# Supplementary material for: The synergistic effect of Hf-O-Ru bonds and oxygen vacancies in Ru/HfO2 for enhanced hydrogen evolution
Source: Nat Commun. 2022 Mar 11;13:1270. doi: 10.1038/s41467-022-28947-9 (PMC8917135; doi:10.1038/s41467-022-28947-9)
Supplement: Supplementary file 3 — Source Data [file 41467_2022_28947_MOESM3_ESM.zip]

Archive with 433 entries (352 files):
- source data-1/
- source data-1/Figure 1/
- source data-1/Figure 1/Figure 1b.jpg
- source data-1/Figure 1/Figure 1f-i.docx
- source data-1/Figure 1/Figure 1a/
- source data-1/Figure 1/Figure 1a/PDF#97-005-7385.txt
- source data-1/Figure 1/Figure 1a/Vo-RuHfO2-OP.jip
- source data-1/Figure 1/Figure 1a/Vo-RuHfO2-OP.raw
- source data-1/Figure 1/Figure 1c.tif
- source data-1/Figure 1/Figure 1d-e.tif
- source data-1/Figure 2/
- source data-1/Figure 2/Figure 2ab/
- source data-1/Figure 2/Figure 2ab/HfO2.DATA/
- source data-1/Figure 2/Figure 2ab/HfO2.DATA/C1s Scan.VGD
- source data-1/Figure 2/Figure 2ab/HfO2.DATA/Hf4f Scan.VGD
- source data-1/Figure 2/Figure 2ab/HfO2.DATA/HfO2.vgp
- source data-1/Figure 2/Figure 2ab/HfO2.DATA/N1s Scan.VGD
- source data-1/Figure 2/Figure 2ab/HfO2.DATA/O1s Scan.VGD
- source data-1/Figure 2/Figure 2ab/HfO2.DATA/Survey.VGD
- source data-1/Figure 2/Figure 2ab/HfO2.DATA/HfO2.xls
- source data-1/Figure 2/Figure 2ab/Ru.DATA/
- source data-1/Figure 2/Figure 2ab/Ru.DATA/Ru.vgp
- source data-1/Figure 2/Figure 2ab/Ru.DATA/Ru3d+C1s Scan.VGD
- source data-1/Figure 2/Figure 2ab/Ru.DATA/Survey.VGD
- source data-1/Figure 2/Figure 2ab/Ru.DATA/Ru.xls
- source data-1/Figure 2/Figure 2ab/Vo-RuHfO2-O.DATA/
- source data-1/Figure 2/Figure 2ab/Vo-RuHfO2-O.DATA/Hf4f Scan.VGD
- source data-1/Figure 2/Figure 2ab/Vo-RuHfO2-O.DATA/N1s Scan.VGD
- source data-1/Figure 2/Figure 2ab/Vo-RuHfO2-O.DATA/O1s Scan.VGD
- source data-1/Figure 2/Figure 2ab/Vo-RuHfO2-O.DATA/Ru3d+C1s Scan.VGD
- source data-1/Figure 2/Figure 2ab/Vo-RuHfO2-O.DATA/RuHf-O.vgp
- source data-1/Figure 2/Figure 2ab/Vo-RuHfO2-O.DATA/Survey.VGD
- source data-1/Figure 2/Figure 2ab/Vo-RuHfO2-O.DATA/RuHf-O.xls
- source data-1/Figure 2/Figure 2ab/Vo-RuHfO2-OP.DATA/
- source data-1/Figure 2/Figure 2ab/Vo-RuHfO2-OP.DATA/B-RuHf.vgp
- source data-1/Figure 2/Figure 2ab/Vo-RuHfO2-OP.DATA/Hf4f Scan.VGD
- source data-1/Figure 2/Figure 2ab/Vo-RuHfO2-OP.DATA/N1s Scan.VGD
- source data-1/Figure 2/Figure 2ab/Vo-RuHfO2-OP.DATA/O1s Scan.VGD
- source data-1/Figure 2/Figure 2ab/Vo-RuHfO2-OP.DATA/Ru3d+C1s Scan.VGD
- source data-1/Figure 2/Figure 2ab/Vo-RuHfO2-OP.DATA/Survey.VGD
- source data-1/Figure 2/Figure 2ab/Vo-RuHfO2-OP.DATA/B-RuHf.xls
- source data-1/Figure 2/Figure 2ab/Vo-RuHfO2-P.DATA/
- source data-1/Figure 2/Figure 2ab/Vo-RuHfO2-P.DATA/Hf4f Scan.VGD
- source data-1/Figure 2/Figure 2ab/Vo-RuHfO2-P.DATA/N1s Scan.VGD
- source data-1/Figure 2/Figure 2ab/Vo-RuHfO2-P.DATA/O1s Scan.VGD
- source data-1/Figure 2/Figure 2ab/Vo-RuHfO2-P.DATA/Ru3d+C1s Scan.VGD
- source data-1/Figure 2/Figure 2ab/Vo-RuHfO2-P.DATA/RuHf-P.vgp
- source data-1/Figure 2/Figure 2ab/Vo-RuHfO2-P.DATA/Survey.VGD
- source data-1/Figure 2/Figure 2ab/Vo-RuHfO2-P.DATA/RuHf-P.xls
- source data-1/Figure 2/Figure 2cd/
- source data-1/Figure 2/Figure 2cd/Vo-RuHfO2-O.000
- source data-1/Figure 2/Figure 2cd/Vo-RuHfO2-OP.000
- source data-1/Figure 2/Figure 2cd/Vo-RuHfO2-P.000
- source data-1/Figure 2/Figure 2cd/220126_XAS_JHS.opju
- source data-1/Figure 2/Figure 2e/
- source data-1/Figure 2/Figure 2e/WT_Ru.opju
- source data-1/Figure 2/Figure 2f+g/
- source data-1/Figure 2/Figure 2f+g/f-g.opju
- source data-1/Figure 3/
- source data-1/Figure 3/Figure 3a,b,c/
- source data-1/Figure 3/Figure 3a,b,c/HfO2.bin
- source data-1/Figure 3/Figure 3a,b,c/HfO2.txt
- source data-1/Figure 3/Figure 3a,b,c/ICP.xlsx
- source data-1/Figure 3/Figure 3a,b,c/PtC.bin
- source data-1/Figure 3/Figure 3a,b,c/PtC.txt
- source data-1/Figure 3/Figure 3a,b,c/RuC.bin
- source data-1/Figure 3/Figure 3a,b,c/RuC.txt
- source data-1/Figure 3/Figure 3a,b,c/Vo-RuHfO2-O.bin
- source data-1/Figure 3/Figure 3a,b,c/Vo-RuHfO2-O.txt
- source data-1/Figure 3/Figure 3a,b,c/Vo-RuHfO2-OP.bin
- source data-1/Figure 3/Figure 3a,b,c/Vo-RuHfO2-OP.txt
- source data-1/Figure 3/Figure 3a,b,c/Vo-RuHfO2-P.bin
- source data-1/Figure 3/Figure 3a,b,c/Vo-RuHfO2-P.txt
- source data-1/Figure 3/Figure 3d/
- source data-1/Figure 3/Figure 3d/Vo-RuHfO2-O/
- source data-1/Figure 3/Figure 3d/Vo-RuHfO2-O/CV-100.bin
- source data-1/Figure 3/Figure 3d/Vo-RuHfO2-O/CV-100.txt
- source data-1/Figure 3/Figure 3d/Vo-RuHfO2-O/CV-120.bin
- source data-1/Figure 3/Figure 3d/Vo-RuHfO2-O/CV-120.txt
- source data-1/Figure 3/Figure 3d/Vo-RuHfO2-O/CV-20.bin
- source data-1/Figure 3/Figure 3d/Vo-RuHfO2-O/CV-20.txt
- source data-1/Figure 3/Figure 3d/Vo-RuHfO2-O/CV-40.bin
- source data-1/Figure 3/Figure 3d/Vo-RuHfO2-O/CV-40.txt
- source data-1/Figure 3/Figure 3d/Vo-RuHfO2-O/CV-60.bin
- source data-1/Figure 3/Figure 3d/Vo-RuHfO2-O/CV-60.txt
- source data-1/Figure 3/Figure 3d/Vo-RuHfO2-O/CV-80.bin
- source data-1/Figure 3/Figure 3d/Vo-RuHfO2-O/CV-80.txt
- source data-1/Figure 3/Figure 3d/Vo-RuHfO2-OP/
- source data-1/Figure 3/Figure 3d/Vo-RuHfO2-OP/cv-100.bin
- source data-1/Figure 3/Figure 3d/Vo-RuHfO2-OP/cv-100.txt
- source data-1/Figure 3/Figure 3d/Vo-RuHfO2-OP/cv-120.bin
- source data-1/Figure 3/Figure 3d/Vo-RuHfO2-OP/cv-120.txt
- source data-1/Figure 3/Figure 3d/Vo-RuHfO2-OP/cv-20.bin
- source data-1/Figure 3/Figure 3d/Vo-RuHfO2-OP/cv-20.txt
- source data-1/Figure 3/Figure 3d/Vo-RuHfO2-OP/cv-40.bin
- source data-1/Figure 3/Figure 3d/Vo-RuHfO2-OP/cv-40.txt
- source data-1/Figure 3/Figure 3d/Vo-RuHfO2-OP/cv-60.bin
- source data-1/Figure 3/Figure 3d/Vo-RuHfO2-OP/cv-60.txt
- source data-1/Figure 3/Figure 3d/Vo-RuHfO2-OP/cv-80.bin
- source data-1/Figure 3/Figure 3d/Vo-RuHfO2-OP/cv-80.txt
- source data-1/Figure 3/Figure 3d/Vo-RuHfO2-P/
- source data-1/Figure 3/Figure 3d/Vo-RuHfO2-P/cv-100.bin
- source data-1/Figure 3/Figure 3d/Vo-RuHfO2-P/cv-100.txt
- source data-1/Figure 3/Figure 3d/Vo-RuHfO2-P/cv-120.bin
- source data-1/Figure 3/Figure 3d/Vo-RuHfO2-P/cv-120.txt
- source data-1/Figure 3/Figure 3d/Vo-RuHfO2-P/cv-20.bin
- source data-1/Figure 3/Figure 3d/Vo-RuHfO2-P/cv-20.txt
- source data-1/Figure 3/Figure 3d/Vo-RuHfO2-P/cv-40.bin
- source data-1/Figure 3/Figure 3d/Vo-RuHfO2-P/cv-40.txt
- source data-1/Figure 3/Figure 3d/Vo-RuHfO2-P/cv-60.bin
- source data-1/Figure 3/Figure 3d/Vo-RuHfO2-P/cv-60.txt
- source data-1/Figure 3/Figure 3d/Vo-RuHfO2-P/cv-80.bin
- source data-1/Figure 3/Figure 3d/Vo-RuHfO2-P/cv-80.txt
- source data-1/Figure 3/Figure 3e/
- source data-1/Figure 3/Figure 3e/HfO2.bin
- source data-1/Figure 3/Figure 3e/HfO2.txt
- source data-1/Figure 3/Figure 3e/RuC.bin
- source data-1/Figure 3/Figure 3e/RuC.txt
- source data-1/Figure 3/Figure 3e/Vo-RuHfO2-O.bin
- source data-1/Figure 3/Figure 3e/Vo-RuHfO2-O.txt
- source data-1/Figure 3/Figure 3e/Vo-RuHfO2-OP.bin
- source data-1/Figure 3/Figure 3e/Vo-RuHfO2-OP.txt
- source data-1/Figure 3/Figure 3e/Vo-RuHfO2-P.bin
- source data-1/Figure 3/Figure 3e/Vo-RuHfO2-P.txt
- source data-1/Figure 3/Figure 3f/
- source data-1/Figure 3/Figure 3f/PtC/
- source data-1/Figure 3/Figure 3f/PtC/PtC-CV-5000.bin
- source data-1/Figure 3/Figure 3f/PtC/PtC-CV-5000.txt
- source data-1/Figure 3/Figure 3f/PtC/PtC.bin
- source data-1/Figure 3/Figure 3f/PtC/PtC.txt
- source data-1/Figure 3/Figure 3f/Vo-RuHfO2-OP/
- source data-1/Figure 3/Figure 3f/Vo-RuHfO2-OP/Vo-RuHfO2-OP-CV-5000.bin
- source data-1/Figure 3/Figure 3f/Vo-RuHfO2-OP/Vo-RuHfO2-OP-CV-5000.txt
- source data-1/Figure 3/Figure 3f/Vo-RuHfO2-OP/Vo-RuHfO2-OP.bin
- source data-1/Figure 3/Figure 3f/Vo-RuHfO2-OP/Vo-RuHfO2-OP.txt
- source data-1/Figure 3/Figure 3g/
- source data-1/Figure 3/Figure 3g/PtC.bin
- source data-1/Figure 3/Figure 3g/PtC.txt
- source data-1/Figure 3/Figure 3g/Vo-RuHfO2-OP.bin
- source data-1/Figure 3/Figure 3g/Vo-RuHfO2-OP.txt
- source data-1/Figure 3h,i+Figure 4/
- source data-1/Figure 3h,i+Figure 4/-0.1V.000
- source data-1/Figure 3h,i+Figure 4/-0.25V.002
- source data-1/Figure 3h,i+Figure 4/-0.4V.005
- source data-1/Figure 3h,i+Figure 4/-0.5V.006
- source data-1/Figure 3h,i+Figure 4/-0.6V.007
- source data-1/Figure 3h,i+Figure 4/0V.001
- source data-1/Figure 3h,i+Figure 4/CA_After_12h.015
- source data-1/Figure 3h,i+Figure 4/Electrode.000
- source data-1/Figure 3h,i+Figure 4/OCV.000
- source data-1/Figure 3h,i+Figure 4/OCV_Back.000
- source data-1/Figure 5/
- source data-1/Figure 5/Figure 5abcdefgij.xlsx
- source data-1/Figure 5/Figure 5c/
- source data-1/Figure 5/Figure 5c/CHGDIFF.vasp
- source data-1/Figure 5/Figure 5h/
- source data-1/Figure 5/Figure 5h/ru001_CHGDIFF.vasp
- source data-1/Figure 5/Figure 5h/ru3_Hfo2_CHGDIFF.vasp
- source data-1/Supplementary Figure 1/
- source data-1/Supplementary Figure 1/Supplementary Figure 1.tif
- source data-1/Supplementary Figure 10/
- source data-1/Supplementary Figure 10/WT_Ru_Ref.opju
- source data-1/Supplementary Figure 11/
- source data-1/Supplementary Figure 11/Supplementary Figure 11 a-d.opju
- source data-1/Supplementary Figure 12/
- source data-1/Supplementary Figure 12/LSV/
- source data-1/Supplementary Figure 12/LSV/HfO2.bin
- source data-1/Supplementary Figure 12/LSV/HfO2.txt
- source data-1/Supplementary Figure 12/LSV/PtC.bin
- source data-1/Supplementary Figure 12/LSV/PtC.txt
- source data-1/Supplementary Figure 12/LSV/RuC.bin
- source data-1/Supplementary Figure 12/LSV/RuC.txt
- source data-1/Supplementary Figure 12/LSV/Vo-RuHfO2-O.bin
- source data-1/Supplementary Figure 12/LSV/Vo-RuHfO2-O.txt
- source data-1/Supplementary Figure 12/LSV/Vo-RuHfO2-OP.bin
- source data-1/Supplementary Figure 12/LSV/Vo-RuHfO2-OP.txt
- source data-1/Supplementary Figure 12/LSV/Vo-RuHfO2-P.bin
- source data-1/Supplementary Figure 12/LSV/Vo-RuHfO2-P.txt
- source data-1/Supplementary Figure 13/
- source data-1/Supplementary Figure 13/Vo-RuHfO2-O/
- source data-1/Supplementary Figure 13/Vo-RuHfO2-O/CV-100.bin
- source data-1/Supplementary Figure 13/Vo-RuHfO2-O/CV-100.txt
- source data-1/Supplementary Figure 13/Vo-RuHfO2-O/CV-120.bin
- source data-1/Supplementary Figure 13/Vo-RuHfO2-O/CV-120.txt
- source data-1/Supplementary Figure 13/Vo-RuHfO2-O/CV-20.bin
- source data-1/Supplementary Figure 13/Vo-RuHfO2-O/CV-20.txt
- source data-1/Supplementary Figure 13/Vo-RuHfO2-O/CV-40.bin
- source data-1/Supplementary Figure 13/Vo-RuHfO2-O/CV-40.txt
- source data-1/Supplementary Figure 13/Vo-RuHfO2-O/CV-60.bin
- source data-1/Supplementary Figure 13/Vo-RuHfO2-O/CV-60.txt
- source data-1/Supplementary Figure 13/Vo-RuHfO2-O/CV-80.bin
- source data-1/Supplementary Figure 13/Vo-RuHfO2-O/CV-80.txt
- source data-1/Supplementary Figure 13/Vo-RuHfO2-OP/
- source data-1/Supplementary Figure 13/Vo-RuHfO2-OP/cv-100.bin
- source data-1/Supplementary Figure 13/Vo-RuHfO2-OP/cv-100.txt
- source data-1/Supplementary Figure 13/Vo-RuHfO2-OP/cv-120.bin
- source data-1/Supplementary Figure 13/Vo-RuHfO2-OP/cv-120.txt
- source data-1/Supplementary Figure 13/Vo-RuHfO2-OP/cv-20.bin
- source data-1/Supplementary Figure 13/Vo-RuHfO2-OP/cv-20.txt
- source data-1/Supplementary Figure 13/Vo-RuHfO2-OP/cv-40.bin
- source data-1/Supplementary Figure 13/Vo-RuHfO2-OP/cv-40.txt
- source data-1/Supplementary Figure 13/Vo-RuHfO2-OP/cv-60.bin
- source data-1/Supplementary Figure 13/Vo-RuHfO2-OP/cv-60.txt
- source data-1/Supplementary Figure 13/Vo-RuHfO2-OP/cv-80.bin
- source data-1/Supplementary Figure 13/Vo-RuHfO2-OP/cv-80.txt
- source data-1/Supplementary Figure 13/Vo-RuHfO2-P/
- source data-1/Supplementary Figure 13/Vo-RuHfO2-P/cv-100.bin
- source data-1/Supplementary Figure 13/Vo-RuHfO2-P/cv-100.txt
- source data-1/Supplementary Figure 13/Vo-RuHfO2-P/cv-120.bin
- source data-1/Supplementary Figure 13/Vo-RuHfO2-P/cv-120.txt
- source data-1/Supplementary Figure 13/Vo-RuHfO2-P/cv-20.bin
- source data-1/Supplementary Figure 13/Vo-RuHfO2-P/cv-20.txt
- source data-1/Supplementary Figure 13/Vo-RuHfO2-P/cv-40.bin
- source data-1/Supplementary Figure 13/Vo-RuHfO2-P/cv-40.txt
- source data-1/Supplementary Figure 13/Vo-RuHfO2-P/cv-60.bin
- source data-1/Supplementary Figure 13/Vo-RuHfO2-P/cv-60.txt
- source data-1/Supplementary Figure 13/Vo-RuHfO2-P/cv-80.bin
- source data-1/Supplementary Figure 13/Vo-RuHfO2-P/cv-80.txt
- source data-1/Supplementary Figure 14/
- source data-1/Supplementary Figure 14/ACTIVITY.opju
- source data-1/Supplementary Figure 14/Vo-RuHfO2-O.bin
- source data-1/Supplementary Figure 14/Vo-RuHfO2-O.txt
- source data-1/Supplementary Figure 14/Vo-RuHfO2-OP.bin
- source data-1/Supplementary Figure 14/Vo-RuHfO2-OP.txt
- source data-1/Supplementary Figure 14/Vo-RuHfO2-P.bin
- source data-1/Supplementary Figure 14/Vo-RuHfO2-P.txt
- source data-1/Supplementary Figure 15/
- source data-1/Supplementary Figure 15/Equivalent circuit.tif
- source data-1/Supplementary Figure 16/
- source data-1/Supplementary Figure 16/Ruú║Hf-1ú║1.bin
- source data-1/Supplementary Figure 16/Ruú║Hf-1ú║1.txt
- source data-1/Supplementary Figure 16/Ruú║Hf-1ú║2.bin
- source data-1/Supplementary Figure 16/Ruú║Hf-1ú║2.txt
- source data-1/Supplementary Figure 16/Ruú║Hf-1ú║3.bin
- source data-1/Supplementary Figure 16/Ruú║Hf-1ú║3.txt
- source data-1/Supplementary Figure 16/Ruú║Hf-2ú║1.bin
- source data-1/Supplementary Figure 16/Ruú║Hf-2ú║1.txt
- source data-1/Supplementary Figure 17/
- source data-1/Supplementary Figure 17/650 íμ.bin
- source data-1/Supplementary Figure 17/650 íμ.txt
- source data-1/Supplementary Figure 17/750 íμ.bin
- source data-1/Supplementary Figure 17/750 íμ.txt
- source data-1/Supplementary Figure 17/850 íμ.bin
- source data-1/Supplementary Figure 17/850 íμ.txt
- source data-1/Supplementary Figure 18/
- source data-1/Supplementary Figure 18/0 mg PVP.bin
- source data-1/Supplementary Figure 18/0 mg PVP.txt
- source data-1/Supplementary Figure 18/100 mg PVP.bin
- source data-1/Supplementary Figure 18/100 mg PVP.txt
- source data-1/Supplementary Figure 18/50 mg PVP.bin
- source data-1/Supplementary Figure 18/50 mg PVP.txt
- source data-1/Supplementary Figure 19/
- source data-1/Supplementary Figure 19/2-50.cor
- source data-1/Supplementary Figure 19/4-50.bin
- source data-1/Supplementary Figure 19/8-50.cor
- source data-1/Supplementary Figure 2/
- source data-1/Supplementary Figure 2/HfO2.jip
- source data-1/Supplementary Figure 2/HfO2.raw
- source data-1/Supplementary Figure 2/HfO2.txt
- source data-1/Supplementary Figure 20-21/
- source data-1/Supplementary Figure 20-21/-0.1V.000
- source data-1/Supplementary Figure 20-21/-0.25V.002
- source data-1/Supplementary Figure 20-21/-0.4V.005
- source data-1/Supplementary Figure 20-21/-0.5V.006
- source data-1/Supplementary Figure 20-21/-0.6V.007
- source data-1/Supplementary Figure 20-21/0V.001
- source data-1/Supplementary Figure 20-21/CA_After_12h.015
- source data-1/Supplementary Figure 20-21/Electrode.000
- source data-1/Supplementary Figure 20-21/OCV.000
- source data-1/Supplementary Figure 20-21/OCV_Back.000
- source data-1/Supplementary Figure 22/
- source data-1/Supplementary Figure 22/ru10_CONTCAR
- source data-1/Supplementary Figure 22/ru13_CONTCAR
- source data-1/Supplementary Figure 22/ru3_CONTCAR
- source data-1/Supplementary Figure 22/ru6_CONTCAR
- source data-1/Supplementary Figure 23/
- source data-1/Supplementary Figure 23/a_CONTCAR
- source data-1/Supplementary Figure 23/b_CONTCAR
- source data-1/Supplementary Figure 23/c_CONTCAR
- source data-1/Supplementary Figure 23/d_CONTCAR
- source data-1/Supplementary Figure 23/e_CONTCAR
- source data-1/Supplementary Figure 23/f_CONTCAR
- source data-1/Supplementary Figure 24/
- source data-1/Supplementary Figure 24/a_CONTCAR
- source data-1/Supplementary Figure 24/b_CONTCAR
- source data-1/Supplementary Figure 24/c_CONTCAR
- source data-1/Supplementary Figure 24/d_CONTCAR
- source data-1/Supplementary Figure 25/
- source data-1/Supplementary Figure 25/a_CONTCAR
- source data-1/Supplementary Figure 25/b_CONTCAR
- source data-1/Supplementary Figure 25/c_CONTCAR
- source data-1/Supplementary Figure 26/
- source data-1/Supplementary Figure 26/a_CONTCAR
- source data-1/Supplementary Figure 26/b_CONTCAR
- source data-1/Supplementary Figure 26/c_CONTCAR
- source data-1/Supplementary Figure 27/
- source data-1/Supplementary Figure 27/a_CONTCAR
- source data-1/Supplementary Figure 27/b_CONTCAR
- source data-1/Supplementary Figure 27/c_CONTCAR
- source data-1/Supplementary Figure 28/
[truncated: 133 more entries]
