# Supplementary material for: The synergistic effect of Hf-O-Ru bonds and oxygen vacancies in Ru/HfO2 for enhanced hydrogen evolution
Source: Nat Commun. 2022 Mar 11;13:1270. doi: 10.1038/s41467-022-28947-9 (PMC8917135; doi:10.1038/s41467-022-28947-9)
Supplement: Supplementary file 3 — Source Data [file 41467_2022_28947_MOESM3_ESM.zip › source data-1/Figure 1/Figure 1a/PDF#97-005-7385.txt]

PDF#97-005-7385: QM=Calculated; d=Calculated; I=(Unknown)
Hafnium Oxide
HfO2	
Radiation=CuKa1	Lambda=1.5406	Filter=
Calibration=	2T=17.537-77.894	I/Ic(RIR)=8.38
Ref: Calculated from FIZ#57385 (12/23/19) by Jade

Monoclinic, P21/c (14)	Z=4
CELL: 5.1187 x 5.1693 x 5.297 <90.0 x 99.18 x 90.0>	P.S=
Density(c)=10.104	Density(m)=	Mwt=	Vol=138.4	
Ref: Ibid.

Strong Lines: 3.15/X 2.83/8 2.61/2 2.53/2 1.81/2 2.58/2 1.84/2 3.68/2
NOTE: FIZ#57385: "X-ray diffraction study of hania under high pressure using synchrotron radiation", Adams, D.M.;Leonard, S.;Russell, D.R.;Cernik, R.J., Journal of Physics and Chemistry of Solids, v52 (1991) 1181-1186, Golden Book of Phase Transitions, Wroclaw, v1 (2002) 1-123, R=0.052.
PDF#43-1017.
The structure has been assigned a PDF number (experimental powder diffraction data): 43-1017.
Rietveld profile refinement applied *.
Synchrotron radiation (powder).
Temperature factors available.
Structure type : Baddeleyite-ZrO2(mP12)

2-Theta    d(?)   I(f)  ( h k l)   Theta  1/(2d)   2pi/d  n^2  
 17.537  5.0531    5.6  ( 1 0 0)   8.768  0.0989  1.2434     
 24.190  3.6762   15.2  ( 0 1 1)  12.095  0.1360  1.7091     
 24.617  3.6135   11.3  ( 1 1 0)  12.308  0.1384  1.7388     
 28.352  3.1453  100.0  (-1 1 1)  14.176  0.1590  1.9976     
 31.637  2.8258   79.1  ( 1 1 1)  15.819  0.1769  2.2235     
 34.269  2.6146   24.5  ( 0 0 2)  17.134  0.1912  2.4031     
 34.678  2.5847   18.8  ( 0 2 0)  17.339  0.1934  2.4310     
 35.502  2.5266   22.1  ( 2 0 0)  17.751  0.1979  2.4868     
 36.042  2.4899    7.1  (-1 0 2)  18.021  0.2008  2.5234     
 38.557  2.3331    0.3  ( 0 1 2)  19.278  0.2143  2.6930     
 38.834  2.3171    8.5  ( 0 2 1)  19.417  0.2158  2.7117     
 39.115  2.3011    0.5  ( 1 2 0)  19.557  0.2173  2.7305     
 39.674  2.2699    0.2  ( 2 1 0)  19.837  0.2203  2.7680     
 40.166  2.2433    1.0  (-1 1 2)  20.083  0.2229  2.8009     
 40.979  2.2006   15.0  (-2 1 1)  20.490  0.2272  2.8552     
 41.300  2.1843    4.5  ( 1 0 2)  20.650  0.2289  2.8766     
 41.685  2.1650    3.8  (-1 2 1)  20.842  0.2309  2.9022     
 44.098  2.0520     <1  ( 1 2 1)  22.049  0.2437  3.0620     
 45.020  2.0120    4.9  ( 1 1 2)  22.510  0.2485  3.1228     
 45.748  1.9817    7.1  (-2 0 2)  22.874  0.2523  3.1706     
 45.763  1.9811    0.4  ( 2 1 1)  22.881  0.2524  3.1716     
 49.201  1.8504    1.7  (-2 1 2)  24.600  0.2702  3.3956     
 49.552  1.8381   18.2  ( 0 2 2)  24.776  0.2720  3.4183     
 50.472  1.8067   21.8  ( 2 2 0)  25.236  0.2767  3.4776     
 50.880  1.7932   11.7  (-1 2 2)  25.440  0.2788  3.5039     
 51.558  1.7712    5.2  (-2 2 1)  25.779  0.2823  3.5474     
 54.325  1.6873   11.6  ( 2 0 2)  27.163  0.2963  3.7237     
 54.428  1.6844    2.1  ( 3 0 0)  27.214  0.2968  3.7303     
 54.996  1.6683    1.2  ( 1 2 2)  27.498  0.2997  3.7662     
 55.598  1.6517   10.2  ( 0 1 3)  27.799  0.3027  3.8041     
 55.639  1.6506    4.6  ( 2 2 1)  27.820  0.3029  3.8067     
 55.840  1.6451    6.3  (-1 1 3)  27.920  0.3039  3.8193     
 56.158  1.6365    0.4  ( 0 3 1)  28.079  0.3055  3.8393     
 56.369  1.6309    8.9  ( 1 3 0)  28.185  0.3066  3.8526     
 57.400  1.6040     <1  ( 2 1 2)  28.700  0.3117  3.9171     
 57.499  1.6015    0.8  ( 3 1 0)  28.750  0.3122  3.9233     
 57.527  1.6008    8.8  (-3 1 1)  28.763  0.3123  3.9250     
 58.348  1.5802    6.6  (-1 3 1)  29.174  0.3164  3.9761     
 58.656  1.5727    4.5  (-2 2 2)  29.328  0.3179  3.9953     
 60.257  1.5346    9.2  ( 1 3 1)  30.129  0.3258  4.0943     
 60.389  1.5316    7.1  (-3 0 2)  30.195  0.3265  4.1024     
 61.606  1.5042    7.5  ( 1 1 3)  30.803  0.3324  4.1770     
 62.285  1.4895    9.3  (-2 1 3)  31.142  0.3357  4.2185     
 63.197  1.4701   11.9  ( 3 1 1)  31.598  0.3401  4.2739     
 63.276  1.4685    0.1  (-3 1 2)  31.638  0.3405  4.2787     
 64.420  1.4451    1.4  ( 0 2 3)  32.210  0.3460  4.3478     
 64.641  1.4407    2.0  (-1 2 3)  32.321  0.3470  4.3611     
 64.741  1.4388    1.3  ( 0 3 2)  32.370  0.3475  4.3671     
 65.518  1.4236    0.8  ( 2 3 0)  32.759  0.3512  4.4137     
 65.864  1.4169    2.9  (-1 3 2)  32.932  0.3529  4.4344     
 66.075  1.4129    6.7  ( 2 2 2)  33.037  0.3539  4.4470     
 66.166  1.4112    2.1  ( 3 2 0)  33.083  0.3543  4.4525     
 66.192  1.4107    0.9  (-3 2 1)  33.096  0.3544  4.4540     
 66.443  1.4060    1.5  (-2 3 1)  33.221  0.3556  4.4689     
 69.416  1.3528    3.3  ( 1 3 2)  34.708  0.3696  4.6445     
 69.980  1.3433     <1  ( 2 3 1)  34.990  0.3722  4.6774     
 69.983  1.3433    0.9  ( 1 2 3)  34.991  0.3722  4.6776     
 70.619  1.3327    0.5  (-2 2 3)  35.310  0.3752  4.7146     
 71.207  1.3231     <1  ( 3 0 2)  35.604  0.3779  4.7487     
 71.476  1.3188    0.2  ( 3 2 1)  35.738  0.3791  4.7643     
 71.551  1.3176    8.1  (-1 0 4)  35.776  0.3795  4.7686     
 72.205  1.3073    1.0  ( 0 0 4)  36.102  0.3825  4.8063     
 72.655  1.3003    1.9  (-2 3 2)  36.327  0.3845  4.8321     
 72.955  1.2957    1.4  ( 2 1 3)  36.478  0.3859  4.8493     
 73.176  1.2923    1.3  ( 0 4 0)  36.588  0.3869  4.8619     
 73.875  1.2818    0.2  ( 3 1 2)  36.937  0.3901  4.9018     
 73.997  1.2800    0.5  (-3 1 3)  36.998  0.3906  4.9087     
 74.214  1.2768     <1  (-1 1 4)  37.107  0.3916  4.9211     
 74.858  1.2674    0.1  ( 0 1 4)  37.429  0.3945  4.9576     
 75.144  1.2633    2.2  ( 4 0 0)  37.572  0.3958  4.9737     
 75.757  1.2546    5.3  ( 0 4 1)  37.878  0.3985  5.0082     
 75.938  1.2520    0.2  ( 1 4 0)  37.969  0.3994  5.0184     
 76.447  1.2450     <1  (-2 0 4)  38.223  0.4016  5.0469     
 76.944  1.2382    3.7  (-4 1 1)  38.472  0.4038  5.0746     
 77.649  1.2287    0.6  (-1 4 1)  38.825  0.4069  5.1139     
 77.761  1.2272    0.5  ( 4 1 0)  38.881  0.4074  5.1201     
 77.894  1.2254    1.3  ( 0 3 3)  38.947  0.4080  5.1274     
