# Supplementary material for: The synergistic effect of Hf-O-Ru bonds and oxygen vacancies in Ru/HfO2 for enhanced hydrogen evolution
Source: Nat Commun. 2022 Mar 11;13:1270. doi: 10.1038/s41467-022-28947-9 (PMC8917135; doi:10.1038/s41467-022-28947-9)
Supplement: Supplementary file 3 — Source Data [file 41467_2022_28947_MOESM3_ESM.zip › source data-1/Figure 2/Figure 2ab/HfO2.DATA/HfO2.xls]

## Sheet: O1s Scan
							Acquisition Parameters :					Experiment Descriptions :
							Parameter					20200112\Charge Compensation\Wait Object\Mono 500µm\Hf
							Total acquisition time	3 mins 20.4 secs
							Number of Scans	10
﻿							Source Gun Type	Al K Alpha
Axis	Energy	Elements=	401				Spot Size	500 µm
							Lens Mode	Standard
D:\Data\2020\20200112\Hf.DATA\O1s Scan.VGD							Analyser Mode	CAE : Pass Energy 20.0 eV
							Energy Step Size	0.050 eV
							Number of Energy Steps	401
Binding Energy (E)				Backgnd.
eV		Counts / s		Counts / s
545		10290.9		0
544.95		10476.2		0
544.9		10220.3		0
544.85		10279.9		0
544.8		10629.9		0
544.75		10458.5		0
544.7		10137.4		0
544.65		10315.7		0
544.6		10152.4		0
544.55		10158.5		0
544.5		10122.3		0
544.45		10126.7		0
544.4		10319.7		0
544.35		10074.6		0
544.3		10194.6		0
544.25		10018.8		0
544.2		10047.8		0
544.15		10067.9		0
544.1		10047.3		0
544.05		10043.3		0
544		10194.1		0
543.95		9973.73		0
543.9		10090.7		0
543.85		10015.9		0
543.8		9951.97		0
543.75		9982.49		0
543.7		9859.95		0
543.65		9987.7		0
543.6		10089.2		0
543.55		10023.2		0
543.5		10096.5		0
543.45		9918.64		0
543.4		9862.12		0
543.35		9925.08		0
543.3		9798.2		0
543.25		9867.24		0
543.2		9800.28		0
543.15		9651.35		0
543.1		9883.6		0
543.05		10098.5		0
543		9812.22		0
542.95		9842.09		0
542.9		9787.52		0
542.85		9842.99		0
542.8		9832.51		0
542.75		9915.72		0
542.7		10049.2		0
542.65		9790.69		0
542.6		9648.48		0
542.55		9701.11		0
542.5		9709.26		0
542.45		9790.85		0
542.4		9702.55		0
542.35		9587.41		0
542.3		9687.58		0
542.25		9708.04		0
542.2		9729.82		0
542.15		9495.7		0
542.1		9567.88		0
542.05		9688.73		0
542		9634.1		0
541.95		9574.21		0
541.9		9493.42		0
541.85		9598.02		0
541.8		9629.8		0
541.75		9673.35		0
541.7		9620.98		0
541.65		9677.41		0
541.6		9504.46		0
541.55		9826.14		0
541.5		9699.73		0
541.45		9522.46		0
541.4		9714.65		0
541.35		9673.37		0
541.3		9637.04		0
541.25		9656.82		0
541.2		9612.32		0
541.15		9677.19		0
541.1		9769.62		0
541.05		9931.89		0
541		9700.82		0
540.95		9629.37		0
540.9		9758.77		0
540.85		9880.98		0
540.8		9620.35		0
540.75		9587.13		0
540.7		9686.86		0
540.65		9708.06		0
540.6		9768.92		0
540.55		9787.7		0
540.5		9755		0
540.45		9814.93		0
540.4		9568.89		0
540.35		9482.29		0
540.3		9622.61		0
540.25		9476.95		0
540.2		9641.36		0
540.15		9753.5		0
540.1		9720.02		0
540.05		9657.75		0
540		9608.82		9655.73
539.95		9595.1		9637.28
539.9		9675.4		9628.72
539.85		9730.39		9626.4
539.8		9755.76		9626.35
539.75		9598		9626.21
539.7		9513.27		9625.84
539.65		9558.02		9625.26
539.6		9602.82		9624.58
539.55		9703.94		9623.87
539.5		9898.98		9623.15
539.45		9831.27		9622.54
539.4		9692.11		9621.91
539.35		9710.98		9621.01
539.3		9722.04		9619.95
539.25		9625.96		9618.94
539.2		9624.24		9618.15
539.15		9794.06		9617.83
539.1		9721.71		9617.69
539.05		9535.64		9617.57
539		9449.58		9617.34
538.95		9382.23		9617
538.9		9624.53		9616.71
538.85		9662.55		9616.35
538.8		9831.47		9615.97
538.75		9843.64		9615.37
538.7		9558.84		9614.7
538.65		9702.08		9613.99
538.6		9807.35		9612.83
538.55		9961.75		9611.62
538.5		9609.13		9610.47
538.45		9476.63		9609.57
538.4		9872.63		9608.79
538.35		9668.01		9607.89
538.3		9580.07		9607.04
538.25		9543.02		9606.24
538.2		9713.14		9605.8
538.15		9671.73		9605.25
538.1		9635.34		9604.43
538.05		9747.48		9603.69
538		9554.14		9603
537.95		9714.33		9602.24
537.9		9783.15		9601.33
537.85		9766.77		9600.38
537.8		9602.93		9599.3
537.75		9660.01		9597.99
537.7		9685.19		9596.76
537.65		9754.89		9595.45
537.6		9804.87		9594.2
537.55		9872.24		9592.91
537.5		9650.38		9591.45
537.45		9624.45		9589.52
537.4		9634.5		9587.41
537.35		9815.35		9585.28
537.3		9939.04		9583.06
537.25		10095.8		9580.78
537.2		9849.67		9578.66
537.15		9684.43		9576.37
537.1		9830.29		9573.94
537.05		9851.56		9571.42
537		9674.66		9568.98
536.95		9804.54		9566.54
536.9		9768.09		9564.49
536.85		9700.78		9562.67
536.8		9709.69		9560.74
536.75		9910.58		9559.01
536.7		9638.73		9557.25
536.65		9582.91		9555.35
536.6		9781.75		9553.38
536.55		9587.26		9551.43
536.5		9878.43		9549.64
536.45		9810.04		9548.01
536.4		9857.77		9546.42
536.35		9718.57		9544.73
536.3		9516.9		9543.01
536.25		9509.68		9541.4
536.2		9862.93		9539.78
536.15		9715.52		9538.24
536.1		9616.49		9536.76
536.05		9628.57		9535.38
536		9587.42		9534.15
535.95		9777.79		9532.71
535.9		9733.62		9531.25
535.85		9722.92		9530.12
535.8		9546.93		9528.97
535.75		9728.37		9527.73
535.7		9521.22		9526.5
535.65		9485.13		9525.22
535.6		9734.11		9523.95
535.55		9692.97		9522.86
535.5		9613.88		9521.63
535.45		9630.16		9520.33
535.4		9748.35		9519.18
535.35		9529.76		9518.14
535.3		9859.21		9517.12
535.25		9616.19		9516.41
535.2		9546.59		9515.99
535.15		9390.92		9515.72
535.1		9459.5		9515.47
535.05		9380.82		9515.36
535		9364.44		9515.21
534.95		9449.8		9515.09
534.9		9597.03		9514.96
534.85		9475.92		9514.82
534.8		9783.26		9514.66
534.75		9698		9514.49
534.7		9630.16		9514.31
534.65		9605.32		9514.08
534.6		9556.03		9513.84
534.55		9589.26		9513.61
534.5		9407.12		9513.4
534.45		9793.47		9513.21
534.4		9536.05		9513.04
534.35		9494.03		9512.87
534.3		9314.77		9512.67
534.25		9613.65		9512.46
534.2		9551.66		9512.25
534.15		9627.19		9512.01
534.1		9746.76		9511.78
534.05		9694.14		9511.52
534		9628.18		9511.19
533.95		9633.29		9510.77
533.9		9680.95		9510.31
533.85		9780.82		9509.8
533.8		9994.21		9509.24
533.75		10139.6		9508.61
533.7		9937.65		9507.92
533.65		9908.95		9507.13
533.6		9988.77		9506.25
533.55		10395.7		9505.26
533.5		10130.6		9504.16
533.45		10425.8		9502.98
533.4		10414.6		9501.75
533.35		10522.4		9500.42
533.3		10639		9498.94
533.25		10675.1		9497.29
533.2		10557		9495.53
533.15		10774.3		9493.61
533.1		11063.1		9491.55
533.05		11371.9		9489.37
533		11260.3		9487.03
532.95		11412.4		9484.52
532.9		11559.7		9481.85
532.85		11423.4		9478.95
532.8		11747.4		9475.85
532.75		12021.8		9472.54
532.7		12031.6		9469
532.65		12352.7		9465.21
532.6		12368.7		9461.18
532.55		12765.3		9456.89
532.5		13187.3		9452.3
532.45		13302.6		9447.41
532.4		13329.6		9442.22
532.35		13625.7		9436.69
532.3		13911.6		9430.83
532.25		14099.5		9424.62
532.2		14433		9418.08
532.15		14731		9411.19
532.1		15057.5		9403.93
532.05		15152.2		9396.3
532		15444.4		9388.29
531.95		15971.5		9379.89
531.9		16180		9371.13
531.85		16377.3		9361.98
531.8		16689.1		9352.49
531.75		16964.3		9342.64
531.7		16979		9332.4
531.65		17461.4		9321.76
531.6		17496.2		9310.79
531.55		17931.3		9299.44
531.5		18272.1		9287.75
531.45		18528.2		9275.74
531.4		18656.7		9263.42
531.35		19098.3		9250.82
531.3		19058.9		9237.99
531.25		19291.2		9224.91
531.2		19293.8		9211.58
531.15		19114.1		9198.03
531.1		19332.6		9184.26
531.05		19366.5		9170.31
531		19791.6		9156.2
530.95		20015.2		9141.89
530.9		20145		9127.4
530.85		19941.7		9112.73
530.8		20367		9097.78
530.75		20478.9		9082.55
530.7		20669		9066.97
530.65		20639.2		9051.03
530.6		21203.7		9034.69
530.55		21519.6		9017.89
530.5		22062.1		9000.56
530.45		22608.3		8982.63
530.4		23134.6		8964.06
530.35		23704.8		8944.76
530.3		24096.9		8924.68
530.25		25161.8		8903.8
530.2		25575.4		8882.08
530.15		26407.7		8859.52
530.1		26888.7		8836.09
530.05		27514.9		8811.81
530		28182.1		8786.75
529.95		28735.4		8760.93
529.9		29556.5		8734.45
529.85		29861.1		8707.39
529.8		29840.2		8679.8
529.75		30048.1		8651.87
529.7		30306.6		8623.73
529.65		30139.2		8595.53
529.6		30420.8		8567.47
529.55		29415.5		8539.65
529.5		28929.9		8512.25
529.45		28422.8		8485.42
529.4		27337.9		8459.32
529.35		27207.6		8434.15
529.3		26200.1		8410.04
529.25		24865		8387.16
529.2		23844.1		8365.5
529.15		22380.7		8345.12
529.1		21171		8326.09
529.05		20123.7		8308.39
529		19215.2		8292.14
528.95		18136.8		8277.33
528.9		17192.6		8263.91
528.85		16247.8		8251.8
528.8		15141		8240.94
528.75		14134.7		8231.25
528.7		13467.2		8222.64
528.65		12849.2		8215.07
528.6		12042.4		8208.47
528.55		11475.2		8202.75
528.5		11201.4		8197.81
528.45		10565.3		8193.53
528.4		10143.6		8189.85
528.35		9869.87		8186.69
528.3		9870.5		8184.01
528.25		9547.22		8181.69
528.2		9256.96		8179.68
528.15		9136.97		8177.97
528.1		8932.7		8176.48
528.05		8990.78		8175.17
528		8958.59		8174.04
527.95		8717.63		8173.07
527.9		8795.92		8172.23
527.85		8591.77		8171.49
527.8		8343.86		8170.82
527.75		8581.09		8170.22
527.7		8458.39		8169.68
527.65		8487.55		8169.2
527.6		8470.04		8168.77
527.55		8396.48		8168.39
527.5		8493.04		8168.05
527.45		8490.87		8167.7
527.4		8257.07		8167.39
527.35		8398.65		8167.1
527.3		8295.4		8166.84
527.25		8357.95		8166.62
527.2		8275.88		8166.42
527.15		8303.57		8166.24
527.1		8176.1		8166.11
527.05		8226.76		8165.98
527		8207.52		8165.85
526.95		8268.92		8165.7
526.9		8124.7		8165.53
526.85		8258.23		8165.36
526.8		8442.04		8165.19
526.75		8434.63		8165.03
526.7		8441.78		8164.88
526.65		8363.67		8164.73
526.6		8237.25		8164.59
526.55		8141.36		8164.43
526.5		8145.13		8164.26
526.45		8133.32		8164.13
526.4		8232.54		8164
526.35		8321.56		8163.9
526.3		8268.02		8163.86
526.25		8216.73		8163.82
526.2		8353.43		8163.78
526.15		8174.07		8163.73
526.1		7929.33		8163.67
526.05		8171.49		8163.62
526		8192.61		8163.59
525.95		8213.66		0
525.9		8178.8		0
525.85		8105.38		0
525.8		8085.26		0
525.75		8178.72		0
525.7		8106.72		0
525.65		8270.13		0
525.6		8114.43		0
525.55		8192.78		0
525.5		8187.27		0
525.45		8156.12		0
525.4		8164.16		0
525.35		8218.86		0
525.3		8283.53		0
525.25		8288.83		0
525.2		8321.14		0
525.15		8139.21		0
525.1		8109.68		0
525.05		8168.96		0
525		8003.08		0

## Sheet: N1s Scan
							Acquisition Parameters :					Experiment Descriptions :
							Parameter					20200112\Charge Compensation\Wait Object\Mono 500µm\Hf
							Total acquisition time	3 mins 0.4 secs
							Number of Scans	10
﻿							Source Gun Type	Al K Alpha
Axis	Energy	Elements=	361				Spot Size	500 µm
							Lens Mode	Standard
D:\Data\2020\20200112\Hf.DATA\N1s Scan.VGD							Analyser Mode	CAE : Pass Energy 20.0 eV
							Energy Step Size	0.050 eV
							Number of Energy Steps	361
Binding Energy (E)				Backgnd.
eV		Counts / s		Counts / s
410		8273.84		0
409.95		8144.75		0
409.9		8153.6		0
409.85		7986.67		0
409.8		8063.21		0
409.75		8147.36		0
409.7		8256.05		0
409.65		8030.21		0
409.6		8053.81		0
409.55		8114.65		0
409.5		8175.79		0
409.45		8389.59		0
409.4		8270.26		0
409.35		8303.51		0
409.3		8276.51		0
409.25		8090.94		0
409.2		8091.14		0
409.15		8224		0
409.1		8270.12		0
409.05		8267.97		0
409		8159.4		0
408.95		8263.37		0
408.9		8241.66		0
408.85		8153.24		0
408.8		8239.69		0
408.75		8267.16		0
408.7		8171.47		0
408.65		8336.05		0
408.6		8335.17		0
408.55		8073.48		0
408.5		8387.82		0
408.45		8155.69		0
408.4		8143.58		0
408.35		8099.65		0
408.3		8230.61		0
408.25		8200.98		0
408.2		8161.71		0
408.15		8315.81		0
408.1		8203.87		0
408.05		8087.05		0
408		8214.29		8250.48
407.95		8435.58		8237.52
407.9		8322.89		8228.14
407.85		8349.64		8220.66
407.8		8296.66		8213.95
407.75		8166.78		8207.17
407.7		8113.38		8197.62
407.65		8137.47		8185.86
407.6		8158.29		8178.88
407.55		8175.82		8173.38
407.5		8277.47		8171.47
407.45		8206.61		8171.47
407.4		8116.68		8171.46
407.35		8190.43		8171.44
407.3		8145.58		8171.42
407.25		8197.61		8171.41
407.2		8329.54		8171.39
407.15		8355.11		8171.37
407.1		8065.8		8171.35
407.05		8114.88		8171.31
407		8270.72		8171.27
406.95		8279.89		8171.22
406.9		8306.72		8171.16
406.85		8350.24		8171.11
406.8		8279.83		8171.05
406.75		8408.93		8170.98
406.7		8300.78		8170.91
406.65		8280.42		8170.85
406.6		8406.71		8170.78
406.55		8361.61		8170.72
406.5		8125.93		8170.66
406.45		8120.17		8170.6
406.4		8331.96		8170.54
406.35		8205.33		8170.47
406.3		8284.92		8170.4
406.25		8362.87		8170.33
406.2		8323.93		8170.27
406.15		8415.9		8170.2
406.1		8468.54		8170.11
406.05		8305.82		8170.02
406		8253.08		8169.94
405.95		8297.65		8169.85
405.9		8386.9		8169.77
405.85		8373.69		8169.68
405.8		8275.22		8169.61
405.75		8168.61		8169.55
405.7		8353.05		8169.49
405.65		8357.07		8169.43
405.6		8144.55		8169.38
405.55		8200.28		8169.32
405.5		8254.36		8169.28
405.45		8243.65		8169.23
405.4		8335.18		8169.19
405.35		8268.41		8169.15
405.3		8183.19		8169.12
405.25		8277.76		8169.08
405.2		8179.72		8169.04
405.15		8254.82		8168.99
405.1		8181.29		8168.94
405.05		8208.27		8168.89
405		8392.25		8168.84
404.95		8359.92		8168.79
404.9		8257.21		8168.75
404.85		8272.77		8168.7
404.8		8321.46		8168.65
404.75		8216.87		8168.6
404.7		8170.29		8168.56
404.65		8188.46		8168.52
404.6		8317.42		8168.49
404.55		8206.29		8168.46
404.5		8040.72		8168.43
404.45		8169.98		8168.4
404.4		8386.6		8168.38
404.35		8209.34		8168.35
404.3		8254.47		8168.33
404.25		8249.63		8168.3
404.2		8122.03		8168.27
404.15		8286.7		8168.23
404.1		8121.95		8168.18
404.05		8330.39		8168.15
404		8395.14		8168.12
403.95		8156.19		8168.09
403.9		8236.66		8168.07
403.85		8192.02		8168.04
403.8		8174.62		8168.03
403.75		8189.22		8168.01
403.7		8108.15		8167.99
403.65		8139.28		8167.97
403.6		8084.09		8167.95
403.55		8300.2		8167.93
403.5		8217.68		8167.91
403.45		8471.83		8167.89
403.4		8202.02		8167.86
403.35		8090.25		8167.83
403.3		8258.12		8167.79
403.25		8284.77		8167.75
403.2		8235.43		8167.72
403.15		8293.13		8167.67
403.1		8147.12		8167.63
403.05		8164.29		8167.57
403		8217.55		8167.52
402.95		8474.25		8167.46
402.9		8392.71		8167.41
402.85		8343.72		8167.35
402.8		8241.29		8167.3
402.75		8216.66		8167.23
402.7		8169.13		8167.16
402.65		8346.28		8167.09
402.6		8340.83		8167.04
402.55		8251.65		8166.98
402.5		8322		8166.94
402.45		8230.57		8166.91
402.4		8148.09		8166.86
402.35		8303.57		8166.81
402.3		8146.12		8166.76
402.25		8117.81		8166.71
402.2		8475.1		8166.66
402.15		8205.24		8166.6
402.1		8226.74		8166.55
402.05		8395.44		8166.49
402		8473.35		8166.44
401.95		8309.51		8166.39
401.9		8137.48		8166.33
401.85		8179.9		8166.29
401.8		8223.44		8166.24
401.75		8160.81		8166.21
401.7		8267.07		8166.18
401.65		8204.32		8166.17
401.6		8108.36		8166.15
401.55		8115.19		8166.12
401.5		8262.5		8166.1
401.45		8098.58		8166.07
401.4		8460.07		8166.04
401.35		8249.66		8166.02
401.3		8265.25		8166
401.25		8263.74		8165.97
401.2		8130.02		8165.92
401.15		8055.51		8165.88
401.1		8248.33		8165.83
401.05		8326.16		8165.8
401		8339.54		8165.76
400.95		8276.23		8165.71
400.9		8192.41		8165.66
400.85		8223.18		8165.59
400.8		8377.38		8165.51
400.75		8418.71		8165.43
400.7		8298.59		8165.35
400.65		8390.69		8165.27
400.6		8446.89		8165.18
400.55		8209.55		8165.09
400.5		8362.38		8164.99
400.45		8319.05		8164.9
400.4		8339.83		8164.8
400.35		8383.84		8164.69
400.3		8334.93		8164.58
400.25		8355.13		8164.46
400.2		8465.89		8164.34
400.15		8510.8		8164.22
400.1		8387.59		8164.1
400.05		8512.15		8163.98
400		8371.04		8163.87
399.95		8350.86		8163.76
399.9		8315.6		8163.65
399.85		8355.52		8163.54
399.8		8162.25		8163.43
399.75		8294.2		8163.32
399.7		8453.36		8163.21
399.65		8421.94		8163.11
399.6		8505		8163
399.55		8339.06		8162.89
399.5		8404.48		8162.78
399.45		8373.8		8162.66
399.4		8439.46		8162.53
399.35		8427.78		8162.41
399.3		8283.93		8162.29
399.25		8318.49		8162.17
399.2		8506.44		8162.06
399.15		8454.61		8161.95
399.1		8255.79		8161.85
399.05		8374.05		8161.74
399		8390.88		8161.65
398.95		8244.3		8161.55
398.9		8188.25		8161.45
398.85		8464.69		8161.37
398.8		8353.15		8161.31
398.75		8282.65		8161.24
398.7		8237.91		8161.18
398.65		8244.55		8161.13
398.6		8146.04		8161.08
398.55		8179.52		8161.02
398.5		8307.12		8160.97
398.45		8222.25		8160.93
398.4		8230.05		8160.89
398.35		8345.66		8160.84
398.3		8229.47		8160.78
398.25		8204.09		8160.72
398.2		8354.12		8160.64
398.15		8275.43		8160.56
398.1		8439.54		8160.47
398.05		8359.56		8160.38
398		8454.01		8160.3
397.95		8423.59		8160.21
397.9		8313.89		8160.12
397.85		8204.53		8160.04
397.8		8260.71		8159.95
397.75		8319.27		8159.87
397.7		8132.94		8159.79
397.65		8290.3		8159.73
397.6		8402.33		8159.66
397.55		8416.01		8159.6
397.5		8152.52		8159.53
397.45		8187.23		8159.46
397.4		8400.99		8159.41
397.35		8344.03		8159.34
397.3		8340.47		8159.28
397.25		8115.01		8159.22
397.2		8172.61		8159.15
397.15		8248.08		8159.08
397.1		8263.16		8159.01
397.05		8440.97		8158.94
397		8486.81		8158.87
396.95		8258.75		8158.79
396.9		8245.59		8158.7
396.85		8296.37		8158.62
396.8		8246.93		8158.53
396.75		8640.58		8158.44
396.7		8307.61		8158.34
396.65		8144.93		8158.26
396.6		8231.24		8158.17
396.55		8418.61		8158.07
396.5		8452.21		8157.99
396.45		8236.11		8157.91
396.4		8471.29		8157.86
396.35		8256.59		8157.82
396.3		8076.02		8157.76
396.25		8120.8		8157.71
396.2		8104.27		8157.67
396.15		8188.97		8157.63
396.1		8316.97		8157.58
396.05		8180.46		8157.54
396		8219.59		8157.49
395.95		8374.87		8157.42
395.9		8391.36		8157.35
395.85		8476.83		8157.27
395.8		8314.2		8157.19
395.75		8389.79		8157.11
395.7		8356.88		8157.03
395.65		8213.73		8156.95
395.6		8238.72		8156.88
395.55		8153.43		8156.82
395.5		8324.81		8156.77
395.45		8128.89		8156.72
395.4		8163.79		8156.67
395.35		8225.77		8156.63
395.3		8266.04		8156.59
395.25		8382.02		8156.54
395.2		8267.52		8156.49
395.15		8169.27		8156.44
395.1		8378.09		8156.39
395.05		8247.27		8156.33
395		8281.26		8156.28
394.95		8191.85		8156.24
394.9		8255.49		8156.22
394.85		8223.32		8156.2
394.8		8177.01		8156.18
394.75		8008.68		8156.17
394.7		7977.99		8156.16
394.65		8200.53		8156.16
394.6		8168.22		8156.15
394.55		8119.59		8156.14
394.5		8309.23		8156.14
394.45		8232.78		8156.67
394.4		8219.18		8157.19
394.35		8226.82		8157.71
394.3		8079.73		8158.24
394.25		8174.81		8158.76
394.2		8105.03		8159.28
394.15		8250.46		8159.81
394.1		8323.31		8160.33
394.05		8079.98		8160.85
394		8086.39		8161.38
393.95		8199.56		0
393.9		8180.84		0
393.85		8256.93		0
393.8		8060.26		0
393.75		8057.56		0
393.7		8219.17		0
393.65		8011.96		0
393.6		7928.18		0
393.55		8235.42		0
393.5		8201.58		0
393.45		8154.93		0
393.4		8191.41		0
393.35		8115.61		0
393.3		8173.96		0
393.25		8091.26		0
393.2		7924.77		0
393.15		8034.52		0
393.1		8252.95		0
393.05		8107.12		0
393		8133.05		0
392.95		8171.94		0
392.9		8004.31		0
392.85		7911.68		0
392.8		7974.59		0
392.75		8000.3		0
392.7		8180.67		0
392.65		7969.58		0
392.6		8136.91		0
392.55		8055.59		0
392.5		7972		0
392.45		8157.07		0
392.4		8102.63		0
392.35		7710.18		0
392.3		7983.96		0
392.25		7923.53		0
392.2		7872.47		0
392.15		8023.26		0
392.1		7810.15		0
392.05		7898.04		0
392		7765.68		0

## Sheet: C1s Scan
							Acquisition Parameters :					Experiment Descriptions :
							Parameter					20200112\Charge Compensation\Wait Object\Mono 500µm\Hf
							Total acquisition time	3 mins 10.4 secs
							Number of Scans	10
﻿							Source Gun Type	Al K Alpha
Axis	Energy	Elements=	381				Spot Size	500 µm
							Lens Mode	Standard
D:\Data\2020\20200112\Hf.DATA\C1s Scan.VGD							Analyser Mode	CAE : Pass Energy 20.0 eV
							Energy Step Size	0.050 eV
							Number of Energy Steps	381
Binding Energy (E)				Backgnd.
eV		Counts / s		Counts / s
298		7146.72		0
297.95		7264.82		0
297.9		7118.06		0
297.85		7163.68		0
297.8		7252.54		0
297.75		7363.13		0
297.7		7269.95		0
297.65		7228.35		0
297.6		7122.36		0
297.55		7242.19		0
297.5		7159.02		0
297.45		7284.99		0
297.4		7242.91		0
297.35		7081.42		0
297.3		7339.86		0
297.25		7099.54		0
297.2		7177.11		0
297.15		7266.6		0
297.1		7223.51		0
297.05		7275.17		0
297		7213.43		0
296.95		7181.85		0
296.9		7265.28		0
296.85		7095.06		0
296.8		7030.35		0
296.75		7095.52		0
296.7		7243.19		0
296.65		7205.04		0
296.6		7069.47		0
296.55		7017.2		0
296.5		7204.73		0
296.45		7181.63		0
296.4		7093.67		0
296.35		7225		0
296.3		7361.03		0
296.25		7294.09		0
296.2		7339.24		0
296.15		7234.46		0
296.1		7269.32		0
296.05		7416.98		0
296		7194.67		0
295.95		7086.99		0
295.9		7125.43		0
295.85		7199.26		0
295.8		7106.35		0
295.75		7195.23		0
295.7		7216.12		0
295.65		7109.47		0
295.6		7220.05		0
295.55		7211.59		0
295.5		7167.4		0
295.45		7083.43		0
295.4		7252.98		0
295.35		7245.47		0
295.3		7324.59		0
295.25		7327.66		0
295.2		7191.82		0
295.15		7161.2		0
295.1		7271.46		0
295.05		7177.98		0
295		7211.21		0
294.95		7240.51		0
294.9		7241.31		0
294.85		7236.37		0
294.8		7149.97		0
294.75		7087.92		0
294.7		7088.4		0
294.65		7074.43		0
294.6		7234.98		0
294.55		7132.13		0
294.5		7151.08		0
294.45		7259.07		0
294.4		7361.84		0
294.35		7197.74		0
294.3		7151.2		0
294.25		6965.9		0
294.2		7042.4		0
294.15		7215.71		0
294.1		7570.38		0
294.05		7408.42		0
294		7189.68		0
293.95		7346.89		0
293.9		7114.6		0
293.85		7192.78		0
293.8		7296.93		0
293.75		7481.83		0
293.7		7212.37		0
293.65		7264.41		0
293.6		7091.51		0
293.55		7212.46		0
293.5		7302.63		0
293.45		7222.86		0
293.4		7138.24		0
293.35		7160.26		0
293.3		7194.64		0
293.25		7286.66		0
293.2		7328.53		0
293.15		7230.08		0
293.1		7188.07		0
293.05		7286.86		0
293		7106.78		0
292.95		7285.43		0
292.9		7269.13		0
292.85		7345.06		0
292.8		7338.05		0
292.75		7143.63		0
292.7		7225.47		0
292.65		7131.36		0
292.6		7166.65		0
292.55		7208.91		0
292.5		7164.07		0
292.45		7103.1		0
292.4		7169.27		0
292.35		7314.94		0
292.3		7278.16		0
292.25		7183		0
292.2		7276.38		0
292.15		7143.12		0
292.1		7230.15		0
292.05		7287.11		0
292		7180.22		7231.14
291.95		7169.17		7227.48
291.9		7260.87		7227.09
291.85		7341.45		7227.07
291.8		7177.68		7227.05
291.75		7293.38		7227.02
291.7		7174.16		7226.97
291.65		7219.75		7226.9
291.6		7282.47		7226.81
291.55		7284.71		7226.72
291.5		7420.3		7226.64
291.45		7525.31		7226.54
291.4		7368.73		7226.45
291.35		7225.48		7226.35
291.3		7255.63		7226.25
291.25		7396.28		7226.15
291.2		7122.46		7226.05
291.15		7296.05		7225.95
291.1		7278.2		7225.87
291.05		7265.37		7225.82
291		7296.85		7225.78
290.95		7383.12		7225.73
290.9		7324.43		7225.69
290.85		7030.61		7225.62
290.8		7078.25		7225.56
290.75		7298.05		7225.5
290.7		7439.43		7225.45
290.65		7337		7225.39
290.6		7202.24		7225.31
290.55		7299.91		7225.25
290.5		7228.42		7225.15
290.45		7351.64		7225.03
290.4		7489.98		7224.88
290.35		7282.32		7224.73
290.3		7381.13		7224.57
290.25		7349.48		7224.38
290.2		7611.73		7224.19
290.15		7425.79		7223.98
290.1		7512.24		7223.77
290.05		7453.6		7223.56
290		7369.07		7223.32
289.95		7399.01		7223.09
289.9		7401.45		7222.84
289.85		7480.66		7222.6
289.8		7545.65		7222.34
289.75		7383.14		7222.06
289.7		7441.48		7221.76
289.65		7636.98		7221.45
289.6		7577.28		7221.1
289.55		7722.52		7220.73
289.5		7669.56		7220.34
289.45		7553.92		7219.93
289.4		7792.03		7219.49
289.35		7638.68		7219.01
289.3		7675.72		7218.51
289.25		7767.53		7217.99
289.2		7789.53		7217.47
289.15		7872.82		7216.93
289.1		7843.98		7216.36
289.05		7784.2		7215.78
289		7790.18		7215.17
288.95		7849.09		7214.53
288.9		7829.32		7213.87
288.85		8012.46		7213.23
288.8		7910.59		7212.58
288.75		7992.19		7211.92
288.7		7956.11		7211.26
288.65		7712.26		7210.59
288.6		7875.7		7209.91
288.55		7894.76		7209.22
288.5		7885.42		7208.53
288.45		7847.13		7207.83
288.4		7939.92		7207.13
288.35		7980.38		7206.44
288.3		7986.85		7205.73
288.25		7954		7205.04
288.2		8027.99		7204.34
288.15		7928.48		7203.65
288.1		7815.82		7202.95
288.05		7701.76		7202.26
288		7879.41		7201.57
287.95		7891.65		7200.89
287.9		7942.14		7200.24
287.85		7751.21		7199.63
287.8		8069.26		7199.03
287.75		7859.1		7198.43
287.7		7518.42		7197.83
287.65		7593.26		7197.24
287.6		7827.87		7196.67
287.55		7784.73		7196.12
287.5		7757.02		7195.57
287.45		7645.51		7195.05
287.4		7726.96		7194.52
287.35		7716.27		7193.98
287.3		7735.41		7193.41
287.25		7733.41		7192.84
287.2		7910.13		7192.27
287.15		7733.31		7191.7
287.1		7818.53		7191.11
287.05		7876.52		7190.51
287		7788.82		7189.88
286.95		7717.35		7189.24
286.9		7829.75		7188.58
286.85		7981.31		7187.93
286.8		7942.97		7187.22
286.75		7893.76		7186.5
286.7		7852.61		7185.75
286.65		7912.9		7184.97
286.6		8272.51		7184.15
286.55		8041.2		7183.3
286.5		8162.55		7182.4
286.45		8194.4		7181.45
286.4		8085.89		7180.46
286.35		8230.28		7179.4
286.3		8487.08		7178.27
286.25		8457.06		7177.11
286.2		8496.32		7175.88
286.15		8531.35		7174.6
286.1		8696.62		7173.28
286.05		8590.43		7171.91
286		8911.11		7170.48
285.95		8640.09		7169.04
285.9		8706.8		7167.53
285.85		8684.76		7165.97
285.8		8729.05		7164.37
285.75		8781.43		7162.73
285.7		9112.74		7161.05
285.65		9104.71		7159.34
285.6		8989.87		7157.58
285.55		9018.87		7155.76
285.5		9215.9		7153.87
285.45		9109.22		7151.9
285.4		9217.44		7149.84
285.35		9412.71		7147.71
285.3		9395.74		7145.49
285.25		9687.31		7143.15
285.2		9692.65		7140.7
285.15		9987.6		7138.11
285.1		10135.3		7135.34
285.05		10249.2		7132.4
285		10372.2		7129.27
284.95		10728.4		7125.92
284.9		11122.2		7122.37
284.85		11102.3		7118.57
284.8		11567.3		7114.53
284.75		11901.9		7110.22
284.7		11979.4		7105.63
284.65		12440.9		7100.73
284.6		12777		7095.54
284.55		13184.1		7090.05
284.5		13353.9		7084.27
284.45		13840.7		7078.2
284.4		14069.1		7071.88
284.35		14391.1		7065.31
284.3		14497.7		7058.55
284.25		14754.8		7051.62
284.2		14685.6		7044.56
284.15		14769		7037.42
284.1		14593.8		7030.29
284.05		14665.9		7023.22
284		14581.5		7016.29
283.95		14130.5		7009.56
283.9		13714.1		7003.06
283.85		13302.1		6996.85
283.8		12680.2		6990.96
283.75		12224.2		6985.43
283.7		12008.5		6980.3
283.65		11387.1		6975.61
283.6		10963.7		6971.34
283.55		10397.5		6967.48
283.5		10044.3		6964.02
283.45		9517.43		6960.94
283.4		9288.68		6958.2
283.35		8965.79		6955.81
283.3		8685.58		6953.71
283.25		8374.94		6951.9
283.2		8209.28		6950.33
283.15		8056.93		6948.98
283.1		7925.14		6947.82
283.05		7780.75		6946.81
283		7576.88		6945.96
282.95		7439.6		6945.26
282.9		7457.88		6944.67
282.85		7429.68		6944.18
282.8		7162.37		6943.77
282.75		7027.17		6943.43
282.7		7052.14		6943.13
282.65		7156.93		6942.88
282.6		7007.87		6942.66
282.55		7203.17		6942.46
282.5		7272.76		6942.29
282.45		7063.5		6942.12
282.4		7058.93		6941.95
282.35		7176.8		6941.77
282.3		7119.02		6941.62
282.25		7152.76		6941.48
282.2		7097.51		6941.36
282.15		7062.21		6941.27
282.1		6882.23		6941.19
282.05		6855.66		6941.11
282		6977.17		6941.05
281.95		6930.61		6940.99
281.9		7020.83		6940.95
281.85		6984.14		6940.93
281.8		6964.6		6940.93
281.75		7035.33		6940.91
281.7		7031.91		6940.88
281.65		6785.49		6940.86
281.6		6897.28		6940.82
281.55		7084.45		6940.78
281.5		6955.94		6940.74
281.45		6933.5		6940.69
281.4		7113.02		6940.64
281.35		7004.73		6940.58
281.3		7039.32		6940.5
281.25		7042.36		6940.42
281.2		7057.51		6940.35
281.15		7103.18		6940.29
281.1		6992		6940.22
281.05		6996.76		6940.19
281		6810.09		6940.15
280.95		6997.45		6940.1
280.9		6911.62		6940.06
280.85		6826.73		6940.02
280.8		7031.4		6940
280.75		7087.86		6939.99
280.7		6984.03		6939.99
280.65		7012.21		6939.99
280.6		6917.5		6941.17
280.55		6900.47		6942.36
280.5		6874.07		6943.54
280.45		6799.72		6944.72
280.4		6994.31		6945.9
280.35		7052.68		6947.09
280.3		7067.78		6948.27
280.25		6953.5		6949.45
280.2		6923.22		6950.63
280.15		7062.73		6951.81
280.1		6898.49		6953
280.05		6890.39		6954.18
280		6840.41		6955.36
279.95		6956.68		0
279.9		6975.25		0
279.85		7115.83		0
279.8		6930.79		0
279.75		6961.68		0
279.7		7150.38		0
279.65		6936.66		0
279.6		7002.13		0
279.55		7017.64		0
279.5		7006.88		0
279.45		7039.91		0
279.4		7009.53		0
279.35		6855.28		0
279.3		6887.34		0
279.25		6954.43		0
279.2		7112.06		0
279.15		6971.19		0
279.1		7036.86		0
279.05		7009.32		0
279		6885.95		0

## Sheet: Hf4f Scan
							Acquisition Parameters :					Experiment Descriptions :
							Parameter					20200112\Charge Compensation\Wait Object\Mono 500µm\Hf
							Total acquisition time	3 mins 20.4 secs
							Number of Scans	10
﻿							Source Gun Type	Al K Alpha
Axis	Energy	Elements=	401				Spot Size	500 µm
							Lens Mode	Standard
D:\Data\2020\20200112\Hf.DATA\Hf4f Scan.VGD							Analyser Mode	CAE : Pass Energy 20.0 eV
							Energy Step Size	0.050 eV
							Number of Energy Steps	401
Binding Energy (E)				Backgnd.
eV		Counts / s		Counts / s
31		3728.41		0
30.95		3669.53		0
30.9		3525.69		0
30.85		3565.04		0
30.8		3376.91		0
30.75		3258.12		0
30.7		3261.63		0
30.65		3145.11		0
30.6		3076.24		0
30.55		3016.23		0
30.5		2975.36		0
30.45		2820.66		0
30.4		2934.52		0
30.35		2873.76		0
30.3		2815.26		0
30.25		2721.57		0
30.2		2685.24		0
30.15		2672.01		0
30.1		2615.09		0
30.05		2623.57		0
30		2444.26		0
29.95		2381.78		0
29.9		2446.78		0
29.85		2520.79		0
29.8		2422.76		0
29.75		2401.64		0
29.7		2329.41		0
29.65		2405.06		0
29.6		2379.98		0
29.55		2384.9		0
29.5		2240.13		0
29.45		2244.63		0
29.4		2200.49		0
29.35		2229.84		0
29.3		2122.11		0
29.25		2128.54		0
29.2		2202.28		0
29.15		2125.02		0
29.1		2034.19		0
29.05		1954.39		0
29		1994.91		0
28.95		1985.75		0
28.9		1990.83		0
28.85		1985.54		0
28.8		1920.21		0
28.75		1973.32		0
28.7		1985.84		0
28.65		1919.54		0
28.6		1893.2		0
28.55		1850.49		0
28.5		1746.09		0
28.45		1811.77		0
28.4		1856.34		0
28.35		1872.32		0
28.3		1731.64		0
28.25		1775.52		0
28.2		1804.11		0
28.15		1768.5		0
28.1		1715.47		0
28.05		1683.81		0
28		1636.7		0
27.95		1689.32		0
27.9		1691.51		0
27.85		1669.63		0
27.8		1704.31		0
27.75		1696.29		0
27.7		1649.14		0
27.65		1563.22		0
27.6		1698.19		0
27.55		1631.56		0
27.5		1646.04		0
27.45		1596.78		0
27.4		1631.49		0
27.35		1592.54		0
27.3		1605.15		0
27.25		1584.46		0
27.2		1558.6		0
27.15		1625.6		0
27.1		1599.79		0
27.05		1580.08		0
27		1634.27		0
26.95		1559.28		0
26.9		1585.29		0
26.85		1549.26		0
26.8		1544.86		0
26.75		1472.24		0
26.7		1522.81		0
26.65		1547.49		0
26.6		1448.46		0
26.55		1547.23		0
26.5		1578.11		0
26.45		1489.81		0
26.4		1447.78		0
26.35		1526.89		0
26.3		1525.22		0
26.25		1471.93		0
26.2		1449.15		0
26.15		1487.53		0
26.1		1447.43		0
26.05		1436.22		0
26		1494.18		0
25.95		1479.67		0
25.9		1376.73		0
25.85		1408.24		0
25.8		1429.62		0
25.75		1506.14		0
25.7		1439.76		0
25.65		1454.79		0
25.6		1443.94		0
25.55		1360.7		0
25.5		1457.18		0
25.45		1481.35		0
25.4		1445.88		0
25.35		1374.83		0
25.3		1455.86		0
25.25		1467.49		0
25.2		1418.25		0
25.15		1449.5		0
25.1		1516.14		0
25.05		1400.6		0
25		1368.42		0
24.95		1385.9		0
24.9		1476.59		0
24.85		1440.82		0
24.8		1452.72		0
24.75		1382.47		0
24.7		1323.9		0
24.65		1381.38		0
24.6		1401.02		0
24.55		1443.07		0
24.5		1420.06		0
24.45		1312.88		0
24.4		1334.91		0
24.35		1335.14		0
24.3		1311.23		0
24.25		1318.51		0
24.2		1307.27		0
24.15		1276.36		0
24.1		1338.11		0
24.05		1352.25		0
24		1386.95		0
23.95		1286.78		0
23.9		1275.73		0
23.85		1312.55		0
23.8		1371.13		0
23.75		1298.31		0
23.7		1264.97		0
23.65		1321.93		0
23.6		1337.75		0
23.55		1266.86		0
23.5		1189.9		0
23.45		1251.37		0
23.4		1272.14		0
23.35		1255.1		0
23.3		1205.61		0
23.25		1276.15		0
23.2		1225.67		0
23.15		1183.59		0
23.1		1241.09		0
23.05		1281.89		0
23		1275.15		1247.6
22.95		1319.55		1241.5
22.9		1208.89		1233.9
22.85		1210.03		1225.94
22.8		1280.13		1221.26
22.75		1221.47		1217.16
22.7		1220.76		1208.56
22.65		1193.53		1200.62
22.6		1148.42		1198.19
22.55		1176.9		1194.3
22.5		1216.69		1188.59
22.45		1174.74		1186.4
22.4		1180.62		1186.2
22.35		1190.18		1185.93
22.3		1182.1		1185.56
22.25		1187.77		1184.76
22.2		1178.73		1183.73
22.15		1226.84		1182.45
22.1		1205.87		1180.84
22.05		1231.8		1179.04
22		1213.12		1177.26
21.95		1252.75		1175.44
21.9		1230.1		1173.28
21.85		1198.84		1170.43
21.8		1163.98		1167.28
21.75		1165.98		1163.81
21.7		1236.35		1160.03
21.65		1303.43		1155.98
21.6		1259.25		1151.78
21.55		1240.42		1147.46
21.5		1259.49		1143.05
21.45		1231.86		1138.17
21.4		1241.96		1132.93
21.35		1211.24		1127.54
21.3		1171.08		1122.5
21.25		1223.16		1117.7
21.2		1193.27		1113
21.15		1217.04		1108.34
21.1		1174.17		1104.03
21.05		1153.45		1100
21		1174.87		1096.13
20.95		1202.61		1092.31
20.9		1108.13		1089.13
20.85		1141.89		1086.2
20.8		1134.9		1083.48
20.75		1122.9		1080.89
20.7		1046.06		1078.48
20.65		1109.49		1076.29
20.6		1143.26		1074.53
20.55		1118.76		1072.88
20.5		1088.25		1071.51
20.45		1105.36		1070.36
20.4		1089.32		1069.53
20.35		1064.94		1068.47
20.3		1066.36		1067.67
20.25		1074.66		1067.08
20.2		1042.29		1066.86
20.15		1088.19		1066.74
20.1		1043.75		1066.68
20.05		1089.36		1066.63
20		1031.61		1066.57
19.95		1066.88		1066.49
19.9		1076.75		1066.41
19.85		1104.32		1066.32
19.8		1145.17		1066.2
19.75		1180.76		1066.05
19.7		1180.88		1065.87
19.65		1266.44		1065.64
19.6		1328.5		1065.35
19.55		1417.37		1064.98
19.5		1562.44		1064.53
19.45		1640.86		1063.98
19.4		1842.52		1063.31
19.35		2017.85		1062.5
19.3		2139.15		1061.51
19.25		2358.72		1060.34
19.2		2760		1058.94
19.15		3048.81		1057.28
19.1		3371.17		1055.32
19.05		3727.45		1053.01
19		4271.77		1050.3
18.95		4914.75		1047.13
18.9		5437.63		1043.49
18.85		6230.39		1039.3
18.8		7094.14		1034.49
18.75		7902.95		1029.01
18.7		8445.41		1022.79
18.65		9617.76		1015.78
18.6		10969.1		1007.96
18.55		11817.2		999.292
18.5		13099.7		989.727
18.45		14263.7		979.288
18.4		15091.9		967.978
18.35		16188.1		955.765
18.3		17556.1		942.702
18.25		18130.2		928.875
18.2		18878.4		914.354
18.15		19827		899.278
18.1		20306		883.733
18.05		20564.2		867.817
18		20506.8		851.66
17.95		20021.9		835.447
17.9		20073.2		819.306
17.85		19657.7		803.345
17.8		19082.5		787.729
17.75		18122.1		772.564
17.7		17038.8		757.931
17.65		16413		743.893
17.6		15282.7		730.474
17.55		14397.3		717.715
17.5		13648.6		705.617
17.45		12774.1		694.151
17.4		12001.4		683.236
17.35		11542		672.773
17.3		11108.4		662.666
17.25		10911		652.77
17.2		10989.7		642.951
17.15		11186.1		633.061
17.1		11763.5		622.974
17.05		12493.3		612.508
17		13311.7		601.541
16.95		14457.5		589.945
16.9		15182.4		577.6
16.85		16720.5		564.431
16.8		17812.7		550.338
16.75		18998		535.291
16.7		20326.4		519.278
16.65		21355		502.32
16.6		22819.8		484.48
16.55		23752.7		465.788
16.5		24642.1		446.386
16.45		25167		426.391
16.4		25517.1		405.961
16.35		25847.5		385.273
16.3		25572.4		364.505
16.25		25160.6		343.894
16.2		24330.4		323.632
16.15		23403.3		303.935
16.1		22153		284.978
16.05		20617.5		266.894
16		19104		249.856
15.95		17240.4		233.984
15.9		15546.5		219.364
15.85		14217		206.046
15.8		12353.7		194.058
15.75		10549		183.386
15.7		9063.21		173.991
15.65		7602.38		165.813
15.6		6353.42		158.764
15.55		5265.77		152.755
15.5		4260.67		147.714
15.45		3520.89		143.528
15.4		2783.6		140.077
15.35		2235.99		137.264
15.3		1831.79		134.986
15.25		1424.72		133.155
15.2		1143		131.696
15.15		911.481		130.537
15.1		772.807		129.626
15.05		624.873		128.908
15		518.567		128.345
14.95		435.422		127.906
14.9		343.554		127.561
14.85		311.792		127.288
14.8		264.488		127.07
14.75		249.735		126.898
14.7		220.847		126.76
14.65		222.576		126.648
14.6		204.694		126.555
14.55		188.338		126.476
14.5		196.907		126.405
14.45		182.634		126.343
14.4		180.426		126.288
14.35		184.903		126.237
14.3		187.09		126.192
14.25		163.372		126.149
14.2		156.744		126.109
14.15		166.608		126.071
14.1		158.936		126.038
14.05		158.571		126.008
14		168.87		125.981
13.95		156.021		125.957
13.9		124.321		125.935
13.85		147.004		125.917
13.8		141.665		125.904
13.75		144.326		125.895
13.7		135.603		125.887
13.65		115.165		125.882
13.6		94.8543		125.88
13.55		122.01		125.877
13.5		131.458		125.875
13.45		133.655		125.872
13.4		127.663		125.871
13.35		128.202		125.869
13.3		134.7		125.865
13.25		144.592		125.86
13.2		129.555		125.853
13.15		149.466		125.846
13.1		133.769		125.839
13.05		121.519		125.832
13		118.037		125.823
12.95		135.511		0
12.9		119.441		0
12.85		111.461		0
12.8		108.664		0
12.75		112.041		0
12.7		109.711		0
12.65		143.405		0
12.6		123.072		0
12.55		135.721		0
12.5		131.025		0
12.45		108.864		0
12.4		107.204		0
12.35		124.707		0
12.3		116.427		0
12.25		118.012		0
12.2		142.28		0
12.15		138.889		0
12.1		119.328		0
12.05		112.473		0
12		116.623		0
11.95		130.736		0
11.9		131.043		0
11.85		102.641		0
11.8		110.789		0
11.75		113.43		0
11.7		107.206		0
11.65		123.238		0
11.6		109.675		0
11.55		129.314		0
11.5		104.145		0
11.45		109.897		0
11.4		111.431		0
11.35		116.135		0
11.3		111.486		0
11.25		106.417		0
11.2		110.036		0
11.15		97.2118		0
11.1		109.792		0
11.05		108.059		0
11		110.684		0

## Sheet: Survey
							Acquisition Parameters :					Experiment Descriptions :
							Parameter					20200112\Charge Compensation\Wait Object\Mono 500µm\Hf
							Total acquisition time	1 mins 8.0 secs
							Number of Scans	1
﻿							Source Gun Type	Al K Alpha
Axis	Energy	Elements=	1361				Spot Size	500 µm
							Lens Mode	Standard
D:\Data\2020\20200112\Hf.DATA\Survey.VGD							Analyser Mode	CAE : Pass Energy 100.0 eV
							Energy Step Size	1.000 eV
							Number of Energy Steps	1361
Binding Energy (E)
eV		Counts / s
1350		161898
1349		164687
1348		161396
1347		161455
1346		162418
1345		160088
1344		159569
1343		158271
1342		155235
1341		156983
1340		154064
1339		155584
1338		152865
1337		154906
1336		153823
1335		151093
1334		148631
1333		147612
1332		146348
1331		147286
1330		147462
1329		148477
1328		143826
1327		142206
1326		143278
1325		144435
1324		143013
1323		145676
1322		145499
1321		144484
1320		142896
1319		140443
1318		140229
1317		137980
1316		135788
1315		133420
1314		132077
1313		132660
1312		129631
1311		131958
1310		129154
1309		125596
1308		121651
1307		118353
1306		118571
1305		120747
1304		120061
1303		117342
1302		115688
1301		113086
1300		113800
1299		113819
1298		111523
1297		109557
1296		110656
1295		108642
1294		107369
1293		104737
1292		105196
1291		106398
1290		105861
1289		106018
1288		106600
1287		105799
1286		107624
1285		105045
1284		105273
1283		104505
1282		105336
1281		104300
1280		103872
1279		104699
1278		104157
1277		105123
1276		104173
1275		102768
1274		101415
1273		103511
1272		103727
1271		100120
1270		101810
1269		100292
1268		103086
1267		101715
1266		102130
1265		101023
1264		99624
1263		99953.4
1262		99485.5
1261		101164
1260		100621
1259		101765
1258		100724
1257		99607.9
1256		99097.9
1255		100660
1254		99559.3
1253		99933
1252		100803
1251		101375
1250		102336
1249		103123
1248		101888
1247		101667
1246		102072
1245		101763
1244		101368
1243		102537
1242		103267
1241		102233
1240		102116
1239		101526
1238		102038
1237		100145
1236		100966
1235		102172
1234		102207
1233		102325
1232		102257
1231		103820
1230		104574
1229		105997
1228		105139
1227		102623
1226		105211
1225		105027
1224		105913
1223		104734
1222		101989
1221		104559
1220		103402
1219		100849
1218		100230
1217		99971
1216		98769.7
1215		96973.3
1214		97748.3
1213		95964.8
1212		94350.9
1211		93997.9
1210		93067.4
1209		95416.7
1208		92434.7
1207		91143.8
1206		90142.7
1205		92578.1
1204		92419.7
1203		90282.6
1202		88705
1201		89070
1200		90604.6
1199		90056.1
1198		90060.3
1197		89627
1196		90321.8
1195		90885.4
1194		89986.2
1193		89303.4
1192		90602.6
1191		88845.5
1190		88714.9
1189		89969.5
1188		91112.5
1187		88361
1186		88608.7
1185		90177.6
1184		88637.6
1183		89607.5
1182		89232.7
1181		88069.5
1180		88652.7
1179		88308
1178		87125.5
1177		87517.2
1176		87894.8
1175		90442
1174		88421.2
1173		87825.9
1172		88080.8
1171		88346.3
1170		88192.2
1169		86642
1168		86652.3
1167		88758.7
1166		88944.8
1165		86887.7
1164		88991.5
1163		87216.7
1162		89055.6
1161		89006.5
1160		89313.5
1159		87739.9
1158		88693.3
1157		88332.5
1156		86788.7
1155		88481.7
1154		88628.3
1153		88037
1152		88562.2
1151		86969.7
1150		86304.7
1149		87127.1
1148		87960.5
1147		86131.8
1146		86663.4
1145		85230.4
1144		86795.9
1143		85497
1142		85360.9
1141		85643.6
1140		86672.8
1139		87130.4
1138		86246
1137		87911.3
1136		86392
1135		86346.9
1134		84628.1
1133		84781.9
1132		85820.1
1131		86922.6
1130		86304
1129		85863.1
1128		83696.2
1127		86777.5
1126		87604.3
1125		86897.1
1124		84655.1
1123		83782.7
1122		84407.3
1121		86316.9
1120		85895.1
1119		86410.4
1118		85959.7
1117		86039.9
1116		85969.2
1115		86592.2
1114		85768.1
1113		85782.1
1112		84783.5
1111		86224.1
1110		86010.1
1109		84990.8
1108		86287.1
1107		85883.2
1106		84186.4
1105		85729.7
1104		87711.5
1103		86092.5
1102		86386.3
1101		85343.1
1100		86300.2
1099		86831.5
1098		85081.5
1097		86354
1096		85931.5
1095		86691.6
1094		86088.4
1093		86666.5
1092		85953
1091		86003.3
1090		86114.3
1089		86463
1088		87958.3
1087		86242.9
1086		85232.6
1085		87154.2
1084		85881
1083		85781.4
1082		84251.7
1081		86134.6
1080		86222.2
1079		85036.8
1078		86798.4
1077		84780.8
1076		86249.9
1075		86567.9
1074		85717.5
1073		87168.1
1072		86550.6
1071		88614.4
1070		87083.6
1069		86998.7
1068		85680
1067		85347.4
1066		84608.7
1065		84641
1064		86657.6
1063		85121
1062		86999.9
1061		85953.9
1060		86029.2
1059		87817.7
1058		87113.4
1057		87469
1056		85238.2
1055		85190.6
1054		87345.2
1053		88089.9
1052		88667.2
1051		88188.6
1050		87687.7
1049		88284.7
1048		87702
1047		88054.6
1046		87976.2
1045		87871.6
1044		88500.2
1043		87283.1
1042		89016
1041		87584.7
1040		87821.3
1039		88356
1038		87745.3
1037		88232.5
1036		88496.7
1035		87435.4
1034		85584.2
1033		87022.5
1032		87260.5
1031		90194.8
1030		88992.3
1029		87389.6
1028		90144.6
1027		89804.9
1026		88235.1
1025		89270.9
1024		90150.5
1023		89361.3
1022		88389.3
1021		89434
1020		88287.7
1019		90596
1018		88917.8
1017		90486.3
1016		91322.1
1015		89902.9
1014		90970.7
1013		91191.2
1012		91354.6
1011		91844.1
1010		92378.1
1009		90958.9
1008		89786.2
1007		89504.2
1006		91473.8
1005		91065.9
1004		92427.9
1003		91578.2
1002		90992.2
1001		91394.9
1000		93041.2
999		94571.7
998		95111.6
997		95349.2
996		94903
995		93663.3
994		92169.1
993		92864.6
992		90397.6
991		89058
990		89705.6
989		88667.3
988		87121.8
987		86263.3
986		84606.3
985		87245.3
984		85852.5
983		84293.7
982		86750.6
981		88963.4
980		90903.8
979		96278.3
978		100995
977		110572
976		113306
975		109824
974		102088
973		94466.1
972		90935.1
971		87451.4
970		84658.9
969		81117.8
968		79483.1
967		77227.2
966		75652
965		76104.2
964		72890.1
963		72000.8
962		71876.2
961		73166.5
960		71053.1
959		71700.9
958		70427.3
957		70324.1
956		71526.1
955		70441
954		70145.4
953		71482.7
952		70626.1
951		70324.3
950		70544.6
949		69654.8
948		70167.4
947		70938.7
946		70524.9
945		71147.4
944		72589.9
943		72119.1
942		70338.3
941		70671.3
940		73719.5
939		72381.6
938		72332.4
937		72193.3
936		72552.3
935		72285.7
934		71760.5
933		70784.7
932		71071.7
931		71241.3
930		73475.6
929		72036.6
928		70058.1
927		69329.7
926		70902.3
925		71564.8
924		71893.4
923		71338.8
922		71601.4
921		69727.5
920		70355.6
919		71594.1
918		72747.3
917		72899.4
916		73450.4
915		72660.9
914		73227.3
913		73510.3
912		72982
911		73024.6
910		74112.9
909		71894.4
908		72077.6
907		73142
906		74057.7
905		72877.8
904		72549.1
903		74380.1
902		72725.8
901		72231.9
900		71923
899		72359.3
898		72000.2
897		73028.3
896		73892.9
895		72556.6
894		72729.5
893		74334.2
892		72635.2
891		72796.4
890		73233.4
889		73664.9
888		72957.3
887		74608.4
886		73272.1
885		74589.4
884		72547.1
883		73310.2
882		73207
881		71627.9
880		71910.8
879		72555.7
878		75742.5
877		74425.9
876		72756.5
875		73072
874		75013.6
873		74847
872		75277.5
871		75335.2
870		73979.5
869		72992.2
868		75090.3
867		73349.2
866		74502.6
865		76163
864		75273
863		75850.1
862		73780.5
861		74807.2
860		74804.2
859		75267.7
858		73478.4
857		74280.2
856		75272.4
855		75865.3
854		76902.6
853		74711.3
852		75963.4
851		73142.8
850		74239.8
849		75958.3
848		74461.5
847		75348.3
846		76587.9
845		75779.7
844		74718
843		71947.5
842		74912.8
841		75990.9
840		76318.5
839		75570.4
838		74539.3
837		77860.2
836		76012.2
835		76395
834		75322.6
833		74973.1
832		73627.2
831		74329.5
830		75279.6
829		76239.8
828		76111.7
827		74519.2
826		74110.2
825		76504.3
824		75031.9
823		76582.5
822		76275
821		75577.2
820		75562
819		77721.3
818		78156.7
817		75423.3
816		73635
815		77013.8
814		76791.5
813		75748.1
812		76814.4
811		76425.7
810		77220.3
809		78040.7
808		76816.6
807		77865.6
806		75916.3
805		75982.8
804		75832.8
803		76801.4
802		77371.9
801		76289.7
800		76463.6
799		75934.5
798		77903.4
797		74809.5
796		76908.8
795		76959.1
794		77581.8
793		77319.3
792		76305
791		77085
790		78539.2
789		77467.6
788		76348.4
787		77075.9
786		78183.3
785		77647.9
784		78053.2
783		78036.3
782		78366
781		77754.3
780		78428.2
779		78443.3
778		77867
777		78853.3
776		78159.1
775		78150.7
774		78227.9
773		79300.7
772		78019.1
771		79197.7
770		77464.6
769		78762.6
768		81351.8
767		78888.2
766		79007.4
765		77851.1
764		80452.2
763		78951.3
762		79636
761		80733.1
760		78941.1
759		78480.8
758		79944.4
757		78222.1
756		78472.7
755		79140.7
754		78522.8
753		79197.6
752		79775.3
751		79751.4
750		78737.7
749		79199.8
748		80637.3
747		81052.1
746		78998.5
745		79685.9
744		81449.6
743		80388.5
742		80052.3
741		78712.9
740		81409
739		81520.9
738		82457.8
737		81884.5
736		79950.2
735		81062.4
734		82838.3
733		80001
732		80265
731		80315.3
730		80875.3
729		81046.8
728		79711.3
727		81167.8
726		79755.5
725		80801.3
724		81998.5
723		83867.9
722		82985.8
721		82231.6
720		81486.1
719		81273.6
718		81153.6
717		82316.5
716		81466
715		81813.1
714		81396.7
713		83822.7
712		82214.1
711		82356.2
710		82710.7
709		83664.7
708		82457.2
707		83695.8
706		82848.8
705		84387.6
704		82982.3
703		82602.7
702		81934.6
701		82596.4
700		83220.4
699		83555.5
698		86299.2
697		84006.8
696		82717.9
695		81444
694		84427.4
693		85070.8
692		84531.4
691		82398
690		83436.6
689		82894.9
688		84846.6
687		86963.8
686		86589
685		84661
684		85456.5
683		85287.5
682		86134.7
681		85438.8
680		86198
679		83975.4
678		83922.4
677		86081.6
676		84793.2
675		84031.7
674		86223.8
673		87635.1
672		86278.1
671		86318
670		85612.2
669		87027.3
668		86089.1
667		87613.5
666		87236.5
665		87451.1
664		88538.2
663		87554.6
662		87958.8
661		87299.5
660		86601.9
659		86271.5
658		86418.7
657		87803.4
656		89445.2
655		88455.5
654		86900.5
653		87755
652		88814.6
651		88828
650		88761.6
649		87428.1
648		86546.1
647		87822.5
646		89295.9
645		88354.9
644		89441.8
643		89052.8
642		88349.2
641		91166.2
640		90432.8
639		88788
638		90115.4
637		89652.9
636		90501.2
635		89130
634		90348
633		89942.2
632		88493
631		89109.3
630		89051.6
629		89939.7
628		88529.1
627		90232.5
626		89835.5
625		90459.4
624		89668.4
623		89939
622		91332.4
621		90096.4
620		91876.1
619		90859.5
618		89792.5
617		90649
616		93648.2
615		90594.2
614		91577.6
613		91101.6
612		91252.3
611		91877.5
610		91803.3
609		90767.4
608		91616.5
607		91296.7
606		92231.4
605		92624.3
604		93273.6
603		92456.3
602		94139.8
601		92259.3
600		93657.1
599		92297.3
598		93409.9
597		93532
596		93875.1
595		92872.7
594		95355.4
593		93611.3
592		94558.3
591		93629.1
590		95981.5
589		95288.8
588		93280.6
587		94175
586		93408.7
585		92396.9
584		94032.7
583		94555.6
582		95781.4
581		95795.8
580		95241.6
579		94783.9
578		98591.2
577		98938.9
576		96660.5
575		97784.8
574		96564.2
573		95290.8
572		94366.3
571		96768
570		96940.5
569		96790.6
568		95211
567		94162.2
566		96452.7
565		95329.3
564		95725.3
563		97454.8
562		95820
561		95088.8
560		95596.3
559		96376
558		99696.2
557		99722.2
556		98188.8
555		99424.8
554		97749.4
553		98485.2
552		99585.4
551		98772.6
550		100436
549		97932.3
548		96282.9
547		97528.8
546		95956.5
545		94852.4
544		92938.9
543		91571.3
542		90041.2
541		88729.4
540		88046.8
539		89748
538		89736.5
537		90091.8
536		87770.6
535		91543.7
534		97062.2
533		117220
532		155094
531		200091
530		209508
529		158267
528		102490
527		79475.5
526		76808.8
525		76552.9
524		75632.6
523		75149.5
522		73596.8
521		73702.6
520		73829.8
519		74745.1
518		74097.1
517		73157.7
516		74844.4
515		75164.7
514		74005.2
513		73108.1
512		74175.9
511		72024.8
510		74676.4
509		73175.4
508		75039.8
507		73451
506		73804.7
505		73413.4
504		74529.2
503		75207.2
502		72927.7
501		73070.9
500		72883.1
499		73682.3
498		74800.4
497		75599.5
496		74822.7
495		76053.8
494		75670.9
493		74201.1
492		73685.6
491		75154.8
490		74219
489		74727.9
488		75514.8
487		75204.5
486		75319.6
485		75830.4
484		76760.6
483		76449.8
482		74683.2
481		75654.8
480		76728.5
479		76967.7
478		77379.6
477		76824.1
476		77820.6
475		77150.4
474		74999.6
473		77007
472		76342.8
471		76656.5
470		78099.5
469		76263.2
468		76874.2
467		77363.9
466		77757.2
465		78610.6
464		77691.2
463		79467.3
462		77819.5
461		77876.2
460		78482
459		76968.1
458		81564.9
457		79193.8
456		77632
455		79382.6
454		80808.7
453		77794.3
452		78165.4
451		78913.1
450		79105.1
449		78646.1
448		78999.9
447		79217.7
446		78951.7
445		78368.6
444		80486
443		80312.6
442		84045.6
441		87530.1
440		88015.9
439		89284.8
438		87327.5
437		85594.7
436		84939.4
435		81599.4
434		79665.1
433		78638.7
432		80065.2
431		77761.5
430		77394.1
429		76857.7
428		75425.3
427		75364
426		75471.9
425		76677.5
424		77016.9
423		75964.1
422		74168.9
421		74291.3
420		75536.2
419		75448.3
418		74989.1
417		75854.7
416		76033.6
415		75729.8
414		75652.3
413		76658.7
412		75607.9
411		77081.7
410		76350.9
409		78191.5
408		78674.8
407		77869.4
406		78227.4
405		76994.2
404		75775.7
403		76306.1
402		77122.9
401		79609.1
400		79139
399		76749.8
398		76862.8
397		77968.3
396		76670.2
395		77699.6
394		78106.7
393		75419.5
392		74662.1
391		75856.4
390		74415
389		75597.6
388		75755.5
387		77963
386		80808.6
385		86794.3
384		94413.3
383		104038
382		109956
381		110883
380		105916
379		94941.9
378		84452.9
377		79742.8
376		74845.4
375		72304.6
374		70957.2
373		68798.1
372		67359
371		67673.2
370		67203.2
369		68743.9
368		67648
367		66606.1
366		65886.8
365		66194
364		64708.8
363		67003.2
362		68878.8
361		63912.6
360		67113
359		65643.3
358		66135.6
357		66195.1
356		66335.3
355		65640.6
354		65624.1
353		67509.8
352		68162.6
351		67532.5
350		67182.3
349		67418.5
348		68536.6
347		68494.9
346		68432.1
345		66080.8
344		66402.3
343		66358
342		66474.9
341		66409.4
340		68632.6
339		67587.1
338		67353.1
337		66829.8
336		67757.2
335		68426.5
334		66681.3
333		66997.6
332		67880.6
331		67930.3
330		66957.8
329		69881.6
328		69416
327		69579.2
326		69344
325		68331.9
324		68103.1
323		69356.3
322		68766
321		69176.2
320		70030.5
319		71104
318		72284.3
317		69127.3
316		68704.8
315		68851.5
314		69592.2
313		71433.2
312		71817.9
311		70759.2
310		70711.2
309		72073.2
308		72840.2
307		73822
306		71817.2
305		71224.9
304		71809.2
303		69974.5
302		72204.5
301		71718.9
300		71098.8
299		71776.2
298		70762.1
297		70030.4
296		69547.9
295		69419.3
294		69813.5
293		69814.8
292		71576.4
291		72491.6
290		73467.8
289		76390.9
288		77858.7
287		80227.1
286		90594.1
285		107593
284		105858
283		86404.5
282		71729.1
281		67483.6
280		68821.7
279		68050.1
278		68630.8
277		67103.8
276		66564.9
275		69017.5
274		69157.6
273		69341.4
272		69700.4
271		69830.4
270		71032.2
269		70631.5
268		70248.3
267		70606.1
266		68210.3
265		69966
264		69556.5
263		68207.5
262		70778.9
261		70195.5
260		70021
259		70965.6
258		72000.7
257		72144.1
256		70405.3
255		70029.4
254		71687.1
253		70918.4
252		72389.8
251		71063.1
250		70768.1
249		71756.2
248		70855.7
247		72134.6
246		71508.6
245		73022.1
244		72935.7
243		72777.7
242		73363.1
241		74362.7
240		76388.6
239		76514.2
238		75555.3
237		75453.6
236		73120.6
235		70818.4
234		70020.3
233		69177.4
232		70160.6
231		69390.4
230		71148.6
229		74262.8
228		77038.1
227		85310.3
226		97137.9
225		114528
224		127115
223		123846
222		106472
221		84506.6
220		71927.9
219		64632.1
218		64462.5
217		67996.3
216		79266.9
215		104598
214		132139
213		146392
212		133819
211		103073
210		74759.9
209		56944.6
208		46162.8
207		40295.2
206		35598.4
205		33176.4
204		31427.7
203		30581.9
202		29790.9
201		27659.1
200		27939.5
199		27002.1
198		27193.2
197		27100.9
196		25878.1
195		25994.2
194		26186.4
193		24777.5
192		24421.9
191		25193.6
190		25218.3
189		25230.9
188		24892.3
187		25288.2
186		26027.7
185		25111.2
184		24868.5
183		25396.2
182		24975.4
181		25629.9
180		24802
179		24793.7
178		25098.6
177		24292.3
176		24657.5
175		24189.3
174		24896.3
173		24988.8
172		25043.3
171		24963.4
170		25141.2
169		25086.3
168		24592.6
167		24831.2
166		24870.5
165		24195.6
164		24885.2
163		24769.3
162		25500.2
161		25125.7
160		24241
159		24949
158		25562.2
157		24279.8
156		25029
155		25964
154		25861.6
153		25539.4
152		26028.9
151		24542.6
150		24799.3
149		25652.2
148		25589.9
147		24715
146		24739.3
145		25479.3
144		25307.7
143		24331.6
142		25595.5
141		26687.8
140		25050.2
139		24223.8
138		25452.3
137		24746.8
136		25459.3
135		25309.3
134		26146.5
133		26777.4
132		26185.5
131		25624.9
130		26562.9
129		25530.5
128		26612.7
127		26537
126		25034.8
125		26189.4
124		26040.2
123		25763.1
122		25675.7
121		26748.7
120		25647.6
119		25543.6
118		26993.9
117		26119.8
116		26140.1
115		25985.3
114		26667.1
113		25908.5
112		26086.3
111		26427.4
110		27179.6
109		26543.8
108		26459.3
107		26627.4
106		27159.8
105		27283.8
104		26877.2
103		27096.9
102		27287.1
101		27362.1
100		27656.5
99		28171.9
98		28512.3
97		28212.4
96		27083.3
95		27480.1
94		28463.7
93		27707.9
92		27460.2
91		27764.4
90		28550.9
89		28015.7
88		28425.3
87		27588.8
86		26806.8
85		28958.3
84		28142.1
83		29141.1
82		28663.3
81		28625.4
80		29222.9
79		27886.6
78		27965.4
77		29051.8
76		28845.2
75		27782
74		27524.9
73		27120.8
72		28970.6
71		30241.1
70		29465.2
69		30355.5
68		30632.3
67		31898.6
66		33579
65		33715.9
64		33649.2
63		33089
62		31049.5
61		29115.9
60		28708.6
59		29324.5
58		28273.6
57		27713
56		27509.8
55		28606.1
54		26740.4
53		27520.1
52		27335.4
51		27293.3
50		27286.8
49		26999.5
48		28103.3
47		28255.5
46		28235.8
45		28886.2
44		29526.5
43		29467.2
42		30384.1
41		32503.1
40		35127.8
39		36236.6
38		31647.3
37		28146.5
36		28040.8
35		29306
34		34440.1
33		46460.4
32		49645.3
31		39105.4
30		27163.2
29		22454
28		18851.4
27		16773
26		15684.6
25		14541.7
24		14644.7
23		15013.9
22		13256.8
21		14345.4
20		32731.9
19		89337.8
18		146194
17		163836
16		114668
15		42799.2
14		8527
13		3132.01
12		2091.29
11		1582.55
10		1668.64
9		2111.52
8		3527.37
7		4528.22
6		4400.94
5		4768.23
4		3698.51
3		1726.66
2		466.616
1		106.314
0		59.536
-1		27.5326
-2		41.8103
-3		125.531
-4		56.8868
-5		42.9732
-6		55.2403
-7		31.2771
-8		61.7585
-9		32.919
-10		2.34554

## Sheet: Peak Table
Peak Table :
	Name	Start BE	Peak BE	End BE	Height CPS	FWHM eV	Area (P) CPS.eV	Area (N) TPP-2M	Atomic %	Peak Type	Q	SF ALTHERMO1	TXFN	Backgnd	PP Height CPS	PP Hgt (N)	PP At. %	Title	File Name
	Hf4f	23	16.36	13	25207.6	1.19	54344.1	0.15	15.96	Standard	1	7.9	554.72	Smart	25752.7	0.04	15.79	Hf4f Scan	D:\Data\2020\20200112\Hf.DATA\Hf4f Scan.VGD
	C1s	292	284.19	280	7699.57	1.31	14780.1	0.34	36.11	Standard	1	1	615.57	Smart	7900.13	0.09	40.3	C1s Scan	D:\Data\2020\20200112\Hf.DATA\C1s Scan.VGD
	N1s	408	396.76	394	307.14	0.07	1488.48	0.02	2.23	Standard	1	1.676	645.7	Smart	662.59	0	2.07	N1s Scan	D:\Data\2020\20200112\Hf.DATA\N1s Scan.VGD
	O1s	540	529.73	526	21353.4	1.99	50432.2	0.43	45.7	Standard	1	2.881	685.79	Smart	22118.7	0.09	41.84	O1s Scan	D:\Data\2020\20200112\Hf.DATA\O1s Scan.VGD

## Sheet: Experiment
Experiment Summary :
Item	Sample List and Comments	Analysis Type
	20200112
1 (Source Gun A)	Zhangjunjie-001	Point
2 (Source Gun A)	Lixu-LaFeO3	Point
3 (Source Gun A)	Lijiale-001-1	Point
4 (Source Gun A)	Lijiale-001-2	Point
5 (Source Gun A)	Lijiale-002-1	Point
6 (Source Gun A)	Lijiale-002-2	Point
7 (Source Gun A)	Lijiale-003-1	Point
8 (Source Gun A)	Lijiale-003-2	Point
9 (Source Gun A)	Lijiale-004-1	Point
10 (Source Gun A)	Lijiale-004-2	Point
11 (Source Gun A)	Lijiale-005-1	Point
12 (Source Gun A)	Lijiale-005-2	Point
13 (Source Gun A)	Lijiale-006-1	Point
14 (Source Gun A)	Lijiale-006-2	Point
15 (Source Gun A)	Lijiale-007-1	Point
16 (Source Gun A)	Lijiale-007-2	Point
17 (Source Gun A)	Lijiale-008-1	Point
18 (Source Gun A)	Lijiale-008-2	Point
19 (Source Gun A)	Lijiale-009-1	Point
20 (Source Gun A)	Lijiale-009-2	Point
21 (Source Gun A)	Lijiale-010-1	Point
22 (Source Gun A)	Lijiale-010-2	Point
23 (Source Gun A)	Lijiale-011-1	Point
24 (Source Gun A)	Lijiale-011-2	Point
25 (Source Gun A)	Lijiale-012-1	Point
26 (Source Gun A)	Lijiale-012-2	Point
27 (Source Gun A)	Lijiale-013-1	Point
28 (Source Gun A)	Lijiale-013-2	Point
29 (Source Gun A)	Lijiale-014-1	Point
30 (Source Gun A)	Lijiale-014-2	Point
31 (Source Gun A)	Lijiale-015-1	Point
32 (Source Gun A)	Lijiale-015-2	Point
33 (Source Gun A)	Lijiale-016-1	Point
34 (Source Gun A)	Lijiale-016-2	Point
35 (Source Gun A)	Liuxien-B-RuHf	Point
36 (Source Gun A)	Liuxien-A-RuHf	Point
37 (Source Gun A)	Liuxien-Hf	Point
38 (Source Gun A)	Liuxien-RuHf-O	Point
39 (Source Gun A)	Liuxien-RuHf-PVP	Point
40 (Source Gun A)	Liuxien-Ru_C	Point
41 (Source Gun A)	Wangyimeng-1-1	Point
42 (Source Gun A)	Wangyimeng-1-2	Point
43 (Source Gun A)	Wangyimeng-1-3	Point
44 (Source Gun A)	Wangyimeng-2-1	Point
45 (Source Gun A)	Wangyimeng-2-2	Point
46 (Source Gun A)	Wangyimeng-3-1	Point
47 (Source Gun A)	Wangyimeng-3-2	Point
48 (Source Gun A)	Lisong-001	Point
49 (Source Gun A)	Lisong-002	Point
50 (Source Gun A)	Lisong-003	Point
51 (Source Gun A)	Lisong-004	Point
52 (Source Gun A)	Lisong-005	Point
53 (Source Gun A)	Lisong-006	Point
54 (Source Gun A)	Lisong-007	Point
55 (Source Gun A)	Lisong-008	Point
	Source Gun A = Mono 500µm (500 µm)
	Source Gun B = Gun Shutdown (0 µm)

## Sheet: Titles
14:41:53 Monday, January 13, 2020
C:\Users\engineer\Desktop\New Microsoft Excel Worksheet.xlsx
Liuxien-Hf
Data Files :	Title	File Name	Comment
	O1s Scan	D:\Data\2020\20200112\Hf.DATA\O1s Scan.VGD
	N1s Scan	D:\Data\2020\20200112\Hf.DATA\N1s Scan.VGD
	C1s Scan	D:\Data\2020\20200112\Hf.DATA\C1s Scan.VGD
	Hf4f Scan	D:\Data\2020\20200112\Hf.DATA\Hf4f Scan.VGD
	Survey	D:\Data\2020\20200112\Hf.DATA\Survey.VGD
