# Supplementary material for: The synergistic effect of Hf-O-Ru bonds and oxygen vacancies in Ru/HfO2 for enhanced hydrogen evolution
Source: Nat Commun. 2022 Mar 11;13:1270. doi: 10.1038/s41467-022-28947-9 (PMC8917135; doi:10.1038/s41467-022-28947-9)
Supplement: Supplementary file 3 — Source Data [file 41467_2022_28947_MOESM3_ESM.zip › source data-1/Figure 2/Figure 2ab/Ru.DATA/Ru.xls]

## Sheet: Ru3d+C1s Scan
							Acquisition Parameters :					Experiment Descriptions :
							Parameter					20200112\Charge Compensation\Wait Object\Mono 500µm\Ru
							Total acquisition time	5 mins 0.4 secs
							Number of Scans	10
﻿							Source Gun Type	Al K Alpha
Axis	Energy	Elements=	601				Spot Size	500 µm
							Lens Mode	Standard
D:\Data\2020\20200112\Ru.DATA\Ru3d+C1s Scan.VGD							Analyser Mode	CAE : Pass Energy 20.0 eV
							Energy Step Size	0.050 eV
							Number of Energy Steps	601
Binding Energy (E)				C1s	Ru3d+C1s Scan A	Ru3d+C1s Scan B	Ru3d+C1s Scan C	Ru3d+C1s Scan D	Ru3d+C1s Scan E	Ru3d+C1s Scan F	Backgnd.	Envelope	Residuals
eV		Counts / s (Residuals × 5)		Counts / s (Residuals × 5)	Counts / s (Residuals × 5)	Counts / s (Residuals × 5)	Counts / s (Residuals × 5)	Counts / s (Residuals × 5)	Counts / s (Residuals × 5)	Counts / s (Residuals × 5)	Counts / s (Residuals × 5)	Counts / s (Residuals × 5)	Counts / s (Residuals × 5)
300		1683.45		0	0	0	0	0	0	0	0	1688.68	-5.23367
299.95		1678.82		0	0	0	0	0	0	0	0	1684.25	-5.4296
299.9		1694.97		0	0	0	0	0	0	0	0	1700.59	-5.62757
299.85		1731.55		0	0	0	0	0	0	0	0	1737.38	-5.82742
299.8		1757.82		0	0	0	0	0	0	0	0	1763.85	-6.02896
299.75		1651.97		0	0	0	0	0	0	0	0	1658.2	-6.23201
299.7		1687.06		0	0	0	0	0	0	0	0	1693.5	-6.4364
299.65		1713.44		0	0	0	0	0	0	0	0	1720.09	-6.64198
299.6		1679.92		0	0	0	0	0	0	0	0	1686.77	-6.84858
299.55		1656.13		0	0	0	0	0	0	0	0	1663.19	-7.05607
299.5		1671.27		0	0	0	0	0	0	0	0	1678.54	-7.26431
299.45		1627.33		0	0	0	0	0	0	0	0	1634.8	-7.47316
299.4		1635.01		0	0	0	0	0	0	0	0	1642.69	-7.68253
299.35		1642.49		0	0	0	0	0	0	0	0	1650.38	-7.8923
299.3		1641.05		0	0	0	0	0	0	0	0	1649.15	-8.1024
299.25		1575.16		0	0	0	0	0	0	0	0	1583.47	-8.31275
299.2		1675.99		0	0	0	0	0	0	0	0	1684.52	-8.52329
299.15		1664.9		0	0	0	0	0	0	0	0	1673.64	-8.73398
299.1		1662.88		0	0	0	0	0	0	0	0	1671.83	-8.94479
299.05		1611.57		0	0	0	0	0	0	0	0	1620.73	-9.15572
299		1621.01		0	0	0	0	0	0	0	0	1630.38	-9.36678
298.95		1596.17		0	0	0	0	0	0	0	0	1605.75	-9.57798
298.9		1620.09		0	0	0	0	0	0	0	0	1629.87	-9.78936
298.85		1653.29		0	0	0	0	0	0	0	0	1663.29	-10.001
298.8		1639.4		0	0	0	0	0	0	0	0	1649.62	-10.213
298.75		1651.23		0	0	0	0	0	0	0	0	1661.65	-10.4253
298.7		1651.01		0	0	0	0	0	0	0	0	1661.65	-10.6382
298.65		1598.48		0	0	0	0	0	0	0	0	1609.34	-10.8518
298.6		1641.85		0	0	0	0	0	0	0	0	1652.92	-11.0662
298.55		1653.91		0	0	0	0	0	0	0	0	1665.19	-11.2816
298.5		1582.35		0	0	0	0	0	0	0	0	1593.85	-11.4981
298.45		1684.81		0	0	0	0	0	0	0	0	1696.53	-11.716
298.4		1671.4		0	0	0	0	0	0	0	0	1683.33	-11.9355
298.35		1587.93		0	0	0	0	0	0	0	0	1600.09	-12.1568
298.3		1547.58		0	0	0	0	0	0	0	0	1559.96	-12.3803
298.25		1636.17		0	0	0	0	0	0	0	0	1648.78	-12.6061
298.2		1580.47		0	0	0	0	0	0	0	0	1593.31	-12.8346
298.15		1661.9		0	0	0	0	0	0	0	0	1674.97	-13.0661
298.1		1659.21		0	0	0	0	0	0	0	0	1672.51	-13.301
298.05		1617.75		0	0	0	0	0	0	0	0	1631.29	-13.5396
298		1668.87		0	0	0	0	0	0	0	0	1682.65	-13.7823
297.95		1619.21		0	0	0	0	0	0	0	0	1633.24	-14.0294
297.9		1553.5		0	0	0	0	0	0	0	0	1567.78	-14.2815
297.85		1548.9		0	0	0	0	0	0	0	0	1563.44	-14.539
297.8		1612.22		0	0	0	0	0	0	0	0	1627.02	-14.8023
297.75		1648.74		0	0	0	0	0	0	0	0	1663.81	-15.0719
297.7		1603.51		0	0	0	0	0	0	0	0	1618.86	-15.3484
297.65		1580.31		0	0	0	0	0	0	0	0	1595.94	-15.6323
297.6		1602.09		0	0	0	0	0	0	0	0	1618.02	-15.9241
297.55		1524.62		0	0	0	0	0	0	0	0	1540.84	-16.2244
297.5		1545.5		0	0	0	0	0	0	0	0	1562.03	-16.5338
297.45		1614.77		0	0	0	0	0	0	0	0	1631.62	-16.8529
297.4		1581.6		0	0	0	0	0	0	0	0	1598.78	-17.1824
297.35		1623.54		0	0	0	0	0	0	0	0	1641.06	-17.5228
297.3		1629.34		0	0	0	0	0	0	0	0	1647.22	-17.875
297.25		1637.71		0	0	0	0	0	0	0	0	1655.95	-18.2396
297.2		1629.49		0	0	0	0	0	0	0	0	1648.11	-18.6172
297.15		1653.49		0	0	0	0	0	0	0	0	1672.5	-19.0086
297.1		1514.96		0	0	0	0	0	0	0	0	1534.37	-19.4146
297.05		1585.49		0	0	0	0	0	0	0	0	1605.33	-19.8358
297		1643.37		0	0	0	0	0	0	0	0	1663.64	-20.2731
296.95		1617.15		0	0	0	0	0	0	0	0	1637.87	-20.7271
296.9		1553.44		0	0	0	0	0	0	0	0	1574.64	-21.1987
296.85		1580.95		0	0	0	0	0	0	0	0	1602.64	-21.6886
296.8		1549.49		0	0	0	0	0	0	0	0	1571.69	-22.1976
296.75		1572.86		0	0	0	0	0	0	0	0	1595.59	-22.7265
296.7		1588.19		0	0	0	0	0	0	0	0	1611.47	-23.276
296.65		1591.22		0	0	0	0	0	0	0	0	1615.06	-23.8468
296.6		1575.27		0	0	0	0	0	0	0	0	1599.71	-24.4399
296.55		1656.75		0	0	0	0	0	0	0	0	1681.8	-25.0558
296.5		1660.94		0	0	0	0	0	0	0	0	1686.63	-25.6954
296.45		1617.88		0	0	0	0	0	0	0	0	1644.23	-26.3595
296.4		1642.41		0	0	0	0	0	0	0	0	1669.45	-27.0487
296.35		1594.64		0	0	0	0	0	0	0	0	1622.4	-27.7639
296.3		1683.34		0	0	0	0	0	0	0	0	1711.85	-28.5058
296.25		1671.59		0	0	0	0	0	0	0	0	1700.87	-29.2751
296.2		1674.37		0	0	0	0	0	0	0	0	1704.44	-30.0726
296.15		1644.03		0	0	0	0	0	0	0	0	1674.93	-30.8991
296.1		1696.04		0	0	0	0	0	0	0	0	1727.79	-31.7554
296.05		1669.78		0	0	0	0	0	0	0	0	1702.42	-32.6423
296		1673.59		1658.38	1658.38	1658.38	1663.35	1686.97	1658.38	1658.38	1658.38	1691.94	-18.3495
295.95		1670.04		1658.25	1658.25	1658.25	1663.52	1687.49	1658.25	1658.25	1658.25	1692.76	-22.722
295.9		1660.92		1658.12	1658.12	1658.12	1663.69	1688.04	1658.12	1658.12	1658.12	1693.62	-32.6997
295.85		1635.89		1657.99	1657.99	1657.99	1663.88	1688.61	1657.99	1657.99	1657.99	1694.5	-58.6108
295.8		1645.62		1657.86	1657.86	1657.86	1664.07	1689.21	1657.86	1657.86	1657.86	1695.43	-49.8016
295.75		1600.31		1657.72	1657.72	1657.72	1664.26	1689.84	1657.72	1657.72	1657.72	1696.38	-96.0721
295.7		1665.95		1657.59	1657.59	1657.59	1664.47	1690.49	1657.59	1657.59	1657.59	1697.37	-31.4229
295.65		1678.82		1657.44	1657.44	1657.44	1664.67	1691.17	1657.44	1657.44	1657.44	1698.39	-19.5707
295.6		1679.45		1657.29	1657.29	1657.29	1664.86	1691.87	1657.29	1657.29	1657.29	1699.45	-19.9922
295.55		1691.79		1657.14	1657.14	1657.14	1665.07	1692.62	1657.14	1657.14	1657.14	1700.55	-8.75931
295.5		1637.67		1656.97	1656.97	1656.97	1665.26	1693.38	1656.97	1656.97	1656.97	1701.67	-64.0026
295.45		1728.16		1656.79	1656.79	1656.79	1665.44	1694.17	1656.79	1656.79	1656.79	1702.82	25.3304
295.4		1732.34		1656.59	1656.59	1656.59	1665.61	1694.99	1656.59	1656.59	1656.59	1704.01	28.3326
295.35		1611.3		1656.38	1656.38	1656.38	1665.77	1695.83	1656.38	1656.38	1656.38	1705.23	-93.9234
295.3		1762.84		1656.14	1656.14	1656.14	1665.91	1696.71	1656.14	1656.14	1656.14	1706.48	56.3656
295.25		1733.82		1655.9	1655.9	1655.9	1666.04	1697.63	1655.9	1655.9	1655.9	1707.78	26.046
295.2		1723.28		1655.65	1655.65	1655.65	1666.17	1698.6	1655.65	1655.65	1655.65	1709.12	14.1519
295.15		1739.77		1655.39	1655.39	1655.39	1666.29	1699.62	1655.39	1655.39	1655.39	1710.52	29.2486
295.1		1787.82		1655.12	1655.12	1655.12	1666.4	1700.69	1655.12	1655.12	1655.12	1711.97	75.8516
295.05		1743.04		1654.85	1654.85	1654.85	1666.51	1701.82	1654.85	1654.85	1654.85	1713.49	29.5496
295		1716.65		1654.54	1654.54	1654.54	1666.59	1702.99	1654.54	1654.54	1654.54	1715.04	1.60976
294.95		1726.84		1654.23	1654.23	1654.23	1666.66	1704.23	1654.23	1654.23	1654.23	1716.66	10.1804
294.9		1756.28		1653.92	1653.92	1653.92	1666.74	1705.55	1653.92	1653.92	1653.92	1718.37	37.9012
294.85		1760.64		1653.61	1653.61	1653.61	1666.82	1706.96	1653.61	1653.61	1653.61	1720.16	40.4821
294.8		1811.95		1653.3	1653.3	1653.3	1666.89	1708.45	1653.3	1653.3	1653.3	1722.04	89.9076
294.75		1798.2		1652.98	1652.98	1652.98	1666.96	1710.04	1652.98	1652.98	1652.98	1724.01	74.1868
294.7		1678.37		1652.66	1652.66	1652.66	1667.02	1711.71	1652.66	1652.66	1652.66	1726.08	-47.7066
294.65		1766.08		1652.31	1652.31	1652.31	1667.06	1713.48	1652.31	1652.31	1652.31	1728.23	37.8513
294.6		1723.91		1651.95	1651.95	1651.95	1667.08	1715.33	1651.95	1651.95	1651.95	1730.47	-6.56153
294.55		1796.95		1651.56	1651.56	1651.56	1667.09	1717.3	1651.56	1651.56	1651.56	1732.82	64.1242
294.5		1795.35		1651.17	1651.17	1651.17	1667.08	1719.38	1651.17	1651.17	1651.17	1735.29	60.0594
294.45		1866.85		1650.77	1650.77	1650.77	1667.07	1721.59	1650.77	1650.77	1650.77	1737.89	128.957
294.4		1840.21		1650.36	1650.36	1650.36	1667.06	1723.94	1650.36	1650.36	1650.36	1740.63	99.5752
294.35		1854.06		1649.93	1649.93	1649.93	1667.01	1726.42	1649.93	1649.93	1649.93	1743.5	110.56
294.3		1816.78		1649.46	1649.46	1649.46	1666.94	1729.03	1649.46	1649.46	1649.46	1746.5	70.2796
294.25		1871.52		1648.98	1648.98	1648.98	1666.85	1731.79	1648.98	1648.98	1648.98	1749.66	121.862
294.2		1789.88		1648.49	1648.49	1648.49	1666.76	1734.72	1648.49	1648.49	1648.49	1752.99	36.8892
294.15		1880.85		1648	1648	1648	1666.67	1737.85	1648	1648	1648	1756.52	124.331
294.1		1955.4		1647.52	1647.52	1647.52	1666.6	1741.19	1647.52	1647.52	1647.52	1760.26	195.135
294.05		1824.82		1647.04	1647.04	1647.04	1666.52	1744.73	1647.04	1647.04	1647.04	1764.22	60.5944
294		1853.67		1646.55	1646.55	1646.55	1666.45	1748.5	1646.55	1646.55	1646.55	1768.41	85.2632
293.95		1760.45		1646.06	1646.06	1646.06	1666.38	1752.5	1646.06	1646.06	1646.06	1772.82	-12.3701
293.9		1787.2		1645.58	1645.58	1645.58	1666.33	1756.75	1645.58	1645.58	1645.58	1777.5	9.70776
293.85		1857.45		1645.08	1645.08	1645.08	1666.27	1761.24	1645.08	1645.08	1645.08	1782.43	75.0233
293.8		1848.22		1644.59	1644.59	1644.59	1666.21	1766.01	1644.59	1644.59	1644.59	1787.63	60.5847
293.75		1880.82		1644.11	1644.11	1644.11	1666.18	1771.06	1644.11	1644.11	1644.11	1793.13	87.6906
293.7		1779.04		1643.61	1643.61	1643.61	1666.13	1776.4	1643.61	1643.61	1643.61	1798.92	-19.8819
293.65		1859.37		1643.09	1643.09	1643.09	1666.09	1782.02	1643.09	1643.09	1643.09	1805.01	54.3604
293.6		1870.7		1642.56	1642.56	1642.56	1666.03	1787.94	1642.56	1642.56	1642.56	1811.41	59.2919
293.55		1892.31		1642.01	1642.01	1642.01	1665.97	1794.16	1642.01	1642.01	1642.01	1818.13	74.1851
293.5		1907.34		1641.45	1641.45	1641.45	1665.91	1800.73	1641.45	1641.45	1641.45	1825.19	82.1541
293.45		1928.84		1640.87	1640.87	1640.87	1665.84	1807.62	1640.87	1640.87	1640.87	1832.59	96.2531
293.4		1896.1		1640.29	1640.29	1640.29	1665.79	1814.87	1640.29	1640.29	1640.29	1840.37	55.7363
293.35		1894.07		1639.68	1639.68	1639.68	1665.72	1822.47	1639.68	1639.68	1639.68	1848.51	45.5604
293.3		1892.51		1639.07	1639.07	1639.07	1665.67	1830.43	1639.07	1639.07	1639.07	1857.03	35.4763
293.25		1957.75		1638.43	1638.43	1638.43	1665.6	1838.77	1638.43	1638.43	1638.43	1865.94	91.8071
293.2		1886.93		1637.77	1637.77	1637.77	1665.54	1847.49	1637.77	1637.77	1637.77	1875.25	11.6834
293.15		1933.29		1637.13	1637.13	1637.13	1665.5	1856.62	1637.13	1637.13	1637.13	1884.98	48.3031
293.1		1901.36		1636.48	1636.48	1636.48	1665.48	1866.16	1636.48	1636.48	1636.48	1895.16	6.20959
293.05		2001.65		1635.84	1635.84	1635.84	1665.48	1876.11	1635.84	1635.84	1635.84	1905.76	95.8861
293		2024.06		1635.17	1635.17	1635.17	1665.49	1886.47	1635.17	1635.17	1635.17	1916.79	107.272
292.95		1827.28		1634.49	1634.49	1634.49	1665.5	1897.23	1634.49	1634.49	1634.49	1928.24	-100.966
292.9		1898.51		1633.8	1633.8	1633.8	1665.52	1908.41	1633.8	1633.8	1633.8	1940.13	-41.6228
292.85		1901.69		1633.09	1633.09	1633.09	1665.56	1919.99	1633.09	1633.09	1633.09	1952.46	-50.7657
292.8		2012.44		1632.36	1632.36	1632.37	1665.61	1931.97	1632.36	1632.36	1632.36	1965.21	47.2303
292.75		1990.49		1631.6	1631.6	1631.61	1665.65	1944.33	1631.6	1631.6	1631.6	1978.37	12.1193
292.7		1997.16		1630.84	1630.84	1630.84	1665.71	1957.09	1630.84	1630.84	1630.84	1991.96	5.19547
292.65		1970.35		1630.07	1630.07	1630.07	1665.8	1970.24	1630.07	1630.07	1630.07	2005.98	-35.6368
292.6		2048.82		1629.26	1629.26	1629.27	1665.9	1983.75	1629.26	1629.26	1629.26	2020.39	28.4281
292.55		2116.5		1628.45	1628.45	1628.46	1666.02	1997.62	1628.45	1628.45	1628.45	2035.2	81.3038
292.5		2037.79		1627.61	1627.61	1627.62	1666.15	2011.82	1627.61	1627.61	1627.61	2050.38	-12.5822
292.45		2019.8		1626.75	1626.75	1626.77	1666.31	2026.34	1626.75	1626.75	1626.75	2065.92	-46.1198
292.4		2056.09		1625.87	1625.87	1625.89	1666.49	2041.17	1625.87	1625.87	1625.87	2081.81	-25.712
292.35		1939.4		1624.97	1624.97	1625	1666.69	2056.26	1624.97	1624.97	1624.97	2098.02	-158.621
292.3		2044.19		1624.04	1624.04	1624.08	1666.92	2071.61	1624.04	1624.04	1624.04	2114.53	-70.3357
292.25		2134.91		1623.1	1623.1	1623.15	1667.19	2087.18	1623.1	1623.1	1623.1	2131.32	3.59758
292.2		2113.55		1622.12	1622.12	1622.18	1667.47	2102.92	1622.12	1622.12	1622.12	2148.34	-34.7896
292.15		2132.95		1621.1	1621.1	1621.18	1667.78	2118.81	1621.1	1621.1	1621.1	2165.58	-32.6227
292.1		2098.31		1620.04	1620.04	1620.15	1668.11	2134.8	1620.04	1620.04	1620.04	2182.99	-84.675
292.05		2170.09		1618.95	1618.95	1619.09	1668.48	2150.87	1618.95	1618.95	1618.95	2200.55	-30.4616
292		2331.88		1617.82	1617.82	1618	1668.89	2166.97	1617.82	1617.82	1617.82	2218.22	113.654
291.95		2277.84		1616.65	1616.65	1616.88	1669.34	2183.06	1616.65	1616.65	1616.65	2235.97	41.8668
291.9		2246.84		1615.46	1615.46	1615.75	1669.85	2199.1	1615.46	1615.46	1615.46	2253.78	-6.94196
291.85		2251.81		1614.23	1614.23	1614.59	1670.41	2215.05	1614.23	1614.23	1614.23	2271.58	-19.7771
291.8		2190.05		1612.97	1612.97	1613.41	1671.05	2230.85	1612.97	1612.97	1612.97	2289.37	-99.3127
291.75		2245.48		1611.68	1611.68	1612.22	1671.75	2246.46	1611.68	1611.68	1611.68	2307.08	-61.6034
291.7		2296.61		1610.36	1610.36	1611.02	1672.55	2261.84	1610.36	1610.36	1610.36	2324.69	-28.0862
291.65		2353.86		1609.02	1609.02	1609.82	1673.45	2276.95	1609.02	1609.03	1609.02	2342.18	11.6789
291.6		2294.14		1607.67	1607.67	1608.63	1674.47	2291.73	1607.67	1607.67	1607.67	2359.49	-65.3483
291.55		2313.35		1606.29	1606.29	1607.44	1675.6	2306.12	1606.29	1606.29	1606.29	2376.58	-63.2313
291.5		2302.76		1604.87	1604.87	1606.24	1676.85	2320.06	1604.87	1604.88	1604.87	2393.42	-90.6627
291.45		2431.81		1603.42	1603.42	1605.04	1678.23	2333.51	1603.42	1603.42	1603.42	2409.95	21.8587
291.4		2387.37		1601.91	1601.91	1603.82	1679.74	2346.39	1601.91	1601.92	1601.91	2426.13	-38.7544
291.35		2411.77		1600.38	1600.38	1602.6	1681.41	2358.67	1600.38	1600.39	1600.38	2441.94	-30.1731
291.3		2428.27		1598.81	1598.81	1601.39	1683.26	2370.31	1598.81	1598.82	1598.81	2457.35	-29.0826
291.25		2440.9		1597.2	1597.2	1600.17	1685.29	2381.24	1597.2	1597.21	1597.2	2472.32	-31.4227
291.2		2542.45		1595.54	1595.54	1598.95	1687.51	2391.42	1595.54	1595.56	1595.54	2486.83	55.6229
291.15		2481.25		1593.83	1593.84	1597.72	1689.94	2400.8	1593.83	1593.85	1593.83	2500.83	-19.5746
291.1		2536.17		1592.1	1592.1	1596.51	1692.63	2409.36	1592.1	1592.12	1592.1	2514.33	21.8333
291.05		2584.68		1590.35	1590.36	1595.32	1695.6	2417.08	1590.35	1590.38	1590.35	2527.33	57.344
291		2573.76		1588.58	1588.59	1594.15	1698.87	2423.9	1588.58	1588.61	1588.58	2539.81	33.9533
290.95		2629.71		1586.77	1586.79	1592.98	1702.44	2429.78	1586.77	1586.81	1586.77	2551.73	77.9841
290.9		2553.74		1584.93	1584.96	1591.83	1706.36	2434.71	1584.93	1584.98	1584.93	2563.1	-9.36601
290.85		2471.53		1583.1	1583.14	1590.71	1710.67	2438.67	1583.1	1583.16	1583.1	2573.95	-102.42
290.8		2519.98		1581.25	1581.3	1589.61	1715.39	2441.64	1581.25	1581.32	1581.25	2584.26	-64.2791
290.75		2673.32		1579.39	1579.46	1588.53	1720.55	2443.59	1579.39	1579.46	1579.39	2594.04	79.2741
290.7		2581.1		1577.5	1577.59	1587.45	1726.15	2444.5	1577.5	1577.59	1577.5	2603.29	-22.1882
290.65		2512.99		1575.59	1575.72	1586.37	1732.24	2444.36	1575.59	1575.69	1575.59	2612.03	-99.0384
290.6		2551.26		1573.68	1573.85	1585.31	1738.87	2443.19	1573.68	1573.79	1573.68	2620.3	-69.0371
290.55		2602.82		1571.76	1571.98	1584.26	1746.06	2440.96	1571.76	1571.89	1571.76	2628.12	-25.3072
290.5		2728		1569.79	1570.08	1583.17	1753.8	2437.65	1569.79	1569.94	1569.79	2635.49	92.5077
290.45		2698.54		1567.77	1568.15	1582.05	1762.12	2433.26	1567.77	1567.94	1567.77	2642.44	56.1071
290.4		2613.51		1565.73	1566.22	1580.91	1771.09	2427.83	1565.73	1565.92	1565.73	2649.04	-35.5246
290.35		2582.95		1563.68	1564.3	1579.76	1780.74	2421.37	1563.68	1563.89	1563.68	2655.34	-72.3913
290.3		2751.18		1561.59	1562.37	1578.58	1791.08	2413.88	1561.59	1561.82	1561.59	2661.38	89.8001
290.25		2834.81		1559.46	1560.45	1577.36	1802.13	2405.39	1559.46	1559.71	1559.46	2667.2	167.607
290.2		2763.54		1557.3	1558.53	1576.11	1813.95	2395.92	1557.3	1557.58	1557.3	2672.89	90.6498
290.15		2666.47		1555.14	1556.67	1574.87	1826.58	2385.54	1555.14	1555.44	1555.14	2678.52	-12.0529
290.1		2741.67		1552.98	1554.85	1573.61	1840.04	2374.26	1552.98	1553.3	1552.98	2684.17	57.5035
290.05		2767.92		1550.8	1553.09	1572.35	1854.35	2362.14	1550.8	1551.15	1550.8	2689.88	78.0452
290		2751.13		1548.59	1551.37	1571.06	1869.52	2349.16	1548.59	1548.97	1548.59	2695.71	55.4182
289.95		2728.24		1546.39	1549.73	1569.78	1885.6	2335.43	1546.39	1546.8	1546.39	2701.76	26.4734
289.9		2710.41		1544.19	1548.18	1568.51	1902.59	2320.97	1544.19	1544.63	1544.19	2708.1	2.30832
289.85		2645.65		1541.98	1546.71	1567.23	1920.49	2305.82	1541.98	1542.45	1541.98	2714.78	-69.1275
289.8		2762.98		1539.75	1545.32	1565.95	1939.31	2290.02	1539.75	1540.24	1539.75	2721.84	41.1381
289.75		2693.34		1537.51	1544.03	1564.68	1959.04	2273.63	1537.51	1538.03	1537.51	2729.36	-36.0184
289.7		2788.49		1535.27	1542.85	1563.43	1979.7	2256.7	1535.27	1535.83	1535.27	2737.4	51.0956
289.65		2819.28		1533.03	1541.78	1562.2	2001.26	2239.28	1533.03	1533.61	1533.03	2746	73.2795
289.6		2769.81		1530.79	1540.83	1561	2023.71	2221.43	1530.79	1531.4	1530.79	2755.2	14.614
289.55		2758.07		1528.52	1539.96	1559.8	2046.99	2203.17	1528.52	1529.16	1528.52	2765.01	-6.93558
289.5		2736.57		1526.22	1539.19	1558.62	2071.08	2184.55	1526.22	1526.89	1526.22	2775.44	-38.8667
289.45		2745.74		1523.89	1538.5	1557.44	2095.93	2165.62	1523.89	1524.59	1523.89	2786.51	-40.7708
289.4		2725.32		1521.54	1537.9	1556.31	2121.5	2146.45	1521.54	1522.27	1521.54	2798.25	-72.9276
289.35		2858.88		1519.2	1537.41	1555.22	2147.75	2127.1	1519.2	1519.95	1519.2	2810.64	48.2362
289.3		2803.57		1516.84	1537.01	1554.19	2174.62	2107.61	1516.84	1517.63	1516.84	2823.68	-20.1103
289.25		2935.07		1514.47	1536.68	1553.21	2202.01	2088.02	1514.47	1515.28	1514.47	2837.33	97.748
289.2		2768.51		1512.07	1536.41	1552.28	2229.84	2068.37	1512.07	1512.91	1512.07	2851.53	-83.0237
289.15		2777.63		1509.64	1536.17	1551.41	2258.01	2048.7	1509.64	1510.51	1509.64	2866.25	-88.6192
289.1		2824.68		1507.18	1535.97	1550.59	2286.43	2029.04	1507.18	1508.09	1507.18	2881.41	-56.7292
289.05		2878.7		1504.67	1535.77	1549.83	2314.98	2009.43	1504.67	1505.61	1504.67	2896.95	-18.2458
289		2892.88		1502.14	1535.59	1549.16	2343.57	1989.93	1502.14	1503.11	1502.14	2912.81	-19.9297
288.95		2899.09		1499.57	1535.4	1548.57	2372.07	1970.56	1499.57	1500.57	1499.57	2928.9	-29.8046
288.9		2927.05		1496.97	1535.21	1548.09	2400.37	1951.35	1496.97	1498.01	1496.97	2945.14	-18.0904
288.85		3020.54		1494.34	1535	1547.72	2428.32	1932.35	1494.34	1495.42	1494.34	2961.45	59.0946
288.8		2958.59		1491.67	1534.76	1547.49	2455.8	1913.56	1491.67	1492.78	1491.67	2977.71	-19.1203
288.75		3018.13		1488.96	1534.48	1547.4	2482.67	1895.02	1488.96	1490.11	1488.96	2993.85	24.2801
288.7		3085.88		1486.22	1534.18	1547.48	2508.8	1876.76	1486.22	1487.41	1486.22	3009.77	76.1104
288.65		2982.43		1483.42	1533.82	1547.74	2534.02	1858.78	1483.42	1484.66	1483.42	3025.35	-42.9106
288.6		3004.59		1480.59	1533.43	1548.23	2558.23	1841.11	1480.59	1481.87	1480.59	3040.52	-35.9398
288.55		3010.44		1477.73	1533.02	1548.98	2581.29	1823.78	1477.73	1479.06	1477.73	3055.22	-44.7796
288.5		3088.63		1474.84	1532.59	1550.03	2603.06	1806.81	1474.84	1476.22	1474.84	3069.35	19.2764
288.45		3216.51		1471.91	1532.13	1551.4	2623.41	1790.19	1471.91	1473.35	1471.91	3082.83	133.676
288.4		3063.78		1468.96	1531.68	1553.18	2642.22	1773.95	1468.96	1470.45	1468.96	3095.64	-31.8571
288.35		3110.37		1466.02	1531.26	1555.44	2659.4	1758.13	1466.02	1467.57	1466.02	3107.73	2.63572
288.3		3144.11		1463.05	1530.87	1558.21	2674.82	1742.7	1463.05	1464.67	1463.05	3119.06	25.0437
288.25		3217.95		1460.06	1530.5	1561.57	2688.35	1727.67	1460.06	1461.75	1460.06	3129.61	88.338
288.2		3104.36		1457.04	1530.17	1565.61	2699.92	1713.03	1457.04	1458.8	1457.04	3139.38	-35.0115
288.15		3009.26		1454.01	1529.92	1570.43	2709.45	1698.81	1454.01	1455.86	1454.01	3148.4	-139.137
288.1		3106.24		1451	1529.77	1576.15	2716.88	1685.02	1451	1452.92	1451	3156.75	-50.507
288.05		3139.93		1447.94	1529.69	1582.86	2722.1	1671.6	1447.94	1449.96	1447.94	3164.45	-24.5148
288		3134.9		1444.87	1529.71	1590.7	2725.08	1658.57	1444.86	1446.98	1444.86	3171.61	-36.7095
287.95		3110.09		1441.79	1529.87	1599.84	2725.81	1645.95	1441.78	1444	1441.78	3178.38	-68.2834
287.9		3126.85		1438.72	1530.19	1610.46	2724.26	1633.73	1438.7	1441.04	1438.7	3184.92	-58.0609
287.85		3297.23		1435.63	1530.66	1622.69	2720.4	1621.88	1435.59	1438.06	1435.59	3191.38	105.858
287.8		3200.91		1432.49	1531.26	1636.7	2714.2	1610.35	1432.42	1435.03	1432.42	3197.95	2.96556
287.75		3159.89		1429.33	1532.04	1652.71	2705.69	1599.15	1429.2	1431.96	1429.2	3204.88	-44.9876
287.7		3141.38		1426.18	1533.04	1670.95	2694.92	1588.29	1425.95	1428.89	1425.95	3212.48	-71.1039
287.65		3268.11		1423.07	1534.28	1691.65	2681.94	1577.75	1422.69	1425.8	1422.69	3221.06	47.0524
287.6		3366.83		1420.01	1535.77	1715	2666.78	1567.51	1419.36	1422.69	1419.36	3230.92	135.911
287.55		3407.51		1417.05	1537.56	1741.24	2649.52	1557.57	1416.01	1419.55	1416.01	3242.45	165.059
287.5		3240.69		1414.29	1539.69	1770.6	2630.27	1547.93	1412.63	1416.43	1412.63	3256.05	-15.3609
287.45		3268.32		1411.79	1542.21	1803.27	2609.11	1538.56	1409.22	1413.3	1409.22	3272.12	-3.79935
287.4		3413.12		1409.65	1545.12	1839.4	2586.1	1529.44	1405.76	1410.15	1405.76	3291.06	122.066
287.35		3324.52		1407.99	1548.5	1879.13	2561.37	1520.55	1402.25	1406.98	1402.25	3313.3	11.2199
287.3		3376.93		1407	1552.42	1922.59	2535.05	1511.9	1398.7	1403.82	1398.7	3339.29	37.637
287.25		3384.97		1406.85	1556.96	1969.83	2507.29	1503.5	1395.13	1400.68	1395.13	3369.46	15.5087
287.2		3471.72		1407.72	1562.21	2020.85	2478.19	1495.32	1391.54	1397.57	1391.54	3404.16	67.5549
287.15		3431.93		1409.75	1568.21	2075.5	2447.87	1487.32	1387.89	1394.46	1387.89	3443.67	-11.7474
287.1		3464.53		1413.06	1575.09	2133.64	2416.45	1479.48	1384.17	1391.34	1384.17	3488.21	-23.6859
287.05		3438.56		1417.78	1582.95	2194.98	2384.06	1471.78	1380.37	1388.22	1380.37	3537.9	-99.339
287		3512.56		1423.96	1591.93	2259.18	2350.83	1464.2	1376.5	1385.08	1376.5	3592.71	-80.1595
286.95		3606.68		1431.6	1602.22	2325.8	2316.9	1456.74	1372.54	1381.95	1372.54	3652.53	-45.854
286.9		3675.55		1440.63	1613.99	2394.27	2282.39	1449.36	1368.48	1378.8	1368.48	3717.06	-41.506
286.85		3849.3		1450.9	1627.47	2463.97	2247.43	1442.07	1364.32	1375.65	1364.32	3785.88	63.4114
286.8		3822.39		1462.21	1642.9	2534.12	2212.13	1434.81	1360.04	1372.48	1360.04	3858.46	-36.0656
286.75		3881.81		1474.34	1660.58	2603.94	2176.61	1427.58	1355.64	1369.29	1355.64	3934.17	-52.3543
286.7		3973.79		1487.01	1680.82	2672.52	2140.96	1420.36	1351.08	1366.07	1351.08	4012.32	-38.5323
286.65		4050.93		1499.99	1703.99	2738.91	2105.29	1413.11	1346.37	1362.79	1346.37	4092.24	-41.3092
286.6		4216.02		1513.08	1730.53	2802.17	2069.72	1405.85	1341.51	1359.48	1341.51	4173.3	42.7153
286.55		4200.21		1526.12	1760.91	2861.33	2034.33	1398.56	1336.5	1356.14	1336.49	4254.94	-54.7267
286.5		4354.86		1539.05	1795.66	2915.44	1999.25	1391.25	1331.35	1352.77	1331.34	4336.73	18.1361
286.45		4513.38		1551.85	1835.33	2963.56	1964.53	1383.91	1326.05	1349.36	1326.04	4418.36	95.0205
286.4		4514.09		1564.57	1880.51	3004.85	1930.26	1376.52	1320.6	1345.91	1320.59	4499.69	14.399
286.35		4637.97		1577.35	1931.84	3038.51	1896.5	1369.06	1315	1342.39	1314.98	4580.77	57.2016
286.3		4665.03		1590.36	1989.96	3063.87	1863.29	1361.54	1309.24	1338.79	1309.21	4661.8	3.22894
286.25		4725.29		1603.88	2055.55	3080.43	1830.72	1353.96	1303.34	1335.12	1303.3	4743.22	-17.9259
286.2		4806.22		1618.17	2129.25	3087.78	1798.81	1346.31	1297.29	1331.35	1297.23	4825.57	-19.3467
286.15		4928.38		1633.57	2211.69	3085.67	1767.6	1338.59	1291.09	1327.45	1291.01	4909.58	18.7979
286.1		5081.89		1650.43	2303.46	3074.06	1737.13	1330.8	1284.76	1323.42	1284.66	4996.13	85.7621
286.05		5038.8		1669.12	2405.01	3053	1707.4	1322.91	1278.27	1319.2	1278.13	5086.14	-47.3348
286		5136.16		1690.07	2516.72	3022.75	1678.4	1314.9	1271.61	1314.77	1271.43	5180.67	-44.5133
285.95		5294.35		1713.79	2638.85	2983.72	1650.17	1306.79	1264.8	1310.09	1264.56	5280.86	13.4875
285.9		5332.93		1740.81	2771.41	2936.42	1622.66	1298.53	1257.79	1305.11	1257.48	5387.85	-54.9257
285.85		5558.63		1771.82	2914.26	2881.54	1595.87	1290.11	1250.6	1299.79	1250.2	5502.82	55.8046
285.8		5715.05		1807.68	3067.02	2819.86	1569.78	1281.53	1243.2	1294.1	1242.7	5627	88.0564
285.75		5680.38		1849.46	3229.07	2752.25	1544.41	1272.8	1235.64	1288.03	1235	5761.64	-81.2608
285.7		5964.38		1898.42	3399.38	2679.57	1519.64	1263.83	1227.82	1281.47	1227.03	5907.97	56.4078
285.65		6119.28		1956.31	3576.74	2602.79	1495.47	1254.64	1219.76	1274.41	1218.78	6067.43	51.8548
285.6		6236.48		2025.36	3759.61	2522.86	1471.87	1245.2	1211.44	1266.81	1210.25	6241.64	-5.15355
285.55		6260.63		2108.43	3946.1	2440.69	1448.76	1235.47	1202.83	1258.62	1201.39	6432.55	-171.917
285.5		6778.73		2209.3	4134.09	2357.18	1426.1	1225.43	1193.9	1249.8	1192.18	6642.7	136.028
285.45		6825.56		2332.8	4321.15	2273.17	1403.82	1215.02	1184.62	1240.31	1182.58	6875.39	-49.8299
285.4		7023.17		2485.1	4504.67	2189.41	1381.83	1204.21	1174.94	1230.09	1172.54	7134.99	-111.818
285.35		7416.88		2673.97	4681.83	2106.54	1360.05	1192.93	1164.8	1219.09	1162	7427.19	-10.3117
285.3		7709.98		2908.94	4849.71	2025.11	1338.36	1181.08	1154.1	1207.23	1150.87	7759.3	-49.3189
285.25		8185.56		3201.46	5005.39	1945.59	1316.66	1168.62	1142.8	1194.46	1139.1	8140.4	45.1613
285.2		8407.25		3564.71	5145.91	1868.26	1294.77	1155.38	1130.73	1180.64	1126.52	8581.29	-174.034
285.15		9123.04		4013.36	5268.49	1793.33	1272.54	1141.25	1117.77	1165.68	1113.02	9094.28	28.7619
285.1		9812.24		4562.86	5370.55	1720.96	1249.85	1126.12	1103.84	1149.51	1098.52	9692.58	119.661
285.05		10350		5228.18	5449.79	1651.16	1226.53	1109.87	1088.77	1132	1082.86	10389.1	-39.1887
285		11329.3		6022.29	5504.31	1583.89	1202.43	1092.37	1072.47	1113.07	1065.93	11195.2	134.116
284.95		12566.7		6954.03	5532.57	1519.01	1177.37	1073.48	1054.77	1092.62	1047.6	12118.3	448.44
284.9		13271.9		8025.87	5533.54	1456.35	1151.22	1053.08	1035.56	1070.54	1027.73	13159.7	112.154
284.85		14365.1		9231.38	5506.62	1395.61	1123.75	1030.98	1014.63	1046.67	1006.15	14312.7	52.3206
284.8		15446.3		10553.4	5451.84	1336.57	1094.86	1007.1	991.922	1020.98	982.767	15560	-113.717
284.75		16675.9		11962.4	5369.77	1278.99	1064.47	981.378	967.363	993.414	957.533	16872.6	-196.686
284.7		17934.4		13416.4	5261.43	1222.61	1032.49	953.755	940.888	963.945	930.38	18209.2	-274.814
284.65		19377.9		14861.9	5128.45	1167.26	998.951	924.279	912.547	932.645	901.36	19517.9	-140.029
284.6		20526.6		16236.9	4972.92	1112.86	963.969	893.088	882.478	899.67	870.611	20738.2	-211.631
284.55		21606.1		17474.6	4797.25	1059.3	927.64	860.299	850.798	865.154	838.25	21805.5	-199.399
284.5		22538.6		18508.8	4604.14	1006.49	890.083	826.045	817.644	829.246	804.412	22655.9	-117.359
284.45		23165.3		19280.2	4396.65	954.566	851.612	790.661	783.35	792.293	769.431	23232.8	-67.4597
284.4		23490		19742.1	4177.99	903.665	812.565	754.499	748.275	754.655	733.662	23491.7	-1.69497
284.35		23420.2		19864.6	3951.38	853.976	773.304	717.934	712.795	716.715	697.479	23405.8	14.3918
284.3		23620.8		19638.6	3720.14	805.821	734.311	681.465	677.414	678.975	661.38	22968.4	652.356
284.25		22524.1		19076.1	3487.46	759.546	696.084	645.601	642.646	641.945	625.878	22194.1	330.018
284.2		21445.2		18209.5	3256.26	715.431	659.036	610.767	608.921	606.051	591.395	21117.6	327.63
284.15		20266.4		17087.6	3029.2	673.731	623.546	577.353	576.635	571.681	558.323	19789.8	476.61
284.1		18474.4		15771.3	2808.65	634.683	589.957	545.713	546.148	539.185	527.016	18273.6	200.81
284.05		16311.7		14327.4	2596.58	598.45	558.53	516.116	517.735	508.829	497.745	16637.2	-325.447
284		14648.7		12822.8	2394.63	565.167	529.484	488.791	491.632	480.835	470.737	14948.9	-300.227
283.95		13052.2		11319.3	2204.12	534.956	503.016	463.941	468.05	455.403	446.197	13271.6	-219.357
283.9		11400.8		9869.37	2025.8	507.696	479.069	441.519	446.948	432.478	424.077	11658.4	-257.579
283.85		9991.57		8513.91	1860.18	483.3	457.613	421.499	428.311	412.029	404.353	10150.7	-159.153
283.8		8462.22		7281.11	1707.49	461.664	438.591	403.832	412.097	393.999	386.976	8776.92	-314.705
283.75		7354.49		6186.82	1567.59	442.543	421.801	388.323	398.121	378.187	371.749	7552.89	-198.4
283.7		6598.75		5236.17	1440.11	425.667	407.01	374.74	386.166	364.358	358.444	6483.56	115.186
283.65		5693.47		4425.72	1324.57	410.81	394.021	362.896	376.054	352.315	346.871	5565.16	128.314
283.6		4866.81		3745.83	1220.34	397.76	382.652	352.608	367.62	341.873	336.849	4787.59	79.22
283.55		4361.22		3182.96	1126.7	386.287	372.693	343.675	360.678	332.825	328.177	4136.76	224.462
283.5		3707.1		2721.73	1042.88	376.201	363.975	335.928	355.082	324.997	320.687	3596.67	110.434
283.45		3289.49		2346.42	968.042	367.274	356.288	329.163	350.649	318.181	314.174	3150.97	138.514
283.4		2878.99		2042.22	901.397	359.36	349.5	323.249	347.278	312.244	308.508	2784.2	94.7943
283.35		2557		1795.85	842.185	352.342	343.507	318.087	344.902	307.081	303.591	2482.41	74.5904
283.3		2243.56		1595.86	789.648	346.094	338.196	313.565	343.449	302.579	299.309	2233.54	10.022
283.25		2056.09		1432.69	743.058	340.497	333.455	309.575	342.857	298.627	295.556	2027.42	28.6652
283.2		1796.98		1298.61	701.77	335.475	329.22	306.053	343.118	295.158	292.268	1855.79	-58.8161
283.15		1693.61		1187.43	665.144	330.925	325.393	302.905	344.204	292.078	289.352	1711.97	-18.3614
283.1		1522.09		1094.33	632.631	326.785	321.921	300.08	346.141	289.331	286.755	1590.69	-68.6013
283.05		1399.8		1015.55	603.712	322.983	318.737	297.512	348.955	286.853	284.413	1487.83	-88.0254
283		1307.27		948.206	577.941	319.473	315.801	295.163	352.716	284.603	282.288	1400.17	-92.9035
282.95		1268.62		890.063	554.918	316.212	313.077	292.998	357.513	282.545	280.345	1325.26	-56.6359
282.9		1187.62		839.399	534.291	313.162	310.53	290.984	363.457	280.645	278.551	1261.16	-73.542
282.85		1201.34		794.86	515.739	310.282	308.125	289.087	370.677	278.869	276.872	1206.4	-5.06498
282.8		1126.8		755.389	498.999	307.549	305.842	287.289	379.339	277.198	275.291	1159.86	-33.0529
282.75		1047.23		720.122	483.823	304.927	303.651	285.56	389.616	275.601	273.778	1120.63	-73.3982
282.7		1066.19		688.359	470.006	302.393	301.53	283.881	401.713	274.058	272.314	1088.06	-21.8623
282.65		1032.25		659.529	457.386	299.941	299.481	282.253	415.868	272.571	270.9	1061.63	-29.3818
282.6		1044.86		633.123	445.804	297.548	297.482	280.655	432.308	271.119	269.515	1040.95	3.91204
282.55		1065.8		608.687	435.117	295.189	295.51	279.068	451.265	269.68	268.14	1025.68	40.1197
282.5		1067.82		585.832	425.218	292.855	293.563	277.487	472.982	268.251	266.771	1015.56	52.2569
282.45		969.164		564.193	416.005	290.532	291.626	275.901	497.676	266.82	265.396	1010.38	-41.2118
282.4		1060.92		543.445	407.394	288.208	289.692	274.301	525.539	265.379	264.008	1009.91	51.0121
282.35		1115.95		523.304	399.315	285.879	287.757	272.688	556.725	263.925	262.605	1013.96	101.987
282.3		1143.92		503.524	391.703	283.535	285.816	271.053	591.319	262.454	261.182	1022.32	121.601
282.25		1153.61		483.926	384.518	281.185	283.877	269.408	629.346	260.975	259.747	1034.75	118.859
282.2		1119.23		464.384	377.714	278.825	281.938	267.751	670.721	259.485	258.3	1051.02	68.2091
282.15		1148.96		444.826	371.236	276.44	279.984	266.067	715.235	257.971	256.827	1070.8	78.1645
282.1		1150.84		425.264	365.044	274.021	278.006	264.35	762.565	256.425	255.32	1093.76	57.0884
282.05		1103.97		405.794	359.11	271.574	276.01	262.603	812.264	254.851	253.784	1119.5	-15.5382
282		1128.64		386.576	353.41	269.103	273.997	260.832	863.75	253.254	252.223	1147.58	-18.9491
281.95		1226.88		367.826	347.929	266.618	271.978	259.045	916.312	251.643	250.647	1177.47	49.4104
281.9		1172.48		349.773	342.638	264.115	269.944	257.237	969.102	250.012	249.049	1208.53	-36.0474
281.85		1232.98		332.638	337.496	261.577	267.877	255.389	1021.15	248.341	247.41	1240.01	-7.02604
281.8		1263.78		316.657	332.496	259.018	265.788	253.512	1071.45	246.642	245.743	1271.1	-7.31898
281.75		1228.11		302	327.609	256.432	263.667	251.598	1118.9	244.906	244.038	1300.89	-72.7738
281.7		1278.42		288.801	322.827	253.829	261.519	249.653	1162.44	243.139	242.303	1328.39	-49.9672
281.65		1365.64		277.123	318.137	251.22	259.352	247.684	1200.99	241.349	240.542	1352.6	13.0417
281.6		1318.45		266.95	313.517	248.597	257.155	245.683	1233.58	239.525	238.748	1372.51	-54.0608
281.55		1379.66		258.202	308.941	245.954	254.917	243.638	1259.31	237.658	236.91	1387.16	-7.49465
281.5		1286.49		250.789	304.421	243.322	252.665	241.576	1277.5	235.773	235.055	1395.71	-109.224
281.45		1271.67		244.561	299.951	240.709	250.403	239.504	1287.61	233.876	233.187	1397.49	-125.819
281.4		1428.36		239.344	295.516	238.115	248.129	237.418	1289.32	231.965	231.305	1391.98	36.381
281.35		1439.73		234.976	291.118	235.556	245.856	235.333	1282.56	230.053	229.422	1378.91	60.8169
281.3		1328.63		231.304	286.766	233.052	243.601	233.266	1267.45	228.157	227.556	1358.26	-29.6335
281.25		1324.67		228.183	282.456	230.611	241.368	231.223	1244.38	226.284	225.712	1330.23	-5.56353
281.2		1302.04		225.492	278.194	228.244	239.171	229.215	1213.91	224.444	223.901	1295.26	6.77592
281.15		1266.83		223.119	273.968	225.949	237.003	227.24	1176.78	222.634	222.12	1253.97	12.851
281.1		1239.7		220.98	269.775	223.723	234.864	225.295	1133.89	220.853	220.367	1207.18	32.5199
281.05		1155.47		219.051	265.654	221.609	232.795	223.422	1086.28	219.142	218.685	1155.84	-0.37246
281		1145.05		217.295	261.614	219.615	230.806	221.631	1035.02	217.509	217.08	1101	44.0513
280.95		1076.88		215.665	257.643	217.725	228.883	219.91	981.183	215.944	215.543	1043.69	33.1877
280.9		1069.99		214.151	253.757	215.952	227.038	218.269	925.862	214.457	214.084	984.985	85.001
280.85		956.77		212.744	249.966	214.296	225.276	216.715	870.077	213.054	212.707	925.885	30.8855
280.8		914.303		211.439	246.282	212.763	223.604	215.253	814.766	211.74	211.42	867.329	46.9743
280.75		880.423		210.236	242.719	211.355	222.026	213.889	760.759	210.521	210.226	810.147	70.2768
280.7		805.507		209.12	239.272	210.057	220.531	212.61	708.744	209.385	209.115	755.03	50.4773
280.65		749.947		208.102	235.967	208.881	219.133	211.432	659.301	208.346	208.1	702.563	47.3833
280.6		673.81		207.177	232.808	207.82	217.828	210.349	612.855	207.4	207.176	653.18	20.63
280.55		618.872		206.349	229.811	206.875	216.621	209.366	569.709	206.551	206.349	607.19	11.6816
280.5		610.384		205.603	226.971	206.031	215.498	208.469	530.024	205.785	205.603	564.764	45.6199
280.45		513.844		204.934	224.293	205.28	214.453	207.653	493.863	205.096	204.934	525.97	-12.1257
280.4		473.181		204.342	221.786	204.619	213.489	206.919	461.199	204.487	204.342	490.79	-17.6083
280.35		437.524		203.824	219.455	204.045	212.602	206.263	431.926	203.952	203.824	459.124	-21.5994
280.3		417.696		203.374	217.299	203.549	211.786	205.68	405.876	203.487	203.374	430.807	-13.1113
280.25		412.291		202.98	215.313	203.118	211.031	205.157	382.832	203.079	202.98	405.629	6.66141
280.2		371.029		202.64	213.496	202.747	210.334	204.692	362.558	202.726	202.64	383.355	-12.3255
280.15		318.245		202.348	211.845	202.432	209.691	204.281	344.803	202.423	202.348	363.733	-45.4882
280.1		308.843		202.09	210.345	202.154	209.087	203.908	329.297	202.154	202.09	346.496	-37.6523
280.05		301.512		201.867	208.997	201.916	208.525	203.575	315.798	201.922	201.867	331.397	-29.8849
280		272.459		201.675	207.792	201.713	208	203.277	304.066	201.722	201.675	318.193	-45.7345
279.95		287.376		201.507	206.72	201.535	207.507	203.008	293.873	201.547	201.507	306.653	-19.277
279.9		298.434		201.361	205.774	201.382	207.042	202.765	285.017	201.395	201.361	296.568	1.86566
279.85		237.058		201.241	204.95	201.257	206.612	202.553	277.321	201.269	201.241	287.756	-50.6977
279.8		236.966		201.137	204.233	201.149	206.207	202.361	270.615	201.16	201.137	280.04	-43.0743
279.75		259.986		201.045	203.612	201.054	205.822	202.186	264.756	201.064	201.045	273.267	-13.282
279.7		268.755		200.965	203.077	200.971	205.458	202.026	259.621	200.981	200.965	267.309	1.44622
279.65		203.579		200.894	202.62	200.898	205.113	201.88	255.103	200.907	200.894	262.051	-58.4712
279.6		210.476		200.834	202.234	200.837	204.788	201.749	251.115	200.845	200.834	257.397	-46.9212
279.55		229.232		200.79	201.917	200.792	204.489	201.637	247.585	200.798	200.79	253.269	-24.0371
279.5		225.965		200.747	201.648	200.749	204.202	201.531	244.435	200.754	200.747	249.583	-23.6183
279.45		211.25		200.707	201.421	200.708	203.927	201.431	241.613	200.712	200.707	246.279	-35.029
279.4		212.909		200.674	201.236	200.674	203.67	201.342	239.078	200.678	200.674	243.31	-30.4006
279.35		199.618		200.651	201.091	200.652	203.433	201.267	236.796	200.655	200.651	240.637	-41.0187
279.3		224.666		200.627	200.968	200.628	203.206	201.194	234.722	200.63	200.627	238.21	-13.544
279.25		222.479		200.603	200.865	200.603	202.988	201.123	232.83	200.605	200.603	235.999	-13.5201
279.2		212.833		200.583	200.783	200.583	202.785	201.06	231.103	200.584	200.583	233.983	-21.1505
279.15		196.943		200.566	200.718	200.566	202.595	201.003	229.519	200.567	200.566	232.137	-35.194
279.1		216.198		200.547	200.661	200.547	202.412	200.947	228.056	200.548	200.547	230.436	-14.2375
279.05		212.806		200.525	200.61	200.525	202.236	200.89	226.7	200.525	200.525	228.862	-16.0565
279		197.14		200.5	200.563	200.5	202.067	200.833	225.438	200.5	200.5	227.401	-30.2616
278.95		206.601		200.477	200.523	200.477	201.909	200.78	224.264	200.478	200.477	226.046	-19.4444
278.9		228.87		200.457	200.491	200.457	201.763	200.733	223.168	200.457	200.457	224.784	4.0865
278.85		228.904		200.433	200.457	200.433	201.622	200.683	222.136	200.433	200.433	223.599	5.30485
278.8		219.613		200.399	200.416	200.399	201.478	200.626	221.153	200.399	200.399	222.476	-2.86376
278.75		207.954		200.365	200.377	200.365	201.343	200.57	220.222	200.365	200.365	221.417	-13.4635
278.7		206.473		200.332	200.341	200.332	201.216	200.518	219.336	200.332	200.332	220.415	-13.9416
278.65		237.562		200.299	200.305	200.299	201.097	200.467	218.49	200.299	200.299	219.461	18.101
278.6		263.231		200.27	200.274	200.27	200.988	200.42	217.679	200.27	200.27	218.552	44.6789
278.55		214.427		200.246	200.249	200.246	200.891	200.381	216.901	200.246	200.246	217.685	-3.25779
278.5		205.613		200.228	200.23	200.228	200.807	200.35	216.152	200.228	200.228	216.854	-11.2406
278.45		195.336		200.212	200.214	200.212	200.73	200.322	215.421	200.212	200.212	216.049	-20.7124
278.4		187.148		200.196	200.197	200.196	200.657	200.294	214.702	200.196	200.196	215.263	-28.1146
278.35		189.474		200.179	200.18	200.179	200.59	200.266	213.993	200.179	200.179	214.492	-25.0183
278.3		187.85		200.166	200.167	200.166	200.531	200.244	213.294	200.166	200.166	213.737	-25.8871
278.25		210.476		200.161	200.161	200.161	200.484	200.23	212.605	200.161	200.161	212.999	-2.52298
278.2		211.661		200.154	200.154	200.154	200.44	200.215	211.917	200.154	200.154	212.265	-0.604153
278.15		207.551		200.147	200.147	200.147	200.4	200.202	211.231	200.147	200.147	211.538	-3.98713
278.1		209.859		200.138	200.138	200.138	200.36	200.186	210.542	200.138	200.138	210.813	-0.954193
278.05		218.009		200.123	200.123	200.123	200.318	200.166	209.85	200.123	200.123	210.088	7.92088
278		224.805		200.106	200.106	200.106	200.278	200.145	209.159	200.106	200.106	209.368	15.4372
277.95		200.302		200.083	200.083	200.083	200.232	200.116	208.466	200.083	200.083	208.649	-8.34663
277.9		215.736		200.062	200.062	200.062	200.192	200.092	207.784	200.062	200.062	207.944	7.7926
277.85		219.508		200.04	200.04	200.04	200.153	200.066	207.112	200.04	200.04	207.251	12.257
277.8		202.097		200.019	200.019	200.019	200.118	200.042	206.457	200.019	200.019	206.578	-4.48099
277.75		233.517		200.003	200.003	200.003	200.088	200.023	205.825	200.003	200.003	205.93	27.5866
277.7		192.537		199.986	199.986	199.986	200.06	200.003	205.216	199.986	199.986	205.307	-12.7702
277.65		219.607		199.972	199.972	199.972	200.035	199.987	204.636	199.972	199.972	204.715	14.8922
277.6		195.725		199.961	199.961	199.961	200.016	199.975	204.091	199.961	199.961	204.159	-8.43384
277.55		187.474		199.952	199.952	199.952	199.999	199.964	203.579	199.952	199.952	203.638	-16.1635
277.5		216.071		199.941	199.941	199.941	199.981	199.951	203.102	199.941	199.941	203.152	12.9186
277.45		207.289		199.927	199.927	199.927	199.962	199.936	202.659	199.927	199.927	202.702	4.58672
277.4		177.15		199.915	199.915	199.915	199.945	199.923	202.256	199.915	199.915	202.293	-25.1436
277.35		207.623		199.901	199.901	199.901	199.925	199.907	201.889	199.901	199.901	201.921	5.70184
277.3		233.14		199.886	199.886	199.886	199.907	199.892	201.561	199.886	199.886	201.588	31.5525
277.25		215.781		199.867	199.867	199.867	199.885	199.872	201.264	199.867	199.867	201.287	14.4934
277.2		224.127		199.84	199.84	199.84	199.855	199.845	200.995	199.84	199.84	201.014	23.1126
277.15		210.43		199.816	199.816	199.816	199.828	199.819	200.761	199.816	199.816	200.777	9.65214
277.1		216.515		199.791	199.791	199.791	199.801	199.794	200.558	199.791	199.791	200.571	15.9437
277.05		225.281		199.756	199.756	199.756	199.765	199.759	200.372	199.756	199.756	200.384	24.897
277		239.852		199.72	199.72	199.72	199.727	199.722	200.21	199.72	199.72	200.219	39.6322
276.95		201.207		199.686	199.686	199.686	199.692	199.688	200.072	199.686	199.686	200.08	1.12686
276.9		207.654		199.654	199.654	199.654	199.659	199.656	199.954	199.654	199.654	199.961	7.69267
276.85		238.699		199.626	199.626	199.626	199.63	199.628	199.858	199.626	199.626	199.864	38.8354
276.8		220.313		199.599	199.599	199.599	199.602	199.6	199.776	199.599	199.599	199.781	20.5328
276.75		216.64		199.577	199.577	199.577	199.58	199.578	199.711	199.577	199.577	199.715	16.9246
276.7		203.759		199.558	199.558	199.558	199.561	199.559	199.658	199.558	199.558	199.662	4.09706
276.65		195.618		199.543	199.543	199.543	199.545	199.543	199.617	199.543	199.543	199.619	-4.00117
276.6		207.529		199.524	199.524	199.524	199.526	199.525	199.578	199.524	199.524	199.58	7.9481
276.55		177.644		199.504	199.504	199.504	199.505	199.505	199.543	199.504	199.504	199.545	-21.9006
276.5		209.145		199.492	199.492	199.492	199.493	199.493	199.52	199.492	199.492	199.522	9.62319
276.45		218.746		199.483	199.483	199.483	199.484	199.483	199.503	199.483	199.483	199.504	19.2418
276.4		220.23		199.475	199.475	199.475	199.476	199.475	199.489	199.475	199.475	199.49	20.7404
276.35		216.059		199.471	199.471	199.471	199.471	199.471	199.481	199.471	199.471	199.481	16.5776
276.3		185.857		199.469	199.469	199.469	199.47	199.47	199.476	199.469	199.469	199.477	-13.6195
276.25		203.998		199.469	199.469	199.469	199.47	199.47	199.474	199.469	199.469	199.475	4.52308
276.2		206.078		199.468	199.468	199.468	199.468	199.468	199.471	199.468	199.468	199.471	6.60679
276.15		180.07		199.468	199.468	199.468	199.468	199.468	199.47	199.468	199.468	199.47	-19.3996
276.1		177.728		199.468	199.468	199.468	199.468	199.468	199.469	199.468	199.468	199.469	-21.7412
276.05		187.203		199.468	199.468	199.468	199.468	199.468	199.468	199.468	199.468	199.469	-12.2658
276		202.821		199.468	199.468	199.468	199.468	199.468	199.468	199.468	199.468	199.468	3.35285
275.95		220.587		0	0	0	0	0	0	0	0	220.587	-0.000505002
275.9		213.518		0	0	0	0	0	0	0	0	213.518	-0.00034451
275.85		205.242		0	0	0	0	0	0	0	0	205.243	-0.000236673
275.8		190.081		0	0	0	0	0	0	0	0	190.081	-0.000164156
275.75		206.818		0	0	0	0	0	0	0	0	206.818	-0.000115216
275.7		178.583		0	0	0	0	0	0	0	0	178.583	-8.19679e-05
275.65		159.643		0	0	0	0	0	0	0	0	159.643	-5.91633e-05
275.6		196.394		0	0	0	0	0	0	0	0	196.394	-4.3327e-05
275.55		179.402		0	0	0	0	0	0	0	0	179.402	-3.21687e-05
275.5		195.567		0	0	0	0	0	0	0	0	195.567	-2.41807e-05
275.45		221.404		0	0	0	0	0	0	0	0	221.404	-1.83688e-05
275.4		205.79		0	0	0	0	0	0	0	0	205.79	-1.40741e-05
275.35		189.962		0	0	0	0	0	0	0	0	189.962	-1.08558e-05
275.3		198.041		0	0	0	0	0	0	0	0	198.041	-8.41493e-06
275.25		210.535		0	0	0	0	0	0	0	0	210.535	-6.54559e-06
275.2		209.678		0	0	0	0	0	0	0	0	209.678	-5.10309e-06
275.15		237.345		0	0	0	0	0	0	0	0	237.345	-3.98376e-06
275.1		200.325		0	0	0	0	0	0	0	0	200.325	-3.11183e-06
275.05		203.18		0	0	0	0	0	0	0	0	203.18	-2.43091e-06
275		191.991		0	0	0	0	0	0	0	0	191.991	-1.89838e-06
274.95		201.343		0	0	0	0	0	0	0	0	201.343	-1.48163e-06
274.9		209.949		0	0	0	0	0	0	0	0	209.949	-1.15547e-06
274.85		195.104		0	0	0	0	0	0	0	0	195.104	-9.00295e-07
274.8		171.62		0	0	0	0	0	0	0	0	171.62	-7.00777e-07
274.75		198.303		0	0	0	0	0	0	0	0	198.303	-5.44907e-07
274.7		208.926		0	0	0	0	0	0	0	0	208.926	-4.23253e-07
274.65		205.761		0	0	0	0	0	0	0	0	205.761	-3.284e-07
274.6		212.418		0	0	0	0	0	0	0	0	212.418	-2.54525e-07
274.55		203.683		0	0	0	0	0	0	0	0	203.683	-1.97051e-07
274.5		216.929		0	0	0	0	0	0	0	0	216.929	-1.52387e-07
274.45		184.827		0	0	0	0	0	0	0	0	184.827	-1.17717e-07
274.4		157.188		0	0	0	0	0	0	0	0	157.188	-9.08345e-08
274.35		155.554		0	0	0	0	0	0	0	0	155.554	-7.00139e-08
274.3		159.769		0	0	0	0	0	0	0	0	159.769	-5.39061e-08
274.25		190.946		0	0	0	0	0	0	0	0	190.946	-4.14582e-08
274.2		181.523		0	0	0	0	0	0	0	0	181.523	-3.18494e-08
274.15		212.286		0	0	0	0	0	0	0	0	212.286	-2.44402e-08
274.1		231.692		0	0	0	0	0	0	0	0	231.692	-1.87335e-08
274.05		191.45		0	0	0	0	0	0	0	0	191.45	-1.4343e-08
274		225.093		0	0	0	0	0	0	0	0	225.093	-1.09689e-08
273.95		221.259		0	0	0	0	0	0	0	0	221.259	-8.3788e-09
273.9		225.018		0	0	0	0	0	0	0	0	225.018	-6.39281e-09
273.85		229.533		0	0	0	0	0	0	0	0	229.533	-4.87175e-09
273.8		208.603		0	0	0	0	0	0	0	0	208.603	-3.70816e-09
273.75		221.414		0	0	0	0	0	0	0	0	221.414	-2.81903e-09
273.7		206.752		0	0	0	0	0	0	0	0	206.752	-2.14044e-09
273.65		202.034		0	0	0	0	0	0	0	0	202.034	-1.62319e-09
273.6		201.425		0	0	0	0	0	0	0	0	201.425	-1.22933e-09
273.55		188.566		0	0	0	0	0	0	0	0	188.566	-9.29847e-10
273.5		207.341		0	0	0	0	0	0	0	0	207.341	-7.02411e-10
273.45		181.121		0	0	0	0	0	0	0	0	181.121	-5.29907e-10
273.4		178.488		0	0	0	0	0	0	0	0	178.488	-3.992e-10
273.35		184.631		0	0	0	0	0	0	0	0	184.631	-3.00367e-10
273.3		205.077		0	0	0	0	0	0	0	0	205.077	-2.25673e-10
273.25		184.101		0	0	0	0	0	0	0	0	184.101	-1.69291e-10
273.2		196.111		0	0	0	0	0	0	0	0	196.111	-1.2684e-10
273.15		179.595		0	0	0	0	0	0	0	0	179.595	-9.49096e-11
273.1		200.238		0	0	0	0	0	0	0	0	200.238	-7.08837e-11
273.05		203.36		0	0	0	0	0	0	0	0	203.36	-5.28855e-11
273		185.497		0	0	0	0	0	0	0	0	185.497	-3.93798e-11
272.95		161.293		0	0	0	0	0	0	0	0	161.293	-2.92861e-11
272.9		156.182		0	0	0	0	0	0	0	0	156.182	-2.17513e-11
272.85		224.457		0	0	0	0	0	0	0	0	224.457	-1.61216e-11
272.8		204.428		0	0	0	0	0	0	0	0	204.428	-1.19419e-11
272.75		189.319		0	0	0	0	0	0	0	0	189.319	-8.81426e-12
272.7		199.239		0	0	0	0	0	0	0	0	199.239	-6.51118e-12
272.65		185.373		0	0	0	0	0	0	0	0	185.373	-4.80519e-12
272.6		193.713		0	0	0	0	0	0	0	0	193.713	-3.5257e-12
272.55		181.932		0	0	0	0	0	0	0	0	181.932	-2.58741e-12
272.5		228.888		0	0	0	0	0	0	0	0	228.888	-1.90502e-12
272.45		214.647		0	0	0	0	0	0	0	0	214.647	-1.39322e-12
272.4		201.423		0	0	0	0	0	0	0	0	201.423	-9.95158e-13
272.35		208.407		0	0	0	0	0	0	0	0	208.407	-7.3926e-13
272.3		224.419		0	0	0	0	0	0	0	0	224.419	-5.40229e-13
272.25		194.44		0	0	0	0	0	0	0	0	194.44	-3.98063e-13
272.2		231.894		0	0	0	0	0	0	0	0	231.894	-2.84331e-13
272.15		221.787		0	0	0	0	0	0	0	0	221.787	-1.99032e-13
272.1		209.731		0	0	0	0	0	0	0	0	209.731	-1.42165e-13
272.05		216.724		0	0	0	0	0	0	0	0	216.724	-1.13732e-13
272		206.022		0	0	0	0	0	0	0	0	206.022	-8.52992e-14
271.95		179.552		0	0	0	0	0	0	0	0	179.552	-5.68662e-14
271.9		172.861		0	0	0	0	0	0	0	0	172.861	-2.84331e-14
271.85		187.216		0	0	0	0	0	0	0	0	187.216	-2.84331e-14
271.8		187.101		0	0	0	0	0	0	0	0	187.101	-2.84331e-14
271.75		215.474		0	0	0	0	0	0	0	0	215.474	-2.84331e-14
271.7		205.743		0	0	0	0	0	0	0	0	205.743	0
271.65		229.715		0	0	0	0	0	0	0	0	229.715	0
271.6		233.879		0	0	0	0	0	0	0	0	233.879	0
271.55		193.155		0	0	0	0	0	0	0	0	193.155	0
271.5		210.91		0	0	0	0	0	0	0	0	210.91	0
271.45		190.934		0	0	0	0	0	0	0	0	190.934	0
271.4		205.895		0	0	0	0	0	0	0	0	205.895	0
271.35		196.885		0	0	0	0	0	0	0	0	196.885	0
271.3		212.875		0	0	0	0	0	0	0	0	212.875	0
271.25		185.562		0	0	0	0	0	0	0	0	185.562	0
271.2		214.235		0	0	0	0	0	0	0	0	214.235	0
271.15		221.536		0	0	0	0	0	0	0	0	221.536	0
271.1		193.911		0	0	0	0	0	0	0	0	193.911	0
271.05		191.995		0	0	0	0	0	0	0	0	191.995	0
271		204.717		0	0	0	0	0	0	0	0	204.717	0
270.95		224.036		0	0	0	0	0	0	0	0	224.036	0
270.9		222.012		0	0	0	0	0	0	0	0	222.012	0
270.85		213.348		0	0	0	0	0	0	0	0	213.348	0
270.8		198.256		0	0	0	0	0	0	0	0	198.256	0
270.75		181.749		0	0	0	0	0	0	0	0	181.749	0
270.7		185.682		0	0	0	0	0	0	0	0	185.682	0
270.65		216.738		0	0	0	0	0	0	0	0	216.738	0
270.6		217.93		0	0	0	0	0	0	0	0	217.93	0
270.55		235.243		0	0	0	0	0	0	0	0	235.243	0
270.5		198		0	0	0	0	0	0	0	0	198	0
270.45		185.343		0	0	0	0	0	0	0	0	185.343	0
270.4		205.618		0	0	0	0	0	0	0	0	205.618	0
270.35		208.325		0	0	0	0	0	0	0	0	208.325	0
270.3		210.491		0	0	0	0	0	0	0	0	210.491	0
270.25		234.783		0	0	0	0	0	0	0	0	234.783	0
270.2		210.43		0	0	0	0	0	0	0	0	210.43	0
270.15		185.941		0	0	0	0	0	0	0	0	185.941	0
270.1		211.106		0	0	0	0	0	0	0	0	211.106	0
270.05		215.299		0	0	0	0	0	0	0	0	215.299	0
270		210.106		0	0	0	0	0	0	0	0	210.106	0

## Sheet: Survey
							Acquisition Parameters :					Experiment Descriptions :
							Parameter					20200112\Charge Compensation\Wait Object\Mono 500µm\Ru
							Total acquisition time	1 mins 8.0 secs
							Number of Scans	1
﻿							Source Gun Type	Al K Alpha
Axis	Energy	Elements=	1361				Spot Size	500 µm
							Lens Mode	Standard
D:\Data\2020\20200112\Ru.DATA\Survey.VGD							Analyser Mode	CAE : Pass Energy 100.0 eV
							Energy Step Size	1.000 eV
							Number of Energy Steps	1361
Binding Energy (E)
eV		Counts / s
1350		40571.1
1349		39533.7
1348		39540.8
1347		41183.6
1346		41189.9
1345		40134.5
1344		40377.5
1343		39825.3
1342		39488.6
1341		39699.3
1340		38830.5
1339		41113.4
1338		40740.7
1337		39990.1
1336		38795.8
1335		39672.7
1334		40142.9
1333		38756.4
1332		39518.8
1331		38169.6
1330		38289.6
1329		37587.4
1328		38041.6
1327		38226.8
1326		37109.3
1325		37135.6
1324		37480.3
1323		37906.6
1322		37628.3
1321		37809.1
1320		37193.5
1319		37044.9
1318		36639.3
1317		37953.8
1316		37518.7
1315		37000.7
1314		37122.6
1313		38326.5
1312		37824.9
1311		37930.1
1310		37077.5
1309		37903.8
1308		37815.2
1307		36923.6
1306		38083.9
1305		37715.7
1304		38318.3
1303		37205.7
1302		36596.3
1301		35898.6
1300		37223.7
1299		36838.7
1298		36733.2
1297		37216.9
1296		36921
1295		37063.3
1294		37369
1293		37320.8
1292		36126.4
1291		35773.5
1290		35990.6
1289		36752.5
1288		34999.3
1287		37375.9
1286		37550.8
1285		36454.8
1284		36861.3
1283		36797.5
1282		37749.8
1281		37390.4
1280		36266.9
1279		37225.7
1278		35919
1277		37711.7
1276		36609.1
1275		37105
1274		37340.4
1273		37294.6
1272		37244.7
1271		36731.7
1270		36500.5
1269		36500.2
1268		36030.3
1267		36034.5
1266		36983.1
1265		38125.4
1264		38400.9
1263		36801.1
1262		36539.2
1261		36471.6
1260		36391.3
1259		38081.9
1258		38030.5
1257		37661.5
1256		37241.5
1255		37157.1
1254		35852.4
1253		37454.4
1252		37285.7
1251		37524.2
1250		36714.6
1249		37014.5
1248		37479.8
1247		37348.7
1246		37275.3
1245		38135.1
1244		36895.6
1243		37222.5
1242		36917.9
1241		36049.4
1240		37280.5
1239		39536.2
1238		37659.5
1237		37857.9
1236		37697.5
1235		36673.2
1234		39276.6
1233		40149.9
1232		39836.5
1231		41712.7
1230		40354.2
1229		39795.7
1228		40080.3
1227		39862.2
1226		40353.9
1225		39257.5
1224		40042.5
1223		40507.1
1222		39653.5
1221		39364.3
1220		40036.2
1219		40551.2
1218		39602
1217		38364.5
1216		37203.1
1215		35603.3
1214		34612.1
1213		33080.7
1212		31020.3
1211		29768.2
1210		28358.8
1209		27705.9
1208		26605.9
1207		25606.6
1206		25299.6
1205		24396
1204		22916.7
1203		23111.3
1202		21815.3
1201		22943.7
1200		22425.1
1199		23603.4
1198		23288
1197		23159.2
1196		23238.5
1195		23350.6
1194		22180.9
1193		22785.8
1192		23398
1191		22714.3
1190		22246.8
1189		22965.7
1188		23517.6
1187		22883.1
1186		23841.7
1185		22726.2
1184		22041.1
1183		22961.8
1182		22665.5
1181		23053.2
1180		22975.3
1179		23489.9
1178		22856.7
1177		23528.9
1176		22909.8
1175		23092.5
1174		23053.6
1173		22579.2
1172		22476.8
1171		23049.4
1170		22470.1
1169		23091.2
1168		23198.2
1167		22538.3
1166		22213.9
1165		23274.8
1164		23438.8
1163		22378.1
1162		21961
1161		23814.7
1160		21672.1
1159		22975.9
1158		22814
1157		23114.2
1156		23424.9
1155		22641.4
1154		23183.1
1153		22514.1
1152		22389.9
1151		23341.2
1150		22666
1149		22244.4
1148		22364.7
1147		22774.1
1146		23853.7
1145		23177.4
1144		23160.4
1143		23571.6
1142		24083.5
1141		23533.1
1140		22048.5
1139		22280.5
1138		22492.8
1137		23146.2
1136		24366.7
1135		23571.4
1134		24071.1
1133		23100.3
1132		23741.2
1131		22482.7
1130		22768.1
1129		23066.4
1128		22787.4
1127		23391.8
1126		23778.3
1125		23975.6
1124		23322.1
1123		23679.7
1122		22559.6
1121		23424.3
1120		23860.3
1119		23043.5
1118		23390.2
1117		22950.8
1116		23848
1115		24812.3
1114		23398.2
1113		23886.5
1112		23479.5
1111		23966.8
1110		23821.3
1109		23719.6
1108		23112.5
1107		23225.4
1106		23242
1105		23619.9
1104		23951.7
1103		23583.5
1102		23663.4
1101		23027.3
1100		23177.6
1099		23813
1098		23308.3
1097		23448.1
1096		24461.2
1095		23307.2
1094		24121.3
1093		24271.1
1092		24829.3
1091		23730.1
1090		23194.2
1089		23878.3
1088		23850.7
1087		23545.4
1086		24025.4
1085		24123.7
1084		23422.1
1083		23126.5
1082		23717.5
1081		24114.2
1080		24013.9
1079		23780.5
1078		23761.8
1077		24307.2
1076		24432
1075		24712.5
1074		25161.9
1073		25692.3
1072		26235
1071		27225.8
1070		25498.4
1069		24214.8
1068		23803.2
1067		23983
1066		24224.3
1065		23689.5
1064		23802.9
1063		24410.5
1062		24055.8
1061		24507.7
1060		24664.6
1059		23441.1
1058		23832.1
1057		24557.9
1056		24894.8
1055		24336.8
1054		24059.8
1053		24207.8
1052		24322.9
1051		24293.8
1050		23404.1
1049		23839.4
1048		24466.8
1047		24447.2
1046		24593.7
1045		23615
1044		23800.4
1043		23602.7
1042		24118.6
1041		24224.2
1040		25189.2
1039		25421.7
1038		25302.4
1037		24298.8
1036		24806
1035		24658.2
1034		24073.6
1033		25052.1
1032		24691.5
1031		25025
1030		24507.1
1029		24814.1
1028		25126.4
1027		24552.8
1026		25199.5
1025		24753.7
1024		23693.7
1023		25346.9
1022		25005.1
1021		24556.2
1020		24678.7
1019		24452.5
1018		24572.1
1017		26017.9
1016		24784.2
1015		25338.5
1014		25932.2
1013		25608.9
1012		24903.9
1011		24446.2
1010		25189.8
1009		25454.8
1008		24554.5
1007		26009.2
1006		26154.6
1005		24657.2
1004		24785
1003		25209.5
1002		25292.1
1001		25465.9
1000		26882.1
999		27367.6
998		27395.1
997		26926.2
996		26255
995		26357.7
994		25407.1
993		25353.2
992		25050.6
991		26339
990		25385.8
989		25384.5
988		24392.7
987		24391.6
986		24780.7
985		25742
984		26076
983		25411
982		25142.6
981		26875.4
980		27725.9
979		27257.1
978		27104.5
977		28148.6
976		29542.5
975		27936
974		28662.5
973		27976.7
972		28330.4
971		26295.7
970		25075.8
969		24870.9
968		23553.5
967		23163.2
966		22529.6
965		21754.8
964		21801.5
963		20316.1
962		21292.9
961		21676.5
960		20549.6
959		19757
958		20108.4
957		20317.8
956		21447.3
955		21012.4
954		20632.3
953		20472.2
952		20755.7
951		20545
950		20082.7
949		19797.4
948		20517.8
947		20559.9
946		21529
945		20719.2
944		20327.3
943		21084.8
942		20801.5
941		20953.4
940		20717.7
939		20970
938		20721.4
937		21032.2
936		21146.9
935		21918.9
934		22076.8
933		21504.8
932		20874.5
931		20974
930		21423
929		21112.3
928		21383
927		20478.6
926		21663.7
925		21969.6
924		21149.9
923		20627.7
922		21412.8
921		21270.8
920		20492.9
919		20966.2
918		21618.1
917		21781.6
916		21093.9
915		21494.5
914		20332.2
913		21244.5
912		21957.8
911		20962.3
910		20888.8
909		21432.1
908		21722.5
907		22396.4
906		20922.8
905		21723.1
904		21752.6
903		21466.8
902		21206.8
901		21529.1
900		22061.3
899		22137.8
898		21553
897		22327.3
896		21711
895		21492.9
894		21298.8
893		22022.2
892		21639
891		21650.3
890		21540.3
889		22273
888		21974.9
887		22539.9
886		22201
885		21838.4
884		21866.8
883		21848.9
882		21519.8
881		21796.1
880		21009.9
879		21688.2
878		21662.5
877		22107.6
876		22247.9
875		22567.4
874		22756.3
873		21783
872		21818.9
871		22438.1
870		22181.6
869		21973.3
868		21954.6
867		21925.9
866		22656
865		22079.3
864		21381.6
863		23179.1
862		23173.8
861		22046
860		22228.8
859		22093.2
858		22072.1
857		22081.2
856		21959.7
855		23104.6
854		22266.5
853		22193
852		22316.9
851		22781.9
850		22008.5
849		21704.6
848		22543.8
847		21994.3
846		22177.6
845		22109.3
844		22096.1
843		22431
842		22571.6
841		23326.3
840		22443.8
839		22102.4
838		21959.5
837		23348.9
836		23705.1
835		23030.5
834		22150.2
833		22472.9
832		22264.5
831		22346.9
830		23627.9
829		22104.5
828		22247.9
827		22954.3
826		22146.5
825		22541
824		21563.6
823		23039.7
822		24183.6
821		23008.7
820		22937.9
819		22103.6
818		22704.6
817		22750.4
816		23101.4
815		22855.4
814		22719
813		23145.9
812		22171.2
811		22264.9
810		22064.2
809		22533.3
808		21973.6
807		21786.8
806		22875.7
805		23298.4
804		22904.4
803		22828
802		23085
801		23529.8
800		24125.8
799		23555.5
798		23624.4
797		22091
796		21642.9
795		23308.9
794		23334.3
793		22911.6
792		23238.1
791		22934.7
790		23236.2
789		23500.5
788		22487.1
787		23147.9
786		22961.7
785		23467.4
784		22376.1
783		22281
782		22225.1
781		23078.2
780		23391.8
779		23128.4
778		23724.2
777		23036.6
776		22511.3
775		24126.5
774		23915.4
773		23597.7
772		23276.7
771		24093.8
770		23306.5
769		23026.6
768		23507.5
767		23708
766		23870.9
765		23349
764		23469.6
763		23648.2
762		24584.7
761		24551.6
760		24254.3
759		24305.9
758		23947
757		24349
756		24855.2
755		23102.4
754		23153.9
753		24027.4
752		23713
751		23768.7
750		25395.1
749		23388.3
748		23059.7
747		23330.9
746		24382.4
745		24762.6
744		23756.4
743		23873.7
742		24758.4
741		24320
740		24611.3
739		24328.7
738		22915.1
737		23415.3
736		23338.8
735		24057.6
734		24430.7
733		23738
732		24162.8
731		24479.7
730		24939.2
729		24407.6
728		24818.9
727		25237.4
726		25317.9
725		24910.5
724		24457.2
723		24479.1
722		24481.3
721		23860.6
720		24710.8
719		24435.7
718		23893.7
717		24229.2
716		24739.8
715		24429.4
714		24110.1
713		25061.2
712		24429.5
711		25275.4
710		25638.7
709		25775.7
708		24903.6
707		23716.6
706		25200.8
705		24790.4
704		24694.4
703		24419.2
702		25537.4
701		25380.5
700		25930.2
699		25547.6
698		24791.9
697		24239.1
696		24786.3
695		24664.4
694		24311.2
693		24958.9
692		24728.1
691		24878.9
690		25539
689		25913.6
688		24991.7
687		24857.9
686		24461.7
685		24612.3
684		25913.7
683		26077.3
682		26288.2
681		25069
680		24762.5
679		25344.8
678		25868.1
677		24776
676		25908.7
675		25911.6
674		26203
673		26173.3
672		24698.9
671		25248.2
670		24622
669		25794.7
668		24829.3
667		24516
666		26173.4
665		25689.1
664		25391.6
663		26904.3
662		26336.4
661		26214.9
660		25412.1
659		26216.2
658		26359.1
657		24648.1
656		25461.8
655		24712
654		25090.9
653		26301.6
652		26278.5
651		26534.8
650		26889.2
649		26858.2
648		26757.7
647		25714.2
646		25462.9
645		25530.3
644		26242.5
643		26977.3
642		26826.1
641		26510.6
640		26304.8
639		25996.8
638		25795.7
637		26792.8
636		27461.3
635		26231.8
634		25656.7
633		26150
632		25242.7
631		26420.8
630		27647.4
629		26123.5
628		24980.6
627		26962.1
626		27014.8
625		26719.7
624		26560.6
623		26728.6
622		27677.9
621		27956.9
620		27336.9
619		26699.1
618		26903.1
617		27340.6
616		26899.3
615		27516.3
614		27303.8
613		25873.8
612		25978.9
611		26457.5
610		26682.7
609		27223.3
608		28215.6
607		26414.2
606		28603.8
605		27969.3
604		25947.2
603		26220
602		26915.9
601		27488.2
600		28074.7
599		28430.7
598		27250.9
597		27333.3
596		27201.5
595		27915.5
594		27902.8
593		28328.7
592		27695.2
591		26777.6
590		27543.1
589		26516.3
588		28589.4
587		28207.4
586		28711.6
585		27292.6
584		28378
583		27721.5
582		27768.5
581		28217.2
580		27721.8
579		27368.8
578		27048.4
577		27260.3
576		28038.4
575		27716
574		26733.1
573		27560.9
572		27713
571		28919.6
570		28079.6
569		27794.6
568		28454.3
567		28485.6
566		26776.7
565		28008.3
564		29445.9
563		28894
562		28697.6
561		29179.5
560		28716.8
559		28560.7
558		27748.1
557		27997.4
556		28855.3
555		28437.4
554		28158.3
553		28979.6
552		28141.4
551		26965.8
550		27439.9
549		27419
548		25771.2
547		25881
546		26368.5
545		26167.3
544		25837.1
543		26158.2
542		24636.9
541		26285.6
540		27124.3
539		26989.7
538		26699.7
537		27505.9
536		29713.5
535		33057
534		40954.7
533		47905.4
532		49978.7
531		45402.6
530		36738.4
529		27342.4
528		23437.7
527		22509.9
526		24050.9
525		23202.5
524		22742.2
523		23298.9
522		23463.9
521		23478.4
520		23403
519		23240
518		22859.3
517		21732.8
516		22349.2
515		22805.6
514		22984.7
513		22769.5
512		21902.6
511		22859.8
510		22686.4
509		22462.8
508		22547.6
507		22723.6
506		22978.5
505		22761.8
504		22443
503		23046.7
502		23321.2
501		23187.2
500		23445.4
499		24086.3
498		22592.7
497		24094.8
496		24006.9
495		24236.8
494		23664.1
493		22321.4
492		22126.6
491		22824.1
490		23637.3
489		23464.9
488		23271.6
487		24234.4
486		24249.3
485		24169.4
484		23015.2
483		22158.3
482		21743.2
481		21956.9
480		21311.7
479		22408.9
478		21903.1
477		21714.5
476		21862.2
475		22622.2
474		22426.3
473		23002.9
472		22961
471		22351.3
470		23710.6
469		23394.8
468		23891.4
467		22462.3
466		23978
465		25091.8
464		24890.8
463		25521
462		24549.5
461		22204.8
460		22417
459		22216
458		21540
457		20818.5
456		21619.8
455		20814.6
454		21969.1
453		22181.7
452		21469.6
451		21684.8
450		21055.5
449		20770.5
448		21568.9
447		21090.4
446		22015.6
445		23246
444		22507.4
443		21888.6
442		21740.9
441		22128.6
440		22240.9
439		22755.7
438		21892.7
437		21470.3
436		20891.6
435		21638.4
434		21471.4
433		21515.4
432		21949.4
431		22326.6
430		21765.8
429		22275.2
428		21753.2
427		21688.6
426		21898.3
425		22088.6
424		22264.4
423		22507.2
422		21960.6
421		21472.8
420		22039.4
419		22692
418		22610.6
417		22830.6
416		22239.9
415		22984.8
414		22247.8
413		21037.5
412		21992.6
411		22937.9
410		22260.2
409		22351.1
408		22383.3
407		22282.3
406		21864.9
405		22336.5
404		22014.6
403		22481
402		23176.8
401		22939.6
400		22526.5
399		23529.5
398		23074.7
397		22180.2
396		23265.7
395		22688.1
394		22062.5
393		22889.8
392		23168.2
391		22598
390		22773.1
389		23603.6
388		22340.1
387		22484
386		22972
385		22952.7
384		23656.1
383		23800
382		23038.1
381		23192.1
380		23267.1
379		23497.8
378		23534.3
377		23643.2
376		23434.1
375		23901.3
374		23242.3
373		23165.5
372		22404
371		22901
370		24085.7
369		23808.3
368		24089.6
367		24075.5
366		24745.3
365		24427.1
364		24230.3
363		24914.8
362		24096.9
361		24773.9
360		23949.4
359		23962.8
358		23898.1
357		24219.3
356		25047.6
355		23679
354		23409.3
353		23553.9
352		24644.5
351		24014.9
350		23708.9
349		24210.2
348		23890
347		24534.5
346		24570.6
345		25029
344		25245.8
343		24990.4
342		24295.7
341		24751.9
340		25405.8
339		25001.4
338		23737.6
337		24458.8
336		24530.2
335		24778.5
334		24143.7
333		24352.7
332		24935.1
331		24945
330		24487.3
329		25038
328		24679.8
327		25016.9
326		24982.4
325		26313.4
324		26024.2
323		25496.5
322		26305.9
321		26399.3
320		26376.2
319		26814.5
318		26288.7
317		26526.3
316		26672
315		26275
314		27453
313		27475.7
312		25973.1
311		27075.5
310		26109.3
309		25916.8
308		25395.2
307		24143.6
306		23799.4
305		22945.1
304		21591.2
303		20410
302		19780.8
301		18980.8
300		16866.5
299		17013.4
298		16694.2
297		16086.9
296		16561.1
295		17942.2
294		18963.4
293		20556.4
292		22491
291		25634.9
290		28899.4
289		31437.3
288		33969.5
287		45494.5
286		76280.9
285		114815
284		93175.2
283		38689.7
282		14721.5
281		8840.86
280		5436.92
279		2909.35
278		2360.22
277		2346.48
276		2161.14
275		1914.24
274		1885.07
273		1860.36
272		2068.83
271		2579.02
270		2311.37
269		2285.84
268		2200.71
267		2167.43
266		1699.47
265		1858.05
264		2116.65
263		1997.34
262		2231.64
261		2163.61
260		2143.65
259		1933.95
258		2142.74
257		1786.27
256		1921.4
255		2037.59
254		1817.93
253		1917.71
252		1867.99
251		1749.83
250		1648.22
249		1596.11
248		1820.24
247		2049.36
246		1879.79
245		1776.31
244		1633.92
243		1962.73
242		1976.01
241		1930.47
240		2026.29
239		1883.61
238		1920.68
237		1757.94
236		1872.45
235		1827.72
234		1927.95
233		2431.39
232		2184.04
231		2246.76
230		2206.66
229		2057.35
228		1895.38
227		2066.2
226		2196.53
225		1944.78
224		2066
223		2269.74
222		2083.71
221		2084.36
220		1927.07
219		2128.28
218		1871.65
217		2070.42
216		1928.06
215		1967.16
214		2223.64
213		2166.2
212		2041.02
211		1763.52
210		1799.34
209		2071.2
208		1853.81
207		1956.93
206		2004.68
205		1834.96
204		1770
203		1772.28
202		1913.32
201		1965.92
200		1945.42
199		1967.05
198		2236.44
197		2001.94
196		1817.01
195		1974.77
194		2108.99
193		2100.57
192		2051.21
191		1829.16
190		1805.05
189		2307.01
188		1996.77
187		2082.99
186		1715.73
185		1840.46
184		1764.32
183		1908.21
182		1779.26
181		1833.3
180		1792.76
179		1748.79
178		1866.82
177		1714.72
176		1736.64
175		1773.28
174		1952.45
173		1665.14
172		1673.89
171		1892.42
170		1926.3
169		2039.96
168		2149.15
167		2130.92
166		1838.85
165		2043.41
164		2154.84
163		1817.06
162		1495.52
161		1585.15
160		1660.71
159		2052.86
158		1929.68
157		1817.67
156		1884.27
155		1877.2
154		2089.85
153		2078.94
152		1706.51
151		1821.5
150		1842.62
149		1768.14
148		1941.95
147		1792.55
146		1512.19
145		1921.55
144		2076.52
143		1839.23
142		1999.57
141		1771.96
140		1868.19
139		1778.05
138		1847.63
137		1735.36
136		1627.54
135		1812.85
134		1995.93
133		2278.03
132		2065.53
131		1715.11
130		1798.15
129		1805.02
128		2015.97
127		1877.37
126		1807.46
125		1754.44
124		1583.09
123		1670.63
122		1719.29
121		1894.73
120		1910.52
119		1818.93
118		1625.18
117		1885.33
116		1550.47
115		1526.37
114		1709.97
113		1608.07
112		1455.86
111		1678.51
110		1688.38
109		1772.12
108		1770.18
107		1922.56
106		1676.55
105		1849.47
104		2126.83
103		1795.49
102		2000.07
101		2042.12
100		2127.55
99		2076.96
98		1777.74
97		1700.31
96		1659.63
95		1468.77
94		1691.83
93		1892.06
92		1949.35
91		1868.76
90		1676.2
89		1864.05
88		1673.55
87		1749.94
86		1994.28
85		1867.81
84		1889.55
83		1969.04
82		2020.96
81		2013.18
80		2151.95
79		1914.87
78		2255.65
77		2167.66
76		2045.29
75		2164.49
74		2099.7
73		2084.33
72		1857.86
71		1976.05
70		1643.72
69		1789.14
68		2005.79
67		1837.31
66		1773.69
65		1843.06
64		2092.66
63		2204.17
62		2048.76
61		2172.78
60		1940.64
59		1652.34
58		1698.03
57		1844.08
56		1923.72
55		1834.3
54		1590.43
53		1836.87
52		2124.1
51		2305.79
50		2331.99
49		2327.87
48		2211.67
47		2256.35
46		2636.48
45		2505.33
44		2566.25
43		2015.5
42		1651.35
41		1624.36
40		1370.05
39		1479.29
38		1508.35
37		1422.69
36		1388.95
35		1297.68
34		1497.05
33		1246.44
32		1356.02
31		1479.81
30		1665.85
29		1809.23
28		1802.72
27		2116.52
26		1649.98
25		1779.05
24		1832.88
23		2054.27
22		1918.29
21		1830.28
20		1877.21
19		2339.76
18		2477.94
17		2516.16
16		1944.85
15		1375.8
14		1376.21
13		1490.92
12		1341.21
11		1338.08
10		1365.32
9		1245.62
8		1087.39
7		1061.53
6		886.986
5		971.917
4		659.575
3		699.962
2		732.843
1		501.235
0		137.774
-1		38.5572
-2		15.409
-3		6.42557
-4		18.1815
-5		1.82653
-6		0
-7		11.7233
-8		8.28471
-9		0
-10		0

## Sheet: Peak Table
Peak Table :
	Name	Start BE	Peak BE	End BE	Height CPS	FWHM eV	Area (P) CPS.eV	Area (N) TPP-2M	Atomic %	Peak Type	Q	SF ALTHERMO1	TXFN	Backgnd	PP Height CPS	PP Hgt (N)	PP At. %	Title	File Name
	C1s	296	284.35	276	19167.5	0.89	20122	0.46	50.24	Fitted	1	1	615.62	Smart	23243.1	0.26	49.5	Ru3d+C1s Scan	D:\Data\2020\20200112\Ru.DATA\Ru3d+C1s Scan.VGD
	C1s Scan A	296	284.89	276	4506.95	1.59	8383.96	0.19	20.93	Fitted	1	1	615.75	Smart	13094.8	0.15	27.89	Ru3d+C1s Scan	D:\Data\2020\20200112\Ru.DATA\Ru3d+C1s Scan.VGD
	C1s Scan B	296	286.15	276	1794.68	1.67	3522.95	0.08	8.8	Fitted	1	1	616.07	Smart	4751.23	0.05	10.12	Ru3d+C1s Scan	D:\Data\2020\20200112\Ru.DATA\Ru3d+C1s Scan.VGD
	C1s Scan C	296	287.89	276	1285.6	2.87	4325.96	0.1	10.81	Fitted	1	1	616.52	Smart	2949.7	0.03	6.29	Ru3d+C1s Scan	D:\Data\2020\20200112\Ru.DATA\Ru3d+C1s Scan.VGD
	C1s Scan D	296	290.59	276	869.53	3.5	3565.83	0.08	8.92	Fitted	1	1	617.21	Smart	2374.11	0.03	5.06	Ru3d+C1s Scan	D:\Data\2020\20200112\Ru.DATA\Ru3d+C1s Scan.VGD
	Ru3d Scan E	296	281.4	276	1058.04	1.35	1674.8	0	0.28	Fitted	1	14.788	614.87	Smart	1251.21	0	0.18	Ru3d+C1s Scan	D:\Data\2020\20200112\Ru.DATA\Ru3d+C1s Scan.VGD
	Ru3d Scan F	296	285.46	276	57.73	1.72	116.54	0	0.02	Fitted	1	14.788	615.9	Smart	6648.41	0.01	0.96	Ru3d+C1s Scan	D:\Data\2020\20200112\Ru.DATA\Ru3d+C1s Scan.VGD
Peak Fit Table : Ru3d+C1s Scan
Ref.	Name	Peak BE	Height CPS	Height Ratio	Area CPS.eV	Area Ratio	FWHM fit param (eV)	L/G Mix (%) Convolve	Tail Mix (%)	Tail Height (%)	Tail Exponent
A	C1s	284.35	19167.5	1	20122	1	0.89	29.97	100	0	0
							0.5 : 3.5		fixed	fixed	fixed
B	Ru3d+C1s Scan A	284.89	4506.95	0.24	8383.96	0.42	1.59	29.97	100	0	0
							0.5 : 3.5	A*1	fixed	fixed	fixed
C	Ru3d+C1s Scan B	286.15	1794.68	0.09	3522.95	0.18	1.67	29.97	100	0	0
							0.5 : 3.5	A*1	fixed	fixed	fixed
D	Ru3d+C1s Scan C	287.89	1285.6	0.07	4325.96	0.21	2.87	29.97	100	0	0
							0.5 : 3.5	A*1	fixed	fixed	fixed
E	Ru3d+C1s Scan D	290.59	869.53	0.05	3565.83	0.18	3.5	29.97	100	0	0
							0.5 : 3.5	A*1	fixed	fixed	fixed
F	Ru3d+C1s Scan E	281.4	1058.04	0.06	1674.8	0.08	1.35	29.97	100	0	0
							0.5 : 3.5	A*1	fixed	fixed	fixed
G	Ru3d+C1s Scan F	285.46	57.73	0	116.54	0.01	1.72	29.97	100	0	0
							0.5 : 3.5	A*1	fixed	fixed	fixed

## Sheet: Experiment
Experiment Summary :
Item	Sample List and Comments	Analysis Type
	20200112
1 (Source Gun A)	Zhangjunjie-001	Point
2 (Source Gun A)	Lixu-LaFeO3	Point
3 (Source Gun A)	Lijiale-001-1	Point
4 (Source Gun A)	Lijiale-001-2	Point
5 (Source Gun A)	Lijiale-002-1	Point
6 (Source Gun A)	Lijiale-002-2	Point
7 (Source Gun A)	Lijiale-003-1	Point
8 (Source Gun A)	Lijiale-003-2	Point
9 (Source Gun A)	Lijiale-004-1	Point
10 (Source Gun A)	Lijiale-004-2	Point
11 (Source Gun A)	Lijiale-005-1	Point
12 (Source Gun A)	Lijiale-005-2	Point
13 (Source Gun A)	Lijiale-006-1	Point
14 (Source Gun A)	Lijiale-006-2	Point
15 (Source Gun A)	Lijiale-007-1	Point
16 (Source Gun A)	Lijiale-007-2	Point
17 (Source Gun A)	Lijiale-008-1	Point
18 (Source Gun A)	Lijiale-008-2	Point
19 (Source Gun A)	Lijiale-009-1	Point
20 (Source Gun A)	Lijiale-009-2	Point
21 (Source Gun A)	Lijiale-010-1	Point
22 (Source Gun A)	Lijiale-010-2	Point
23 (Source Gun A)	Lijiale-011-1	Point
24 (Source Gun A)	Lijiale-011-2	Point
25 (Source Gun A)	Lijiale-012-1	Point
26 (Source Gun A)	Lijiale-012-2	Point
27 (Source Gun A)	Lijiale-013-1	Point
28 (Source Gun A)	Lijiale-013-2	Point
29 (Source Gun A)	Lijiale-014-1	Point
30 (Source Gun A)	Lijiale-014-2	Point
31 (Source Gun A)	Lijiale-015-1	Point
32 (Source Gun A)	Lijiale-015-2	Point
33 (Source Gun A)	Lijiale-016-1	Point
34 (Source Gun A)	Lijiale-016-2	Point
35 (Source Gun A)	Liuxien-B-RuHf	Point
36 (Source Gun A)	Liuxien-A-RuHf	Point
37 (Source Gun A)	Liuxien-Hf	Point
38 (Source Gun A)	Liuxien-RuHf-O	Point
39 (Source Gun A)	Liuxien-RuHf-PVP	Point
40 (Source Gun A)	Liuxien-Ru_C	Point
41 (Source Gun A)	Wangyimeng-1-1	Point
42 (Source Gun A)	Wangyimeng-1-2	Point
43 (Source Gun A)	Wangyimeng-1-3	Point
44 (Source Gun A)	Wangyimeng-2-1	Point
45 (Source Gun A)	Wangyimeng-2-2	Point
46 (Source Gun A)	Wangyimeng-3-1	Point
47 (Source Gun A)	Wangyimeng-3-2	Point
48 (Source Gun A)	Lisong-001	Point
49 (Source Gun A)	Lisong-002	Point
50 (Source Gun A)	Lisong-003	Point
51 (Source Gun A)	Lisong-004	Point
52 (Source Gun A)	Lisong-005	Point
53 (Source Gun A)	Lisong-006	Point
54 (Source Gun A)	Lisong-007	Point
55 (Source Gun A)	Lisong-008	Point
	Source Gun A = Mono 500µm (500 µm)
	Source Gun B = Gun Shutdown (0 µm)

## Sheet: Titles
15:07:21 Monday, January 13, 2020
C:\Users\engineer\Desktop\New Microsoft Excel Worksheet.xlsx
Ru
Data Files :	Title	File Name	Comment
	Ru3d+C1s Scan	D:\Data\2020\20200112\Ru.DATA\Ru3d+C1s Scan.VGD
	Survey	D:\Data\2020\20200112\Ru.DATA\Survey.VGD
