# Supplementary material for: The synergistic effect of Hf-O-Ru bonds and oxygen vacancies in Ru/HfO2 for enhanced hydrogen evolution
Source: Nat Commun. 2022 Mar 11;13:1270. doi: 10.1038/s41467-022-28947-9 (PMC8917135; doi:10.1038/s41467-022-28947-9)
Supplement: Supplementary file 3 — Source Data [file 41467_2022_28947_MOESM3_ESM.zip › source data-1/Figure 2/Figure 2ab/Vo-RuHfO2-O.DATA/RuHf-O.xls]

## Sheet: O1s Scan
							Acquisition Parameters :					Experiment Descriptions :
							Parameter					20200112\Charge Compensation\Wait Object\Mono 500µm\RuHf-O
							Total acquisition time	3 mins 20.4 secs
							Number of Scans	10
﻿							Source Gun Type	Al K Alpha
Axis	Energy	Elements=	401				Spot Size	500 µm
							Lens Mode	Standard
D:\Data\2020\20200112\RuHf-O.DATA\O1s Scan.VGD							Analyser Mode	CAE : Pass Energy 20.0 eV
							Energy Step Size	0.050 eV
							Number of Energy Steps	401
Binding Energy (E)				Backgnd.
eV		Counts / s		Counts / s
545		8549.71		0
544.95		8654.2		0
544.9		8840.57		0
544.85		8615.71		0
544.8		8662.88		0
544.75		8859.89		0
544.7		8816.98		0
544.65		8649.05		0
544.6		8548.61		0
544.55		8445.85		0
544.5		8619.97		0
544.45		8519.43		0
544.4		8594.16		0
544.35		8685.72		0
544.3		8557.97		0
544.25		8660.96		0
544.2		8558.41		0
544.15		8623.26		0
544.1		8644.91		0
544.05		8603.24		0
544		8722.6		0
543.95		8662.55		0
543.9		8449.81		0
543.85		8277.88		0
543.8		8560.82		0
543.75		8454.39		0
543.7		8566.85		0
543.65		8557.48		0
543.6		8600.22		0
543.55		8449.42		0
543.5		8432.6		0
543.45		8385.76		0
543.4		8494.85		0
543.35		8669.25		0
543.3		8335.54		0
543.25		8364.93		0
543.2		8473.23		0
543.15		8562.87		0
543.1		8550.17		0
543.05		8245.14		0
543		8419.61		0
542.95		8456.63		0
542.9		8316.87		0
542.85		8198.78		0
542.8		8349.38		0
542.75		8185.88		0
542.7		8302.44		0
542.65		8361.22		0
542.6		8339.52		0
542.55		8290.15		0
542.5		8347.26		0
542.45		8281.74		0
542.4		8324.63		0
542.35		8282.61		0
542.3		8253.62		0
542.25		8247.4		0
542.2		8345.19		0
542.15		8273.99		0
542.1		8285.13		0
542.05		8362.25		0
542		8278.39		0
541.95		8140.5		0
541.9		8137.05		0
541.85		8130.91		0
541.8		8203.86		0
541.75		8163.55		0
541.7		8254.3		0
541.65		8161.9		0
541.6		8273.82		0
541.55		8169.98		0
541.5		8332.64		0
541.45		8518.14		0
541.4		8198.46		0
541.35		8131.55		0
541.3		8246.15		0
541.25		8141.45		0
541.2		8067.93		0
541.15		8119.61		0
541.1		8196.9		0
541.05		8149.18		0
541		8142.85		0
540.95		8140.69		0
540.9		8145.17		0
540.85		8136.05		0
540.8		8221		0
540.75		8205.71		0
540.7		8254.18		0
540.65		8113.2		0
540.6		8201.72		0
540.55		8104.5		0
540.5		8339.56		0
540.45		8237.03		0
540.4		8237.79		0
540.35		8331.07		0
540.3		8123.19		0
540.25		8313.93		0
540.2		8234.62		0
540.15		8022.25		0
540.1		8158.44		0
540.05		8316.76		0
540		8214.06		8204.82
539.95		8173.97		8183.59
539.9		8305.65		8174.5
539.85		8189.5		8169.61
539.8		8142.93		8161.91
539.75		8180.92		8161.89
539.7		8078.12		8161.87
539.65		8110.88		8161.85
539.6		8130.43		8161.79
539.55		8092.64		8161.73
539.5		8170.31		8161.64
539.45		8222.43		8161.52
539.4		8232.78		8161.4
539.35		8305.53		8161.23
539.3		8241.12		8161.07
539.25		8203.42		8160.9
539.2		8165.27		8160.64
539.15		8178.16		8160.37
539.1		8089.72		8160.05
539.05		8158.16		8159.72
539		8244.75		8159.41
538.95		8190.9		8159.12
538.9		8299.58		8158.93
538.85		8266.13		8158.67
538.8		8246.69		8158.36
538.75		8202.03		8157.99
538.7		8034.72		8157.54
538.65		8272.76		8157.15
538.6		8268.93		8156.79
538.55		8204.45		8156.39
538.5		8297.11		8155.91
538.45		8129.99		8155.42
538.4		8128.37		8154.94
538.35		8367.5		8154.38
538.3		8417.12		8153.84
538.25		8269.77		8153.23
538.2		8160.61		8152.51
538.15		8175.1		8151.71
538.1		8243.5		8150.75
538.05		8373.24		8149.72
538		8409.92		8148.82
537.95		8446.93		8148.14
537.9		8396.67		8147.4
537.85		8262.15		8146.53
537.8		8108.51		8145.74
537.75		8004.26		8144.95
537.7		8381.54		8144.2
537.65		8389.66		8143.58
537.6		8018.33		8143.05
537.55		8240.07		8142.63
537.5		8278.29		8142.22
537.45		8177.92		8141.65
537.4		8265.02		8140.92
537.35		8181.68		8140.18
537.3		8258.69		8139.46
537.25		8376.48		8138.65
537.2		8303.89		8137.89
537.15		8386.43		8137.05
537.1		8354.97		8136.07
537.05		8185.42		8135.19
537		8111.99		8134.36
536.95		8449.21		8133.63
536.9		8403.34		8133.06
536.85		8073.86		8132.55
536.8		8089.95		8132.01
536.75		8056.58		8131.58
536.7		8087.71		8131.09
536.65		8182.69		8130.41
536.6		8430.45		8129.76
536.55		8152.53		8129.19
536.5		8279.52		8128.42
536.45		8476.01		8127.58
536.4		8367.06		8126.71
536.35		8256.9		8125.71
536.3		8436.96		8124.74
536.25		8222.95		8123.98
536.2		8098.81		8123.1
536.15		8298.63		8122.27
536.1		8127.88		8121.61
536.05		8044.69		8120.96
536		8352.24		8120.28
535.95		8187.83		8119.69
535.9		8156.23		8119.14
535.85		8335.54		8118.61
535.8		8315.03		8118.19
535.75		8246.37		8117.74
535.7		8168.46		8117.23
535.65		8034.74		8116.91
535.6		8101.53		8116.56
535.55		8186.72		8116.16
535.5		8140.06		8115.75
535.45		7992.71		8115.35
535.4		8248.99		8115.01
535.35		8227.71		8114.73
535.3		8365.43		8114.26
535.25		8289		8113.69
535.2		8148.95		8113.16
535.15		8040.14		8112.62
535.1		8369.1		8112.02
535.05		8291.14		8111.53
535		8118.11		8111.11
534.95		8134.82		8110.93
534.9		8105.32		8110.83
534.85		8057.22		8110.73
534.8		8078.42		8110.6
534.75		7908.57		8110.5
534.7		7968.47		8110.38
534.65		8215.5		8110.27
534.6		8146.03		8110.17
534.55		8242.34		8110.06
534.5		8351.65		8109.94
534.45		8096.72		8109.8
534.4		8044.6		8109.63
534.35		8165.97		8109.42
534.3		8094.12		8109.21
534.25		8271.24		8108.98
534.2		8206.1		8108.75
534.15		8222.7		8108.53
534.1		8180.37		8108.28
534.05		8288.81		8107.97
534		8336.76		8107.66
533.95		8202.62		8107.32
533.9		8308.53		8106.96
533.85		8515.62		8106.56
533.8		8177.3		8106.1
533.75		8345.15		8105.56
533.7		8442.88		8104.95
533.65		8488.15		8104.27
533.6		8659.51		8103.5
533.55		8863.35		8102.66
533.5		8803.09		8101.74
533.45		8878.55		8100.7
533.4		8873.39		8099.56
533.35		8946.3		8098.33
533.3		9088.53		8096.99
533.25		9057.62		8095.55
533.2		9201.68		8094.04
533.15		9148.44		8092.41
533.1		9339.22		8090.65
533.05		9380.08		8088.75
533		9461.1		8086.71
532.95		9769.51		8084.53
532.9		9826.43		8082.18
532.85		9986.41		8079.64
532.8		10039.9		8076.91
532.75		10150.8		8073.98
532.7		10382		8070.84
532.65		10665		8067.43
532.6		10736.6		8063.78
532.55		10797		8059.88
532.5		11068.3		8055.7
532.45		11529.8		8051.23
532.4		11629.1		8046.45
532.35		11842.8		8041.36
532.3		12096.5		8035.92
532.25		12309.6		8030.16
532.2		12571.5		8024.06
532.15		12848.9		8017.58
532.1		13316.4		8010.71
532.05		13219		8003.46
532		13468.3		7995.84
531.95		14046.6		7987.84
531.9		14531.9		7979.44
531.85		14536.7		7970.64
531.8		14756.3		7961.45
531.75		15031.1		7951.92
531.7		15385		7942.02
531.65		15664.2		7931.77
531.6		15878.2		7921.19
531.55		15929.3		7910.35
531.5		16025.3		7899.23
531.45		16175.7		7887.85
531.4		16501.6		7876.23
531.35		16546.6		7864.4
531.3		16602.7		7852.41
531.25		16738.4		7840.3
531.2		16824.2		7827.98
531.15		16936.5		7815.48
531.1		16757.4		7802.82
531.05		16819.9		7790.09
531		17401.4		7777.27
530.95		17313.7		7764.32
530.9		17302.8		7751.26
530.85		16960.6		7738.06
530.8		17175.7		7724.66
530.75		17482.4		7710.99
530.7		17426.5		7697.03
530.65		17807.5		7682.82
530.6		18434.4		7668.29
530.55		18774.3		7653.38
530.5		18914.1		7637.99
530.45		19321.6		7622.1
530.4		19719.9		7605.68
530.35		20107.4		7588.65
530.3		20656.2		7571.03
530.25		20941.7		7552.81
530.2		21579.2		7534
530.15		22096.3		7514.55
530.1		22342.6		7494.49
530.05		22963.2		7473.86
530		23335.2		7452.67
529.95		23779.7		7430.99
529.9		23958.8		7408.85
529.85		24017.1		7386.37
529.8		24372.7		7363.64
529.75		24403.2		7340.78
529.7		24272.5		7317.91
529.65		24156		7295.16
529.6		23799.6		7272.65
529.55		23112.5		7250.48
529.5		22880.3		7228.78
529.45		22109.6		7207.72
529.4		21650.3		7187.42
529.35		21029.1		7167.97
529.3		20013.7		7149.48
529.25		19120.7		7132.01
529.2		18209		7115.6
529.15		17245.9		7100.31
529.1		16333.5		7086.13
529.05		15556.2		7073.07
529		14463.4		7061.18
528.95		13861.5		7050.4
528.9		13157.5		7040.71
528.85		12508.9		7032.04
528.8		11723.5		7024.33
528.75		10993.2		7017.5
528.7		10420		7011.5
528.65		9989.33		7006.22
528.6		9504.66		7001.65
528.55		9261.58		6997.72
528.5		8957.54		6994.35
528.45		8646.08		6991.47
528.4		8177.5		6988.98
528.35		8023.65		6986.84
528.3		7976.56		6984.98
528.25		7899.86		6983.39
528.2		7745.97		6982.03
528.15		7730.24		6980.87
528.1		7707.45		6979.86
528.05		7317.67		6978.97
528		7361.19		6978.18
527.95		7421.17		6977.44
527.9		7436.24		6976.78
527.85		7218		6976.19
527.8		7258.79		6975.67
527.75		7527.27		6975.21
527.7		7251.61		6974.79
527.65		7197.37		6974.41
527.6		7191.15		6974.08
527.55		7164.08		6973.78
527.5		7087.03		6973.49
527.45		6927.32		6973.22
527.4		7090.92		6973
527.35		7198.78		6972.8
527.3		7110.6		6972.62
527.25		7119.51		6972.44
527.2		7143.3		6972.27
527.15		7037.75		6972.12
527.1		7013.77		6971.93
527.05		7229.92		6971.76
527		7136.61		6971.62
526.95		6888.81		6971.49
526.9		7162.48		6971.39
526.85		7061.47		6971.32
526.8		6903.75		6971.25
526.75		6987.35		6971.16
526.7		6935.71		6971.1
526.65		6864.4		6971.06
526.6		7072.89		6971.01
526.55		7101.15		6970.97
526.5		7110.43		6970.95
526.45		6887.63		6970.93
526.4		6992.34		6970.91
526.35		7105.88		6970.88
526.3		6868.74		6970.85
526.25		6882.17		6970.8
526.2		7059.02		6970.77
526.15		6975.36		6970.76
526.1		6857.32		6970.74
526.05		7181.65		6970.71
526		6980.1		7005.52
525.95		6911.78		0
525.9		7088.17		0
525.85		7074.25		0
525.8		7011.8		0
525.75		7039.14		0
525.7		7026.4		0
525.65		6916.99		0
525.6		7058.49		0
525.55		7078.88		0
525.5		6884.47		0
525.45		7066.44		0
525.4		6955.01		0
525.35		7018.61		0
525.3		7037.27		0
525.25		6932.78		0
525.2		6995.76		0
525.15		6922.94		0
525.1		6973.9		0
525.05		6969.49		0
525		6961.74		0

## Sheet: N1s Scan
							Acquisition Parameters :					Experiment Descriptions :
							Parameter					20200112\Charge Compensation\Wait Object\Mono 500µm\RuHf-O
							Total acquisition time	3 mins 0.4 secs
							Number of Scans	10
﻿							Source Gun Type	Al K Alpha
Axis	Energy	Elements=	361				Spot Size	500 µm
							Lens Mode	Standard
D:\Data\2020\20200112\RuHf-O.DATA\N1s Scan.VGD							Analyser Mode	CAE : Pass Energy 20.0 eV
							Energy Step Size	0.050 eV
							Number of Energy Steps	361
Binding Energy (E)				Backgnd.
eV		Counts / s		Counts / s
410		7037.57		0
409.95		7004.59		0
409.9		7033.67		0
409.85		6948.12		0
409.8		6868.61		0
409.75		6998.34		0
409.7		6819.77		0
409.65		6960.4		0
409.6		6935.99		0
409.55		7056.8		0
409.5		6969.21		0
409.45		6874.89		0
409.4		6882.19		0
409.35		7095.99		0
409.3		7078.14		0
409.25		6999.17		0
409.2		6914.78		0
409.15		7012		0
409.1		6981.68		0
409.05		6877.76		0
409		6936.36		0
408.95		6990.54		0
408.9		6910.82		0
408.85		6974.85		0
408.8		6939.46		0
408.75		6969.4		0
408.7		6935.24		0
408.65		6932.6		0
408.6		6821.42		0
408.55		6828.94		0
408.5		6765.54		0
408.45		6919.62		0
408.4		6946.6		0
408.35		6920.89		0
408.3		7062.18		0
408.25		6898.02		0
408.2		7029.72		0
408.15		6947.35		0
408.1		7013.44		0
408.05		6996.79		0
408		6934.17		6953.49
407.95		6910.84		6922.03
407.9		6934.49		6908.02
407.85		7045.07		6898
407.8		6922.89		6898
407.75		6855.57		6898
407.7		6833.6		6898
407.65		6827.49		6898
407.6		6817.87		6897.99
407.55		6975.98		6897.99
407.5		6903.9		6897.98
407.45		6900.19		6897.98
407.4		7100.04		6897.97
407.35		6969.99		6897.97
407.3		6958.04		6897.96
407.25		7019.22		6897.95
407.2		6825.23		6897.94
407.15		6839.77		6897.93
407.1		7011.06		6897.92
407.05		7025.03		6897.91
407		6900.2		6897.9
406.95		6840.92		6897.88
406.9		6824.63		6897.87
406.85		7209.15		6897.86
406.8		7105.66		6897.84
406.75		7049.55		6897.82
406.7		6960.17		6897.8
406.65		7023.21		6897.77
406.6		7027.41		6897.75
406.55		6983.04		6897.72
406.5		7045.09		6897.71
406.45		7069.16		6897.68
406.4		6955.61		6897.66
406.35		6859.97		6897.64
406.3		6876.94		6897.63
406.25		7190.59		6897.61
406.2		7015.42		6897.59
406.15		6944.61		6897.58
406.1		6943.95		6897.56
406.05		6974.95		6897.55
406		6874.18		6897.53
405.95		6892.06		6897.51
405.9		7145.89		6897.49
405.85		7045.9		6897.47
405.8		7010.11		6897.44
405.75		7087.58		6897.42
405.7		7038.79		6897.39
405.65		7091.17		6897.37
405.6		7055.29		6897.34
405.55		7099.56		6897.31
405.5		6943.47		6897.29
405.45		6993.83		6897.26
405.4		6983.39		6897.24
405.35		6909.63		6897.22
405.3		7031.21		6897.19
405.25		6980.49		6897.17
405.2		7068.54		6897.15
405.15		6963.52		6897.13
405.1		7134.79		6897.11
405.05		7070.44		6897.09
405		6818.11		6897.07
404.95		7048.11		6897.05
404.9		6999.86		6897.02
404.85		6948.56		6897.01
404.8		7069.06		6896.99
404.75		7019.85		6896.97
404.7		6943.55		6896.95
404.65		6822.06		6896.92
404.6		7148.1		6896.9
404.55		7173.83		6896.88
404.5		6955.69		6896.85
404.45		7007.03		6896.82
404.4		6939.06		6896.79
404.35		7130.12		6896.76
404.3		7245.17		6896.73
404.25		7020.46		6896.7
404.2		7177.95		6896.67
404.15		6934.24		6896.65
404.1		6950.58		6896.63
404.05		7050.19		6896.61
404		6859.33		6896.59
403.95		6763.85		6896.57
403.9		7038.64		6896.56
403.85		6969.06		6896.54
403.8		7007.93		6896.53
403.75		6972.55		6896.51
403.7		7013.89		6896.5
403.65		7001.85		6896.48
403.6		7042.24		6896.46
403.55		7055.17		6896.44
403.5		7057.43		6896.43
403.45		6868.07		6896.41
403.4		6902.18		6896.39
403.35		6939.73		6896.37
403.3		6938.27		6896.36
403.25		7020.48		6896.35
403.2		7086.23		6896.34
403.15		6909.08		6896.33
403.1		6819.05		6896.33
403.05		7005.74		6896.32
403		6800.18		6896.32
402.95		6825.98		6896.31
402.9		6842.64		6896.31
402.85		6945.17		6896.3
402.8		7000.44		6896.3
402.75		6837.33		6896.29
402.7		7123.19		6896.27
402.65		6945.15		6896.25
402.6		6979.83		6896.23
402.55		7155.94		6896.2
402.5		7191.64		6896.18
402.45		7039.56		6896.15
402.4		7064.96		6896.12
402.35		7092.58		6896.09
402.3		6887.25		6896.07
402.25		7042.04		6896.04
402.2		6929.02		6896.02
402.15		7129.45		6895.99
402.1		6887.9		6895.97
402.05		6926.1		6895.95
402		7053.83		6895.93
401.95		7121.81		6895.9
401.9		7018.04		6895.88
401.85		6997.44		6895.85
401.8		7091.63		6895.83
401.75		6991.12		6895.8
401.7		6992.67		6895.78
401.65		7042.63		6895.76
401.6		7109.04		6895.74
401.55		6921.15		6895.72
401.5		6777.27		6895.71
401.45		6988.8		6895.69
401.4		6951.88		6895.68
401.35		7011.36		6895.66
401.3		6900.37		6895.65
401.25		6977.27		6895.64
401.2		7012.63		6895.62
401.15		7051.7		6895.61
401.1		6868.69		6895.59
401.05		7068.29		6895.57
401		6988.47		6895.54
400.95		7003.86		6895.52
400.9		7015.38		6895.49
400.85		7092.19		6895.46
400.8		7103.21		6895.44
400.75		7100.99		6895.4
400.7		7094.79		6895.37
400.65		7001.29		6895.33
400.6		7035.17		6895.29
400.55		7201.5		6895.25
400.5		7142.12		6895.21
400.45		7218.49		6895.16
400.4		6973.92		6895.11
400.35		7082.02		6895.07
400.3		7256.89		6895.01
400.25		7337.82		6894.96
400.2		7301.53		6894.92
400.15		7090.56		6894.87
400.1		7045.08		6894.82
400.05		6977.08		6894.77
400		7198.38		6894.73
399.95		7064.74		6894.68
399.9		7091.1		6894.63
399.85		7018.44		6894.58
399.8		7171.41		6894.53
399.75		7344.44		6894.48
399.7		7265.13		6894.43
399.65		7167.79		6894.38
399.6		7108.08		6894.34
399.55		7224.5		6894.3
399.5		7082.99		6894.25
399.45		6980.23		6894.2
399.4		6951.58		6894.16
399.35		6992.64		6894.13
399.3		7175.55		6894.1
399.25		7076.23		6894.07
399.2		7064.63		6894.04
399.15		6957.3		6894.01
399.1		6955.14		6893.97
399.05		7092.43		6893.93
399		7165.02		6893.9
398.95		7163.72		6893.86
398.9		7273.1		6893.83
398.85		6979.65		6893.79
398.8		6989.65		6893.75
398.75		7011.44		6893.72
398.7		7183.86		6893.68
398.65		7083.91		6893.64
398.6		7009.26		6893.61
398.55		6926.02		6893.57
398.5		7228.05		6893.54
398.45		7064.9		6893.5
398.4		7053.95		6893.46
398.35		7066.22		6893.42
398.3		7109.31		6893.38
398.25		7107.89		6893.34
398.2		7265.04		6893.3
398.15		7175.32		6893.26
398.1		7040.2		6893.21
398.05		7118.29		6893.17
398		7072.16		6893.13
397.95		7042.95		6893.09
397.9		7120.75		6893.04
397.85		7074.33		6893
397.8		7097.37		6892.96
397.75		7173.82		6892.92
397.7		7162.83		6892.89
397.65		7099.27		6892.85
397.6		6979.27		6892.82
397.55		7021.96		6892.78
397.5		7007.44		6892.75
397.45		6982.98		6892.72
397.4		7053.29		6892.7
397.35		7015.83		6892.67
397.3		7039.85		6892.65
397.25		6924.23		6892.62
397.2		7016.7		6892.59
397.15		7051		6892.55
397.1		7169.31		6892.52
397.05		7157.92		6892.49
397		7079.56		6892.45
396.95		7094.77		6892.42
396.9		7139.31		6892.38
396.85		7013.74		6892.34
396.8		7018.02		6892.31
396.75		7088.69		6892.28
396.7		7179.36		6892.25
396.65		6905.02		6892.22
396.6		6829.33		6892.2
396.55		7067.74		6892.17
396.5		7092.03		6892.15
396.45		6957.34		6892.13
396.4		6871.52		6892.11
396.35		7080.98		6892.1
396.3		6932.51		6892.08
396.25		6955.43		6892.06
396.2		6992.21		6892.03
396.15		7026.28		6892.01
396.1		7042.75		6891.99
396.05		6981.52		6891.97
396		7138.3		6891.94
395.95		6934.9		6891.92
395.9		7055.56		6891.89
395.85		7120.48		6891.86
395.8		7015.39		6891.84
395.75		6992.13		6891.81
395.7		6981.93		6891.78
395.65		7053.9		6891.75
395.6		7035.27		6891.73
395.55		7144.93		6891.7
395.5		6902.87		6891.68
395.45		6988.7		6891.67
395.4		6948.56		6891.65
395.35		6913.34		6891.63
395.3		6977.71		6891.61
395.25		6897.35		6891.59
395.2		6840.62		6891.58
395.15		7202.51		6891.56
395.1		6997.16		6891.54
395.05		7000.8		6891.52
395		7017.26		6891.5
394.95		7117.78		6891.47
394.9		7036.36		6891.45
394.85		6924.42		6891.42
394.8		7039.44		6891.4
394.75		7082.5		6891.39
394.7		6907.75		6891.37
394.65		6846.12		6891.35
394.6		6913.81		6891.34
394.55		6956.34		6891.33
394.5		6947.42		6891.32
394.45		6831.6		6891.32
394.4		6903.65		6891.32
394.35		6990.35		6891.32
394.3		6900.34		6891.31
394.25		6846.96		6891.31
394.2		6803.49		6891.31
394.15		7002.2		6891.31
394.1		6865.04		6891.3
394.05		6953.77		6891.3
394		6833.36		6891.3
393.95		6986.67		0
393.9		7001.72		0
393.85		7000.71		0
393.8		6811.28		0
393.75		6699.07		0
393.7		6888.62		0
393.65		6793.89		0
393.6		6798.65		0
393.55		6780		0
393.5		6838.06		0
393.45		7003.87		0
393.4		6932.13		0
393.35		6897.88		0
393.3		6764.44		0
393.25		6785.23		0
393.2		6975.77		0
393.15		6839.01		0
393.1		6807.42		0
393.05		6675.1		0
393		6984.75		0
392.95		6946.65		0
392.9		6759.95		0
392.85		6778.59		0
392.8		6813.84		0
392.75		6985.08		0
392.7		6822.27		0
392.65		6847.46		0
392.6		6813.98		0
392.55		6966.65		0
392.5		6790.45		0
392.45		6765.36		0
392.4		6914.75		0
392.35		6809.86		0
392.3		6847.32		0
392.25		6882.32		0
392.2		6855.76		0
392.15		6774.31		0
392.1		6822.09		0
392.05		6746.43		0
392		6707.63		0

## Sheet: Ru3d+C1s Scan
							Acquisition Parameters :					Experiment Descriptions :
							Parameter					20200112\Charge Compensation\Wait Object\Mono 500µm\RuHf-O
							Total acquisition time	5 mins 0.4 secs
							Number of Scans	10
﻿							Source Gun Type	Al K Alpha
Axis	Energy	Elements=	601				Spot Size	500 µm
							Lens Mode	Standard
D:\Data\2020\20200112\RuHf-O.DATA\Ru3d+C1s Scan.VGD							Analyser Mode	CAE : Pass Energy 20.0 eV
							Energy Step Size	0.050 eV
							Number of Energy Steps	601
Binding Energy (E)				C1s	Ru3d+C1s Scan A	Ru3d+C1s Scan B	Ru3d+C1s Scan C	Ru3d+C1s Scan D	Ru3d+C1s Scan E	Backgnd.	Envelope	Residuals
eV		Counts / s (Residuals × 2)		Counts / s (Residuals × 2)	Counts / s (Residuals × 2)	Counts / s (Residuals × 2)	Counts / s (Residuals × 2)	Counts / s (Residuals × 2)	Counts / s (Residuals × 2)	Counts / s (Residuals × 2)	Counts / s (Residuals × 2)	Counts / s (Residuals × 2)
300		6143.42		0	0	0	0	0	0	0	6143.42	0
299.95		6235.3		0	0	0	0	0	0	0	6235.3	0
299.9		6147.44		0	0	0	0	0	0	0	6147.44	0
299.85		6166.25		0	0	0	0	0	0	0	6166.25	0
299.8		6167.3		0	0	0	0	0	0	0	6167.3	0
299.75		6053.37		0	0	0	0	0	0	0	6053.37	0
299.7		6161.93		0	0	0	0	0	0	0	6161.93	0
299.65		6057.87		0	0	0	0	0	0	0	6057.87	0
299.6		6097		0	0	0	0	0	0	0	6097	0
299.55		6278.94		0	0	0	0	0	0	0	6278.94	0
299.5		6147.7		0	0	0	0	0	0	0	6147.7	0
299.45		6315.66		0	0	0	0	0	0	0	6315.66	0
299.4		6197.67		0	0	0	0	0	0	0	6197.67	0
299.35		6104.91		0	0	0	0	0	0	0	6104.91	0
299.3		6129.84		0	0	0	0	0	0	0	6129.84	0
299.25		6295.31		0	0	0	0	0	0	0	6295.31	0
299.2		6162.22		0	0	0	0	0	0	0	6162.22	-9.09859e-13
299.15		6184.48		0	0	0	0	0	0	0	6184.48	-9.09859e-13
299.1		6201.01		0	0	0	0	0	0	0	6201.01	-1.81972e-12
299.05		6112.28		0	0	0	0	0	0	0	6112.28	-1.81972e-12
299		6151.73		0	0	0	0	0	0	0	6151.73	-2.72958e-12
298.95		6130.14		0	0	0	0	0	0	0	6130.14	-4.54929e-12
298.9		6176.4		0	0	0	0	0	0	0	6176.4	-6.36901e-12
298.85		6100.41		0	0	0	0	0	0	0	6100.41	-1.00084e-11
298.8		6006.36		0	0	0	0	0	0	0	6006.36	-1.45577e-11
298.75		6221.03		0	0	0	0	0	0	0	6221.03	-2.09267e-11
298.7		6169.71		0	0	0	0	0	0	0	6169.71	-3.09352e-11
298.65		6066.21		0	0	0	0	0	0	0	6066.21	-4.45831e-11
298.6		6185.8		0	0	0	0	0	0	0	6185.8	-6.55098e-11
298.55		6214.17		0	0	0	0	0	0	0	6214.17	-9.37154e-11
298.5		6188.49		0	0	0	0	0	0	0	6188.49	-1.35569e-10
298.45		6133.32		0	0	0	0	0	0	0	6133.32	-1.938e-10
298.4		6045.83		0	0	0	0	0	0	0	6045.83	-2.77507e-10
298.35		6138.76		0	0	0	0	0	0	0	6138.76	-3.96698e-10
298.3		5961.99		0	0	0	0	0	0	0	5961.99	-5.64112e-10
298.25		5951.29		0	0	0	0	0	0	0	5951.29	-8.01585e-10
298.2		6096.81		0	0	0	0	0	0	0	6096.81	-1.13459e-09
298.15		6153.22		0	0	0	0	0	0	0	6153.22	-1.60226e-09
298.1		6231.68		0	0	0	0	0	0	0	6231.68	-2.25554e-09
298.05		6187.67		0	0	0	0	0	0	0	6187.67	-3.16722e-09
298		6190.21		0	0	0	0	0	0	0	6190.21	-4.43647e-09
297.95		6151.67		0	0	0	0	0	0	0	6151.67	-6.19614e-09
297.9		6106.47		0	0	0	0	0	0	0	6106.47	-8.63092e-09
297.85		6178.29		0	0	0	0	0	0	0	6178.29	-1.19892e-08
297.8		6208.62		0	0	0	0	0	0	0	6208.62	-1.66086e-08
297.75		6211.51		0	0	0	0	0	0	0	6211.51	-2.29466e-08
297.7		6195.55		0	0	0	0	0	0	0	6195.55	-3.16176e-08
297.65		6209.29		0	0	0	0	0	0	0	6209.29	-4.34467e-08
297.6		6189.81		0	0	0	0	0	0	0	6189.81	-5.95393e-08
297.55		6082.96		0	0	0	0	0	0	0	6082.96	-8.13732e-08
297.5		6069.45		0	0	0	0	0	0	0	6069.45	-1.10913e-07
297.45		6082.63		0	0	0	0	0	0	0	6082.63	-1.50766e-07
297.4		6142.94		0	0	0	0	0	0	0	6142.94	-2.04388e-07
297.35		6019.01		0	0	0	0	0	0	0	6019.01	-2.76334e-07
297.3		6097.88		0	0	0	0	0	0	0	6097.88	-3.72597e-07
297.25		6114.36		0	0	0	0	0	0	0	6114.36	-5.01041e-07
297.2		5931.7		0	0	0	0	0	0	0	5931.7	-6.7195e-07
297.15		6054.16		0	0	0	0	0	0	0	6054.16	-8.98732e-07
297.1		6238.01		0	0	0	0	0	0	0	6238.01	-1.19882e-06
297.05		6079.53		0	0	0	0	0	0	0	6079.53	-1.59482e-06
297		6121.2		0	0	0	0	0	0	0	6121.2	-2.11592e-06
296.95		6096.58		0	0	0	0	0	0	0	6096.58	-2.79977e-06
296.9		6166.27		0	0	0	0	0	0	0	6166.27	-3.6947e-06
296.85		6150.12		0	0	0	0	0	0	0	6150.12	-4.86264e-06
296.8		6168.62		0	0	0	0	0	0	0	6168.62	-6.38265e-06
296.75		6178.55		0	0	0	0	0	0	0	6178.55	-8.35541e-06
296.7		6096.38		0	0	0	0	0	0	0	6096.38	-1.09087e-05
296.65		6089.93		0	0	0	0	0	0	0	6089.93	-1.42043e-05
296.6		6060.36		0	0	0	0	0	0	0	6060.36	-1.84461e-05
296.55		6170.52		0	0	0	0	0	0	0	6170.52	-2.38909e-05
296.5		6243.39		0	0	0	0	0	0	0	6243.39	-3.08606e-05
296.45		6294.99		0	0	0	0	0	0	0	6294.99	-3.97575e-05
296.4		6402.66		0	0	0	0	0	0	0	6402.66	-5.10835e-05
296.35		6203.19		0	0	0	0	0	0	0	6203.19	-6.5462e-05
296.3		6165.97		0	0	0	0	0	0	0	6165.97	-8.36654e-05
296.25		6312.42		0	0	0	0	0	0	0	6312.42	-0.000106648
296.2		6366.12		0	0	0	0	0	0	0	6366.12	-0.000135585
296.15		6280.54		0	0	0	0	0	0	0	6280.54	-0.000171918
296.1		6308.41		0	0	0	0	0	0	0	6308.41	-0.000217413
296.05		6216.1		0	0	0	0	0	0	0	6216.1	-0.000274224
296		6224.94		6237.28	6237.28	6237.28	6237.28	6237.28	6237.28	6237.28	6237.28	-12.3422
295.95		6152.21		6236.68	6236.68	6236.68	6236.68	6236.68	6236.68	6236.68	6236.68	-84.4628
295.9		6127.1		6235.7	6235.7	6235.7	6235.7	6235.7	6235.7	6235.7	6235.7	-108.602
295.85		6110.45		6234.7	6234.7	6234.7	6234.7	6234.7	6234.7	6234.7	6234.7	-124.249
295.8		6281.84		6233.3	6233.3	6233.3	6233.3	6233.3	6233.3	6233.3	6233.3	48.541
295.75		6229.96		6231.9	6231.9	6231.9	6231.9	6231.9	6231.9	6231.9	6231.9	-1.9429
295.7		6362.83		6229.96	6229.96	6229.96	6229.96	6229.96	6229.96	6229.96	6229.96	132.869
295.65		6226.54		6228.6	6228.6	6228.6	6228.6	6228.6	6228.6	6228.6	6228.6	-2.06452
295.6		6263.92		6227.23	6227.23	6227.23	6227.23	6227.23	6227.23	6227.23	6227.23	36.6848
295.55		6146.05		6224.15	6224.15	6224.15	6224.15	6224.15	6224.15	6224.15	6224.15	-78.1006
295.5		6181.35		6203.97	6203.97	6203.97	6203.97	6203.97	6203.97	6203.97	6203.97	-22.6249
295.45		6109.73		6195.43	6195.43	6195.44	6195.43	6195.43	6195.43	6195.43	6195.44	-85.7035
295.4		6094.66		6188.53	6188.53	6188.54	6188.53	6188.53	6188.53	6188.53	6188.54	-93.8748
295.35		6207.49		6187.84	6187.84	6187.84	6187.84	6187.84	6187.84	6187.84	6187.84	19.6541
295.3		6324.2		6187.7	6187.7	6187.71	6187.7	6187.7	6187.7	6187.7	6187.71	136.488
295.25		6010.87		6187.58	6187.58	6187.59	6187.58	6187.58	6187.58	6187.58	6187.59	-176.723
295.2		6097.49		6187.48	6187.48	6187.49	6187.48	6187.48	6187.48	6187.48	6187.49	-89.9975
295.15		6128.22		6187.44	6187.44	6187.45	6187.44	6187.44	6187.44	6187.44	6187.45	-59.2291
295.1		6151.54		6184.08	6184.08	6184.1	6184.08	6184.08	6184.08	6184.08	6184.1	-32.5566
295.05		6258.42		6171.62	6171.62	6171.64	6171.62	6171.62	6171.62	6171.62	6171.64	86.7865
295		6129.27		6147.19	6147.19	6147.21	6147.19	6147.19	6147.19	6147.19	6147.21	-17.9395
294.95		6138.16		6147.17	6147.17	6147.19	6147.17	6147.17	6147.17	6147.17	6147.19	-9.02921
294.9		6308.15		6147.13	6147.13	6147.15	6147.13	6147.13	6147.13	6147.13	6147.15	160.994
294.85		6131.01		6147.09	6147.09	6147.12	6147.09	6147.09	6147.09	6147.09	6147.12	-16.1045
294.8		6132.61		6147.05	6147.05	6147.09	6147.05	6147.05	6147.05	6147.05	6147.09	-14.4828
294.75		6133.33		6147.02	6147.02	6147.06	6147.02	6147.02	6147.02	6147.02	6147.06	-13.7283
294.7		6232.86		6146.98	6146.98	6147.03	6146.98	6146.98	6146.98	6146.98	6147.03	85.831
294.65		6080.42		6146.93	6146.93	6146.99	6146.93	6146.93	6146.93	6146.93	6146.99	-66.5754
294.6		6064.4		6146.86	6146.86	6146.94	6146.86	6146.86	6146.86	6146.86	6146.94	-82.5391
294.55		6173.22		6146.81	6146.81	6146.9	6146.81	6146.81	6146.81	6146.81	6146.9	26.3226
294.5		6252.21		6146.75	6146.75	6146.85	6146.75	6146.75	6146.75	6146.75	6146.85	105.358
294.45		6304.81		6146.7	6146.7	6146.82	6146.7	6146.7	6146.7	6146.7	6146.82	157.995
294.4		6265.35		6146.65	6146.65	6146.78	6146.65	6146.65	6146.65	6146.65	6146.78	118.566
294.35		6174.13		6146.59	6146.59	6146.75	6146.59	6146.59	6146.59	6146.59	6146.75	27.3786
294.3		6183.09		6146.52	6146.52	6146.7	6146.52	6146.52	6146.52	6146.52	6146.7	36.3911
294.25		6111.59		6146.44	6146.44	6146.65	6146.44	6146.44	6146.44	6146.44	6146.65	-35.0588
294.2		6088.41		6146.38	6146.38	6146.62	6146.38	6146.38	6146.38	6146.38	6146.62	-58.2059
294.15		6283.36		6146.32	6146.32	6146.6	6146.32	6146.32	6146.32	6146.32	6146.6	136.76
294.1		6230.94		6146.28	6146.28	6146.59	6146.28	6146.28	6146.28	6146.28	6146.59	84.3482
294.05		6127.42		6146.25	6146.25	6146.61	6146.25	6146.25	6146.25	6146.25	6146.61	-19.1879
294		6061.16		6146.22	6146.22	6146.63	6146.22	6146.22	6146.22	6146.22	6146.63	-85.4722
293.95		6160.87		6146.18	6146.18	6146.65	6146.18	6146.18	6146.18	6146.18	6146.65	14.2194
293.9		6141.2		6146.12	6146.12	6146.65	6146.12	6146.12	6146.12	6146.12	6146.65	-5.44837
293.85		6124.74		6146.04	6146.04	6146.65	6146.04	6146.04	6146.04	6146.04	6146.65	-21.9048
293.8		6185.58		6145.98	6145.98	6146.66	6145.98	6145.98	6145.98	6145.98	6146.66	38.9232
293.75		6283.66		6145.92	6145.92	6146.69	6145.92	6145.92	6145.92	6145.92	6146.69	136.968
293.7		6306.66		6145.87	6145.87	6146.73	6145.87	6145.87	6145.87	6145.87	6146.73	159.925
293.65		6258.74		6145.81	6145.81	6146.77	6145.81	6145.81	6145.81	6145.81	6146.77	111.97
293.6		6152.42		6145.75	6145.75	6146.83	6145.75	6145.75	6145.75	6145.75	6146.83	5.59166
293.55		6167.82		6145.68	6145.68	6146.89	6145.68	6145.68	6145.68	6145.68	6146.89	20.9317
293.5		6072.48		6145.61	6145.61	6146.95	6145.61	6145.61	6145.61	6145.61	6146.95	-74.4779
293.45		6205.08		6145.53	6145.53	6147.02	6145.53	6145.53	6145.53	6145.53	6147.02	58.0621
293.4		6092.46		6145.44	6145.44	6147.1	6145.44	6145.44	6145.44	6145.44	6147.1	-54.6389
293.35		6206.65		6145.36	6145.36	6147.2	6145.36	6145.36	6145.36	6145.36	6147.2	59.4463
293.3		6195.46		6145.29	6145.29	6147.32	6145.29	6145.29	6145.29	6145.29	6147.32	48.1392
293.25		6315.79		6145.21	6145.21	6147.45	6145.21	6145.21	6145.21	6145.21	6147.45	168.334
293.2		6286.97		6145.12	6145.12	6147.6	6145.12	6145.12	6145.12	6145.12	6147.6	139.372
293.15		6219.68		6145.02	6145.02	6147.74	6145.02	6145.02	6145.02	6145.02	6147.74	71.9357
293.1		6236.73		6144.92	6144.92	6147.91	6144.92	6144.92	6144.92	6144.92	6147.91	88.8186
293.05		6230.5		6144.81	6144.81	6148.1	6144.81	6144.81	6144.81	6144.81	6148.1	82.4033
293		6193.9		6144.71	6144.71	6148.3	6144.71	6144.71	6144.71	6144.71	6148.3	45.5948
292.95		6277.27		6144.59	6144.59	6148.52	6144.59	6144.59	6144.59	6144.59	6148.52	128.751
292.9		6168.91		6144.48	6144.48	6148.77	6144.48	6144.48	6144.48	6144.48	6148.77	20.142
292.85		6101.21		6144.36	6144.36	6149.04	6144.36	6144.36	6144.36	6144.36	6149.04	-47.8295
292.8		6214.98		6144.24	6144.24	6149.33	6144.24	6144.24	6144.24	6144.24	6149.33	65.6448
292.75		6342.25		6144.12	6144.12	6149.66	6144.12	6144.12	6144.12	6144.12	6149.66	192.582
292.7		6281.34		6143.99	6143.99	6150.01	6143.99	6143.99	6143.99	6143.99	6150.02	131.328
292.65		6302.01		6143.86	6143.86	6150.4	6143.86	6143.86	6143.86	6143.86	6150.4	151.607
292.6		6315.44		6143.74	6143.75	6150.84	6143.74	6143.74	6143.74	6143.74	6150.84	164.606
292.55		6165.41		6143.62	6143.63	6151.31	6143.62	6143.62	6143.62	6143.62	6151.31	14.0951
292.5		6333.54		6143.49	6143.5	6151.81	6143.49	6143.49	6143.49	6143.49	6151.82	181.72
292.45		6221.79		6143.35	6143.35	6152.36	6143.35	6143.35	6143.35	6143.35	6152.36	69.4275
292.4		6103.02		6143.22	6143.22	6152.96	6143.22	6143.22	6143.22	6143.22	6152.96	-49.9441
292.35		6229.98		6143.09	6143.09	6153.62	6143.09	6143.09	6143.09	6143.09	6153.62	76.3618
292.3		6203.02		6142.97	6142.97	6154.35	6142.97	6142.97	6142.97	6142.97	6154.35	48.6655
292.25		6334.4		6142.84	6142.85	6155.14	6142.84	6142.84	6142.84	6142.84	6155.15	179.256
292.2		6264.01		6142.7	6142.71	6155.98	6142.7	6142.7	6142.7	6142.7	6155.99	108.018
292.15		6204.44		6142.58	6142.59	6156.93	6142.58	6142.58	6142.58	6142.58	6156.94	47.4985
292.1		6225.37		6142.45	6142.46	6157.95	6142.45	6142.45	6142.45	6142.45	6157.96	67.4145
292.05		6341.31		6142.3	6142.31	6159.04	6142.3	6142.3	6142.3	6142.3	6159.06	182.255
292		6343.02		6142.15	6142.17	6160.24	6142.15	6142.15	6142.15	6142.15	6160.26	182.756
291.95		6131.37		6142.01	6142.03	6161.56	6142.01	6142.01	6142.01	6142.01	6161.58	-30.2132
291.9		6333.6		6141.87	6141.9	6163.01	6141.87	6141.87	6141.87	6141.87	6163.04	170.56
291.85		6299.56		6141.75	6141.79	6164.62	6141.75	6141.75	6141.75	6141.75	6164.65	134.906
291.8		6191.97		6141.63	6141.67	6166.37	6141.63	6141.63	6141.63	6141.63	6166.41	25.555
291.75		6149.22		6141.51	6141.55	6168.29	6141.51	6141.51	6141.51	6141.51	6168.33	-19.1151
291.7		6250.83		6141.39	6141.44	6170.4	6141.39	6141.39	6141.39	6141.39	6170.45	80.3832
291.65		6090.18		6141.3	6141.36	6172.72	6141.3	6141.3	6141.3	6141.3	6172.78	-82.6013
291.6		6232.95		6141.19	6141.27	6175.25	6141.19	6141.19	6141.19	6141.19	6175.33	57.6271
291.55		6261.4		6141.09	6141.18	6178.03	6141.09	6141.09	6141.1	6141.09	6178.11	83.289
291.5		6221.26		6141.01	6141.11	6181.08	6141.01	6141.01	6141.01	6141.01	6181.18	40.0774
291.45		6139.43		6140.94	6141.06	6184.42	6140.94	6140.94	6140.94	6140.94	6184.54	-45.1083
291.4		6227.58		6140.86	6141	6188.06	6140.86	6140.86	6140.86	6140.86	6188.2	39.3827
291.35		6275.9		6140.79	6140.95	6192.04	6140.79	6140.79	6140.79	6140.79	6192.2	83.7017
291.3		6098.88		6140.71	6140.9	6196.36	6140.71	6140.71	6140.71	6140.71	6196.54	-97.6594
291.25		6116.2		6140.64	6140.85	6201.07	6140.64	6140.64	6140.64	6140.64	6201.28	-85.0862
291.2		6187.69		6140.58	6140.83	6206.21	6140.58	6140.58	6140.58	6140.58	6206.46	-18.7663
291.15		6185.21		6140.52	6140.81	6211.78	6140.52	6140.52	6140.52	6140.52	6212.07	-26.8608
291.1		6221.99		6140.43	6140.77	6217.8	6140.43	6140.43	6140.43	6140.43	6218.13	3.85376
291.05		6138.96		6140.35	6140.74	6224.31	6140.35	6140.35	6140.35	6140.35	6224.7	-85.7386
291		6078.86		6140.28	6140.72	6231.37	6140.28	6140.28	6140.28	6140.28	6231.81	-152.951
290.95		6253.42		6140.19	6140.7	6238.96	6140.19	6140.19	6140.2	6140.19	6239.47	13.952
290.9		6394.18		6140.1	6140.68	6247.13	6140.1	6140.1	6140.1	6140.1	6247.71	146.468
290.85		6196.22		6140	6140.66	6255.9	6140	6140	6140	6140	6256.56	-60.3383
290.8		6163.51		6139.87	6140.62	6265.27	6139.87	6139.87	6139.87	6139.87	6266.03	-102.515
290.75		6236.25		6139.73	6140.59	6275.29	6139.73	6139.73	6139.73	6139.73	6276.15	-39.8983
290.7		6186		6139.57	6140.54	6285.96	6139.57	6139.57	6139.57	6139.57	6286.94	-100.944
290.65		6330.03		6139.37	6140.48	6297.3	6139.37	6139.37	6139.38	6139.37	6298.41	31.6203
290.6		6443.65		6139.17	6140.42	6309.33	6139.17	6139.17	6139.18	6139.17	6310.59	133.067
290.55		6314.45		6138.98	6140.39	6322.09	6138.98	6138.98	6138.99	6138.98	6323.5	-9.05158
290.5		6377.88		6138.77	6140.35	6335.54	6138.77	6138.77	6138.78	6138.77	6337.14	40.7416
290.45		6410.69		6138.52	6140.3	6349.69	6138.52	6138.52	6138.53	6138.52	6351.48	59.2066
290.4		6324.12		6138.25	6140.25	6364.53	6138.25	6138.25	6138.27	6138.25	6366.54	-42.42
290.35		6320.07		6137.96	6140.19	6380.04	6137.96	6137.96	6137.98	6137.96	6382.29	-62.2196
290.3		6397.39		6137.65	6140.14	6396.22	6137.65	6137.65	6137.67	6137.65	6398.73	-1.33951
290.25		6547.16		6137.33	6140.11	6413.06	6137.33	6137.33	6137.36	6137.33	6415.86	131.299
290.2		6405.16		6136.99	6140.08	6430.49	6136.99	6136.99	6137.02	6136.99	6433.61	-28.4537
290.15		6470.08		6136.64	6140.07	6448.51	6136.64	6136.64	6136.67	6136.64	6451.97	18.1122
290.1		6558.98		6136.27	6140.08	6467.04	6136.27	6136.27	6136.31	6136.27	6470.88	88.092
290.05		6440		6135.89	6140.1	6486.05	6135.89	6135.89	6135.94	6135.89	6490.3	-50.3048
290		6570.43		6135.49	6140.13	6505.45	6135.49	6135.49	6135.54	6135.49	6510.15	60.28
289.95		6513.18		6135.05	6140.18	6525.18	6135.05	6135.05	6135.11	6135.05	6530.36	-17.1879
289.9		6565.87		6134.62	6140.26	6545.18	6134.62	6134.62	6134.68	6134.62	6550.89	14.9785
289.85		6457.33		6134.15	6140.35	6565.34	6134.15	6134.15	6134.23	6134.15	6571.61	-114.289
289.8		6595.45		6133.66	6140.46	6585.57	6133.66	6133.66	6133.74	6133.66	6592.46	2.99507
289.75		6660.07		6133.15	6140.6	6605.79	6133.15	6133.15	6133.25	6133.15	6613.34	46.7316
289.7		6609.93		6132.63	6140.78	6625.9	6132.63	6132.63	6132.74	6132.63	6634.16	-24.2347
289.65		6687.99		6132.09	6140.99	6645.79	6132.09	6132.09	6132.22	6132.09	6654.82	33.1779
289.6		6762.48		6131.53	6141.24	6665.33	6131.53	6131.53	6131.68	6131.53	6675.18	87.2933
289.55		6683.34		6130.96	6141.53	6684.43	6130.96	6130.96	6131.12	6130.96	6695.17	-11.8269
289.5		6598.13		6130.36	6141.86	6702.97	6130.36	6130.36	6130.54	6130.36	6714.65	-116.522
289.45		6702.17		6129.74	6142.24	6720.82	6129.74	6129.74	6129.94	6129.74	6733.52	-31.357
289.4		6794.05		6129.1	6142.67	6737.88	6129.1	6129.1	6129.33	6129.1	6751.68	42.3742
289.35		6686.13		6128.46	6143.16	6754.05	6128.46	6128.46	6128.71	6128.46	6769.01	-82.8799
289.3		6734.33		6127.79	6143.72	6769.19	6127.79	6127.79	6128.07	6127.79	6785.41	-51.0777
289.25		6791.26		6127.12	6144.35	6783.24	6127.12	6127.12	6127.43	6127.12	6800.79	-9.53422
289.2		6846.31		6126.43	6145.07	6796.06	6126.43	6126.43	6126.78	6126.43	6815.05	31.2628
289.15		6673.38		6125.71	6145.84	6807.55	6125.71	6125.71	6126.1	6125.71	6828.07	-154.691
289.1		6945.56		6124.98	6146.71	6817.65	6124.98	6124.98	6125.41	6124.98	6839.81	105.748
289.05		6740.05		6124.24	6147.68	6826.28	6124.24	6124.24	6124.72	6124.24	6850.2	-110.154
289		6858.55		6123.48	6148.76	6833.37	6123.48	6123.48	6124.01	6123.48	6859.18	-0.627597
288.95		6967.51		6122.7	6149.94	6838.85	6122.7	6122.7	6123.27	6122.7	6866.67	100.846
288.9		6806.07		6121.89	6151.23	6842.67	6121.89	6121.89	6122.52	6121.89	6872.65	-66.5803
288.85		6872.9		6121.08	6152.69	6844.83	6121.08	6121.08	6121.78	6121.08	6877.14	-4.24032
288.8		6836.77		6120.27	6154.31	6845.29	6120.27	6120.27	6121.03	6120.27	6880.1	-43.3269
288.75		7063.97		6119.46	6156.11	6844.07	6119.46	6119.46	6120.3	6119.46	6881.56	182.413
288.7		7044.43		6118.65	6158.11	6841.15	6118.65	6118.65	6119.56	6118.65	6881.52	162.903
288.65		6745.96		6117.83	6160.32	6836.54	6117.83	6117.83	6118.82	6117.83	6880.03	-134.067
288.6		6793.27		6117.02	6162.77	6830.3	6117.02	6117.02	6118.1	6117.02	6877.14	-83.8698
288.55		6837.84		6116.21	6165.49	6822.44	6116.21	6116.21	6117.39	6116.21	6872.91	-35.0635
288.5		6827.79		6115.39	6168.48	6813.03	6115.39	6115.39	6116.68	6115.39	6867.4	-39.6111
288.45		6923.95		6114.56	6171.77	6802.1	6114.56	6114.56	6115.96	6114.56	6860.71	63.2369
288.4		6800.92		6113.74	6175.41	6789.76	6113.74	6113.74	6115.26	6113.74	6852.96	-52.0308
288.35		6850.01		6112.95	6179.45	6776.11	6112.95	6112.95	6114.6	6112.95	6844.27	5.7399
288.3		6912.53		6112.15	6183.89	6761.19	6112.15	6112.15	6113.94	6112.15	6834.73	77.795
288.25		6992.72		6111.34	6188.77	6745.12	6111.35	6111.34	6113.29	6111.34	6824.5	168.221
288.2		6888.85		6110.54	6194.14	6728.01	6110.55	6110.54	6112.66	6110.54	6813.72	75.1311
288.15		6799.02		6109.74	6200.04	6709.95	6109.75	6109.74	6112.04	6109.74	6802.54	-3.52327
288.1		6827.63		6108.96	6206.52	6691.07	6108.97	6108.96	6111.45	6108.96	6791.13	36.5004
288.05		6804.07		6108.19	6213.65	6671.5	6108.2	6108.19	6110.9	6108.19	6779.66	24.4092
288		6755.23		6107.43	6221.45	6651.31	6107.44	6107.43	6110.37	6107.43	6768.29	-13.0567
287.95		6839.26		6106.68	6230.01	6630.67	6106.69	6106.68	6109.87	6106.68	6757.2	82.061
287.9		6728.01		6105.96	6239.38	6609.67	6105.98	6105.96	6109.43	6105.96	6746.57	-18.5615
287.85		6647.27		6105.27	6249.62	6588.44	6105.28	6105.27	6109.04	6105.27	6736.58	-89.306
287.8		6846.25		6104.59	6260.79	6567.07	6104.6	6104.59	6108.69	6104.59	6727.39	118.854
287.75		6663.57		6103.92	6272.95	6545.66	6103.94	6103.92	6108.38	6103.92	6719.18	-55.6085
287.7		6702.9		6103.25	6286.15	6524.31	6103.27	6103.25	6108.11	6103.25	6712.09	-9.19096
287.65		6636.91		6102.58	6300.47	6503.1	6102.61	6102.58	6107.88	6102.58	6706.3	-69.3894
287.6		6634.81		6101.94	6315.98	6482.14	6101.97	6101.94	6107.71	6101.94	6701.99	-67.174
287.55		6693.54		6101.31	6332.76	6461.51	6101.34	6101.31	6107.6	6101.31	6699.29	-5.75283
287.5		6771.46		6100.68	6350.86	6441.27	6100.72	6100.68	6107.54	6100.68	6698.35	73.107
287.45		6736.93		6100.06	6370.34	6421.49	6100.1	6100.06	6107.54	6100.06	6699.3	37.6297
287.4		6599.5		6099.44	6391.28	6402.23	6099.49	6099.44	6107.61	6099.44	6702.28	-102.785
287.35		6581.08		6098.83	6413.73	6383.53	6098.88	6098.83	6107.74	6098.83	6707.4	-126.325
287.3		6645.61		6098.19	6437.72	6365.42	6098.25	6098.19	6107.91	6098.19	6714.74	-69.1273
287.25		6752.97		6097.53	6463.31	6347.93	6097.59	6097.53	6108.13	6097.53	6724.39	28.5871
287.2		6577.57		6096.85	6490.55	6331.09	6096.93	6096.85	6108.42	6096.85	6736.44	-158.867
287.15		6710.8		6096.18	6519.51	6314.95	6096.26	6096.18	6108.79	6096.18	6750.98	-40.1799
287.1		6873.77		6095.49	6550.19	6299.51	6095.59	6095.49	6109.24	6095.49	6768.05	105.722
287.05		6854.48		6094.78	6582.6	6284.76	6094.88	6094.78	6109.75	6094.78	6787.66	66.8203
287		6837.67		6094.04	6616.77	6270.7	6094.16	6094.04	6110.33	6094.04	6809.85	27.8191
286.95		6738.28		6093.28	6652.68	6257.34	6093.41	6093.27	6111	6093.27	6834.61	-96.3258
286.9		6864.53		6092.49	6690.34	6244.67	6092.63	6092.48	6111.74	6092.48	6861.93	2.59211
286.85		6885.28		6091.66	6729.7	6232.65	6091.82	6091.65	6112.56	6091.65	6891.77	-6.49149
286.8		6874.3		6090.79	6770.72	6221.27	6090.96	6090.78	6113.44	6090.78	6924.07	-49.77
286.75		6860.47		6089.89	6813.36	6210.53	6090.07	6089.87	6114.42	6089.87	6958.78	-98.3128
286.7		7022.37		6088.97	6857.56	6200.42	6089.17	6088.95	6115.49	6088.95	6995.83	26.5451
286.65		7020.89		6088.02	6903.21	6190.88	6088.22	6087.98	6116.64	6087.98	7035.07	-14.1783
286.6		7152.62		6087.02	6950.2	6181.89	6087.23	6086.97	6117.86	6086.95	7076.39	76.2334
286.55		7188.57		6085.98	6998.41	6173.4	6086.18	6085.9	6119.14	6085.88	7119.63	68.9384
286.5		7062.63		6084.92	7047.7	6165.41	6085.08	6084.79	6120.5	6084.75	7164.65	-102.02
286.45		7291.4		6083.83	7097.92	6157.88	6083.93	6083.64	6121.92	6083.57	7211.28	80.1201
286.4		7302.05		6082.72	7148.88	6150.76	6082.71	6082.44	6123.38	6082.32	7259.31	42.7372
286.35		7432.83		6081.62	7200.4	6144.03	6081.44	6081.21	6124.89	6081.01	7308.57	124.269
286.3		7367.51		6080.55	7252.28	6137.68	6080.12	6079.98	6126.45	6079.64	7358.85	8.66006
286.25		7466.57		6079.58	7304.34	6131.69	6078.77	6078.79	6128.07	6078.24	7410	56.5649
286.2		7582.76		6078.73	7356.33	6126.03	6077.38	6077.66	6129.73	6076.81	7461.81	120.944
286.15		7615.59		6078.04	7407.98	6120.64	6075.93	6076.6	6131.4	6075.31	7514.06	101.527
286.1		7621.67		6077.58	7459.06	6115.52	6074.43	6075.67	6133.08	6073.75	7566.58	55.0921
286.05		7438.54		6077.42	7509.3	6110.64	6072.88	6074.93	6134.75	6072.14	7619.2	-180.661
286		7584.81		6077.69	7558.46	6106	6071.3	6074.46	6136.42	6070.51	7671.81	-87.0046
285.95		7757.3		6078.46	7606.25	6101.55	6069.68	6074.33	6138.06	6068.81	7724.26	33.0421
285.9		7847.78		6079.84	7652.38	6097.27	6067.99	6074.63	6139.62	6067.06	7776.45	71.3289
285.85		7854.13		6082	7696.62	6093.16	6066.29	6075.53	6141.14	6065.27	7828.38	25.7517
285.8		7724.71		6085.09	7738.7	6089.21	6064.55	6077.2	6142.59	6063.45	7880.07	-155.365
285.75		7925.87		6089.29	7778.35	6085.4	6062.78	6079.91	6143.93	6061.59	7931.67	-5.80504
285.7		8122.28		6094.75	7815.28	6081.66	6060.93	6083.99	6145.12	6059.66	7983.44	138.84
285.65		7836.96		6101.74	7849.25	6077.99	6059.02	6089.98	6146.13	6057.64	8035.88	-198.925
285.6		7997.21		6110.57	7880.05	6074.4	6057.05	6098.65	6146.96	6055.57	8089.8	-92.5955
285.55		8017.17		6121.62	7907.47	6070.86	6055.03	6110.96	6147.59	6053.44	8146.33	-129.164
285.5		8212.95		6135.4	7931.32	6067.37	6052.96	6128.19	6148.01	6051.25	8206.99	5.96384
285.45		8436.71		6152.5	7951.39	6063.88	6050.79	6151.77	6148.13	6048.96	8273.67	163.042
285.4		8295.49		6173.78	7967.52	6060.38	6048.53	6183.35	6147.97	6046.56	8348.71	-53.2203
285.35		8496.66		6200.38	7979.62	6056.89	6046.2	6224.64	6147.51	6044.1	8434.75	61.9058
285.3		8404.58		6233.67	7987.56	6053.35	6043.77	6277	6146.7	6041.51	8534.48	-129.908
285.25		8866.38		6275.45	7991.26	6049.77	6041.23	6341.33	6145.54	6038.82	8650.49	215.883
285.2		8922.9		6327.94	7990.64	6046.11	6038.55	6417.55	6143.97	6035.97	8784.9	138.005
285.15		8866.71		6393.8	7985.7	6042.35	6035.73	6504.43	6141.99	6032.98	8939.1	-72.3938
285.1		9056.35		6476.18	7976.41	6038.48	6032.76	6599.22	6139.56	6029.82	9113.52	-57.1728
285.05		9182.01		6578.62	7962.81	6034.47	6029.61	6697.68	6136.66	6026.47	9307.51	-125.502
285		9524.91		6705.01	7944.97	6030.33	6026.3	6794.25	6133.3	6022.94	9519.45	5.46531
284.95		9757.83		6859.31	7922.96	6026.02	6022.78	6882.43	6129.44	6019.2	9746.92	10.9098
284.9		10177.3		7045.39	7896.9	6021.53	6019.07	6955.52	6125.08	6015.25	9987.25	190.051
284.85		10277.3		7266.67	7866.9	6016.84	6015.13	7007.42	6120.2	6011.06	10237.9	39.4434
284.8		10327.2		7525.66	7833.13	6011.94	6010.96	7033.38	6114.79	6006.62	10496.8	-169.528
284.75		10622		7823.58	7795.74	6006.78	6006.52	7030.75	6108.83	6001.89	10762.7	-140.702
284.7		11124.5		8159.86	7754.93	6001.34	6001.79	6999.31	6102.3	5996.86	11035.2	89.2623
284.65		11309.4		8531.81	7710.94	5995.66	5996.81	6941.4	6095.25	5991.55	11314.1	-4.71223
284.6		11535.9		8934.21	7664	5989.72	5991.57	6861.45	6087.69	5985.96	11598.8	-62.9405
284.55		12031.6		9359.18	7614.41	5983.55	5986.09	6765.43	6079.65	5980.11	11887.8	143.859
284.5		12348.2		9796.2	7562.39	5977.13	5980.36	6659.99	6071.14	5973.99	12177.3	170.931
284.45		12403.5		10232.4	7508.21	5970.45	5974.38	6551.65	6062.16	5967.59	12461.3	-57.8138
284.4		12675.3		10653	7452.13	5963.49	5968.14	6446.14	6052.72	5960.89	12731.2	-55.8683
284.35		12861.2		11042.4	7394.47	5956.32	5961.69	6347.96	6042.9	5953.95	12975.9	-114.79
284.3		13113.3		11384.7	7335.54	5948.95	5955.06	6260.07	6032.75	5946.81	13183	-69.7255
284.25		13219.8		11665	7275.65	5941.45	5948.32	6183.97	6022.34	5939.51	13339.2	-119.464
284.2		13688.3		11870.6	7215.11	5933.85	5941.5	6119.9	6011.74	5932.1	13432.2	256.026
284.15		13579.5		11991.7	7154.25	5926.23	5934.69	6067.15	6001.03	5924.65	13451.8	127.702
284.1		13421.3		12022.1	7093.35	5918.63	5927.94	6024.41	5990.3	5917.21	13390.7	30.6173
284.05		13155.1		11960.3	7032.72	5911.13	5921.32	5990.11	5979.62	5909.85	13245.9	-90.7785
284		13116.1		11808.7	6972.62	5903.76	5914.87	5962.62	5969.05	5902.61	13018.5	97.6147
283.95		12652.8		11574.3	6913.3	5896.58	5908.67	5940.47	5958.68	5895.56	12714.2	-61.4399
283.9		12226.6		11267.6	6855.05	5889.67	5902.78	5922.46	5948.6	5888.76	12342.4	-115.793
283.85		11771.7		10902.1	6798.11	5883.12	5897.31	5907.66	5938.91	5882.31	11915.7	-143.99
283.8		11517.8		10493	6742.69	5876.97	5892.31	5895.34	5929.67	5876.25	11448.7	69.1342
283.75		11126.7		10056.1	6688.94	5871.24	5887.78	5884.93	5920.9	5870.6	10956.9	169.824
283.7		10390.7		9607.14	6636.99	5865.93	5883.76	5876.07	5912.64	5865.36	10455.7	-65.0403
283.65		9970.95		9160.56	6586.98	5861.08	5880.27	5868.5	5904.92	5860.58	9959.41	11.5461
283.6		9315.32		8728.8	6538.97	5856.67	5877.31	5862.02	5897.73	5856.23	9480.36	-165.034
283.55		9116.26		8321.95	6493.06	5852.71	5874.89	5856.48	5891.09	5852.32	9028.58	87.6805
283.5		8684.73		7947.38	6449.27	5849.17	5873	5851.76	5884.98	5848.83	8611.42	73.3161
283.45		8242.03		7609.84	6407.62	5846.04	5871.62	5847.77	5879.4	5845.75	8233.57	8.45816
283.4		8087.89		7311.62	6368.13	5843.32	5870.76	5844.43	5874.32	5843.06	7897.29	190.603
283.35		7503.73		7052.83	6330.76	5840.93	5870.35	5841.61	5869.71	5840.71	7602.66	-98.9299
283.3		7271.47		6831.94	6295.48	5838.86	5870.39	5839.24	5865.53	5838.67	7348.12	-76.6452
283.25		7191.07		6646.17	6262.22	5837.06	5870.81	5837.25	5861.74	5836.89	7130.81	60.2572
283.2		6925.08		6491.99	6230.96	5835.52	5871.64	5835.59	5858.32	5835.37	6947.18	-22.1002
283.15		6784.33		6365.44	6201.63	5834.2	5872.84	5834.2	5855.24	5834.07	6793.2	-8.87866
283.1		6679.32		6262.47	6174.15	5833.06	5874.36	5833.02	5852.46	5832.95	6664.78	14.5436
283.05		6541.46		6179.23	6148.46	5832.08	5876.21	5832.03	5849.95	5831.99	6558.01	-16.5553
283		6318.7		6112.19	6124.45	5831.22	5878.33	5831.16	5847.66	5831.14	6469.3	-150.595
282.95		6336.54		6058.27	6102.06	5830.47	5880.72	5830.42	5845.58	5830.4	6395.49	-58.9514
282.9		6387.49		6014.85	6081.21	5829.82	5883.37	5829.77	5843.69	5829.76	6333.92	53.5751
282.85		6342.54		5979.77	6061.83	5829.24	5886.28	5829.2	5841.98	5829.19	6282.33	60.2111
282.8		6301.11		5951.26	6043.83	5828.73	5889.42	5828.69	5840.41	5828.68	6238.91	62.1972
282.75		6113.9		5927.98	6027.14	5828.27	5892.79	5828.23	5838.98	5828.23	6202.23	-88.3341
282.7		6185.34		5908.85	6011.67	5827.85	5896.39	5827.82	5837.67	5827.82	6171.15	14.1946
282.65		6111.15		5893.04	5997.34	5827.46	5900.19	5827.43	5836.46	5827.43	6144.75	-33.6077
282.6		6172.63		5879.94	5984.08	5827.09	5904.19	5827.07	5835.35	5827.07	6122.37	50.2582
282.55		6071.27		5869.07	5971.83	5826.75	5908.4	5826.74	5834.32	5826.74	6103.44	-32.1668
282.5		6114.52		5860.07	5960.52	5826.44	5912.8	5826.42	5833.38	5826.42	6087.52	26.9931
282.45		6063.78		5852.64	5950.09	5826.14	5917.41	5826.13	5832.51	5826.13	6074.26	-10.479
282.4		6020.42		5846.52	5940.45	5825.85	5922.18	5825.84	5831.7	5825.84	6063.32	-42.9003
282.35		6124.09		5841.52	5931.56	5825.58	5927.12	5825.57	5830.94	5825.57	6054.44	69.6498
282.3		6132.81		5837.45	5923.35	5825.3	5932.22	5825.3	5830.22	5825.3	6047.38	85.436
282.25		6008.34		5834.19	5915.78	5825.04	5937.48	5825.03	5829.56	5825.03	6041.92	-33.5747
282.2		6105.64		5831.57	5908.78	5824.77	5942.87	5824.77	5828.93	5824.77	6037.86	67.7815
282.15		6060.94		5829.5	5902.33	5824.52	5948.4	5824.52	5828.34	5824.52	6035.03	25.9074
282.1		6079.92		5827.87	5896.36	5824.27	5954.05	5824.26	5827.78	5824.26	6033.27	46.6479
282.05		6073.62		5826.58	5890.84	5824.01	5959.79	5824.01	5827.24	5824.01	6032.43	41.1929
282		6067.86		5825.57	5885.75	5823.77	5965.63	5823.77	5826.75	5823.77	6032.38	35.4705
281.95		5969.57		5824.8	5881.05	5823.55	5971.56	5823.55	5826.29	5823.55	6033.04	-63.4684
281.9		6090.91		5824.2	5876.7	5823.35	5977.55	5823.35	5825.87	5823.35	6034.27	56.6384
281.85		6021.25		5823.72	5872.67	5823.15	5983.58	5823.15	5825.47	5823.15	6036	-14.747
281.8		5954.7		5823.33	5868.93	5822.96	5989.63	5822.96	5825.1	5822.96	6038.13	-83.4276
281.75		5918.65		5823	5865.45	5822.76	5995.67	5822.76	5824.73	5822.76	6040.58	-121.929
281.7		5867.95		5822.72	5862.22	5822.57	6001.68	5822.56	5824.38	5822.56	6043.31	-175.363
281.65		6031.52		5822.47	5859.2	5822.37	6007.64	5822.37	5824.04	5822.37	6046.24	-14.7289
281.6		6013.34		5822.21	5856.36	5822.15	6013.51	5822.15	5823.69	5822.15	6049.32	-35.9779
281.55		6137.98		5821.96	5853.68	5821.92	6019.27	5821.92	5823.34	5821.92	6052.48	85.4957
281.5		5986.8		5821.72	5851.19	5821.69	6024.91	5821.69	5823	5821.69	6055.72	-68.9204
281.45		6124.13		5821.48	5848.84	5821.46	6030.4	5821.46	5822.66	5821.46	6058.99	65.1448
281.4		6171.85		5821.23	5846.63	5821.23	6035.72	5821.23	5822.32	5821.23	6062.22	109.627
281.35		6257.72		5820.96	5844.52	5820.96	6040.81	5820.96	5821.97	5820.96	6065.38	192.334
281.3		5946.83		5820.69	5842.53	5820.69	6045.69	5820.69	5821.62	5820.69	6068.46	-121.628
281.25		5995.15		5820.41	5840.64	5820.41	6050.32	5820.41	5821.26	5820.41	6071.4	-76.2527
281.2		6017.69		5820.14	5838.86	5820.13	6054.7	5820.13	5820.91	5820.13	6074.2	-56.5103
281.15		6161.71		5819.85	5837.17	5819.85	6058.78	5819.85	5820.55	5819.85	6076.81	84.8959
281.1		6023.69		5819.59	5835.6	5819.59	6062.59	5819.59	5820.23	5819.59	6079.24	-55.5586
281.05		6163.22		5819.33	5834.12	5819.33	6066.08	5819.33	5819.92	5819.33	6081.45	81.7703
281		6078.23		5819.09	5832.73	5819.09	6069.25	5819.09	5819.62	5819.09	6083.42	-5.18699
280.95		6125.95		5818.84	5831.41	5818.84	6072.05	5818.84	5819.32	5818.84	6085.1	40.8518
280.9		5817.93		5818.59	5830.15	5818.59	6074.47	5818.59	5819.03	5818.59	6086.48	-268.553
280.85		6108.73		5818.33	5828.96	5818.33	6076.51	5818.33	5818.72	5818.33	6087.54	21.1963
280.8		6100.87		5818.05	5827.81	5818.05	6078.13	5818.05	5818.41	5818.05	6088.25	12.6212
280.75		6057.73		5817.75	5826.7	5817.75	6079.32	5817.75	5818.07	5817.75	6088.6	-30.867
280.7		6015.78		5817.46	5825.66	5817.46	6080.12	5817.46	5817.75	5817.46	6088.6	-72.8221
280.65		6100.07		5817.18	5824.67	5817.18	6080.5	5817.18	5817.44	5817.18	6088.25	11.8171
280.6		6312.87		5816.9	5823.75	5816.9	6080.47	5816.9	5817.14	5816.9	6087.54	225.328
280.55		6309.77		5816.61	5822.85	5816.61	6079.99	5816.61	5816.82	5816.61	6086.44	223.33
280.5		6000.74		5816.32	5822	5816.32	6079.1	5816.32	5816.51	5816.32	6084.96	-84.2186
280.45		5985.92		5816.04	5821.19	5816.04	6077.79	5816.04	5816.2	5816.04	6083.11	-97.1931
280.4		6083.57		5815.76	5820.43	5815.76	6076.07	5815.76	5815.9	5815.76	6080.9	2.67272
280.35		5974.27		5815.48	5819.71	5815.48	6073.95	5815.48	5815.61	5815.48	6078.32	-104.042
280.3		6092.24		5815.18	5819.01	5815.18	6071.41	5815.18	5815.29	5815.18	6075.35	16.8894
280.25		6075.62		5814.91	5818.36	5814.91	6068.51	5814.91	5815.01	5814.91	6072.07	3.55225
280.2		5988.15		5814.65	5817.76	5814.65	6065.26	5814.65	5814.74	5814.65	6068.46	-80.3066
280.15		5976.85		5814.38	5817.18	5814.38	6061.63	5814.38	5814.46	5814.38	6064.5	-87.6521
280.1		6339.38		5814.09	5816.6	5814.09	6057.64	5814.09	5814.16	5814.09	6060.22	279.167
280.05		6012.07		5813.79	5816.04	5813.79	6053.31	5813.79	5813.85	5813.79	6055.62	-43.552
280		6128.29		5813.49	5815.5	5813.49	6048.68	5813.49	5813.54	5813.49	6050.75	77.546
279.95		6164.16		5813.19	5814.98	5813.19	6043.78	5813.19	5813.24	5813.19	6045.61	118.543
279.9		6185.34		5812.9	5814.5	5812.9	6038.61	5812.9	5812.94	5812.9	6040.24	145.096
279.85		6201.52		5812.61	5814.02	5812.61	6033.2	5812.61	5812.64	5812.61	6034.65	166.871
279.8		5963.72		5812.31	5813.57	5812.31	6027.57	5812.31	5812.34	5812.31	6028.85	-65.1339
279.75		6043.18		5812.04	5813.16	5812.04	6021.77	5812.04	5812.07	5812.04	6022.91	20.2731
279.7		6016.12		5811.78	5812.77	5811.78	6015.81	5811.78	5811.81	5811.78	6016.82	-0.697441
279.65		6017.46		5811.54	5812.4	5811.54	6009.72	5811.54	5811.56	5811.54	6010.6	6.85394
279.6		6010.03		5811.3	5812.06	5811.3	6003.51	5811.3	5811.31	5811.3	6004.28	5.74253
279.55		5975.81		5811.07	5811.74	5811.07	5997.21	5811.07	5811.08	5811.07	5997.89	-22.08
279.5		5978.3		5810.88	5811.46	5810.88	5990.86	5810.88	5810.89	5810.88	5991.46	-13.1629
279.45		5985.27		5810.7	5811.22	5810.7	5984.49	5810.7	5810.71	5810.7	5985.01	0.256492
279.4		6070.11		5810.55	5811	5810.55	5978.1	5810.55	5810.56	5810.55	5978.56	91.5548
279.35		6077.41		5810.42	5810.81	5810.42	5971.73	5810.42	5810.43	5810.42	5972.12	105.284
279.3		5824.01		5810.31	5810.64	5810.31	5965.38	5810.31	5810.31	5810.31	5965.72	-141.714
279.25		5749.27		5810.21	5810.5	5810.21	5959.08	5810.21	5810.21	5810.21	5959.37	-210.108
279.2		5827.54		5810.1	5810.35	5810.1	5952.82	5810.1	5810.11	5810.1	5953.07	-125.536
279.15		5773.91		5810.01	5810.23	5810.01	5946.64	5810.01	5810.01	5810.01	5946.86	-172.948
279.1		5857.19		5809.94	5810.13	5809.94	5940.56	5809.94	5809.95	5809.94	5940.75	-83.5655
279.05		5852.39		5809.9	5810.06	5809.9	5934.61	5809.9	5809.9	5809.9	5934.77	-82.3867
279		6008.43		5809.88	5810.01	5809.88	5928.79	5809.88	5809.88	5809.88	5928.93	79.5026
278.95		5838.77		5809.86	5809.98	5809.86	5923.1	5809.86	5809.86	5809.86	5923.22	-84.4483
278.9		5754.47		5809.8	5809.91	5809.8	5917.5	5809.8	5809.81	5809.8	5917.6	-163.13
278.85		5809.34		5809.73	5809.82	5809.73	5912.03	5809.73	5809.73	5809.73	5912.12	-102.779
278.8		5845.11		5809.66	5809.73	5809.66	5906.72	5809.66	5809.66	5809.66	5906.79	-61.6848
278.75		5773.31		5809.59	5809.65	5809.59	5901.57	5809.59	5809.59	5809.59	5901.63	-128.321
278.7		6147.32		5809.52	5809.57	5809.52	5896.58	5809.52	5809.52	5809.52	5896.63	250.69
278.65		6008.68		5809.43	5809.48	5809.43	5891.75	5809.43	5809.44	5809.43	5891.8	116.882
278.6		5765.1		5809.33	5809.37	5809.33	5887.08	5809.33	5809.34	5809.33	5887.12	-122.027
278.55		5829.93		5809.22	5809.25	5809.22	5882.58	5809.22	5809.22	5809.22	5882.61	-52.6847
278.5		5920.49		5809.11	5809.13	5809.11	5878.26	5809.11	5809.11	5809.11	5878.28	42.2134
278.45		6075.52		5808.99	5809.01	5808.99	5874.11	5808.99	5808.99	5808.99	5874.13	201.393
278.4		6027.79		5808.87	5808.89	5808.87	5870.13	5808.87	5808.87	5808.87	5870.15	157.635
278.35		5876.7		5808.77	5808.79	5808.77	5866.36	5808.77	5808.77	5808.77	5866.38	10.319
278.3		5854.81		5808.69	5808.71	5808.69	5862.79	5808.69	5808.69	5808.69	5862.8	-7.9904
278.25		5863.92		5808.59	5808.6	5808.59	5859.36	5808.59	5808.59	5808.59	5859.37	4.5475
278.2		5813.63		5808.48	5808.48	5808.48	5856.09	5808.48	5808.48	5808.48	5856.1	-42.4713
278.15		5854.3		5808.37	5808.37	5808.37	5852.99	5808.37	5808.37	5808.37	5853	1.2938
278.1		5865.38		5808.28	5808.29	5808.28	5850.09	5808.28	5808.28	5808.28	5850.09	15.2933
278.05		5980.75		5808.23	5808.23	5808.23	5847.36	5808.23	5808.23	5808.23	5847.37	133.38
278		5993.77		5808.18	5808.18	5808.18	5844.79	5808.18	5808.18	5808.18	5844.8	148.972
277.95		5836.78		5808.13	5808.13	5808.13	5842.38	5808.13	5808.13	5808.13	5842.38	-5.60405
277.9		5816.95		5808.1	5808.1	5808.1	5840.12	5808.1	5808.1	5808.1	5840.13	-23.1736
277.85		5725.69		5808.07	5808.07	5808.07	5838	5808.07	5808.07	5808.07	5838	-112.315
277.8		5823.39		5808.03	5808.04	5808.03	5836	5808.03	5808.03	5808.03	5836	-12.6108
277.75		5786.63		5808	5808	5808	5834.12	5808	5808	5808	5834.12	-47.4956
277.7		5715.73		5807.97	5807.97	5807.97	5832.38	5807.97	5807.97	5807.97	5832.38	-116.648
277.65		5805.28		5807.96	5807.96	5807.96	5830.75	5807.96	5807.96	5807.96	5830.75	-25.4757
277.6		5935.3		5807.95	5807.95	5807.95	5829.24	5807.95	5807.95	5807.95	5829.24	106.062
277.55		5854.28		5808.47	5808.47	5808.47	5828.35	5808.47	5808.47	5808.47	5828.35	25.9288
277.5		5859.78		5808.98	5808.98	5808.98	5827.55	5808.98	5808.98	5808.98	5827.55	32.2217
277.45		5876.06		5809.5	5809.5	5809.5	5826.85	5809.5	5809.5	5809.5	5826.85	49.2098
277.4		5763.02		5810.02	5810.02	5810.02	5826.22	5810.02	5810.02	5810.02	5826.22	-63.2024
277.35		5742.31		5810.53	5810.53	5810.53	5825.68	5810.53	5810.53	5810.53	5825.68	-83.3681
277.3		5843.21		5811.05	5811.05	5811.05	5825.2	5811.05	5811.05	5811.05	5825.2	18.0027
277.25		5914.11		5811.57	5811.57	5811.57	5824.8	5811.57	5811.57	5811.57	5824.8	89.3147
277.2		5872.01		5812.08	5812.08	5812.08	5824.46	5812.08	5812.08	5812.08	5824.46	47.5552
277.15		6023.85		5812.6	5812.6	5812.6	5824.17	5812.6	5812.6	5812.6	5824.17	199.672
277.1		5890.65		5813.12	5813.12	5813.12	5823.95	5813.12	5813.12	5813.12	5823.95	66.7009
277.05		6009.3		5813.63	5813.63	5813.63	5823.77	5813.63	5813.63	5813.63	5823.77	185.529
277		6032.33		5814.15	5814.15	5814.15	5823.64	5814.15	5814.15	5814.15	5823.64	208.693
276.95		5866.37		5814.66	5814.66	5814.66	5823.55	5814.66	5814.66	5814.66	5823.55	42.8152
276.9		5883.98		5815.18	5815.18	5815.18	5823.51	5815.18	5815.18	5815.18	5823.51	60.4745
276.85		5978.31		5815.7	5815.7	5815.7	5823.5	5815.7	5815.7	5815.7	5823.5	154.808
276.8		5868.13		5816.21	5816.21	5816.21	5823.53	5816.21	5816.21	5816.21	5823.53	44.6002
276.75		5943.34		5816.73	5816.73	5816.73	5823.59	5816.73	5816.73	5816.73	5823.59	119.753
276.7		5798.12		5817.25	5817.25	5817.25	5823.68	5817.25	5817.25	5817.25	5823.68	-25.561
276.65		5844.45		5817.76	5817.76	5817.76	5823.79	5817.76	5817.76	5817.76	5823.79	20.6565
276.6		5951.05		5818.28	5818.28	5818.28	5823.94	5818.28	5818.28	5818.28	5823.94	127.109
276.55		5837.47		5818.8	5818.8	5818.8	5824.1	5818.8	5818.8	5818.8	5824.1	13.3619
276.5		5934.31		5819.31	5819.31	5819.31	5824.29	5819.31	5819.31	5819.31	5824.29	110.021
276.45		5766.78		5819.83	5819.83	5819.83	5824.5	5819.83	5819.83	5819.83	5824.5	-57.715
276.4		5832.94		5820.35	5820.35	5820.35	5824.73	5820.35	5820.35	5820.35	5824.73	8.21598
276.35		5816.14		5820.86	5820.86	5820.86	5824.97	5820.86	5820.86	5820.86	5824.97	-8.8298
276.3		5872.12		5821.38	5821.38	5821.38	5825.23	5821.38	5821.38	5821.38	5825.23	46.8903
276.25		5847.21		5821.9	5821.9	5821.9	5825.51	5821.9	5821.9	5821.9	5825.51	21.707
276.2		5769.19		5822.41	5822.41	5822.41	5825.8	5822.41	5822.41	5822.41	5825.8	-56.6022
276.15		5927.24		5822.93	5822.93	5822.93	5826.1	5822.93	5822.93	5822.93	5826.1	101.138
276.1		6057.12		5823.44	5823.44	5823.44	5826.42	5823.44	5823.44	5823.44	5826.42	230.701
276.05		5915.21		5823.96	5823.96	5823.96	5826.74	5823.96	5823.96	5823.96	5826.74	88.4708
276		5932.29		5824.48	5824.48	5824.48	5827.08	5824.48	5824.48	5824.48	5827.08	105.215
275.95		6030.29		5824.99	5824.99	5824.99	5827.43	5824.99	5824.99	5824.99	5827.43	202.859
275.9		5793.71		5825.51	5825.51	5825.51	5827.78	5825.51	5825.51	5825.51	5827.78	-34.0746
275.85		5783.88		5826.03	5826.03	5826.03	5828.15	5826.03	5826.03	5826.03	5828.15	-44.2721
275.8		5814.81		5826.54	5826.54	5826.54	5828.53	5826.54	5826.54	5826.54	5828.53	-13.7148
275.75		5804.09		5827.06	5827.06	5827.06	5828.91	5827.06	5827.06	5827.06	5828.91	-24.8144
275.7		5668.95		5827.58	5827.58	5827.58	5829.3	5827.58	5827.58	5827.58	5829.3	-160.352
275.65		5844.92		5828.09	5828.09	5828.09	5829.7	5828.09	5828.09	5828.09	5829.7	15.223
275.6		5988.16		5828.61	5828.61	5828.61	5830.1	5828.61	5828.61	5828.61	5830.1	158.056
275.55		5988.88		5829.13	5829.13	5829.13	5830.51	5829.13	5829.13	5829.13	5830.51	158.373
275.5		5874.97		5829.64	5829.64	5829.64	5830.93	5829.64	5829.64	5829.64	5830.93	44.0393
275.45		5910.41		5830.16	5830.16	5830.16	5831.35	5830.16	5830.16	5830.16	5831.35	79.0608
275.4		5905.01		5830.67	5830.67	5830.67	5831.78	5830.67	5830.67	5830.67	5831.78	73.2287
275.35		5866.03		5831.19	5831.19	5831.19	5832.21	5831.19	5831.19	5831.19	5832.21	33.8149
275.3		5942.69		5831.71	5831.71	5831.71	5832.65	5831.71	5831.71	5831.71	5832.65	110.036
275.25		5796.51		5832.22	5832.22	5832.22	5833.1	5832.22	5832.22	5832.22	5833.1	-36.5855
275.2		5834.96		5832.74	5832.74	5832.74	5833.55	5832.74	5832.74	5832.74	5833.55	1.41268
275.15		5957.91		5833.26	5833.26	5833.26	5834	5833.26	5833.26	5833.26	5834	123.907
275.1		5794.83		5833.77	5833.77	5833.77	5834.46	5833.77	5833.77	5833.77	5834.46	-39.623
275.05		5874.57		5834.29	5834.29	5834.29	5834.92	5834.29	5834.29	5834.29	5834.92	39.6473
275		5733.99		5834.81	5834.81	5834.81	5835.38	5834.81	5834.81	5834.81	5835.38	-101.388
274.95		5880.09		0	0	0	0	0	0	0	5880.62	-0.527896
274.9		5757.76		0	0	0	0	0	0	0	5758.24	-0.483188
274.85		5859.7		0	0	0	0	0	0	0	5860.14	-0.441669
274.8		5711.38		0	0	0	0	0	0	0	5711.79	-0.403164
274.75		5981.16		0	0	0	0	0	0	0	5981.53	-0.367504
274.7		5893.12		0	0	0	0	0	0	0	5893.46	-0.334526
274.65		5854.04		0	0	0	0	0	0	0	5854.34	-0.304073
274.6		5754.63		0	0	0	0	0	0	0	5754.91	-0.275994
274.55		5874.93		0	0	0	0	0	0	0	5875.18	-0.250142
274.5		6039.41		0	0	0	0	0	0	0	6039.64	-0.226377
274.45		5941.15		0	0	0	0	0	0	0	5941.36	-0.204565
274.4		5876.19		0	0	0	0	0	0	0	5876.37	-0.184576
274.35		5886.33		0	0	0	0	0	0	0	5886.49	-0.166289
274.3		6010.99		0	0	0	0	0	0	0	6011.14	-0.149584
274.25		5892.74		0	0	0	0	0	0	0	5892.87	-0.13435
274.2		5813.23		0	0	0	0	0	0	0	5813.35	-0.12048
274.15		5879.26		0	0	0	0	0	0	0	5879.37	-0.107873
274.1		5875.61		0	0	0	0	0	0	0	5875.71	-0.0964337
274.05		5821.91		0	0	0	0	0	0	0	5822	-0.0860707
274		5999.1		0	0	0	0	0	0	0	5999.17	-0.0766988
273.95		5796.61		0	0	0	0	0	0	0	5796.68	-0.0682378
273.9		5925.19		0	0	0	0	0	0	0	5925.25	-0.0606124
273.85		6011.29		0	0	0	0	0	0	0	6011.34	-0.0537518
273.8		5891.16		0	0	0	0	0	0	0	5891.2	-0.0475901
273.75		5805.3		0	0	0	0	0	0	0	5805.34	-0.0420658
273.7		6040.75		0	0	0	0	0	0	0	6040.79	-0.0371216
273.65		5996.96		0	0	0	0	0	0	0	5996.99	-0.0327044
273.6		5900.73		0	0	0	0	0	0	0	5900.76	-0.028765
273.55		5946.19		0	0	0	0	0	0	0	5946.21	-0.025258
273.5		5872.59		0	0	0	0	0	0	0	5872.61	-0.0221415
273.45		6037.49		0	0	0	0	0	0	0	6037.51	-0.019377
273.4		6174.79		0	0	0	0	0	0	0	6174.81	-0.016929
273.35		5972.41		0	0	0	0	0	0	0	5972.43	-0.0147654
273.3		5978.29		0	0	0	0	0	0	0	5978.31	-0.0128564
273.25		5987.6		0	0	0	0	0	0	0	5987.61	-0.0111752
273.2		6032.28		0	0	0	0	0	0	0	6032.29	-0.00969722
273.15		5882.32		0	0	0	0	0	0	0	5882.33	-0.00840033
273.1		5898.03		0	0	0	0	0	0	0	5898.03	-0.0072644
273.05		5980.34		0	0	0	0	0	0	0	5980.34	-0.00627126
273		5955.44		0	0	0	0	0	0	0	5955.44	-0.00540455
272.95		5994.04		0	0	0	0	0	0	0	5994.05	-0.00464956
272.9		5907.14		0	0	0	0	0	0	0	5907.14	-0.0039931
272.85		5984.74		0	0	0	0	0	0	0	5984.74	-0.00342337
272.8		5911.97		0	0	0	0	0	0	0	5911.97	-0.00292981
272.75		5900.03		0	0	0	0	0	0	0	5900.03	-0.00250302
272.7		6013.24		0	0	0	0	0	0	0	6013.24	-0.00213467
272.65		6015.09		0	0	0	0	0	0	0	6015.1	-0.00181733
272.6		5969.07		0	0	0	0	0	0	0	5969.07	-0.00154444
272.55		5788.84		0	0	0	0	0	0	0	5788.84	-0.00131022
272.5		5665.49		0	0	0	0	0	0	0	5665.49	-0.00110956
272.45		5764.29		0	0	0	0	0	0	0	5764.29	-0.000937972
272.4		5912.03		0	0	0	0	0	0	0	5912.03	-0.000791513
272.35		5811.63		0	0	0	0	0	0	0	5811.63	-0.000666739
272.3		5845.15		0	0	0	0	0	0	0	5845.15	-0.000560636
272.25		6099.67		0	0	0	0	0	0	0	6099.67	-0.000470579
272.2		5961.62		0	0	0	0	0	0	0	5961.62	-0.000394284
272.15		6048.01		0	0	0	0	0	0	0	6048.01	-0.000329769
272.1		5995.59		0	0	0	0	0	0	0	5995.59	-0.000275318
272.05		5853.6		0	0	0	0	0	0	0	5853.6	-0.000229446
272		5876.77		0	0	0	0	0	0	0	5876.77	-0.000190874
271.95		5888.93		0	0	0	0	0	0	0	5888.93	-0.000158501
271.9		6103.34		0	0	0	0	0	0	0	6103.34	-0.000131382
271.85		5913.13		0	0	0	0	0	0	0	5913.13	-0.000108708
271.8		6014.58		0	0	0	0	0	0	0	6014.58	-8.9784e-05
271.75		6006.29		0	0	0	0	0	0	0	6006.29	-7.40208e-05
271.7		5952.34		0	0	0	0	0	0	0	5952.34	-6.09149e-05
271.65		5957.05		0	0	0	0	0	0	0	5957.05	-5.00389e-05
271.6		6091.87		0	0	0	0	0	0	0	6091.87	-4.10303e-05
271.55		5899.75		0	0	0	0	0	0	0	5899.75	-3.35826e-05
271.5		5934.87		0	0	0	0	0	0	0	5934.87	-2.74369e-05
271.45		5960.06		0	0	0	0	0	0	0	5960.06	-2.23751e-05
271.4		5974.12		0	0	0	0	0	0	0	5974.12	-1.82141e-05
271.35		5901.55		0	0	0	0	0	0	0	5901.55	-1.47998e-05
271.3		6002.67		0	0	0	0	0	0	0	6002.67	-1.20037e-05
271.25		5998.34		0	0	0	0	0	0	0	5998.34	-9.71811e-06
271.2		6167.47		0	0	0	0	0	0	0	6167.47	-7.85335e-06
271.15		6075.79		0	0	0	0	0	0	0	6075.79	-6.33482e-06
271.1		5930.41		0	0	0	0	0	0	0	5930.41	-5.10058e-06
271.05		5928.68		0	0	0	0	0	0	0	5928.68	-4.0993e-06
271		5869.52		0	0	0	0	0	0	0	5869.52	-3.28854e-06
270.95		5943.22		0	0	0	0	0	0	0	5943.22	-2.63331e-06
270.9		5894.85		0	0	0	0	0	0	0	5894.85	-2.10476e-06
270.85		5921.91		0	0	0	0	0	0	0	5921.91	-1.67921e-06
270.8		5877.29		0	0	0	0	0	0	0	5877.29	-1.33724e-06
270.75		5811.15		0	0	0	0	0	0	0	5811.15	-1.06296e-06
270.7		5875.06		0	0	0	0	0	0	0	5875.06	-8.43382e-07
270.65		6002.42		0	0	0	0	0	0	0	6002.42	-6.67931e-07
270.6		5980.73		0	0	0	0	0	0	0	5980.73	-5.28006e-07
270.55		5971.05		0	0	0	0	0	0	0	5971.05	-4.16624e-07
270.5		5933.77		0	0	0	0	0	0	0	5933.77	-3.28132e-07
270.45		5912.77		0	0	0	0	0	0	0	5912.77	-2.5796e-07
270.4		6002.38		0	0	0	0	0	0	0	6002.38	-2.0242e-07
270.35		6177.39		0	0	0	0	0	0	0	6177.39	-1.58545e-07
270.3		5884.71		0	0	0	0	0	0	0	5884.71	-1.2395e-07
270.25		5880.62		0	0	0	0	0	0	0	5880.62	-9.67243e-08
270.2		5910.42		0	0	0	0	0	0	0	5910.42	-7.53399e-08
270.15		5931.72		0	0	0	0	0	0	0	5931.72	-5.8574e-08
270.1		5922.17		0	0	0	0	0	0	0	5922.17	-4.54547e-08
270.05		6049.34		0	0	0	0	0	0	0	6049.34	-3.52088e-08
270		6099.41		0	0	0	0	0	0	0	6099.41	-2.72221e-08

## Sheet: Hf4f Scan
							Acquisition Parameters :					Experiment Descriptions :
							Parameter					20200112\Charge Compensation\Wait Object\Mono 500µm\RuHf-O
							Total acquisition time	3 mins 20.4 secs
							Number of Scans	10
﻿							Source Gun Type	Al K Alpha
Axis	Energy	Elements=	401				Spot Size	500 µm
							Lens Mode	Standard
D:\Data\2020\20200112\RuHf-O.DATA\Hf4f Scan.VGD							Analyser Mode	CAE : Pass Energy 20.0 eV
							Energy Step Size	0.050 eV
							Number of Energy Steps	401
Binding Energy (E)				Backgnd.
eV		Counts / s		Counts / s
31		2994.51		0
30.95		2968.16		0
30.9		2784.2		0
30.85		2835.8		0
30.8		2731.04		0
30.75		2541.89		0
30.7		2565.94		0
30.65		2599.08		0
30.6		2436.61		0
30.55		2344.33		0
30.5		2394.8		0
30.45		2284.53		0
30.4		2359.78		0
30.35		2340.84		0
30.3		2301.21		0
30.25		2203.68		0
30.2		2334.9		0
30.15		2239.74		0
30.1		2191.91		0
30.05		2122		0
30		2087.86		0
29.95		2127.11		0
29.9		2125.13		0
29.85		1976.58		0
29.8		1904.64		0
29.75		1966.07		0
29.7		1948.01		0
29.65		1917.57		0
29.6		1903.97		0
29.55		1967.29		0
29.5		1910.78		0
29.45		1881.13		0
29.4		1732.19		0
29.35		1665.87		0
29.3		1671.36		0
29.25		1684.61		0
29.2		1746.74		0
29.15		1671.58		0
29.1		1675.81		0
29.05		1679.17		0
29		1673.01		0
28.95		1631.58		0
28.9		1594		0
28.85		1635.98		0
28.8		1597.33		0
28.75		1527.98		0
28.7		1571.46		0
28.65		1603.55		0
28.6		1512.41		0
28.55		1541.58		0
28.5		1589.3		0
28.45		1498.18		0
28.4		1420.53		0
28.35		1432.1		0
28.3		1576.99		0
28.25		1480.98		0
28.2		1483.69		0
28.15		1435.88		0
28.1		1405.05		0
28.05		1404.39		0
28		1465.9		0
27.95		1420.89		0
27.9		1352.79		0
27.85		1360.08		0
27.8		1398.85		0
27.75		1414.45		0
27.7		1407.63		0
27.65		1347.66		0
27.6		1314.47		0
27.55		1301.71		0
27.5		1409.08		0
27.45		1382.28		0
27.4		1309.66		0
27.35		1296.02		0
27.3		1342.1		0
27.25		1253.54		0
27.2		1230.86		0
27.15		1240		0
27.1		1225.25		0
27.05		1255.02		0
27		1306.44		0
26.95		1298.32		0
26.9		1252.24		0
26.85		1306.77		0
26.8		1285.43		0
26.75		1334.47		0
26.7		1296.36		0
26.65		1297.57		0
26.6		1285		0
26.55		1303.05		0
26.5		1260.36		0
26.45		1252.56		0
26.4		1205.04		0
26.35		1192.68		0
26.3		1276.26		0
26.25		1261.97		0
26.2		1234.77		0
26.15		1184.41		0
26.1		1172.86		0
26.05		1160.36		0
26		1246.81		0
25.95		1219.12		0
25.9		1202.88		0
25.85		1225.38		0
25.8		1175.29		0
25.75		1253.97		0
25.7		1237.08		0
25.65		1184.3		0
25.6		1195.86		0
25.55		1264.25		0
25.5		1146.41		0
25.45		1155.65		0
25.4		1241.49		0
25.35		1194.49		0
25.3		1198.21		0
25.25		1209.68		0
25.2		1145.88		0
25.15		1167.06		0
25.1		1184.74		0
25.05		1215.37		0
25		1209.03		0
24.95		1162.95		0
24.9		1225.05		0
24.85		1190.17		0
24.8		1229.45		0
24.75		1176.44		0
24.7		1178.06		0
24.65		1192.37		0
24.6		1163.48		0
24.55		1143.69		0
24.5		1167.65		0
24.45		1182.73		0
24.4		1080.19		0
24.35		1091.87		0
24.3		1053.68		0
24.25		1133.85		0
24.2		1130.88		0
24.15		1170.35		0
24.1		1139.7		0
24.05		1112.44		0
24		1066.13		0
23.95		1035.81		0
23.9		1103.2		0
23.85		1100.7		0
23.8		1217.98		0
23.75		1106.24		0
23.7		1126.97		0
23.65		1092.39		0
23.6		1141.66		0
23.55		1099.18		0
23.5		1075.61		0
23.45		1029.88		0
23.4		990.021		0
23.35		1004.33		0
23.3		1050.13		0
23.25		990.632		0
23.2		989.393		0
23.15		1018.25		0
23.1		1072.36		0
23.05		1112.38		0
23		1079.45		1042.64
22.95		1036.05		1040.96
22.9		1029.67		1037.38
22.85		995.149		1033.84
22.8		1070.79		1030.12
22.75		1074.95		1025.73
22.7		1080.28		1022.74
22.65		1022.17		1020.69
22.6		1021.92		1018.05
22.55		1031.99		1015.28
22.5		942.457		1011.06
22.45		1009.68		1007.17
22.4		1034.05		1004.01
22.35		1005.02		1002.38
22.3		1021.78		1001.78
22.25		1016.12		1001.2
22.2		1007.94		1000.9
22.15		990.681		999.574
22.1		965.953		998.169
22.05		1015.72		996.281
22		1003.83		994.145
21.95		1044.84		991.894
21.9		997.891		989.988
21.85		1066.18		987.894
21.8		1006.7		985.348
21.75		1006.22		982.482
21.7		948.285		979.169
21.65		1002.08		975.885
21.6		1012.09		972.94
21.55		968.727		969.788
21.5		1029.95		966.74
21.45		961.343		963.485
21.4		968.251		960.383
21.35		984.573		956.787
21.3		1016.91		952.863
21.25		992.576		949.084
21.2		950.644		945.059
21.15		965.987		940.912
21.1		997.049		935.803
21.05		952.362		930.229
21		953.564		924.236
20.95		999.541		918.246
20.9		1023.35		912.649
20.85		967.456		906.881
20.8		975.468		900.821
20.75		958.031		895.608
20.7		891.23		890.873
20.65		915.918		886.219
20.6		944.209		881.861
20.55		847.164		878.39
20.5		851.197		875.7
20.45		901.493		873.919
20.4		924.802		872.929
20.35		886.17		872.365
20.3		850.323		871.887
20.25		850.93		871.842
20.2		854.874		871.793
20.15		835.211		871.741
20.1		901.559		871.691
20.05		887.031		871.643
20		899.091		871.59
19.95		894.176		871.526
19.9		864.48		871.445
19.85		895.951		871.34
19.8		952.585		871.207
19.75		985.436		871.046
19.7		1060.2		870.842
19.65		1150.49		870.592
19.6		1183.95		870.28
19.55		1241.26		869.885
19.5		1423.69		869.4
19.45		1478.58		868.806
19.4		1645.64		868.088
19.35		1899.97		867.223
19.3		2016.69		866.194
19.25		2297.71		864.965
19.2		2526.56		863.519
19.15		2879.55		861.834
19.1		3187.8		859.86
19.05		3658.43		857.574
19		3941.37		854.943
18.95		4377		851.9
18.9		5050.97		848.433
18.85		5522.36		844.506
18.8		6176.34		840.083
18.75		7107.2		835.126
18.7		7552.32		829.587
18.65		8233.08		823.416
18.6		8998.55		816.609
18.55		9804.47		809.169
18.5		10858.5		801.059
18.45		11759.5		792.287
18.4		12222.9		782.879
18.35		12870.8		772.859
18.3		13803.7		762.249
18.25		14331		751.093
18.2		14928.8		739.454
18.15		15089.5		727.429
18.1		15486.2		715.086
18.05		15689.8		702.508
18		15703.3		689.774
17.95		15538.3		677.009
17.9		15604.2		664.317
17.85		15035.1		651.805
17.8		14670.8		639.529
17.75		14075.2		627.575
17.7		13269.1		615.993
17.65		12580.7		604.835
17.6		12004.7		594.134
17.55		11353.4		583.932
17.5		10933.8		574.191
17.45		10310		564.872
17.4		9722.84		555.925
17.35		9269.62		547.266
17.3		9209.18		538.798
17.25		9300.55		530.441
17.2		9347.71		522.082
17.15		9591.89		513.637
17.1		10100.3		504.989
17.05		10548		496.024
17		11297.1		486.656
16.95		11909.2		476.808
16.9		12749.8		466.392
16.85		13598.5		455.336
16.8		14190.1		443.623
16.75		15087.3		431.233
16.7		16277.6		418.161
16.65		17219		404.434
16.6		17662.8		390.088
16.55		18414.6		375.214
16.5		18919.9		359.867
16.45		19319.8		344.148
16.4		19480.7		328.16
16.35		19173.9		312.038
16.3		19354.5		295.94
16.25		18658.1		279.988
16.2		18276.1		264.322
16.15		17795.5		249.106
16.1		16741.7		234.502
16.05		15696		220.617
16		14678.3		207.53
15.95		13157.4		195.357
15.9		11542.2		184.125
15.85		10376.5		173.887
15.8		9091.55		164.679
15.75		7829.28		156.484
15.7		6816.29		149.269
15.65		5781.43		143.002
15.6		4854.83		137.612
15.55		4036.03		133.004
15.5		3406.15		129.121
15.45		2779		125.88
15.4		2187.9		123.195
15.35		1740.05		121
15.3		1289.33		119.222
15.25		1066.03		117.793
15.2		861.116		116.658
15.15		686.638		115.768
15.1		565.536		115.077
15.05		485.684		114.541
15		368.503		114.126
14.95		338.211		113.798
14.9		290.954		113.54
14.85		240.042		113.331
14.8		234.523		113.161
14.75		203.309		113.022
14.7		200.097		112.91
14.65		228.792		112.814
14.6		218.405		112.731
14.55		164.75		112.66
14.5		151.397		112.597
14.45		164.482		112.543
14.4		174.082		112.494
14.35		150.458		112.45
14.3		124.475		112.413
14.25		132.784		112.384
14.2		138.403		112.358
14.15		143.009		112.333
14.1		128.852		112.312
14.05		126.002		112.299
14		132.055		112.288
13.95		129.073		112.277
13.9		112.154		112.269
13.85		87.522		112.261
13.8		120.979		112.256
13.75		109.738		112.251
13.7		118.832		112.248
13.65		120.168		112.246
13.6		108.172		112.245
13.55		132.211		112.244
13.5		105.103		112.241
13.45		114.974		112.241
13.4		119.524		112.971
13.35		113.399		113.701
13.3		99.599		114.431
13.25		98.168		115.161
13.2		104.5		115.891
13.15		129.392		116.621
13.1		131.508		117.351
13.05		145.322		118.081
13		100.356		122.301
12.95		129.204		0
12.9		118.69		0
12.85		122.893		0
12.8		133.325		0
12.75		131.948		0
12.7		132.534		0
12.65		127.609		0
12.6		103.895		0
12.55		106.576		0
12.5		141.317		0
12.45		121.934		0
12.4		105.594		0
12.35		102.644		0
12.3		113.501		0
12.25		114.599		0
12.2		119.337		0
12.15		131.07		0
12.1		125.025		0
12.05		115.597		0
12		127.02		0
11.95		115.156		0
11.9		98.2494		0
11.85		98.0844		0
11.8		101.538		0
11.75		108.097		0
11.7		87.8194		0
11.65		88.6736		0
11.6		117.981		0
11.55		98.1712		0
11.5		97.4082		0
11.45		102.385		0
11.4		105.974		0
11.35		109.014		0
11.3		97.7098		0
11.25		79.2953		0
11.2		105.222		0
11.15		91.1819		0
11.1		97.2868		0
11.05		96.8551		0
11		111.705		0

## Sheet: Survey
							Acquisition Parameters :					Experiment Descriptions :
							Parameter					20200112\Charge Compensation\Wait Object\Mono 500µm\RuHf-O
							Total acquisition time	1 mins 8.0 secs
							Number of Scans	1
﻿							Source Gun Type	Al K Alpha
Axis	Energy	Elements=	1361				Spot Size	500 µm
							Lens Mode	Standard
D:\Data\2020\20200112\RuHf-O.DATA\Survey.VGD							Analyser Mode	CAE : Pass Energy 100.0 eV
							Energy Step Size	1.000 eV
							Number of Energy Steps	1361
Binding Energy (E)
eV		Counts / s
1350		137822
1349		134981
1348		135733
1347		134303
1346		132540
1345		135954
1344		134621
1343		133727
1342		133976
1341		132926
1340		131733
1339		132077
1338		133604
1337		131524
1336		131113
1335		130734
1334		128990
1333		125974
1332		127183
1331		126342
1330		126228
1329		124921
1328		124536
1327		120938
1326		120688
1325		122540
1324		122169
1323		121033
1322		124256
1321		120653
1320		119502
1319		119587
1318		117087
1317		114306
1316		115481
1315		112237
1314		111953
1313		113592
1312		113216
1311		111918
1310		110931
1309		108930
1308		106483
1307		103790
1306		101987
1305		100844
1304		101413
1303		99089.2
1302		97391.1
1301		98430.8
1300		98362.3
1299		96421.8
1298		95397.6
1297		93421.1
1296		94645.5
1295		94712.4
1294		95481.5
1293		95635.9
1292		95928.4
1291		92887.6
1290		93724.3
1289		92509.1
1288		91599.8
1287		91671.7
1286		90347.2
1285		90452.8
1284		91555.5
1283		90490.9
1282		90051.3
1281		90343.5
1280		92774.7
1279		89625
1278		89932.9
1277		89776.3
1276		89702.1
1275		89859.9
1274		88898.8
1273		89417.3
1272		87761
1271		89982.9
1270		88453
1269		88404.1
1268		88191.8
1267		88737.9
1266		89993.1
1265		89940.2
1264		90612.1
1263		89841.1
1262		88053.4
1261		89790.5
1260		88999.5
1259		88416.8
1258		87802.3
1257		88037.2
1256		88994.1
1255		86878.1
1254		89204.5
1253		90091.4
1252		87589
1251		88424.2
1250		88360.2
1249		88188.6
1248		89289.6
1247		87906.6
1246		88741
1245		89533.3
1244		89370.3
1243		87780.1
1242		90160.6
1241		86865.9
1240		84598.2
1239		87276
1238		87199.5
1237		88393.6
1236		87792.3
1235		87598.7
1234		88661.7
1233		87862
1232		89767.3
1231		90359.9
1230		89268.6
1229		90891.8
1228		90823.3
1227		89113.6
1226		89498.3
1225		90095.6
1224		89125.3
1223		87633.5
1222		89626.5
1221		89076.6
1220		89435.5
1219		89713.2
1218		87756.7
1217		86753.1
1216		85533.9
1215		84598.1
1214		82951.5
1213		83386.7
1212		82825.1
1211		82832.8
1210		81224.4
1209		81067.4
1208		80774.8
1207		81179.6
1206		80211.8
1205		79328
1204		77436.5
1203		78771.5
1202		79341.8
1201		76064.1
1200		76303.7
1199		77060.3
1198		77435.5
1197		75913.8
1196		77705
1195		76833.6
1194		76017.8
1193		76227.9
1192		80146.4
1191		78186.5
1190		77866.6
1189		77727.4
1188		77368.3
1187		76930.2
1186		77741.7
1185		76773.1
1184		74675.8
1183		76742.2
1182		74075.5
1181		74996.6
1180		74473.2
1179		76435.5
1178		77130.2
1177		77164.7
1176		76174.9
1175		75645.2
1174		75632
1173		76532
1172		76162.7
1171		76301.4
1170		76381.6
1169		77074.9
1168		76095.6
1167		75984.4
1166		75978.7
1165		77657
1164		76626.6
1163		76585.3
1162		75207.6
1161		73430.3
1160		76516.7
1159		76245.1
1158		74786.2
1157		76531.1
1156		75316.3
1155		74933.9
1154		76054.7
1153		76556.2
1152		76300.3
1151		75653
1150		75207.9
1149		73411.1
1148		74233.6
1147		74851.8
1146		76241.6
1145		74478.2
1144		73673.9
1143		73076.6
1142		74588.4
1141		74493.8
1140		76040
1139		74639.6
1138		76254.9
1137		73222.9
1136		75134
1135		73687.4
1134		73955.4
1133		73380
1132		72036.4
1131		73912.4
1130		74215
1129		75059.4
1128		73815.8
1127		73363.7
1126		73664.4
1125		75223.2
1124		73113.6
1123		74110.6
1122		74355.4
1121		75132.1
1120		74615.7
1119		75243.9
1118		73921.6
1117		74367.8
1116		74328.9
1115		73625.8
1114		75456.7
1113		75014.6
1112		73635.1
1111		73810.3
1110		74238
1109		75414.5
1108		74928.3
1107		75699.4
1106		77122.4
1105		76485.5
1104		74658.7
1103		73021.8
1102		75046.6
1101		74255.8
1100		74279.5
1099		73441.7
1098		72649.9
1097		73457.3
1096		75259.9
1095		74894.4
1094		75358.1
1093		75613.1
1092		74836.5
1091		73892.4
1090		73751.6
1089		74441.8
1088		73429.4
1087		73856.3
1086		74064.8
1085		74458.4
1084		73771.3
1083		73593.2
1082		75935.9
1081		74816.3
1080		74345.4
1079		73566
1078		75365.6
1077		75265.2
1076		74606.2
1075		72970.8
1074		74072.1
1073		74159
1072		76310.9
1071		76978.5
1070		75766.3
1069		74920.6
1068		74692.2
1067		73756.5
1066		73409.4
1065		72787.9
1064		74094.3
1063		74359.1
1062		74896.7
1061		75181.8
1060		73597.8
1059		73306.6
1058		72989.5
1057		76342.6
1056		75071.9
1055		74023.8
1054		76771.9
1053		75700.3
1052		74893.2
1051		77460.9
1050		75943.9
1049		73469.4
1048		74587.6
1047		76441.2
1046		75641.5
1045		75542.4
1044		75472.9
1043		74798.3
1042		73959.4
1041		74978.7
1040		76152.3
1039		74525
1038		76572.4
1037		76637.4
1036		77164.4
1035		75345
1034		75502.4
1033		74181.9
1032		74895.7
1031		75984.5
1030		76812.4
1029		74574.2
1028		74736.9
1027		76482.6
1026		75809.1
1025		75222.9
1024		77017.7
1023		76521.3
1022		77513.3
1021		77647.3
1020		77889.1
1019		75406
1018		75575.9
1017		78031.1
1016		78133
1015		78067.8
1014		75467.8
1013		75617.6
1012		76640.3
1011		77333.6
1010		76482.8
1009		78854.6
1008		79615.4
1007		77435.2
1006		77543.4
1005		76771.8
1004		76073.7
1003		76270.9
1002		78193.9
1001		79878.2
1000		80386.3
999		81344.2
998		81095.2
997		81939.8
996		81689.6
995		82362.6
994		82221.6
993		79306.8
992		78241.6
991		77074.7
990		76333
989		75888.3
988		74359.6
987		73674
986		73358.7
985		71984.2
984		72446.6
983		74079.8
982		75079.9
981		76011.3
980		78971.7
979		82503.1
978		87556
977		92650
976		95654.9
975		92605.6
974		86992.7
973		81027.6
972		78534.2
971		74629.9
970		72911
969		71483.7
968		69689.6
967		66560.7
966		65226.4
965		64303
964		63303
963		62695.9
962		61931.9
961		61955.4
960		62645.1
959		61534.9
958		61672.7
957		60293.2
956		62642.9
955		63616
954		63656.4
953		61425
952		60223.7
951		60606.7
950		60275.4
949		61265.2
948		62308.4
947		63410.5
946		61596.3
945		62651.8
944		62391
943		61177.7
942		61354.7
941		62316.7
940		63057.2
939		62907.7
938		61497
937		60677.3
936		61160.1
935		61122.7
934		61294.5
933		61774.3
932		62099.4
931		60913.7
930		62455.7
929		62411.7
928		62208.6
927		61841.1
926		62047.3
925		61905.1
924		61640.5
923		62829.8
922		63038.8
921		62410.6
920		61565.7
919		62055
918		63304.4
917		64793.3
916		62731.3
915		63139.9
914		63735.3
913		63147.9
912		62342.5
911		63205.1
910		62526.5
909		63461.1
908		63198.3
907		62515.9
906		64043.6
905		61660.7
904		62531.5
903		62828.2
902		62448.9
901		64942.9
900		66604.6
899		65323.9
898		64699.9
897		64147.2
896		63090.7
895		62853.9
894		63837.6
893		63704.5
892		64350
891		64358
890		63520.5
889		63788
888		64294.1
887		63694.1
886		63086.5
885		64237.3
884		62212.4
883		63384
882		65458.6
881		63962.1
880		63632.4
879		64602.8
878		64311.6
877		63240.9
876		64243.7
875		64734.3
874		64559.7
873		63903.1
872		64330.8
871		64227.5
870		64852.2
869		63301.7
868		64341.4
867		65317.7
866		64054.3
865		64867.2
864		64917.6
863		65046.3
862		64759.9
861		62950.5
860		66452.5
859		65321.7
858		66028.5
857		64569.6
856		64818.4
855		64608.7
854		64542.4
853		64363
852		67833.5
851		65875.9
850		65632
849		65994.7
848		67446.6
847		65062.9
846		64676
845		65566.7
844		64101.4
843		65652.2
842		66638.2
841		66115.7
840		67435.6
839		66173.2
838		64548.4
837		64630.9
836		67325.7
835		66335.7
834		66515.4
833		66858.3
832		66174.1
831		65287
830		66499.9
829		66025.7
828		65947.5
827		66432.1
826		66361.3
825		64886.3
824		66560.8
823		65693.9
822		63826.7
821		65501.5
820		66499.4
819		66173.6
818		65777.7
817		66294.4
816		66874
815		66762.2
814		67012.8
813		65911.3
812		66185.1
811		67146.6
810		67032.2
809		67461.5
808		67927.4
807		67088.4
806		67122.5
805		69586.6
804		69789
803		68501
802		68042.4
801		66980.4
800		67084.3
799		67635
798		67205.3
797		67191.7
796		66520.3
795		66866.6
794		67442.9
793		67593.5
792		66903.8
791		67161.9
790		67420.9
789		66474.9
788		67238.4
787		68886.1
786		69487.8
785		66395.4
784		67795.3
783		68760.1
782		69055.8
781		69581.2
780		68259.5
779		67396.3
778		68130.3
777		68086.8
776		68284.7
775		67525.3
774		67584
773		68116
772		68090.5
771		68140.9
770		69042.4
769		68737.6
768		68236.2
767		69257.7
766		68987.6
765		67636
764		67287.1
763		67835.2
762		67274.5
761		69673.1
760		69753.9
759		69244.9
758		70638.9
757		67184.8
756		69384.9
755		67582.9
754		68448.8
753		67709.3
752		68854.9
751		70046.3
750		70064.5
749		69909.5
748		69863.6
747		70676.2
746		71003.7
745		70400.5
744		69249.3
743		69782.7
742		70126.7
741		70723.5
740		69854
739		70212.2
738		72013.5
737		71846
736		69786.1
735		69850.6
734		70978.7
733		71690
732		70577.9
731		72385.5
730		69535
729		69867.7
728		69952
727		70090.5
726		71353.2
725		71664.3
724		70722.7
723		72457.4
722		70791
721		71051.6
720		71341.5
719		70514.4
718		70995
717		72334.9
716		71028
715		72621
714		69702.6
713		70895.3
712		72346.8
711		72034.9
710		71692.8
709		72158.9
708		76101
707		73093.2
706		72393
705		74280.6
704		72659.6
703		72746
702		72123.5
701		72964.6
700		72859.2
699		71961.1
698		71449.3
697		72168.7
696		72928.2
695		73382.7
694		73780.8
693		73264.7
692		72015.7
691		71991.2
690		73097.9
689		72563
688		73821.4
687		74498.6
686		74525.8
685		75077.4
684		74522.7
683		75536.3
682		73714.9
681		74301.1
680		74530.5
679		72650.5
678		75398.5
677		74185.4
676		74826.4
675		74984
674		75846.4
673		77319.4
672		74955
671		76383
670		75815.6
669		74048.9
668		74203.4
667		74021.4
666		76511.4
665		75889.9
664		75541.8
663		74914.7
662		74162.5
661		74851.1
660		74639.3
659		75121.9
658		75281.6
657		75855.5
656		74811.3
655		74704.6
654		74309.8
653		76825.4
652		74719.9
651		76452.3
650		75726.2
649		75389.4
648		75563.8
647		77152.2
646		78918.4
645		76565.7
644		76472.6
643		75201.4
642		74827.9
641		75910.2
640		77845.5
639		76874.5
638		75974.5
637		76345.9
636		77755
635		76839
634		78466.4
633		76714.3
632		77187.6
631		77337.2
630		77881.2
629		78738.9
628		78012.6
627		79854.9
626		78178.8
625		79694.9
624		77120.8
623		77642.3
622		78892.9
621		77084.5
620		78577.6
619		79883.1
618		78830.7
617		77926.8
616		77045.6
615		79385.1
614		77189.9
613		78377.1
612		79367.2
611		81443.7
610		81796
609		80999.2
608		81054
607		80506.9
606		82033.9
605		79959.5
604		79966.5
603		80523.5
602		81188.1
601		80104.2
600		80663.6
599		80866.2
598		80325.7
597		81547.9
596		79277.4
595		80037.5
594		81986.6
593		81956.9
592		81122.3
591		82309.9
590		80367.1
589		79571.6
588		82047.5
587		81536.2
586		82276.9
585		82738.6
584		81888.5
583		81637.7
582		84090.3
581		84947.8
580		83430.3
579		83890.7
578		84106.6
577		84341.1
576		84033.3
575		82486.3
574		82832.1
573		83417.5
572		82315.9
571		80487.4
570		82072
569		81792.7
568		83112.8
567		82054.6
566		83400.8
565		82420.9
564		82227.2
563		83042
562		82761
561		83779.3
560		84343.3
559		84928.7
558		84453.9
557		84985.3
556		85613
555		86751.4
554		87025
553		86024.2
552		86339.4
551		86500.7
550		84928.9
549		83713.8
548		84741.5
547		82959.8
546		80633.5
545		81525.9
544		81238.1
543		79287.4
542		77161.4
541		74548.6
540		75527.2
539		75534.1
538		77374.3
537		76605.6
536		76920.1
535		77987.6
534		84884.8
533		102139
532		132656
531		168068
530		174478
529		131304
528		87504.6
527		71248.6
526		66452.4
525		65444.8
524		64522.1
523		64706.8
522		62632.9
521		62455.6
520		63021.8
519		65191.3
518		63605.1
517		64259
516		64454.1
515		64606.1
514		65763.9
513		64447.2
512		66362.9
511		63218.4
510		63141.8
509		63216.6
508		63948.3
507		63806.2
506		64357
505		64287.1
504		63007.3
503		63244.1
502		64049.8
501		66429.2
500		65683.9
499		65483.1
498		66280.9
497		66320.2
496		66883
495		64570.4
494		65891.2
493		64251.9
492		64917.3
491		65692
490		66468
489		65962.7
488		67032
487		68059.3
486		67293.9
485		66552.5
484		67291.6
483		64441.2
482		63775
481		67333.1
480		65639.5
479		64669.4
478		65985.5
477		66585.2
476		66276.5
475		67608.3
474		68304.5
473		67381
472		67296.8
471		66369.6
470		66309.3
469		66925.7
468		67997.2
467		67709.4
466		66843.4
465		67765.3
464		68130.3
463		67148.7
462		67708
461		67706.8
460		69323.8
459		69889.8
458		67772.4
457		67953.3
456		66640.8
455		68861.8
454		66681.5
453		67317
452		66728.6
451		67555.8
450		68723.4
449		69210.8
448		68101.4
447		65740.6
446		67248.6
445		68287.6
444		69186.8
443		71389.5
442		73158
441		73758.1
440		74305
439		75355.7
438		76937.1
437		75144.5
436		74310.2
435		71165
434		68704.4
433		68249.8
432		66376.6
431		67746.2
430		67757.3
429		66898
428		66307.9
427		65199.1
426		65101
425		64391.2
424		64014.1
423		65938.3
422		64243.9
421		64659.9
420		64535.9
419		64784.3
418		64782.6
417		64850.8
416		65139.3
415		64704.7
414		63512.5
413		65457.7
412		64986.7
411		66827.8
410		67224.5
409		64759.8
408		65629.8
407		66000.5
406		67234.1
405		67042
404		65042.5
403		66300.5
402		66247.5
401		67409.5
400		67173.4
399		65982.8
398		68033.7
397		66668
396		65948.3
395		65615.3
394		65914.2
393		65323.9
392		64306.1
391		63738.8
390		64701.8
389		65231.6
388		65305.5
387		67392.6
386		68895.1
385		74185.4
384		80316.8
383		87598.9
382		92309.3
381		93248.8
380		85656.8
379		80171.8
378		73008.6
377		67675.1
376		63424.8
375		61048.6
374		60063.1
373		59048.6
372		59592.8
371		57927
370		58341.4
369		57532.2
368		57173.2
367		57677.1
366		56081.5
365		56491.5
364		56390.5
363		55787.2
362		55864.5
361		55834.4
360		57336.3
359		56002.3
358		55569.6
357		56887.8
356		56818.7
355		56621.9
354		58660.7
353		57333.5
352		58981
351		60211.7
350		59734.1
349		58100.3
348		60288.3
347		61184.2
346		59771.9
345		57776.6
344		58107.7
343		57132.4
342		58989.7
341		57517
340		58249.6
339		59297.6
338		57068.1
337		56853.9
336		58299.6
335		58272.5
334		57065.1
333		60324.8
332		59449.8
331		60066.4
330		57872.5
329		58417.9
328		58437.2
327		58965
326		59891.2
325		59782.4
324		59714.6
323		59593
322		58607.8
321		60726.2
320		59223
319		58637.4
318		59938.3
317		59730.8
316		60639
315		60407.7
314		61696.5
313		61086.3
312		60861.3
311		60437.6
310		61835
309		62323.1
308		60365
307		61042.7
306		61893.1
305		61406.7
304		61689.5
303		61058.4
302		60784
301		61469.1
300		59368.6
299		60670
298		59789.5
297		60193.2
296		59664.1
295		62225.6
294		62347.9
293		60358.2
292		61518.6
291		63322.3
290		64846.6
289		65821.4
288		67093.1
287		69938.7
286		80226.9
285		94959.2
284		92067.5
283		74860.7
282		62768.8
281		60315.7
280		59687
279		57568
278		56800.2
277		57451.1
276		58558.7
275		58606.2
274		56542.3
273		57448.2
272		57737.1
271		58060.7
270		57579.5
269		57573.2
268		58231.3
267		58838
266		58912.8
265		59021.3
264		58564.8
263		59492.2
262		57004.5
261		59131
260		58816.9
259		58788.3
258		59607.3
257		58337.8
256		60889.7
255		59150.3
254		57643.4
253		58369.7
252		58605.5
251		59857.5
250		60658.4
249		59906.9
248		59028.1
247		59153.2
246		60674.5
245		60281.1
244		59781
243		61056.5
242		61659.8
241		61626.4
240		62284.6
239		63090.9
238		62874.9
237		61609.3
236		59646.9
235		58982
234		58912.3
233		57536.2
232		56804.4
231		56832.1
230		58759.8
229		59612.8
228		63099.9
227		67329.5
226		79662.9
225		91252.6
224		101350
223		99900.6
222		85828.2
221		69458.1
220		58989.5
219		53317.4
218		50963.7
217		54854.2
216		65407.1
215		83521.5
214		103705
213		115371
212		105584
211		81820.9
210		61655.2
209		47650.3
208		39511.5
207		33355.5
206		29979
205		27723.8
204		26968.4
203		25337.8
202		25038
201		24084.9
200		23236.6
199		23159.5
198		24138.3
197		23936.7
196		22756.9
195		21515.6
194		22155.7
193		22246.3
192		21594.3
191		21249.3
190		21597.9
189		21188.8
188		20869.2
187		21724.7
186		22212.4
185		23183.6
184		22686.9
183		23950.9
182		23237
181		22540.4
180		21486.4
179		20389.4
178		21387
177		20656.8
176		20939.2
175		21733.1
174		20855
173		20823.9
172		20645.2
171		21619.8
170		22129.4
169		21329.8
168		20542.4
167		21127
166		20638.7
165		21861.1
164		22034.2
163		20640.1
162		21450.3
161		22467.3
160		21108.6
159		21392.1
158		21795.8
157		21283.1
156		22011.8
155		21369.1
154		21580.5
153		21582.8
152		20467.3
151		21287.8
150		22133.6
149		21181.4
148		21478.3
147		21926.2
146		21952.3
145		20850.9
144		20683.6
143		21737.8
142		21035.6
141		21618.3
140		22033.6
139		21349
138		21095.2
137		20593.4
136		20909.4
135		20475.8
134		20796
133		21288.3
132		20904.2
131		21874.6
130		22225.9
129		22022.6
128		21591
127		21813.6
126		22391.7
125		21813.2
124		22362.9
123		22746.8
122		23136.3
121		21991.9
120		22111.2
119		22058.9
118		22500.6
117		22558.3
116		21848.6
115		21785.1
114		21791.8
113		22957.5
112		22690.1
111		22571.9
110		22543.6
109		22991.7
108		22898.9
107		22392.8
106		22417.8
105		22501
104		23205.7
103		22634
102		22812.8
101		23335.9
100		22741.8
99		22578.4
98		23014.6
97		22498.3
96		22954.2
95		22693.9
94		23274.4
93		23293.6
92		22508.4
91		22623.5
90		23323.4
89		25329.7
88		24425.7
87		23791.7
86		23352.9
85		23204.3
84		23972
83		23334.8
82		23623.5
81		24586.5
80		23080
79		24014.6
78		23208.8
77		23508
76		23190.2
75		23664
74		22908.1
73		23058
72		22975.3
71		23798.3
70		24131.8
69		24431.6
68		26295.9
67		26721.7
66		27371.3
65		28814.2
64		26979.2
63		26615.8
62		26169.1
61		25308.8
60		24289.1
59		23176.6
58		22808.2
57		23417.4
56		24138.1
55		24129.1
54		23896.6
53		22547.1
52		22046.9
51		22471
50		22443.5
49		22760.2
48		23557.9
47		24238.1
46		24570.8
45		24208.7
44		24363.7
43		24728.8
42		25188.1
41		26777
40		29361
39		28718.3
38		25129.8
37		23460.2
36		21744.2
35		23463.1
34		28818.9
33		37090.7
32		39028.1
31		32245
30		22238.9
29		17883.4
28		15438.2
27		13515.7
26		12932.3
25		13032.1
24		12427.2
23		11590.5
22		11141.1
21		12549.2
20		25004.9
19		68955.2
18		113319
17		129452
16		94874.6
15		36670
14		7581.4
13		2656.16
12		2161.45
11		1696.61
10		1600.68
9		2168.15
8		3080.34
7		3970.66
6		4541.13
5		3930.89
4		3218.94
3		1653.21
2		561.73
1		252.61
0		139.261
-1		80.0608
-2		97.6657
-3		55.2775
-4		35.1725
-5		43.7605
-6		35.7525
-7		25.3705
-8		16.991
-9		9.44258
-10		20.008

## Sheet: Peak Table
Peak Table :
	Name	Start BE	Peak BE	End BE	Height CPS	FWHM eV	Area (P) CPS.eV	Area (N) TPP-2M	Atomic %	Peak Type	Q	SF ALTHERMO1	TXFN	Backgnd	PP Height CPS	PP Hgt (N)	PP At. %	Title	File Name
	Hf4f	23	16.39	13	18977.6	1.28	42902.3	0.12	14.21	Standard	1	7.9	554.73	Smart	19393.2	0.03	8.8	Hf4f Scan	D:\Data\2020\20200112\RuHf-O.DATA\Hf4f Scan.VGD
	N1s	408	399.73	394	413.7	0.15	1706.1	0.02	2.88	Standard	1	1.676	646.54	Smart	580.58	0	1.35	N1s Scan	D:\Data\2020\20200112\RuHf-O.DATA\N1s Scan.VGD
	O1s	540	529.84	526	16450.9	2.36	41200.5	0.35	42.09	Standard	1	2.881	685.82	Smart	17159.8	0.07	24.03	O1s Scan	D:\Data\2020\20200112\RuHf-O.DATA\O1s Scan.VGD
	C1s	296	284.1	275	6105.3	0.97	6458.43	0.15	17.79	Fitted	1	1	615.55	Smart	7752.39	0.09	29.27	Ru3d+C1s Scan	D:\Data\2020\20200112\RuHf-O.DATA\Ru3d+C1s Scan.VGD
	C1s Scan A	296	285.2	275	1954.67	2.58	5518.2	0.13	15.2	Fitted	1	1	615.83	Smart	3253.95	0.04	12.29	Ru3d+C1s Scan	D:\Data\2020\20200112\RuHf-O.DATA\Ru3d+C1s Scan.VGD
	C1s Scan B	296	288.79	275	725.08	2.46	1957.73	0.04	5.4	Fitted	1	1	616.75	Smart	1167.82	0.01	4.41	Ru3d+C1s Scan	D:\Data\2020\20200112\RuHf-O.DATA\Ru3d+C1s Scan.VGD
	Ru3d Scan C	296	280.6	275	263.56	2.97	859.21	0	0.16	Fitted	1	14.788	614.66	Smart	643.92	0	0.16	Ru3d+C1s Scan	D:\Data\2020\20200112\RuHf-O.DATA\Ru3d+C1s Scan.VGD
	C1s Scan D	296	284.77	275	1031.45	0.71	802.61	0.02	2.21	Fitted	1	1	615.72	Smart	4953.09	0.06	18.7	Ru3d+C1s Scan	D:\Data\2020\20200112\RuHf-O.DATA\Ru3d+C1s Scan.VGD
	Ru3d Scan E	296	285	275	110.36	2.34	282.6	0	0.05	Fitted	1	14.788	615.78	Smart	3855.96	0	0.98	Ru3d+C1s Scan	D:\Data\2020\20200112\RuHf-O.DATA\Ru3d+C1s Scan.VGD
Peak Fit Table : Ru3d+C1s Scan
Ref.	Name	Peak BE	Height CPS	Height Ratio	Area CPS.eV	Area Ratio	FWHM fit param (eV)	L/G Mix (%) Convolve	Tail Mix (%)	Tail Height (%)	Tail Exponent
A	C1s	284.1	6105.3	1	6458.43	1	0.97	16.09	100	0	0
							0.5 : 3.5		fixed	fixed	fixed
B	Ru3d+C1s Scan A	285.2	1954.67	0.32	5518.2	0.85	2.58	16.09	100	0	0
							0.5 : 3.5	A*1	fixed	fixed	fixed
C	Ru3d+C1s Scan B	288.79	725.08	0.12	1957.73	0.3	2.46	16.09	100	0	0
							0.5 : 3.5	A*1	fixed	fixed	fixed
D	Ru3d+C1s Scan C	280.6	263.56	0.04	859.21	0.13	2.97	16.09	100	0	0
							0.5 : 3.5	A*1	fixed	fixed	fixed
E	Ru3d+C1s Scan D	284.77	1031.45	0.17	802.61	0.12	0.71	16.09	100	0	0
							0.5 : 3.5	A*1	fixed	fixed	fixed
F	Ru3d+C1s Scan E	285	110.36	0.02	282.6	0.04	2.34	16.09	100	0	0
							0.5 : 3.5	A*1	fixed	fixed	fixed

## Sheet: Experiment
Experiment Summary :
Item	Sample List and Comments	Analysis Type
	20200112
1 (Source Gun A)	Zhangjunjie-001	Point
2 (Source Gun A)	Lixu-LaFeO3	Point
3 (Source Gun A)	Lijiale-001-1	Point
4 (Source Gun A)	Lijiale-001-2	Point
5 (Source Gun A)	Lijiale-002-1	Point
6 (Source Gun A)	Lijiale-002-2	Point
7 (Source Gun A)	Lijiale-003-1	Point
8 (Source Gun A)	Lijiale-003-2	Point
9 (Source Gun A)	Lijiale-004-1	Point
10 (Source Gun A)	Lijiale-004-2	Point
11 (Source Gun A)	Lijiale-005-1	Point
12 (Source Gun A)	Lijiale-005-2	Point
13 (Source Gun A)	Lijiale-006-1	Point
14 (Source Gun A)	Lijiale-006-2	Point
15 (Source Gun A)	Lijiale-007-1	Point
16 (Source Gun A)	Lijiale-007-2	Point
17 (Source Gun A)	Lijiale-008-1	Point
18 (Source Gun A)	Lijiale-008-2	Point
19 (Source Gun A)	Lijiale-009-1	Point
20 (Source Gun A)	Lijiale-009-2	Point
21 (Source Gun A)	Lijiale-010-1	Point
22 (Source Gun A)	Lijiale-010-2	Point
23 (Source Gun A)	Lijiale-011-1	Point
24 (Source Gun A)	Lijiale-011-2	Point
25 (Source Gun A)	Lijiale-012-1	Point
26 (Source Gun A)	Lijiale-012-2	Point
27 (Source Gun A)	Lijiale-013-1	Point
28 (Source Gun A)	Lijiale-013-2	Point
29 (Source Gun A)	Lijiale-014-1	Point
30 (Source Gun A)	Lijiale-014-2	Point
31 (Source Gun A)	Lijiale-015-1	Point
32 (Source Gun A)	Lijiale-015-2	Point
33 (Source Gun A)	Lijiale-016-1	Point
34 (Source Gun A)	Lijiale-016-2	Point
35 (Source Gun A)	Liuxien-B-RuHf	Point
36 (Source Gun A)	Liuxien-A-RuHf	Point
37 (Source Gun A)	Liuxien-Hf	Point
38 (Source Gun A)	Liuxien-RuHf-O	Point
39 (Source Gun A)	Liuxien-RuHf-PVP	Point
40 (Source Gun A)	Liuxien-Ru_C	Point
41 (Source Gun A)	Wangyimeng-1-1	Point
42 (Source Gun A)	Wangyimeng-1-2	Point
43 (Source Gun A)	Wangyimeng-1-3	Point
44 (Source Gun A)	Wangyimeng-2-1	Point
45 (Source Gun A)	Wangyimeng-2-2	Point
46 (Source Gun A)	Wangyimeng-3-1	Point
47 (Source Gun A)	Wangyimeng-3-2	Point
48 (Source Gun A)	Lisong-001	Point
49 (Source Gun A)	Lisong-002	Point
50 (Source Gun A)	Lisong-003	Point
51 (Source Gun A)	Lisong-004	Point
52 (Source Gun A)	Lisong-005	Point
53 (Source Gun A)	Lisong-006	Point
54 (Source Gun A)	Lisong-007	Point
55 (Source Gun A)	Lisong-008	Point
	Source Gun A = Mono 500µm (500 µm)
	Source Gun B = Gun Shutdown (0 µm)

## Sheet: Titles
15:02:04 Monday, January 13, 2020
C:\Users\engineer\Desktop\New Microsoft Excel Worksheet.xlsx
Data Files :	Title	File Name	Comment
	O1s Scan	D:\Data\2020\20200112\RuHf-O.DATA\O1s Scan.VGD
	N1s Scan	D:\Data\2020\20200112\RuHf-O.DATA\N1s Scan.VGD
	Ru3d+C1s Scan	D:\Data\2020\20200112\RuHf-O.DATA\Ru3d+C1s Scan.VGD
	Hf4f Scan	D:\Data\2020\20200112\RuHf-O.DATA\Hf4f Scan.VGD
	Survey	D:\Data\2020\20200112\RuHf-O.DATA\Survey.VGD
