# Supplementary material for: The synergistic effect of Hf-O-Ru bonds and oxygen vacancies in Ru/HfO2 for enhanced hydrogen evolution
Source: Nat Commun. 2022 Mar 11;13:1270. doi: 10.1038/s41467-022-28947-9 (PMC8917135; doi:10.1038/s41467-022-28947-9)
Supplement: Supplementary file 3 — Source Data [file 41467_2022_28947_MOESM3_ESM.zip › source data-1/Figure 2/Figure 2ab/Vo-RuHfO2-OP.DATA/B-RuHf.xls]

## Sheet: O1s Scan
							Acquisition Parameters :					Experiment Descriptions :
							Parameter					20200112\Charge Compensation\Wait Object\Mono 500µm\B-RuHf
							Total acquisition time	3 mins 20.4 secs
							Number of Scans	10
﻿							Source Gun Type	Al K Alpha
Axis	Energy	Elements=	401				Spot Size	500 µm
							Lens Mode	Standard
D:\Data\2020\20200112\B-RuHf.DATA\O1s Scan.VGD							Analyser Mode	CAE : Pass Energy 20.0 eV
							Energy Step Size	0.050 eV
							Number of Energy Steps	401
Binding Energy (E)				Backgnd.
eV		Counts / s		Counts / s
545		12125.3		0
544.95		12163.7		0
544.9		12225.4		0
544.85		12178.1		0
544.8		12005.5		0
544.75		11961.6		0
544.7		12265.3		0
544.65		11948.3		0
544.6		11958.4		0
544.55		12071.1		0
544.5		11981.9		0
544.45		11993.2		0
544.4		12067.3		0
544.35		12031.5		0
544.3		12120.5		0
544.25		12159.3		0
544.2		12087.7		0
544.15		11930.4		0
544.1		11611.5		0
544.05		11875.3		0
544		11844.2		0
543.95		11726.3		0
543.9		11862.6		0
543.85		11744.4		0
543.8		11644.3		0
543.75		11689.3		0
543.7		11657.6		0
543.65		11809.7		0
543.6		11934.5		0
543.55		11684.4		0
543.5		11764.2		0
543.45		11705.9		0
543.4		11771.2		0
543.35		11704.5		0
543.3		11823		0
543.25		11600.6		0
543.2		11778		0
543.15		11724.3		0
543.1		11520.8		0
543.05		11736.6		0
543		11888.1		0
542.95		11690.1		0
542.9		11589.5		0
542.85		11540.5		0
542.8		11603.2		0
542.75		11476.6		0
542.7		11614.7		0
542.65		11710.6		0
542.6		11499.8		0
542.55		11351.9		0
542.5		11241.6		0
542.45		11352.5		0
542.4		11571.9		0
542.35		11732.3		0
542.3		11595.1		0
542.25		11721.1		0
542.2		11622.7		0
542.15		11372.1		0
542.1		11537.1		0
542.05		11426.5		0
542		11255.1		0
541.95		11436.1		0
541.9		11473.8		0
541.85		11436.4		0
541.8		11259.2		0
541.75		11424.8		0
541.7		11580.2		0
541.65		11461.4		0
541.6		11376.2		0
541.55		11717.4		0
541.5		11526.7		0
541.45		11479.8		0
541.4		11505.1		0
541.35		11265		0
541.3		11231.7		0
541.25		11400.5		0
541.2		11620		0
541.15		11720.3		0
541.1		11412.2		0
541.05		11298.8		0
541		11362.9		0
540.95		11294.6		0
540.9		11527.8		0
540.85		11609.7		0
540.8		11478.6		0
540.75		11477.3		0
540.7		11532.9		0
540.65		11542.2		0
540.6		11295.9		0
540.55		11134.7		0
540.5		11441.4		0
540.45		11424.5		0
540.4		11630.5		0
540.35		11653.6		0
540.3		11432.6		0
540.25		11299.6		0
540.2		11494		0
540.15		11636.8		0
540.1		11561.3		0
540.05		11455.3		0
540		11486.9		11467.6
539.95		11380.3		11441.2
539.9		11438		11441.1
539.85		11554.3		11439.9
539.8		11369.7		11437.1
539.75		11467.9		11433.8
539.7		11391.3		11431.8
539.65		11487.5		11431.6
539.6		11519.3		11431.2
539.55		11452.4		11430.7
539.5		11346.3		11430.3
539.45		11342.6		11429.6
539.4		11573.7		11429
539.35		11463.5		11428
539.3		11517.9		11427
539.25		11501		11426.3
539.2		11482.9		11425.7
539.15		11552		11425
539.1		11510.3		11424.1
539.05		11337.7		11423.3
539		11349.4		11422.2
538.95		11374.4		11421.1
538.9		11540.8		11420
538.85		11426.9		11419.1
538.8		11713.6		11418
538.75		11422.7		11416.8
538.7		11518.6		11415.4
538.65		11389.6		11413.5
538.6		11601		11411.2
538.55		11567.1		11408.9
538.5		11513.7		11406.4
538.45		11627.8		11404.6
538.4		11622.7		11402.8
538.35		11593.5		11400.7
538.3		11429.3		11398.6
538.25		11254.3		11397
538.2		11428.4		11395.4
538.15		11636.9		11393.9
538.1		11410.7		11392.4
538.05		11289.8		11390.8
538		11474.5		11389.2
537.95		11421.3		11387.4
537.9		11603.1		11385.2
537.85		11709.5		11382.9
537.8		11583.3		11380.9
537.75		11476.6		11378.5
537.7		11592.2		11375.8
537.65		11393.9		11372.9
537.6		11473		11369.8
537.55		11623.3		11367
537.5		11507.6		11364.4
537.45		11569.1		11361.6
537.4		11518.7		11358.5
537.35		11351.7		11355.6
537.3		11517.5		11352.6
537.25		11738.5		11349.3
537.2		11650.7		11346
537.15		11415.1		11342.5
537.1		11432.9		11339.4
537.05		11595.2		11336
537		11690		11332.3
536.95		11520.5		11328.4
536.9		11290.2		11324.7
536.85		11709.3		11321.1
536.8		11502.6		11317.1
536.75		11602.4		11312.8
536.7		11592.8		11308.8
536.65		11566.8		11304.9
536.6		11646.7		11300.9
536.55		11542.1		11296.7
536.5		11357.2		11292.6
536.45		11640.3		11288.6
536.4		11487.9		11284.9
536.35		11430.1		11281.4
536.3		11575.4		11278.2
536.25		11374.2		11275.3
536.2		11407.5		11272.3
536.15		11432.3		11268.9
536.1		11271.5		11265.9
536.05		11425.8		11263.3
536		11602.3		11260.9
535.95		11574.9		11258.5
535.9		11296.2		11256.1
535.85		11243.3		11253.6
535.8		11293		11250.8
535.75		11470.2		11248
535.7		11426.6		11245
535.65		11424.1		11242.1
535.6		11556.6		11239.4
535.55		11341.3		11236.2
535.5		11484.8		11232.8
535.45		11505.1		11229.3
535.4		11412.5		11226
535.35		11617.7		11222.9
535.3		11340.9		11219.6
535.25		11306.6		11216.7
535.2		11328.5		11214.2
535.15		11320.4		11212.1
535.1		11445.8		11210.3
535.05		11259.8		11208.7
535		11098.4		11207.6
534.95		11128.8		11206.6
534.9		11287.6		11205.7
534.85		11255.9		11205.1
534.8		11274.4		11204.7
534.75		11248.4		11204.6
534.7		11268.4		11204.4
534.65		11092.3		11204.3
534.6		11152.6		11204.1
534.55		11270.7		11203.8
534.5		11172.8		11203.5
534.45		11338.3		11203.2
534.4		11446.7		11202.8
534.35		11646.4		11202.5
534.3		11611.7		11202.1
534.25		11486.9		11201.6
534.2		11397.5		11201.1
534.15		11362.7		11200.6
534.1		11566.6		11200
534.05		11567		11199.4
534		11358		11198.8
533.95		11533.8		11198.1
533.9		11677.8		11197.4
533.85		11747.7		11196.7
533.8		11729.7		11195.8
533.75		11827		11195
533.7		11922.2		11194
533.65		11903.7		11193
533.6		11943.5		11191.8
533.55		11868.3		11190.4
533.5		11984.6		11189
533.45		12492.3		11187.4
533.4		12496.3		11185.7
533.35		12772.8		11183.8
533.3		12660.6		11181.8
533.25		12730.5		11179.6
533.2		12946.1		11177.2
533.15		13072		11174.5
533.1		13257.4		11171.7
533.05		13452.6		11168.7
533		13566.1		11165.4
532.95		13574.4		11162
532.9		14151.2		11158.2
532.85		14047.4		11154.3
532.8		14372		11150
532.75		14467.4		11145.5
532.7		14806.4		11140.7
532.65		14900.6		11135.6
532.6		15033		11130
532.55		15540.4		11124.1
532.5		15749.5		11117.8
532.45		16325.9		11111.2
532.4		16890.6		11104.1
532.35		16901.4		11096.6
532.3		17010.7		11088.5
532.25		17447.4		11080
532.2		17732.7		11071
532.15		18507.1		11061.5
532.1		18748.3		11051.5
532.05		18822.5		11041
532		19391.3		11030.1
531.95		19793.9		11018.6
531.9		20311.8		11006.7
531.85		20395.4		10994.3
531.8		20777.4		10981.5
531.75		21027.7		10968.2
531.7		21285		10954.6
531.65		21370.3		10940.5
531.6		21492.7		10926.1
531.55		22074		10911.5
531.5		22266.3		10896.4
531.45		22416.3		10881.1
531.4		22350.3		10865.5
531.35		22481.7		10849.7
531.3		22972.6		10833.6
531.25		23051.3		10817.2
531.2		23197.8		10800.7
531.15		23013.6		10784
531.1		23364.8		10767
531.05		23515.2		10749.9
531		23294.4		10732.4
530.95		23531.3		10714.7
530.9		23947.1		10696.8
530.85		23968.8		10678.4
530.8		24630.5		10659.5
530.75		24802.4		10640.1
530.7		25266.6		10620.2
530.65		26350.6		10599.6
530.6		26636.7		10578.2
530.55		27360.7		10556
530.5		27844		10532.8
530.45		28554.8		10508.7
530.4		29567.6		10483.6
530.35		30593.8		10457.5
530.3		30988.6		10430.3
530.25		32188.5		10402.1
530.2		32692.1		10372.9
530.15		33484.2		10342.7
530.1		34413.1		10311.6
530.05		34890.2		10279.8
530		35268.4		10247.4
529.95		35147.8		10214.4
529.9		35661.3		10181.1
529.85		35170.7		10147.6
529.8		35267.5		10114.1
529.75		35051.1		10080.9
529.7		34475.7		10048.1
529.65		33698.4		10015.9
529.6		33206.7		9984.38
529.55		32081.4		9953.84
529.5		31326.5		9924.34
529.45		29988.7		9896.03
529.4		28913.4		9869.04
529.35		27709.5		9843.49
529.3		26370.2		9819.5
529.25		25346.3		9797.11
529.2		24078.3		9776.31
529.15		22513.7		9757.15
529.1		20848.7		9739.59
529.05		19973.1		9723.62
529		18998.2		9709.18
528.95		17871.2		9696.23
528.9		16772.2		9684.7
528.85		15885.6		9674.48
528.8		15109.9		9665.46
528.75		14214		9657.49
528.7		13732.2		9650.49
528.65		13271.3		9644.38
528.6		12712.5		9639.11
528.55		12312.5		9634.55
528.5		12016.3		9630.61
528.45		11667.1		9627.21
528.4		11072.3		9624.25
528.35		10926.4		9621.68
528.3		10805.6		9619.45
528.25		10741.4		9617.51
528.2		10597.9		9615.84
528.15		10541.5		9614.4
528.1		10476.6		9613.15
528.05		10295.3		9612.02
528		10165.7		9610.98
527.95		10126.1		9610.03
527.9		10183.5		9609.14
527.85		10014.9		9608.34
527.8		10141.8		9607.61
527.75		10156.4		9606.98
527.7		10168.9		9606.4
527.65		9946.52		9605.86
527.6		9874.65		9605.36
527.55		9747.85		9604.89
527.5		9838.3		9604.45
527.45		9842.07		9604.03
527.4		9779.22		9603.65
527.35		9936.28		9603.34
527.3		9832.73		9603.05
527.25		9905.31		9602.78
527.2		9802.77		9602.5
527.15		9685		9602.24
527.1		9721.53		9601.99
527.05		9758.27		9601.75
527		9728.71		9601.52
526.95		9767.06		9601.29
526.9		9707.73		9601.07
526.85		9758.6		9600.85
526.8		9759.14		9600.64
526.75		9927.2		9600.42
526.7		9800.92		9600.2
526.65		9731.97		9599.97
526.6		9651.79		9599.75
526.55		9763.47		9599.53
526.5		9860.63		9599.33
526.45		9669.66		9599.14
526.4		9753.06		9599.01
526.35		9746.86		9598.9
526.3		9525.99		9598.8
526.25		9661.45		9598.71
526.2		9508.79		9598.62
526.15		9590.73		9598.56
526.1		9655.42		9598.51
526.05		9648.52		9598.48
526		9620.31		9657.99
525.95		9465.6		0
525.9		9696.76		0
525.85		9990.27		0
525.8		9713.68		0
525.75		9686.38		0
525.7		9577.03		0
525.65		9617.19		0
525.6		9763.04		0
525.55		9687.36		0
525.5		9775.17		0
525.45		9647.94		0
525.4		9826.73		0
525.35		9730.74		0
525.3		9707.24		0
525.25		9709.8		0
525.2		9626		0
525.15		9609.45		0
525.1		9622		0
525.05		9584.29		0
525		9517.47		0

## Sheet: N1s Scan
							Acquisition Parameters :					Experiment Descriptions :
							Parameter					20200112\Charge Compensation\Wait Object\Mono 500µm\B-RuHf
							Total acquisition time	3 mins 0.4 secs
							Number of Scans	10
﻿							Source Gun Type	Al K Alpha
Axis	Energy	Elements=	361				Spot Size	500 µm
							Lens Mode	Standard
D:\Data\2020\20200112\B-RuHf.DATA\N1s Scan.VGD							Analyser Mode	CAE : Pass Energy 20.0 eV
							Energy Step Size	0.050 eV
							Number of Energy Steps	361
Binding Energy (E)				Backgnd.
eV		Counts / s		Counts / s
410		9712.1		0
409.95		9564.47		0
409.9		9661.12		0
409.85		9745.48		0
409.8		9560.08		0
409.75		9643.39		0
409.7		9566.29		0
409.65		9516.08		0
409.6		9612.05		0
409.55		9557.76		0
409.5		9628.83		0
409.45		9665.3		0
409.4		9526.58		0
409.35		9460.29		0
409.3		9621.33		0
409.25		9519.11		0
409.2		9691.63		0
409.15		9536.3		0
409.1		9789.3		0
409.05		9481.94		0
409		9549.98		0
408.95		9487.36		0
408.9		9474.29		0
408.85		9680.02		0
408.8		9604.82		0
408.75		9531.51		0
408.7		9487.37		0
408.65		9656.65		0
408.6		9407.07		0
408.55		9481.4		0
408.5		9617.45		0
408.45		9631.09		0
408.4		9581.48		0
408.35		9467.82		0
408.3		9674.12		0
408.25		9629.93		0
408.2		9373.21		0
408.15		9645.06		0
408.1		9698.73		0
408.05		9559.87		0
408		9607.93		9607.07
407.95		9467.02		9605.72
407.9		9612.54		9603.87
407.85		9666.13		9601.91
407.8		9735.54		9599.73
407.75		9681.82		9597.77
407.7		9681.68		9595.78
407.65		9634.18		9594.47
407.6		9651.88		9592.45
407.55		9576.37		9589.59
407.5		9611.69		9586.7
407.45		9450.3		9583.89
407.4		9591.46		9580.88
407.35		9755.93		9577.62
407.3		9638.6		9574.21
407.25		9689.42		9570.95
407.2		9690.08		9567.77
407.15		9699.02		9563.78
407.1		9627.57		9558.7
407.05		9589.06		9554.39
407		9524.56		9550.36
406.95		9739.35		9547.33
406.9		9627.36		9544.36
406.85		9388.48		9541.29
406.8		9658.13		9538.66
406.75		9400.92		9536.45
406.7		9646.7		9535.2
406.65		9680.96		9533.95
406.6		9582.18		9534.12
406.55		9519.65		9534.3
406.5		9376.52		9534.47
406.45		9512.55		9534.64
406.4		9479.98		9534.82
406.35		9704.74		9534.99
406.3		9718.11		9535.16
406.25		9711.64		9535.33
406.2		9554.6		9535.51
406.15		9763.92		9535.68
406.1		9595.57		9535.85
406.05		9858.68		9536.03
406		9772.77		9536.2
405.95		9797.75		9536.37
405.9		9697.2		9536.55
405.85		9554.9		9536.72
405.8		9560.71		9536.89
405.75		9572.53		9537.07
405.7		9580.42		9537.24
405.65		9773.81		9537.41
405.6		9824.36		9537.59
405.55		9770.97		9537.76
405.5		9449.48		9537.93
405.45		9638.49		9538.11
405.4		9687.96		9538.28
405.35		9673.88		9538.45
405.3		9517.65		9538.62
405.25		9625.6		9538.8
405.2		9607.3		9538.97
405.15		9393		9539.14
405.1		9652.68		9539.32
405.05		9690.35		9539.49
405		9479.49		9539.66
404.95		9544.58		9539.84
404.9		9701.33		9540.01
404.85		9651.19		9540.18
404.8		9748.6		9540.36
404.75		9499.94		9540.53
404.7		9683.63		9540.7
404.65		9608.06		9540.88
404.6		9650.59		9541.05
404.55		9628.66		9541.22
404.5		9599.3		9541.4
404.45		9315.9		9541.57
404.4		9488.27		9541.74
404.35		9564.1		9541.91
404.3		9670.39		9542.09
404.25		9671.13		9542.26
404.2		9652.6		9542.43
404.15		9553.73		9542.61
404.1		9650.37		9542.78
404.05		9553.03		9542.95
404		9618.33		9543.13
403.95		9770.91		9543.3
403.9		9755.68		9543.47
403.85		9802.13		9543.65
403.8		9671.42		9543.82
403.75		9742.15		9543.99
403.7		9557.37		9544.17
403.65		9543.19		9544.34
403.6		9731.11		9544.51
403.55		9861.58		9544.69
403.5		9700.03		9544.86
403.45		9737.55		9545.03
403.4		9700.8		9545.2
403.35		9667.21		9545.38
403.3		9731.01		9545.55
403.25		9683.45		9545.72
403.2		9730.2		9545.9
403.15		9595.03		9546.07
403.1		9574.44		9546.24
403.05		9762.18		9546.42
403		9716.39		9546.59
402.95		9612.41		9546.76
402.9		9608.85		9546.94
402.85		9572.35		9547.11
402.8		9618.83		9547.28
402.75		9584.51		9547.46
402.7		9623.91		9547.63
402.65		9675.03		9547.8
402.6		9678.63		9547.98
402.55		9524.49		9548.15
402.5		9643.99		9548.32
402.45		9585.13		9548.49
402.4		9686.88		9548.67
402.35		9640.08		9548.84
402.3		9726.68		9549.01
402.25		9815.78		9549.19
402.2		9668.39		9549.36
402.15		9699.26		9549.53
402.1		9625.96		9549.71
402.05		9680.44		9549.88
402		9788.58		9550.05
401.95		9745.39		9550.23
401.9		9526.44		9550.4
401.85		9532.9		9550.57
401.8		9514.98		9550.75
401.75		9581.51		9550.92
401.7		9624.76		9551.09
401.65		9711.03		9551.27
401.6		9611.49		9551.44
401.55		9539.57		9551.61
401.5		9694.47		9551.78
401.45		9705.19		9551.96
401.4		9723.03		9552.13
401.35		9650.2		9552.3
401.3		9676.8		9552.48
401.25		9779.3		9552.65
401.2		9831.68		9552.82
401.15		9771.19		9553
401.1		9741.81		9553.17
401.05		9711.87		9553.34
401		9754.85		9553.52
400.95		9784.1		9553.69
400.9		9676.07		9553.86
400.85		9727.33		9554.04
400.8		9775.4		9554.21
400.75		9839.64		9554.38
400.7		9698.67		9554.56
400.65		9571.48		9554.73
400.6		9553.03		9554.9
400.55		9829.76		9555.07
400.5		9761.02		9555.25
400.45		9736.65		9555.42
400.4		9755.73		9555.59
400.35		9908.31		9555.77
400.3		9864.12		9555.94
400.25		9696.01		9556.11
400.2		9743.95		9556.29
400.15		9788.91		9556.46
400.1		9780.37		9556.63
400.05		9679.5		9556.81
400		9720.83		9556.98
399.95		9831.9		9557.15
399.9		9681.4		9557.33
399.85		9896.61		9557.5
399.8		9809.85		9557.67
399.75		9819.63		9557.85
399.7		9916.65		9558.02
399.65		9694.78		9558.19
399.6		9784.95		9558.36
399.55		9827.05		9558.54
399.5		9821.13		9558.71
399.45		9872.95		9558.88
399.4		9917.03		9559.06
399.35		9749.31		9559.23
399.3		9662.51		9559.4
399.25		9722.47		9559.58
399.2		9682.59		9559.75
399.15		9611.6		9559.92
399.1		9901.29		9560.1
399.05		9905.8		9560.27
399		9670.49		9560.44
398.95		9866.37		9560.62
398.9		9747.16		9560.79
398.85		9751.03		9560.96
398.8		9924.49		9561.14
398.75		9893.62		9561.31
398.7		9884.11		9561.48
398.65		9958.41		9561.65
398.6		9674.94		9561.83
398.55		9808.61		9562
398.5		9963.33		9562.17
398.45		9843.5		9562.35
398.4		9937.1		9562.52
398.35		10013.4		9562.69
398.3		10070.1		9562.87
398.25		9755.17		9563.04
398.2		9632.75		9563.21
398.15		9789.97		9563.39
398.1		9654.87		9563.56
398.05		9652.14		9563.73
398		9781.39		9563.91
397.95		9531.23		9564.08
397.9		9817.07		9564.25
397.85		9864.74		9564.43
397.8		9927.56		9564.6
397.75		9793.91		9564.77
397.7		9852.29		9564.94
397.65		9903		9565.12
397.6		9958.83		9565.29
397.55		9970.99		9565.46
397.5		9703.76		9565.64
397.45		9873.3		9565.81
397.4		9864.5		9565.98
397.35		9852.74		9566.16
397.3		9755.39		9566.33
397.25		9778.02		9566.5
397.2		9646.39		9566.68
397.15		9679.19		9566.85
397.1		9819.96		9567.02
397.05		9846.7		9567.2
397		9788.99		9567.37
396.95		9944.45		9567.54
396.9		9831.49		9567.72
396.85		9787.95		9567.89
396.8		9996.99		9568.06
396.75		9927.89		9568.23
396.7		9816.48		9568.41
396.65		9581.4		9568.58
396.6		9697.27		9568.75
396.55		9665.95		9568.93
396.5		9665.04		9569.1
396.45		9550.09		9569.27
396.4		9832.12		9569.45
396.35		9736.33		9569.62
396.3		9722.73		9569.79
396.25		9681.6		9569.97
396.2		9733.69		9570.14
396.15		9570.24		9570.31
396.1		9729.69		9570.49
396.05		9589.14		9570.66
396		9706.53		9570.83
395.95		9701.98		9571.01
395.9		9562.93		9571.18
395.85		9746.07		9571.35
395.8		9535.56		9571.52
395.75		9717.61		9571.7
395.7		9781.11		9571.87
395.65		9873.06		9572.04
395.6		9796.54		9572.22
395.55		9808.96		9572.39
395.5		9789.36		9572.56
395.45		9682.22		9572.74
395.4		9710.25		9572.91
395.35		9586.84		9573.08
395.3		9797.74		9573.26
395.25		9555.86		9573.43
395.2		9554.89		9573.6
395.15		9477.67		9573.78
395.1		9503.43		9573.95
395.05		9643.62		9574.12
395		9578.87		9574.3
394.95		9731.87		9574.47
394.9		9611.87		9574.64
394.85		9818.81		9574.81
394.8		9665.83		9574.99
394.75		9739.23		9575.16
394.7		9510.01		9575.33
394.65		9693.49		9575.51
394.6		9528.56		9575.68
394.55		9509.99		9575.85
394.5		9744.39		9576.03
394.45		9609.29		9576.2
394.4		9476.96		9579.34
394.35		9555.17		9582.48
394.3		9517.89		9585.62
394.25		9583.8		9588.75
394.2		9608.66		9591.89
394.15		9743.41		9595.03
394.1		9616.2		9608.19
394.05		9658.16		9621.35
394		9727.88		9651.26
393.95		9723.15		0
393.9		9515.16		0
393.85		9559.15		0
393.8		9754.59		0
393.75		9673.69		0
393.7		9463		0
393.65		9321.3		0
393.6		9491.64		0
393.55		9489.66		0
393.5		9408.85		0
393.45		9403.32		0
393.4		9422.49		0
393.35		9499.76		0
393.3		9508.2		0
393.25		9673.85		0
393.2		9695.92		0
393.15		9479.02		0
393.1		9348.19		0
393.05		9243.51		0
393		9293.06		0
392.95		9470.06		0
392.9		9533.95		0
392.85		9461.36		0
392.8		9305.76		0
392.75		9504.18		0
392.7		9327.46		0
392.65		9335.01		0
392.6		9439.75		0
392.55		9356.73		0
392.5		9285.32		0
392.45		9345.75		0
392.4		9445.04		0
392.35		9511.17		0
392.3		9487.91		0
392.25		9474.32		0
392.2		9277.69		0
392.15		9426.1		0
392.1		9495.59		0
392.05		9377.4		0
392		9292.01		0

## Sheet: Ru3d+C1s Scan
							Acquisition Parameters :					Experiment Descriptions :
							Parameter					20200112\Charge Compensation\Wait Object\Mono 500µm\B-RuHf
							Total acquisition time	5 mins 0.4 secs
							Number of Scans	10
﻿							Source Gun Type	Al K Alpha
Axis	Energy	Elements=	601				Spot Size	500 µm
							Lens Mode	Standard
D:\Data\2020\20200112\B-RuHf.DATA\Ru3d+C1s Scan.VGD							Analyser Mode	CAE : Pass Energy 20.0 eV
							Energy Step Size	0.050 eV
							Number of Energy Steps	601
Binding Energy (E)				Ru3d	Ru3d5+C1s Scan A	Ru3d3+C1s Scan A	Ru3d+C1s Scan B	Ru3d+C1s Scan C	Backgnd.	Envelope	Residuals
eV		Counts / s (Residuals × 5)		Counts / s (Residuals × 5)	Counts / s (Residuals × 5)	Counts / s (Residuals × 5)	Counts / s (Residuals × 5)	Counts / s (Residuals × 5)	Counts / s (Residuals × 5)	Counts / s (Residuals × 5)	Counts / s (Residuals × 5)
300		8763.66		0	0	0	0	0	0	8769.42	-5.76382
299.95		8735.56		0	0	0	0	0	0	8741.84	-6.28558
299.9		8599.62		0	0	0	0	0	0	8606.42	-6.80236
299.85		8588.26		0	0	0	0	0	0	8595.57	-7.30837
299.8		8813.53		0	0	0	0	0	0	8821.33	-7.7983
299.75		8678.74		0	0	0	0	0	0	8687.01	-8.2676
299.7		8871.09		0	0	0	0	0	0	8879.8	-8.71255
299.65		8797.54		0	0	0	0	0	0	8806.67	-9.13036
299.6		8611.03		0	0	0	0	0	0	8620.55	-9.51922
299.55		8549.03		0	0	0	0	0	0	8558.9	-9.87828
299.5		8608.41		0	0	0	0	0	0	8618.62	-10.2076
299.45		8752.68		0	0	0	0	0	0	8763.19	-10.5079
299.4		8659.77		0	0	0	0	0	0	8670.55	-10.7806
299.35		8742.05		0	0	0	0	0	0	8753.08	-11.0279
299.3		8822.38		0	0	0	0	0	0	8833.63	-11.2519
299.25		8537.12		0	0	0	0	0	0	8548.58	-11.4554
299.2		8693.46		0	0	0	0	0	0	8705.1	-11.6408
299.15		8709.24		0	0	0	0	0	0	8721.05	-11.811
299.1		8419.09		0	0	0	0	0	0	8431.06	-11.9683
299.05		8490.72		0	0	0	0	0	0	8502.84	-12.1151
299		8697.03		0	0	0	0	0	0	8709.28	-12.2536
298.95		8587.87		0	0	0	0	0	0	8600.25	-12.3856
298.9		8499.79		0	0	0	0	0	0	8512.3	-12.5128
298.85		8475.92		0	0	0	0	0	0	8488.56	-12.6366
298.8		8608.29		0	0	0	0	0	0	8621.05	-12.758
298.75		8497.69		0	0	0	0	0	0	8510.57	-12.878
298.7		8594.56		0	0	0	0	0	0	8607.56	-12.9974
298.65		8517.92		0	0	0	0	0	0	8531.04	-13.1167
298.6		8661.1		0	0	0	0	0	0	8674.34	-13.2365
298.55		8660.25		0	0	0	0	0	0	8673.61	-13.3571
298.5		8812.59		0	0	0	0	0	0	8826.07	-13.4787
298.45		8656.78		0	0	0	0	0	0	8670.39	-13.6015
298.4		8567.24		0	0	0	0	0	0	8580.96	-13.7259
298.35		8521.29		0	0	0	0	0	0	8535.14	-13.8517
298.3		8592.08		0	0	0	0	0	0	8606.06	-13.9792
298.25		8586.7		0	0	0	0	0	0	8600.81	-14.1084
298.2		8777.45		0	0	0	0	0	0	8791.69	-14.2395
298.15		8710.03		0	0	0	0	0	0	8724.4	-14.3723
298.1		8563.45		0	0	0	0	0	0	8577.96	-14.5071
298.05		8727.06		0	0	0	0	0	0	8741.7	-14.6438
298		8729.45		0	0	0	0	0	0	8744.23	-14.7825
297.95		8585.92		0	0	0	0	0	0	8600.84	-14.9232
297.9		8661.2		0	0	0	0	0	0	8676.27	-15.066
297.85		8667.65		0	0	0	0	0	0	8682.86	-15.211
297.8		8607.13		0	0	0	0	0	0	8622.49	-15.358
297.75		8643.38		0	0	0	0	0	0	8658.88	-15.5073
297.7		8645.76		0	0	0	0	0	0	8661.42	-15.6589
297.65		8612.29		0	0	0	0	0	0	8628.1	-15.8127
297.6		8578.35		0	0	0	0	0	0	8594.32	-15.9689
297.55		8475.9		0	0	0	0	0	0	8492.03	-16.1275
297.5		8636.95		0	0	0	0	0	0	8653.24	-16.2885
297.45		8614.58		0	0	0	0	0	0	8631.03	-16.4521
297.4		8667.42		0	0	0	0	0	0	8684.03	-16.6181
297.35		8412.3		0	0	0	0	0	0	8429.09	-16.7868
297.3		8436.18		0	0	0	0	0	0	8453.14	-16.9582
297.25		8575.85		0	0	0	0	0	0	8592.98	-17.1323
297.2		8570.37		0	0	0	0	0	0	8587.68	-17.3091
297.15		8609.24		0	0	0	0	0	0	8626.73	-17.4888
297.1		8607.68		0	0	0	0	0	0	8625.36	-17.6715
297.05		8519.94		0	0	0	0	0	0	8537.79	-17.857
297		8488.02		0	0	0	0	0	0	8506.07	-18.0457
296.95		8813.92		0	0	0	0	0	0	8832.16	-18.2374
296.9		8855.46		0	0	0	0	0	0	8873.9	-18.4323
296.85		8604.59		0	0	0	0	0	0	8623.22	-18.6304
296.8		8684.24		0	0	0	0	0	0	8703.07	-18.8319
296.75		8636.51		0	0	0	0	0	0	8655.54	-19.0368
296.7		8635.24		0	0	0	0	0	0	8654.48	-19.2451
296.65		8394.98		0	0	0	0	0	0	8414.44	-19.457
296.6		8592.63		0	0	0	0	0	0	8612.3	-19.6726
296.55		8651.94		0	0	0	0	0	0	8671.84	-19.8919
296.5		8475.56		0	0	0	0	0	0	8495.68	-20.115
296.45		8715.79		0	0	0	0	0	0	8736.13	-20.342
296.4		8599.58		0	0	0	0	0	0	8620.15	-20.573
296.35		8731.7		0	0	0	0	0	0	8752.51	-20.8081
296.3		8658.84		0	0	0	0	0	0	8679.89	-21.0475
296.25		8569.1		0	0	0	0	0	0	8590.39	-21.2911
296.2		8678.58		0	0	0	0	0	0	8700.12	-21.5392
296.15		8486.71		0	0	0	0	0	0	8508.51	-21.7918
296.1		8627.97		0	0	0	0	0	0	8650.02	-22.049
296.05		8549.19		0	0	0	0	0	0	8571.5	-22.311
296		8700.38		0	0	0	0	0	0	8722.96	-22.5778
295.95		8649.81		0	0	0	0	0	0	8672.66	-22.8497
295.9		8921.03		0	0	0	0	0	0	8944.15	-23.1267
295.85		8694.35		0	0	0	0	0	0	8717.76	-23.409
295.8		8554.84		0	0	0	0	0	0	8578.54	-23.6967
295.75		8551		0	0	0	0	0	0	8574.99	-23.9899
295.7		8603.41		0	0	0	0	0	0	8627.69	-24.2889
295.65		8609.88		0	0	0	0	0	0	8634.47	-24.5937
295.6		8656.65		0	0	0	0	0	0	8681.55	-24.9045
295.55		8650.06		0	0	0	0	0	0	8675.28	-25.2215
295.5		8840.33		0	0	0	0	0	0	8865.88	-25.5448
295.45		8773.72		0	0	0	0	0	0	8799.59	-25.8747
295.4		8588.17		0	0	0	0	0	0	8614.38	-26.2113
295.35		8379.63		0	0	0	0	0	0	8406.19	-26.5548
295.3		8650.77		0	0	0	0	0	0	8677.67	-26.9053
295.25		8754.9		0	0	0	0	0	0	8782.16	-27.2632
295.2		8591.04		0	0	0	0	0	0	8618.67	-27.6286
295.15		8700.28		0	0	0	0	0	0	8728.28	-28.0017
295.1		8560.31		0	0	0	0	0	0	8588.69	-28.3827
295.05		8565.38		0	0	0	0	0	0	8594.15	-28.7719
295		8606.78		0	0	0	0	0	0	8635.95	-29.1696
294.95		8710.33		0	0	0	0	0	0	8739.9	-29.576
294.9		8548.03		0	0	0	0	0	0	8578.02	-29.9913
294.85		8656.34		0	0	0	0	0	0	8686.76	-30.4158
294.8		8745.92		0	0	0	0	0	0	8776.77	-30.8498
294.75		8576.81		0	0	0	0	0	0	8608.1	-31.2937
294.7		8568.23		0	0	0	0	0	0	8599.98	-31.7476
294.65		8672.28		0	0	0	0	0	0	8704.49	-32.212
294.6		8655.84		0	0	0	0	0	0	8688.53	-32.6871
294.55		8633.94		0	0	0	0	0	0	8667.11	-33.1734
294.5		8528.31		0	0	0	0	0	0	8561.98	-33.6711
294.45		8734.58		0	0	0	0	0	0	8768.76	-34.1807
294.4		8726.8		0	0	0	0	0	0	8761.5	-34.7025
294.35		8646.12		0	0	0	0	0	0	8681.36	-35.237
294.3		8735.98		0	0	0	0	0	0	8771.76	-35.7846
294.25		8430.3		0	0	0	0	0	0	8466.64	-36.3456
294.2		8617.56		0	0	0	0	0	0	8654.48	-36.9207
294.15		8642.43		0	0	0	0	0	0	8679.94	-37.5103
294.1		8856.89		0	0	0	0	0	0	8895.01	-38.1148
294.05		8777.93		0	0	0	0	0	0	8816.66	-38.7349
294		8414.78		8629.45	8642	8656.27	8629.45	8629.45	8629.45	8668.82	-254.045
293.95		8599.41		8593.69	8606.38	8621.03	8593.69	8593.69	8593.69	8633.72	-34.3077
293.9		8760.36		8593.68	8606.51	8621.55	8593.68	8593.68	8593.68	8634.37	125.992
293.85		8570.77		8593.66	8606.63	8622.08	8593.66	8593.66	8593.66	8635.04	-64.2749
293.8		8588.92		8593.65	8606.76	8622.62	8593.65	8593.65	8593.65	8635.73	-46.8167
293.75		8664.63		8593.63	8606.89	8623.19	8593.63	8593.63	8593.63	8636.45	28.1802
293.7		8556.99		8593.61	8607.02	8623.77	8593.61	8593.61	8593.61	8637.17	-80.1865
293.65		8634.62		8593.57	8607.13	8624.34	8593.57	8593.57	8593.57	8637.9	-3.27629
293.6		8577.06		8593.51	8607.22	8624.92	8593.51	8593.51	8593.51	8638.63	-61.5694
293.55		8575.95		8593.46	8607.32	8625.51	8593.46	8593.46	8593.46	8639.38	-63.4327
293.5		8657.15		8593.4	8607.42	8626.13	8593.4	8593.4	8593.4	8640.16	16.9919
293.45		8702.18		8593.33	8607.52	8626.76	8593.33	8593.33	8593.33	8640.95	61.2357
293.4		8916.72		8593.26	8607.61	8627.41	8593.26	8593.26	8593.26	8641.76	274.962
293.35		8735.4		8593.17	8607.69	8628.06	8593.17	8593.17	8593.17	8642.58	92.8186
293.3		8562.94		8593.07	8607.76	8628.73	8593.07	8593.07	8593.07	8643.41	-80.4746
293.25		8689.4		8592.96	8607.82	8629.41	8592.96	8592.96	8592.96	8644.27	45.131
293.2		8755.21		8592.84	8607.88	8630.11	8592.84	8592.84	8592.84	8645.15	110.061
293.15		8800.47		8592.71	8607.93	8630.83	8592.71	8592.71	8592.71	8646.05	154.423
293.1		8828.53		8592.59	8607.99	8631.58	8592.59	8592.59	8592.59	8646.98	181.545
293.05		8692.75		8592.47	8608.06	8632.37	8592.47	8592.47	8592.47	8647.96	44.7942
293		8677.22		8592.35	8608.12	8633.19	8592.35	8592.35	8592.35	8648.96	28.2626
292.95		8782.65		8592.22	8608.18	8634.02	8592.22	8592.22	8592.22	8649.99	132.664
292.9		8665.27		8592.07	8608.23	8634.88	8592.07	8592.07	8592.07	8651.05	14.225
292.85		8796.89		8591.92	8608.28	8635.78	8591.92	8591.92	8591.92	8652.14	144.751
292.8		8851.66		8591.79	8608.35	8636.72	8591.79	8591.79	8591.79	8653.29	198.371
292.75		8715.87		8591.66	8608.44	8637.72	8591.66	8591.66	8591.66	8654.5	61.3751
292.7		8862.26		8591.53	8608.52	8638.76	8591.53	8591.53	8591.53	8655.74	206.516
292.65		8777.89		8591.39	8608.59	8639.83	8591.39	8591.39	8591.39	8657.03	120.863
292.6		8591.16		8591.25	8608.67	8640.94	8591.25	8591.25	8591.25	8658.36	-67.2019
292.55		8680.83		8591.11	8608.75	8642.1	8591.11	8591.11	8591.11	8659.74	21.0936
292.5		8784.57		8590.96	8608.83	8643.31	8590.96	8590.96	8590.96	8661.18	123.386
292.45		8773.32		8590.83	8608.94	8644.59	8590.83	8590.83	8590.83	8662.69	110.625
292.4		8863.27		8590.71	8609.05	8645.93	8590.71	8590.71	8590.71	8664.27	199
292.35		8707.85		8590.59	8609.18	8647.35	8590.59	8590.59	8590.59	8665.93	41.915
292.3		8737.44		8590.49	8609.31	8648.83	8590.49	8590.49	8590.49	8667.66	69.7793
292.25		8695.03		8590.37	8609.45	8650.38	8590.37	8590.37	8590.37	8669.46	25.5751
292.2		8648.34		8590.26	8609.6	8652	8590.26	8590.26	8590.26	8671.34	-23.0026
292.15		8641.19		8590.17	8609.77	8653.72	8590.17	8590.17	8590.17	8673.31	-32.1251
292.1		8742.47		8590.07	8609.94	8655.51	8590.07	8590.07	8590.07	8675.37	67.0958
292.05		8695.39		8589.99	8610.13	8657.4	8589.99	8589.99	8589.99	8677.54	17.858
292		8522.55		8589.92	8610.34	8659.39	8589.92	8589.92	8589.92	8679.8	-157.256
291.95		8612.38		8589.85	8610.55	8661.47	8589.85	8589.85	8589.85	8682.17	-69.7868
291.9		8787.5		8589.77	8610.76	8663.65	8589.77	8589.77	8589.77	8684.64	102.866
291.85		8664.46		8589.68	8610.97	8665.93	8589.68	8589.68	8589.68	8687.21	-22.7552
291.8		8587.54		8589.59	8611.18	8668.31	8589.59	8589.59	8589.59	8689.9	-102.356
291.75		8727.88		8589.5	8611.4	8670.82	8589.5	8589.5	8589.5	8692.72	35.1583
291.7		8804.02		8589.41	8611.63	8673.46	8589.41	8589.41	8589.41	8695.68	108.34
291.65		8701.02		8589.32	8611.85	8676.23	8589.32	8589.32	8589.32	8698.77	2.25447
291.6		8767.72		8589.21	8612.08	8679.14	8589.21	8589.21	8589.21	8702	65.7172
291.55		8670.28		8589.12	8612.32	8682.21	8589.12	8589.12	8589.12	8705.41	-35.1332
291.5		8703.88		8589.01	8612.56	8685.44	8589.01	8589.01	8589.01	8708.99	-5.10453
291.45		8653.98		8588.9	8612.79	8688.84	8588.9	8588.9	8588.9	8712.74	-58.7662
291.4		8731.41		8588.77	8613.03	8692.43	8588.77	8588.77	8588.77	8716.68	14.729
291.35		8643.04		8588.64	8613.26	8696.21	8588.64	8588.64	8588.64	8720.83	-77.7918
291.3		8792.24		8588.5	8613.51	8700.2	8588.5	8588.5	8588.5	8725.21	67.03
291.25		8727.07		8588.36	8613.75	8704.43	8588.36	8588.36	8588.36	8729.82	-2.74595
291.2		8892.79		8588.21	8613.99	8708.9	8588.21	8588.21	8588.21	8734.68	158.112
291.15		8874.92		8588.06	8614.25	8713.65	8588.06	8588.06	8588.06	8739.83	135.094
291.1		8736.79		8587.91	8614.5	8718.68	8587.91	8587.91	8587.91	8745.27	-8.47991
291.05		8842.06		8587.74	8614.76	8724.01	8587.74	8587.74	8587.74	8751.03	91.0304
291		8872.37		8587.56	8615.02	8729.67	8587.56	8587.56	8587.56	8757.13	115.24
290.95		8649.39		8587.39	8615.29	8735.7	8587.39	8587.39	8587.39	8763.6	-114.212
290.9		8720.4		8587.22	8615.57	8742.13	8587.22	8587.22	8587.22	8770.48	-50.0836
290.85		8884.08		8587.06	8615.87	8748.99	8587.06	8587.06	8587.06	8777.8	106.276
290.8		8814.33		8586.9	8616.19	8756.3	8586.9	8586.9	8586.9	8785.59	28.7335
290.75		8764.21		8586.73	8616.51	8764.09	8586.73	8586.73	8586.73	8793.88	-29.6654
290.7		8621.5		8586.57	8616.85	8772.43	8586.57	8586.57	8586.57	8802.71	-181.204
290.65		8801.63		8586.42	8617.21	8781.33	8586.42	8586.42	8586.42	8812.13	-10.5048
290.6		8874.48		8586.25	8617.57	8790.83	8586.25	8586.25	8586.25	8822.16	52.3242
290.55		8838.07		8586.07	8617.93	8800.98	8586.07	8586.07	8586.07	8832.85	5.22816
290.5		8721.99		8585.89	8618.31	8811.83	8585.89	8585.89	8585.89	8844.25	-122.257
290.45		8718.78		8585.71	8618.7	8823.42	8585.71	8585.71	8585.71	8856.41	-137.624
290.4		8907.06		8585.51	8619.08	8835.79	8585.51	8585.51	8585.51	8869.37	37.691
290.35		8848.25		8585.28	8619.46	8848.98	8585.29	8585.28	8585.28	8883.16	-34.9117
290.3		8876.09		8585.04	8619.82	8863.06	8585.04	8585.04	8585.04	8897.86	-21.7665
290.25		8885.82		8584.77	8620.19	8878.07	8584.78	8584.77	8584.77	8913.5	-27.6777
290.2		8996.28		8584.49	8620.56	8894.05	8584.5	8584.49	8584.49	8930.14	66.1429
290.15		9041.75		8584.19	8620.93	8911.06	8584.2	8584.19	8584.19	8947.82	93.9311
290.1		9068.63		8583.87	8621.3	8929.13	8583.89	8583.87	8583.87	8966.58	102.049
290.05		9142.21		8583.53	8621.67	8948.29	8583.55	8583.53	8583.53	8986.45	155.758
290		9078.34		8583.17	8622.03	8968.56	8583.2	8583.17	8583.17	9007.46	70.8838
289.95		8990.55		8582.8	8622.41	8989.97	8582.84	8582.8	8582.8	9029.62	-39.071
289.9		8954.9		8582.4	8622.78	9012.5	8582.46	8582.4	8582.4	9052.93	-98.0328
289.85		9217.05		8581.99	8623.16	9036.13	8582.06	8581.99	8581.99	9077.37	139.683
289.8		9176.44		8581.56	8623.54	9060.82	8581.64	8581.56	8581.56	9102.89	73.5454
289.75		8990.38		8581.1	8623.93	9086.51	8581.21	8581.1	8581.1	9129.45	-139.07
289.7		9204.95		8580.65	8624.34	9113.14	8580.78	8580.65	8580.65	9156.97	47.9812
289.65		9270.61		8580.19	8624.77	9140.6	8580.36	8580.19	8580.19	9185.35	85.252
289.6		9358.89		8579.7	8625.21	9168.71	8579.92	8579.7	8579.7	9214.44	144.452
289.55		9346.8		8579.17	8625.63	9197.31	8579.44	8579.17	8579.17	9244.04	102.763
289.5		9132.81		8578.63	8626.06	9226.23	8578.97	8578.63	8578.63	9274	-141.189
289.45		9171.77		8578.08	8626.52	9255.25	8578.5	8578.08	8578.08	9304.11	-132.342
289.4		9350.26		8577.5	8626.98	9284.1	8578.02	8577.5	8577.5	9334.1	16.1609
289.35		9579.7		8576.91	8627.47	9312.52	8577.56	8576.91	8576.91	9363.73	215.974
289.3		9371.45		8576.31	8627.98	9340.23	8577.11	8576.31	8576.31	9392.7	-21.2439
289.25		9285.29		8575.7	8628.51	9366.91	8576.68	8575.7	8575.7	9420.72	-135.425
289.2		9460.92		8575.06	8629.07	9392.26	8576.28	8575.06	8575.06	9447.47	13.4502
289.15		9330.54		8574.41	8629.64	9415.93	8575.9	8574.41	8574.41	9472.65	-142.105
289.1		9417.41		8573.75	8630.25	9437.64	8575.57	8573.75	8573.75	9495.95	-78.5465
289.05		9501.67		8573.1	8630.91	9457.09	8575.31	8573.1	8573.1	9517.11	-15.4458
289		9622.14		8572.44	8631.61	9474	8575.12	8572.44	8572.44	9535.86	86.2847
288.95		9432.72		8571.77	8632.35	9488.1	8575.02	8571.77	8571.77	9551.93	-119.213
288.9		9242.13		8571.07	8633.11	9499.16	8575	8571.07	8571.07	9565.12	-322.989
288.85		9334.29		8570.36	8633.91	9507.01	8575.09	8570.36	8570.36	9575.29	-241.003
288.8		9570.46		8569.62	8634.74	9511.51	8575.3	8569.62	8569.62	9582.3	-11.8488
288.75		9541.74		8568.86	8635.61	9512.58	8575.66	8568.86	8568.86	9586.12	-44.3834
288.7		9695.49		8568.1	8636.53	9510.21	8576.22	8568.1	8568.1	9586.76	108.73
288.65		9573.19		8567.34	8637.52	9504.44	8577	8567.34	8567.34	9584.28	-11.0875
288.6		9804.09		8566.57	8638.56	9495.32	8578.04	8566.57	8566.57	9578.79	225.299
288.55		9691.12		8565.76	8639.65	9482.96	8579.34	8565.76	8565.76	9570.43	120.693
288.5		9554.01		8564.95	8640.8	9467.57	8580.97	8564.95	8564.95	9559.45	-5.43955
288.45		9561.24		8564.14	8642.03	9449.37	8583	8564.14	8564.14	9546.13	15.1111
288.4		9618.86		8563.33	8643.36	9428.62	8585.46	8563.33	8563.33	9530.77	88.0834
288.35		9657.14		8562.54	8644.78	9405.6	8588.44	8562.54	8562.54	9513.73	143.412
288.3		9501.19		8561.76	8646.3	9380.6	8591.97	8561.76	8561.76	9495.36	5.82469
288.25		9503.41		8561.01	8647.96	9353.98	8596.15	8561.01	8561.01	9476.08	27.3256
288.2		9432.88		8560.27	8649.74	9326.03	8601.04	8560.27	8560.27	9456.26	-23.375
288.15		9492.58		8559.55	8651.63	9297.05	8606.7	8559.55	8559.55	9436.28	56.2932
288.1		9489.69		8558.83	8653.65	9267.35	8613.21	8558.83	8558.83	9416.55	73.1355
288.05		9260.79		8558.14	8655.81	9237.25	8620.67	8558.14	8558.14	9397.46	-136.673
288		9461.59		8557.47	8658.13	9207.02	8629.17	8557.47	8557.47	9379.38	82.211
287.95		9407.67		8556.82	8660.6	9176.89	8638.8	8556.82	8556.82	9362.66	45.0035
287.9		9496.29		8556.18	8663.23	9147.09	8649.64	8556.18	8556.18	9347.61	148.674
287.85		9239.82		8555.54	8666.02	9117.81	8661.78	8555.54	8555.54	9334.54	-94.7207
287.8		9310.32		8554.92	8668.99	9089.23	8675.35	8554.92	8554.92	9323.73	-13.4045
287.75		9178.95		8554.31	8672.14	9061.47	8690.42	8554.31	8554.31	9315.42	-136.47
287.7		9420.19		8553.69	8675.48	9034.65	8707.08	8553.69	8553.69	9309.82	110.362
287.65		9382.19		8553.1	8679.04	9008.86	8725.46	8553.1	8553.1	9307.16	75.0244
287.6		9162.56		8552.51	8682.82	8984.16	8745.64	8552.51	8552.51	9307.59	-145.025
287.55		9401.29		8551.94	8686.83	8960.58	8767.69	8551.94	8551.94	9311.24	90.0449
287.5		9270.35		8551.33	8691.07	8938.13	8791.68	8551.33	8551.33	9318.21	-47.861
287.45		9175.64		8550.72	8695.55	8916.81	8817.7	8550.72	8550.72	9328.61	-152.973
287.4		9281.75		8550.08	8700.28	8896.6	8845.77	8550.08	8550.08	9342.49	-60.7398
287.35		9410.07		8549.45	8705.32	8877.5	8876	8549.45	8549.45	9359.91	50.1513
287.3		9535.88		8548.79	8710.65	8859.47	8908.38	8548.79	8548.79	9380.91	154.969
287.25		9474.33		8548.12	8716.3	8842.45	8942.94	8548.12	8548.12	9405.46	68.8688
287.2		9520.2		8547.43	8722.31	8826.43	8979.69	8547.43	8547.43	9433.57	86.631
287.15		9438.45		8546.71	8728.69	8811.33	9018.59	8546.71	8546.71	9465.18	-26.7368
287.1		9576.76		8545.96	8735.44	8797.09	9059.6	8545.96	8545.96	9500.22	76.5351
287.05		9497.83		8545.18	8742.64	8783.69	9102.66	8545.18	8545.18	9538.63	-40.8001
287		9557.9		8544.38	8750.3	8771.07	9147.7	8544.38	8544.38	9580.3	-22.4007
286.95		9690.68		8543.55	8758.46	8759.17	9194.59	8543.55	8543.55	9625.11	65.5713
286.9		9752.89		8542.7	8767.16	8747.94	9243.19	8542.7	8542.7	9672.9	79.982
286.85		9570.16		8541.82	8776.45	8737.35	9293.35	8541.81	8541.81	9723.52	-153.358
286.8		9696.53		8540.9	8786.36	8727.33	9344.85	8540.9	8540.9	9776.76	-80.2341
286.75		9914.13		8539.96	8796.96	8717.86	9397.5	8539.95	8539.95	9832.43	81.6987
286.7		9929.38		8538.97	8808.28	8708.88	9451.04	8538.96	8538.96	9890.28	39.1038
286.65		9857.05		8537.95	8820.38	8700.34	9505.2	8537.93	8537.93	9950.07	-93.0189
286.6		9961.01		8536.9	8833.32	8692.23	9559.7	8536.87	8536.87	10011.5	-50.5332
286.55		9957.83		8535.82	8847.17	8684.5	9614.21	8535.76	8535.76	10074.4	-116.586
286.5		10088.9		8534.68	8861.97	8677.09	9668.4	8534.59	8534.59	10138.4	-49.4974
286.45		10145.7		8533.51	8877.8	8670	9721.92	8533.36	8533.36	10203.2	-57.4677
286.4		10173.4		8532.32	8894.72	8663.18	9774.42	8532.06	8532.06	10268.5	-95.0557
286.35		10437.2		8531.14	8912.83	8656.64	9825.55	8530.72	8530.72	10334	103.237
286.3		10466.5		8529.99	8932.18	8650.32	9874.94	8529.32	8529.32	10399.5	67.0074
286.25		10499.5		8528.92	8952.85	8644.23	9922.21	8527.86	8527.86	10464.6	34.8375
286.2		10844.6		8528.01	8974.91	8638.33	9967.01	8526.35	8526.35	10529.2	315.389
286.15		10539		8527.36	8998.42	8632.61	10009	8524.78	8524.78	10593.1	-54.0454
286.1		10739.2		8527.11	9023.44	8627.05	10047.8	8523.15	8523.15	10656	83.2416
286.05		10788.7		8527.48	9050.02	8621.66	10083.2	8521.47	8521.47	10717.9	70.8506
286		10760.7		8528.78	9078.23	8616.44	10114.7	8519.78	8519.78	10778.8	-18.1938
285.95		10837.3		8531.36	9108.05	8611.36	10142.3	8518.05	8518.05	10838.9	-1.6656
285.9		10992.1		8535.73	9139.49	8606.4	10165.6	8516.27	8516.27	10898.4	93.707
285.85		10803.3		8542.58	9172.51	8601.57	10184.3	8514.46	8514.46	10957.6	-154.249
285.8		10728.8		8552.72	9207.05	8596.82	10198.4	8512.59	8512.59	11017.2	-288.431
285.75		10924.5		8567.28	9243.02	8592.17	10207.6	8510.68	8510.68	11078.1	-153.563
285.7		11196		8587.62	9280.33	8587.62	10212	8508.74	8508.74	11141.4	54.597
285.65		11319.7		8615.37	9318.79	8583.15	10211.4	8506.74	8506.74	11208.5	111.201
285.6		11362.7		8652.49	9358.18	8578.72	10205.8	8504.69	8504.69	11281.1	81.6405
285.55		11384.1		8701.29	9398.29	8574.36	10195.2	8502.59	8502.59	11361.4	22.7428
285.5		11111.7		8764.34	9438.78	8570	10179.7	8500.39	8500.39	11451.7	-339.945
285.45		11503.8		8844.52	9479.31	8565.62	10159.4	8498.08	8498.08	11554.6	-50.8013
285.4		11671.5		8944.95	9519.53	8561.22	10134.4	8495.66	8495.66	11673.1	-1.62186
285.35		11707.2		9068.85	9559.03	8556.78	10104.9	8493.11	8493.11	11810.2	-103.071
285.3		12151.8		9219.39	9597.38	8552.3	10071.2	8490.44	8490.44	11968.9	182.901
285.25		12360.3		9399.57	9634.15	8547.77	10033.4	8487.65	8487.65	12151.9	208.405
285.2		12488.9		9611.91	9668.86	8543.19	9991.92	8484.74	8484.73	12361.7	127.191
285.15		12877.3		9858.23	9701	8538.48	9946.95	8481.63	8481.62	12599.8	277.474
285.1		13178.3		10139.5	9730.11	8533.65	9898.83	8478.33	8478.32	12867.1	311.207
285.05		13028.5		10455.4	9755.75	8528.68	9847.9	8474.83	8474.82	13163.2	-134.748
285		13247.4		10804.2	9777.49	8523.55	9794.5	8471.11	8471.11	13486.4	-239.083
284.95		13824.3		11182.8	9794.96	8518.26	9738.99	8467.18	8467.18	13833.5	-9.17428
284.9		14224.2		11586	9807.83	8512.79	9681.72	8463.02	8463.01	14199.3	24.8644
284.85		14515.5		12007.1	9815.81	8507.1	9623.04	8458.6	8458.59	14577.3	-61.8145
284.8		14769.6		12437.8	9818.74	8501.24	9563.32	8453.94	8453.93	14959.3	-189.679
284.75		15245.4		12868.1	9816.5	8495.17	9502.9	8449.04	8449.04	15335.6	-90.1908
284.7		15670.4		13287.1	9809.02	8488.89	9442.11	8443.89	8443.88	15695.5	-25.0768
284.65		16187		13683	9796.35	8482.4	9381.27	8438.49	8438.47	16027.6	159.417
284.6		16213.8		14044	9778.63	8475.73	9320.72	8432.87	8432.85	16320.5	-106.704
284.55		16587.4		14358.6	9756.09	8468.92	9260.77	8427.07	8427.04	16563.2	24.1866
284.5		16663.5		14616.2	9728.98	8461.96	9201.68	8421.09	8421.06	16745.7	-82.1769
284.45		16914.7		14808	9697.67	8454.91	9143.73	8414.99	8414.95	16859.5	55.1798
284.4		16825.7		14927.1	9662.58	8447.82	9087.18	8408.81	8408.77	16898.5	-72.8182
284.35		16843.5		14969.1	9624.15	8440.72	9032.26	8402.6	8402.55	16858.7	-15.1548
284.3		17015.2		14932.3	9582.9	8433.7	8979.18	8396.44	8396.37	16739	276.184
284.25		16448.7		14817.9	9539.3	8426.77	8928.11	8390.35	8390.27	16541.3	-92.6531
284.2		16350.9		14629.7	9493.9	8420.02	8879.22	8384.42	8384.31	16270	80.8745
284.15		16097.7		14374.3	9447.18	8413.47	8832.62	8378.66	8378.53	15932.1	165.65
284.1		15488.6		14060.1	9399.63	8407.17	8788.41	8373.13	8372.97	15536.6	-48.0093
284.05		15119.6		13697.6	9351.7	8401.13	8746.62	8367.85	8367.65	15094.2	25.4037
284		14400.6		13297.9	9303.84	8395.41	8707.34	8362.87	8362.64	14616.9	-216.254
283.95		14048.3		12873.2	9256.46	8390.06	8670.59	8358.25	8357.96	14116.7	-68.4066
283.9		13668.1		12435.1	9209.86	8385.06	8636.34	8353.97	8353.61	13605.9	62.2069
283.85		13279.3		11994.9	9164.36	8380.42	8604.56	8350.04	8349.61	13095.9	183.413
283.8		12492.1		11562.8	9120.2	8376.17	8575.2	8346.49	8345.97	12596.9	-104.85
283.75		12051.4		11147.4	9077.57	8372.28	8548.19	8343.31	8342.68	12118	-66.6392
283.7		11587.3		10755.9	9036.63	8368.74	8523.44	8340.48	8339.72	11666.3	-79.006
283.65		11332.5		10393.6	8997.46	8365.51	8500.81	8337.96	8337.06	11247.1	85.383
283.6		10858		10064.2	8960.15	8362.6	8480.24	8335.77	8334.69	10864.2	-6.17632
283.55		10419.6		9769.77	8924.76	8359.99	8461.61	8333.91	8332.62	10519.5	-99.9167
283.5		10275.3		9510.74	8891.3	8357.68	8444.81	8332.35	8330.83	10213.6	61.7313
283.45		10129.3		9286.4	8859.72	8355.6	8429.68	8331.05	8329.25	9945.44	183.817
283.4		9727.24		9095.03	8829.97	8353.73	8416.11	8329.99	8327.87	9713.35	13.889
283.35		9367.61		8934.23	8802.03	8352.07	8403.98	8329.18	8326.68	9514.76	-147.148
283.3		9306.36		8801.06	8775.83	8350.58	8393.18	8328.58	8325.66	9346.59	-40.237
283.25		9289.78		8692.34	8751.28	8349.26	8383.59	8328.2	8324.79	9205.54	84.2396
283.2		9244.63		8604.81	8728.31	8348.07	8375.1	8328.01	8324.03	9088.18	156.446
283.15		8813.44		8535.32	8706.82	8347	8367.61	8328.01	8323.38	8991.22	-177.777
283.1		8892.86		8480.91	8686.74	8346.03	8361.03	8328.19	8322.84	8911.55	-18.6901
283.05		8695.11		8438.86	8667.98	8345.17	8355.26	8328.55	8322.37	8846.31	-151.204
283		8726.23		8406.78	8650.44	8344.36	8350.19	8329.07	8321.96	8792.98	-66.7534
282.95		8659.17		8382.61	8634.02	8343.6	8345.75	8329.73	8321.59	8749.37	-90.1967
282.9		8700.1		8364.64	8618.67	8342.9	8341.89	8330.58	8321.26	8713.64	-13.5362
282.85		8558.59		8351.46	8604.33	8342.27	8338.55	8331.61	8320.99	8684.25	-125.665
282.8		8589.42		8341.89	8590.89	8341.66	8335.64	8332.81	8320.74	8659.93	-70.5083
282.75		8791.61		8335.02	8578.31	8341.09	8333.12	8334.19	8320.51	8639.67	151.934
282.7		8535.36		8330.14	8566.51	8340.54	8330.95	8335.75	8320.31	8622.67	-87.3113
282.65		8472.3		8326.7	8555.45	8340.02	8329.07	8337.51	8320.12	8608.28	-135.985
282.6		8562.57		8324.29	8545.05	8339.52	8327.44	8339.46	8319.93	8596.03	-33.4605
282.55		8455.86		8322.6	8535.27	8339.02	8326.03	8341.6	8319.75	8585.52	-129.661
282.5		8419.33		8321.41	8526.06	8338.53	8324.81	8343.94	8319.57	8576.48	-157.159
282.45		8520.25		8320.56	8517.39	8338.06	8323.75	8346.5	8319.39	8568.7	-48.447
282.4		8541.75		8319.97	8509.22	8337.6	8322.84	8349.28	8319.23	8562.01	-20.2565
282.35		8719.31		8319.52	8501.52	8337.15	8322.05	8352.28	8319.06	8556.28	163.034
282.3		8509.04		8319.18	8494.23	8336.7	8321.35	8355.5	8318.89	8551.4	-42.3571
282.25		8576.93		8318.9	8487.34	8336.26	8320.75	8358.94	8318.72	8547.29	29.6374
282.2		8547.74		8318.64	8480.8	8335.81	8320.2	8362.58	8318.54	8543.88	3.85219
282.15		8559.95		8318.4	8474.59	8335.35	8319.69	8366.42	8318.34	8541.11	18.8389
282.1		8533.15		8318.16	8468.69	8334.88	8319.23	8370.46	8318.12	8538.93	-5.77598
282.05		8547.82		8317.93	8463.08	8334.42	8318.81	8374.7	8317.91	8537.3	10.5165
282		8671.07		8317.71	8457.76	8333.96	8318.43	8379.13	8317.7	8536.2	134.868
281.95		8698.33		8317.48	8452.69	8333.5	8318.07	8383.72	8317.48	8535.56	162.769
281.9		8650.39		8317.28	8447.87	8333.07	8317.75	8388.49	8317.27	8535.37	115.029
281.85		8593.28		8317.07	8443.29	8332.64	8317.45	8393.4	8317.07	8535.57	57.7164
281.8		8616.51		8316.86	8438.91	8332.2	8317.16	8398.4	8316.86	8536.11	80.403
281.75		8686.57		8316.64	8434.73	8331.77	8316.89	8403.5	8316.64	8536.96	149.602
281.7		8331.59		8316.44	8430.75	8331.35	8316.63	8408.67	8316.44	8538.09	-206.502
281.65		8527.39		8316.25	8426.96	8330.95	8316.4	8413.88	8316.25	8539.45	-12.0623
281.6		8693.14		8316.06	8423.33	8330.55	8316.18	8419.09	8316.06	8540.98	152.162
281.55		8534.31		8315.88	8419.87	8330.18	8315.97	8424.27	8315.88	8542.66	-8.34992
281.5		8401.69		8315.71	8416.57	8329.82	8315.79	8429.4	8315.71	8544.44	-142.743
281.45		8526.8		8315.56	8413.42	8329.47	8315.62	8434.42	8315.56	8546.25	-19.4518
281.4		8665.04		8315.4	8410.4	8329.12	8315.44	8439.29	8315.4	8548.06	116.981
281.35		8463.28		8315.22	8407.48	8328.76	8315.26	8443.96	8315.22	8549.79	-86.5143
281.3		8378.38		8315.05	8404.68	8328.4	8315.08	8448.41	8315.05	8551.43	-173.05
281.25		8522.68		8314.89	8402	8328.07	8314.91	8452.61	8314.89	8552.93	-30.242
281.2		8721.71		8314.73	8399.43	8327.73	8314.75	8456.52	8314.73	8554.24	167.464
281.15		8589.18		8314.55	8396.94	8327.39	8314.57	8460.07	8314.55	8555.31	33.865
281.1		8458.94		8314.37	8394.54	8327.04	8314.38	8463.26	8314.37	8556.11	-97.1714
281.05		8528.8		8314.2	8392.24	8326.71	8314.21	8466.08	8314.2	8556.62	-27.8279
281		8484.67		8314.04	8390.02	8326.38	8314.04	8468.47	8314.04	8556.81	-72.1334
280.95		8658.23		8313.86	8387.87	8326.04	8313.86	8470.41	8313.86	8556.62	101.613
280.9		8601.01		8313.67	8385.79	8325.7	8313.67	8471.88	8313.67	8556.04	44.9698
280.85		8458.38		8313.5	8383.8	8325.38	8313.5	8472.89	8313.5	8555.07	-96.6895
280.8		8451.15		8313.34	8381.88	8325.07	8313.34	8473.43	8313.34	8553.71	-102.557
280.75		8584.99		8313.17	8380.02	8324.76	8313.17	8473.46	8313.17	8551.9	33.0847
280.7		8616.92		8312.99	8378.21	8324.43	8312.99	8472.99	8312.99	8549.66	67.2598
280.65		8472.88		8312.81	8376.47	8324.12	8312.82	8472.03	8312.81	8546.98	-74.1009
280.6		8406.35		8312.64	8374.77	8323.8	8312.64	8470.58	8312.64	8543.88	-137.531
280.55		8622.67		8312.46	8373.13	8323.49	8312.46	8468.66	8312.46	8540.36	82.3149
280.5		8645.44		8312.28	8371.54	8323.17	8312.28	8466.27	8312.28	8536.43	109.008
280.45		8502.49		8312.1	8370	8322.86	8312.1	8463.45	8312.1	8532.12	-29.6272
280.4		8659.4		8311.93	8368.52	8322.57	8311.93	8460.24	8311.93	8527.46	131.94
280.35		8564.98		8311.78	8367.09	8322.29	8311.78	8456.64	8311.78	8522.46	42.5202
280.3		8501.2		8311.62	8365.7	8322	8311.62	8452.68	8311.62	8517.15	-15.9487
280.25		8486.78		8311.45	8364.35	8321.72	8311.45	8448.39	8311.45	8511.55	-24.7734
280.2		8281.12		8311.31	8363.05	8321.45	8311.31	8443.84	8311.31	8505.73	-224.606
280.15		8498.27		8311.18	8361.81	8321.21	8311.18	8439.04	8311.18	8499.7	-1.43063
280.1		8607.24		8311.05	8360.6	8320.96	8311.05	8434.03	8311.05	8493.49	113.751
280.05		8430.85		8310.93	8359.44	8320.73	8310.93	8428.84	8310.93	8487.15	-56.3041
280		8314.22		8310.8	8358.3	8320.49	8310.8	8423.52	8310.8	8480.7	-166.478
279.95		8466.29		8310.67	8357.19	8320.25	8310.67	8418.08	8310.67	8474.18	-7.88784
279.9		8496.93		8310.54	8356.11	8320.01	8310.54	8412.58	8310.54	8467.62	29.3108
279.85		8518.14		8310.4	8355.05	8319.77	8310.4	8407.04	8310.4	8461.05	57.093
279.8		8625.89		8310.25	8354.01	8319.51	8310.25	8401.49	8310.25	8454.5	171.385
279.75		8554.53		8310.11	8352.99	8319.27	8310.11	8395.99	8310.11	8448.03	106.507
279.7		8521.38		8309.97	8352.01	8319.02	8309.97	8390.55	8309.97	8441.65	79.7341
279.65		8379.43		8309.83	8351.06	8318.79	8309.83	8385.21	8309.83	8435.39	-55.9621
279.6		8650.22		8309.7	8350.13	8318.56	8309.7	8379.99	8309.7	8429.28	220.944
279.55		8529.61		8309.57	8349.23	8318.33	8309.57	8374.92	8309.57	8423.34	106.272
279.5		8372.96		8309.45	8348.36	8318.12	8309.45	8370.01	8309.45	8417.59	-44.6351
279.45		8261.1		8309.34	8347.53	8317.92	8309.34	8365.3	8309.34	8412.06	-150.953
279.4		8461.5		8309.24	8346.72	8317.72	8309.24	8360.78	8309.24	8406.74	54.7581
279.35		8356.84		8309.16	8345.94	8317.55	8309.16	8356.48	8309.16	8401.66	-44.819
279.3		8423.6		8309.08	8345.2	8317.39	8309.08	8352.4	8309.08	8396.83	26.7737
279.25		8448.94		8309.03	8344.49	8317.25	8309.03	8348.56	8309.03	8392.25	56.6974
279.2		8462.78		8308.99	8343.82	8317.13	8308.99	8344.96	8308.99	8387.93	74.8522
279.15		8277.35		8308.97	8343.18	8317.02	8308.97	8341.59	8308.97	8383.86	-106.507
279.1		8262.5		8308.96	8342.57	8316.92	8308.96	8338.45	8308.96	8380.03	-117.535
279.05		8295.55		8308.94	8341.97	8316.82	8308.94	8335.53	8308.94	8376.44	-80.8905
279		8252.35		8308.91	8341.36	8316.71	8308.91	8332.8	8308.91	8373.06	-120.705
278.95		8235.17		8308.88	8340.78	8316.6	8308.88	8330.28	8308.88	8369.91	-134.739
278.9		8137.67		8308.86	8340.22	8316.51	8308.86	8327.98	8308.86	8366.98	-229.313
278.85		8494.53		8308.86	8339.69	8316.42	8308.86	8325.88	8308.86	8364.27	130.257
278.8		8587.55		8308.86	8339.17	8316.35	8308.86	8323.96	8308.86	8361.77	225.784
278.75		8349.01		8309.73	8339.55	8317.15	8309.73	8323.1	8309.73	8360.33	-11.3257
278.7		8285.33		8310.61	8339.94	8317.96	8310.61	8322.41	8310.61	8359.07	-73.7397
278.65		8288.16		8311.49	8340.34	8318.77	8311.49	8321.86	8311.49	8357.98	-69.8205
278.6		8221.28		8312.37	8340.75	8319.57	8312.37	8321.47	8312.37	8357.05	-135.765
278.55		8250.8		8313.25	8341.18	8320.38	8313.25	8321.2	8313.25	8356.25	-105.451
278.5		8395.16		8314.13	8341.61	8321.19	8314.13	8321.06	8314.13	8355.6	39.564
278.45		8340.86		8315.01	8342.06	8322	8315.01	8321.03	8315.01	8355.07	-14.2023
278.4		8454.39		8315.89	8342.52	8322.82	8315.89	8321.1	8315.89	8354.65	99.7442
278.35		8483.04		8316.77	8342.98	8323.63	8316.77	8321.27	8316.77	8354.34	128.706
278.3		8370.58		8317.65	8343.46	8324.44	8317.65	8321.52	8317.65	8354.12	16.4637
278.25		8447.15		8318.53	8343.94	8325.26	8318.53	8321.85	8318.53	8353.99	93.1558
278.2		8442.25		8319.41	8344.44	8326.07	8319.41	8322.25	8319.41	8353.94	88.3087
278.15		8481.36		8320.29	8344.94	8326.89	8320.29	8322.71	8320.29	8353.96	127.402
278.1		8410.76		8321.17	8345.45	8327.71	8321.17	8323.23	8321.17	8354.05	56.7093
278.05		8305.66		8322.05	8345.97	8328.53	8322.05	8323.79	8322.05	8354.19	-48.5337
278		8364.43		8322.93	8346.5	8329.35	8322.93	8324.4	8322.93	8354.39	10.0445
277.95		8334.28		8323.81	8347.03	8330.17	8323.81	8325.05	8323.81	8354.63	-20.3507
277.9		8291.4		8324.69	8347.57	8330.99	8324.69	8325.73	8324.69	8354.92	-63.5143
277.85		8310.02		8325.57	8348.12	8331.81	8325.57	8326.44	8325.57	8355.24	-45.2201
277.8		8358.29		8326.45	8348.68	8332.63	8326.45	8327.17	8326.45	8355.6	2.69815
277.75		8340.43		8327.33	8349.24	8333.46	8327.33	8327.93	8327.33	8355.98	-15.5503
277.7		8588.79		8328.21	8349.81	8334.28	8328.21	8328.71	8328.21	8356.39	232.396
277.65		8336.84		8329.08	8350.39	8335.11	8329.08	8329.5	8329.08	8356.83	-19.9844
277.6		8461.43		8329.96	8350.97	8335.93	8329.96	8330.31	8329.96	8357.28	104.144
277.55		8311.72		8330.84	8351.56	8336.76	8330.84	8331.13	8330.84	8357.76	-46.0359
277.5		8366.53		8331.72	8352.16	8337.58	8331.72	8331.95	8331.72	8358.25	8.28404
277.45		8288.87		8332.6	8352.76	8338.41	8332.6	8332.79	8332.6	8358.76	-69.8893
277.4		8221.12		8333.48	8353.37	8339.24	8333.48	8333.64	8333.48	8359.28	-138.156
277.35		8282.73		8334.36	8353.98	8340.07	8334.36	8334.49	8334.36	8359.81	-77.0824
277.3		8254.84		8335.24	8354.6	8340.9	8335.24	8335.34	8335.24	8360.35	-105.515
277.25		8411.66		8336.12	8355.22	8341.73	8336.12	8336.2	8336.12	8360.91	50.7477
277.2		8450.81		8337	8355.85	8342.56	8337	8337.07	8337	8361.47	89.3329
277.15		8395.15		8338.39	8356.98	8343.9	8338.39	8338.44	8338.39	8362.55	32.6044
277.1		8404.31		8339.77	8358.13	8345.24	8339.77	8339.81	8339.77	8363.63	40.6752
277.05		8366.54		8341.15	8359.27	8346.57	8341.15	8341.19	8341.15	8364.73	1.81593
277		8303.91		8342.54	8360.42	8347.91	8342.54	8342.56	8342.54	8365.82	-61.9186
276.95		8327.08		8343.92	8361.58	8349.25	8343.92	8343.94	8343.92	8366.93	-39.8483
276.9		8342.51		8345.31	8362.74	8350.59	8345.31	8345.32	8345.31	8368.04	-25.5279
276.85		8239.45		8346.69	8363.91	8351.93	8346.69	8346.7	8346.69	8369.16	-129.709
276.8		8296.91		8348.08	8365.07	8353.27	8348.08	8348.09	8348.08	8370.28	-73.3689
276.75		8411.65		8349.46	8366.25	8354.61	8349.46	8349.47	8349.46	8371.41	40.2462
276.7		8454.45		8350.84	8367.42	8355.95	8350.84	8350.85	8350.84	8372.54	81.9131
276.65		8550.44		8352.34	8368.72	8357.41	8352.34	8352.35	8352.34	8373.79	176.644
276.6		8361.14		8353.84	8370.02	8358.87	8353.84	8353.85	8353.84	8375.05	-13.9089
276.55		8332.17		8355.35	8371.32	8360.33	8355.35	8355.35	8355.35	8376.31	-44.1415
276.5		8228.68		8356.85	8372.63	8361.79	8356.85	8356.85	8356.85	8377.58	-148.903
276.45		8314.81		8358.35	8373.94	8363.25	8358.35	8358.35	8358.35	8378.85	-64.0433
276.4		8554.71		8359.85	8375.26	8364.71	8359.85	8359.85	8359.85	8380.12	174.586
276.35		8385.87		8361.35	8376.58	8366.17	8361.35	8361.35	8361.35	8381.4	4.4645
276.3		8210.42		8362.85	8377.9	8367.63	8362.85	8362.85	8362.85	8382.68	-172.268
276.25		8201.65		8364.35	8379.22	8369.1	8364.35	8364.35	8364.35	8383.97	-182.322
276.2		8633.71		8365.85	8380.55	8370.56	8365.85	8365.85	8365.85	8385.26	248.449
276.15		8454.94		8367.35	8381.88	8372.02	8367.35	8367.35	8367.35	8386.55	68.387
276.1		8558.21		8368.85	8383.21	8373.49	8368.85	8368.85	8368.85	8387.85	170.36
276.05		8180		8370.35	8384.55	8374.95	8370.35	8370.35	8370.35	8389.15	-209.149
276		8339.18		8371.85	8385.89	8376.41	8371.85	8371.85	8371.85	8390.45	-51.2688
275.95		8549.76		8373.35	8387.23	8377.88	8373.35	8373.35	8373.35	8391.76	158.007
275.9		8594.57		8374.85	8388.57	8379.34	8374.85	8374.85	8374.85	8393.06	201.51
275.85		8363.31		8376.35	8389.92	8380.81	8376.35	8376.35	8376.35	8394.38	-31.0687
275.8		8472.88		8377.85	8391.27	8382.28	8377.85	8377.85	8377.85	8395.69	77.1874
275.75		8488		8379.35	8392.62	8383.74	8379.35	8379.35	8379.35	8397.01	90.9899
275.7		8321.05		8380.85	8393.97	8385.21	8380.85	8380.85	8380.85	8398.33	-77.2807
275.65		8549.53		8382.35	8395.33	8386.68	8382.35	8382.35	8382.35	8399.65	149.874
275.6		8541.1		8383.85	8396.69	8388.14	8383.85	8383.85	8383.85	8400.98	140.115
275.55		8562.5		8385.35	8398.05	8389.61	8385.35	8385.35	8385.35	8402.31	160.192
275.5		8575.1		8386.86	8399.42	8391.08	8386.86	8386.86	8386.86	8403.64	171.459
275.45		8325.19		8388.36	8400.78	8392.55	8388.36	8388.36	8388.36	8404.98	-79.789
275.4		8496.2		8389.86	8402.15	8394.02	8389.86	8389.86	8389.86	8406.31	89.8865
275.35		8522.02		8391.36	8403.52	8395.49	8391.36	8391.36	8391.36	8407.65	114.365
275.3		8388.46		8392.86	8404.89	8396.96	8392.86	8392.86	8392.86	8408.99	-20.5309
275.25		8343.5		8394.36	8406.27	8398.43	8394.36	8394.36	8394.36	8410.34	-66.8413
275.2		8396.4		8395.86	8407.64	8399.9	8395.86	8395.86	8395.86	8411.68	-15.2802
275.15		8349.72		8397.36	8409.02	8401.37	8397.36	8397.36	8397.36	8413.03	-63.3113
275.1		8375.26		8398.86	8410.4	8402.84	8398.86	8398.86	8398.86	8414.38	-39.1203
275.05		8509.75		8400.36	8411.78	8404.31	8400.36	8400.36	8400.36	8415.73	94.0177
275		8554.87		8401.86	8413.17	8405.78	8401.86	8401.86	8401.86	8417.09	137.783
274.95		8311.12		8403.36	8414.55	8407.26	8403.36	8403.36	8403.36	8418.45	-107.329
274.9		8412.32		0	0	0	0	0	0	8427.26	-14.9456
274.85		8404.88		0	0	0	0	0	0	8419.68	-14.8063
274.8		8383.65		0	0	0	0	0	0	8398.32	-14.669
274.75		8355.35		0	0	0	0	0	0	8369.88	-14.5336
274.7		8383.64		0	0	0	0	0	0	8398.04	-14.4001
274.65		8406.82		0	0	0	0	0	0	8421.09	-14.2684
274.6		8556.52		0	0	0	0	0	0	8570.66	-14.1386
274.55		8479.31		0	0	0	0	0	0	8493.32	-14.0106
274.5		8430.43		0	0	0	0	0	0	8444.31	-13.8844
274.45		8481.92		0	0	0	0	0	0	8495.68	-13.7599
274.4		8571		0	0	0	0	0	0	8584.64	-13.637
274.35		8616.09		0	0	0	0	0	0	8629.61	-13.5159
274.3		8496.9		0	0	0	0	0	0	8510.3	-13.3964
274.25		8553.28		0	0	0	0	0	0	8566.56	-13.2784
274.2		8403		0	0	0	0	0	0	8416.16	-13.1621
274.15		8273.65		0	0	0	0	0	0	8286.69	-13.0473
274.1		8429.56		0	0	0	0	0	0	8442.5	-12.934
274.05		8662.79		0	0	0	0	0	0	8675.61	-12.8223
274		8450.97		0	0	0	0	0	0	8463.68	-12.7119
273.95		8381.66		0	0	0	0	0	0	8394.27	-12.6031
273.9		8450.06		0	0	0	0	0	0	8462.56	-12.4956
273.85		8630.9		0	0	0	0	0	0	8643.29	-12.3895
273.8		8563.73		0	0	0	0	0	0	8576.01	-12.2848
273.75		8459.17		0	0	0	0	0	0	8471.35	-12.1815
273.7		8464.71		0	0	0	0	0	0	8476.79	-12.0794
273.65		8576.27		0	0	0	0	0	0	8588.25	-11.9787
273.6		8388.18		0	0	0	0	0	0	8400.06	-11.8792
273.55		8357.57		0	0	0	0	0	0	8369.35	-11.781
273.5		8539.66		0	0	0	0	0	0	8551.34	-11.684
273.45		8606.85		0	0	0	0	0	0	8618.44	-11.5882
273.4		8496.39		0	0	0	0	0	0	8507.88	-11.4937
273.35		8497.76		0	0	0	0	0	0	8509.16	-11.4003
273.3		8428.83		0	0	0	0	0	0	8440.14	-11.308
273.25		8679.35		0	0	0	0	0	0	8690.57	-11.2169
273.2		8534.57		0	0	0	0	0	0	8545.7	-11.1269
273.15		8345.69		0	0	0	0	0	0	8356.73	-11.0379
273.1		8459.63		0	0	0	0	0	0	8470.58	-10.9501
273.05		8415.47		0	0	0	0	0	0	8426.34	-10.8633
273		8540.87		0	0	0	0	0	0	8551.65	-10.7776
272.95		8522.07		0	0	0	0	0	0	8532.76	-10.6929
272.9		8218.96		0	0	0	0	0	0	8229.57	-10.6092
272.85		8235.75		0	0	0	0	0	0	8246.28	-10.5264
272.8		8413.66		0	0	0	0	0	0	8424.1	-10.4447
272.75		8468.7		0	0	0	0	0	0	8479.07	-10.3639
272.7		8554.7		0	0	0	0	0	0	8564.98	-10.2841
272.65		8462.59		0	0	0	0	0	0	8472.79	-10.2052
272.6		8656.72		0	0	0	0	0	0	8666.85	-10.1272
272.55		8453.53		0	0	0	0	0	0	8463.58	-10.0502
272.5		8415.11		0	0	0	0	0	0	8425.08	-9.97399
272.45		8369.9		0	0	0	0	0	0	8379.8	-9.89868
272.4		8398.76		0	0	0	0	0	0	8408.58	-9.82423
272.35		8392.96		0	0	0	0	0	0	8402.71	-9.75063
272.3		8391.79		0	0	0	0	0	0	8401.47	-9.67786
272.25		8443.63		0	0	0	0	0	0	8453.24	-9.60592
272.2		8518.12		0	0	0	0	0	0	8527.66	-9.53478
272.15		8644.52		0	0	0	0	0	0	8653.99	-9.46445
272.1		8389.54		0	0	0	0	0	0	8398.93	-9.3949
272.05		8458.39		0	0	0	0	0	0	8467.71	-9.32612
272		8545.09		0	0	0	0	0	0	8554.35	-9.2581
271.95		8267.74		0	0	0	0	0	0	8276.93	-9.19083
271.9		8491.9		0	0	0	0	0	0	8501.02	-9.12429
271.85		8508.49		0	0	0	0	0	0	8517.55	-9.05848
271.8		8460.61		0	0	0	0	0	0	8469.61	-8.99336
271.75		8503.62		0	0	0	0	0	0	8512.55	-8.92893
271.7		8486.37		0	0	0	0	0	0	8495.24	-8.86516
271.65		8519.34		0	0	0	0	0	0	8528.14	-8.80202
271.6		8478.32		0	0	0	0	0	0	8487.06	-8.73947
271.55		8539.56		0	0	0	0	0	0	8548.24	-8.67746
271.5		8623.48		0	0	0	0	0	0	8632.09	-8.61592
271.45		8488.87		0	0	0	0	0	0	8497.43	-8.55475
271.4		8764.95		0	0	0	0	0	0	8773.45	-8.49381
271.35		8624.93		0	0	0	0	0	0	8633.36	-8.43294
271.3		8453.12		0	0	0	0	0	0	8461.49	-8.3719
271.25		8477.53		0	0	0	0	0	0	8485.84	-8.3104
271.2		8483.45		0	0	0	0	0	0	8491.7	-8.24803
271.15		8598.65		0	0	0	0	0	0	8606.83	-8.1843
271.1		8484.32		0	0	0	0	0	0	8492.44	-8.11859
271.05		8538.06		0	0	0	0	0	0	8546.11	-8.05013
271		8612.24		0	0	0	0	0	0	8620.22	-7.978
270.95		8608.82		0	0	0	0	0	0	8616.72	-7.90111
270.9		8439.82		0	0	0	0	0	0	8447.64	-7.81818
270.85		8470.32		0	0	0	0	0	0	8478.05	-7.72779
270.8		8544.4		0	0	0	0	0	0	8552.03	-7.62835
270.75		8644.8		0	0	0	0	0	0	8652.31	-7.51814
270.7		8523.96		0	0	0	0	0	0	8531.35	-7.39539
270.65		8474.63		0	0	0	0	0	0	8481.89	-7.25829
270.6		8482.96		0	0	0	0	0	0	8490.07	-7.10509
270.55		8553.49		0	0	0	0	0	0	8560.42	-6.93421
270.5		8651.17		0	0	0	0	0	0	8657.92	-6.74429
270.45		8559.84		0	0	0	0	0	0	8566.38	-6.53433
270.4		8410.45		0	0	0	0	0	0	8416.75	-6.30375
270.35		8476.79		0	0	0	0	0	0	8482.84	-6.05252
270.3		8524.44		0	0	0	0	0	0	8530.22	-5.7812
270.25		8527.88		0	0	0	0	0	0	8533.37	-5.491
270.2		8406.68		0	0	0	0	0	0	8411.86	-5.18377
270.15		8483.93		0	0	0	0	0	0	8488.79	-4.86201
270.1		8625.2		0	0	0	0	0	0	8629.73	-4.52879
270.05		8533.62		0	0	0	0	0	0	8537.81	-4.18767
270		8573		0	0	0	0	0	0	8576.84	-3.84257

## Sheet: Hf4f Scan
							Acquisition Parameters :					Experiment Descriptions :
							Parameter					20200112\Charge Compensation\Wait Object\Mono 500µm\B-RuHf
							Total acquisition time	3 mins 20.4 secs
							Number of Scans	10
﻿							Source Gun Type	Al K Alpha
Axis	Energy	Elements=	401				Spot Size	500 µm
							Lens Mode	Standard
D:\Data\2020\20200112\B-RuHf.DATA\Hf4f Scan.VGD							Analyser Mode	CAE : Pass Energy 20.0 eV
							Energy Step Size	0.050 eV
							Number of Energy Steps	401
Binding Energy (E)				Backgnd.
eV		Counts / s		Counts / s
31		4132.56		0
30.95		3955.25		0
30.9		4056.68		0
30.85		3884.38		0
30.8		3824.09		0
30.75		3636.21		0
30.7		3675.77		0
30.65		3609.23		0
30.6		3525.76		0
30.55		3554.86		0
30.5		3462.04		0
30.45		3338.4		0
30.4		3230.66		0
30.35		3379.15		0
30.3		3317.89		0
30.25		3103.08		0
30.2		3050.22		0
30.15		3160.11		0
30.1		3134.35		0
30.05		2970.29		0
30		3027.99		0
29.95		2897.69		0
29.9		2839.08		0
29.85		2891.3		0
29.8		2914.21		0
29.75		2891.79		0
29.7		2779.88		0
29.65		2725.65		0
29.6		2660.74		0
29.55		2711.38		0
29.5		2553.61		0
29.45		2516.75		0
29.4		2576.92		0
29.35		2586.78		0
29.3		2450.03		0
29.25		2484.74		0
29.2		2488.92		0
29.15		2357.33		0
29.1		2346.3		0
29.05		2340.93		0
29		2368.97		0
28.95		2343.02		0
28.9		2237.81		0
28.85		2242.49		0
28.8		2278.15		0
28.75		2276.28		0
28.7		2250.32		0
28.65		2252.81		0
28.6		2209.71		0
28.55		2149.01		0
28.5		2095.26		0
28.45		2123.27		0
28.4		2134.93		0
28.35		2095.85		0
28.3		2077.98		0
28.25		2108.51		0
28.2		2068.57		0
28.15		2045.47		0
28.1		2013.55		0
28.05		2020.08		0
28		2049.94		0
27.95		2111.71		0
27.9		2017.69		0
27.85		1930.35		0
27.8		1894.74		0
27.75		1883.23		0
27.7		1999.36		0
27.65		1830.72		0
27.6		1852.12		0
27.55		1962.51		0
27.5		1957.42		0
27.45		1897.78		0
27.4		1869.67		0
27.35		1892.49		0
27.3		1921.09		0
27.25		1998.99		0
27.2		1875.72		0
27.15		1822.17		0
27.1		1882.65		0
27.05		1848.49		0
27		1870.86		0
26.95		1770.84		0
26.9		1847.6		0
26.85		1886.97		0
26.8		1870.42		0
26.75		1805.07		0
26.7		1774.88		0
26.65		1769.53		0
26.6		1812.78		0
26.55		1815.56		0
26.5		1817.76		0
26.45		1786.45		0
26.4		1886.66		0
26.35		1780.3		0
26.3		1822.16		0
26.25		1757.86		0
26.2		1791.11		0
26.15		1748.66		0
26.1		1764.59		0
26.05		1766.69		0
26		1733.68		0
25.95		1642.46		0
25.9		1790.41		0
25.85		1749.27		0
25.8		1729.17		0
25.75		1796.14		0
25.7		1896.64		0
25.65		1802.89		0
25.6		1745.46		0
25.55		1680.29		0
25.5		1660.18		0
25.45		1730.52		0
25.4		1784.4		0
25.35		1765.95		0
25.3		1764.88		0
25.25		1750.74		0
25.2		1710.65		0
25.15		1743.58		0
25.1		1682.37		0
25.05		1599.85		0
25		1635.45		0
24.95		1690.15		0
24.9		1671.73		0
24.85		1688.38		0
24.8		1654.76		0
24.75		1588.94		0
24.7		1648.81		0
24.65		1581.07		0
24.6		1585.66		0
24.55		1567.98		0
24.5		1614.63		0
24.45		1641.03		0
24.4		1555.6		0
24.35		1589.32		0
24.3		1657.63		0
24.25		1644.68		0
24.2		1621.17		0
24.15		1533.61		0
24.1		1634.9		0
24.05		1534.89		0
24		1632.81		0
23.95		1626.8		0
23.9		1591.72		0
23.85		1570.17		0
23.8		1614.62		0
23.75		1570.5		0
23.7		1541.5		0
23.65		1557.61		0
23.6		1559.94		0
23.55		1599.45		0
23.5		1535.04		0
23.45		1480.6		0
23.4		1518.24		0
23.35		1486.1		0
23.3		1479.81		0
23.25		1524.3		0
23.2		1455.37		0
23.15		1508.15		0
23.1		1470.39		0
23.05		1507.01		0
23		1472.82		1474.44
22.95		1480.76		1452.62
22.9		1461.68		1452.43
22.85		1515.28		1451.26
22.8		1446.7		1447.38
22.75		1376.39		1443.41
22.7		1414.7		1440.88
22.65		1468.59		1438.02
22.6		1505.61		1434.94
22.55		1425.46		1433.75
22.5		1373.27		1433.36
22.45		1456.11		1432.52
22.4		1458.43		1430.75
22.35		1376.73		1428.41
22.3		1469.25		1426.22
22.25		1488.53		1424.34
22.2		1469.9		1422.04
22.15		1456.15		1418.64
22.1		1418.25		1415.28
22.05		1436.64		1411.7
22		1447		1407.77
21.95		1473.76		1403.33
21.9		1408.22		1398.92
21.85		1442.3		1394.8
21.8		1375.61		1390.65
21.75		1483.76		1386.48
21.7		1432.3		1382.27
21.65		1383.15		1377.93
21.6		1410.28		1373.67
21.55		1371.61		1369.04
21.5		1392.16		1364.01
21.45		1412.2		1357.74
21.4		1413.93		1351.96
21.35		1404.2		1346.33
21.3		1437.51		1340.16
21.25		1471.33		1333.67
21.2		1358.53		1326.3
21.15		1351.92		1318.86
21.1		1390.7		1311.77
21.05		1385.13		1304.71
21		1413.21		1297.47
20.95		1328.92		1291.06
20.9		1297.81		1285.62
20.85		1342.68		1280.62
20.8		1358.56		1275.59
20.75		1270.37		1271.19
20.7		1292.19		1266.99
20.65		1255.09		1263.78
20.6		1308.27		1260.78
20.55		1269.27		1258.05
20.5		1320.65		1256.4
20.45		1255.07		1255.57
20.4		1273.69		1254.91
20.35		1239.21		1254.46
20.3		1186.79		1253.85
20.25		1244.77		1253.6
20.2		1242.09		1253.53
20.15		1260.51		1253.47
20.1		1271.9		1253.4
20.05		1257.95		1253.32
20		1236.96		1253.21
19.95		1328.47		1253.07
19.9		1308.71		1252.9
19.85		1476.9		1252.68
19.8		1535.92		1252.4
19.75		1555.86		1252.05
19.7		1709.64		1251.61
19.65		1812.24		1251.06
19.6		2025.04		1250.39
19.55		2186.29		1249.55
19.5		2413.54		1248.54
19.45		2578.93		1247.33
19.4		2959.44		1245.88
19.35		3404.98		1244.17
19.3		3633.35		1242.12
19.25		4050.2		1239.7
19.2		4699.83		1236.88
19.15		5081.82		1233.6
19.1		6009.48		1229.77
19.05		6832.51		1225.37
19		7260.84		1220.33
18.95		8339.77		1214.58
18.9		9411.04		1208.05
18.85		10356.6		1200.72
18.8		11586.1		1192.51
18.75		12673.4		1183.39
18.7		13892.4		1173.35
18.65		14974.7		1162.31
18.6		16274.9		1150.32
18.55		17528.8		1137.39
18.5		18604.5		1123.48
18.45		19811.5		1108.66
18.4		20513.4		1092.99
18.35		21454.4		1076.52
18.3		22551.3		1059.35
18.25		23210		1041.6
18.2		23496.4		1023.42
18.15		23892.7		1004.91
18.1		23802		986.246
18.05		23432.5		967.538
18		23023		948.928
17.95		22489.7		930.572
17.9		21717.8		912.613
17.85		20829.8		895.167
17.8		20021.6		878.34
17.75		19101.9		862.188
17.7		17924.2		846.733
17.65		16756		831.972
17.6		15763.8		817.877
17.55		14989		804.388
17.5		14345.7		791.428
17.45		13951.8		778.914
17.4		13824.9		766.714
17.35		13797.7		754.663
17.3		13911.9		742.577
17.25		14164.9		730.288
17.2		14957.3		717.635
17.15		15892.5		704.459
17.1		17085.6		690.619
17.05		18230.5		675.998
17		19532.8		660.507
16.95		20916.8		644.03
16.9		22322.4		626.512
16.85		23698.5		607.933
16.8		24794.5		588.299
16.75		26383.7		567.649
16.7		27348.1		546.085
16.65		28368.8		523.711
16.6		29223.7		500.655
16.55		29895.8		477.087
16.5		29742.2		453.202
16.45		29695.4		429.196
16.4		29422.9		405.299
16.35		28639.5		381.706
16.3		27530.9		358.651
16.25		26110.2		336.381
16.2		24730.6		315.069
16.15		23216.4		294.862
16.1		21222.4		275.915
16.05		18949.1		258.347
16		17376.6		242.213
15.95		15372.9		227.569
15.9		13346.8		214.416
15.85		11546.5		202.736
15.8		10092.6		192.495
15.75		8269.52		183.602
15.7		6863.85		175.944
15.65		5716.87		169.451
15.6		4654.31		163.998
15.55		3835.27		159.459
15.5		3041.64		155.724
15.45		2377		152.699
15.4		1969.71		150.257
15.35		1587.95		148.298
15.3		1189.81		146.74
15.25		959.678		145.505
15.2		766.144		144.536
15.15		644.598		143.774
15.1		560.129		143.172
15.05		508.151		142.702
15		409.048		142.335
14.95		382.608		142.038
14.9		308.615		141.797
14.85		273.249		141.599
14.8		279.966		141.436
14.75		273.55		141.299
14.7		236.852		141.183
14.65		218.723		141.083
14.6		204.432		140.996
14.55		210.812		140.919
14.5		237.558		140.851
14.45		213.352		140.794
14.4		200.274		140.744
14.35		186.336		140.698
14.3		164.116		140.655
14.25		140.511		140.616
14.2		172.892		140.579
14.15		190.305		140.547
14.1		175.809		140.519
14.05		146.213		140.496
14		191.6		140.475
13.95		180.541		140.453
13.9		150.654		140.43
13.85		140.073		140.408
13.8		169.459		140.39
13.75		166.697		140.373
13.7		159.443		140.354
13.65		154.362		140.337
13.6		136.493		140.32
13.55		170.365		140.304
13.5		165.527		140.287
13.45		169.811		140.272
13.4		167.351		140.26
13.35		158.82		140.246
13.3		140.493		140.235
13.25		139.39		140.223
13.2		142.229		140.213
13.15		170.913		140.205
13.1		125.403		140.198
13.05		138.621		140.194
13		127.485		140.192
12.95		139.473		0
12.9		141.217		0
12.85		127.33		0
12.8		153.412		0
12.75		136.635		0
12.7		150.719		0
12.65		138.229		0
12.6		155.505		0
12.55		138.127		0
12.5		146.33		0
12.45		165.377		0
12.4		140.85		0
12.35		138.574		0
12.3		130.318		0
12.25		131.955		0
12.2		133.419		0
12.15		113.286		0
12.1		131.778		0
12.05		142.246		0
12		141.418		0
11.95		139.317		0
11.9		145.125		0
11.85		138.846		0
11.8		131.863		0
11.75		134.356		0
11.7		130.912		0
11.65		107.878		0
11.6		123.311		0
11.55		135.143		0
11.5		130.2		0
11.45		117.464		0
11.4		118.723		0
11.35		122.204		0
11.3		131.334		0
11.25		117.308		0
11.2		118.065		0
11.15		122.176		0
11.1		157.646		0
11.05		137.87		0
11		125.344		0

## Sheet: Survey
							Acquisition Parameters :					Experiment Descriptions :
							Parameter					20200112\Charge Compensation\Wait Object\Mono 500µm\B-RuHf
							Total acquisition time	1 mins 8.0 secs
							Number of Scans	1
﻿							Source Gun Type	Al K Alpha
Axis	Energy	Elements=	1361				Spot Size	500 µm
							Lens Mode	Standard
D:\Data\2020\20200112\B-RuHf.DATA\Survey.VGD							Analyser Mode	CAE : Pass Energy 100.0 eV
							Energy Step Size	1.000 eV
							Number of Energy Steps	1361
Binding Energy (E)
eV		Counts / s
1350		193963
1349		192583
1348		192408
1347		193732
1346		191725
1345		192143
1344		187417
1343		187465
1342		184750
1341		185774
1340		181792
1339		184043
1338		183412
1337		181609
1336		179303
1335		179736
1334		178547
1333		178584
1332		177295
1331		175157
1330		173147
1329		172879
1328		172286
1327		173555
1326		170774
1325		170822
1324		172428
1323		172677
1322		170398
1321		168445
1320		169569
1319		168963
1318		165741
1317		163567
1316		162322
1315		159703
1314		159021
1313		159086
1312		155361
1311		154149
1310		152324
1309		150345
1308		146849
1307		142816
1306		141897
1305		140318
1304		139407
1303		137038
1302		134003
1301		135906
1300		134693
1299		134802
1298		132581
1297		130768
1296		133495
1295		131907
1294		130227
1293		129139
1292		130993
1291		129657
1290		125594
1289		126405
1288		127773
1287		128937
1286		129273
1285		126947
1284		125948
1283		127002
1282		124834
1281		125122
1280		124170
1279		124095
1278		123101
1277		125375
1276		124412
1275		121786
1274		123198
1273		122405
1272		123119
1271		126377
1270		122260
1269		120955
1268		119110
1267		120426
1266		121090
1265		119850
1264		122045
1263		120448
1262		121051
1261		121649
1260		119352
1259		122390
1258		120319
1257		120628
1256		122251
1255		120921
1254		120121
1253		120894
1252		122025
1251		120247
1250		120632
1249		122959
1248		122561
1247		123301
1246		121651
1245		119987
1244		119595
1243		120420
1242		119500
1241		123099
1240		123063
1239		121141
1238		120880
1237		121241
1236		123170
1235		119528
1234		121094
1233		121698
1232		121814
1231		124562
1230		124328
1229		123331
1228		124011
1227		123716
1226		123780
1225		123727
1224		126701
1223		124653
1222		123145
1221		123425
1220		121452
1219		120888
1218		120242
1217		118656
1216		116066
1215		116972
1214		116908
1213		113226
1212		112700
1211		112000
1210		110166
1209		112378
1208		112084
1207		108481
1206		105468
1205		109394
1204		108336
1203		108353
1202		107332
1201		108667
1200		106421
1199		106397
1198		109033
1197		108274
1196		106814
1195		106526
1194		109797
1193		107003
1192		107039
1191		107837
1190		105742
1189		104874
1188		106610
1187		106663
1186		106905
1185		107575
1184		107733
1183		106926
1182		105371
1181		107052
1180		107052
1179		105840
1178		105208
1177		106006
1176		106384
1175		104899
1174		105001
1173		104798
1172		105502
1171		106328
1170		106215
1169		104754
1168		105857
1167		105510
1166		103843
1165		105237
1164		106218
1163		106523
1162		104896
1161		105724
1160		105356
1159		105692
1158		103954
1157		104412
1156		105308
1155		104945
1154		105237
1153		106650
1152		105770
1151		107032
1150		105498
1149		104029
1148		103398
1147		104506
1146		105179
1145		103865
1144		102361
1143		103509
1142		105873
1141		103972
1140		103714
1139		104346
1138		102716
1137		103956
1136		104220
1135		103621
1134		100364
1133		103150
1132		101072
1131		101597
1130		102450
1129		101849
1128		103387
1127		102830
1126		103475
1125		102893
1124		102627
1123		105108
1122		103166
1121		102162
1120		103300
1119		104414
1118		105080
1117		104479
1116		104393
1115		105572
1114		104178
1113		104929
1112		105825
1111		103980
1110		104100
1109		103318
1108		104185
1107		104629
1106		103737
1105		104897
1104		103423
1103		105015
1102		104646
1101		105853
1100		104207
1099		101906
1098		102450
1097		104290
1096		102789
1095		104297
1094		103498
1093		104781
1092		105712
1091		103865
1090		103184
1089		103595
1088		102649
1087		103931
1086		101668
1085		102764
1084		102205
1083		103597
1082		102768
1081		103175
1080		102723
1079		104561
1078		105576
1077		102790
1076		103000
1075		104042
1074		104315
1073		105765
1072		105374
1071		105341
1070		105418
1069		104904
1068		103258
1067		101989
1066		105293
1065		105121
1064		103904
1063		103917
1062		105114
1061		106391
1060		103799
1059		104495
1058		104481
1057		104950
1056		105297
1055		104453
1054		103026
1053		104075
1052		105701
1051		105270
1050		103223
1049		105839
1048		103939
1047		105088
1046		105682
1045		105635
1044		104611
1043		105344
1042		105363
1041		106962
1040		106140
1039		105106
1038		106163
1037		106678
1036		104979
1035		107385
1034		108380
1033		106335
1032		105925
1031		105412
1030		107741
1029		105909
1028		104498
1027		106820
1026		106178
1025		106772
1024		107388
1023		108703
1022		106797
1021		107689
1020		109144
1019		108279
1018		109418
1017		108842
1016		106571
1015		109327
1014		108069
1013		107978
1012		107952
1011		106357
1010		108840
1009		108192
1008		108622
1007		108336
1006		108450
1005		106802
1004		109574
1003		110342
1002		110489
1001		111848
1000		110435
999		110401
998		111315
997		112617
996		114845
995		111699
994		111379
993		112943
992		109627
991		107311
990		107820
989		106776
988		104025
987		102568
986		103191
985		103621
984		104104
983		102064
982		103813
981		110048
980		110522
979		114561
978		120948
977		129455
976		135037
975		130934
974		121292
973		114461
972		110382
971		103690
970		100870
969		98791.5
968		94479.2
967		92559.2
966		91176.4
965		89470.6
964		86981.2
963		87702.2
962		86395
961		86389.7
960		85675.3
959		86169.4
958		84877.3
957		87358.6
956		86295.7
955		87617.9
954		85703.6
953		85951.9
952		86691.9
951		87391.1
950		87151.3
949		85977.8
948		86621.9
947		87887.7
946		86713.1
945		87156
944		87146
943		87261.2
942		88361.4
941		86859.2
940		87351.7
939		86227.4
938		85445.8
937		85932.5
936		86002.1
935		87017.9
934		87364.1
933		87277.4
932		85626.9
931		89014.9
930		88478.9
929		86612.3
928		86685.3
927		88799.3
926		88872.5
925		88788
924		89469.6
923		86509
922		87236.6
921		86444.3
920		86713.8
919		86671.1
918		86858.2
917		87915.7
916		88978.3
915		87801
914		87108.1
913		89448.1
912		90024.6
911		86863.4
910		87616.6
909		88087.7
908		89552.5
907		89264.7
906		87702.3
905		87390.5
904		87622.2
903		88235.5
902		87957.3
901		87605.3
900		86942.6
899		87530.9
898		89210.3
897		89453.7
896		88551.4
895		86805.1
894		89852.7
893		90712
892		88840.1
891		88946.1
890		87248.7
889		89045.9
888		88430.7
887		88814.4
886		89778
885		90779.8
884		90157.5
883		87105.6
882		87799.9
881		89920.2
880		89519.8
879		87869.1
878		87735.3
877		90853.4
876		88852.6
875		89105.1
874		87995.6
873		90102.3
872		88668.3
871		88800.3
870		89095.9
869		88209.5
868		89028.5
867		87385.8
866		88647.2
865		89550.3
864		88733.6
863		89834.5
862		87886.7
861		90243.2
860		89639.4
859		89227.3
858		89189.9
857		89535.5
856		90982.5
855		90391.2
854		89651.6
853		89176.4
852		90155.4
851		90736.8
850		90642.6
849		90338.7
848		88494.2
847		90078.3
846		90094.7
845		89672.5
844		90562.9
843		89380.1
842		89616.5
841		92123
840		91850
839		91448
838		91573.9
837		90844.6
836		90504.6
835		91356.1
834		90372.4
833		90774.2
832		92729.7
831		91072
830		93733.9
829		91205.3
828		90446.8
827		92586.7
826		90405.8
825		90030.2
824		92730.6
823		91026.9
822		92694.1
821		92831.5
820		91868.3
819		91753.2
818		91950.7
817		90478.3
816		91444.2
815		91807.6
814		90493.2
813		93400
812		93126.2
811		94142.7
810		90391.7
809		92029.9
808		94027.8
807		93428.9
806		91493.7
805		90229.1
804		90344.5
803		92169.3
802		92702.1
801		95439.9
800		93797.9
799		91757.2
798		92900.1
797		93979.2
796		91533.9
795		93076
794		94520.6
793		95613.3
792		94036.7
791		93059.3
790		92419.8
789		93150.5
788		95027.1
787		94621.2
786		93956
785		93613.4
784		94613
783		95243.6
782		94046.1
781		95059.9
780		95539.3
779		94593.5
778		92809.9
777		91928.6
776		92890.5
775		93692.8
774		92235.7
773		93216.4
772		95413.5
771		96149.4
770		95954.9
769		92986.2
768		93584.5
767		94455.3
766		95726.4
765		94977.5
764		95190.9
763		96626.1
762		96137.7
761		94452.1
760		95047.4
759		94774
758		94667.1
757		93974.4
756		94629.4
755		96496.3
754		97198.9
753		98544
752		97278.3
751		97319
750		96190.5
749		97062.5
748		95805
747		96685.3
746		97066.1
745		97574.7
744		96604.1
743		95631.7
742		97029.8
741		96582.5
740		98833.4
739		99637.1
738		98342.2
737		97117.5
736		98265.7
735		97320.1
734		97539.3
733		99496.7
732		96693.6
731		98840.9
730		98030
729		96623.6
728		97494.1
727		97440.7
726		96230.4
725		98649.1
724		98926
723		98296.8
722		99665.2
721		100277
720		100007
719		99989
718		99181.1
717		99425.2
716		100013
715		100463
714		99355.2
713		99675.7
712		99797
711		98932.1
710		97525.8
709		97823.6
708		99985.4
707		101856
706		101279
705		99557.8
704		101221
703		102255
702		100550
701		102386
700		101720
699		100689
698		99897.1
697		100198
696		101352
695		101906
694		102237
693		101333
692		101895
691		101385
690		101310
689		99504.2
688		101250
687		100934
686		101240
685		102810
684		104008
683		103545
682		104024
681		103349
680		103169
679		103338
678		102053
677		101444
676		102598
675		103522
674		100676
673		101993
672		102029
671		103325
670		102334
669		102400
668		103344
667		102793
666		105245
665		104237
664		102823
663		104119
662		103244
661		104483
660		106152
659		104777
658		103200
657		106148
656		105756
655		106855
654		105031
653		106597
652		107332
651		106454
650		105618
649		107031
648		107385
647		107349
646		106094
645		107571
644		108436
643		107901
642		107975
641		105929
640		106627
639		107669
638		107342
637		106892
636		107324
635		107524
634		108233
633		108632
632		107871
631		108399
630		107444
629		106405
628		106474
627		107880
626		108828
625		111907
624		108651
623		107747
622		108064
621		109322
620		108086
619		111396
618		108588
617		107423
616		111425
615		111106
614		111174
613		110937
612		111374
611		111220
610		112469
609		111351
608		111447
607		110327
606		112020
605		111660
604		113616
603		112310
602		113291
601		114059
600		112312
599		111029
598		111388
597		113315
596		113040
595		114182
594		114694
593		112290
592		113631
591		113738
590		114161
589		114949
588		115171
587		114468
586		112353
585		113709
584		114544
583		115829
582		112818
581		115036
580		116602
579		116296
578		118103
577		117758
576		117765
575		115896
574		115237
573		115395
572		116478
571		115077
570		114804
569		116100
568		116874
567		116116
566		114750
565		116506
564		115839
563		113121
562		117343
561		115460
560		115348
559		116412
558		117673
557		118746
556		120702
555		119737
554		119954
553		118481
552		120183
551		119540
550		120555
549		119773
548		118629
547		116982
546		116070
545		116504
544		112940
543		108282
542		109664
541		109302
540		107701
539		106924
538		106743
537		107533
536		105934
535		107644
534		118448
533		145171
532		192425
531		241491
530		251519
529		185633
528		118064
527		95659.2
526		92541
525		90142.1
524		89810.9
523		89333.2
522		90177.4
521		91964.9
520		90408.1
519		89158.4
518		91099.4
517		90577.3
516		90380.6
515		90054.3
514		90311.3
513		90963.4
512		91118.6
511		92014.2
510		90997.1
509		89308.8
508		90540.6
507		90506.1
506		90595.6
505		90022.4
504		89295.7
503		87920.1
502		91288.2
501		90324.8
500		91237.1
499		90786.8
498		92003.4
497		92122.2
496		92541.5
495		93076.4
494		92609.5
493		91298.6
492		91830.2
491		94654.4
490		92528.9
489		92644.6
488		94825.8
487		93988.8
486		93045
485		93917.4
484		92268
483		93031.9
482		92499.9
481		92274.1
480		92735
479		92175.4
478		92230.8
477		93569.3
476		92479.7
475		93152.3
474		90550.5
473		93058
472		96642.6
471		95166.6
470		92503.9
469		92686.9
468		93756.8
467		93009.6
466		95191.7
465		93740.2
464		97054.5
463		96215.7
462		95395.9
461		95497.9
460		94490.1
459		96316.1
458		95181.1
457		94288
456		94190.7
455		94272.1
454		95415.5
453		94939.4
452		95700.7
451		97298.7
450		96246.9
449		95225.6
448		96493
447		95499.7
446		95085.5
445		96167.8
444		99449.5
443		99621.3
442		100747
441		104629
440		105540
439		105279
438		107411
437		103591
436		100575
435		99816.7
434		97030.6
433		93497.2
432		94915.3
431		94925.9
430		92986.4
429		92910.5
428		93795.5
427		92787.4
426		92031.6
425		90701.3
424		91972.7
423		92019.1
422		93153.8
421		91569.9
420		92112.9
419		91245.2
418		92355.5
417		91395.3
416		89953.7
415		90999.6
414		90835.6
413		91294.3
412		92940.5
411		93692.3
410		93459.1
409		92426.6
408		94330.8
407		93257.9
406		94073.9
405		93126.7
404		93109.1
403		94176.5
402		94058.9
401		95355.9
400		95480.3
399		94483
398		92612.5
397		95295.8
396		95967.9
395		95002.5
394		93674.3
393		92545.1
392		93327.8
391		91162.9
390		90584.8
389		91000.6
388		91626.1
387		95183.2
386		97952.4
385		106646
384		117464
383		127189
382		132052
381		130221
380		121987
379		110122
378		101659
377		94761.2
376		89829.7
375		86416.4
374		85507.2
373		83127.7
372		82182.9
371		83020.4
370		79946.9
369		80414.3
368		79194.2
367		80144.8
366		80797.4
365		81043.5
364		80991.4
363		80502.1
362		81565.5
361		79088.3
360		78059.9
359		79215.3
358		80525.5
357		79503.9
356		80428.3
355		78746.5
354		78376.4
353		79311.7
352		80350.5
351		80811.5
350		83366.4
349		81924.6
348		81830
347		83093.5
346		83878.8
345		81527
344		82274.2
343		82661.6
342		81637.1
341		82103.1
340		80038.3
339		80342.9
338		82084.2
337		84052.8
336		80977.4
335		81738.2
334		85350.8
333		83325.4
332		83385.3
331		82983.8
330		81184.4
329		83383.7
328		83275
327		82801.8
326		82561.8
325		84316.9
324		82649.4
323		84083.6
322		84196
321		84113.8
320		86103.5
319		86261.5
318		86705.7
317		86644.1
316		84333
315		86261.8
314		86497.6
313		87061.5
312		87565.5
311		87886.2
310		86941.2
309		87216.4
308		86139.9
307		85653.8
306		87335.8
305		88042.7
304		86312.3
303		86257.3
302		85641.9
301		84253.3
300		86183.9
299		85596
298		86131.2
297		84427.7
296		84014.9
295		85064.1
294		86134.3
293		86420.2
292		85452.3
291		90370.3
290		91584.7
289		93905.5
288		94367.1
287		100000
286		114906
285		132156
284		124683
283		101730
282		85917.8
281		86755.6
280		83109.7
279		83089.3
278		84637.8
277		84763.6
276		82935.7
275		85062.9
274		85315
273		86181.9
272		84527.2
271		84251.4
270		85390.2
269		84806
268		84119.3
267		84535.7
266		84976.4
265		86428.5
264		86673.3
263		85258.9
262		85345.1
261		86061.6
260		85229.5
259		85710.2
258		86355.1
257		86707.5
256		84846.8
255		87008.4
254		85693.1
253		86438.5
252		86356.8
251		84803.4
250		87306.2
249		87070.7
248		87322.2
247		86780.8
246		86686.7
245		88229.8
244		88038.4
243		89293.5
242		89664.1
241		90095.8
240		91768.9
239		91394.8
238		90563.5
237		89610.8
236		89572.2
235		87397.9
234		84912.6
233		83260.7
232		83972.4
231		83628
230		86492.7
229		89238.5
228		92155.7
227		104556
226		119387
225		137593
224		150214
223		147879
222		126433
221		101326
220		85113.3
219		76379.3
218		76339
217		82441.1
216		99699.8
215		129040
214		161317
213		177867
212		156021
211		122476
210		88473.1
209		67421.1
208		55275.9
207		48144.8
206		43140.6
205		40950.4
204		38617
203		37350.5
202		35416
201		35223
200		34731.8
199		32751
198		33406
197		32408.6
196		32252.4
195		31503.4
194		30820.1
193		31147.9
192		31684.8
191		30974.5
190		31151.6
189		31024.2
188		30755.1
187		31396.7
186		31992.1
185		31508.3
184		32761.9
183		32884.4
182		32111.9
181		31635.5
180		31392.3
179		29281.5
178		30253.6
177		30911.1
176		30653.9
175		29577.6
174		29445.6
173		29927.7
172		30087
171		29570.7
170		30950.9
169		30468.1
168		30155.2
167		30312.5
166		31278.5
165		30324.7
164		30604
163		30412.7
162		30656.6
161		30393.4
160		31030.1
159		31223.8
158		30330.9
157		30313.8
156		30219
155		29996.3
154		30294.2
153		31790.7
152		31803.5
151		31052.4
150		30144.8
149		30780.4
148		29836.5
147		31273.7
146		29478.6
145		29797
144		30384.6
143		30533.9
142		30922.3
141		31480.7
140		30829.2
139		30649.5
138		31743.7
137		31451.7
136		31030
135		30776.3
134		30503.9
133		30956.1
132		31655.4
131		30785
130		31606.7
129		31789.9
128		31273.6
127		32037.2
126		32057.5
125		32070.8
124		31469
123		33068
122		32288.5
121		32611.6
120		32394.1
119		32917.1
118		31055.3
117		32014.6
116		32427.3
115		32797.6
114		34055.8
113		33451.2
112		32221.5
111		32564
110		32929.4
109		31993.4
108		32644
107		32257.9
106		31833.2
105		31866.9
104		34000.9
103		33536.2
102		34397.1
101		33315.5
100		33186.3
99		32597.8
98		33404.2
97		34046.1
96		33450.3
95		33407.3
94		33483.9
93		35019.9
92		34015.2
91		33936.3
90		34024.4
89		34005.4
88		34107.5
87		34348.2
86		33879.3
85		34023.4
84		35821.9
83		35594.1
82		35723.7
81		35368.6
80		35889.4
79		35775.5
78		35035.4
77		34706.2
76		34907
75		34939.8
74		34608.6
73		34517.3
72		34383
71		36486.6
70		37143.1
69		37074
68		36988.6
67		39476.3
66		41271.8
65		41576
64		39356.2
63		37521.2
62		37093.5
61		35700.2
60		35569.6
59		34074.7
58		34387.8
57		33739.5
56		33700.2
55		33853
54		33978.9
53		32667.4
52		32323.1
51		32159.5
50		31518.7
49		33585.3
48		33811.7
47		34226.1
46		35246
45		34937.4
44		35363
43		37190.9
42		36148.2
41		39832.3
40		41436.3
39		41050.8
38		36571.5
37		34203.5
36		32764.1
35		34982.3
34		44483.1
33		57922.4
32		59154
31		46703.6
30		32620
29		25918.6
28		22291.4
27		20305.5
26		18778.2
25		17803.3
24		17198.5
23		16816.4
22		16102.3
21		17865.9
20		39960.3
19		109760
18		176435
17		195267
16		132162
15		45875.1
14		8990.23
13		3529.24
12		2754.03
11		2292.39
10		2359.54
9		3147.09
8		4599.51
7		6048.92
6		6116.14
5		6415.22
4		4339.65
3		2076.37
2		746.23
1		301.976
0		149.196
-1		73.2667
-2		64.567
-3		20.6441
-4		0
-5		23.025
-6		26.4336
-7		49.3938
-8		21.1957
-9		17.6625
-10		31.7313

## Sheet: Peak Table
Peak Table :
	Name	Start BE	Peak BE	End BE	Height CPS	FWHM eV	Area (P) CPS.eV	Area (N) TPP-2M	Atomic %	Peak Type	Q	SF ALTHERMO1	TXFN	Backgnd	PP Height CPS	PP Hgt (N)	PP At. %	Title	File Name
	Hf4f	23	16.5	13	29220.8	1.24	64696.5	0.18	15.79	Standard	1	7.9	554.75	Smart	29616.8	0.04	10.43	Hf4f Scan	D:\Data\2020\20200112\B-RuHf.DATA\Hf4f Scan.VGD
	O1s	540	529.9	526	25087.2	1.95	59277.3	0.5	44.63	Standard	1	2.881	685.84	Smart	26152.5	0.11	28.43	O1s Scan	D:\Data\2020\20200112\B-RuHf.DATA\O1s Scan.VGD
	C1s	294	284.34	274.95	6567.06	1.07	7501.6	0.17	15.23	Fitted	1	1	615.61	Smart	8705.84	0.1	25.52	Ru3d+C1s Scan	D:\Data\2020\20200112\B-RuHf.DATA\Ru3d+C1s Scan.VGD
	C1s Scan A	294	284.75	274.95	1367.47	2.15	4048.33	0.09	8.22	Fitted	1	1	615.72	Smart	7107.74	0.08	20.83	Ru3d+C1s Scan	D:\Data\2020\20200112\B-RuHf.DATA\Ru3d+C1s Scan.VGD
	C1s Scan D	294	288.75	274.95	943.72	2.14	2787.09	0.06	5.66	Fitted	1	1	616.74	Smart	1404.07	0.02	4.12	Ru3d+C1s Scan	D:\Data\2020\20200112\B-RuHf.DATA\Ru3d+C1s Scan.VGD
	C1s Scan B	294	285.66	274.95	1704.76	2.19	3969.77	0.09	8.06	Fitted	1	1	615.95	Smart	3181.99	0.04	9.33	Ru3d+C1s Scan	D:\Data\2020\20200112\B-RuHf.DATA\Ru3d+C1s Scan.VGD
	Ru3d Scan C	294	280.75	274.95	160.3	2.12	361.32	0	0.05	Fitted	1	14.788	614.7	Smart	447.32	0	0.09	Ru3d+C1s Scan	D:\Data\2020\20200112\B-RuHf.DATA\Ru3d+C1s Scan.VGD
	N1s	408	398.35	394	480.8	0.15	1897.54	0.03	2.36	Standard	1	1.676	646.15	Smart	697.52	0	1.25	N1s Scan	D:\Data\2020\20200112\B-RuHf.DATA\N1s Scan.VGD
Peak Fit Table : Ru3d+C1s Scan
Ref.	Name	Peak BE	Height CPS	Height Ratio	Area CPS.eV	Area Ratio	FWHM fit param (eV)	L/G Mix (%) Convolve	Tail Mix (%)	Tail Height (%)	Tail Exponent
A	Ru3d	284.34	6567.06	1	7501.6	1	1.09	3.21	100	0	0
							0.5 : 3.5		fixed	fixed	fixed
B	Ru3d5+C1s Scan A	284.75	1367.47	0.21	4048.33	0.54	2.13	61.1	100	0	0
							0.5 : 3.5		fixed	fixed	fixed
C	Ru3d3+C1s Scan A	288.75	943.72	0.14	2787.09	0.37	2.13	61.1	100	0	0
		B+4.10 (+0.25 -0.1)	B*0.69				B*1	B*1	B*1	B*1	B*1
D	Ru3d+C1s Scan B	285.66	1704.76	0.26	3969.77	0.53	2.21	3.21	100	0	0
							0.5 : 3.5	A*1	fixed	fixed	fixed
E	Ru3d+C1s Scan C	280.75	160.3	0.02	361.32	0.05	2.14	3.21	100	0	0
							0.5 : 3.5	A*1	fixed	fixed	fixed

## Sheet: Experiment
Experiment Summary :
Item	Sample List and Comments	Analysis Type
	20200112
1 (Source Gun A)	Zhangjunjie-001	Point
2 (Source Gun A)	Lixu-LaFeO3	Point
3 (Source Gun A)	Lijiale-001-1	Point
4 (Source Gun A)	Lijiale-001-2	Point
5 (Source Gun A)	Lijiale-002-1	Point
6 (Source Gun A)	Lijiale-002-2	Point
7 (Source Gun A)	Lijiale-003-1	Point
8 (Source Gun A)	Lijiale-003-2	Point
9 (Source Gun A)	Lijiale-004-1	Point
10 (Source Gun A)	Lijiale-004-2	Point
11 (Source Gun A)	Lijiale-005-1	Point
12 (Source Gun A)	Lijiale-005-2	Point
13 (Source Gun A)	Lijiale-006-1	Point
14 (Source Gun A)	Lijiale-006-2	Point
15 (Source Gun A)	Lijiale-007-1	Point
16 (Source Gun A)	Lijiale-007-2	Point
17 (Source Gun A)	Lijiale-008-1	Point
18 (Source Gun A)	Lijiale-008-2	Point
19 (Source Gun A)	Lijiale-009-1	Point
20 (Source Gun A)	Lijiale-009-2	Point
21 (Source Gun A)	Lijiale-010-1	Point
22 (Source Gun A)	Lijiale-010-2	Point
23 (Source Gun A)	Lijiale-011-1	Point
24 (Source Gun A)	Lijiale-011-2	Point
25 (Source Gun A)	Lijiale-012-1	Point
26 (Source Gun A)	Lijiale-012-2	Point
27 (Source Gun A)	Lijiale-013-1	Point
28 (Source Gun A)	Lijiale-013-2	Point
29 (Source Gun A)	Lijiale-014-1	Point
30 (Source Gun A)	Lijiale-014-2	Point
31 (Source Gun A)	Lijiale-015-1	Point
32 (Source Gun A)	Lijiale-015-2	Point
33 (Source Gun A)	Lijiale-016-1	Point
34 (Source Gun A)	Lijiale-016-2	Point
35 (Source Gun A)	Liuxien-B-RuHf	Point
36 (Source Gun A)	Liuxien-A-RuHf	Point
37 (Source Gun A)	Liuxien-Hf	Point
38 (Source Gun A)	Liuxien-RuHf-O	Point
39 (Source Gun A)	Liuxien-RuHf-PVP	Point
40 (Source Gun A)	Liuxien-Ru_C	Point
41 (Source Gun A)	Wangyimeng-1-1	Point
42 (Source Gun A)	Wangyimeng-1-2	Point
43 (Source Gun A)	Wangyimeng-1-3	Point
44 (Source Gun A)	Wangyimeng-2-1	Point
45 (Source Gun A)	Wangyimeng-2-2	Point
46 (Source Gun A)	Wangyimeng-3-1	Point
47 (Source Gun A)	Wangyimeng-3-2	Point
48 (Source Gun A)	Lisong-001	Point
49 (Source Gun A)	Lisong-002	Point
50 (Source Gun A)	Lisong-003	Point
51 (Source Gun A)	Lisong-004	Point
52 (Source Gun A)	Lisong-005	Point
53 (Source Gun A)	Lisong-006	Point
54 (Source Gun A)	Lisong-007	Point
55 (Source Gun A)	Lisong-008	Point
	Source Gun A = Mono 500µm (500 µm)
	Source Gun B = Gun Shutdown (0 µm)

## Sheet: Titles
14:40:36 Monday, January 13, 2020
C:\Users\engineer\Desktop\New Microsoft Excel Worksheet.xlsx
Liuxien-B-RuHf
Data Files :	Title	File Name	Comment
	O1s Scan	D:\Data\2020\20200112\B-RuHf.DATA\O1s Scan.VGD
	N1s Scan	D:\Data\2020\20200112\B-RuHf.DATA\N1s Scan.VGD
	Ru3d+C1s Scan	D:\Data\2020\20200112\B-RuHf.DATA\Ru3d+C1s Scan.VGD
	Hf4f Scan	D:\Data\2020\20200112\B-RuHf.DATA\Hf4f Scan.VGD
	Survey	D:\Data\2020\20200112\B-RuHf.DATA\Survey.VGD
