# Supplementary material for: The synergistic effect of Hf-O-Ru bonds and oxygen vacancies in Ru/HfO2 for enhanced hydrogen evolution
Source: Nat Commun. 2022 Mar 11;13:1270. doi: 10.1038/s41467-022-28947-9 (PMC8917135; doi:10.1038/s41467-022-28947-9)
Supplement: Supplementary file 3 — Source Data [file 41467_2022_28947_MOESM3_ESM.zip › source data-1/Figure 2/Figure 2ab/Vo-RuHfO2-P.DATA/RuHf-P.xls]

## Sheet: O1s Scan
							Acquisition Parameters :					Experiment Descriptions :
							Parameter					20200112\Charge Compensation\Wait Object\Mono 500µm\RuHf-P
							Total acquisition time	3 mins 20.4 secs
							Number of Scans	10
﻿							Source Gun Type	Al K Alpha
Axis	Energy	Elements=	401				Spot Size	500 µm
							Lens Mode	Standard
D:\Data\2020\20200112\RuHf-P.DATA\O1s Scan.VGD							Analyser Mode	CAE : Pass Energy 20.0 eV
							Energy Step Size	0.050 eV
							Number of Energy Steps	401
Binding Energy (E)				Backgnd.
eV		Counts / s		Counts / s
545		14882.6		0
544.95		14841.6		0
544.9		14944		0
544.85		15009.6		0
544.8		14831.8		0
544.75		14543.5		0
544.7		14706.5		0
544.65		14879.8		0
544.6		15175.3		0
544.55		14850		0
544.5		14386.2		0
544.45		14778.5		0
544.4		14852.1		0
544.35		15075.3		0
544.3		14805.1		0
544.25		14564.5		0
544.2		14794.1		0
544.15		14782.9		0
544.1		14773.3		0
544.05		14859.9		0
544		14652.3		0
543.95		14571		0
543.9		14776.9		0
543.85		14739.3		0
543.8		14617.2		0
543.75		14786		0
543.7		14612.4		0
543.65		14567.9		0
543.6		14780.8		0
543.55		14696.6		0
543.5		14578.5		0
543.45		14526.7		0
543.4		14627.5		0
543.35		14762.1		0
543.3		14312.9		0
543.25		14408.1		0
543.2		14384.2		0
543.15		14579.5		0
543.1		14353.8		0
543.05		14561.9		0
543		14652		0
542.95		14586.4		0
542.9		14504.8		0
542.85		14662.3		0
542.8		14486.1		0
542.75		14567.7		0
542.7		14370.5		0
542.65		14554.4		0
542.6		14636.4		0
542.55		14485.4		0
542.5		14465.3		0
542.45		14606.8		0
542.4		14445.3		0
542.35		14624.1		0
542.3		14236.9		0
542.25		14280.9		0
542.2		14283.9		0
542.15		14389.1		0
542.1		14274.4		0
542.05		14403.6		0
542		14296.8		0
541.95		14400.1		0
541.9		14440.2		0
541.85		14330.1		0
541.8		14264.8		0
541.75		14367.9		0
541.7		14439.8		0
541.65		14444.6		0
541.6		14403.4		0
541.55		14216.6		0
541.5		14254.8		0
541.45		14290.8		0
541.4		14383.8		0
541.35		14443.3		0
541.3		14721.6		0
541.25		14600.4		0
541.2		14474.8		0
541.15		14190.1		0
541.1		14371.1		0
541.05		14078.1		0
541		14204.3		0
540.95		14324.8		0
540.9		14258		0
540.85		13977.1		0
540.8		14146.9		0
540.75		14417.2		0
540.7		14377.4		0
540.65		14403.3		0
540.6		14271.9		0
540.55		14786.3		0
540.5		14402.8		0
540.45		14254.7		0
540.4		14345.9		0
540.35		14298.1		0
540.3		14356.8		0
540.25		14381.8		0
540.2		14131.7		0
540.15		14373.3		0
540.1		14353.2		0
540.05		14231.8		0
540		14432.7		14272.9
539.95		14433.5		14272.8
539.9		14153.1		14272.7
539.85		13962.2		14272.4
539.8		14090		14272.3
539.75		14458.4		14272.2
539.7		14318.5		14272
539.65		14366.8		14271.8
539.6		14176.4		14271.6
539.55		14333		14270.6
539.5		14301.8		14268.8
539.45		14423.7		14266.9
539.4		14423.4		14265.4
539.35		14503		14264.3
539.3		14383.1		14263.7
539.25		14079.9		14262.6
539.2		14281		14261.4
539.15		14093.1		14260.4
539.1		14114.8		14259.9
539.05		14390.2		14259.8
539		14378.4		14259.6
538.95		14181.9		14259.3
538.9		14200.9		14259
538.85		14172.6		14258.4
538.8		14577.2		14257.5
538.75		14403.4		14256.3
538.7		14108.2		14255.2
538.65		14393.2		14254.2
538.6		14264.3		14253
538.55		14217.1		14250.9
538.5		14329		14248.5
538.45		14297.9		14246.8
538.4		14287.2		14245.2
538.35		14652.9		14243.4
538.3		14250		14241.8
538.25		14220.8		14240.2
538.2		14324.1		14237.8
538.15		14194.2		14235.1
538.1		14314		14232.4
538.05		14218.2		14229.9
538		14591		14228.5
537.95		14430.4		14227
537.9		14272.4		14225.5
537.85		14168.8		14224.3
537.8		14107.2		14223.3
537.75		14286.9		14222.1
537.7		14193.5		14220.4
537.65		14165.6		14218.7
537.6		14055.8		14217.8
537.55		14429.8		14216.7
537.5		14456.2		14215.3
537.45		14553.2		14213.3
537.4		14017.5		14211.2
537.35		14366.5		14209.2
537.3		14301.2		14206.9
537.25		14375.8		14204
537.2		14316		14201
537.15		14120.2		14198.4
537.1		14282.1		14196.2
537.05		14336.3		14193.6
537		14412.5		14191.1
536.95		14269.7		14188.4
536.9		14344		14186.1
536.85		14160.5		14184.1
536.8		14341.7		14182.3
536.75		14324		14180.5
536.7		14137.5		14178.9
536.65		14214.9		14178.1
536.6		13978.2		14177.5
536.55		14218.6		14176.8
536.5		14258.5		14175.7
536.45		14005.9		14174.6
536.4		14169		14173.9
536.35		14389		14172.9
536.3		14366.7		14171.7
536.25		14283.4		14170.1
536.2		14149.8		14167.8
536.15		14253		14165.6
536.1		14308.6		14162.8
536.05		14202.2		14160.1
536		14475.1		14158
535.95		14209.6		14155.9
535.9		14245.5		14154.3
535.85		14134.3		14152.6
535.8		14064.6		14150.9
535.75		14323.1		14149
535.7		14075.2		14146.7
535.65		14143.1		14144.6
535.6		14249.3		14142.8
535.55		14354.5		14140.8
535.5		14427.3		14138.7
535.45		14324.2		14136.3
535.4		14061.4		14134.5
535.35		14293.5		14132.4
535.3		14204.6		14130.3
535.25		14140.9		14128.2
535.2		14082.5		14126.1
535.15		14155.8		14124.4
535.1		14110		14123
535.05		14274.2		14121.7
535		14318.5		14120.6
534.95		14203.7		14119.3
534.9		14130		14117.9
534.85		14085.1		14116.3
534.8		14131.2		14114.9
534.75		14312.6		14113.7
534.7		14157.9		14113.2
534.65		14179.8		14113.1
534.6		14026.5		14112.9
534.55		14021.5		14112.7
534.5		13891.5		14112.6
534.45		14195.4		14112.4
534.4		14112.1		14112.2
534.35		14378.6		14112
534.3		14073.7		14111.8
534.25		14138.8		14111.5
534.2		14471		14111.2
534.15		14332.9		14110.8
534.1		14300.7		14110.4
534.05		14288.6		14109.9
534		14366.8		14109.4
533.95		14599.1		14108.8
533.9		14524.8		14108.1
533.85		14498.1		14107.5
533.8		14534.3		14106.7
533.75		14668.7		14105.9
533.7		14671.6		14104.9
533.65		14842.3		14103.9
533.6		14897		14102.8
533.55		14855.8		14101.7
533.5		15071.5		14100.4
533.45		15010.5		14099
533.4		15085.6		14097.6
533.35		15120		14096
533.3		15360.8		14094.4
533.25		15350.9		14092.6
533.2		15444.5		14090.7
533.15		15413.7		14088.6
533.1		15617.3		14086.5
533.05		15806.2		14084.1
533		16119.3		14081.7
532.95		16027.9		14079.1
532.9		16007.3		14076.3
532.85		16153.4		14073.3
532.8		16427.3		14070.1
532.75		16427.8		14066.7
532.7		16788.8		14063.2
532.65		17010.4		14059.3
532.6		17110.2		14055.3
532.55		16903		14051
532.5		17418.6		14046.3
532.45		18019.2		14041.4
532.4		18106.5		14036.1
532.35		17892.5		14030.5
532.3		18679.9		14024.6
532.25		19099.4		14018.2
532.2		18940.1		14011.4
532.15		19312.4		14004
532.1		19822.1		13996.3
532.05		20339.5		13988.1
532		20742.1		13979.3
531.95		21189.4		13970.1
531.9		21518.6		13960.5
531.85		21729.2		13950.3
531.8		22012.7		13939.5
531.75		22330.7		13928.3
531.7		22732.6		13916.4
531.65		23243.7		13904
531.6		23731.4		13891.1
531.55		24002.4		13877.6
531.5		24714.2		13863.5
531.45		25079.2		13848.9
531.4		25623		13833.7
531.35		25910.1		13817.9
531.3		26219.7		13801.7
531.25		26216.8		13785
531.2		26783.8		13767.8
531.15		27071.5		13750.2
531.1		27105.5		13732.2
531.05		27317.9		13713.9
531		27602.9		13695.2
530.95		27962.4		13676.2
530.9		28170		13656.9
530.85		28173.9		13637.3
530.8		28463.1		13617.3
530.75		28648.4		13597
530.7		28743.4		13576.4
530.65		29082		13555.4
530.6		29531.2		13534
530.55		29531.4		13512.2
530.5		29985.8		13489.9
530.45		30180.6		13467.2
530.4		30873.6		13443.9
530.35		31386.3		13420
530.3		31716.9		13395.4
530.25		32203.1		13370.1
530.2		32853.1		13344
530.15		33482.5		13317.1
530.1		34331.7		13289.4
530.05		35252.8		13261
530		35601		13231.8
529.95		35835.6		13201.9
529.9		36280.2		13171.4
529.85		36878.1		13140.2
529.8		37209.4		13108.6
529.75		37195.2		13076.5
529.7		37318.8		13044.3
529.65		37360.9		13012
529.6		37256.7		12979.7
529.55		36967.1		12947.6
529.5		36775.3		12916
529.45		35987.7		12884.8
529.4		34827.5		12854.4
529.35		34428.7		12824.9
529.3		33352.4		12796.4
529.25		32566.5		12769
529.2		30910.2		12742.9
529.15		29905.8		12718.1
529.1		28879.4		12694.8
529.05		27866		12673
529		26415.8		12652.7
528.95		25232.4		12634
528.9		24149.5		12616.9
528.85		22784.3		12601.3
528.8		21322.7		12587.1
528.75		20570.9		12574.4
528.7		19625.4		12563.1
528.65		18532.9		12553.1
528.6		17868.8		12544.3
528.55		17019.5		12536.6
528.5		16369.6		12530
528.45		15621		12524.1
528.4		15335.1		12519
528.35		15055.8		12514.7
528.3		14606.8		12510.9
528.25		14583.7		12507.7
528.2		14265.2		12504.9
528.15		13873.8		12502.5
528.1		13640.1		12500.4
528.05		13461.4		12498.6
528		13379.2		12497
527.95		13119.1		12495.7
527.9		13123		12494.6
527.85		13055.9		12493.7
527.8		13037.5		12492.9
527.75		12641.8		12492.2
527.7		12852.1		12491.6
527.65		12669.8		12491
527.6		12634.2		12490.5
527.55		12979.3		12490.1
527.5		12977.8		12489.6
527.45		12751.1		12489.3
527.4		12797.2		12489
527.35		12806.7		12488.7
527.3		12568.5		12488.5
527.25		12383		12488.3
527.2		12378.3		12488.1
527.15		12579.4		12488
527.1		12518		12487.9
527.05		12511.9		12487.8
527		12518.3		12487.7
526.95		12494.4		12487.6
526.9		12655.5		12487.5
526.85		12596.2		12487.4
526.8		12975.3		12487.3
526.75		12529.1		12487.2
526.7		12577.9		12487.1
526.65		12421.8		12487
526.6		12280.3		12486.9
526.55		12489.1		12486.7
526.5		12436		12486.6
526.45		12749.6		12486.6
526.4		12751.3		12486.6
526.35		12504.9		12486.6
526.3		12571.9		12486.6
526.25		12331.5		12486.6
526.2		12299.2		12486.5
526.15		12328.8		12486.5
526.1		12591.8		12486.5
526.05		12572		12486.5
526		12427		12486.5
525.95		12643.9		0
525.9		12564.9		0
525.85		12456.4		0
525.8		12489.9		0
525.75		12645.6		0
525.7		12717.5		0
525.65		12423.3		0
525.6		12212.4		0
525.55		12374.3		0
525.5		12273		0
525.45		12323.7		0
525.4		12408.6		0
525.35		12388.2		0
525.3		12560.3		0
525.25		12264.9		0
525.2		12404.4		0
525.15		12617		0
525.1		12297.3		0
525.05		12291.2		0
525		12649.7		0

## Sheet: N1s Scan
							Acquisition Parameters :					Experiment Descriptions :
							Parameter					20200112\Charge Compensation\Wait Object\Mono 500µm\RuHf-P
							Total acquisition time	3 mins 0.4 secs
							Number of Scans	10
﻿							Source Gun Type	Al K Alpha
Axis	Energy	Elements=	361				Spot Size	500 µm
							Lens Mode	Standard
D:\Data\2020\20200112\RuHf-P.DATA\N1s Scan.VGD							Analyser Mode	CAE : Pass Energy 20.0 eV
							Energy Step Size	0.050 eV
							Number of Energy Steps	361
Binding Energy (E)				Backgnd.
eV		Counts / s		Counts / s
410		10476.3		0
409.95		10648.4		0
409.9		10777.6		0
409.85		10477.5		0
409.8		10566.6		0
409.75		10218.6		0
409.7		10475.4		0
409.65		10585.7		0
409.6		10569		0
409.55		10526.4		0
409.5		10498.5		0
409.45		10472		0
409.4		10539.4		0
409.35		10581.5		0
409.3		10686.5		0
409.25		10512.3		0
409.2		10647.6		0
409.15		10542.4		0
409.1		10531.7		0
409.05		10522.8		0
409		10494.1		0
408.95		10486.6		0
408.9		10471.1		0
408.85		10494.8		0
408.8		10679.9		0
408.75		10538.7		0
408.7		10585.6		0
408.65		10584.9		0
408.6		10725.9		0
408.55		10620.9		0
408.5		10505.1		0
408.45		10734.7		0
408.4		10651		0
408.35		10510.2		0
408.3		10502.6		0
408.25		10597		0
408.2		10601.9		0
408.15		10568.8		0
408.1		10711.3		0
408.05		10572.8		0
408		10388.1		10570.2
407.95		10493.9		10520.1
407.9		10489.2		10520.1
407.85		10535.2		10520.1
407.8		10754.6		10520.1
407.75		10559.2		10520.1
407.7		10420.5		10520.1
407.65		10612.9		10520.1
407.6		10617		10520
407.55		10620.7		10520
407.5		10647.1		10520
407.45		10534		10520
407.4		10762.7		10520
407.35		10552.6		10519.9
407.3		10646		10519.9
407.25		10535.5		10519.9
407.2		10499.1		10519.9
407.15		10656.2		10519.9
407.1		10571.3		10519.9
407.05		10417.5		10519.9
407		10465.6		10519.8
406.95		10661.9		10519.8
406.9		10625.9		10519.8
406.85		10620.6		10519.8
406.8		10721		10519.8
406.75		10503.2		10519.8
406.7		10508.7		10519.8
406.65		10513		10519.7
406.6		10700.6		10519.7
406.55		10648.1		10519.7
406.5		10604.4		10519.7
406.45		10666.3		10519.7
406.4		10543.8		10519.7
406.35		10244.4		10519.7
406.3		10579.2		10519.6
406.25		10760.2		10519.6
406.2		10731		10519.6
406.15		10710.4		10519.6
406.1		10490.8		10519.5
406.05		10589.6		10519.5
406		10839.6		10519.5
405.95		10704.5		10519.4
405.9		10637.5		10519.4
405.85		10686.1		10519.4
405.8		10551.8		10519.4
405.75		10508.5		10519.3
405.7		10732.9		10519.3
405.65		10565.6		10519.3
405.6		10571.7		10519.3
405.55		10518.6		10519.2
405.5		10789.1		10519.2
405.45		10526.4		10519.2
405.4		10603.9		10519.2
405.35		10466.8		10519.2
405.3		10608.9		10519.2
405.25		10523.4		10519.2
405.2		10437.5		10519.1
405.15		10779.3		10519.1
405.1		10572.4		10519.1
405.05		10600.1		10519.1
405		10664.4		10519.1
404.95		10572.1		10519.1
404.9		10510.7		10519.1
404.85		10480.6		10519.1
404.8		10444		10519.1
404.75		10491.9		10519
404.7		10544.7		10519
404.65		10712.6		10519
404.6		10650.7		10519
404.55		10571.1		10519
404.5		10452.8		10519
404.45		10554.3		10519
404.4		10445.9		10519
404.35		10415.7		10519
404.3		10556.9		10519
404.25		10576		10519
404.2		10651.5		10519
404.15		10766.9		10518.9
404.1		10638.4		10518.9
404.05		10551.2		10518.9
404		10602.4		10518.9
403.95		10412.1		10518.9
403.9		10612.5		10518.9
403.85		10608.2		10518.8
403.8		10716.8		10518.8
403.75		10592.2		10518.8
403.7		10502.3		10518.8
403.65		10550.6		10518.8
403.6		10480.9		10518.7
403.55		10856.1		10518.7
403.5		10648.2		10518.7
403.45		10614.9		10518.7
403.4		10709.1		10518.7
403.35		10637.2		10518.6
403.3		10682.9		10518.6
403.25		10501.7		10518.6
403.2		10280.9		10518.6
403.15		10421.8		10518.6
403.1		10515.3		10518.6
403.05		10684.7		10518.5
403		10679.1		10518.5
402.95		10814		10518.5
402.9		10737.4		10518.5
402.85		10755.6		10518.4
402.8		10571.8		10518.4
402.75		10605		10518.3
402.7		10805.8		10518.3
402.65		10871.5		10518.2
402.6		10890.1		10518.2
402.55		10872.3		10518.1
402.5		10641.5		10518
402.45		10839.9		10518
402.4		10718.3		10517.9
402.35		10709.7		10517.8
402.3		10877.2		10517.8
402.25		11065.2		10517.7
402.2		10686		10517.7
402.15		10789.2		10517.6
402.1		10593.9		10517.5
402.05		10888.3		10517.5
402		10699.9		10517.4
401.95		10603.9		10517.3
401.9		10867.5		10517.3
401.85		10886.6		10517.2
401.8		10825.2		10517.2
401.75		10738.1		10517.1
401.7		10734.1		10517.1
401.65		10732.1		10517
401.6		10728.9		10517
401.55		10593.6		10516.9
401.5		10760.5		10516.9
401.45		10545.7		10516.8
401.4		10820.2		10516.8
401.35		10726.3		10516.7
401.3		10842.9		10516.7
401.25		10613.2		10516.7
401.2		10730		10516.6
401.15		10550.8		10516.6
401.1		10614.7		10516.5
401.05		10733.9		10516.5
401		10642.9		10516.5
400.95		10533.2		10516.4
400.9		10719.8		10516.4
400.85		10788.5		10516.3
400.8		10830.6		10516.3
400.75		11036.6		10516.2
400.7		10651.7		10516.2
400.65		10603		10516.1
400.6		10792.8		10516
400.55		10754.6		10516
400.5		10842.9		10515.9
400.45		10897.8		10515.9
400.4		10709.8		10515.8
400.35		10528.6		10515.8
400.3		10547.9		10515.7
400.25		10865.7		10515.7
400.2		10594.9		10515.6
400.15		10749.3		10515.6
400.1		10857.7		10515.5
400.05		10585		10515.5
400		10935.6		10515.4
399.95		10723		10515.4
399.9		10771		10515.3
399.85		10788.9		10515.3
399.8		10738.3		10515.2
399.75		10662.5		10515.2
399.7		10832.3		10515.1
399.65		10750.1		10515
399.6		10662		10515
399.55		10696.1		10514.9
399.5		10868		10514.9
399.45		10937.6		10514.8
399.4		10711.5		10514.7
399.35		10647.4		10514.7
399.3		10828.3		10514.6
399.25		10850.4		10514.5
399.2		10982.7		10514.5
399.15		10976.1		10514.4
399.1		10713.4		10514.3
399.05		10686		10514.3
399		10798.8		10514.2
398.95		10742.4		10514.1
398.9		10838.6		10514.1
398.85		10666.6		10514
398.8		10700.3		10514
398.75		10713.7		10513.9
398.7		10687.9		10513.8
398.65		10864.6		10513.8
398.6		10885.3		10513.7
398.55		10862.8		10513.7
398.5		10696.4		10513.6
398.45		10851		10513.5
398.4		10809.3		10513.5
398.35		10867.5		10513.4
398.3		10750.5		10513.3
398.25		10746.5		10513.3
398.2		10755.1		10513.2
398.15		10789.1		10513.1
398.1		10743.7		10513.1
398.05		10816.6		10513
398		10854.8		10512.9
397.95		10755		10512.8
397.9		10991.6		10512.8
397.85		11098.2		10512.7
397.8		10745.5		10512.6
397.75		10843.5		10512.5
397.7		11025.4		10512.4
397.65		10877.4		10512.4
397.6		10836.8		10512.3
397.55		10720		10512.2
397.5		10629.5		10512.1
397.45		10897		10512
397.4		10955.9		10512
397.35		10856.3		10511.9
397.3		10816.5		10511.8
397.25		10901.5		10511.8
397.2		10876.7		10511.7
397.15		10452		10511.6
397.1		10694.5		10511.6
397.05		10841.7		10511.5
397		10781.5		10511.4
396.95		10869.2		10511.4
396.9		10690.6		10511.3
396.85		10713.6		10511.3
396.8		10878.1		10511.2
396.75		10727.3		10511.2
396.7		10501.6		10511.1
396.65		10692.6		10511.1
396.6		10698.9		10511
396.55		10733.3		10511
396.5		10631		10511
396.45		10695.7		10510.9
396.4		10686.1		10510.9
396.35		10575.3		10510.9
396.3		10555.8		10510.8
396.25		10679.7		10510.8
396.2		10567		10510.8
396.15		10556.7		10510.7
396.1		10667		10510.7
396.05		10779.9		10510.7
396		10748.7		10510.6
395.95		10779.3		10510.6
395.9		10634.1		10510.6
395.85		10590.1		10510.5
395.8		10708.9		10510.5
395.75		10671.4		10510.4
395.7		10500.1		10510.4
395.65		10858		10510.3
395.6		10677.7		10510.3
395.55		10809.9		10510.3
395.5		10715.2		10510.2
395.45		10732.8		10510.2
395.4		10749.8		10510.2
395.35		10446		10510.1
395.3		10439.7		10510.1
395.25		10605.9		10510.1
395.2		10570.9		10510
395.15		10589.1		10510
395.1		10647.4		10510
395.05		10620.9		10510
395		10596.8		10510
394.95		10428.5		10509.9
394.9		10721.2		10509.9
394.85		10686.2		10509.9
394.8		10833.4		10509.8
394.75		10628.1		10509.8
394.7		10735.6		10509.8
394.65		10614.1		10509.7
394.6		10738.8		10509.7
394.55		10638.3		10509.6
394.5		10680.8		10509.6
394.45		10774.6		10509.6
394.4		10670.3		10509.5
394.35		10728.6		10509.5
394.3		10568.3		10509.5
394.25		10680.3		10509.5
394.2		10423.4		10509.4
394.15		10482.1		10509.4
394.1		10480.5		10509.4
394.05		10352.1		10509.4
394		10528.6		10509.4
393.95		10521.9		0
393.9		10353.8		0
393.85		10532.4		0
393.8		10624.5		0
393.75		10623.8		0
393.7		10687.6		0
393.65		10643.4		0
393.6		10604.3		0
393.55		10525.5		0
393.5		10578.7		0
393.45		10494.8		0
393.4		10712.8		0
393.35		10578.7		0
393.3		10677.7		0
393.25		10567		0
393.2		10684.9		0
393.15		10716.9		0
393.1		10494.5		0
393.05		10710.5		0
393		10453.9		0
392.95		10482.7		0
392.9		10403.6		0
392.85		10503.7		0
392.8		10640.2		0
392.75		10525.4		0
392.7		10428.9		0
392.65		10256		0
392.6		10307.9		0
392.55		10454.8		0
392.5		10529.8		0
392.45		10282.8		0
392.4		10466.7		0
392.35		10467.3		0
392.3		10172.6		0
392.25		10399.5		0
392.2		10484.4		0
392.15		10673.7		0
392.1		10423.5		0
392.05		10498.8		0
392		10558.7		0

## Sheet: Ru3d+C1s Scan
							Acquisition Parameters :					Experiment Descriptions :
							Parameter					20200112\Charge Compensation\Wait Object\Mono 500µm\RuHf-P
							Total acquisition time	5 mins 0.4 secs
							Number of Scans	10
﻿							Source Gun Type	Al K Alpha
Axis	Energy	Elements=	601				Spot Size	500 µm
							Lens Mode	Standard
D:\Data\2020\20200112\RuHf-P.DATA\Ru3d+C1s Scan.VGD							Analyser Mode	CAE : Pass Energy 20.0 eV
							Energy Step Size	0.050 eV
							Number of Energy Steps	601
Binding Energy (E)				Ru3d	Ru3d+C1s Scan A	Ru3d+C1s Scan B	Ru3d+C1s Scan C	Ru3d+C1s Scan D	Ru3d+C1s Scan E	Ru3d+C1s Scan F	Ru3d+C1s Scan G	Ru3d+C1s Scan H	Ru3d+C1s Scan I	Backgnd.	Envelope	Residuals
eV		Counts / s (Residuals × 5)		Counts / s (Residuals × 5)	Counts / s (Residuals × 5)	Counts / s (Residuals × 5)	Counts / s (Residuals × 5)	Counts / s (Residuals × 5)	Counts / s (Residuals × 5)	Counts / s (Residuals × 5)	Counts / s (Residuals × 5)	Counts / s (Residuals × 5)	Counts / s (Residuals × 5)	Counts / s (Residuals × 5)	Counts / s (Residuals × 5)	Counts / s (Residuals × 5)
300		9752.43		0	0	0	0	0	0	0	0	0	0	0	9752.43	-7.34802e-09
299.95		9924.4		0	0	0	0	0	0	0	0	0	0	0	9924.4	-9.29694e-09
299.9		9945.07		0	0	0	0	0	0	0	0	0	0	0	9945.07	-1.17463e-08
299.85		9815.25		0	0	0	0	0	0	0	0	0	0	0	9815.25	-1.48234e-08
299.8		9727.31		0	0	0	0	0	0	0	0	0	0	0	9727.31	-1.86794e-08
299.75		9650.6		0	0	0	0	0	0	0	0	0	0	0	9650.6	-2.35107e-08
299.7		9786.27		0	0	0	0	0	0	0	0	0	0	0	9786.27	-2.95504e-08
299.65		9967.72		0	0	0	0	0	0	0	0	0	0	0	9967.72	-3.70931e-08
299.6		9820.42		0	0	0	0	0	0	0	0	0	0	0	9820.42	-4.65011e-08
299.55		9745.63		0	0	0	0	0	0	0	0	0	0	0	9745.63	-5.82164e-08
299.5		9762.8		0	0	0	0	0	0	0	0	0	0	0	9762.8	-7.27869e-08
299.45		9617.92		0	0	0	0	0	0	0	0	0	0	0	9617.92	-9.08858e-08
299.4		9735.6		0	0	0	0	0	0	0	0	0	0	0	9735.6	-1.13336e-07
299.35		9696.84		0	0	0	0	0	0	0	0	0	0	0	9696.84	-1.41143e-07
299.3		9862.23		0	0	0	0	0	0	0	0	0	0	0	9862.23	-1.75544e-07
299.25		10062.6		0	0	0	0	0	0	0	0	0	0	0	10062.6	-2.18042e-07
299.2		9971.52		0	0	0	0	0	0	0	0	0	0	0	9971.52	-2.70472e-07
299.15		9907.13		0	0	0	0	0	0	0	0	0	0	0	9907.13	-3.35066e-07
299.1		9746.61		0	0	0	0	0	0	0	0	0	0	0	9746.61	-4.14546e-07
299.05		9863.53		0	0	0	0	0	0	0	0	0	0	0	9863.53	-5.12203e-07
299		9902.03		0	0	0	0	0	0	0	0	0	0	0	9902.03	-6.32035e-07
298.95		9952.56		0	0	0	0	0	0	0	0	0	0	0	9952.56	-7.78881e-07
298.9		9928.99		0	0	0	0	0	0	0	0	0	0	0	9928.99	-9.58585e-07
298.85		9655.36		0	0	0	0	0	0	0	0	0	0	0	9655.36	-1.17821e-06
298.8		9475.83		0	0	0	0	0	0	0	0	0	0	0	9475.83	-1.44625e-06
298.75		9826.05		0	0	0	0	0	0	0	0	0	0	0	9826.05	-1.77294e-06
298.7		9725.27		0	0	0	0	0	0	0	0	0	0	0	9725.27	-2.1706e-06
298.65		9838.3		0	0	0	0	0	0	0	0	0	0	0	9838.3	-2.65396e-06
298.6		9947.94		0	0	0	0	0	0	0	0	0	0	0	9947.94	-3.24073e-06
298.55		10090.3		0	0	0	0	0	0	0	0	0	0	0	10090.3	-3.95206e-06
298.5		9930.83		0	0	0	0	0	0	0	0	0	0	0	9930.83	-4.81323e-06
298.45		9947.23		0	0	0	0	0	0	0	0	0	0	0	9947.23	-5.85441e-06
298.4		9846.92		0	0	0	0	0	0	0	0	0	0	0	9846.92	-7.11152e-06
298.35		9663.42		0	0	0	0	0	0	0	0	0	0	0	9663.42	-8.62733e-06
298.3		9713.51		0	0	0	0	0	0	0	0	0	0	0	9713.51	-1.04526e-05
298.25		9860.3		0	0	0	0	0	0	0	0	0	0	0	9860.3	-1.26475e-05
298.2		9907.6		0	0	0	0	0	0	0	0	0	0	0	9907.6	-1.52835e-05
298.15		9813.22		0	0	0	0	0	0	0	0	0	0	0	9813.22	-1.84449e-05
298.1		9814.77		0	0	0	0	0	0	0	0	0	0	0	9814.77	-2.22312e-05
298.05		9854.12		0	0	0	0	0	0	0	0	0	0	0	9854.12	-2.67601e-05
298		9857.67		0	0	0	0	0	0	0	0	0	0	0	9857.67	-3.21698e-05
297.95		9864.83		0	0	0	0	0	0	0	0	0	0	0	9864.83	-3.86229e-05
297.9		10042.6		0	0	0	0	0	0	0	0	0	0	0	10042.6	-4.63105e-05
297.85		9788.31		0	0	0	0	0	0	0	0	0	0	0	9788.31	-5.54564e-05
297.8		9942.39		0	0	0	0	0	0	0	0	0	0	0	9942.39	-6.63227e-05
297.75		9956.49		0	0	0	0	0	0	0	0	0	0	0	9956.49	-7.92156e-05
297.7		9920.57		0	0	0	0	0	0	0	0	0	0	0	9920.57	-9.44928e-05
297.65		9720.61		0	0	0	0	0	0	0	0	0	0	0	9720.61	-0.000112571
297.6		9705.5		0	0	0	0	0	0	0	0	0	0	0	9705.5	-0.000133935
297.55		9714.4		0	0	0	0	0	0	0	0	0	0	0	9714.4	-0.000159148
297.5		9614.66		0	0	0	0	0	0	0	0	0	0	0	9614.66	-0.000188864
297.45		9813.62		0	0	0	0	0	0	0	0	0	0	0	9813.62	-0.000223841
297.4		9920.9		0	0	0	0	0	0	0	0	0	0	0	9920.9	-0.000264955
297.35		9831.03		0	0	0	0	0	0	0	0	0	0	0	9831.03	-0.000313217
297.3		9823.93		0	0	0	0	0	0	0	0	0	0	0	9823.93	-0.000369797
297.25		9813.8		0	0	0	0	0	0	0	0	0	0	0	9813.8	-0.000436038
297.2		9996.44		0	0	0	0	0	0	0	0	0	0	0	9996.44	-0.000513488
297.15		9904.76		0	0	0	0	0	0	0	0	0	0	0	9904.76	-0.000603921
297.1		9832.21		0	0	0	0	0	0	0	0	0	0	0	9832.21	-0.000709374
297.05		9848.01		0	0	0	0	0	0	0	0	0	0	0	9848.01	-0.000832179
297		9799.17		0	0	0	0	0	0	0	0	0	0	0	9799.17	-0.000975
296.95		9794.92		0	0	0	0	0	0	0	0	0	0	0	9794.92	-0.00114088
296.9		9568.76		0	0	0	0	0	0	0	0	0	0	0	9568.76	-0.00133329
296.85		9692.3		0	0	0	0	0	0	0	0	0	0	0	9692.3	-0.00155616
296.8		9805.69		0	0	0	0	0	0	0	0	0	0	0	9805.69	-0.00181399
296.75		9711.34		0	0	0	0	0	0	0	0	0	0	0	9711.34	-0.00211187
296.7		9761.76		0	0	0	0	0	0	0	0	0	0	0	9761.76	-0.00245555
296.65		9853.6		0	0	0	0	0	0	0	0	0	0	0	9853.6	-0.00285155
296.6		9950.15		0	0	0	0	0	0	0	0	0	0	0	9950.16	-0.00330725
296.55		9819.72		0	0	0	0	0	0	0	0	0	0	0	9819.73	-0.00383094
296.5		9809.3		0	0	0	0	0	0	0	0	0	0	0	9809.31	-0.00443198
296.45		9818.57		0	0	0	0	0	0	0	0	0	0	0	9818.57	-0.00512088
296.4		9533.82		0	0	0	0	0	0	0	0	0	0	0	9533.82	-0.00590945
296.35		9692.34		0	0	0	0	0	0	0	0	0	0	0	9692.35	-0.00681092
296.3		9772.85		0	0	0	0	0	0	0	0	0	0	0	9772.86	-0.00784011
296.25		9830.89		0	0	0	0	0	0	0	0	0	0	0	9830.9	-0.00901357
296.2		9922.86		0	0	0	0	0	0	0	0	0	0	0	9922.87	-0.0103498
296.15		10013.4		0	0	0	0	0	0	0	0	0	0	0	10013.4	-0.0118693
296.1		9954.09		0	0	0	0	0	0	0	0	0	0	0	9954.11	-0.013595
296.05		9952.96		0	0	0	0	0	0	0	0	0	0	0	9952.98	-0.0155524
296		9834.37		9879.09	9879.09	9879.09	9879.09	9879.09	9879.09	9879.09	9879.09	9879.1	9879.09	9879.09	9879.1	-44.7296
295.95		9674.89		9878.8	9878.8	9878.8	9878.8	9878.8	9878.8	9878.8	9878.8	9878.82	9878.8	9878.8	9878.82	-203.927
295.9		9966.58		9878.51	9878.51	9878.51	9878.51	9878.51	9878.51	9878.51	9878.51	9878.53	9878.51	9878.51	9878.53	88.054
295.85		9895.03		9878.21	9878.21	9878.21	9878.21	9878.21	9878.21	9878.21	9878.21	9878.24	9878.21	9878.21	9878.24	16.789
295.8		9747.86		9877.92	9877.92	9877.92	9877.92	9877.92	9877.92	9877.92	9877.92	9877.95	9877.92	9877.92	9877.95	-130.089
295.75		9877.05		9877.61	9877.61	9877.61	9877.61	9877.61	9877.61	9877.61	9877.61	9877.64	9877.61	9877.61	9877.64	-0.595672
295.7		9945.91		9877.3	9877.3	9877.3	9877.3	9877.3	9877.3	9877.3	9877.3	9877.34	9877.3	9877.3	9877.34	68.5696
295.65		10017		9876.96	9876.96	9876.96	9876.96	9876.96	9876.96	9876.96	9876.96	9877	9876.96	9876.96	9877	139.975
295.6		9911.23		9876.58	9876.58	9876.58	9876.58	9876.58	9876.58	9876.58	9876.58	9876.63	9876.58	9876.58	9876.63	34.597
295.55		9937.31		9876.24	9876.24	9876.24	9876.24	9876.24	9876.24	9876.24	9876.24	9876.3	9876.24	9876.24	9876.3	61.0158
295.5		9872.5		9875.91	9875.91	9875.91	9875.91	9875.91	9875.91	9875.91	9875.91	9875.97	9875.91	9875.91	9875.97	-3.47104
295.45		9983.77		9875.57	9875.57	9875.57	9875.57	9875.57	9875.57	9875.57	9875.57	9875.64	9875.57	9875.57	9875.64	108.133
295.4		9819.87		9875.2	9875.2	9875.2	9875.2	9875.2	9875.2	9875.2	9875.2	9875.28	9875.2	9875.2	9875.28	-55.4064
295.35		9790.18		9874.81	9874.81	9874.81	9874.81	9874.81	9874.81	9874.81	9874.81	9874.9	9874.81	9874.81	9874.9	-84.7211
295.3		9863.56		9874.43	9874.43	9874.43	9874.43	9874.43	9874.43	9874.43	9874.43	9874.53	9874.43	9874.43	9874.53	-10.9661
295.25		9727.57		9874.04	9874.04	9874.04	9874.04	9874.04	9874.04	9874.04	9874.04	9874.15	9874.04	9874.04	9874.15	-146.58
295.2		10055		9873.65	9873.65	9873.65	9873.65	9873.65	9873.65	9873.65	9873.65	9873.78	9873.65	9873.65	9873.78	181.196
295.15		9975.73		9873.25	9873.25	9873.25	9873.25	9873.25	9873.25	9873.25	9873.25	9873.39	9873.25	9873.25	9873.39	102.337
295.1		9996.82		9872.85	9872.85	9872.85	9872.85	9872.85	9872.85	9872.85	9872.85	9873.01	9872.85	9872.85	9873.01	123.813
295.05		9941.68		9872.43	9872.43	9872.43	9872.43	9872.43	9872.43	9872.43	9872.43	9872.6	9872.43	9872.43	9872.6	69.0749
295		9901.16		9871.99	9871.99	9871.99	9871.99	9871.99	9871.99	9871.99	9871.99	9872.19	9871.99	9871.99	9872.19	28.9676
294.95		9933.49		9871.53	9871.53	9871.53	9871.53	9871.53	9871.53	9871.53	9871.53	9871.75	9871.53	9871.53	9871.75	61.7344
294.9		9971.41		9870.99	9870.99	9870.99	9870.99	9870.99	9870.99	9870.99	9870.99	9871.24	9870.99	9870.99	9871.24	100.174
294.85		9910.29		9870.46	9870.46	9870.46	9870.46	9870.46	9870.46	9870.46	9870.46	9870.74	9870.46	9870.46	9870.74	39.5543
294.8		9839.27		9869.96	9869.96	9869.96	9869.96	9869.96	9869.96	9869.96	9869.96	9870.26	9869.96	9869.96	9870.26	-30.9876
294.75		9954.1		9869.46	9869.46	9869.46	9869.46	9869.46	9869.46	9869.46	9869.46	9869.8	9869.46	9869.46	9869.8	84.3028
294.7		10115.7		9868.97	9868.97	9868.97	9868.97	9868.97	9868.97	9868.97	9868.97	9869.34	9868.97	9868.97	9869.34	246.373
294.65		9991.72		9868.44	9868.44	9868.44	9868.44	9868.44	9868.44	9868.44	9868.44	9868.85	9868.44	9868.44	9868.85	122.87
294.6		9851.75		9867.92	9867.92	9867.92	9867.92	9867.92	9867.92	9867.92	9867.92	9868.38	9867.92	9867.92	9868.38	-16.6304
294.55		9931.68		9867.42	9867.42	9867.42	9867.42	9867.42	9867.42	9867.42	9867.42	9867.92	9867.42	9867.42	9867.92	63.7525
294.5		9907.26		9866.92	9866.92	9866.92	9866.92	9866.92	9866.92	9866.92	9866.92	9867.47	9866.92	9866.92	9867.47	39.7891
294.45		10054.6		9866.41	9866.41	9866.41	9866.41	9866.41	9866.41	9866.41	9866.41	9867.02	9866.41	9866.41	9867.02	187.552
294.4		9883.22		9865.89	9865.89	9865.89	9865.89	9865.89	9865.89	9865.89	9865.89	9866.56	9865.89	9865.89	9866.56	16.6615
294.35		9851.71		9865.42	9865.42	9865.42	9865.42	9865.42	9865.42	9865.42	9865.42	9866.16	9865.42	9865.42	9866.16	-14.4559
294.3		9917.52		9864.97	9864.97	9864.97	9864.97	9864.97	9864.97	9864.97	9864.97	9865.78	9864.97	9864.97	9865.78	51.7386
294.25		9865.85		9864.53	9864.53	9864.53	9864.53	9864.53	9864.53	9864.53	9864.53	9865.42	9864.53	9864.53	9865.42	0.426088
294.2		9987.1		9864.1	9864.1	9864.1	9864.1	9864.1	9864.1	9864.1	9864.1	9865.08	9864.1	9864.1	9865.08	122.023
294.15		9813.25		9863.65	9863.65	9863.65	9863.65	9863.65	9863.65	9863.65	9863.65	9864.72	9863.65	9863.65	9864.72	-51.4638
294.1		9924.75		9863.21	9863.21	9863.21	9863.21	9863.21	9863.21	9863.21	9863.21	9864.38	9863.21	9863.21	9864.38	60.3704
294.05		9783.84		9862.76	9862.76	9862.76	9862.76	9862.76	9862.76	9862.76	9862.76	9864.03	9862.76	9862.76	9864.03	-80.1878
294		9844.76		9862.29	9862.29	9862.29	9862.29	9862.29	9862.29	9862.29	9862.29	9863.68	9862.29	9862.29	9863.68	-18.9198
293.95		10021.1		9861.83	9861.83	9861.83	9861.83	9861.83	9861.83	9861.83	9861.83	9863.34	9861.83	9861.83	9863.34	157.798
293.9		9993.06		9861.33	9861.33	9861.33	9861.33	9861.33	9861.33	9861.33	9861.33	9862.98	9861.33	9861.33	9862.98	130.071
293.85		9922.73		9860.83	9860.83	9860.83	9860.83	9860.83	9860.83	9860.83	9860.83	9862.62	9860.83	9860.83	9862.62	60.1018
293.8		9911.11		9860.28	9860.28	9860.28	9860.28	9860.28	9860.28	9860.28	9860.28	9862.23	9860.28	9860.28	9862.23	48.8834
293.75		9866.64		9859.74	9859.74	9859.74	9859.74	9859.74	9859.74	9859.74	9859.74	9861.85	9859.74	9859.74	9861.85	4.78866
293.7		9997.08		9859.13	9859.13	9859.13	9859.13	9859.13	9859.13	9859.13	9859.13	9861.42	9859.13	9859.13	9861.42	135.66
293.65		10043		9858.49	9858.49	9858.49	9858.49	9858.49	9858.49	9858.49	9858.49	9860.98	9858.49	9858.49	9860.98	181.985
293.6		10015.5		9857.81	9857.81	9857.81	9857.81	9857.81	9857.81	9857.81	9857.81	9860.51	9857.81	9857.81	9860.51	154.971
293.55		9877.17		9857.12	9857.12	9857.12	9857.12	9857.12	9857.12	9857.12	9857.12	9860.03	9857.12	9857.12	9860.03	17.1386
293.5		10102.6		9856.43	9856.43	9856.43	9856.43	9856.43	9856.43	9856.43	9856.43	9859.58	9856.43	9856.43	9859.58	242.996
293.45		9958.9		9855.71	9855.71	9855.71	9855.71	9855.71	9855.71	9855.71	9855.71	9859.11	9855.71	9855.71	9859.11	99.7882
293.4		10189.2		9854.93	9854.93	9854.93	9854.93	9854.93	9854.93	9854.93	9854.93	9858.6	9854.93	9854.93	9858.6	330.553
293.35		10079.3		9854.17	9854.17	9854.17	9854.17	9854.17	9854.17	9854.17	9854.17	9858.12	9854.17	9854.17	9858.12	221.15
293.3		9857.55		9853.39	9853.39	9853.39	9853.39	9853.39	9853.39	9853.39	9853.39	9857.65	9853.39	9853.39	9857.65	-0.106911
293.25		10053.8		9852.63	9852.63	9852.63	9852.63	9852.63	9852.63	9852.63	9852.63	9857.22	9852.63	9852.63	9857.22	196.563
293.2		10138.8		9851.87	9851.87	9851.87	9851.87	9851.87	9851.87	9851.87	9851.87	9856.81	9851.87	9851.87	9856.81	281.985
293.15		9925.16		9851.14	9851.14	9851.14	9851.14	9851.14	9851.14	9851.14	9851.14	9856.45	9851.14	9851.14	9856.45	68.7122
293.1		10077.2		9850.43	9850.43	9850.43	9850.43	9850.43	9850.43	9850.43	9850.43	9856.12	9850.43	9850.43	9856.12	221.03
293.05		9890.23		9849.76	9849.76	9849.76	9849.76	9849.76	9849.76	9849.76	9849.76	9855.87	9849.76	9849.76	9855.87	34.3524
293		9879.71		9849.1	9849.1	9849.1	9849.1	9849.1	9849.1	9849.1	9849.1	9855.66	9849.1	9849.1	9855.66	24.0545
292.95		9946.51		9848.38	9848.38	9848.38	9848.38	9848.38	9848.38	9848.38	9848.38	9855.4	9848.38	9848.38	9855.4	91.1089
292.9		9857.02		9847.68	9847.68	9847.68	9847.68	9847.68	9847.68	9847.68	9847.68	9855.2	9847.68	9847.68	9855.2	1.81817
292.85		9944.69		9847	9847	9847	9847	9847	9847	9847	9847	9855.06	9847	9847	9855.06	89.6332
292.8		10002.7		9846.31	9846.31	9846.31	9846.31	9846.31	9846.31	9846.31	9846.31	9854.93	9846.31	9846.31	9854.93	147.785
292.75		10196.9		9845.63	9845.63	9845.63	9845.63	9845.63	9845.63	9845.63	9845.63	9854.84	9845.63	9845.63	9854.84	342.017
292.7		9901		9844.96	9844.96	9844.96	9844.96	9844.96	9844.96	9844.96	9844.96	9854.8	9844.96	9844.96	9854.8	46.1993
292.65		9991.3		9844.32	9844.32	9844.32	9844.32	9844.32	9844.32	9844.32	9844.32	9854.83	9844.32	9844.32	9854.83	136.467
292.6		9986.29		9843.69	9843.69	9843.69	9843.69	9843.69	9843.69	9843.69	9843.69	9854.91	9843.69	9843.69	9854.91	131.383
292.55		10031.8		9843.02	9843.02	9843.02	9843.02	9843.02	9843.02	9843.02	9843.02	9854.99	9843.02	9843.02	9854.99	176.799
292.5		9795.45		9842.32	9842.32	9842.32	9842.32	9842.32	9842.32	9842.32	9842.32	9855.09	9842.32	9842.32	9855.09	-59.6402
292.45		9725.61		9841.64	9841.64	9841.64	9841.64	9841.64	9841.64	9841.64	9841.64	9855.25	9841.64	9841.64	9855.25	-129.641
292.4		9872.49		9840.98	9840.98	9840.98	9840.98	9840.98	9840.98	9840.98	9840.98	9855.48	9840.98	9840.98	9855.48	17.0156
292.35		10061.1		9840.32	9840.32	9840.32	9840.32	9840.32	9840.32	9840.32	9840.32	9855.77	9840.32	9840.32	9855.77	205.324
292.3		10043.6		9839.66	9839.66	9839.66	9839.66	9839.66	9839.66	9839.66	9839.66	9856.12	9839.66	9839.66	9856.12	187.435
292.25		9912.16		9839.01	9839.01	9839.01	9839.01	9839.01	9839.01	9839.01	9839.01	9856.53	9839.01	9839.01	9856.53	55.6295
292.2		10087.7		9838.38	9838.38	9838.38	9838.38	9838.38	9838.38	9838.38	9838.38	9857.03	9838.38	9838.38	9857.03	230.639
292.15		9846.15		9837.72	9837.72	9837.72	9837.72	9837.72	9837.72	9837.72	9837.73	9857.57	9837.72	9837.72	9857.57	-11.4229
292.1		9986.56		9837.03	9837.03	9837.03	9837.03	9837.03	9837.03	9837.03	9837.03	9858.15	9837.03	9837.03	9858.15	128.413
292.05		9931.24		9836.33	9836.33	9836.33	9836.33	9836.33	9836.33	9836.33	9836.33	9858.79	9836.33	9836.33	9858.79	72.452
292		9912.5		9835.65	9835.65	9835.65	9835.65	9835.65	9835.65	9835.65	9835.65	9859.54	9835.65	9835.65	9859.54	52.9583
291.95		9924.37		9835	9835	9835	9835	9835	9835	9835	9835.01	9860.41	9835	9835	9860.41	63.9587
291.9		9871.82		9834.33	9834.33	9834.33	9834.33	9834.33	9834.33	9834.33	9834.33	9861.35	9834.33	9834.33	9861.35	10.4628
291.85		9907.28		9833.64	9833.64	9833.64	9833.64	9833.64	9833.64	9833.64	9833.65	9862.38	9833.64	9833.64	9862.38	44.8977
291.8		9944.91		9832.96	9832.96	9832.96	9832.96	9832.96	9832.96	9832.96	9832.97	9863.51	9832.96	9832.96	9863.52	81.3886
291.75		9849.17		9832.26	9832.26	9832.26	9832.26	9832.26	9832.26	9832.26	9832.27	9864.74	9832.26	9832.26	9864.75	-15.5839
291.7		10019.1		9831.57	9831.57	9831.57	9831.57	9831.57	9831.57	9831.57	9831.58	9866.11	9831.57	9831.57	9866.12	152.964
291.65		10143.6		9830.86	9830.86	9830.86	9830.86	9830.86	9830.86	9830.86	9830.87	9867.59	9830.86	9830.86	9867.6	276.038
291.6		9812.49		9830.14	9830.14	9830.14	9830.14	9830.14	9830.14	9830.14	9830.16	9869.19	9830.14	9830.14	9869.21	-56.719
291.55		10058.5		9829.41	9829.41	9829.41	9829.41	9829.41	9829.41	9829.41	9829.43	9870.93	9829.41	9829.41	9870.95	187.495
291.5		9861.95		9828.68	9828.68	9828.68	9828.68	9828.68	9828.68	9828.68	9828.71	9872.84	9828.68	9828.68	9872.87	-10.9204
291.45		9989.96		9827.94	9827.94	9827.94	9827.94	9827.94	9827.94	9827.94	9827.97	9874.9	9827.94	9827.94	9874.93	115.029
291.4		9942.99		9827.18	9827.18	9827.18	9827.18	9827.18	9827.18	9827.18	9827.22	9877.12	9827.18	9827.18	9877.15	65.8408
291.35		9929.04		9826.45	9826.45	9826.45	9826.45	9826.45	9826.45	9826.45	9826.5	9879.56	9826.45	9826.45	9879.6	49.4329
291.3		9855.14		9825.8	9825.8	9825.8	9825.8	9825.8	9825.8	9825.8	9825.85	9882.28	9825.8	9825.8	9882.34	-27.2024
291.25		10022.3		9825.13	9825.13	9825.13	9825.13	9825.13	9825.13	9825.13	9825.19	9885.21	9825.13	9825.13	9885.27	137.029
291.2		9910.99		9824.48	9824.48	9824.48	9824.48	9824.48	9824.48	9824.48	9824.56	9888.38	9824.48	9824.48	9888.46	22.5247
291.15		9846.3		9823.8	9823.8	9823.8	9823.8	9823.8	9823.8	9823.8	9823.9	9891.77	9823.8	9823.8	9891.87	-45.5676
291.1		9740.1		9823.13	9823.13	9823.13	9823.13	9823.13	9823.13	9823.13	9823.25	9895.43	9823.13	9823.13	9895.55	-155.446
291.05		9897.16		9822.46	9822.46	9822.46	9822.46	9822.46	9822.46	9822.46	9822.6	9899.37	9822.46	9822.46	9899.51	-2.34431
291		9921.15		9821.78	9821.78	9821.78	9821.78	9821.78	9821.78	9821.78	9821.95	9903.59	9821.78	9821.78	9903.76	17.3915
290.95		9999		9821.07	9821.07	9821.07	9821.07	9821.07	9821.07	9821.07	9821.27	9908.09	9821.07	9821.07	9908.29	90.7132
290.9		9943.49		9820.37	9820.37	9820.37	9820.37	9820.37	9820.37	9820.37	9820.6	9912.92	9820.37	9820.37	9913.16	30.3284
290.85		9925.78		9819.64	9819.64	9819.64	9819.64	9819.64	9819.64	9819.64	9819.91	9918.08	9819.64	9819.64	9918.35	7.42519
290.8		9938.35		9818.86	9818.86	9818.86	9818.86	9818.86	9818.86	9818.86	9819.18	9923.54	9818.86	9818.86	9923.87	14.4795
290.75		9975.02		9818.03	9818.03	9818.03	9818.03	9818.03	9818.03	9818.03	9818.41	9929.35	9818.03	9818.03	9929.72	45.2946
290.7		10007.7		9817.15	9817.15	9817.15	9817.15	9817.15	9817.15	9817.15	9817.59	9935.5	9817.15	9817.15	9935.94	71.7752
290.65		10017.5		9816.24	9816.24	9816.24	9816.24	9816.24	9816.24	9816.24	9816.75	9942.05	9816.24	9816.24	9942.56	74.9781
290.6		10059.1		9815.31	9815.31	9815.31	9815.31	9815.31	9815.31	9815.31	9815.91	9949.02	9815.31	9815.31	9949.62	109.464
290.55		9971.2		9814.35	9814.35	9814.35	9814.35	9814.35	9814.35	9814.35	9815.05	9956.44	9814.35	9814.35	9957.13	14.0682
290.5		10124.2		9813.37	9813.37	9813.37	9813.37	9813.37	9813.37	9813.37	9814.17	9964.3	9813.37	9813.37	9965.1	159.127
290.45		10063.5		9812.37	9812.37	9812.37	9812.37	9812.37	9812.37	9812.37	9813.3	9972.67	9812.37	9812.37	9973.6	89.8948
290.4		10066.7		9811.4	9811.4	9811.4	9811.4	9811.4	9811.4	9811.4	9812.46	9981.59	9811.4	9811.4	9982.65	84.018
290.35		10042.9		9810.47	9810.47	9810.47	9810.47	9810.47	9810.47	9810.47	9811.68	9991.09	9810.47	9810.47	9992.3	50.5848
290.3		10065.3		9809.54	9809.54	9809.54	9809.54	9809.54	9809.54	9809.54	9810.93	10001.2	9809.54	9809.54	10002.6	62.7348
290.25		9940.88		9808.62	9808.62	9808.62	9808.62	9808.62	9808.62	9808.62	9810.21	10011.8	9808.62	9808.62	10013.4	-72.545
290.2		9865.12		9807.68	9807.68	9807.68	9807.68	9807.68	9807.68	9807.68	9809.49	10023.1	9807.68	9807.68	10024.9	-159.793
290.15		9802.68		9806.79	9806.79	9806.79	9806.79	9806.79	9806.79	9806.79	9808.84	10035	9806.79	9806.79	10037.1	-234.421
290.1		9945.5		9805.91	9805.91	9805.91	9805.91	9805.91	9805.91	9805.91	9808.24	10047.6	9805.91	9805.91	10050	-104.472
290.05		10045.7		9805.01	9805.01	9805.01	9805.01	9805.01	9805.01	9805.01	9807.64	10060.9	9805.01	9805.01	10063.5	-17.7945
290		10013		9804.06	9804.06	9804.06	9804.06	9804.06	9804.06	9804.06	9807.03	10074.7	9804.06	9804.06	10077.7	-64.7633
289.95		9859.34		9803.07	9803.07	9803.07	9803.07	9803.07	9803.07	9803.07	9806.42	10089.3	9803.07	9803.07	10092.6	-233.278
289.9		9991.79		9802.05	9802.05	9802.05	9802.05	9802.05	9802.05	9802.05	9805.8	10104.5	9802.05	9802.05	10108.2	-116.427
289.85		10177.1		9800.96	9800.96	9800.96	9800.96	9800.96	9800.96	9800.96	9805.18	10120.3	9800.96	9800.96	10124.5	52.5607
289.8		10233.1		9799.79	9799.79	9799.79	9799.79	9799.79	9799.79	9799.79	9804.52	10136.8	9799.79	9799.79	10141.5	91.5219
289.75		10229.6		9798.59	9798.59	9798.59	9798.59	9798.59	9798.59	9798.59	9803.88	10154	9798.59	9798.59	10159.3	70.2613
289.7		10121.8		9797.37	9797.37	9797.37	9797.37	9797.37	9797.37	9797.37	9803.27	10171.9	9797.37	9797.37	10177.8	-56.0187
289.65		10142		9796.13	9796.13	9796.13	9796.13	9796.13	9796.13	9796.13	9802.72	10190.6	9796.13	9796.13	10197.2	-55.1319
289.6		10174.1		9794.83	9794.83	9794.83	9794.83	9794.83	9794.83	9794.83	9802.17	10209.9	9794.83	9794.83	10217.2	-43.1517
289.55		10084.5		9793.45	9793.45	9793.45	9793.45	9793.45	9793.45	9793.45	9801.63	10229.9	9793.45	9793.45	10238.1	-153.581
289.5		10146.9		9792.06	9792.06	9792.06	9792.06	9792.06	9792.06	9792.06	9801.15	10250.6	9792.06	9792.06	10259.7	-112.753
289.45		10055.3		9790.63	9790.63	9790.63	9790.63	9790.63	9790.63	9790.63	9800.74	10272	9790.63	9790.63	10282.1	-226.829
289.4		10177.7		9789.1	9789.1	9789.1	9789.1	9789.1	9789.1	9789.1	9800.34	10294	9789.1	9789.1	10305.2	-127.592
289.35		10293.6		9787.51	9787.51	9787.51	9787.51	9787.51	9787.51	9787.51	9799.99	10316.7	9787.51	9787.51	10329.1	-35.579
289.3		10253.7		9785.83	9785.83	9785.83	9785.83	9785.83	9785.83	9785.83	9799.69	10339.9	9785.83	9785.83	10353.8	-100.107
289.25		10385.8		9784.06	9784.06	9784.06	9784.06	9784.06	9784.06	9784.06	9799.44	10363.7	9784.06	9784.06	10379.1	6.65676
289.2		10664.9		9782.18	9782.18	9782.18	9782.18	9782.18	9782.18	9782.18	9799.25	10388.1	9782.19	9782.18	10405.1	259.807
289.15		10427.7		9780.24	9780.24	9780.24	9780.24	9780.24	9780.24	9780.24	9799.18	10412.9	9780.24	9780.24	10431.9	-4.19407
289.1		10540.8		9778.15	9778.15	9778.15	9778.15	9778.15	9778.15	9778.15	9799.16	10438.2	9778.15	9778.15	10459.3	81.5048
289.05		10607.2		9775.94	9775.94	9775.94	9775.94	9775.94	9775.94	9775.94	9799.26	10464	9775.94	9775.94	10487.3	119.888
289		10577.2		9773.64	9773.64	9773.64	9773.64	9773.64	9773.64	9773.64	9799.52	10490.1	9773.64	9773.64	10516	61.2666
288.95		10462.1		9771.25	9771.25	9771.25	9771.25	9771.25	9771.25	9771.25	9799.97	10516.6	9771.25	9771.25	10545.3	-83.2148
288.9		10725.4		9768.8	9768.8	9768.8	9768.8	9768.8	9768.8	9768.8	9800.67	10543.4	9768.8	9768.8	10575.2	150.122
288.85		10715.5		9766.36	9766.36	9766.36	9766.36	9766.36	9766.36	9766.37	9801.73	10570.5	9766.36	9766.36	10605.9	109.566
288.8		10715.1		9763.84	9763.84	9763.84	9763.84	9763.84	9763.84	9763.85	9803.09	10597.9	9763.85	9763.84	10637.2	77.9022
288.75		10675.1		9761.27	9761.27	9761.27	9761.27	9761.27	9761.27	9761.29	9804.81	10625.5	9761.27	9761.27	10669	6.09291
288.7		10642.2		9758.63	9758.63	9758.63	9758.63	9758.63	9758.63	9758.65	9806.93	10653.1	9758.63	9758.63	10701.4	-59.1879
288.65		10579		9755.93	9755.93	9755.93	9755.93	9755.93	9755.93	9755.97	9809.49	10680.8	9755.94	9755.93	10734.4	-155.393
288.6		10761.9		9753.14	9753.14	9753.14	9753.14	9753.14	9753.14	9753.19	9812.5	10708.4	9753.15	9753.14	10767.8	-5.97696
288.55		10794.1		9750.24	9750.24	9750.24	9750.24	9750.24	9750.24	9750.32	9816.01	10735.9	9750.25	9750.24	10801.7	-7.63278
288.5		10911		9747.28	9747.28	9747.28	9747.28	9747.28	9747.28	9747.4	9820.09	10763.2	9747.29	9747.28	10836.1	74.8371
288.45		10783.1		9744.25	9744.25	9744.25	9744.25	9744.25	9744.25	9744.42	9824.79	10790.2	9744.27	9744.25	10870.9	-87.8327
288.4		10940.1		9741.11	9741.11	9741.11	9741.11	9741.11	9741.11	9741.36	9830.12	10816.8	9741.13	9741.11	10906.1	33.9517
288.35		11180		9737.85	9737.85	9737.85	9737.85	9737.85	9737.85	9738.21	9836.13	10843	9737.88	9737.85	10941.7	238.334
288.3		10977.5		9734.45	9734.45	9734.45	9734.45	9734.45	9734.45	9734.95	9842.82	10868.6	9734.49	9734.45	10977.5	0.00183147
288.25		11028.7		9730.97	9730.97	9730.97	9730.97	9730.97	9730.97	9731.65	9850.3	10893.6	9731.01	9730.97	11013.7	15.0741
288.2		11184.6		9727.37	9727.37	9727.37	9727.37	9727.37	9727.37	9728.3	9858.6	10917.9	9727.43	9727.37	11050.1	134.524
288.15		11146.3		9723.74	9723.74	9723.74	9723.74	9723.74	9723.74	9724.98	9867.81	10941.4	9723.8	9723.74	11086.8	59.5052
288.1		11251.9		9720.03	9720.03	9720.03	9720.03	9720.03	9720.03	9721.69	9877.95	10964.1	9720.11	9720.03	11123.8	128.087
288.05		11144.6		9716.25	9716.25	9716.25	9716.25	9716.25	9716.25	9718.43	9889.01	10985.9	9716.34	9716.25	11161	-16.3801
288		11280.9		9712.46	9712.46	9712.46	9712.46	9712.46	9712.46	9715.3	9901.11	11006.8	9712.58	9712.46	11198.4	82.5366
287.95		11062.2		9708.6	9708.6	9708.6	9708.6	9708.6	9708.6	9712.26	9914.17	11026.5	9708.74	9708.6	11235.9	-173.651
287.9		11081.5		9704.68	9704.68	9704.68	9704.68	9704.68	9704.68	9709.36	9928.2	11045.1	9704.85	9704.68	11273.5	-191.964
287.85		11287.9		9700.67	9700.67	9700.67	9700.67	9700.67	9700.67	9706.6	9943.17	11062.5	9700.87	9700.67	11311.1	-23.2858
287.8		11137.5		9696.57	9696.57	9696.57	9696.57	9696.57	9696.57	9704.03	9959.06	11078.5	9696.81	9696.57	11348.7	-211.202
287.75		11295.2		9692.44	9692.44	9692.44	9692.44	9692.45	9692.44	9701.77	9975.88	11093.2	9692.73	9692.44	11386.3	-91.0801
287.7		11287.9		9688.2	9688.2	9688.21	9688.2	9688.21	9688.2	9699.79	9993.5	11106.5	9688.55	9688.2	11423.7	-135.793
287.65		11584		9683.89	9683.89	9683.9	9683.89	9683.91	9683.89	9698.21	10011.9	11118.2	9684.3	9683.89	11460.9	123.041
287.6		11516.6		9679.44	9679.44	9679.45	9679.44	9679.46	9679.44	9697.07	10030.9	11128.3	9679.93	9679.44	11497.9	18.7015
287.55		11328.4		9674.81	9674.81	9674.83	9674.81	9674.86	9674.81	9696.47	10050.4	11136.7	9675.39	9674.81	11534.5	-206.188
287.5		11646.1		9670.09	9670.09	9670.12	9670.09	9670.16	9670.09	9696.64	10070.4	11143.4	9670.77	9670.09	11571	75.1766
287.45		11608.6		9665.19	9665.19	9665.24	9665.19	9665.31	9665.19	9697.71	10090.6	11148.3	9666	9665.19	11607.1	1.46366
287.4		11695.4		9660.18	9660.18	9660.25	9660.18	9660.38	9660.18	9700.01	10111	11151.4	9661.13	9660.18	11643.2	52.2188
287.35		11848.1		9655.02	9655.02	9655.12	9655.02	9655.32	9655.02	9703.81	10131.3	11152.7	9656.13	9655.02	11679.3	168.809
287.3		11743.8		9649.76	9649.76	9649.9	9649.76	9650.21	9649.76	9709.55	10151.6	11152.2	9651.05	9649.76	11715.7	28.119
287.25		11921.4		9644.4	9644.4	9644.62	9644.4	9645.08	9644.4	9717.71	10171.5	11149.8	9645.9	9644.4	11752.7	168.76
287.2		11782.8		9638.9	9638.9	9639.21	9638.9	9639.89	9638.9	9728.79	10190.9	11145.6	9640.64	9638.9	11790.6	-7.76283
287.15		11981.2		9633.32	9633.32	9633.77	9633.32	9634.75	9633.32	9743.47	10209.7	11139.6	9635.34	9633.32	11830	151.149
287.1		12045.4		9627.64	9627.64	9628.28	9627.64	9629.67	9627.64	9762.43	10227.6	11131.7	9629.97	9627.64	11871.4	173.93
287.05		11875.8		9621.89	9621.89	9622.78	9621.89	9624.73	9621.89	9786.43	10244.5	11122	9624.57	9621.89	11915.5	-39.7438
287		12017.4		9616.07	9616.07	9617.31	9616.07	9619.99	9616.07	9816.23	10260.1	11110.5	9619.15	9616.07	11963	54.4264
286.95		11935.5		9610.18	9610.18	9611.89	9610.18	9615.52	9610.18	9852.58	10274.4	11097.2	9613.71	9610.18	12014.4	-78.8894
286.9		12035		9604.23	9604.23	9606.55	9604.23	9611.41	9604.23	9896.12	10287	11082.2	9608.27	9604.23	12070.4	-35.4002
286.85		12013.3		9598.14	9598.14	9601.26	9598.14	9607.68	9598.14	9947.32	10297.8	11065.4	9602.75	9598.14	12131.6	-118.25
286.8		12089.6		9591.94	9591.94	9596.1	9591.94	9604.5	9591.94	10006.5	10306.7	11046.9	9597.18	9591.94	12198.2	-108.631
286.75		12023.9		9585.62	9585.62	9591.11	9585.62	9602.02	9585.62	10073.7	10313.4	11026.8	9591.58	9585.62	12270.5	-246.625
286.7		12163.3		9579.08	9579.08	9586.24	9579.08	9600.35	9579.08	10148.6	10317.8	11004.9	9585.83	9579.08	12348.3	-184.978
286.65		12397.5		9572.3	9572.3	9581.56	9572.3	9599.76	9572.3	10230.3	10319.7	10981.3	9579.93	9572.3	12431	-33.4981
286.6		12451.8		9565.25	9565.25	9577.13	9565.25	9600.57	9565.25	10317.7	10319	10956	9573.86	9565.25	12518.1	-66.321
286.55		12538.3		9557.99	9557.99	9573.09	9557.99	9603.33	9557.99	10409.3	10315.8	10929.2	9567.67	9557.99	12608.4	-70.1397
286.5		12918.4		9550.5	9550.51	9569.57	9550.5	9608.67	9550.5	10502.9	10309.8	10900.9	9561.38	9550.5	12700.8	217.598
286.45		13114.1		9542.81	9542.82	9566.7	9542.81	9617.39	9542.81	10596.2	10301.2	10871.2	9555.01	9542.81	12793.7	320.347
286.4		13182.5		9534.84	9534.87	9564.59	9534.84	9630.44	9534.84	10686.3	10290	10840.1	9548.51	9534.84	12885.7	296.815
286.35		13018.1		9526.66	9526.7	9563.47	9526.66	9649.08	9526.66	10770.2	10276	10807.7	9541.93	9526.66	12975.2	42.8772
286.3		13012.4		9518.26	9518.33	9563.61	9518.26	9674.74	9518.26	10845	10259.6	10774.2	9535.3	9518.26	13061.2	-48.7902
286.25		13027.5		9509.63	9509.75	9565.26	9509.63	9709.01	9509.63	10907.8	10240.6	10739.5	9528.61	9509.63	13142.8	-115.368
286.2		13279		9500.81	9501	9568.82	9500.81	9753.61	9500.82	10956	10219.3	10703.9	9521.93	9500.81	13219.7	59.2408
286.15		13158.2		9491.86	9492.15	9574.79	9491.86	9810.29	9491.86	10987.6	10195.9	10667.4	9515.31	9491.86	13292.2	-133.987
286.1		13345.6		9482.82	9483.27	9583.76	9482.82	9880.61	9482.82	11000.9	10170.4	10630.1	9508.84	9482.82	13361	-15.406
286.05		13478.5		9473.67	9474.36	9596.4	9473.67	9965.72	9473.67	10995.1	10143.1	10592.2	9502.5	9473.67	13427.4	51.1503
286		13397.1		9464.34	9465.39	9613.48	9464.34	10066.1	9464.34	10970	10114	10553.6	9496.26	9464.34	13492.9	-95.8433
285.95		13483.5		9454.78	9456.35	9635.97	9454.78	10181.6	9454.79	10926.2	10083.4	10514.4	9490.08	9454.78	13559.3	-75.7695
285.9		13445.5		9445.01	9447.32	9665.1	9445.01	10310.8	9445.02	10865	10051.3	10474.7	9484.02	9445.01	13628.1	-182.63
285.85		13653.5		9435.04	9438.37	9702.34	9435.04	10451.4	9435.05	10788.4	10017.9	10434.6	9478.11	9435.04	13700.9	-47.3325
285.8		13771.8		9424.83	9429.58	9749.35	9424.83	10599.6	9424.84	10698.8	9983.58	10394.1	9472.36	9424.83	13778.3	-6.44383
285.75		14012.4		9414.45	9421.12	9808.08	9414.45	10750.7	9414.46	10599	9948.42	10353.3	9466.88	9414.45	13860.8	151.655
285.7		14004.6		9403.86	9413.09	9880.62	9403.86	10898.7	9403.88	10492.1	9912.61	10312.3	9461.66	9403.86	13947.9	56.6379
285.65		14156.6		9392.98	9405.58	9969.16	9392.98	11037	9393.01	10381	9876.26	10271.1	9456.69	9392.98	14038.9	117.705
285.6		14209.5		9381.87	9398.84	10076.1	9381.87	11158.9	9381.9	10268.5	9839.6	10229.7	9452.06	9381.87	14132.6	76.9405
285.55		14077.9		9370.55	9393.13	10203.8	9370.55	11257.8	9370.59	10157.3	9802.82	10188.4	9447.87	9370.55	14227.9	-149.984
285.5		14406.5		9359.02	9388.74	10354.5	9359.02	11327.9	9359.08	10049.6	9766.09	10147.1	9444.2	9359.02	14324.1	82.3794
285.45		14677.3		9347.24	9385.94	10530	9347.24	11364.9	9347.31	9947.05	9729.5	10105.9	9441.06	9347.24	14421	256.297
285.4		14547		9335.24	9385.17	10731.8	9335.24	11365.9	9335.33	9851.06	9693.21	10064.9	9438.57	9335.24	14519.2	27.7695
285.35		14363		9322.99	9386.91	10960.5	9322.99	11330.3	9323.1	9762.46	9657.3	10024	9436.8	9322.99	14620.5	-257.532
285.3		14504.5		9310.51	9391.81	11216	9310.51	11259.4	9310.65	9681.72	9621.91	9983.36	9435.88	9310.51	14727.2	-222.716
285.25		14923.3		9297.77	9400.66	11497.2	9297.77	11156.4	9297.95	9608.87	9587.08	9942.98	9435.88	9297.77	14842.6	80.7027
285.2		14984.8		9284.64	9414.38	11801.3	9284.64	11026	9284.87	9543.56	9552.75	9902.76	9436.78	9284.64	14969.9	14.955
285.15		15114.8		9271.17	9434.39	12124.8	9271.17	10874.2	9271.45	9485.38	9519.03	9862.79	9438.77	9271.17	15112.6	2.22057
285.1		15115.4		9257.36	9462.5	12462.5	9257.36	10707.9	9257.7	9433.7	9485.95	9823.09	9441.99	9257.36	15273.8	-158.361
285.05		15358.2		9243.09	9500.88	12808	9243.09	10533.5	9243.52	9387.71	9453.45	9783.59	9446.46	9243.09	15455.5	-97.2477
285		15867.9		9228.32	9552.4	13153.6	9228.32	10357.6	9228.84	9346.58	9421.47	9744.26	9452.3	9228.32	15658.8	209.074
284.95		15964.9		9213.05	9620.66	13490.7	9213.05	10185.7	9213.69	9309.6	9390.04	9705.12	9459.68	9213.05	15883.9	81.0677
284.9		16205.5		9197.28	9709.97	13810.3	9197.28	10022.3	9198.07	9276.03	9359.14	9666.2	9468.76	9197.28	16129.9	75.5986
284.85		16642.8		9180.98	9825.37	14102.9	9180.98	9870.84	9181.93	9245.2	9328.73	9627.46	9479.71	9180.98	16395.3	247.545
284.8		16703.5		9164.07	9972.47	14359.1	9164.07	9733.18	9165.22	9216.46	9298.7	9588.84	9492.62	9164.07	16678.2	25.3084
284.75		16768		9146.44	10157.3	14570.3	9146.44	9610.21	9147.83	9189.2	9268.92	9550.24	9507.58	9146.44	16976.6	-208.598
284.7		17238.5		9128.08	10386.3	14729	9128.08	9501.9	9129.76	9163	9239.35	9511.66	9524.77	9128.08	17289.1	-50.626
284.65		17435.5		9109.05	10665.3	14829.3	9109.05	9407.54	9111.06	9137.56	9209.99	9473.16	9544.45	9109.05	17614.9	-179.455
284.6		17941.2		9089.26	10999.5	14866.9	9089.26	9325.74	9091.65	9112.53	9180.72	9434.63	9566.7	9089.26	17953.5	-12.3403
284.55		18485.4		9068.71	11392.3	14840	9068.71	9254.94	9071.56	9087.67	9151.49	9396.08	9591.72	9068.71	18304.7	180.721
284.5		18744		9047.42	11845.1	14748.6	9047.42	9193.43	9050.79	9062.84	9122.27	9357.52	9619.71	9047.42	18668.3	75.6316
284.45		18976.1		9025.29	12356	14595.3	9025.29	9139.44	9029.26	9037.78	9092.91	9318.84	9650.72	9025.29	19043.2	-67.1595
284.4		19518.3		9002.32	12919.5	14384.4	9002.32	9091.42	9006.99	9012.39	9063.37	9280.04	9684.91	9002.32	19426.8	91.5309
284.35		19716.1		8978.48	13525.9	14122.2	8978.48	9047.99	8983.95	8986.56	9033.57	9241.06	9722.39	8978.48	19814.3	-98.2053
284.3		20091.3		8953.74	14161.4	13816.5	8953.74	9007.95	8960.13	8960.18	9003.42	9201.88	9763.24	8953.74	20198.5	-107.178
284.25		20628		8928.21	14808	13476.1	8928.21	8970.46	8935.64	8933.3	8973	9162.57	9807.63	8928.21	20569.2	58.7881
284.2		20660.1		8901.95	15444.3	13110.3	8901.95	8934.85	8910.57	8905.95	8942.33	9123.18	9855.7	8901.95	20913.5	-253.378
284.15		21270.1		8875.05	16046.4	12728.6	8875.05	8900.6	8885.01	8878.15	8911.44	9083.79	9907.53	8875.05	21216.2	53.8708
284.1		21606.2		8847.54	16589.3	12340.2	8847.54	8867.31	8859.02	8849.94	8880.33	9044.41	9963.16	8847.54	21461	145.267
284.05		21597.7		8819.55	17048.7	11953.6	8819.55	8834.77	8832.75	8821.38	8849.1	9005.15	10022.6	8819.55	21631.2	-33.4658
284		21798.8		8791.21	17402.6	11576.1	8791.21	8802.84	8806.33	8792.59	8817.84	8966.11	10086	8791.21	21711.9	86.8652
283.95		21664.7		8762.78	17633	11214.3	8762.78	8771.59	8780.07	8763.8	8786.77	8927.54	10153.3	8762.78	21690.9	-26.2311
283.9		21656.6		8734.51	17727.7	10873.2	8734.51	8741.12	8754.22	8735.26	8756.13	8889.67	10224.6	8734.51	21560.3	96.2835
283.85		21624.5		8706.48	17680.6	10556.3	8706.48	8711.38	8728.91	8707.03	8725.96	8852.56	10299.7	8706.48	21317.1	307.353
283.8		21186.8		8678.9	17492.9	10266.1	8678.9	8682.48	8704.36	8679.29	8696.45	8816.39	10378.6	8678.9	20964.2	222.585
283.75		20247.6		8651.97	17172.7	10003.6	8651.97	8654.56	8680.82	8652.25	8667.79	8781.35	10461	8651.97	20510.3	-262.628
283.7		19546.1		8625.88	16734.3	9769.16	8625.88	8627.72	8658.52	8626.08	8640.14	8747.61	10546.7	8625.88	19969	-422.942
283.65		19216.6		8600.78	16197.4	9561.91	8600.78	8602.07	8637.63	8600.92	8613.62	8715.28	10635.3	8600.78	19358.6	-142.05
283.6		18791.3		8576.77	15584.8	9380.47	8576.77	8577.65	8618.32	8576.86	8588.33	8684.45	10726.5	8576.77	18700	91.3168
283.55		18129.6		8553.94	14921.6	9222.98	8553.94	8554.54	8600.74	8554	8564.35	8655.2	10819.7	8553.94	18015.5	114.036
283.5		17197.6		8532.44	14232.7	9087.33	8532.44	8532.84	8585.09	8532.48	8541.8	8627.65	10914.5	8532.44	17327.3	-129.699
283.45		16727.2		8512.3	13541.6	8971.22	8512.3	8512.56	8571.49	8512.33	8520.71	8601.81	11010.2	8512.3	16655.9	71.3612
283.4		16081.9		8493.4	12868.9	8872.17	8493.4	8493.57	8559.9	8493.42	8500.96	8577.56	11106	8493.4	16018.7	63.2884
283.35		15598		8475.67	12231.4	8787.87	8475.67	8475.78	8550.35	8475.68	8482.46	8554.79	11201	8475.67	15429.7	168.305
283.3		14898		8459.06	11641.9	8716.19	8459.06	8459.13	8542.89	8459.07	8465.14	8533.44	11294.6	8459.06	14898.9	-0.861599
283.25		14292.7		8443.55	11108.7	8655.24	8443.55	8443.59	8537.64	8443.55	8448.99	8513.47	11385.8	8443.55	14432.2	-139.513
283.2		13960.6		8429.02	10636.3	8603.29	8429.02	8429.04	8534.63	8429.02	8433.89	8494.76	11473.9	8429.02	14031.7	-71.0912
283.15		13598.6		8415.31	10225.3	8558.76	8415.31	8415.33	8533.85	8415.31	8419.66	8477.11	11557.9	8415.31	13696	-97.3372
283.1		13570.4		8402.36	9873.71	8520.4	8402.36	8402.37	8535.43	8402.36	8406.24	8460.46	11636.9	8402.36	13421.4	149.029
283.05		13265.7		8390.06	9577.47	8487.13	8390.06	8390.07	8539.47	8390.07	8393.52	8444.7	11710.2	8390.06	13202.2	63.4798
283		13106.3		8378.37	9331.06	8458.08	8378.37	8378.37	8546.15	8378.37	8381.43	8429.73	11777	8378.37	13031.7	74.6643
282.95		13052.2		8367.13	9128.22	8432.48	8367.13	8367.13	8555.57	8367.13	8369.85	8415.43	11836.6	8367.13	12902.5	149.677
282.9		12878.1		8356.2	8962.49	8409.62	8356.2	8356.2	8567.87	8356.2	8358.61	8401.62	11888.2	8356.2	12807.4	70.7222
282.85		12725.1		8345.51	8827.75	8389.02	8345.51	8345.51	8583.26	8345.51	8347.63	8388.22	11931.1	8345.51	12739.5	-14.3311
282.8		12540.9		8334.98	8718.36	8370.28	8334.98	8334.98	8602.01	8334.98	8336.86	8375.15	11965	8334.98	12692.7	-151.776
282.75		12514.5		8324.64	8629.49	8353.12	8324.64	8324.64	8624.47	8324.64	8326.28	8362.41	11989.3	8324.64	12661.9	-147.363
282.7		12693.8		8314.44	8556.96	8337.29	8314.44	8314.44	8650.98	8314.44	8315.88	8349.96	12003.8	8314.44	12642.6	51.1708
282.65		12674.9		8304.3	8497.3	8322.51	8304.3	8304.3	8681.84	8304.3	8305.57	8337.72	12008.1	8304.3	12631.5	43.333
282.6		12667.4		8294.24	8447.77	8308.65	8294.24	8294.24	8717.44	8294.24	8295.34	8325.66	12002.2	8294.24	12625.9	41.5095
282.55		12599.9		8284.22	8406.2	8295.53	8284.22	8284.22	8758.16	8284.22	8285.18	8313.77	11986	8284.22	12623.7	-23.786
282.5		12435.6		8274.22	8370.88	8283.03	8274.22	8274.22	8804.39	8274.22	8275.06	8302.02	11959.5	8274.22	12623.7	-188.108
282.45		12679.9		8264.22	8340.51	8271.02	8264.23	8264.22	8856.49	8264.22	8264.95	8290.36	11922.8	8264.22	12625	54.94
282.4		12603.3		8254.18	8314.06	8259.37	8254.18	8254.18	8914.8	8254.18	8254.8	8278.75	11876.1	8254.18	12627	-23.7014
282.35		12560.3		8244.08	8290.76	8248.01	8244.08	8244.08	8979.66	8244.08	8244.62	8267.18	11819.8	8244.08	12629.7	-69.3029
282.3		12521.1		8233.96	8270.05	8236.91	8233.97	8233.96	9051.44	8233.96	8234.42	8255.68	11754.2	8233.96	12633	-111.875
282.25		12446.2		8223.81	8251.45	8225.99	8223.83	8223.81	9130.37	8223.81	8224.2	8244.22	11679.9	8223.81	12637.1	-190.916
282.2		12654.1		8213.61	8234.55	8215.22	8213.65	8213.61	9216.67	8213.61	8213.95	8232.8	11597.3	8213.61	12642.5	11.5415
282.15		12835.7		8203.33	8219.02	8204.5	8203.4	8203.33	9310.44	8203.33	8203.62	8221.36	11507.1	8203.33	12649.4	186.305
282.1		12675.7		8193.02	8204.63	8193.86	8193.15	8193.02	9411.79	8193.02	8193.27	8209.96	11409.9	8193.02	12658.4	17.3234
282.05		12740.7		8182.65	8191.12	8183.25	8182.86	8182.65	9520.62	8182.65	8182.86	8198.55	11306.3	8182.65	12669.7	71.0104
282		12710.7		8172.19	8178.29	8172.61	8172.53	8172.19	9636.79	8172.19	8172.36	8187.12	11197.1	8172.19	12683.7	26.9967
281.95		12744.6		8161.64	8165.97	8161.93	8162.2	8161.64	9760	8161.64	8161.78	8175.65	11083.1	8161.64	12700.8	43.767
281.9		12692.9		8150.93	8153.96	8151.13	8151.82	8150.93	9889.81	8150.93	8151.06	8164.08	10964.9	8150.93	12721.2	-28.2823
281.85		12835.8		8140.14	8142.22	8140.27	8141.53	8140.14	10025.7	8140.14	8140.24	8152.47	10843.4	8140.14	12745	90.7839
281.8		12888.8		8129.34	8130.76	8129.43	8131.47	8129.34	10167.2	8129.34	8129.43	8140.9	10719.3	8129.34	12772.5	116.248
281.75		12867.6		8118.49	8119.43	8118.55	8121.68	8118.49	10313.4	8118.49	8118.56	8129.32	10593.5	8118.49	12803.5	64.0321
281.7		13085.1		8107.53	8108.15	8107.57	8112.22	8107.53	10463.3	8107.53	8107.59	8117.67	10466.6	8107.53	12837.9	247.231
281.65		12997.3		8096.49	8096.89	8096.52	8103.28	8096.49	10615.8	8096.49	8096.54	8105.99	10339.3	8096.49	12875.3	121.982
281.6		12722.5		8085.4	8085.65	8085.41	8095.04	8085.4	10769.7	8085.4	8085.44	8094.28	10212.2	8085.4	12915.4	-192.87
281.55		12860.2		8074.2	8074.36	8074.21	8087.67	8074.2	10923.8	8074.2	8074.23	8082.51	10086.1	8074.2	12957.6	-97.4663
281.5		13162.9		8062.93	8063.03	8062.94	8081.47	8062.93	11076.5	8062.93	8062.96	8070.69	9961.41	8062.93	13001.4	161.452
281.45		12955.5		8051.6	8051.66	8051.61	8076.77	8051.6	11226.5	8051.6	8051.62	8058.85	9838.76	8051.6	13046.1	-90.6188
281.4		12943.7		8040.21	8040.24	8040.21	8073.96	8040.21	11372.1	8040.21	8040.22	8046.98	9718.58	8040.21	13091	-147.298
281.35		13078.2		8028.76	8028.78	8028.76	8073.55	8028.75	11511.7	8028.75	8028.77	8035.07	9601.31	8028.75	13135.4	-57.207
281.3		13078.2		8017.18	8017.19	8017.18	8076.13	8017.17	11643.8	8017.17	8017.19	8023.06	9487.25	8017.17	13178.7	-100.567
281.25		13050.7		8005.48	8005.47	8005.46	8082.59	8005.46	11766.7	8005.46	8005.47	8010.94	9376.7	8005.46	13220.5	-169.855
281.2		13098.6		7993.65	7993.62	7993.61	8094.1	7993.61	11878.8	7993.61	7993.62	7998.72	9269.9	7993.61	13260.7	-162.1
281.15		13253.9		7981.76	7981.68	7981.68	8112.32	7981.68	11978.9	7981.68	7981.68	7986.42	9167.11	7981.68	13299.8	-45.8826
281.1		13510.2		7969.77	7969.58	7969.57	8139.31	7969.57	12065.3	7969.57	7969.58	7973.99	9068.4	7969.57	13338.5	171.691
281.05		13256.4		7957.69	7957.26	7957.26	8177.82	7957.26	12137	7957.26	7957.27	7961.36	8973.82	7957.26	13378.7	-122.268
281		13409.8		7945.7	7944.79	7944.79	8231.48	7944.79	12192.9	7944.79	7944.79	7948.59	8883.48	7944.79	13423	-13.2326
280.95		13479.3		7933.97	7932.14	7932.14	8304.69	7932.14	12232.2	7932.14	7932.14	7935.66	8797.38	7932.14	13475.3	3.98814
280.9		13655.4		7922.79	7919.26	7919.26	8402.65	7919.26	12254	7919.26	7919.26	7922.52	8715.44	7919.26	13540.4	115.068
280.85		13852.6		7912.63	7906.1	7906.1	8531.23	7906.1	12258	7906.1	7906.1	7909.12	8637.54	7906.1	13624.1	228.524
280.8		13742.3		7904.25	7892.64	7892.64	8696.74	7892.64	12243.8	7892.64	7892.64	7895.44	8563.6	7892.64	13733.3	9.00046
280.75		13827.8		7898.75	7878.85	7878.85	8905.35	7878.85	12211.5	7878.85	7878.85	7881.43	8493.45	7878.85	13875.1	-47.2797
280.7		14055.5		7897.54	7864.6	7864.6	9162.34	7864.6	12161.2	7864.6	7864.6	7866.99	8426.83	7864.6	14056.5	-0.960007
280.65		14359.9		7902.71	7849.85	7849.85	9471.42	7849.85	12093.3	7849.85	7849.85	7852.04	8363.55	7849.85	14283.6	76.3459
280.6		14563.9		7917.17	7834.53	7834.53	9833.65	7834.53	12008.3	7834.53	7834.53	7836.56	8303.38	7834.53	14560.9	2.95365
280.55		15029.8		7945.11	7818.59	7818.59	10246.5	7818.59	11907.2	7818.59	7818.6	7820.46	8246.07	7818.59	14891	138.812
280.5		15344.1		7992.72	7801.95	7801.95	10703.2	7801.95	11790.9	7801.95	7801.95	7803.66	8191.36	7801.95	15274	70.0688
280.45		15780		8069.36	7784.43	7784.43	11191.7	7784.43	11660.4	7784.43	7784.43	7786	8138.9	7784.43	15708.7	71.3636
280.4		16066.6		8189.23	7765.9	7765.9	11695.5	7765.9	11517	7765.9	7765.9	7767.35	8088.34	7765.9	16193.8	-127.184
280.35		16571.5		8373.16	7746.18	7746.18	12193.5	7746.18	11361.9	7746.18	7746.18	7747.51	8039.32	7746.18	16730.7	-159.289
280.3		17182.9		8650.16	7725.1	7725.1	12661.8	7725.1	11196.6	7725.1	7725.1	7726.31	7991.48	7725.1	17325.9	-143.017
280.25		17847.8		9057.79	7702.51	7702.51	13074.8	7702.51	11022.4	7702.51	7702.51	7703.62	7944.49	7702.51	17993.1	-145.217
280.2		18608.5		9639.82	7678.18	7678.18	13408.1	7678.18	10840.6	7678.18	7678.18	7679.19	7897.92	7678.18	18752.9	-144.474
280.15		19737.4		10440.6	7651.87	7651.87	13639.9	7651.87	10652.8	7651.87	7651.87	7652.8	7851.38	7651.87	19630	107.427
280.1		20873.5		11495.1	7623.5	7623.5	13754.3	7623.5	10460.3	7623.5	7623.5	7624.35	7804.63	7623.5	20644.7	228.799
280.05		21697.7		12815.7	7592.92	7592.92	13742	7592.92	10264.4	7592.92	7592.92	7593.69	7757.34	7592.92	21801.4	-103.756
280		23424.8		14377.5	7560.14	7560.14	13601.8	7560.14	10066.6	7560.14	7560.14	7560.85	7709.4	7560.14	23075.6	349.2
279.95		24783.6		16108.3	7525.23	7525.23	13340.6	7525.23	9868.35	7525.23	7525.23	7525.87	7660.72	7525.23	24402.9	380.624
279.9		25616.8		17885.5	7488.32	7488.32	12972.9	7488.32	9670.88	7488.32	7488.32	7488.9	7611.32	7488.32	25676.2	-59.4325
279.85		26705.8		19546.4	7449.72	7449.72	12518.7	7449.72	9475.59	7449.72	7449.72	7450.24	7561.38	7449.72	26753.5	-47.7185
279.8		26993		20910.6	7410	7410	12002.6	7410	9283.99	7410	7410	7410.48	7511.38	7410	27479	-486.047
279.75		27392.7		21811.2	7369.73	7369.73	11450.2	7369.73	9097.45	7369.73	7369.73	7370.16	7461.77	7369.73	27711.9	-319.218
279.7		27288.1		22128.8	7329.57	7329.57	10886.8	7329.57	8917.28	7329.57	7329.57	7329.96	7413.13	7329.57	27357.6	-69.5075
279.65		26569.5		21816.8	7290.34	7290.34	10334.9	7290.34	8744.83	7290.34	7290.34	7290.69	7366.2	7290.34	26392.1	177.415
279.6		24835.6		20912.2	7252.75	7252.75	9813.14	7252.75	8581.19	7252.75	7252.75	7253.07	7321.61	7252.75	24870.2	-34.5994
279.55		23231.1		19527	7217.39	7217.39	9335.22	7217.39	8427.2	7217.39	7217.39	7217.68	7279.88	7217.39	22917.4	313.709
279.5		20775.5		17824.5	7184.85	7184.85	8909.9	7184.85	8283.6	7184.85	7184.85	7185.11	7241.55	7184.85	20705.3	70.2676
279.45		18447		15986.3	7155.48	7155.48	8541.17	7155.48	8150.78	7155.48	7155.48	7155.72	7206.91	7155.48	18419	27.9749
279.4		16383.9		14179.9	7129.61	7129.61	8229.17	7129.61	8028.99	7129.61	7129.61	7129.82	7176.23	7129.61	16225.7	158.264
279.35		14306.3		12534.3	7107.4	7107.4	7970.96	7107.4	7918.25	7107.4	7107.4	7107.58	7149.64	7107.4	14251.2	55.1601
279.3		12537.9		11129	7088.81	7088.81	7761.49	7088.81	7818.32	7088.81	7088.81	7088.97	7127.05	7088.81	12569.6	-31.766
279.25		11109.7		9994.27	7073.51	7073.51	7594.36	7073.51	7728.59	7073.51	7073.51	7073.66	7108.12	7073.51	11205	-95.2451
279.2		9974.09		9121.76	7061.26	7061.26	7462.98	7061.26	7648.48	7061.26	7061.26	7061.39	7092.55	7061.26	10142.1	-168.036
279.15		9081.69		8478.21	7051.63	7051.63	7360.86	7051.63	7577.22	7051.63	7051.63	7051.75	7079.89	7051.63	9341.4	-259.714
279.1		8590.65		8019.26	7044.24	7044.24	7282.13	7044.24	7514.05	7044.24	7044.24	7044.35	7069.73	7044.24	8752.56	-161.903
279.05		8474.63		7699.95	7038.64	7038.64	7221.69	7038.64	7458.11	7038.64	7038.64	7038.73	7061.61	7038.64	8325.54	149.091
279		8161.69		7481.12	7034.42	7034.42	7175.32	7034.42	7408.61	7034.42	7034.42	7034.51	7055.1	7034.42	8016.96	144.729
278.95		7771.55		7332.07	7031.27	7031.27	7139.67	7031.27	7364.81	7031.27	7031.27	7031.34	7049.85	7031.27	7792.68	-21.1301
278.9		7388.33		7230.49	7028.9	7028.9	7112.18	7028.9	7326.05	7028.9	7028.9	7028.97	7045.58	7028.9	7627.66	-239.331
278.85		7540.54		7161	7027.1	7027.1	7090.85	7027.1	7291.73	7027.1	7027.1	7027.16	7042.04	7027.1	7504.37	36.164
278.8		7444.56		7113.33	7025.66	7025.66	7074.18	7025.66	7261.27	7025.66	7025.66	7025.71	7039.02	7025.66	7410.88	33.6792
278.75		7305.68		7080.72	7024.46	7024.46	7061.11	7024.46	7234.22	7024.46	7024.46	7024.5	7036.39	7024.46	7339.11	-33.4338
278.7		7166.89		7058.71	7023.51	7023.51	7050.94	7023.51	7210.26	7023.51	7023.51	7023.55	7034.15	7023.51	7283.55	-116.662
278.65		7211.38		7044.12	7022.76	7022.76	7043.04	7022.76	7189.04	7022.76	7022.76	7022.8	7032.23	7022.76	7240.17	-28.7909
278.6		7321.61		7034.65	7022.12	7022.12	7036.92	7022.12	7170.19	7022.12	7022.12	7022.16	7030.53	7022.12	7205.95	115.657
278.55		7369.75		7028.6	7021.52	7021.52	7032.15	7021.52	7153.4	7021.52	7021.52	7021.55	7028.96	7021.52	7178.59	191.166
278.5		7192.27		7024.86	7021.01	7021.01	7028.54	7021.01	7138.49	7021.01	7021.01	7021.04	7027.6	7021.01	7156.47	35.8031
278.45		7215.28		7022.55	7020.55	7020.55	7025.78	7020.55	7125.21	7020.55	7020.55	7020.57	7026.36	7020.55	7138.28	76.9999
278.4		7216.15		7021.11	7020.11	7020.11	7023.69	7020.11	7113.37	7020.11	7020.11	7020.13	7025.23	7020.11	7123.07	93.0791
278.35		7224.34		7020.21	7019.74	7019.74	7022.13	7019.74	7102.82	7019.74	7019.74	7019.75	7024.23	7019.74	7110.19	114.141
278.3		7030.66		7019.62	7019.4	7019.4	7020.98	7019.4	7093.41	7019.4	7019.4	7019.42	7023.34	7019.4	7099.15	-68.4897
278.25		7247.15		7019.18	7019.09	7019.09	7020.1	7019.09	7084.99	7019.09	7019.09	7019.1	7022.53	7019.09	7089.55	157.607
278.2		7157.3		7018.84	7018.8	7018.8	7019.44	7018.8	7077.45	7018.8	7018.8	7018.81	7021.8	7018.8	7081.14	76.1563
278.15		6879.53		7018.53	7018.51	7018.51	7018.91	7018.51	7070.68	7018.51	7018.51	7018.52	7021.12	7018.51	7073.71	-194.186
278.1		6980.56		7018.24	7018.24	7018.24	7018.48	7018.24	7064.6	7018.24	7018.24	7018.25	7020.5	7018.24	7067.12	-86.5607
278.05		7249.67		7017.97	7017.97	7017.97	7018.11	7017.97	7059.13	7017.97	7017.97	7017.97	7019.92	7017.97	7061.24	188.426
278		7232.78		7017.69	7017.69	7017.69	7017.77	7017.69	7054.2	7017.69	7017.69	7017.7	7019.38	7017.69	7055.98	176.798
277.95		7160.1		7017.39	7017.39	7017.39	7017.43	7017.39	7049.71	7017.39	7017.39	7017.39	7018.84	7017.39	7051.22	108.881
277.9		7168.35		7017.1	7017.1	7017.1	7017.12	7017.1	7045.67	7017.1	7017.1	7017.1	7018.35	7017.1	7046.95	121.396
277.85		7201.1		7016.84	7016.84	7016.84	7016.85	7016.84	7042.06	7016.84	7016.84	7016.84	7017.91	7016.84	7043.15	157.958
277.8		7220.33		7016.55	7016.55	7016.55	7016.55	7016.55	7038.76	7016.55	7016.55	7016.55	7017.46	7016.55	7039.68	180.644
277.75		7194.54		7016.24	7016.24	7016.24	7016.25	7016.24	7035.76	7016.24	7016.24	7016.24	7017.02	7016.24	7036.55	157.996
277.7		7160.94		7015.96	7015.96	7015.96	7015.97	7015.96	7033.08	7015.96	7015.96	7015.97	7016.63	7015.96	7033.74	127.196
277.65		6999.32		7015.72	7015.72	7015.72	7015.72	7015.72	7030.68	7015.72	7015.72	7015.72	7016.28	7015.72	7031.25	-31.9293
277.6		7048.96		7015.52	7015.52	7015.52	7015.52	7015.52	7028.57	7015.52	7015.52	7015.52	7015.99	7015.52	7029.05	19.9065
277.55		7040.69		7015.33	7015.33	7015.33	7015.33	7015.33	7026.69	7015.33	7015.33	7015.33	7015.73	7015.33	7027.09	13.6005
277.5		7107.24		7015.17	7015.17	7015.17	7015.17	7015.17	7025.02	7015.17	7015.17	7015.17	7015.5	7015.17	7025.35	81.8845
277.45		7084.9		7015.06	7015.06	7015.06	7015.06	7015.06	7023.58	7015.06	7015.06	7015.06	7015.34	7015.06	7023.86	61.0443
277.4		6921.97		7015.02	7015.02	7015.02	7015.02	7015.02	7022.36	7015.02	7015.02	7015.02	7015.26	7015.02	7022.6	-100.63
277.35		7108.26		7015.02	7015.02	7015.02	7015.02	7015.02	7021.33	7015.02	7015.02	7015.02	7015.21	7015.02	7021.52	86.7363
277.3		7079.57		7014.99	7014.99	7014.99	7014.99	7014.99	7020.39	7014.99	7014.99	7014.99	7015.15	7014.99	7020.55	59.0231
277.25		6953.76		7014.94	7014.94	7014.94	7014.94	7014.94	7019.55	7014.94	7014.94	7014.94	7015.08	7014.94	7019.69	-65.932
277.2		6844.96		7014.89	7014.89	7014.89	7014.89	7014.89	7018.81	7014.89	7014.89	7014.89	7015	7014.89	7018.92	-173.959
277.15		6988.9		7014.85	7014.85	7014.85	7014.85	7014.85	7018.17	7014.85	7014.85	7014.85	7014.94	7014.85	7018.26	-29.3654
277.1		7140.49		7014.83	7014.83	7014.83	7014.83	7014.83	7017.64	7014.83	7014.83	7014.84	7014.91	7014.83	7017.72	122.776
277.05		7103.18		7014.79	7014.79	7014.79	7014.79	7014.79	7017.15	7014.79	7014.79	7014.79	7014.85	7014.79	7017.21	85.967
277		7094.13		7014.77	7014.77	7014.77	7014.77	7014.77	7016.75	7014.77	7014.77	7014.77	7014.82	7014.77	7016.8	77.3281
276.95		7043.98		7014.77	7014.77	7014.77	7014.77	7014.77	7016.42	7014.77	7014.77	7014.77	7014.81	7014.77	7016.46	27.5124
276.9		6945.41		7014.77	7014.77	7014.77	7014.77	7014.77	7016.15	7014.77	7014.77	7014.77	7014.81	7014.77	7016.18	-70.7717
276.85		7083.89		7014.77	7014.77	7014.77	7014.77	7014.77	7015.91	7014.77	7014.77	7014.77	7014.8	7014.77	7015.94	67.9498
276.8		6962.92		7014.77	7014.77	7014.77	7014.77	7014.77	7015.71	7014.77	7014.77	7014.77	7014.79	7014.77	7015.73	-52.8128
276.75		6995.51		7014.77	7014.77	7014.77	7014.77	7014.77	7015.54	7014.77	7014.77	7014.77	7014.79	7014.77	7015.56	-20.0499
276.7		6916.49		7014.77	7014.77	7014.77	7014.77	7014.77	7015.4	7014.77	7014.77	7014.77	7014.79	7014.77	7015.42	-98.9235
276.65		6865.34		7014.77	7014.77	7014.77	7014.77	7014.77	7015.29	7014.77	7014.77	7014.77	7014.78	7014.77	7015.3	-149.954
276.6		6967.92		7014.77	7014.77	7014.77	7014.77	7014.77	7015.19	7014.77	7014.77	7014.77	7014.78	7014.77	7015.2	-47.2743
276.55		7049.67		7014.77	7014.77	7014.77	7014.77	7014.77	7015.11	7014.77	7014.77	7014.77	7014.78	7014.77	7015.12	34.5592
276.5		7070.13		7014.77	7014.77	7014.77	7014.77	7014.77	7015.04	7014.77	7014.77	7014.77	7014.78	7014.77	7015.05	55.0783
276.45		7156.32		7014.77	7014.77	7014.77	7014.77	7014.77	7014.99	7014.77	7014.77	7014.77	7014.77	7014.77	7014.99	141.324
276.4		6940.64		7014.77	7014.77	7014.77	7014.77	7014.77	7014.94	7014.77	7014.77	7014.77	7014.77	7014.77	7014.95	-74.31
276.35		6900.83		7014.77	7014.77	7014.77	7014.77	7014.77	7014.91	7014.77	7014.77	7014.77	7014.77	7014.77	7014.91	-114.08
276.3		7059.19		7014.72	7014.72	7014.72	7014.72	7014.72	7014.83	7014.72	7014.72	7014.72	7014.72	7014.72	7014.83	44.3561
276.25		6960.92		7014.67	7014.67	7014.67	7014.67	7014.67	7014.76	7014.67	7014.67	7014.67	7014.67	7014.67	7014.76	-53.8378
276.2		7093.42		7014.62	7014.62	7014.62	7014.62	7014.62	7014.69	7014.62	7014.62	7014.62	7014.62	7014.62	7014.69	78.7333
276.15		7072.06		7014.58	7014.58	7014.58	7014.58	7014.58	7014.63	7014.58	7014.58	7014.58	7014.58	7014.58	7014.64	57.4231
276.1		7124.22		7014.58	7014.58	7014.58	7014.58	7014.58	7014.62	7014.58	7014.58	7014.58	7014.58	7014.58	7014.62	109.605
276.05		6985.27		7014.55	7014.55	7014.55	7014.55	7014.55	7014.58	7014.55	7014.55	7014.55	7014.55	7014.55	7014.58	-29.3062
276		7059.4		7014.47	7014.47	7014.47	7014.47	7014.47	7014.49	7014.47	7014.47	7014.47	7014.47	7014.47	7014.49	44.905
275.95		6992.99		0	0	0	0	0	0	0	0	0	0	0	6993.01	-0.0191629
275.9		6866.13		0	0	0	0	0	0	0	0	0	0	0	6866.15	-0.0146434
275.85		6909.28		0	0	0	0	0	0	0	0	0	0	0	6909.29	-0.0111405
275.8		7200.35		0	0	0	0	0	0	0	0	0	0	0	7200.36	-0.00843812
275.75		6895.1		0	0	0	0	0	0	0	0	0	0	0	6895.1	-0.00636297
275.7		6885.5		0	0	0	0	0	0	0	0	0	0	0	6885.5	-0.00477684
275.65		7051.08		0	0	0	0	0	0	0	0	0	0	0	7051.08	-0.00357015
275.6		7042.47		0	0	0	0	0	0	0	0	0	0	0	7042.47	-0.00265638
275.55		7040.63		0	0	0	0	0	0	0	0	0	0	0	7040.64	-0.00196766
275.5		7040.2		0	0	0	0	0	0	0	0	0	0	0	7040.21	-0.00145099
275.45		7199.81		0	0	0	0	0	0	0	0	0	0	0	7199.81	-0.00106519
275.4		7112.42		0	0	0	0	0	0	0	0	0	0	0	7112.42	-0.000778456
275.35		7097.72		0	0	0	0	0	0	0	0	0	0	0	7097.72	-0.000566353
275.3		6992.65		0	0	0	0	0	0	0	0	0	0	0	6992.65	-0.000410187
275.25		7247.22		0	0	0	0	0	0	0	0	0	0	0	7247.22	-0.000295745
275.2		7179.5		0	0	0	0	0	0	0	0	0	0	0	7179.5	-0.000212272
275.15		7089.75		0	0	0	0	0	0	0	0	0	0	0	7089.75	-0.000151672
275.1		7153.28		0	0	0	0	0	0	0	0	0	0	0	7153.28	-0.000107884
275.05		7139.46		0	0	0	0	0	0	0	0	0	0	0	7139.46	-7.63923e-05
275		7222.12		0	0	0	0	0	0	0	0	0	0	0	7222.12	-5.38494e-05
274.95		7161.46		0	0	0	0	0	0	0	0	0	0	0	7161.46	-3.7788e-05
274.9		6996.86		0	0	0	0	0	0	0	0	0	0	0	6996.86	-2.6398e-05
274.85		7078.83		0	0	0	0	0	0	0	0	0	0	0	7078.83	-1.83585e-05
274.8		6901.46		0	0	0	0	0	0	0	0	0	0	0	6901.46	-1.27103e-05
274.75		7017.21		0	0	0	0	0	0	0	0	0	0	0	7017.21	-8.7606e-06
274.7		6939.28		0	0	0	0	0	0	0	0	0	0	0	6939.28	-6.01147e-06
274.65		7028.49		0	0	0	0	0	0	0	0	0	0	0	7028.49	-4.10683e-06
274.6		7020.3		0	0	0	0	0	0	0	0	0	0	0	7020.3	-2.79334e-06
274.55		6915.19		0	0	0	0	0	0	0	0	0	0	0	6915.19	-1.89169e-06
274.5		7061.95		0	0	0	0	0	0	0	0	0	0	0	7061.95	-1.27557e-06
274.45		7051.12		0	0	0	0	0	0	0	0	0	0	0	7051.12	-8.56469e-07
274.4		7140.71		0	0	0	0	0	0	0	0	0	0	0	7140.71	-5.72669e-07
274.35		6853.83		0	0	0	0	0	0	0	0	0	0	0	6853.83	-3.81346e-07
274.3		6820.65		0	0	0	0	0	0	0	0	0	0	0	6820.65	-2.52933e-07
274.25		6962.79		0	0	0	0	0	0	0	0	0	0	0	6962.79	-1.67116e-07
274.2		6988.56		0	0	0	0	0	0	0	0	0	0	0	6988.56	-1.10009e-07
274.15		7076.04		0	0	0	0	0	0	0	0	0	0	0	7076.04	-7.21654e-08
274.1		6985.31		0	0	0	0	0	0	0	0	0	0	0	6985.31	-4.71871e-08
274.05		7121.63		0	0	0	0	0	0	0	0	0	0	0	7121.63	-3.07641e-08
274		7049.99		0	0	0	0	0	0	0	0	0	0	0	7049.99	-2.0006e-08
273.95		7138.62		0	0	0	0	0	0	0	0	0	0	0	7138.62	-1.29828e-08
273.9		7048.06		0	0	0	0	0	0	0	0	0	0	0	7048.06	-8.41164e-09
273.85		7127.33		0	0	0	0	0	0	0	0	0	0	0	7127.33	-5.4455e-09
273.8		7085.17		0	0	0	0	0	0	0	0	0	0	0	7085.17	-3.52479e-09
273.75		7134.06		0	0	0	0	0	0	0	0	0	0	0	7134.06	-2.28284e-09
273.7		7042.96		0	0	0	0	0	0	0	0	0	0	0	7042.96	-1.48125e-09
273.65		7019.81		0	0	0	0	0	0	0	0	0	0	0	7019.81	-9.6536e-10
273.6		7012.41		0	0	0	0	0	0	0	0	0	0	0	7012.41	-6.31442e-10
273.55		7237.84		0	0	0	0	0	0	0	0	0	0	0	7237.84	-4.14896e-10
273.5		7207.27		0	0	0	0	0	0	0	0	0	0	0	7207.27	-2.74777e-10
273.45		7058.08		0	0	0	0	0	0	0	0	0	0	0	7058.08	-1.83791e-10
273.4		7159.07		0	0	0	0	0	0	0	0	0	0	0	7159.07	-1.23741e-10
273.35		7161.55		0	0	0	0	0	0	0	0	0	0	0	7161.55	-8.46169e-11
273.3		7157.75		0	0	0	0	0	0	0	0	0	0	0	7157.75	-5.8231e-11
273.25		6979.61		0	0	0	0	0	0	0	0	0	0	0	6979.61	-4.00338e-11
273.2		6963.5		0	0	0	0	0	0	0	0	0	0	0	6963.5	-2.91155e-11
273.15		7164.25		0	0	0	0	0	0	0	0	0	0	0	7164.25	-2.09267e-11
273.1		7284.53		0	0	0	0	0	0	0	0	0	0	0	7284.53	-1.54676e-11
273.05		7083.01		0	0	0	0	0	0	0	0	0	0	0	7083.01	-1.09183e-11
273		7023.53		0	0	0	0	0	0	0	0	0	0	0	7023.53	-7.27887e-12
272.95		7134.12		0	0	0	0	0	0	0	0	0	0	0	7134.12	-6.36901e-12
272.9		7159.28		0	0	0	0	0	0	0	0	0	0	0	7159.28	-3.63943e-12
272.85		7200.12		0	0	0	0	0	0	0	0	0	0	0	7200.12	-2.72958e-12
272.8		7097.01		0	0	0	0	0	0	0	0	0	0	0	7097.01	-1.81972e-12
272.75		7239.09		0	0	0	0	0	0	0	0	0	0	0	7239.09	-1.81972e-12
272.7		7044.38		0	0	0	0	0	0	0	0	0	0	0	7044.38	-9.09859e-13
272.65		7011.67		0	0	0	0	0	0	0	0	0	0	0	7011.67	-9.09859e-13
272.6		6957.84		0	0	0	0	0	0	0	0	0	0	0	6957.84	-9.09859e-13
272.55		7017.78		0	0	0	0	0	0	0	0	0	0	0	7017.78	-9.09859e-13
272.5		7014.84		0	0	0	0	0	0	0	0	0	0	0	7014.84	0
272.45		7125.64		0	0	0	0	0	0	0	0	0	0	0	7125.64	0
272.4		7149.89		0	0	0	0	0	0	0	0	0	0	0	7149.89	0
272.35		7051.89		0	0	0	0	0	0	0	0	0	0	0	7051.89	0
272.3		7090.71		0	0	0	0	0	0	0	0	0	0	0	7090.71	0
272.25		7177.57		0	0	0	0	0	0	0	0	0	0	0	7177.57	0
272.2		7031.06		0	0	0	0	0	0	0	0	0	0	0	7031.06	0
272.15		7084.92		0	0	0	0	0	0	0	0	0	0	0	7084.92	0
272.1		7024.84		0	0	0	0	0	0	0	0	0	0	0	7024.84	0
272.05		7010.62		0	0	0	0	0	0	0	0	0	0	0	7010.62	0
272		7131.03		0	0	0	0	0	0	0	0	0	0	0	7131.03	0
271.95		7017.86		0	0	0	0	0	0	0	0	0	0	0	7017.86	0
271.9		7177.91		0	0	0	0	0	0	0	0	0	0	0	7177.91	0
271.85		7056.46		0	0	0	0	0	0	0	0	0	0	0	7056.46	0
271.8		7043.34		0	0	0	0	0	0	0	0	0	0	0	7043.34	0
271.75		7127.73		0	0	0	0	0	0	0	0	0	0	0	7127.73	0
271.7		7236.81		0	0	0	0	0	0	0	0	0	0	0	7236.81	0
271.65		7041.53		0	0	0	0	0	0	0	0	0	0	0	7041.53	0
271.6		7060.89		0	0	0	0	0	0	0	0	0	0	0	7060.89	0
271.55		7028.15		0	0	0	0	0	0	0	0	0	0	0	7028.15	0
271.5		7259.17		0	0	0	0	0	0	0	0	0	0	0	7259.17	0
271.45		7283.47		0	0	0	0	0	0	0	0	0	0	0	7283.47	0
271.4		7073.51		0	0	0	0	0	0	0	0	0	0	0	7073.51	0
271.35		7274.01		0	0	0	0	0	0	0	0	0	0	0	7274.01	0
271.3		7078.84		0	0	0	0	0	0	0	0	0	0	0	7078.84	0
271.25		7031.76		0	0	0	0	0	0	0	0	0	0	0	7031.76	0
271.2		7180.21		0	0	0	0	0	0	0	0	0	0	0	7180.21	0
271.15		7126.29		0	0	0	0	0	0	0	0	0	0	0	7126.29	0
271.1		7108.07		0	0	0	0	0	0	0	0	0	0	0	7108.07	0
271.05		7305.77		0	0	0	0	0	0	0	0	0	0	0	7305.77	0
271		7187.51		0	0	0	0	0	0	0	0	0	0	0	7187.51	0
270.95		7015.66		0	0	0	0	0	0	0	0	0	0	0	7015.66	0
270.9		7077.92		0	0	0	0	0	0	0	0	0	0	0	7077.92	0
270.85		7075.47		0	0	0	0	0	0	0	0	0	0	0	7075.47	0
270.8		7163.4		0	0	0	0	0	0	0	0	0	0	0	7163.4	0
270.75		7199.91		0	0	0	0	0	0	0	0	0	0	0	7199.91	0
270.7		7081.85		0	0	0	0	0	0	0	0	0	0	0	7081.85	0
270.65		7157.95		0	0	0	0	0	0	0	0	0	0	0	7157.95	0
270.6		7079.13		0	0	0	0	0	0	0	0	0	0	0	7079.13	0
270.55		7151.43		0	0	0	0	0	0	0	0	0	0	0	7151.43	0
270.5		7051.13		0	0	0	0	0	0	0	0	0	0	0	7051.13	0
270.45		7059.87		0	0	0	0	0	0	0	0	0	0	0	7059.87	0
270.4		7150.82		0	0	0	0	0	0	0	0	0	0	0	7150.82	0
270.35		7216.23		0	0	0	0	0	0	0	0	0	0	0	7216.23	0
270.3		7221.56		0	0	0	0	0	0	0	0	0	0	0	7221.56	0
270.25		7165.62		0	0	0	0	0	0	0	0	0	0	0	7165.62	0
270.2		7157.07		0	0	0	0	0	0	0	0	0	0	0	7157.07	0
270.15		7053.67		0	0	0	0	0	0	0	0	0	0	0	7053.67	0
270.1		6988.82		0	0	0	0	0	0	0	0	0	0	0	6988.82	0
270.05		7110.01		0	0	0	0	0	0	0	0	0	0	0	7110.01	0
270		7203		0	0	0	0	0	0	0	0	0	0	0	7203	0

## Sheet: Hf4f Scan
							Acquisition Parameters :					Experiment Descriptions :
							Parameter					20200112\Charge Compensation\Wait Object\Mono 500µm\RuHf-P
							Total acquisition time	3 mins 20.4 secs
							Number of Scans	10
﻿							Source Gun Type	Al K Alpha
Axis	Energy	Elements=	401				Spot Size	500 µm
							Lens Mode	Standard
D:\Data\2020\20200112\RuHf-P.DATA\Hf4f Scan.VGD							Analyser Mode	CAE : Pass Energy 20.0 eV
							Energy Step Size	0.050 eV
							Number of Energy Steps	401
Binding Energy (E)				Backgnd.
eV		Counts / s		Counts / s
31		4045.44		0
30.95		3766.36		0
30.9		3807.88		0
30.85		3702.27		0
30.8		3593.58		0
30.75		3640.81		0
30.7		3503.95		0
30.65		3356.3		0
30.6		3382.72		0
30.55		3320.54		0
30.5		3179.27		0
30.45		3072.04		0
30.4		3088.68		0
30.35		2987.39		0
30.3		2993.25		0
30.25		3034.07		0
30.2		3029.69		0
30.15		2745.82		0
30.1		2827.74		0
30.05		2858.41		0
30		2861.79		0
29.95		2643.94		0
29.9		2666.05		0
29.85		2573.15		0
29.8		2691.71		0
29.75		2634.11		0
29.7		2568.18		0
29.65		2584.99		0
29.6		2482.52		0
29.55		2447.53		0
29.5		2434.59		0
29.45		2395.31		0
29.4		2305.3		0
29.35		2360.18		0
29.3		2362.54		0
29.25		2323		0
29.2		2327.75		0
29.15		2301.76		0
29.1		2228.77		0
29.05		2136.5		0
29		2298.04		0
28.95		2227.52		0
28.9		2255.09		0
28.85		2229.24		0
28.8		2160.21		0
28.75		2060.77		0
28.7		2061.48		0
28.65		2079.9		0
28.6		2057.42		0
28.55		2117.88		0
28.5		2101.41		0
28.45		2084.55		0
28.4		2081.1		0
28.35		2010.07		0
28.3		1989.99		0
28.25		1989.91		0
28.2		1967.78		0
28.15		1937		0
28.1		1986.56		0
28.05		1932.6		0
28		1918.69		0
27.95		1957.43		0
27.9		1886.1		0
27.85		1992.21		0
27.8		1959.26		0
27.75		1814.05		0
27.7		1933.02		0
27.65		1854.91		0
27.6		1800.68		0
27.55		1903.58		0
27.5		1918.37		0
27.45		1789.61		0
27.4		1801.04		0
27.35		1801.57		0
27.3		1880.18		0
27.25		1883.8		0
27.2		1863.34		0
27.15		1842.01		0
27.1		1756.63		0
27.05		1879.71		0
27		1876.03		0
26.95		1913.7		0
26.9		1805.01		0
26.85		1756.47		0
26.8		1765.03		0
26.75		1691.03		0
26.7		1765.88		0
26.65		1833.15		0
26.6		1764.84		0
26.55		1809.92		0
26.5		1800.45		0
26.45		1822.94		0
26.4		1840.21		0
26.35		1749.38		0
26.3		1710.58		0
26.25		1740.22		0
26.2		1713.47		0
26.15		1728.04		0
26.1		1765.48		0
26.05		1689.11		0
26		1658.94		0
25.95		1716.49		0
25.9		1659.29		0
25.85		1745.95		0
25.8		1703.36		0
25.75		1657.91		0
25.7		1618.41		0
25.65		1727.81		0
25.6		1727.49		0
25.55		1672.02		0
25.5		1699.22		0
25.45		1673.65		0
25.4		1618.71		0
25.35		1636.97		0
25.3		1560.71		0
25.25		1688.64		0
25.2		1703.59		0
25.15		1663.34		0
25.1		1672.14		0
25.05		1620.06		0
25		1673.75		0
24.95		1617.69		0
24.9		1620.57		0
24.85		1654.81		0
24.8		1588.27		0
24.75		1608.58		0
24.7		1719.16		0
24.65		1708.25		0
24.6		1647.93		0
24.55		1680.27		0
24.5		1530.3		0
24.45		1584.43		0
24.4		1676.77		0
24.35		1656.08		0
24.3		1670.69		0
24.25		1622.71		0
24.2		1527.47		0
24.15		1547.82		0
24.1		1618.62		0
24.05		1678.76		0
24		1677.26		0
23.95		1601.08		0
23.9		1542.17		0
23.85		1641.46		0
23.8		1616.54		0
23.75		1574.71		0
23.7		1622.36		0
23.65		1683.14		0
23.6		1602.63		0
23.55		1562.43		0
23.5		1608.88		0
23.45		1604.13		0
23.4		1534.85		0
23.35		1545.18		0
23.3		1580		0
23.25		1610.82		0
23.2		1560.7		0
23.15		1559.17		0
23.1		1554.6		0
23.05		1476.4		0
23		1472.83		1555.37
22.95		1623.78		1549.29
22.9		1592.15		1547.02
22.85		1540.81		1546.69
22.8		1565.91		1545.23
22.75		1551.91		1542.67
22.7		1504.28		1539.25
22.65		1524.45		1531.16
22.6		1555.87		1526.29
22.55		1546.76		1523.27
22.5		1530.79		1521.07
22.45		1521.49		1518.87
22.4		1483.93		1517.95
22.35		1507.72		1513.85
22.3		1492.38		1510.28
22.25		1540.73		1507.69
22.2		1501.85		1506.39
22.15		1550.66		1505.99
22.1		1474.1		1505.44
22.05		1504.1		1504.6
22		1498.59		1503.68
21.95		1494.78		1502.61
21.9		1525.72		1501.66
21.85		1506.04		1500.6
21.8		1497.94		1499.46
21.75		1492.54		1497.33
21.7		1499.2		1494.58
21.65		1495.62		1491.54
21.6		1535.44		1488.37
21.55		1586.08		1484.37
21.5		1552.81		1479.45
21.45		1499.42		1473.59
21.4		1469.29		1467.11
21.35		1596.9		1459.5
21.3		1579.63		1451.15
21.25		1568.91		1442.54
21.2		1509.36		1433.3
21.15		1583.29		1423.67
21.1		1516.19		1413.85
21.05		1484.97		1403.85
21		1583.3		1394.26
20.95		1513.7		1386.08
20.9		1429.63		1378.83
20.85		1398.07		1371.7
20.8		1444.62		1365.63
20.75		1292.21		1359.55
20.7		1362.3		1353.15
20.65		1423.43		1347.52
20.6		1368.44		1342.46
20.55		1458.48		1337.42
20.5		1470.32		1332.57
20.45		1417.02		1328.16
20.4		1383.57		1324
20.35		1378.48		1320.46
20.3		1326.06		1317.25
20.25		1338.69		1314.35
20.2		1217.62		1312.45
20.15		1240.3		1311.48
20.1		1344.53		1310.95
20.05		1298.68		1310.64
20		1295.25		1310.55
19.95		1326.26		1310.48
19.9		1348.11		1310.42
19.85		1348.3		1310.34
19.8		1345.12		1310.24
19.75		1313.16		1310.13
19.7		1345.62		1310
19.65		1400.23		1309.85
19.6		1435.08		1309.68
19.55		1432.91		1309.46
19.5		1511.63		1309.19
19.45		1559.74		1308.85
19.4		1635.1		1308.44
19.35		1799.31		1307.92
19.3		1943.64		1307.28
19.25		2075.48		1306.5
19.2		2236.68		1305.55
19.15		2457.07		1304.39
19.1		2786.16		1302.99
19.05		3049.19		1301.31
19		3384.8		1299.3
18.95		3781.87		1296.92
18.9		4310.04		1294.11
18.85		4846.66		1290.83
18.8		5469.5		1287.01
18.75		6079.44		1282.6
18.7		7005.92		1277.51
18.65		7479.43		1271.68
18.6		8560.95		1265.08
18.55		9455.95		1257.6
18.5		10763.8		1249.2
18.45		11640		1239.86
18.4		12582.3		1229.54
18.35		14132.5		1218.23
18.3		15175		1205.94
18.25		16029.3		1192.63
18.2		17212.1		1178.34
18.15		18008		1163.25
18.1		18583.9		1147.37
18.05		19951.8		1130.8
18		20416.4		1113.71
17.95		19811.8		1096.24
17.9		20317.6		1078.57
17.85		20269.7		1060.82
17.8		19932.5		1043.18
17.75		19177		1025.8
17.7		18305.4		1008.89
17.65		17822		992.576
17.6		16578.3		976.891
17.55		15473.4		961.939
17.5		14356.5		947.807
17.45		13617.5		934.507
17.4		12449.7		921.988
17.35		11840.3		910.175
17.3		10820.5		899.024
17.25		10356.3		888.416
17.2		10163.1		878.196
17.15		10181.5		868.189
17.1		10190.9		858.266
17.05		10293.5		848.238
17		10968.2		837.932
16.95		11837.2		827.152
16.9		12558.8		815.756
16.85		13544.4		803.589
16.8		14888.3		790.537
16.75		16092.6		776.508
16.7		17231		761.378
16.65		18792.3		745.118
16.6		20107.5		727.742
16.55		21131.4		709.248
16.5		22636.6		689.683
16.45		23637.5		669.169
16.4		24337.9		647.846
16.35		25060.8		625.838
16.3		25503.6		603.352
16.25		25453		580.609
16.2		25063.4		557.828
16.15		24779.9		535.274
16.1		24006		513.195
16.05		22779.7		491.794
16		21341.5		471.297
15.95		19821.9		451.9
15.9		18022.5		433.736
15.85		16417.2		416.908
15.8		14594.8		401.531
15.75		12813.2		387.659
15.7		11267.3		375.278
15.65		9730.44		364.352
15.6		8138.54		354.821
15.55		6787.96		346.592
15.5		5710.33		339.582
15.45		4715.59		333.669
15.4		3886		328.728
15.35		3161.16		324.655
15.3		2494.88		321.336
15.25		2084.42		318.645
15.2		1719.97		316.479
15.15		1383.63		314.753
15.1		1124.81		313.384
15.05		984.028		312.309
15		796.436		311.467
14.95		700.835		310.8
14.9		653.424		310.275
14.85		541.6		309.863
14.8		493.203		309.536
14.75		514.097		309.273
14.7		460.564		309.065
14.65		431.03		308.898
14.6		418.602		308.759
14.55		384.995		308.649
14.5		364.032		308.552
14.45		338.664		308.471
14.4		369.111		308.406
14.35		329.734		308.352
14.3		386.225		308.308
14.25		316.925		308.274
14.2		338.061		308.243
14.15		325.057		308.214
14.1		321.943		308.186
14.05		302.525		308.163
14		347.004		308.142
13.95		342.677		308.127
13.9		332.235		308.115
13.85		303.419		308.104
13.8		311.095		308.097
13.75		317.606		308.092
13.7		288.665		308.084
13.65		325.579		308.078
13.6		265.939		308.075
13.55		314.377		308.118
13.5		334.172		308.16
13.45		319.756		308.203
13.4		308.318		308.55
13.35		299.898		308.897
13.3		306.464		310.195
13.25		316.78		311.493
13.2		310.287		312.791
13.15		310.42		314.09
13.1		311.454		315.388
13.05		352.412		317.659
13		313.046		319.931
12.95		287.334		0
12.9		303.178		0
12.85		353.475		0
12.8		339.833		0
12.75		321.018		0
12.7		325.016		0
12.65		332.885		0
12.6		313.122		0
12.55		284.372		0
12.5		318.682		0
12.45		315.576		0
12.4		277.829		0
12.35		292.256		0
12.3		313.544		0
12.25		275.754		0
12.2		276.98		0
12.15		309.527		0
12.1		267.647		0
12.05		279.44		0
12		285.148		0
11.95		311.143		0
11.9		279.492		0
11.85		310.12		0
11.8		315.875		0
11.75		264.432		0
11.7		299.957		0
11.65		299.137		0
11.6		282.504		0
11.55		235.095		0
11.5		302.919		0
11.45		299.622		0
11.4		294.388		0
11.35		306.703		0
11.3		293.378		0
11.25		292.85		0
11.2		286.421		0
11.15		300.454		0
11.1		305.143		0
11.05		279.841		0
11		298.371		0

## Sheet: Survey
							Acquisition Parameters :					Experiment Descriptions :
							Parameter					20200112\Charge Compensation\Wait Object\Mono 500µm\RuHf-P
							Total acquisition time	1 mins 8.0 secs
							Number of Scans	1
﻿							Source Gun Type	Al K Alpha
Axis	Energy	Elements=	1361				Spot Size	500 µm
							Lens Mode	Standard
D:\Data\2020\20200112\RuHf-P.DATA\Survey.VGD							Analyser Mode	CAE : Pass Energy 100.0 eV
							Energy Step Size	1.000 eV
							Number of Energy Steps	1361
Binding Energy (E)
eV		Counts / s
1350		229923
1349		229641
1348		230198
1347		228346
1346		228260
1345		225870
1344		222707
1343		222384
1342		220367
1341		223099
1340		219433
1339		219963
1338		220194
1337		217192
1336		215983
1335		213486
1334		209161
1333		209065
1332		207939
1331		207458
1330		208490
1329		206645
1328		202892
1327		200813
1326		198586
1325		198425
1324		200811
1323		199744
1322		197237
1321		197369
1320		197444
1319		194294
1318		193629
1317		188671
1316		187305
1315		188618
1314		188995
1313		186540
1312		185610
1311		183652
1310		182382
1309		180339
1308		176178
1307		172564
1306		170630
1305		170188
1304		166597
1303		166435
1302		164955
1301		160581
1300		163879
1299		162055
1298		160585
1297		158666
1296		158691
1295		156542
1294		155710
1293		156468
1292		155998
1291		152939
1290		153545
1289		153737
1288		152829
1287		152784
1286		153768
1285		151194
1284		154013
1283		150321
1282		147426
1281		148811
1280		148879
1279		146548
1278		145287
1277		146317
1276		144464
1275		144841
1274		143566
1273		143132
1272		143963
1271		144188
1270		143133
1269		143221
1268		143775
1267		142144
1266		144695
1265		144378
1264		142488
1263		143200
1262		143896
1261		142847
1260		143393
1259		143302
1258		145708
1257		144007
1256		144702
1255		142631
1254		140634
1253		139505
1252		140182
1251		138805
1250		138219
1249		138608
1248		136440
1247		134533
1246		133022
1245		135638
1244		135511
1243		133013
1242		131905
1241		134171
1240		134007
1239		134475
1238		133252
1237		132971
1236		132210
1235		131181
1234		132741
1233		131318
1232		131268
1231		133360
1230		134215
1229		135783
1228		134395
1227		134770
1226		134189
1225		132724
1224		132861
1223		132155
1222		131848
1221		131979
1220		132761
1219		131451
1218		131881
1217		131508
1216		133057
1215		131677
1214		131732
1213		131715
1212		133752
1211		130523
1210		130658
1209		128793
1208		127610
1207		123947
1206		121366
1205		122145
1204		120122
1203		119487
1202		120963
1201		119046
1200		117401
1199		117951
1198		117452
1197		119417
1196		118945
1195		118293
1194		117487
1193		117311
1192		117737
1191		119366
1190		117786
1189		118714
1188		118889
1187		116890
1186		116512
1185		118936
1184		117899
1183		116061
1182		114742
1181		115961
1180		117394
1179		115069
1178		114396
1177		116468
1176		117421
1175		117177
1174		115870
1173		116979
1172		114653
1171		115775
1170		115890
1169		117523
1168		116366
1167		116985
1166		116551
1165		116776
1164		117031
1163		116059
1162		116509
1161		116749
1160		118130
1159		117798
1158		116222
1157		114968
1156		117452
1155		116340
1154		115349
1153		116013
1152		116396
1151		118750
1150		114352
1149		114200
1148		115094
1147		115311
1146		116284
1145		115750
1144		115154
1143		114091
1142		113811
1141		114992
1140		117272
1139		115755
1138		115663
1137		116545
1136		112992
1135		113404
1134		116147
1133		114311
1132		114901
1131		116754
1130		114236
1129		114593
1128		116187
1127		115620
1126		112830
1125		114330
1124		114534
1123		115916
1122		114963
1121		114324
1120		115093
1119		114206
1118		115519
1117		112711
1116		114202
1115		115129
1114		115838
1113		114309
1112		114053
1111		111508
1110		113706
1109		113996
1108		114689
1107		116990
1106		114342
1105		114092
1104		115320
1103		115635
1102		114137
1101		112525
1100		114269
1099		118148
1098		116143
1097		113453
1096		115084
1095		114630
1094		114511
1093		115022
1092		114619
1091		114976
1090		113825
1089		114267
1088		115010
1087		113445
1086		115767
1085		114713
1084		114049
1083		116069
1082		113400
1081		114647
1080		113799
1079		115085
1078		115898
1077		115950
1076		115821
1075		115834
1074		115365
1073		114253
1072		116346
1071		118905
1070		117387
1069		116034
1068		115936
1067		116136
1066		115387
1065		112457
1064		115072
1063		114527
1062		114053
1061		114288
1060		115516
1059		115230
1058		117281
1057		117135
1056		118236
1055		116151
1054		115465
1053		116068
1052		116816
1051		115518
1050		114402
1049		116286
1048		118233
1047		117563
1046		116959
1045		116485
1044		115559
1043		118701
1042		116569
1041		117122
1040		118503
1039		117429
1038		117000
1037		114951
1036		115378
1035		116508
1034		117491
1033		117692
1032		117723
1031		117119
1030		117335
1029		117343
1028		118556
1027		117092
1026		118949
1025		119080
1024		118142
1023		121849
1022		119984
1021		119707
1020		119347
1019		118994
1018		120238
1017		120347
1016		120833
1015		122320
1014		119471
1013		121977
1012		119688
1011		119673
1010		120272
1009		120533
1008		120163
1007		121935
1006		122158
1005		120453
1004		121870
1003		123669
1002		123310
1001		123991
1000		127165
999		127149
998		124890
997		126812
996		126333
995		128055
994		125768
993		123934
992		125246
991		124317
990		122554
989		121497
988		120597
987		118642
986		119409
985		115902
984		117389
983		117963
982		119171
981		119718
980		123537
979		128326
978		133481
977		141443
976		152863
975		152694
974		142954
973		135002
972		129334
971		126601
970		121584
969		114864
968		111214
967		110729
966		106993
965		104710
964		103493
963		103465
962		103101
961		99240.6
960		98963
959		100465
958		101001
957		100120
956		101299
955		99661.6
954		101105
953		102359
952		99756.4
951		100612
950		96846.2
949		97234.9
948		100334
947		101493
946		99876.1
945		99788.3
944		100501
943		98765
942		100051
941		99990.8
940		99827
939		101341
938		101630
937		102347
936		102179
935		102189
934		99834
933		99148.8
932		99190.2
931		99163.7
930		99310.6
929		99495.2
928		101526
927		102126
926		101143
925		100441
924		100665
923		101577
922		103261
921		101640
920		101836
919		101868
918		102771
917		102547
916		102510
915		100369
914		101087
913		103194
912		102192
911		101895
910		101739
909		100059
908		100164
907		101136
906		103910
905		102105
904		101262
903		101803
902		101133
901		98817.6
900		100354
899		99614.8
898		102274
897		102987
896		102277
895		105465
894		105113
893		104803
892		102495
891		101479
890		103173
889		103511
888		102632
887		100773
886		104457
885		104850
884		103975
883		103873
882		104714
881		103351
880		104858
879		104099
878		104719
877		105065
876		104036
875		104161
874		104047
873		103599
872		103064
871		105018
870		105932
869		105255
868		104209
867		101887
866		103763
865		105160
864		105082
863		105103
862		105230
861		107173
860		107763
859		104320
858		104689
857		107520
856		105463
855		105436
854		106587
853		108227
852		106346
851		104779
850		105738
849		105952
848		105593
847		107890
846		104633
845		106080
844		105805
843		106211
842		107320
841		105625
840		105539
839		106572
838		107752
837		108036
836		107532
835		107785
834		108359
833		108829
832		109411
831		106044
830		105694
829		108282
828		108394
827		106847
826		107045
825		107538
824		109528
823		107502
822		108525
821		107713
820		107445
819		106463
818		106313
817		107197
816		107583
815		106063
814		107872
813		109070
812		108499
811		109806
810		110139
809		108907
808		110230
807		107671
806		107948
805		108612
804		107590
803		109045
802		108243
801		109936
800		109999
799		109260
798		108160
797		108455
796		109986
795		109498
794		107838
793		110812
792		110686
791		108476
790		108405
789		110985
788		109870
787		110704
786		111828
785		111704
784		111464
783		111550
782		111333
781		111460
780		111222
779		112204
778		111459
777		110181
776		111228
775		111596
774		110319
773		111506
772		111696
771		111761
770		112058
769		112216
768		115005
767		113313
766		112710
765		112321
764		112385
763		113142
762		115407
761		114902
760		113545
759		113760
758		114424
757		113900
756		113986
755		113261
754		114669
753		114253
752		115678
751		114940
750		115211
749		113860
748		112684
747		115265
746		114724
745		115705
744		115156
743		116043
742		115591
741		115365
740		112766
739		112837
738		115001
737		115572
736		115165
735		115519
734		114846
733		115707
732		115130
731		115606
730		119833
729		116504
728		116008
727		117228
726		117917
725		116288
724		115506
723		117033
722		118860
721		116535
720		117222
719		118719
718		119642
717		117072
716		117634
715		119799
714		119157
713		118957
712		116976
711		120079
710		120269
709		120515
708		120363
707		117837
706		119324
705		119933
704		120984
703		119916
702		120626
701		119574
700		120929
699		120599
698		119162
697		121182
696		119394
695		120735
694		120370
693		119140
692		122949
691		123016
690		122631
689		124090
688		122537
687		124147
686		124091
685		123292
684		121065
683		120999
682		121382
681		121809
680		121948
679		122384
678		122379
677		122692
676		123235
675		126060
674		123766
673		122816
672		122506
671		121882
670		121992
669		121928
668		123583
667		127685
666		124314
665		124227
664		125353
663		124127
662		125736
661		123898
660		125176
659		127601
658		124954
657		125799
656		124985
655		126771
654		127180
653		126282
652		128225
651		126534
650		126383
649		126441
648		126828
647		127371
646		128504
645		127425
644		127938
643		128926
642		131020
641		130167
640		129381
639		130295
638		131020
637		129224
636		127036
635		129083
634		129490
633		127929
632		128089
631		127864
630		128674
629		130987
628		130094
627		131203
626		130821
625		132199
624		132724
623		129956
622		132217
621		131501
620		132357
619		132528
618		131757
617		134581
616		134957
615		133479
614		132643
613		132169
612		132083
611		135020
610		132699
609		135484
608		134535
607		134431
606		133369
605		132791
604		133640
603		135534
602		136625
601		136182
600		134665
599		134754
598		135250
597		134867
596		137747
595		136131
594		136344
593		136598
592		140379
591		137170
590		138730
589		141628
588		141619
587		141890
586		141374
585		139084
584		140158
583		139368
582		137988
581		138266
580		139886
579		141579
578		138899
577		138441
576		138025
575		140134
574		135519
573		134108
572		134410
571		137870
570		135690
569		134376
568		136252
567		137871
566		138786
565		137540
564		136369
563		137381
562		137029
561		139490
560		138878
559		142027
558		139135
557		139725
556		142188
555		139692
554		142823
553		142777
552		142710
551		139742
550		142890
549		141243
548		140458
547		139628
546		139444
545		139496
544		135519
543		131775
542		132007
541		133235
540		132137
539		130447
538		131441
537		133051
536		128604
535		135397
534		142334
533		163653
532		207589
531		258082
530		276427
529		225033
528		148645
527		121564
526		117294
525		116944
524		113661
523		114827
522		114829
521		115484
520		114622
519		116395
518		115071
517		113967
516		115414
515		115217
514		115983
513		115390
512		116523
511		118099
510		114968
509		114706
508		114142
507		113532
506		114100
505		116517
504		114387
503		114115
502		114238
501		113609
500		114036
499		116875
498		116112
497		117594
496		118616
495		116624
494		118170
493		118590
492		117569
491		116466
490		118756
489		123590
488		123261
487		126017
486		130601
485		133569
484		135247
483		129448
482		121609
481		116708
480		112817
479		110492
478		112529
477		112303
476		113279
475		113888
474		112778
473		112885
472		114224
471		114660
470		112634
469		112858
468		115115
467		118063
466		122337
465		127458
464		135675
463		142497
462		144838
461		140291
460		127237
459		115082
458		108987
457		104426
456		105162
455		103841
454		102028
453		101771
452		100876
451		101288
450		99953.7
449		98654.1
448		99416.8
447		101921
446		100425
445		100790
444		102518
443		105815
442		103755
441		108396
440		109112
439		112083
438		110550
437		108490
436		106189
435		104023
434		103577
433		101996
432		100314
431		103831
430		102165
429		100529
428		100526
427		98234.5
426		100057
425		98849.8
424		98785
423		98517.2
422		96809.2
421		98874.9
420		97699.7
419		97502.4
418		97650.8
417		99159.1
416		99069.4
415		99538.4
414		98921
413		98461.9
412		100670
411		100851
410		99846
409		98593.5
408		101711
407		101026
406		99347.7
405		100846
404		100967
403		103419
402		104223
401		103401
400		103508
399		103841
398		101312
397		101864
396		100348
395		100591
394		99006.2
393		101537
392		102001
391		100345
390		99615.2
389		99781.6
388		101480
387		103090
386		105752
385		111033
384		116871
383		126180
382		133069
381		133026
380		129123
379		118432
378		110310
377		107101
376		101776
375		96688.7
374		93697.5
373		92208
372		95149.2
371		92229
370		93038.1
369		94907.2
368		92791.7
367		91670.5
366		92694.7
365		92896.5
364		91758.2
363		90753.2
362		92525.4
361		90352.1
360		93227.2
359		91410.8
358		91917.4
357		91802.7
356		91727.9
355		92564.4
354		92961.6
353		92248.7
352		94756.5
351		94530.8
350		93186.7
349		93435.7
348		91577.5
347		96958.8
346		93773.5
345		92550.7
344		91878.4
343		92789.3
342		93406.6
341		94903.1
340		92982.6
339		93262.8
338		94112.6
337		92487.2
336		93375.5
335		94788.3
334		96472
333		95822
332		94660.9
331		95740.3
330		93661.4
329		93993.2
328		92992.8
327		92979.9
326		93756.7
325		95087.4
324		94000.4
323		93865.1
322		94210.2
321		93599.8
320		94282.9
319		96169.4
318		98469
317		98261.1
316		96772.4
315		98230.7
314		99641
313		97600.1
312		100752
311		99933
310		98653
309		99095.1
308		98262.6
307		96902.6
306		96635.6
305		98450.5
304		95418.7
303		96315.7
302		96310.1
301		95333.8
300		94191.4
299		96102.2
298		94908
297		96781
296		97210.5
295		96202.4
294		97881.8
293		97686.1
292		97267
291		97125.2
290		97608
289		105775
288		114314
287		121802
286		137463
285		162326
284		167776
283		146000
282		134981
281		151656
280		157053
279		113850
278		78357.6
277		69665.5
276		70433.2
275		69346.8
274		69108.1
273		69636.5
272		68746.3
271		68756.3
270		70307.3
269		69953.7
268		69273.7
267		68860.8
266		67741.5
265		68210
264		69260.4
263		70588.1
262		70867.1
261		70184.2
260		70886.4
259		70264.7
258		70550.3
257		70654.4
256		70148.9
255		70968
254		70487.5
253		70027.9
252		68915
251		69753.3
250		69528.3
249		69339.8
248		70821.4
247		69178
246		69450
245		71010
244		71801.9
243		70987.8
242		73579.8
241		76445.8
240		74379.6
239		76213.8
238		74704.2
237		75273.9
236		74258.2
235		72036.5
234		72764.1
233		70330.4
232		71356.2
231		71634.9
230		72925.2
229		76928.9
228		77765.5
227		84830.5
226		94566.5
225		111283
224		126182
223		127051
222		106619
221		91084.5
220		75640.3
219		69222.2
218		67634
217		68576.2
216		76882.5
215		98863.6
214		125859
213		144094
212		137310
211		106900
210		80231.5
209		62386.6
208		50998.1
207		43807.3
206		39192.2
205		37254.7
204		36417.5
203		35067.2
202		32837.9
201		31770.1
200		32028.3
199		32766.7
198		32392.9
197		32932.2
196		30871.3
195		31556.5
194		29396.8
193		29647
192		30486.2
191		29995.8
190		29533.4
189		28924.5
188		28997.1
187		28580.8
186		29840.9
185		30819.1
184		31741.4
183		31417.1
182		31677.7
181		30830.5
180		28768.9
179		27667.5
178		29006.7
177		29269.8
176		28215.1
175		28373.4
174		28319.1
173		29121.1
172		28783.5
171		30091.6
170		30868.3
169		31322.9
168		31187.4
167		31765.8
166		29551.9
165		29971.2
164		29450.6
163		29039.5
162		29001.5
161		28498.6
160		28762.5
159		28499.2
158		28381.7
157		28684.7
156		28662.8
155		29187.7
154		29256.7
153		28909.6
152		29223.7
151		28867.7
150		30256.3
149		29521.3
148		28410.9
147		28658.7
146		29053.1
145		29372.8
144		28994
143		29345.9
142		29087.9
141		28876.3
140		29583.9
139		29868.8
138		29830.4
137		29954.2
136		31140.4
135		30145.1
134		29415.4
133		30202
132		30090.8
131		30372.7
130		30700.4
129		30488.6
128		30573.3
127		30250
126		30693.8
125		30137.1
124		30752
123		30911.6
122		30983.9
121		31272.6
120		30786
119		31843.6
118		31602.9
117		30750.7
116		31308.1
115		30464.9
114		29985.2
113		31274.2
112		31564.7
111		30923.8
110		30633.7
109		31668.5
108		32196
107		31636.4
106		32224.5
105		31677.7
104		32144.4
103		32129.9
102		31864.4
101		32268.7
100		32352.1
99		32544.5
98		31714.1
97		31934.6
96		32927.1
95		31717
94		32478.4
93		31664.5
92		32521.8
91		32437.6
90		32959.3
89		31995.3
88		31816.3
87		34099.5
86		32512.5
85		32926.8
84		33949.1
83		33893.6
82		34646.1
81		34968
80		33050.8
79		34399.6
78		35425.3
77		33660.4
76		35170.4
75		35631.7
74		35823.1
73		35327.8
72		33975.4
71		33981.5
70		35305.2
69		33877
68		34116.4
67		34381
66		35991.9
65		38593.1
64		38255
63		36322.7
62		35698.2
61		34458.1
60		32952.4
59		33599.7
58		31973
57		32925.5
56		32917.2
55		32683.8
54		32342.3
53		31465.3
52		31731.6
51		31673.9
50		32206.1
49		32420.3
48		35446.6
47		36950.6
46		39519.9
45		40108.5
44		39771
43		37483.1
42		36974.2
41		36955.5
40		38004.9
39		35633.3
38		32232.4
37		29298.9
36		28939.1
35		29915.4
34		34401.2
33		45835.4
32		49950.4
31		41291.8
30		30245
29		24199.1
28		20500.7
27		19030.2
26		18816.8
25		17025
24		16550.2
23		16916.4
22		15663.9
21		16541.2
20		28779
19		77146.6
18		131693
17		155328
16		124911
15		52363.9
14		12223.6
13		4678.35
12		4395.61
11		3678.07
10		4261.98
9		4647.79
8		6067.02
7		8124.54
6		8436.36
5		10608.2
4		10121.8
3		9023.29
2		8854.96
1		8000.17
0		4782.84
-1		1552.75
-2		228.294
-3		81.8657
-4		85.6941
-5		39.009
-6		55.8792
-7		42.9144
-8		40.016
-9		40.4376
-10		26.012

## Sheet: Peak Table
Peak Table :
	Name	Start BE	Peak BE	End BE	Height CPS	FWHM eV	Area (P) CPS.eV	Area (N) TPP-2M	Atomic %	Peak Type	Q	SF ALTHERMO1	TXFN	Backgnd	PP Height CPS	PP Hgt (N)	PP At. %	Title	File Name
	Hf4f	23	16.27	13	24819.7	1.11	51581.9	0.14	13.08	Standard	1	7.9	554.7	Smart	25187	0.03	7.54	Hf4f Scan	D:\Data\2020\20200112\RuHf-P.DATA\Hf4f Scan.VGD
	N1s	408	397.85	394	479.49	0.06	2271.26	0.03	2.94	Standard	1	1.676	646.01	Smart	853.8	0.01	1.31	N1s Scan	D:\Data\2020\20200112\RuHf-P.DATA\N1s Scan.VGD
	O1s	540	529.77	526	23818	2.45	59697.5	0.5	46.7	Standard	1	2.881	685.8	Smart	24914.9	0.11	23.03	O1s Scan	D:\Data\2020\20200112\RuHf-P.DATA\O1s Scan.VGD
	Ru3d	296	279.7	276	14800.6	0.57	9223.23	0.01	1.31	Fitted	1	14.788	614.44	Smart	20443.2	0.02	3.44	Ru3d+C1s Scan	D:\Data\2020\20200112\RuHf-P.DATA\Ru3d+C1s Scan.VGD
	Ru3d Scan A	296	283.88	276	9002.7	0.94	9259.75	0.01	1.32	Fitted	1	14.788	615.5	Smart	14811.7	0.01	2.5	Ru3d+C1s Scan	D:\Data\2020\20200112\RuHf-P.DATA\Ru3d+C1s Scan.VGD
	C1s Scan B	296	284.58	276	5782.74	1.13	7110.05	0.16	15	Fitted	1	1	615.67	Smart	11096.2	0.13	27.65	Ru3d+C1s Scan	D:\Data\2020\20200112\RuHf-P.DATA\Ru3d+C1s Scan.VGD
	Ru3d Scan C	296	280.07	276	6157.01	0.83	5559.94	0.01	0.79	Fitted	1	14.788	614.53	Smart	14852.7	0.01	2.5	Ru3d+C1s Scan	D:\Data\2020\20200112\RuHf-P.DATA\Ru3d+C1s Scan.VGD
	Ru3d Scan D	296	285.41	276	2031.04	0.89	1960.02	0	0.28	Fitted	1	14.788	615.88	Smart	7702.05	0.01	1.3	Ru3d+C1s Scan	D:\Data\2020\20200112\RuHf-P.DATA\Ru3d+C1s Scan.VGD
	Ru3d Scan E	296	280.83	276	4353.77	1.86	8815.22	0.01	1.26	Fitted	1	14.788	614.72	Smart	7007.67	0.01	1.18	Ru3d+C1s Scan	D:\Data\2020\20200112\RuHf-P.DATA\Ru3d+C1s Scan.VGD
	Ru3d Scan F	296	286.07	276	1522.45	1.06	1756.72	0	0.25	Fitted	1	14.788	616.05	Smart	6633.58	0.01	1.12	Ru3d+C1s Scan	D:\Data\2020\20200112\RuHf-P.DATA\Ru3d+C1s Scan.VGD
	C1s Scan G	296	286.49	276	759.34	2.1	1734.45	0.04	3.66	Fitted	1	1	616.16	Smart	6073.42	0.07	15.14	Ru3d+C1s Scan	D:\Data\2020\20200112\RuHf-P.DATA\Ru3d+C1s Scan.VGD
	C1s Scan H	296	287.19	276	1506.76	3.5	5740.72	0.13	12.12	Fitted	1	1	616.34	Smart	4937.87	0.06	12.31	Ru3d+C1s Scan	D:\Data\2020\20200112\RuHf-P.DATA\Ru3d+C1s Scan.VGD
	Ru3d Scan I	296	282.6	276	3708.01	2.25	9087.85	0.01	1.3	Fitted	1	14.788	615.17	Smart	5822.41	0	0.98	Ru3d+C1s Scan	D:\Data\2020\20200112\RuHf-P.DATA\Ru3d+C1s Scan.VGD
Peak Fit Table : Ru3d+C1s Scan
Ref.	Name	Peak BE	Height CPS	Height Ratio	Area CPS.eV	Area Ratio	FWHM fit param (eV)	L/G Mix (%) Convolve	Tail Mix (%)	Tail Height (%)	Tail Exponent
A	Ru3d	279.7	14800.6	1	9223.23	1	0.57	14.78	100	0	0
							0.5 : 3.5		fixed	fixed	fixed
B	Ru3d+C1s Scan A	283.88	9002.7	0.61	9259.75	1	0.94	14.78	100	0	0
							0.5 : 3.5	A*1	fixed	fixed	fixed
C	Ru3d+C1s Scan B	284.58	5782.74	0.39	7110.05	0.77	1.13	14.78	100	0	0
							0.5 : 3.5	A*1	fixed	fixed	fixed
D	Ru3d+C1s Scan C	280.07	6157.01	0.42	5559.94	0.6	0.83	14.78	100	0	0
							0.5 : 3.5	A*1	fixed	fixed	fixed
E	Ru3d+C1s Scan D	285.41	2031.04	0.14	1960.02	0.21	0.89	14.78	100	0	0
							0.5 : 3.5	A*1	fixed	fixed	fixed
F	Ru3d+C1s Scan E	280.83	4353.77	0.29	8815.22	0.95	1.86	14.78	100	0	0
							0.5 : 3.5	A*1	fixed	fixed	fixed
G	Ru3d+C1s Scan F	286.07	1522.45	0.1	1756.72	0.19	1.06	14.78	100	0	0
							0.5 : 3.5	A*1	fixed	fixed	fixed
H	Ru3d+C1s Scan G	286.49	759.34	0.05	1734.45	0.19	2.1	14.78	100	0	0
							0.5 : 3.5	A*1	fixed	fixed	fixed
I	Ru3d+C1s Scan H	287.19	1506.76	0.1	5740.72	0.62	3.5	14.78	100	0	0
							0.5 : 3.5	A*1	fixed	fixed	fixed
J	Ru3d+C1s Scan I	282.6	3708.01	0.25	9087.85	0.98	2.25	14.78	100	0	0
							0.5 : 3.5	A*1	fixed	fixed	fixed

## Sheet: Experiment
Experiment Summary :
Item	Sample List and Comments	Analysis Type
	20200112
1 (Source Gun A)	Zhangjunjie-001	Point
2 (Source Gun A)	Lixu-LaFeO3	Point
3 (Source Gun A)	Lijiale-001-1	Point
4 (Source Gun A)	Lijiale-001-2	Point
5 (Source Gun A)	Lijiale-002-1	Point
6 (Source Gun A)	Lijiale-002-2	Point
7 (Source Gun A)	Lijiale-003-1	Point
8 (Source Gun A)	Lijiale-003-2	Point
9 (Source Gun A)	Lijiale-004-1	Point
10 (Source Gun A)	Lijiale-004-2	Point
11 (Source Gun A)	Lijiale-005-1	Point
12 (Source Gun A)	Lijiale-005-2	Point
13 (Source Gun A)	Lijiale-006-1	Point
14 (Source Gun A)	Lijiale-006-2	Point
15 (Source Gun A)	Lijiale-007-1	Point
16 (Source Gun A)	Lijiale-007-2	Point
17 (Source Gun A)	Lijiale-008-1	Point
18 (Source Gun A)	Lijiale-008-2	Point
19 (Source Gun A)	Lijiale-009-1	Point
20 (Source Gun A)	Lijiale-009-2	Point
21 (Source Gun A)	Lijiale-010-1	Point
22 (Source Gun A)	Lijiale-010-2	Point
23 (Source Gun A)	Lijiale-011-1	Point
24 (Source Gun A)	Lijiale-011-2	Point
25 (Source Gun A)	Lijiale-012-1	Point
26 (Source Gun A)	Lijiale-012-2	Point
27 (Source Gun A)	Lijiale-013-1	Point
28 (Source Gun A)	Lijiale-013-2	Point
29 (Source Gun A)	Lijiale-014-1	Point
30 (Source Gun A)	Lijiale-014-2	Point
31 (Source Gun A)	Lijiale-015-1	Point
32 (Source Gun A)	Lijiale-015-2	Point
33 (Source Gun A)	Lijiale-016-1	Point
34 (Source Gun A)	Lijiale-016-2	Point
35 (Source Gun A)	Liuxien-B-RuHf	Point
36 (Source Gun A)	Liuxien-A-RuHf	Point
37 (Source Gun A)	Liuxien-Hf	Point
38 (Source Gun A)	Liuxien-RuHf-O	Point
39 (Source Gun A)	Liuxien-RuHf-PVP	Point
40 (Source Gun A)	Liuxien-Ru_C	Point
41 (Source Gun A)	Wangyimeng-1-1	Point
42 (Source Gun A)	Wangyimeng-1-2	Point
43 (Source Gun A)	Wangyimeng-1-3	Point
44 (Source Gun A)	Wangyimeng-2-1	Point
45 (Source Gun A)	Wangyimeng-2-2	Point
46 (Source Gun A)	Wangyimeng-3-1	Point
47 (Source Gun A)	Wangyimeng-3-2	Point
48 (Source Gun A)	Lisong-001	Point
49 (Source Gun A)	Lisong-002	Point
50 (Source Gun A)	Lisong-003	Point
51 (Source Gun A)	Lisong-004	Point
52 (Source Gun A)	Lisong-005	Point
53 (Source Gun A)	Lisong-006	Point
54 (Source Gun A)	Lisong-007	Point
55 (Source Gun A)	Lisong-008	Point
	Source Gun A = Mono 500µm (500 µm)
	Source Gun B = Gun Shutdown (0 µm)

## Sheet: Titles
14:58:08 Monday, January 13, 2020
C:\Users\engineer\Desktop\New Microsoft Excel Worksheet.xlsx
Data Files :	Title	File Name	Comment
	O1s Scan	D:\Data\2020\20200112\RuHf-P.DATA\O1s Scan.VGD
	N1s Scan	D:\Data\2020\20200112\RuHf-P.DATA\N1s Scan.VGD
	Ru3d+C1s Scan	D:\Data\2020\20200112\RuHf-P.DATA\Ru3d+C1s Scan.VGD
	Hf4f Scan	D:\Data\2020\20200112\RuHf-P.DATA\Hf4f Scan.VGD
	Survey	D:\Data\2020\20200112\RuHf-P.DATA\Survey.VGD
