# Supplementary material for: The synergistic effect of Hf-O-Ru bonds and oxygen vacancies in Ru/HfO2 for enhanced hydrogen evolution
Source: Nat Commun. 2022 Mar 11;13:1270. doi: 10.1038/s41467-022-28947-9 (PMC8917135; doi:10.1038/s41467-022-28947-9)
Supplement: Supplementary file 3 — Source Data [file 41467_2022_28947_MOESM3_ESM.zip › source data-1/Figure 2/Figure 2cd/Vo-RuHfO2-O.000]

Data Taken at HF-XAFS B/L in Pohang Light Source(PLS) by :mamager	Number of Points :     444	Scanning Mode : Step-Scan
Date and Time : 2020³â 2¿ù 23ÀÏ ÀÏ¿äÀÏ ¿ÀÀü 12:58	Energy Origin(E0) : 22117.000	Start Date and Time : 2020³â 2¿ù 23ÀÏ ÀÏ¿äÀÏ ¿ÀÀü 12:39	Crystal Type : Si(111)
Slit size : 1.000 x 7.000(mm x mm)	SR E-beam energy : 2.5(GeV)	SR Beam Current at end : 251.483(mA)
Description : Xien_RuHf_O_Ru
SRB :=	-200.000(eV)	-50.000(eV)	-20.000(eV)	40.000(eV)	12.000(keV)	16.000(keV)	25.000(keV)
1st Energy step & Integration Time : 5.000(eV) & 1.000(sec)
2nd Energy step & Integration Time : 2.000(eV) & 1.000(sec)
3rd Energy step & Integration Time : 1.000(eV) & 1.000(sec)
4th Energy step & Integration Time : 0.035(k) &  1.000(sec)
5th Energy step & Integration Time : 0.045(k) &  1.000(sec)
GAINS(Dark I) : E7 Gain(DIo= 0)	E7 Gain(DIt= 0)	E7 Gain(DIf= 0)	E7 Gain(DIr= 0)	
Read-Energy(eV)	Set-Energy(eV)	 Ch1 (I0)	 Ch2 (It)	 Ch3 (If)	 Ch4 (Ir)
21917.009	21917.966	   251260	   161728	   208677	    87225
21922.114	21922.966	   250651	   161375	   208201	    87129
21926.928	21927.966	   249593	   160748	   207347	    86814
21932.096	21932.966	   249515	   160750	   207295	    86845
21936.974	21937.966	   248534	   160164	   206501	    86541
21941.853	21942.966	   247986	   159865	   206079	    86447
21946.970	21947.966	   247048	   159316	   205309	    86154
21951.854	21952.966	   246488	   159011	   204858	    86042
21957.269	21957.966	   245710	   158568	   204238	    85872
21961.863	21962.966	   245411	   158423	   204019	    85820
21967.107	21967.966	   244602	   157952	   203356	    85594
21971.941	21972.966	   244108	   157688	   202961	    85479
21976.954	21977.966	   243400	   157287	   202404	    85287
21982.087	21982.966	   242618	   156823	   201764	    85008
21986.869	21987.966	   241799	   156333	   201073	    84732
21992.066	21992.966	   241480	   156197	   200835	    84687
21996.792	21997.966	   240486	   155592	   200010	    84428
22002.053	22002.966	   240216	   155484	   199826	    84368
22006.962	22007.966	   239328	   154953	   199092	    84095
22011.872	22012.966	   238661	   154569	   198552	    83903
22017.022	22017.966	   237748	   154015	   197812	    83525
22021.937	22022.966	   237392	   153842	   197541	    83439
22027.151	22027.966	   236625	   153388	   196898	    83150
22031.952	22032.966	   236140	   153123	   196535	    83025
22036.992	22037.966	   234927	   152380	   195547	    82575
22041.976	22042.966	   234591	   152210	   195269	    82413
22046.783	22047.966	   234270	   152053	   195020	    82244
22052.187	22052.966	   233849	   151821	   194680	    82042
22056.821	22057.966	   232712	   151136	   193799	    81534
22062.051	22062.966	   232342	   150950	   193511	    81280
22066.927	22067.966	   231606	   150515	   192911	    80794
22068.890	22069.966	   231590	   150510	   192903	    80821
22070.972	22071.966	   231491	   150470	   192844	    80639
22073.174	22073.966	   231266	   150352	   192657	    80504
22075.019	22075.966	   230775	   150040	   192254	    80230
22077.102	22077.966	   230462	   149850	   191999	    79981
22078.888	22079.966	   231274	   150395	   192692	    80110
22080.853	22081.966	   230571	   149961	   192108	    79675
22082.938	22083.966	   230090	   149684	   191734	    79435
22085.082	22085.966	   230502	   149966	   192101	    79334
22087.108	22087.966	   230178	   149766	   191835	    78931
22088.955	22089.966	   229905	   149600	   191634	    78708
22090.981	22091.966	   229377	   149275	   191186	    78211
22092.889	22093.966	   229116	   149120	   190996	    77777
22094.976	22095.966	   228699	   148873	   190685	    77264
22097.122	22097.966	   228646	   148857	   190667	    76737
22098.196	22098.966	   228309	   148630	   190367	    76390
22099.031	22099.966	   228756	   148931	   190773	    76292
22099.985	22100.966	   228352	   148675	   190451	    75903
22101.000	22101.966	   227775	   148315	   189993	    75321
22102.014	22102.966	   227695	   148272	   189924	    74960
22102.909	22103.966	   227604	   148223	   189885	    74540
22103.983	22104.966	   227649	   148268	   189953	    74034
22104.938	22105.966	   227285	   148015	   189700	    73333
22106.012	22106.966	   227336	   148065	   189728	    72721
22107.027	22107.966	   227050	   147885	   189503	    71903
22108.042	22108.966	   227281	   148041	   189752	    71175
22108.997	22109.966	   227328	   148076	   189842	    70308
22110.072	22110.966	   227127	   147943	   189723	    68991
22111.027	22111.966	   226923	   147827	   189632	    67685
22111.982	22112.966	   226892	   147801	   189690	    65950
22112.938	22113.966	   227368	   148107	   190206	    64090
22114.013	22114.966	   226376	   147468	   189536	    61111
22114.969	22115.966	   227013	   147889	   190262	    58496
22115.984	22116.966	   226522	   147557	   190069	    55296
22116.940	22117.966	   226091	   147273	   189964	    51828
22117.956	22118.966	   226386	   147438	   190493	    48718
22119.032	22119.966	   226116	   147253	   190606	    45463
22120.048	22120.966	   225792	   147023	   190642	    42889
22121.064	22121.966	   225822	   147028	   191003	    40755
22122.080	22122.966	   226099	   147194	   191616	    39039
22123.036	22123.966	   225445	   146733	   191380	    37488
22123.993	22124.966	   225197	   146554	   191616	    36117
22124.889	22125.966	   225680	   146840	   192440	    35182
22126.025	22126.966	   225084	   146403	   192539	    33890
22126.922	22127.966	   225054	   146346	   193024	    33057
22127.939	22128.966	   224362	   145851	   193066	    32023
22128.956	22129.966	   224489	   145889	   193824	    31216
22129.973	22130.966	   224698	   145977	   194656	    30573
22131.049	22131.966	   224921	   146077	   195555	    30030
22132.007	22132.966	   224678	   145880	   195869	    29616
22133.024	22133.966	   224686	   145846	   196480	    29311
22134.041	22134.966	   224435	   145650	   196752	    29095
22135.058	22135.966	   224645	   145757	   197370	    29031
22135.956	22136.966	   224560	   145677	   197628	    29023
22136.973	22137.966	   224210	   145417	   197610	    29012
22137.991	22138.966	   224389	   145535	   198017	    29128
22138.889	22139.966	   223877	   145207	   197702	    29133
22140.026	22140.966	   223826	   145165	   197730	    29266
22140.925	22141.966	   223699	   145095	   197648	    29335
22142.002	22142.966	   223400	   144911	   197362	    29373
22143.080	22143.966	   223219	   144804	   197184	    29409
22144.039	22144.966	   222838	   144561	   196824	    29375
22145.057	22145.966	   222388	   144273	   196362	    29290
22146.015	22146.966	   222581	   144418	   196509	    29327
22147.094	22147.966	   222423	   144339	   196340	    29267
22148.052	22148.966	   222516	   144408	   196374	    29228
22148.951	22149.966	   221918	   144038	   195790	    29089
22149.970	22150.966	   222173	   144212	   195977	    29019
22150.988	22151.966	   222338	   144325	   196100	    28929
22151.947	22152.966	   222114	   144198	   195842	    28743
22152.966	22153.966	   221971	   144125	   195708	    28594
22153.985	22154.966	   221811	   144036	   195469	    28448
22155.004	22155.966	   221836	   144059	   195423	    28276
22156.084	22156.966	   222037	   144205	   195515	    28191
22157.043	22157.966	   222020	   144212	   195456	    28103
22157.943	22158.836	   221542	   143913	   194950	    27947
22158.722	22159.715	   221227	   143705	   194607	    27842
22159.622	22160.603	   221491	   143899	   194774	    27878
22160.582	22161.500	   221188	   143712	   194456	    27853
22161.421	22162.407	   221355	   143837	   194534	    27900
22162.261	22163.323	   221046	   143662	   194213	    27951
22163.221	22164.248	   220927	   143596	   194059	    28021
22164.241	22165.183	   221462	   143959	   194456	    28217
22165.141	22166.127	   221259	   143833	   194237	    28312
22166.101	22167.081	   221212	   143822	   194133	    28436
22167.062	22168.043	   220976	   143676	   193865	    28553
22168.142	22169.016	   220847	   143603	   193704	    28647
22169.162	22169.997	   220706	   143522	   193555	    28738
22170.063	22170.988	   220626	   143489	   193438	    28811
22171.024	22171.988	   220712	   143540	   193469	    28898
22171.984	22172.998	   220318	   143303	   193097	    28896
22173.005	22174.017	   220287	   143299	   193096	    28928
22174.026	22175.045	   220220	   143278	   193014	    28967
22175.107	22176.082	   219530	   142829	   192412	    28854
22176.128	22177.129	   219324	   142700	   192231	    28797
22177.149	22178.186	   219255	   142663	   192195	    28823
22178.231	22179.251	   219547	   142864	   192448	    28830
22179.432	22180.326	   218960	   142489	   191957	    28693
22180.454	22181.411	   219010	   142516	   192045	    28690
22181.535	22182.504	   218667	   142312	   191742	    28672
22182.677	22183.607	   218804	   142404	   191921	    28663
22183.819	22184.720	   218545	   142242	   191728	    28632
22184.781	22185.841	   218565	   142266	   191769	    28625
22185.984	22186.972	   218214	   142035	   191502	    28565
22187.126	22188.113	   217905	   141847	   191294	    28532
22188.208	22189.263	   217414	   141521	   190928	    28411
22189.411	22190.422	   217732	   141741	   191253	    28480
22190.674	22191.590	   217580	   141649	   191183	    28396
22191.817	22192.768	   217515	   141616	   191201	    28371
22193.080	22193.955	   217458	   141585	   191207	    28307
22194.223	22195.151	   217072	   141334	   190917	    28179
22195.427	22196.357	   216615	   141033	   190556	    28075
22196.570	22197.572	   216659	   141077	   190669	    28017
22197.774	22198.797	   216665	   141088	   190757	    27958
22199.038	22200.031	   216220	   140795	   190406	    27840
22200.241	22201.274	   216275	   140848	   190489	    27814
22201.566	22202.526	   216169	   140782	   190421	    27781
22202.830	22203.788	   216311	   140895	   190604	    27806
22204.095	22205.060	   216263	   140853	   190577	    27814
22205.420	22206.340	   216009	   140701	   190363	    27818
22206.685	22207.630	   216267	   140871	   190547	    27886
22208.010	22208.929	   215729	   140547	   190090	    27880
22209.215	22210.238	   215886	   140657	   190215	    27948
22210.540	22211.556	   215346	   140319	   189732	    27893
22211.866	22212.883	   215243	   140277	   189596	    28009
22213.192	22214.220	   215407	   140382	   189697	    28077
22214.578	22215.566	   215226	   140287	   189524	    28091
22216.085	22216.921	   214985	   140148	   189253	    28091
22217.411	22218.286	   214896	   140103	   189146	    28115
22218.738	22219.660	   214672	   139971	   188917	    28103
22220.065	22221.043	   214412	   139816	   188685	    28071
22221.452	22222.436	   214390	   139802	   188629	    28068
22222.779	22223.838	   214368	   139818	   188598	    28088
22224.287	22225.250	   214036	   139607	   188250	    28043
22225.614	22226.670	   213875	   139516	   188101	    28049
22227.123	22228.101	   213307	   139174	   187571	    27987
22228.632	22229.540	   213536	   139327	   187748	    28026
22230.080	22230.989	   213246	   139161	   187478	    28022
22231.469	22232.447	   212694	   138810	   186995	    27925
22232.917	22233.914	   212857	   138918	   187118	    27960
22234.367	22235.391	   212702	   138843	   186975	    27925
22235.816	22236.878	   212416	   138672	   186725	    27881
22237.326	22238.373	   212018	   138417	   186353	    27747
22238.957	22239.878	   212161	   138521	   186494	    27763
22240.467	22241.392	   211818	   138315	   186177	    27680
22242.099	22242.916	   211755	   138288	   186148	    27624
22243.549	22244.449	   211858	   138354	   186230	    27588
22244.939	22245.991	   211422	   138085	   185843	    27499
22246.571	22247.543	   211297	   138027	   185750	    27458
22248.022	22249.104	   211503	   138174	   185957	    27482
22249.654	22250.674	   210580	   137590	   185145	    27361
22251.287	22252.254	   210072	   137259	   184683	    27324
22252.920	22253.843	   210332	   137449	   184942	    27372
22254.493	22255.441	   210072	   137297	   184721	    27395
22256.066	22257.049	   209594	   136994	   184299	    27382
22257.700	22258.666	   209817	   137148	   184481	    27465
22259.273	22260.292	   209820	   137172	   184482	    27546
22260.847	22261.928	   209729	   137120	   184414	    27620
22262.602	22263.573	   209541	   137014	   184233	    27676
22264.297	22265.227	   209747	   137166	   184427	    27790
22266.053	22266.891	   209573	   137059	   184280	    27816
22267.628	22268.564	   209384	   136949	   184092	    27873
22269.264	22270.247	   209031	   136749	   183779	    27865
22270.839	22271.938	   209195	   136857	   183927	    27920
22272.656	22273.640	   208537	   136448	   183338	    27860
22274.292	22275.350	   208104	   136167	   182967	    27798
22276.171	22277.070	   208178	   136234	   183034	    27772
22277.869	22278.799	   207750	   135963	   182672	    27650
22279.566	22280.538	   208070	   136190	   183000	    27680
22281.264	22282.285	   207841	   136061	   182798	    27597
22283.023	22284.043	   207790	   136032	   182761	    27522
22284.842	22285.809	   207279	   135711	   182322	    27399
22286.602	22287.585	   207260	   135715	   182339	    27379
22288.483	22289.370	   207061	   135586	   182160	    27300
22290.364	22291.165	   207406	   135836	   182498	    27338
22292.003	22292.969	   206844	   135480	   182017	    27247
22293.824	22294.782	   206388	   135193	   181622	    27164
22295.584	22296.605	   206643	   135376	   181855	    27198
22297.345	22298.437	   206497	   135307	   181735	    27180
22299.289	22300.278	   206256	   135152	   181540	    27153
22301.233	22302.129	   205912	   134941	   181247	    27084
22303.055	22303.989	   205787	   134870	   181134	    27088
22304.878	22305.858	   205552	   134734	   180926	    27062
22306.702	22307.737	   205461	   134692	   180856	    27072
22308.647	22309.625	   205142	   134502	   180565	    27042
22310.471	22311.523	   205216	   134563	   180632	    27055
22312.599	22313.429	   204689	   134232	   180158	    26989
22314.484	22315.346	   204739	   134285	   180199	    27019
22316.309	22317.271	   204609	   134208	   180092	    27007
22318.256	22319.206	   204398	   134069	   179904	    26979
22320.081	22321.150	   203883	   133755	   179421	    26929
22322.029	22323.103	   203001	   133196	   178603	    26853
22324.037	22325.066	   203182	   133341	   178760	    26951
22326.229	22327.038	   202499	   132917	   178139	    26947
22328.056	22329.020	   202046	   132652	   177709	    26942
22330.066	22331.011	   201864	   132557	   177560	    27025
22331.954	22333.011	   202032	   132683	   177716	    27116
22333.964	22335.021	   201488	   132328	   177209	    27103
22336.097	22337.040	   201823	   132562	   177481	    27209
22338.108	22339.068	   201839	   132588	   177489	    27257
22340.242	22341.105	   201475	   132377	   177153	    27252
22342.193	22343.152	   201597	   132469	   177247	    27284
22344.205	22345.209	   200675	   131874	   176440	    27138
22346.279	22347.274	   200428	   131748	   176211	    27139
22348.414	22349.349	   200328	   131697	   176119	    27125
22350.549	22351.434	   200168	   131588	   175962	    27089
22352.563	22353.527	   200203	   131640	   176000	    27078
22354.638	22355.630	   199980	   131514	   175812	    27008
22356.775	22357.743	   199751	   131376	   175612	    26947
22358.851	22359.865	   199326	   131122	   175264	    26864
22361.050	22361.996	   199129	   131002	   175090	    26787
22363.310	22364.136	   198845	   130827	   174860	    26748
22365.448	22366.286	   198915	   130884	   174905	    26694
22367.404	22368.445	   198884	   130892	   174906	    26643
22369.665	22370.613	   198487	   130635	   174557	    26532
22371.743	22372.791	   198600	   130730	   174672	    26530
22374.067	22374.978	   198136	   130451	   174298	    26437
22376.268	22377.175	   198051	   130409	   174229	    26402
22378.409	22379.381	   197462	   130051	   173749	    26295
22380.612	22381.596	   197312	   129958	   173620	    26273
22382.753	22383.820	   197146	   129867	   173473	    26238
22385.140	22386.054	   196706	   129595	   173093	    26188
22387.467	22388.297	   196557	   129505	   172951	    26159
22389.732	22390.550	   196306	   129367	   172746	    26172
22391.753	22392.812	   196078	   129238	   172524	    26167
22394.081	22395.083	   195390	   128816	   171954	    26133
22396.286	22397.364	   195375	   128815	   171946	    26222
22398.676	22399.654	   195414	   128861	   171963	    26263
22401.066	22401.953	   195007	   128608	   171584	    26234
22403.334	22404.262	   194791	   128485	   171436	    26260
22405.481	22406.580	   194329	   128199	   171012	    26217
22407.811	22408.907	   194111	   128082	   170827	    26255
22410.326	22411.244	   193870	   127947	   170613	    26252
22412.719	22413.590	   193650	   127810	   170391	    26279
22415.051	22415.945	   193674	   127844	   170419	    26316
22417.322	22418.310	   193828	   127965	   170551	    26390
22419.655	22420.684	   193521	   127771	   170266	    26394
22422.172	22423.067	   193036	   127473	   169849	    26377
22424.629	22425.460	   192376	   127061	   169274	    26347
22426.902	22427.862	   192053	   126871	   168982	    26343
22429.237	22430.274	   191253	   126345	   168275	    26305
22431.634	22432.694	   190057	   125538	   167274	    26183
22434.216	22435.124	   186958	   123478	   164662	    25870
22436.675	22437.564	   182553	   120657	   160807	    25603
22439.197	22440.013	   179361	   118656	   157801	    25165
22441.411	22442.471	   179546	   118923	   157592	    24608
22443.811	22444.939	   184387	   122074	   161736	    24642
22446.457	22447.415	   189204	   124990	   166358	    25080
22449.042	22449.902	   191532	   126626	   168536	    26001
22451.382	22452.397	   190974	   126312	   168063	    26008
22453.907	22454.902	   188567	   124706	   165970	    25607
22456.494	22457.416	   185585	   122764	   163305	    25187
22458.896	22459.940	   183907	   121749	   161777	    24965
22461.731	22462.473	   183130	   121260	   161125	    24816
22464.135	22465.015	   186253	   123326	   163880	    25202
22466.478	22467.567	   186046	   123152	   163750	    25007
22469.068	22470.128	   185716	   122795	   163486	    24635
22471.781	22472.698	   182123	   120547	   160062	    24197
22474.434	22475.278	   178616	   118493	   156920	    24142
22476.779	22477.867	   178463	   118454	   157096	    24683
22479.433	22480.465	   182887	   121444	   161255	    25774
22482.026	22483.073	   189194	   125393	   166797	    26130
22484.805	22485.690	   191365	   126815	   168531	    26098
22487.461	22488.316	   191299	   126820	   168469	    26095
22489.994	22490.952	   190697	   126446	   167929	    26043
22492.527	22493.597	   190129	   126104	   167424	    26014
22495.185	22496.252	   189916	   125988	   167241	    26019
22498.029	22498.915	   189428	   125673	   166814	    25965
22500.626	22501.589	   189660	   125853	   167022	    26021
22503.224	22504.271	   188923	   125384	   166369	    25917
22505.884	22506.963	   188815	   125326	   166274	    25920
22508.855	22509.664	   188024	   124836	   165602	    25840
22511.516	22512.375	   188248	   124998	   165795	    25906
22514.240	22515.095	   188280	   125041	   165825	    25937
22516.841	22517.824	   187916	   124823	   165514	    25916
22519.567	22520.562	   186942	   124207	   164654	    25831
22522.417	22523.310	   186723	   124081	   164462	    25840
22525.144	22526.067	   186417	   123878	   164198	    25801
22527.747	22528.834	   186466	   123940	   164228	    25881
22530.475	22531.610	   185620	   123414	   163505	    25782
22533.452	22534.395	   185452	   123316	   163344	    25750
22536.306	22537.190	   185565	   123409	   163457	    25783
22538.974	22539.994	   184843	   122957	   162838	    25663
22541.767	22542.807	   184666	   122858	   162673	    25633
22544.622	22545.630	   184490	   122760	   162518	    25621
22547.541	22548.462	   183995	   122450	   162074	    25540
22550.460	22551.303	   183652	   122237	   161757	    25490
22553.132	22554.154	   183466	   122139	   161612	    25454
22555.866	22557.014	   183436	   122138	   161602	    25449
22559.098	22559.883	   183277	   122042	   161471	    25390
22561.772	22562.762	   182408	   121496	   160733	    25231
22564.695	22565.650	   182215	   121398	   160557	    25214
22567.432	22568.548	   182377	   121517	   160701	    25216
22570.605	22571.455	   182138	   121379	   160507	    25174
22573.406	22574.371	   182169	   121417	   160537	    25154
22576.270	22577.296	   181483	   120978	   159939	    25046
22579.135	22580.231	   181325	   120907	   159816	    25008
22582.249	22583.175	   180977	   120689	   159491	    24955
22585.364	22586.129	   180702	   120530	   159271	    24894
22588.231	22589.092	   180843	   120648	   159417	    24952
22590.911	22592.064	   180187	   120225	   158821	    24907
22594.092	22595.045	   180076	   120174	   158729	    24927
22597.085	22598.036	   179957	   120115	   158650	    24968
22600.017	22601.036	   179862	   120074	   158561	    25004
22603.013	22604.046	   179156	   119621	   157927	    24946
22606.009	22607.065	   179359	   119784	   158126	    25014
22609.256	22610.093	   178640	   119318	   157483	    24918
22612.378	22613.131	   178324	   119134	   157226	    24895
22615.127	22616.178	   178218	   119078	   157119	    24893
22618.252	22619.234	   178142	   119048	   157055	    24922
22621.252	22622.300	   177381	   118559	   156373	    24839
22624.503	22625.375	   177611	   118735	   156605	    24901
22627.317	22628.459	   177686	   118813	   156679	    24972
22630.508	22631.553	   177234	   118530	   156252	    24940
22633.636	22634.656	   176877	   118311	   155971	    24888
22636.828	22637.768	   176808	   118293	   155906	    24928
22639.833	22640.890	   176605	   118176	   155731	    24903
22642.965	22644.021	   176558	   118162	   155687	    24897
22646.285	22647.162	   176311	   118023	   155472	    24854
22649.418	22650.311	   176093	   117898	   155293	    24827
22652.301	22653.471	   175789	   117708	   155034	    24778
22655.686	22656.639	   175564	   117589	   154846	    24716
22658.822	22659.817	   174943	   117197	   154286	    24629
22662.335	22663.004	   174586	   116982	   153994	    24548
22665.159	22666.201	   174272	   116781	   153707	    24498
22670.369	22671.411	   174086	   116707	   153563	    24467
22674.702	22675.554	   173630	   116420	   153169	    24391
22678.659	22679.712	   173512	   116373	   153079	    24344
22682.933	22683.886	   172858	   115954	   152496	    24307
22687.271	22688.075	   172543	   115775	   152232	    24284
22691.233	22692.280	   172073	   115487	   151818	    24246
22695.511	22696.501	   171989	   115460	   151749	    24233
22699.854	22700.736	   171662	   115268	   151494	    24184
22703.883	22704.987	   171467	   115169	   151315	    24166
22708.166	22709.254	   171216	   115026	   151109	    24117
22712.703	22713.536	   170506	   114574	   150474	    24035
22716.800	22717.834	   170494	   114602	   150472	    24071
22721.025	22722.147	   170078	   114352	   150133	    24033
22725.566	22726.475	   169663	   114103	   149759	    24005
22729.794	22730.819	   169503	   114016	   149624	    24014
22734.213	22735.178	   169103	   113777	   149267	    23995
22738.824	22739.553	   168888	   113654	   149084	    24013
22742.867	22743.943	   168531	   113454	   148777	    23985
22747.354	22748.349	   167968	   113100	   148280	    23881
22751.780	22752.770	   167809	   113032	   148137	    23919
22756.018	22757.207	   167778	   113021	   148143	    23929
22760.764	22761.659	   167135	   112630	   147560	    23867
22765.131	22766.126	   167130	   112655	   147589	    23888
22769.564	22770.609	   166178	   112040	   146753	    23762
22774.252	22775.108	   166156	   112059	   146736	    23772
22778.625	22779.622	   166021	   111992	   146610	    23755
22783.000	22784.151	   165339	   111564	   146040	    23643
22787.947	22788.696	   165088	   111422	   145828	    23598
22792.262	22793.256	   164545	   111084	   145327	    23525
22796.769	22797.831	   164774	   111270	   145540	    23559
22801.532	22802.422	   164094	   110840	   144962	    23457
22805.915	22807.029	   163750	   110626	   144658	    23427
22810.809	22811.651	   163100	   110229	   144115	    23365
22815.451	22816.288	   162808	   110074	   143865	    23353
22819.903	22820.941	   162986	   110210	   144035	    23396
22824.676	22825.610	   162955	   110205	   144019	    23399
22829.195	22830.293	   162124	   109674	   143280	    23278
22833.781	22834.993	   161854	   109534	   143041	    23224
22838.941	22839.707	   161367	   109223	   142629	    23167
22843.339	22844.437	   161523	   109353	   142787	    23200
22848.185	22849.183	   160956	   109011	   142284	    23121
22853.034	22853.944	   160904	   109000	   142247	    23124
22857.628	22858.721	   159957	   108381	   141407	    23010
22862.672	22863.512	   160085	   108496	   141528	    23076
22867.335	22868.320	   159860	   108372	   141347	    23081
22872.191	22873.143	   159711	   108311	   141220	    23099
22877.114	22877.981	   159484	   108177	   141014	    23105
22881.782	22882.835	   159158	   107985	   140746	    23098
22886.709	22887.704	   158550	   107571	   140205	    22932
22891.765	22892.588	   157702	   107039	   139442	    22809
22896.440	22897.489	   157316	   106820	   139103	    22898
22901.437	22902.404	   156589	   106397	   138466	    22837
22906.308	22907.335	   156734	   106490	   138668	    22880
22911.245	22912.281	   156916	   106628	   138806	    22876
22916.377	22917.243	   156783	   106588	   138699	    22824
22921.125	22922.221	   156534	   106443	   138485	    22791
22926.262	22927.213	   156375	   106357	   138352	    22741
22931.272	22932.222	   155537	   105815	   137602	    22630
22936.091	22937.245	   155750	   105997	   137798	    22676
22941.491	22942.284	   155557	   105890	   137633	    22671
22946.315	22947.339	   155039	   105574	   137175	    22608
22951.398	22952.409	   155052	   105613	   137222	    22634
22956.548	22957.494	   154595	   105330	   136825	    22581
22961.442	22962.595	   154674	   105412	   136863	    22605
22966.919	22967.712	   154587	   105387	   136808	    22602
22971.818	22972.844	   154038	   105037	   136344	    22541
22976.912	22977.991	   153967	   105025	   136270	    22543
22982.073	22983.154	   153614	   104814	   135972	    22515
22987.108	22988.332	   153014	   104436	   135440	    22435
22992.726	22993.525	   152818	   104325	   135258	    22417
22997.700	22998.734	   152855	   104383	   135319	    22436
23003.000	23003.959	   152121	   103920	   134668	    22340
23008.238	23009.199	   152127	   103951	   134663	    22369
23013.284	23014.454	   151493	   103549	   134119	    22300
23018.915	23019.725	   150995	   103239	   133679	    22248
23024.030	23025.011	   150832	   103158	   133540	    22250
23029.343	23030.313	   150939	   103271	   133643	    22294
23034.657	23035.630	   150759	   103166	   133486	    22282
23039.780	23040.963	   150328	   102903	   133093	    22250
23045.553	23046.311	   149988	   102710	   132808	    22213
23050.616	23051.675	   149837	   102629	   132674	    22204
23056.135	23057.054	   149725	   102583	   132594	    22199
23061.332	23062.448	   148891	   102013	   131838	    22028
23066.792	23067.858	   148086	   101530	   131118	    21955
23072.384	23073.284	   148352	   101746	   131402	    22098
23077.653	23078.724	   148612	   101941	   131616	    22090
23083.381	23084.181	   148220	   101724	   131302	    22049
23088.590	23089.652	   147856	   101499	   130968	    22012
