# Supplementary material for: The synergistic effect of Hf-O-Ru bonds and oxygen vacancies in Ru/HfO2 for enhanced hydrogen evolution
Source: Nat Commun. 2022 Mar 11;13:1270. doi: 10.1038/s41467-022-28947-9 (PMC8917135; doi:10.1038/s41467-022-28947-9)
Supplement: Supplementary file 3 — Source Data [file 41467_2022_28947_MOESM3_ESM.zip › source data-1/Figure 2/Figure 2cd/Vo-RuHfO2-OP.000]

Data Taken at HF-XAFS B/L in Pohang Light Source(PLS) by :mamager	Number of Points :     444	Scanning Mode : Step-Scan
Date and Time : 2020³â 2¿ù 22ÀÏ Åä¿äÀÏ ¿ÀÈÄ 11:48	Energy Origin(E0) : 22117.000	Start Date and Time : 2020³â 2¿ù 22ÀÏ Åä¿äÀÏ ¿ÀÈÄ 11:29	Crystal Type : Si(111)
Slit size : 1.000 x 7.000(mm x mm)	SR E-beam energy : 2.5(GeV)	SR Beam Current at end : 251.690(mA)
Description : Xien_B_RuHf_Ru
SRB :=	-200.000(eV)	-50.000(eV)	-20.000(eV)	40.000(eV)	12.000(keV)	16.000(keV)	25.000(keV)
1st Energy step & Integration Time : 5.000(eV) & 1.000(sec)
2nd Energy step & Integration Time : 2.000(eV) & 1.000(sec)
3rd Energy step & Integration Time : 1.000(eV) & 1.000(sec)
4th Energy step & Integration Time : 0.035(k) &  1.000(sec)
5th Energy step & Integration Time : 0.045(k) &  1.000(sec)
GAINS(Dark I) : E7 Gain(DIo= 0)	E7 Gain(DIt= 0)	E7 Gain(DIf= 0)	E7 Gain(DIr= 0)	
Read-Energy(eV)	Set-Energy(eV)	 Ch1 (I0)	 Ch2 (It)	 Ch3 (If)	 Ch4 (Ir)
21917.009	21917.966	   242294	   132015	   194644	    69195
21922.173	21922.966	   241735	   131771	   194190	    69041
21926.869	21927.966	   240603	   131192	   193312	    68789
21932.096	21932.966	   240581	   131218	   193313	    68841
21936.974	21937.966	   239548	   130711	   192502	    68621
21941.912	21942.966	   239260	   130599	   192253	    68551
21946.970	21947.966	   239163	   130584	   192224	    68603
21951.854	21952.966	   238196	   130123	   191446	    68342
21957.211	21957.966	   237340	   129696	   190762	    68176
21961.863	21962.966	   236899	   129509	   190448	    68110
21967.107	21967.966	   235863	   128983	   189616	    67877
21972.000	21972.966	   234777	   128465	   188721	    67521
21976.895	21977.966	   234643	   128424	   188685	    67611
21982.146	21982.966	   234342	   128302	   188436	    67561
21986.810	21987.966	   233338	   127806	   187648	    67315
21992.007	21992.966	   232704	   127517	   187144	    67150
21996.852	21997.966	   232231	   127295	   186764	    67059
22002.053	22002.966	   231881	   127143	   186529	    66993
22007.021	22007.966	   230978	   126714	   185799	    66719
22011.872	22012.966	   230634	   126562	   185542	    66677
22017.022	22017.966	   230369	   126458	   185358	    66621
22021.878	22022.966	   229379	   125977	   184568	    66305
22027.210	22027.966	   229012	   125823	   184285	    66226
22031.952	22032.966	   228313	   125473	   183744	    65980
22036.933	22037.966	   227648	   125155	   183204	    65801
22041.976	22042.966	   227463	   125150	   183050	    65715
22046.843	22047.966	   226173	   124464	   182044	    65275
22052.128	22052.966	   225791	   124304	   181776	    65160
22056.880	22057.966	   225466	   124177	   181510	    64908
22062.051	22062.966	   225052	   123988	   181189	    64699
22066.927	22067.966	   224711	   123843	   180927	    64465
22068.890	22069.966	   223989	   123480	   180343	    64109
22071.032	22071.966	   224173	   123592	   180503	    64134
22073.055	22073.966	   223915	   123465	   180314	    63989
22075.138	22075.966	   223473	   123240	   179977	    63751
22076.983	22077.966	   223255	   123135	   179819	    63573
22078.948	22079.966	   223257	   123161	   179824	    63431
22080.913	22081.966	   223255	   123176	   179835	    63334
22082.938	22083.966	   223257	   123203	   179851	    63155
22085.022	22085.966	   222922	   123033	   179600	    62901
22087.048	22087.966	   222534	   122827	   179299	    62643
22089.015	22089.966	   222140	   122630	   178997	    62243
22090.981	22091.966	   222379	   122784	   179189	    62070
22092.949	22093.966	   221970	   122574	   178888	    61642
22094.976	22095.966	   221801	   122499	   178796	    61254
22097.063	22097.966	   221177	   122170	   178293	    60619
22098.196	22098.966	   221364	   122275	   178489	    60493
22099.031	22099.966	   221390	   122293	   178482	    60269
22100.045	22100.966	   221135	   122164	   178305	    59883
22101.000	22101.966	   221091	   122143	   178279	    59583
22101.895	22102.966	   220617	   121885	   177914	    59095
22103.028	22103.966	   220805	   122009	   178066	    58718
22103.923	22104.966	   220599	   121906	   177946	    58331
22104.938	22105.966	   220198	   121693	   177634	    57692
22105.952	22106.966	   219878	   121538	   177408	    57021
22107.087	22107.966	   219134	   121141	   176837	    56098
22108.042	22108.966	   219593	   121410	   177198	    55524
22109.057	22109.966	   219831	   121555	   177469	    54716
22109.952	22110.966	   219705	   121483	   177372	    53668
22111.027	22111.966	   219440	   121332	   177225	    52261
22112.042	22112.966	   219463	   121348	   177339	    50640
22112.938	22113.966	   219251	   121225	   177231	    48835
22114.013	22114.966	   219568	   121407	   177641	    46248
22115.029	22115.966	   219475	   121345	   177682	    43703
22115.925	22116.966	   219010	   121093	   177470	    40871
22116.940	22117.966	   219418	   121313	   177968	    37817
22117.956	22118.966	   219178	   121172	   178005	    34874
22119.032	22119.966	   218683	   120884	   177838	    31789
22120.048	22120.966	   219130	   121128	   178427	    29716
22121.064	22121.966	   219186	   121139	   178704	    27739
22122.020	22122.966	   218656	   120843	   178494	    26241
22123.036	22123.966	   218709	   120853	   178800	    24854
22123.993	22124.966	   218565	   120767	   179002	    23734
22125.009	22125.966	   218627	   120779	   179356	    22730
22125.906	22126.966	   218544	   120721	   179639	    21781
22126.982	22127.966	   217912	   120339	   179528	    20830
22127.939	22128.966	   218079	   120407	   180080	    20053
22128.956	22129.966	   218183	   120444	   180585	    19341
22129.973	22130.966	   217568	   120078	   180519	    18670
22131.049	22131.966	   217656	   120104	   181046	    18154
22132.007	22132.966	   217826	   120168	   181503	    17857
22133.084	22133.966	   217350	   119883	   181499	    17557
22133.981	22134.966	   217417	   119902	   181818	    17436
22134.998	22135.966	   217446	   119905	   182140	    17377
22136.016	22136.966	   217152	   119736	   182086	    17359
22136.973	22137.966	   216888	   119580	   182013	    17385
22137.931	22138.966	   217304	   119816	   182465	    17521
22139.009	22139.966	   217243	   119784	   182482	    17603
22139.967	22140.966	   216786	   119537	   182140	    17677
22140.925	22141.966	   216759	   119523	   182091	    17749
22142.002	22142.966	   216433	   119357	   181830	    17790
22143.020	22143.966	   216181	   119228	   181572	    17820
22144.098	22144.966	   216025	   119152	   181427	    17820
22145.057	22145.966	   215888	   119087	   181277	    17795
22146.075	22146.966	   215976	   119147	   181317	    17785
22146.974	22147.966	   215437	   118861	   180884	    17710
22147.992	22148.966	   215791	   119072	   181161	    17684
22149.011	22149.966	   215452	   118905	   180855	    17575
22149.970	22150.966	   215447	   118934	   180835	    17467
22150.928	22151.966	   215631	   119033	   180955	    17363
22152.007	22152.966	   215452	   118939	   180779	    17226
22152.906	22153.966	   215495	   118967	   180812	    17102
22154.105	22154.966	   215412	   118932	   180695	    16934
22155.004	22155.966	   215190	   118812	   180472	    16802
22156.024	22156.966	   215004	   118723	   180297	    16682
22156.983	22157.966	   214912	   118692	   180197	    16577
22157.943	22158.836	   214730	   118599	   179999	    16494
22158.722	22159.715	   214833	   118672	   180073	    16475
22159.682	22160.603	   214617	   118551	   179843	    16442
22160.522	22161.500	   214433	   118461	   179692	    16451
22161.421	22162.407	   214261	   118374	   179505	    16488
22162.381	22163.323	   214545	   118540	   179712	    16578
22163.221	22164.248	   214955	   118783	   180012	    16680
22164.121	22165.183	   215064	   118856	   180058	    16807
22165.141	22166.127	   214782	   118717	   179779	    16917
22166.221	22167.081	   214522	   118574	   179521	    17033
22167.062	22168.043	   214719	   118701	   179682	    17157
22168.082	22169.016	   214349	   118504	   179326	    17252
22169.102	22169.997	   214528	   118615	   179460	    17364
22170.063	22170.988	   214496	   118605	   179413	    17450
22171.024	22171.988	   213812	   118231	   178800	    17452
22172.044	22172.998	   214046	   118371	   178969	    17522
22173.005	22174.017	   213588	   118135	   178575	    17497
22174.086	22175.045	   213469	   118067	   178477	    17515
22175.047	22176.082	   213308	   117987	   178340	    17506
22176.128	22177.129	   213068	   117862	   178163	    17468
22177.149	22178.186	   213164	   117938	   178249	    17454
22178.291	22179.251	   213218	   117981	   178314	    17445
22179.372	22180.326	   213005	   117861	   178140	    17396
22180.514	22181.411	   213120	   117933	   178264	    17410
22181.535	22182.504	   212637	   117668	   177883	    17353
22182.677	22183.607	   212798	   117771	   178032	    17362
22183.699	22184.720	   212652	   117688	   177964	    17347
22184.901	22185.841	   211961	   117325	   177387	    17291
22185.984	22186.972	   211845	   117277	   177330	    17247
22187.066	22188.113	   211843	   117275	   177345	    17245
22188.208	22189.263	   211626	   117163	   177214	    17227
22189.471	22190.422	   211440	   117060	   177097	    17174
22190.674	22191.590	   211400	   117048	   177101	    17146
22191.757	22192.768	   210920	   116788	   176735	    17069
22193.140	22193.955	   211614	   117188	   177390	    17058
22194.223	22195.151	   211376	   117055	   177209	    16977
22195.366	22196.357	   211162	   116943	   177101	    16919
22196.630	22197.572	   210658	   116666	   176712	    16818
22197.834	22198.797	   210846	   116777	   176885	    16770
22198.977	22200.031	   210577	   116645	   176694	    16699
22200.241	22201.274	   210557	   116645	   176707	    16651
22201.566	22202.526	   210135	   116412	   176378	    16618
22202.770	22203.788	   210320	   116523	   176552	    16624
22204.095	22205.060	   210302	   116529	   176546	    16647
22205.420	22206.340	   209582	   116146	   175933	    16619
22206.685	22207.630	   209463	   116086	   175835	    16667
22207.950	22208.929	   209560	   116146	   175928	    16731
22209.215	22210.238	   209667	   116225	   176004	    16804
22210.601	22211.556	   209508	   116145	   175853	    16848
22211.866	22212.883	   209212	   116004	   175571	    16878
22213.192	22214.220	   209201	   116004	   175529	    16931
22214.578	22215.566	   208977	   115900	   175313	    16945
22216.025	22216.921	   208765	   115795	   175142	    16947
22217.411	22218.286	   208754	   115799	   175121	    16977
22218.798	22219.660	   208605	   115726	   174941	    16977
22220.065	22221.043	   208637	   115765	   174967	    16958
22221.452	22222.436	   208327	   115598	   174693	    16976
22222.839	22223.838	   208175	   115533	   174568	    16970
22224.227	22225.250	   207828	   115347	   174240	    16942
22225.554	22226.670	   208094	   115505	   174444	    16991
22227.123	22228.101	   207397	   115135	   173850	    16960
22228.632	22229.540	   207533	   115229	   173961	    16974
22230.080	22230.989	   207460	   115203	   173887	    16973
22231.529	22232.447	   207350	   115151	   173802	    16973
22232.917	22233.914	   206737	   114821	   173262	    16900
22234.367	22235.391	   206700	   114813	   173254	    16899
22235.816	22236.878	   206368	   114634	   172959	    16849
22237.386	22238.373	   206528	   114740	   173094	    16834
22238.836	22239.878	   206416	   114696	   173038	    16783
22240.528	22241.392	   206127	   114546	   172779	    16716
22241.978	22242.916	   206070	   114526	   172714	    16663
22243.549	22244.449	   206209	   114616	   172869	    16629
22244.999	22245.991	   205878	   114439	   172574	    16588
22246.571	22247.543	   205579	   114283	   172362	    16536
22248.022	22249.104	   205445	   114219	   172220	    16510
22249.654	22250.674	   205318	   114171	   172143	    16498
22251.348	22252.254	   205113	   114075	   171974	    16514
22252.860	22253.843	   205073	   114063	   171957	    16543
22254.493	22255.441	   204683	   113859	   171631	    16540
22256.126	22257.049	   204620	   113829	   171586	    16595
22257.579	22258.666	   204584	   113819	   171531	    16652
22259.273	22260.292	   204248	   113651	   171275	    16697
22260.907	22261.928	   203972	   113507	   171032	    16752
22262.602	22263.573	   204601	   113860	   171569	    16870
22264.297	22265.227	   204458	   113800	   171442	    16941
22265.993	22266.891	   204440	   113815	   171431	    17012
22267.628	22268.564	   204626	   113924	   171599	    17091
22269.264	22270.247	   204189	   113694	   171210	    17095
22270.899	22271.938	   203860	   113536	   170937	    17105
22272.596	22273.640	   203590	   113396	   170718	    17075
22274.353	22275.350	   203386	   113288	   170549	    17068
22276.111	22277.070	   202625	   112880	   169942	    16972
22277.929	22278.799	   202635	   112888	   169958	    16935
22279.627	22280.538	   202456	   112801	   169795	    16875
22281.264	22282.285	   202147	   112640	   169571	    16803
22283.023	22284.043	   201998	   112581	   169466	    16730
22284.782	22285.809	   201969	   112576	   169460	    16682
22286.541	22287.585	   201880	   112539	   169384	    16638
22288.483	22289.370	   201651	   112416	   169193	    16581
22290.364	22291.165	   201323	   112241	   168931	    16532
22292.003	22292.969	   201182	   112178	   168836	    16501
22293.824	22294.782	   201259	   112235	   168902	    16505
22295.584	22296.605	   200635	   111889	   168394	    16448
22297.406	22298.437	   200680	   111939	   168450	    16453
22299.228	22300.278	   200321	   111755	   168164	    16431
22301.233	22302.129	   200488	   111857	   168315	    16445
22303.055	22303.989	   199780	   111474	   167714	    16386
22304.939	22305.858	   199815	   111517	   167754	    16383
22306.641	22307.737	   199513	   111356	   167491	    16377
22308.647	22309.625	   199247	   111221	   167295	    16354
22310.531	22311.523	   198979	   111080	   167042	    16348
22312.538	22313.429	   199247	   111248	   167287	    16377
22314.545	22315.346	   198813	   111023	   166926	    16329
22316.309	22317.271	   198252	   110723	   166438	    16311
22318.195	22319.206	   198388	   110809	   166534	    16342
22320.142	22321.150	   197639	   110435	   165909	    16290
22321.968	22323.103	   197400	   110326	   165698	    16327
22324.098	22325.066	   197055	   110184	   165380	    16343
22326.168	22327.038	   196915	   110133	   165230	    16396
22328.117	22329.020	   196217	   109727	   164658	    16420
22329.944	22331.011	   196153	   109672	   164625	    16476
22332.015	22333.011	   196086	   109607	   164589	    16545
22333.964	22335.021	   195958	   109523	   164487	    16587
22336.097	22337.040	   195682	   109400	   164229	    16615
22338.169	22339.068	   195545	   109355	   164104	    16660
22340.242	22341.105	   195627	   109443	   164177	    16709
22342.193	22343.152	   195009	   109116	   163612	    16674
22344.205	22345.209	   195163	   109229	   163786	    16723
22346.218	22347.274	   195006	   109158	   163631	    16711
22348.353	22349.349	   194719	   109006	   163397	    16688
22350.549	22351.434	   194421	   108856	   163136	    16639
22352.624	22353.527	   194622	   108986	   163317	    16633
22354.638	22355.630	   194281	   108807	   163054	    16588
22356.714	22357.743	   194083	   108720	   162888	    16541
22358.851	22359.865	   193468	   108402	   162361	    16445
22361.111	22361.996	   192826	   108046	   161820	    16355
22363.371	22364.136	   193218	   108274	   162182	    16366
22365.387	22366.286	   192883	   108102	   161906	    16303
22367.465	22368.445	   192800	   108072	   161857	    16247
22369.543	22370.613	   192465	   107919	   161551	    16152
22371.743	22372.791	   192331	   107853	   161457	    16115
22374.067	22374.978	   192160	   107780	   161332	    16054
22376.268	22377.175	   191982	   107686	   161196	    16032
22378.409	22379.381	   191711	   107551	   160998	    15993
22380.612	22381.596	   191308	   107347	   160671	    15955
22382.753	22383.820	   191346	   107379	   160723	    15955
22385.140	22386.054	   190602	   106983	   160081	    15886
22387.528	22388.297	   190158	   106758	   159711	    15852
22389.671	22390.550	   189579	   106462	   159212	    15844
22391.753	22392.812	   189795	   106608	   159414	    15912
22394.081	22395.083	   189110	   106224	   158824	    15888
22396.347	22397.364	   188476	   105876	   158355	    15913
22398.676	22399.654	   188590	   105944	   158436	    15945
22401.005	22401.953	   188806	   106089	   158597	    16008
22403.273	22404.262	   188480	   105939	   158331	    16019
22405.603	22406.580	   187910	   105635	   157817	    16002
22407.750	22408.907	   187870	   105623	   157785	    16034
22410.326	22411.244	   187878	   105645	   157803	    16069
22412.780	22413.590	   187057	   105202	   157100	    16035
22415.051	22415.945	   187271	   105330	   157291	    16096
22417.260	22418.310	   187386	   105400	   157416	    16155
22419.716	22420.684	   187028	   105223	   157104	    16172
22422.172	22423.067	   186536	   104958	   156693	    16184
22424.568	22425.460	   185600	   104436	   155899	    16146
22426.902	22427.862	   185105	   104154	   155497	    16147
22429.237	22430.274	   184356	   103715	   154884	    16119
22431.696	22432.694	   182863	   102776	   153677	    15982
22434.093	22435.124	   180083	   100927	   151466	    15738
22436.798	22437.564	   175868	    98446	   147962	    15630
22439.135	22440.013	   173064	    97240	   145478	    15505
22441.473	22442.471	   173182	    98008	   145250	    15182
22443.811	22444.939	   177565	   101256	   148527	    15187
22446.457	22447.415	   182590	   103624	   153062	    15489
22448.981	22449.902	   185476	   104695	   155761	    15998
22451.443	22452.397	   184284	   103940	   154804	    15918
22453.907	22454.902	   182460	   102921	   153240	    15676
22456.432	22457.416	   179297	   101174	   150542	    15376
22458.958	22459.940	   177337	   100056	   148953	    15207
22461.731	22462.473	   177194	   100029	   148885	    15191
22464.135	22465.015	   179780	   101555	   151021	    15387
22466.539	22467.567	   179749	   101659	   150982	    15308
22469.068	22470.128	   179258	   101586	   150414	    15099
22471.720	22472.698	   175814	    99937	   147313	    14761
22474.373	22475.278	   172330	    97831	   144425	    14625
22476.841	22477.867	   171897	    96874	   144544	    14945
22479.433	22480.465	   176433	    98768	   148885	    15693
22481.964	22483.073	   182231	   102141	   153868	    15922
22484.805	22485.690	   185326	   104705	   155886	    16014
22487.522	22488.316	   184686	   104493	   155227	    15981
22489.932	22490.952	   184257	   104251	   154874	    15985
22492.589	22493.597	   184025	   104122	   154685	    15996
22495.185	22496.252	   183447	   103818	   154224	    15968
22498.029	22498.915	   183121	   103644	   153941	    15951
22500.626	22501.589	   182488	   103300	   153433	    15929
22503.224	22504.271	   181836	   102948	   152865	    15881
22505.884	22506.963	   181599	   102843	   152658	    15871
22508.793	22509.664	   181141	   102603	   152310	    15861
22511.516	22512.375	   181019	   102546	   152194	    15871
22514.302	22515.095	   180731	   102411	   151954	    15859
22516.841	22517.824	   180478	   102276	   151745	    15874
22519.505	22520.562	   180174	   102128	   151490	    15877
22522.355	22523.310	   180413	   102270	   151685	    15948
22525.144	22526.067	   179898	   102012	   151277	    15950
22527.747	22528.834	   179961	   102050	   151282	    15975
22530.537	22531.610	   179554	   101853	   150981	    15961
22533.452	22534.395	   179461	   101824	   150905	    15960
22536.368	22537.190	   178845	   101492	   150380	    15902
22538.974	22539.994	   178421	   101271	   150016	    15857
22541.705	22542.807	   178568	   101361	   150160	    15876
22544.685	22545.630	   177761	   100936	   149494	    15807
22547.541	22548.462	   177639	   100890	   149404	    15784
22550.336	22551.303	   177698	   100933	   149437	    15774
22553.132	22554.154	   177402	   100793	   149212	    15743
22555.928	22557.014	   177038	   100605	   148909	    15694
22559.098	22559.883	   177044	   100626	   148927	    15681
22561.834	22562.762	   176564	   100378	   148532	    15634
22564.571	22565.650	   176613	   100422	   148570	    15609
22567.619	22568.548	   176363	   100302	   148369	    15564
22570.357	22571.455	   175857	   100028	   147946	    15510
22573.531	22574.371	   175389	    99786	   147559	    15449
22576.332	22577.296	   175180	    99686	   147396	    15407
22579.197	22580.231	   174875	    99533	   147145	    15371
22582.249	22583.175	   174552	    99370	   146890	    15343
22585.240	22586.129	   174443	    99331	   146801	    15334
22588.231	22589.092	   173876	    99029	   146329	    15307
22590.974	22592.064	   173529	    98850	   146042	    15298
22593.967	22595.045	   173500	    98856	   146025	    15349
22597.272	22598.036	   173409	    98821	   145941	    15389
22599.955	22601.036	   172701	    98442	   145343	    15360
22603.013	22604.046	   172860	    98553	   145494	    15434
22606.071	22607.065	   172637	    98439	   145310	    15430
22609.256	22610.093	   172228	    98239	   144953	    15407
22612.254	22613.131	   172038	    98146	   144821	    15410
22615.190	22616.178	   171746	    97999	   144566	    15401
22618.252	22619.234	   171156	    97686	   144050	    15365
22621.252	22622.300	   171175	    97712	   144079	    15403
22624.503	22625.375	   171786	    98080	   144597	    15501
22627.255	22628.459	   171651	    98026	   144476	    15509
22630.508	22631.553	   171487	    97957	   144343	    15544
22633.699	22634.656	   171043	    97725	   143972	    15521
22636.828	22637.768	   170538	    97455	   143551	    15498
22639.833	22640.890	   170690	    97566	   143689	    15524
22643.027	22644.021	   170606	    97537	   143623	    15512
22646.097	22647.162	   169710	    97046	   142860	    15434
22649.480	22650.311	   169490	    96942	   142671	    15395
22652.301	22653.471	   169076	    96733	   142346	    15355
22655.686	22656.639	   169276	    96863	   142526	    15366
22659.010	22659.817	   168507	    96443	   141860	    15276
22662.084	22663.004	   168738	    96598	   142061	    15282
22665.221	22666.201	   168497	    96483	   141880	    15253
22670.369	22671.411	   167754	    96089	   141252	    15167
22674.702	22675.554	   167517	    95980	   141081	    15147
22678.722	22679.712	   167547	    96022	   141093	    15155
22682.870	22683.886	   167220	    95862	   140800	    15127
22687.271	22688.075	   166539	    95504	   140257	    15100
22691.233	22692.280	   166542	    95532	   140267	    15122
22695.511	22696.501	   166403	    95479	   140174	    15124
22699.854	22700.736	   166246	    95421	   140030	    15103
22703.946	22704.987	   165393	    94961	   139300	    15023
22708.166	22709.254	   165066	    94802	   139039	    15001
22712.640	22713.536	   165011	    94795	   139000	    15012
22716.800	22717.834	   164620	    94595	   138648	    14990
22721.025	22722.147	   164525	    94569	   138605	    15008
22725.629	22726.475	   163600	    94070	   137816	    14957
22729.794	22730.819	   163372	    93969	   137647	    14958
22734.150	22735.178	   163063	    93809	   137387	    14978
22738.887	22739.553	   162600	    93577	   136987	    14972
22742.867	22743.943	   162424	    93496	   136835	    14981
22747.354	22748.349	   162515	    93589	   136938	    15005
22751.780	22752.770	   162045	    93345	   136532	    14985
22755.955	22757.207	   161507	    93069	   136087	    14951
22760.827	22761.659	   161159	    92898	   135794	    14935
22765.068	22766.126	   160416	    92496	   135177	    14891
22769.628	22770.609	   160266	    92433	   135058	    14897
22774.189	22775.108	   160526	    92620	   135283	    14929
22778.689	22779.622	   159654	    92140	   134544	    14848
22783.000	22784.151	   159661	    92179	   134556	    14840
22787.947	22788.696	   158957	    91796	   133987	    14767
22792.326	22793.256	   158909	    91802	   133923	    14748
22796.769	22797.831	   158418	    91537	   133529	    14707
22801.532	22802.422	   158123	    91400	   133288	    14699
22805.915	22807.029	   157738	    91201	   132958	    14682
22810.809	22811.651	   157680	    91200	   132924	    14696
22815.387	22816.288	   157430	    91076	   132724	    14699
22819.903	22820.941	   157015	    90861	   132375	    14667
22824.739	22825.610	   156677	    90701	   132094	    14647
22829.195	22830.293	   156545	    90653	   131998	    14636
22833.781	22834.993	   156478	    90652	   131954	    14630
22838.941	22839.707	   156158	    90495	   131690	    14592
22843.339	22844.437	   155543	    90165	   131175	    14538
22848.122	22849.183	   155527	    90186	   131169	    14547
22853.034	22853.944	   155358	    90123	   131026	    14540
22857.628	22858.721	   154966	    89919	   130707	    14530
22862.672	22863.512	   154678	    89780	   130454	    14538
22867.335	22868.320	   154290	    89581	   130158	    14542
22872.191	22873.143	   154272	    89602	   130151	    14574
22877.114	22877.981	   153887	    89398	   129816	    14574
22881.782	22882.835	   153429	    89156	   129430	    14565
22886.709	22887.704	   152930	    88921	   129006	    14497
22891.829	22892.588	   152391	    88721	   128512	    14446
22896.376	22897.489	   151708	    88377	   127932	    14468
22901.501	22902.404	   151157	    87956	   127523	    14432
22906.308	22907.335	   151044	    87796	   127522	    14436
22911.181	22912.281	   151120	    87934	   127560	    14423
22916.441	22917.243	   151200	    88055	   127612	    14426
22921.125	22922.221	   150906	    87915	   127380	    14384
22926.326	22927.213	   150749	    87856	   127241	    14370
22931.272	22932.222	   150934	    87993	   127389	    14391
22936.155	22937.245	   150327	    87665	   126865	    14345
22941.362	22942.284	   150151	    87608	   126700	    14332
22946.315	22947.339	   149973	    87526	   126582	    14346
22951.462	22952.409	   149615	    87345	   126271	    14327
22956.483	22957.494	   149600	    87370	   126256	    14343
22961.442	22962.595	   149906	    87579	   126526	    14390
22966.983	22967.712	   149582	    87423	   126256	    14374
22971.818	22972.844	   149801	    87584	   126427	    14407
22976.912	22977.991	   149325	    87334	   126052	    14376
22982.073	22983.154	   148882	    87103	   125683	    14344
22987.108	22988.332	   148566	    86947	   125426	    14333
22992.661	22993.525	   148123	    86711	   125054	    14296
22997.765	22998.734	   147809	    86571	   124791	    14278
23003.000	23003.959	   147313	    86313	   124377	    14248
23008.303	23009.199	   147102	    86221	   124177	    14243
23013.284	23014.454	   146539	    85924	   123728	    14215
23018.915	23019.725	   146183	    85745	   123423	    14211
23024.030	23025.011	   146070	    85702	   123334	    14221
23029.343	23030.313	   145508	    85415	   122872	    14191
23034.592	23035.630	   145787	    85604	   123104	    14233
23039.845	23040.963	   145563	    85510	   122926	    14233
23045.618	23046.311	   145050	    85234	   122487	    14197
23050.551	23051.675	   145097	    85286	   122543	    14218
23056.070	23057.054	   144403	    84926	   121964	    14170
23061.332	23062.448	   143960	    84734	   121558	    14099
23066.792	23067.858	   143212	    84336	   120922	    14044
23072.449	23073.284	   143045	    84129	   120887	    14099
23077.588	23078.724	   143116	    84276	   120885	    14094
23083.251	23084.181	   143183	    84370	   120949	    14108
23088.590	23089.652	   142795	    84171	   120628	    14087
