# Supplementary material for: The synergistic effect of Hf-O-Ru bonds and oxygen vacancies in Ru/HfO2 for enhanced hydrogen evolution
Source: Nat Commun. 2022 Mar 11;13:1270. doi: 10.1038/s41467-022-28947-9 (PMC8917135; doi:10.1038/s41467-022-28947-9)
Supplement: Supplementary file 3 — Source Data [file 41467_2022_28947_MOESM3_ESM.zip › source data-1/Figure 2/Figure 2cd/Vo-RuHfO2-P.000]

Data Taken at HF-XAFS B/L in Pohang Light Source(PLS) by :mamager	Number of Points :     444	Scanning Mode : Step-Scan
Date and Time : 2020³â 2¿ù 23ÀÏ ÀÏ¿äÀÏ ¿ÀÀü 12:31	Energy Origin(E0) : 22117.000	Start Date and Time : 2020³â 2¿ù 23ÀÏ ÀÏ¿äÀÏ ¿ÀÀü 12:12	Crystal Type : Si(111)
Slit size : 1.000 x 7.000(mm x mm)	SR E-beam energy : 2.5(GeV)	SR Beam Current at end : 251.151(mA)
Description : Xien_RuHf_P_Ru
SRB :=	-200.000(eV)	-50.000(eV)	-20.000(eV)	40.000(eV)	12.000(keV)	16.000(keV)	25.000(keV)
1st Energy step & Integration Time : 5.000(eV) & 1.000(sec)
2nd Energy step & Integration Time : 2.000(eV) & 1.000(sec)
3rd Energy step & Integration Time : 1.000(eV) & 1.000(sec)
4th Energy step & Integration Time : 0.035(k) &  1.000(sec)
5th Energy step & Integration Time : 0.045(k) &  1.000(sec)
GAINS(Dark I) : E7 Gain(DIo= 0)	E7 Gain(DIt= 0)	E7 Gain(DIf= 0)	E7 Gain(DIr= 0)	
Read-Energy(eV)	Set-Energy(eV)	 Ch1 (I0)	 Ch2 (It)	 Ch3 (If)	 Ch4 (Ir)
21917.009	21917.966	   250032	   133603	   163825	    70145
21922.173	21922.966	   249574	   133429	   163581	    70070
21926.869	21927.966	   249113	   133218	   163305	    70002
21932.155	21932.966	   247940	   132654	   162599	    69736
21936.915	21937.966	   248221	   132856	   162865	    69903
21941.912	21942.966	   246904	   132205	   162063	    69524
21946.970	21947.966	   247039	   132322	   162247	    69672
21951.854	21952.966	   246142	   131895	   161716	    69463
21957.211	21957.966	   245280	   131489	   161245	    69265
21961.922	21962.966	   245178	   131475	   161265	    69316
21967.048	21967.966	   244519	   131182	   160953	    69136
21972.059	21972.966	   243684	   130780	   160523	    68965
21976.954	21977.966	   242947	   130441	   160130	    68791
21982.087	21982.966	   242426	   130204	   159917	    68706
21986.810	21987.966	   241282	   129634	   159287	    68366
21992.066	21992.966	   240847	   129449	   159166	    68340
21996.792	21997.966	   240531	   129322	   159105	    68270
22002.053	22002.966	   239477	   128796	   158547	    67985
22007.021	22007.966	   238470	   128294	   158077	    67720
22011.872	22012.966	   238105	   128129	   158045	    67635
22017.022	22017.966	   237625	   127913	   157939	    67537
22021.878	22022.966	   236999	   127609	   157774	    67334
22027.210	22027.966	   236667	   127466	   157835	    67204
22031.952	22032.966	   235840	   127026	   157577	    67006
22036.933	22037.966	   234760	   126494	   157176	    66693
22041.976	22042.966	   234194	   126230	   157180	    66484
22046.843	22047.966	   234118	   126197	   157572	    66395
22052.128	22052.966	   232649	   125409	   157066	    65903
22056.880	22057.966	   232754	   125474	   157689	    65844
22061.992	22062.966	   232080	   125113	   157897	    65499
22066.927	22067.966	   231696	   124896	   158411	    65248
22068.949	22069.966	   231350	   124706	   158537	    65053
22071.032	22071.966	   231199	   124611	   158818	    64940
22073.055	22073.966	   231025	   124509	   159115	    64770
22075.138	22075.966	   230746	   124337	   159352	    64581
22076.983	22077.966	   230760	   124324	   159819	    64451
22078.888	22079.966	   230175	   123999	   159938	    64182
22080.913	22081.966	   230448	   124108	   160738	    64061
22082.997	22083.966	   229691	   123676	   160872	    63621
22085.082	22085.966	   230036	   123827	   161818	    63546
22086.989	22087.966	   228918	   123181	   161784	    62978
22089.074	22089.966	   229456	   123415	   163069	    62916
22090.862	22091.966	   228814	   123002	   163605	    62405
22092.949	22093.966	   227839	   122401	   164126	    61844
22094.976	22095.966	   228485	   122650	   165973	    61606
22097.182	22097.966	   227763	   122152	   167041	    60930
22098.136	22098.966	   227983	   122199	   167976	    60765
22099.031	22099.966	   227311	   121790	   168262	    60298
22100.045	22100.966	   227320	   121694	   169338	    60012
22100.940	22101.966	   227069	   121490	   170183	    59651
22101.954	22102.966	   226725	   121195	   171346	    59156
22102.969	22103.966	   226972	   121227	   173018	    58802
22103.923	22104.966	   226797	   120998	   174460	    58249
22104.998	22105.966	   226679	   120794	   176469	    57631
22105.952	22106.966	   226728	   120673	   178448	    57103
22107.027	22107.966	   226677	   120411	   181250	    56261
22108.042	22108.966	   226593	   120147	   184029	    55462
22108.997	22109.966	   226619	   119886	   187417	    54517
22110.012	22110.966	   226808	   119624	   191959	    53373
22111.027	22111.966	   226515	   119034	   196935	    51938
22112.042	22112.966	   226509	   118440	   204137	    50184
22112.938	22113.966	   226159	   117595	   211746	    48241
22114.013	22114.966	   226216	   116533	   224909	    45435
22114.969	22115.966	   226043	   115322	   238293	    42702
22115.925	22116.966	   225844	   113781	   255611	    39501
22117.000	22117.966	   225491	   111823	   276930	    35877
22117.956	22118.966	   225524	   110177	   297185	    32931
22119.032	22119.966	   225211	   107891	   323129	    29488
22120.107	22120.966	   225051	   105977	   345604	    26860
22121.004	22121.966	   225091	   104273	   367100	    24776
22122.020	22122.966	   225351	   102637	   389491	    22946
22123.036	22123.966	   224973	   100715	   410945	    21279
22123.993	22124.966	   224699	    98938	   431701	    19876
22124.949	22125.966	   224269	    97161	   451391	    18604
22126.025	22126.966	   224464	    95346	   476716	    17390
22126.922	22127.966	   224413	    93715	   497909	    16424
22127.939	22128.966	   224441	    91762	   524243	    15373
22128.956	22129.966	   224941	    90068	   551002	    14479
22129.973	22130.966	   225126	    88231	   577499	    13657
22130.990	22131.966	   225402	    86422	   604403	    12910
22132.066	22132.966	   225040	    84707	   625129	    12342
22133.084	22133.966	   224652	    83245	   642392	    11911
22133.981	22134.966	   224692	    82323	   655474	    11667
22134.998	22135.966	   224158	    81314	   665357	    11472
22136.016	22136.966	   223893	    80748	   671234	    11385
22136.973	22137.966	   223506	    80407	   672942	    11391
22137.991	22138.966	   223384	    80392	   672258	    11465
22138.949	22139.966	   223520	    80643	   669676	    11592
22139.907	22140.966	   223320	    80913	   664086	    11700
22141.044	22141.966	   222670	    81093	   656401	    11796
22141.943	22142.966	   222678	    81423	   651767	    11885
22143.080	22143.966	   222334	    81616	   646358	    11950
22144.039	22144.966	   222422	    81833	   644303	    11992
22145.117	22145.966	   222144	    81844	   642081	    11995
22146.015	22146.966	   222016	    81829	   641591	    11982
22146.974	22147.966	   221063	    81423	   639686	    11861
22148.052	22148.966	   221748	    81573	   643309	    11853
22149.011	22149.966	   221246	    81232	   644338	    11744
22149.910	22150.966	   221067	    80955	   646926	    11635
22150.988	22151.966	   221406	    80784	   652373	    11493
22152.007	22152.966	   221221	    80356	   657192	    11328
22152.906	22153.966	   221017	    79876	   662403	    11149
22154.045	22154.966	   220958	    79321	   670000	    10953
22155.004	22155.966	   220806	    78804	   676309	    10771
22156.024	22156.966	   220760	    78260	   683831	    10592
22157.043	22157.966	   220707	    77771	   690599	    10453
22157.943	22158.836	   220408	    77306	   694944	    10335
22158.722	22159.715	   220283	    76967	   698982	    10256
22159.682	22160.603	   219952	    76621	   701445	    10203
22160.522	22161.500	   219796	    76432	   702876	    10197
22161.421	22162.407	   219928	    76452	   703740	    10229
22162.321	22163.323	   219920	    76551	   702284	    10291
22163.221	22164.248	   220124	    76848	   699646	    10418
22164.181	22165.183	   219758	    77089	   693275	    10547
22165.141	22166.127	   219421	    77412	   685966	    10690
22166.161	22167.081	   219700	    78025	   679447	    10882
22167.062	22168.043	   219217	    78343	   670940	    11013
22168.082	22169.016	   219352	    78955	   663352	    11210
22169.102	22169.997	   219093	    79332	   655881	    11336
22170.123	22170.988	   218828	    79673	   649002	    11457
22171.084	22171.988	   218742	    79987	   644016	    11542
22171.984	22172.998	   219030	    80392	   640790	    11639
22172.945	22174.017	   218708	    80507	   636632	    11680
22174.086	22175.045	   218296	    80512	   633350	    11679
22175.107	22176.082	   218905	    80808	   634222	    11722
22176.128	22177.129	   218702	    80755	   633638	    11705
22177.149	22178.186	   218228	    80552	   632898	    11658
22178.291	22179.251	   217866	    80345	   632900	    11610
22179.312	22180.326	   218085	    80349	   634858	    11603
22180.514	22181.411	   217969	    80227	   635912	    11556
22181.535	22182.504	   218271	    80255	   637955	    11555
22182.677	22183.607	   217725	    79990	   637544	    11511
22183.759	22184.720	   217386	    79801	   637512	    11479
22184.841	22185.841	   217357	    79740	   638226	    11462
22185.984	22186.972	   217235	    79646	   638743	    11450
22187.126	22188.113	   217716	    79776	   640983	    11453
22188.208	22189.263	   217455	    79628	   641229	    11423
22189.411	22190.422	   217074	    79406	   641517	    11360
22190.734	22191.590	   216825	    79197	   642647	    11295
22191.757	22192.768	   216615	    78985	   643839	    11241
22193.020	22193.955	   216307	    78688	   645799	    11148
22194.344	22195.151	   216320	    78479	   649066	    11067
22195.306	22196.357	   216238	    78247	   651867	    10986
22196.570	22197.572	   215855	    77834	   654867	    10866
22197.834	22198.797	   215800	    77543	   658674	    10769
22199.038	22200.031	   215415	    77174	   661006	    10692
22200.241	22201.274	   215706	    77054	   665165	    10640
22201.566	22202.526	   214865	    76601	   665087	    10559
22202.830	22203.788	   215810	    76847	   669406	    10603
22204.155	22205.060	   215839	    76845	   669800	    10618
22205.360	22206.340	   215260	    76691	   667313	    10623
22206.685	22207.630	   214795	    76643	   664345	    10641
22207.950	22208.929	   215087	    76921	   662937	    10731
22209.215	22210.238	   214859	    77044	   659415	    10799
22210.540	22211.556	   215391	    77481	   657621	    10915
22211.866	22212.883	   215306	    77696	   654030	    10995
22213.192	22214.220	   215162	    77865	   650614	    11053
22214.578	22215.566	   215408	    78150	   648725	    11130
22216.085	22216.921	   215084	    78196	   645709	    11155
22217.411	22218.286	   214946	    78252	   643805	    11167
22218.798	22219.660	   214402	    78142	   641283	    11169
22220.004	22221.043	   214246	    78134	   640148	    11167
22221.512	22222.436	   214357	    78225	   640071	    11192
22222.839	22223.838	   214084	    78159	   638899	    11190
22224.166	22225.250	   213894	    78134	   637867	    11191
22225.675	22226.670	   213500	    78055	   636188	    11192
22227.123	22228.101	   213111	    77961	   634377	    11194
22228.571	22229.540	   213166	    78042	   633867	    11205
22230.140	22230.989	   213062	    78047	   633132	    11217
22231.469	22232.447	   213223	    78136	   633360	    11232
22232.857	22233.914	   212649	    77937	   631795	    11193
22234.427	22235.391	   212294	    77779	   631290	    11152
22235.816	22236.878	   212352	    77743	   632472	    11123
22237.386	22238.373	   211637	    77394	   631814	    11046
22238.836	22239.878	   212015	    77414	   634850	    10999
22240.528	22241.392	   211638	    77125	   635974	    10924
22242.038	22242.916	   211625	    76986	   638167	    10884
22243.488	22244.449	   211704	    76872	   640707	    10839
22244.999	22245.991	   211348	    76605	   641866	    10763
22246.571	22247.543	   211378	    76478	   643932	    10729
22248.022	22249.104	   211382	    76386	   645471	    10707
22249.654	22250.674	   211016	    76201	   645294	    10666
22251.287	22252.254	   210829	    76145	   644903	    10678
22252.920	22253.843	   210839	    76195	   644377	    10718
22254.493	22255.441	   210364	    76117	   641722	    10733
22256.126	22257.049	   210291	    76247	   639663	    10793
22257.639	22258.666	   209940	    76296	   636179	    10848
22259.273	22260.292	   210056	    76560	   633548	    10947
22260.847	22261.928	   209342	    76542	   628088	    11013
22262.602	22263.573	   209148	    76734	   623917	    11099
22264.358	22265.227	   209013	    76938	   620189	    11177
22265.993	22266.891	   208896	    77115	   616869	    11257
22267.628	22268.564	   208571	    77207	   613216	    11318
22269.203	22270.247	   208381	    77319	   610337	    11360
22270.899	22271.938	   208486	    77500	   608798	    11424
22272.596	22273.640	   208071	    77437	   606615	    11412
22274.353	22275.350	   207926	    77416	   606043	    11402
22276.171	22277.070	   207792	    77329	   606343	    11370
22277.869	22278.799	   207676	    77204	   607317	    11317
22279.627	22280.538	   207307	    76953	   608161	    11238
22281.264	22282.285	   207386	    76845	   610651	    11178
22282.962	22284.043	   207144	    76579	   612503	    11096
22284.782	22285.809	   207197	    76425	   615428	    11029
22286.662	22287.585	   207142	    76246	   617724	    10975
22288.483	22289.370	   207056	    76084	   619527	    10913
22290.364	22291.165	   206908	    75927	   620893	    10870
22292.003	22292.969	   206331	    75635	   620577	    10823
22293.824	22294.782	   206624	    75674	   622743	    10815
22295.584	22296.605	   205855	    75339	   621444	    10762
22297.406	22298.437	   205354	    75115	   620663	    10736
22299.228	22300.278	   205237	    75055	   620861	    10715
22301.233	22302.129	   205402	    75106	   621717	    10732
22303.055	22303.989	   204362	    74723	   618715	    10676
22304.878	22305.858	   204531	    74801	   619323	    10694
22306.702	22307.737	   204391	    74763	   618935	    10687
22308.647	22309.625	   204442	    74801	   619043	    10701
22310.471	22311.523	   204075	    74681	   617952	    10687
22312.599	22313.429	   203769	    74593	   616954	    10658
22314.484	22315.346	   203730	    74598	   616650	    10682
22316.370	22317.271	   203302	    74492	   614896	    10670
22318.134	22319.206	   202901	    74424	   612979	    10680
22320.142	22321.150	   203188	    74634	   612612	    10726
22322.029	22323.103	   202698	    74601	   609569	    10745
22324.037	22325.066	   202646	    74754	   607429	    10809
22326.229	22327.038	   202435	    74863	   604504	    10881
22328.056	22329.020	   202134	    74891	   601485	    10925
22330.066	22331.011	   201820	    74931	   598154	    10992
22331.954	22333.011	   201817	    75096	   595631	    11065
22334.025	22335.021	   201504	    75193	   592004	    11135
22336.036	22337.040	   201381	    75345	   589049	    11212
22338.169	22339.068	   201748	    75676	   588025	    11283
22340.242	22341.105	   201410	    75708	   585134	    11326
22342.132	22343.152	   201878	    76000	   585105	    11392
22344.205	22345.209	   201141	    75816	   582034	    11379
22346.279	22347.274	   201148	    75868	   581780	    11374
22348.414	22349.349	   200771	    75724	   580915	    11349
22350.488	22351.434	   200226	    75496	   579968	    11296
22352.624	22353.527	   200803	    75671	   582621	    11296
22354.638	22355.630	   200346	    75435	   582421	    11246
22356.714	22357.743	   200266	    75321	   583551	    11205
22358.851	22359.865	   199544	    74964	   582982	    11124
22361.111	22361.996	   199535	    74854	   584701	    11081
22363.371	22364.136	   199285	    74659	   585791	    11025
22365.387	22366.286	   198658	    74317	   585818	    10926
22367.404	22368.445	   198931	    74284	   588729	    10884
22369.604	22370.613	   198346	    73919	   589402	    10780
22371.805	22372.791	   198304	    73764	   591569	    10727
22374.067	22374.978	   197816	    73459	   592123	    10669
22376.268	22377.175	   198007	    73435	   594357	    10641
22378.409	22379.381	   197747	    73259	   594911	    10603
22380.551	22381.596	   197705	    73192	   595967	    10574
22382.815	22383.820	   197553	    73091	   596305	    10551
22385.140	22386.054	   197201	    72966	   595642	    10547
22387.467	22388.297	   196802	    72853	   594257	    10536
22389.732	22390.550	   196462	    72790	   592618	    10539
22391.753	22392.812	   195957	    72692	   590077	    10552
22394.081	22395.083	   195909	    72798	   588497	    10612
22396.347	22397.364	   195780	    72862	   586515	    10666
22398.615	22399.654	   195366	    72843	   583647	    10688
22401.066	22401.953	   195373	    72982	   582100	    10744
22403.273	22404.262	   194804	    72890	   578964	    10760
22405.542	22406.580	   194329	    72838	   576189	    10771
22407.811	22408.907	   194276	    72934	   574603	    10820
22410.326	22411.244	   193630	    72816	   571274	    10832
22412.719	22413.590	   193307	    72803	   568951	    10865
22415.051	22415.945	   193170	    72871	   567164	    10904
22417.322	22418.310	   192830	    72855	   564796	    10929
22419.716	22420.684	   192201	    72749	   561414	    10947
22422.111	22423.067	   192357	    72934	   560251	    11016
22424.568	22425.460	   191598	    72755	   556596	    11027
22426.964	22427.862	   191173	    72697	   554019	    11056
22429.176	22430.274	   190067	    72338	   549621	    11027
22431.696	22432.694	   189227	    71961	   546618	    10970
22434.154	22435.124	   185610	    70295	   536439	    10723
22436.737	22437.564	   181354	    68697	   523946	    10690
22439.074	22440.013	   178293	    68096	   514589	    10627
22441.534	22442.471	   178741	    68826	   516409	    10407
22443.811	22444.939	   183099	    70474	   530342	    10375
22446.395	22447.415	   188186	    72112	   547642	    10634
22449.042	22449.902	   190821	    72536	   558038	    10852
22451.443	22452.397	   189758	    71927	   556772	    10759
22453.968	22454.902	   187592	    70938	   552500	    10547
22456.432	22457.416	   184488	    69643	   545296	    10317
22458.958	22459.940	   182766	    68967	   542008	    10215
22461.731	22462.473	   181823	    68554	   540897	    10141
22464.073	22465.015	   185124	    69756	   551952	    10299
22466.539	22467.567	   184968	    69722	   552517	    10254
22469.068	22470.128	   184672	    69656	   552167	    10087
22471.781	22472.698	   180740	    68273	   540603	     9815
22474.373	22475.278	   177312	    66890	   530525	     9743
22476.841	22477.867	   177281	    66496	   531298	    10018
22479.371	22480.465	   181561	    67769	   544216	    10467
22482.026	22483.073	   187046	    70091	   559398	    10623
22484.805	22485.690	   189987	    71691	   566049	    10702
22487.461	22488.316	   190195	    71965	   565024	    10750
22489.994	22490.952	   189259	    71720	   561010	    10745
22492.527	22493.597	   188834	    71643	   558756	    10748
22495.185	22496.252	   188356	    71523	   556645	    10744
22498.029	22498.915	   188035	    71463	   555149	    10751
22500.626	22501.589	   187665	    71372	   553731	    10735
22503.224	22504.271	   187398	    71321	   552582	    10751
22505.884	22506.963	   187213	    71294	   551614	    10745
22508.855	22509.664	   186965	    71255	   550448	    10761
22511.516	22512.375	   186539	    71148	   548782	    10760
22514.240	22515.095	   186330	    71134	   547660	    10777
22516.841	22517.824	   186219	    71153	   546600	    10800
22519.567	22520.562	   186526	    71362	   546540	    10856
22522.355	22523.310	   186234	    71353	   544601	    10886
22525.144	22526.067	   186235	    71458	   543555	    10924
22527.747	22528.834	   185880	    71402	   541679	    10946
22530.537	22531.610	   185874	    71462	   540970	    10961
22533.452	22534.395	   185474	    71347	   539642	    10948
22536.306	22537.190	   185113	    71232	   538736	    10915
22538.974	22539.994	   184439	    70969	   537019	    10868
22541.705	22542.807	   184780	    71102	   538487	    10893
22544.622	22545.630	   184201	    70864	   537287	    10853
22547.603	22548.462	   183997	    70769	   537225	    10819
22550.398	22551.303	   183391	    70515	   536087	    10781
22553.194	22554.154	   183504	    70537	   537183	    10774
22555.804	22557.014	   183162	    70371	   536892	    10733
22558.974	22559.883	   182448	    70056	   535839	    10669
22561.959	22562.762	   182803	    70145	   537838	    10658
22564.695	22565.650	   182103	    69823	   536910	    10584
22567.432	22568.548	   181590	    69571	   536515	    10526
22570.481	22571.455	   181345	    69418	   536993	    10492
22573.469	22574.371	   181342	    69358	   538143	    10474
22576.270	22577.296	   181217	    69268	   538787	    10442
22579.197	22580.231	   180762	    69049	   538334	    10395
22582.187	22583.175	   180231	    68826	   537446	    10355
22585.364	22586.129	   179895	    68697	   536833	    10334
22588.231	22589.092	   180120	    68813	   537442	    10369
22590.911	22592.064	   179378	    68586	   534691	    10360
22593.967	22595.045	   179684	    68805	   534551	    10418
22597.148	22598.036	   178952	    68646	   531017	    10442
22600.142	22601.036	   179191	    68851	   530466	    10492
22603.013	22604.046	   178971	    68863	   528642	    10527
22606.009	22607.065	   179188	    69032	   528382	    10572
22609.318	22610.093	   178752	    68939	   526469	    10566
22612.191	22613.131	   178440	    68868	   525137	    10571
22615.190	22616.178	   178306	    68872	   524364	    10575
22618.189	22619.234	   177848	    68753	   522514	    10585
22621.314	22622.300	   177338	    68629	   520324	    10575
22624.378	22625.375	   177573	    68798	   520282	    10637
22627.505	22628.459	   177257	    68752	   518536	    10655
22630.320	22631.553	   176994	    68729	   517005	    10668
22633.824	22634.656	   176612	    68650	   515240	    10671
22636.766	22637.768	   176301	    68580	   513907	    10658
22639.833	22640.890	   176201	    68583	   513511	    10676
22643.027	22644.021	   175769	    68441	   512272	    10651
22646.097	22647.162	   175714	    68413	   512455	    10639
22649.480	22650.311	   175217	    68208	   511473	    10604
22652.364	22653.471	   174955	    68095	   511291	    10574
22655.624	22656.639	   174516	    67900	   510713	    10521
22658.822	22659.817	   174188	    67748	   510507	    10492
22662.272	22663.004	   174084	    67675	   510924	    10468
22665.221	22666.201	   173326	    67356	   509358	    10390
22670.369	22671.411	   173388	    67345	   510648	    10385
22674.702	22675.554	   173088	    67218	   510468	    10353
22678.722	22679.712	   172923	    67149	   510451	    10343
22682.870	22683.886	   172848	    67139	   510371	    10350
22687.271	22688.075	   172038	    66869	   507862	    10323
22691.233	22692.280	   172085	    66925	   507885	    10340
22695.448	22696.501	   171558	    66753	   506368	    10323
22699.917	22700.736	   171449	    66724	   506373	    10308
22703.883	22704.987	   170795	    66482	   504916	    10271
22708.229	22709.254	   170563	    66385	   504533	    10251
22712.640	22713.536	   170341	    66335	   503989	    10253
22716.800	22717.834	   169731	    66147	   501922	    10239
22721.025	22722.147	   169398	    66078	   500594	    10244
22725.566	22726.475	   168910	    65961	   498660	    10244
22729.857	22730.819	   168511	    65878	   496890	    10254
22734.087	22735.178	   168393	    65914	   495837	    10279
22738.887	22739.553	   167904	    65813	   493625	    10291
22742.867	22743.943	   167486	    65721	   491879	    10290
22747.354	22748.349	   167095	    65627	   490339	    10282
22751.780	22752.770	   166368	    65386	   487982	    10251
22756.018	22757.207	   166513	    65487	   488194	    10285
22760.764	22761.659	   165611	    65194	   485281	    10257
22765.131	22766.126	   165466	    65190	   484610	    10269
22769.564	22770.609	   165516	    65255	   484590	    10284
22774.189	22775.108	   164816	    65005	   482713	    10248
22778.689	22779.622	   164516	    64890	   482197	    10220
22783.000	22784.151	   164277	    64791	   482075	    10195
22788.011	22788.696	   164459	    64856	   483254	    10191
22792.262	22793.256	   164650	    64922	   484396	    10197
22796.769	22797.831	   164007	    64672	   482937	    10154
22801.532	22802.422	   163748	    64582	   482436	    10150
22805.915	22807.029	   163481	    64511	   481633	    10149
22810.809	22811.651	   163343	    64510	   481035	    10168
22815.451	22816.288	   162631	    64266	   478744	    10132
22819.839	22820.941	   162135	    64118	   477327	    10118
22824.739	22825.610	   162071	    64111	   477245	    10126
22829.132	22830.293	   161900	    64061	   477030	    10108
22833.844	22834.993	   161384	    63868	   475879	    10078
22838.878	22839.707	   161078	    63753	   475496	    10050
22843.339	22844.437	   161007	    63727	   475680	    10049
22848.185	22849.183	   160602	    63581	   474764	    10027
22853.034	22853.944	   160083	    63409	   473176	    10001
22857.628	22858.721	   159661	    63295	   471735	    10006
22862.672	22863.512	   159467	    63296	   470677	    10029
22867.335	22868.320	   159281	    63293	   469476	    10055
22872.191	22873.143	   159095	    63304	   468245	    10067
22877.114	22877.981	   159278	    63462	   468092	    10133
22881.782	22882.835	   158438	    63199	   465029	    10113
22886.709	22887.704	   157696	    62997	   462369	    10061
22891.765	22892.588	   156951	    62819	   459815	    10029
22896.440	22897.489	   156599	    62732	   458645	    10069
22901.437	22902.404	   156165	    62478	   457584	    10029
22906.372	22907.335	   156011	    62371	   457413	    10041
22911.117	22912.281	   156029	    62443	   457682	    10038
22916.441	22917.243	   155812	    62388	   457459	    10003
22921.125	22922.221	   155873	    62411	   458155	     9998
22926.262	22927.213	   155299	    62178	   457053	     9951
22931.272	22932.222	   155030	    62087	   456608	     9940
22936.155	22937.245	   155597	    62341	   458422	     9983
22941.427	22942.284	   155029	    62146	   456704	     9957
22946.250	22947.339	   154823	    62111	   456044	     9957
22951.398	22952.409	   154856	    62166	   456033	     9983
22956.548	22957.494	   154089	    61902	   453685	     9945
22961.442	22962.595	   154074	    61935	   453604	     9953
22966.919	22967.712	   153430	    61715	   451683	     9933
22971.818	22972.844	   153349	    61711	   451418	     9936
22976.912	22977.991	   153120	    61651	   450784	     9935
22982.073	22983.154	   152566	    61469	   449171	     9906
22987.172	22988.332	   152597	    61505	   449369	     9918
22992.661	22993.525	   152252	    61392	   448461	     9901
22997.700	22998.734	   151551	    61148	   446451	     9869
23003.000	23003.959	   151533	    61183	   446336	     9874
23008.238	23009.199	   151270	    61115	   445527	     9883
23013.284	23014.454	   151010	    61073	   444505	     9890
23018.980	23019.725	   150736	    61012	   443478	     9897
23023.966	23025.011	   150270	    60876	   441840	     9890
23029.407	23030.313	   149921	    60797	   440571	     9886
23034.592	23035.630	   149623	    60713	   439486	     9884
23039.780	23040.963	   149446	    60691	   438897	     9895
23045.618	23046.311	   149156	    60618	   437991	     9885
23050.616	23051.675	   148702	    60466	   436622	     9869
23056.135	23057.054	   148638	    60482	   436456	     9876
23061.332	23062.448	   148010	    60288	   434596	     9826
23066.727	23067.858	   147368	    60059	   432809	     9794
23072.449	23073.284	   147362	    60012	   433021	     9844
23077.588	23078.724	   147627	    60196	   433791	     9850
23083.316	23084.181	   147689	    60253	   434007	     9863
23088.590	23089.652	   147117	    60064	   432459	     9842
