# Supplementary material for: The synergistic effect of Hf-O-Ru bonds and oxygen vacancies in Ru/HfO2 for enhanced hydrogen evolution
Source: Nat Commun. 2022 Mar 11;13:1270. doi: 10.1038/s41467-022-28947-9 (PMC8917135; doi:10.1038/s41467-022-28947-9)
Supplement: Supplementary file 3 — Source Data [file 41467_2022_28947_MOESM3_ESM.zip › source data-1/Figure 3/Figure 3a,b,c/HfO2.txt]

Oct. 23, 2019   22:20:03
Linear Sweep Voltammetry
File: g:\Data Source:  Experiment
Instrument Model:  CHI760E
Header: 
Note: 

Init E (V) = -0.9
Final E (V) = -1.4
Scan Rate (V/s) = 0.005
Sample Interval (V) = 0.001
Quiet Time (sec) = 2
Sensitivity (A/V) = 0.001
Comp R (ohm) = 5.4


Potential/V, Current/A

-0.900, -2.187e-5
-0.901, -2.109e-5
-0.902, -2.034e-5
-0.903, -1.970e-5
-0.904, -1.908e-5
-0.905, -1.847e-5
-0.906, -1.791e-5
-0.907, -1.743e-5
-0.908, -1.697e-5
-0.909, -1.654e-5
-0.910, -1.613e-5
-0.911, -1.572e-5
-0.912, -1.535e-5
-0.913, -1.502e-5
-0.914, -1.470e-5
-0.915, -1.440e-5
-0.916, -1.412e-5
-0.917, -1.385e-5
-0.918, -1.360e-5
-0.919, -1.336e-5
-0.920, -1.312e-5
-0.921, -1.291e-5
-0.922, -1.270e-5
-0.923, -1.251e-5
-0.924, -1.234e-5
-0.925, -1.218e-5
-0.926, -1.202e-5
-0.927, -1.187e-5
-0.928, -1.173e-5
-0.929, -1.161e-5
-0.930, -1.149e-5
-0.931, -1.136e-5
-0.932, -1.123e-5
-0.933, -1.111e-5
-0.934, -1.102e-5
-0.935, -1.092e-5
-0.936, -1.080e-5
-0.937, -1.070e-5
-0.938, -1.061e-5
-0.939, -1.053e-5
-0.940, -1.044e-5
-0.941, -1.037e-5
-0.942, -1.029e-5
-0.943, -1.023e-5
-0.944, -1.015e-5
-0.945, -1.009e-5
-0.946, -1.001e-5
-0.947, -9.961e-6
-0.948, -9.890e-6
-0.949, -9.836e-6
-0.950, -9.783e-6
-0.951, -9.733e-6
-0.952, -9.676e-6
-0.953, -9.641e-6
-0.954, -9.597e-6
-0.955, -9.538e-6
-0.956, -9.492e-6
-0.957, -9.450e-6
-0.958, -9.408e-6
-0.959, -9.377e-6
-0.960, -9.345e-6
-0.961, -9.303e-6
-0.962, -9.271e-6
-0.963, -9.249e-6
-0.964, -9.198e-6
-0.965, -9.179e-6
-0.966, -9.140e-6
-0.967, -9.111e-6
-0.968, -9.075e-6
-0.969, -9.038e-6
-0.970, -9.010e-6
-0.971, -8.992e-6
-0.972, -8.956e-6
-0.973, -8.928e-6
-0.974, -8.905e-6
-0.975, -8.881e-6
-0.976, -8.843e-6
-0.977, -8.828e-6
-0.978, -8.808e-6
-0.979, -8.782e-6
-0.980, -8.761e-6
-0.981, -8.737e-6
-0.982, -8.723e-6
-0.983, -8.685e-6
-0.984, -8.683e-6
-0.985, -8.647e-6
-0.986, -8.622e-6
-0.987, -8.607e-6
-0.988, -8.583e-6
-0.989, -8.571e-6
-0.990, -8.564e-6
-0.991, -8.553e-6
-0.992, -8.533e-6
-0.993, -8.518e-6
-0.994, -8.498e-6
-0.995, -8.476e-6
-0.996, -8.467e-6
-0.997, -8.443e-6
-0.998, -8.430e-6
-0.999, -8.417e-6
-1.000, -8.408e-6
-1.001, -8.389e-6
-1.002, -8.374e-6
-1.003, -8.368e-6
-1.004, -8.348e-6
-1.005, -8.328e-6
-1.006, -8.319e-6
-1.007, -8.317e-6
-1.008, -8.298e-6
-1.009, -8.282e-6
-1.010, -8.276e-6
-1.011, -8.268e-6
-1.012, -8.268e-6
-1.013, -8.257e-6
-1.014, -8.248e-6
-1.015, -8.244e-6
-1.016, -8.239e-6
-1.017, -8.202e-6
-1.018, -8.198e-6
-1.019, -8.194e-6
-1.020, -8.189e-6
-1.021, -8.173e-6
-1.022, -8.158e-6
-1.023, -8.170e-6
-1.024, -8.147e-6
-1.025, -8.142e-6
-1.026, -8.140e-6
-1.027, -8.140e-6
-1.028, -8.111e-6
-1.029, -8.105e-6
-1.030, -8.114e-6
-1.031, -8.113e-6
-1.032, -8.104e-6
-1.033, -8.108e-6
-1.034, -8.092e-6
-1.035, -8.081e-6
-1.036, -8.073e-6
-1.037, -8.084e-6
-1.038, -8.085e-6
-1.039, -8.074e-6
-1.040, -8.066e-6
-1.041, -8.051e-6
-1.042, -8.055e-6
-1.043, -8.063e-6
-1.044, -8.071e-6
-1.045, -8.035e-6
-1.046, -8.030e-6
-1.047, -8.009e-6
-1.048, -8.016e-6
-1.049, -8.026e-6
-1.050, -8.019e-6
-1.051, -8.017e-6
-1.052, -8.030e-6
-1.053, -8.025e-6
-1.054, -8.006e-6
-1.055, -7.997e-6
-1.056, -8.005e-6
-1.057, -7.990e-6
-1.058, -7.993e-6
-1.059, -7.992e-6
-1.060, -8.005e-6
-1.061, -7.996e-6
-1.062, -8.008e-6
-1.063, -8.007e-6
-1.064, -8.004e-6
-1.065, -7.982e-6
-1.066, -7.994e-6
-1.067, -7.993e-6
-1.068, -7.988e-6
-1.069, -7.979e-6
-1.070, -7.984e-6
-1.071, -8.004e-6
-1.072, -7.995e-6
-1.073, -7.996e-6
-1.074, -7.984e-6
-1.075, -7.982e-6
-1.076, -7.994e-6
-1.077, -7.999e-6
-1.078, -7.975e-6
-1.079, -7.973e-6
-1.080, -7.976e-6
-1.081, -7.982e-6
-1.082, -7.977e-6
-1.083, -7.971e-6
-1.084, -7.978e-6
-1.085, -7.993e-6
-1.086, -7.986e-6
-1.087, -7.989e-6
-1.088, -7.995e-6
-1.089, -8.012e-6
-1.090, -7.998e-6
-1.091, -7.989e-6
-1.092, -7.997e-6
-1.093, -8.010e-6
-1.094, -7.995e-6
-1.095, -7.993e-6
-1.096, -7.997e-6
-1.097, -8.016e-6
-1.098, -8.011e-6
-1.099, -7.998e-6
-1.100, -8.005e-6
-1.101, -8.014e-6
-1.102, -8.020e-6
-1.103, -8.029e-6
-1.104, -8.009e-6
-1.105, -8.059e-6
-1.106, -8.026e-6
-1.107, -8.008e-6
-1.108, -8.039e-6
-1.109, -8.021e-6
-1.110, -8.031e-6
-1.111, -8.037e-6
-1.112, -8.036e-6
-1.113, -8.032e-6
-1.114, -8.037e-6
-1.115, -8.055e-6
-1.116, -8.064e-6
-1.117, -8.060e-6
-1.118, -8.076e-6
-1.119, -8.067e-6
-1.120, -8.072e-6
-1.121, -8.093e-6
-1.122, -8.085e-6
-1.123, -8.094e-6
-1.124, -8.091e-6
-1.125, -8.093e-6
-1.126, -8.107e-6
-1.127, -8.106e-6
-1.128, -8.102e-6
-1.129, -8.114e-6
-1.130, -8.117e-6
-1.131, -8.130e-6
-1.132, -8.140e-6
-1.133, -8.143e-6
-1.134, -8.149e-6
-1.135, -8.147e-6
-1.136, -8.154e-6
-1.137, -8.162e-6
-1.138, -8.162e-6
-1.139, -8.183e-6
-1.140, -8.180e-6
-1.141, -8.191e-6
-1.142, -8.187e-6
-1.143, -8.195e-6
-1.144, -8.185e-6
-1.145, -8.198e-6
-1.146, -8.198e-6
-1.147, -8.197e-6
-1.148, -8.198e-6
-1.149, -8.211e-6
-1.150, -8.216e-6
-1.151, -8.238e-6
-1.152, -8.240e-6
-1.153, -8.230e-6
-1.154, -8.264e-6
-1.155, -8.256e-6
-1.156, -8.255e-6
-1.157, -8.253e-6
-1.158, -8.251e-6
-1.159, -8.268e-6
-1.160, -8.275e-6
-1.161, -8.283e-6
-1.162, -8.290e-6
-1.163, -8.292e-6
-1.164, -8.301e-6
-1.165, -8.303e-6
-1.166, -8.316e-6
-1.167, -8.326e-6
-1.168, -8.332e-6
-1.169, -8.334e-6
-1.170, -8.343e-6
-1.171, -8.352e-6
-1.172, -8.365e-6
-1.173, -8.369e-6
-1.174, -8.363e-6
-1.175, -8.363e-6
-1.176, -8.359e-6
-1.177, -8.374e-6
-1.178, -8.385e-6
-1.179, -8.394e-6
-1.180, -8.410e-6
-1.181, -8.420e-6
-1.182, -8.432e-6
-1.183, -8.417e-6
-1.184, -8.421e-6
-1.185, -8.432e-6
-1.186, -8.447e-6
-1.187, -8.447e-6
-1.188, -8.451e-6
-1.189, -8.457e-6
-1.190, -8.470e-6
-1.191, -8.478e-6
-1.192, -8.487e-6
-1.193, -8.485e-6
-1.194, -8.498e-6
-1.195, -8.515e-6
-1.196, -8.541e-6
-1.197, -8.522e-6
-1.198, -8.527e-6
-1.199, -8.524e-6
-1.200, -8.528e-6
-1.201, -8.550e-6
-1.202, -8.554e-6
-1.203, -8.568e-6
-1.204, -8.573e-6
-1.205, -8.578e-6
-1.206, -8.579e-6
-1.207, -8.586e-6
-1.208, -8.599e-6
-1.209, -8.610e-6
-1.210, -8.607e-6
-1.211, -8.627e-6
-1.212, -8.634e-6
-1.213, -8.627e-6
-1.214, -8.630e-6
-1.215, -8.638e-6
-1.216, -8.658e-6
-1.217, -8.657e-6
-1.218, -8.663e-6
-1.219, -8.677e-6
-1.220, -8.680e-6
-1.221, -8.687e-6
-1.222, -8.685e-6
-1.223, -8.699e-6
-1.224, -8.707e-6
-1.225, -8.725e-6
-1.226, -8.736e-6
-1.227, -8.732e-6
-1.228, -8.759e-6
-1.229, -8.758e-6
-1.230, -8.758e-6
-1.231, -8.772e-6
-1.232, -8.794e-6
-1.233, -8.802e-6
-1.234, -8.792e-6
-1.235, -8.813e-6
-1.236, -8.816e-6
-1.237, -8.829e-6
-1.238, -8.839e-6
-1.239, -8.843e-6
-1.240, -8.842e-6
-1.241, -8.850e-6
-1.242, -8.869e-6
-1.243, -8.887e-6
-1.244, -8.889e-6
-1.245, -8.905e-6
-1.246, -8.924e-6
-1.247, -8.926e-6
-1.248, -8.931e-6
-1.249, -8.945e-6
-1.250, -8.949e-6
-1.251, -8.956e-6
-1.252, -8.970e-6
-1.253, -8.985e-6
-1.254, -8.959e-6
-1.255, -8.970e-6
-1.256, -8.987e-6
-1.257, -9.005e-6
-1.258, -9.004e-6
-1.259, -9.018e-6
-1.260, -9.028e-6
-1.261, -9.051e-6
-1.262, -9.049e-6
-1.263, -9.049e-6
-1.264, -9.078e-6
-1.265, -9.098e-6
-1.266, -9.091e-6
-1.267, -9.106e-6
-1.268, -9.139e-6
-1.269, -9.115e-6
-1.270, -9.128e-6
-1.271, -9.161e-6
-1.272, -9.158e-6
-1.273, -9.155e-6
-1.274, -9.172e-6
-1.275, -9.167e-6
-1.276, -9.176e-6
-1.277, -9.191e-6
-1.278, -9.220e-6
-1.279, -9.242e-6
-1.280, -9.236e-6
-1.281, -9.240e-6
-1.282, -9.239e-6
-1.283, -9.252e-6
-1.284, -9.260e-6
-1.285, -9.273e-6
-1.286, -9.303e-6
-1.287, -9.320e-6
-1.288, -9.317e-6
-1.289, -9.321e-6
-1.290, -9.341e-6
-1.291, -9.358e-6
-1.292, -9.374e-6
-1.293, -9.388e-6
-1.294, -9.410e-6
-1.295, -9.412e-6
-1.296, -9.401e-6
-1.297, -9.413e-6
-1.298, -9.413e-6
-1.299, -9.431e-6
-1.300, -9.442e-6
-1.301, -9.460e-6
-1.302, -9.481e-6
-1.303, -9.509e-6
-1.304, -9.507e-6
-1.305, -9.513e-6
-1.306, -9.532e-6
-1.307, -9.526e-6
-1.308, -9.550e-6
-1.309, -9.528e-6
-1.310, -9.531e-6
-1.311, -9.540e-6
-1.312, -9.560e-6
-1.313, -9.568e-6
-1.314, -9.577e-6
-1.315, -9.608e-6
-1.316, -9.613e-6
-1.317, -9.634e-6
-1.318, -9.641e-6
-1.319, -9.643e-6
-1.320, -9.656e-6
-1.321, -9.655e-6
-1.322, -9.685e-6
-1.323, -9.670e-6
-1.324, -9.670e-6
-1.325, -9.685e-6
-1.326, -9.720e-6
-1.327, -9.740e-6
-1.328, -9.721e-6
-1.329, -9.729e-6
-1.330, -9.753e-6
-1.331, -9.753e-6
-1.332, -9.762e-6
-1.333, -9.776e-6
-1.334, -9.799e-6
-1.335, -9.810e-6
-1.336, -9.817e-6
-1.337, -9.835e-6
-1.338, -9.845e-6
-1.339, -9.872e-6
-1.340, -9.856e-6
-1.341, -9.890e-6
-1.342, -9.901e-6
-1.343, -9.912e-6
-1.344, -9.934e-6
-1.345, -9.969e-6
-1.346, -9.959e-6
-1.347, -9.970e-6
-1.348, -9.993e-6
-1.349, -1.001e-5
-1.350, -1.002e-5
-1.351, -1.004e-5
-1.352, -1.006e-5
-1.353, -1.008e-5
-1.354, -1.010e-5
-1.355, -1.012e-5
-1.356, -1.013e-5
-1.357, -1.015e-5
-1.358, -1.016e-5
-1.359, -1.017e-5
-1.360, -1.019e-5
-1.361, -1.021e-5
-1.362, -1.023e-5
-1.363, -1.024e-5
-1.364, -1.026e-5
-1.365, -1.028e-5
-1.366, -1.029e-5
-1.367, -1.029e-5
-1.368, -1.032e-5
-1.369, -1.034e-5
-1.370, -1.035e-5
-1.371, -1.037e-5
-1.372, -1.038e-5
-1.373, -1.042e-5
-1.374, -1.042e-5
-1.375, -1.043e-5
-1.376, -1.047e-5
-1.377, -1.045e-5
-1.378, -1.042e-5
-1.379, -1.041e-5
-1.380, -1.047e-5
-1.381, -1.049e-5
-1.382, -1.050e-5
-1.383, -1.051e-5
-1.384, -1.051e-5
-1.385, -1.055e-5
-1.386, -1.057e-5
-1.387, -1.061e-5
-1.388, -1.062e-5
-1.389, -1.065e-5
-1.390, -1.068e-5
-1.391, -1.070e-5
-1.392, -1.069e-5
-1.393, -1.074e-5
-1.394, -1.075e-5
-1.395, -1.079e-5
-1.396, -1.081e-5
-1.397, -1.085e-5
-1.398, -1.086e-5
-1.399, -1.092e-5
