# Supplementary material for: The synergistic effect of Hf-O-Ru bonds and oxygen vacancies in Ru/HfO2 for enhanced hydrogen evolution
Source: Nat Commun. 2022 Mar 11;13:1270. doi: 10.1038/s41467-022-28947-9 (PMC8917135; doi:10.1038/s41467-022-28947-9)
Supplement: Supplementary file 3 — Source Data [file 41467_2022_28947_MOESM3_ESM.zip › source data-1/Figure 3/Figure 3a,b,c/ICP.xlsx]

## Sheet: 数据
实验基本信息
检测项目	Ru
订单编号	2012183372
样品数量	1
检测日期	12.28
仪器型号	ICP-OES:Aglient 5110
仪器参数	Pump Rate	100r/min	Low WL Range	10s
	Nebulizer Flow	28.0psi	High WL Range	5s
	Auxiliary Gas	0.5ipm
	Sample Flush Time	20s
	RF Power	1150w
数据计算说明					(1)
					(2)
	式中：
	m0：分析样品时，所取用的样品的质量，单位g，该数据由分析天平记录所得，对应以下表格中的B列数据
	V0：样品消解后，定容的体积，单位mL，对应以下表格中C列数据
	f:稀释倍数，对应以下表格中F列数据
	Co：测试溶液元素的浓度，单位mg/L,该数据有仪器测试所得
	C1：样品消解液原液的元素浓度，单位mg/L,C1(mg/L)=CO(mg/L)*f,对应以下表格中G列数据
	Cx:所测元素的最终测试结果，单位mg/kg。由上述公式1计算所得，对应以下表格中H列数据
	W(%):所以测元素最终测试结果，以百分比形式表示，由上述公式2计算所得，对应以下表格中I列数据
问题情况反馈：
样品编号	样品质量m0（g)	定容体积 V0（mL)	测试元素	测试溶液元素浓度Co（mg/L)	稀释倍数f	消解液原溶液元素浓度C1（mg/L)	样品元素含量Cx（mg/kg)	样品元素含量W（%)
1	0.0895	25	Ru	3.33	10	33.3	9301.68	0.00930168
1	0.0895	25	Ru	3.37	10	33.7	9413.41	0.00941341

## Sheet: 标准曲线
标准系列曲线图
一.标准系列强度
标准系列浓度	Ru（267.9）
（mg/L）
0	15
0.5	7889
1	15226
2	29983
5	75740
10	149525
二.标准系列曲线
