# Supplementary material for: The synergistic effect of Hf-O-Ru bonds and oxygen vacancies in Ru/HfO2 for enhanced hydrogen evolution
Source: Nat Commun. 2022 Mar 11;13:1270. doi: 10.1038/s41467-022-28947-9 (PMC8917135; doi:10.1038/s41467-022-28947-9)
Supplement: Supplementary file 3 — Source Data [file 41467_2022_28947_MOESM3_ESM.zip › source data-1/Figure 3/Figure 3a,b,c/PtC.txt]

Sept. 26, 2019   14:43:33
Linear Sweep Voltammetry
File: lsv-7
Data Source:  Experiment
Instrument Model:  CHI760E
Header: 
Note: 

Init E (V) = -0.88
Final E (V) = -1.1
Scan Rate (V/s) = 0.005
Sample Interval (V) = 0.001
Quiet Time (sec) = 2
Sensitivity (A/V) = 0.001
Comp R (ohm) = 7.3


Potential/V, Current/A

-0.880, -1.825e-5
-0.881, -2.414e-5
-0.882, -2.456e-5
-0.883, -2.435e-5
-0.884, -2.419e-5
-0.885, -2.394e-5
-0.886, -2.382e-5
-0.887, -2.369e-5
-0.888, -2.364e-5
-0.889, -2.365e-5
-0.890, -2.359e-5
-0.891, -2.365e-5
-0.892, -2.375e-5
-0.893, -2.376e-5
-0.894, -2.397e-5
-0.895, -2.410e-5
-0.896, -2.424e-5
-0.897, -2.452e-5
-0.898, -2.471e-5
-0.899, -2.504e-5
-0.900, -2.538e-5
-0.901, -2.570e-5
-0.902, -2.615e-5
-0.903, -2.659e-5
-0.904, -2.707e-5
-0.905, -2.767e-5
-0.906, -2.818e-5
-0.907, -2.889e-5
-0.908, -2.962e-5
-0.909, -3.026e-5
-0.910, -3.121e-5
-0.911, -3.213e-5
-0.912, -3.304e-5
-0.913, -3.416e-5
-0.914, -3.528e-5
-0.915, -3.657e-5
-0.916, -3.791e-5
-0.917, -3.934e-5
-0.918, -4.094e-5
-0.919, -4.253e-5
-0.920, -4.437e-5
-0.921, -4.641e-5
-0.922, -4.859e-5
-0.923, -5.079e-5
-0.924, -5.314e-5
-0.925, -5.560e-5
-0.926, -5.846e-5
-0.927, -6.141e-5
-0.928, -6.459e-5
-0.929, -6.795e-5
-0.930, -7.153e-5
-0.931, -7.551e-5
-0.932, -7.982e-5
-0.933, -8.597e-5
-0.934, -9.559e-5
-0.935, -1.085e-4
-0.936, -1.234e-4
-0.937, -1.391e-4
-0.938, -1.558e-4
-0.939, -1.742e-4
-0.940, -1.940e-4
-0.941, -2.155e-4
-0.942, -2.390e-4
-0.943, -2.644e-4
-0.944, -2.916e-4
-0.945, -3.209e-4
-0.946, -3.520e-4
-0.947, -3.847e-4
-0.948, -4.195e-4
-0.949, -4.563e-4
-0.950, -4.941e-4
-0.951, -5.324e-4
-0.952, -5.717e-4
-0.953, -6.132e-4
-0.954, -6.629e-4
-0.955, -7.095e-4
-0.956, -7.526e-4
-0.957, -7.957e-4
-0.958, -8.406e-4
-0.959, -8.834e-4
-0.960, -9.271e-4
-0.961, -9.739e-4
-0.962, -1.021e-3
-0.963, -1.069e-3
-0.964, -1.116e-3
-0.965, -1.161e-3
-0.966, -1.206e-3
-0.967, -1.253e-3
-0.968, -1.299e-3
-0.969, -1.347e-3
-0.970, -1.396e-3
-0.971, -1.442e-3
-0.972, -1.484e-3
-0.973, -1.530e-3
-0.974, -1.579e-3
-0.975, -1.625e-3
-0.976, -1.679e-3
-0.977, -1.724e-3
-0.978, -1.769e-3
-0.979, -1.813e-3
-0.980, -1.851e-3
-0.981, -1.892e-3
-0.982, -1.936e-3
-0.983, -1.981e-3
-0.984, -2.036e-3
-0.985, -2.096e-3
-0.986, -2.129e-3
-0.987, -2.157e-3
-0.988, -2.190e-3
-0.989, -2.235e-3
-0.990, -2.281e-3
-0.991, -2.324e-3
-0.992, -2.387e-3
-0.993, -2.440e-3
-0.994, -2.481e-3
-0.995, -2.511e-3
-0.996, -2.542e-3
-0.997, -2.587e-3
-0.998, -2.654e-3
-0.999, -2.734e-3
-1.000, -2.790e-3
-1.001, -2.820e-3
-1.002, -2.846e-3
-1.003, -2.892e-3
-1.004, -2.905e-3
-1.005, -2.939e-3
-1.006, -2.970e-3
-1.007, -3.017e-3
-1.008, -3.066e-3
-1.009, -3.109e-3
-1.010, -3.138e-3
-1.011, -3.186e-3
-1.012, -3.296e-3
-1.013, -3.398e-3
-1.014, -3.607e-3
-1.015, -3.695e-3
-1.016, -3.730e-3
-1.017, -3.737e-3
-1.018, -3.752e-3
-1.019, -3.762e-3
-1.020, -3.794e-3
-1.021, -3.828e-3
-1.022, -3.866e-3
-1.023, -3.933e-3
-1.024, -4.004e-3
-1.025, -4.024e-3
-1.026, -4.056e-3
-1.027, -4.135e-3
-1.028, -4.177e-3
-1.029, -4.217e-3
-1.030, -4.221e-3
-1.031, -4.206e-3
-1.032, -4.287e-3
-1.033, -4.430e-3
-1.034, -4.439e-3
-1.035, -4.459e-3
-1.036, -4.461e-3
-1.037, -4.492e-3
-1.038, -4.634e-3
-1.039, -4.610e-3
-1.040, -4.601e-3
-1.041, -4.622e-3
-1.042, -4.616e-3
-1.043, -4.665e-3
-1.044, -4.719e-3
-1.045, -4.715e-3
-1.046, -4.720e-3
-1.047, -4.684e-3
-1.048, -4.876e-3
-1.049, -5.032e-3
-1.050, -4.983e-3
-1.051, -4.921e-3
-1.052, -4.872e-3
-1.053, -4.922e-3
-1.054, -5.154e-3
-1.055, -5.627e-3
-1.056, -5.579e-3
-1.057, -5.517e-3
-1.058, -5.488e-3
-1.059, -5.426e-3
-1.060, -5.364e-3
-1.061, -5.342e-3
-1.062, -5.421e-3
-1.063, -5.448e-3
-1.064, -5.648e-3
-1.065, -5.752e-3
-1.066, -5.738e-3
-1.067, -6.144e-3
-1.068, -6.734e-3
-1.069, -6.702e-3
-1.070, -6.561e-3
-1.071, -6.607e-3
-1.072, -6.584e-3
-1.073, -6.530e-3
-1.074, -6.593e-3
-1.075, -6.582e-3
-1.076, -6.562e-3
-1.077, -6.466e-3
-1.078, -6.576e-3
-1.079, -7.050e-3
-1.080, -7.287e-3
-1.081, -7.094e-3
-1.082, -7.047e-3
-1.083, -7.049e-3
-1.084, -7.124e-3
-1.085, -7.096e-3
-1.086, -7.147e-3
-1.087, -7.187e-3
-1.088, -7.035e-3
-1.089, -7.116e-3
-1.090, -7.412e-3
-1.091, -7.678e-3
-1.092, -7.647e-3
-1.093, -7.699e-3
-1.094, -7.620e-3
-1.095, -7.533e-3
-1.096, -7.728e-3
-1.097, -7.817e-3
-1.098, -7.774e-3
-1.099, -7.735e-3
