# Supplementary material for: The synergistic effect of Hf-O-Ru bonds and oxygen vacancies in Ru/HfO2 for enhanced hydrogen evolution
Source: Nat Commun. 2022 Mar 11;13:1270. doi: 10.1038/s41467-022-28947-9 (PMC8917135; doi:10.1038/s41467-022-28947-9)
Supplement: Supplementary file 3 — Source Data [file 41467_2022_28947_MOESM3_ESM.zip › source data-1/Figure 3/Figure 3a,b,c/RuC.txt]

Jan. 4, 2020   16:07:37
Linear Sweep Voltammetry
File: i:\Data Source:  Experiment
Instrument Model:  CHI760E
Header: 
Note: 

Init E (V) = -0.9
Final E (V) = -1.426
Scan Rate (V/s) = 0.005
Sample Interval (V) = 0.001
Quiet Time (sec) = 2
Sensitivity (A/V) = 0.001
Comp R (ohm) = 7.5


Potential/V, Current/A

-0.900, -6.483e-5
-0.901, -6.659e-5
-0.902, -6.499e-5
-0.903, -6.279e-5
-0.904, -6.093e-5
-0.905, -5.931e-5
-0.906, -5.776e-5
-0.907, -5.652e-5
-0.908, -5.542e-5
-0.909, -5.437e-5
-0.910, -5.358e-5
-0.911, -5.277e-5
-0.912, -5.203e-5
-0.913, -5.145e-5
-0.914, -5.084e-5
-0.915, -5.036e-5
-0.916, -4.985e-5
-0.917, -4.936e-5
-0.918, -4.900e-5
-0.919, -4.856e-5
-0.920, -4.832e-5
-0.921, -4.806e-5
-0.922, -4.768e-5
-0.923, -4.750e-5
-0.924, -4.734e-5
-0.925, -4.713e-5
-0.926, -4.713e-5
-0.927, -4.706e-5
-0.928, -4.708e-5
-0.929, -4.721e-5
-0.930, -4.726e-5
-0.931, -4.741e-5
-0.932, -4.759e-5
-0.933, -4.787e-5
-0.934, -4.824e-5
-0.935, -4.849e-5
-0.936, -4.899e-5
-0.937, -4.960e-5
-0.938, -5.014e-5
-0.939, -5.096e-5
-0.940, -5.208e-5
-0.941, -5.351e-5
-0.942, -5.545e-5
-0.943, -5.812e-5
-0.944, -6.178e-5
-0.945, -6.548e-5
-0.946, -6.919e-5
-0.947, -7.373e-5
-0.948, -7.858e-5
-0.949, -8.310e-5
-0.950, -8.848e-5
-0.951, -9.400e-5
-0.952, -1.003e-4
-0.953, -1.067e-4
-0.954, -1.131e-4
-0.955, -1.200e-4
-0.956, -1.273e-4
-0.957, -1.346e-4
-0.958, -1.423e-4
-0.959, -1.502e-4
-0.960, -1.585e-4
-0.961, -1.671e-4
-0.962, -1.759e-4
-0.963, -1.847e-4
-0.964, -1.941e-4
-0.965, -2.032e-4
-0.966, -2.123e-4
-0.967, -2.222e-4
-0.968, -2.323e-4
-0.969, -2.422e-4
-0.970, -2.522e-4
-0.971, -2.624e-4
-0.972, -2.746e-4
-0.973, -2.850e-4
-0.974, -2.959e-4
-0.975, -3.065e-4
-0.976, -3.195e-4
-0.977, -3.316e-4
-0.978, -3.431e-4
-0.979, -3.569e-4
-0.980, -3.685e-4
-0.981, -3.806e-4
-0.982, -3.935e-4
-0.983, -4.057e-4
-0.984, -4.197e-4
-0.985, -4.320e-4
-0.986, -4.437e-4
-0.987, -4.563e-4
-0.988, -4.712e-4
-0.989, -4.874e-4
-0.990, -4.999e-4
-0.991, -5.146e-4
-0.992, -5.297e-4
-0.993, -5.424e-4
-0.994, -5.548e-4
-0.995, -5.709e-4
-0.996, -5.875e-4
-0.997, -6.008e-4
-0.998, -6.152e-4
-0.999, -6.304e-4
-1.000, -6.480e-4
-1.001, -6.617e-4
-1.002, -6.786e-4
-1.003, -6.918e-4
-1.004, -7.095e-4
-1.005, -7.263e-4
-1.006, -7.405e-4
-1.007, -7.581e-4
-1.008, -7.728e-4
-1.009, -7.895e-4
-1.010, -8.099e-4
-1.011, -8.243e-4
-1.012, -8.376e-4
-1.013, -8.536e-4
-1.014, -8.697e-4
-1.015, -8.887e-4
-1.016, -9.047e-4
-1.017, -9.210e-4
-1.018, -9.431e-4
-1.019, -9.591e-4
-1.020, -9.767e-4
-1.021, -1.003e-3
-1.022, -1.027e-3
-1.023, -1.041e-3
-1.024, -1.059e-3
-1.025, -1.071e-3
-1.026, -1.095e-3
-1.027, -1.113e-3
-1.028, -1.131e-3
-1.029, -1.150e-3
-1.030, -1.166e-3
-1.031, -1.188e-3
-1.032, -1.204e-3
-1.033, -1.229e-3
-1.034, -1.245e-3
-1.035, -1.264e-3
-1.036, -1.282e-3
-1.037, -1.301e-3
-1.038, -1.317e-3
-1.039, -1.341e-3
-1.040, -1.382e-3
-1.041, -1.395e-3
-1.042, -1.416e-3
-1.043, -1.436e-3
-1.044, -1.451e-3
-1.045, -1.466e-3
-1.046, -1.489e-3
-1.047, -1.511e-3
-1.048, -1.522e-3
-1.049, -1.540e-3
-1.050, -1.559e-3
-1.051, -1.596e-3
-1.052, -1.617e-3
-1.053, -1.641e-3
-1.054, -1.658e-3
-1.055, -1.678e-3
-1.056, -1.699e-3
-1.057, -1.733e-3
-1.058, -1.744e-3
-1.059, -1.761e-3
-1.060, -1.811e-3
-1.061, -1.830e-3
-1.062, -1.851e-3
-1.063, -1.882e-3
-1.064, -1.897e-3
-1.065, -1.919e-3
-1.066, -1.927e-3
-1.067, -1.946e-3
-1.068, -1.971e-3
-1.069, -1.990e-3
-1.070, -2.012e-3
-1.071, -2.023e-3
-1.072, -2.040e-3
-1.073, -2.069e-3
-1.074, -2.086e-3
-1.075, -2.120e-3
-1.076, -2.174e-3
-1.077, -2.191e-3
-1.078, -2.206e-3
-1.079, -2.236e-3
-1.080, -2.269e-3
-1.081, -2.303e-3
-1.082, -2.323e-3
-1.083, -2.342e-3
-1.084, -2.358e-3
-1.085, -2.375e-3
-1.086, -2.400e-3
-1.087, -2.416e-3
-1.088, -2.438e-3
-1.089, -2.469e-3
-1.090, -2.502e-3
-1.091, -2.527e-3
-1.092, -2.540e-3
-1.093, -2.544e-3
-1.094, -2.560e-3
-1.095, -2.573e-3
-1.096, -2.569e-3
-1.097, -2.568e-3
-1.098, -2.573e-3
-1.099, -2.567e-3
-1.100, -2.625e-3
-1.101, -2.784e-3
-1.102, -2.809e-3
-1.103, -2.813e-3
-1.104, -2.832e-3
-1.105, -2.843e-3
-1.106, -2.865e-3
-1.107, -2.899e-3
-1.108, -2.928e-3
-1.109, -2.929e-3
-1.110, -2.959e-3
-1.111, -2.966e-3
-1.112, -2.990e-3
-1.113, -3.006e-3
-1.114, -3.046e-3
-1.115, -3.112e-3
-1.116, -3.160e-3
-1.117, -3.174e-3
-1.118, -3.182e-3
-1.119, -3.180e-3
-1.120, -3.183e-3
-1.121, -3.209e-3
-1.122, -3.235e-3
-1.123, -3.254e-3
-1.124, -3.269e-3
-1.125, -3.280e-3
-1.126, -3.293e-3
-1.127, -3.296e-3
-1.128, -3.317e-3
-1.129, -3.321e-3
-1.130, -3.330e-3
-1.131, -3.340e-3
-1.132, -3.373e-3
-1.133, -3.413e-3
-1.134, -3.482e-3
-1.135, -3.566e-3
-1.136, -3.665e-3
-1.137, -3.668e-3
-1.138, -3.708e-3
-1.139, -3.687e-3
-1.140, -3.687e-3
-1.141, -3.679e-3
-1.142, -3.675e-3
-1.143, -3.716e-3
-1.144, -3.777e-3
-1.145, -3.802e-3
-1.146, -3.811e-3
-1.147, -3.844e-3
-1.148, -3.834e-3
-1.149, -3.845e-3
-1.150, -3.842e-3
-1.151, -3.961e-3
-1.152, -4.009e-3
-1.153, -4.103e-3
-1.154, -4.103e-3
-1.155, -4.112e-3
-1.156, -4.090e-3
-1.157, -4.121e-3
-1.158, -4.078e-3
-1.159, -4.061e-3
-1.160, -3.986e-3
-1.161, -4.085e-3
-1.162, -4.144e-3
-1.163, -4.168e-3
-1.164, -4.135e-3
-1.165, -4.135e-3
-1.166, -4.196e-3
-1.167, -4.201e-3
-1.168, -4.216e-3
-1.169, -4.224e-3
-1.170, -4.226e-3
