# Supplementary material for: The synergistic effect of Hf-O-Ru bonds and oxygen vacancies in Ru/HfO2 for enhanced hydrogen evolution
Source: Nat Commun. 2022 Mar 11;13:1270. doi: 10.1038/s41467-022-28947-9 (PMC8917135; doi:10.1038/s41467-022-28947-9)
Supplement: Supplementary file 3 — Source Data [file 41467_2022_28947_MOESM3_ESM.zip › source data-1/Figure 3/Figure 3a,b,c/Vo-RuHfO2-O.txt]

Nov. 13, 2019   17:29:18
Linear Sweep Voltammetry
File: lsv-6
Data Source:  Experiment
Instrument Model:  CHI760E
Header: 
Note: 

Init E (V) = -0.9
Final E (V) = -1.4
Scan Rate (V/s) = 0.005
Sample Interval (V) = 0.001
Quiet Time (sec) = 2
Sensitivity (A/V) = 0.001
Comp R (ohm) = 8.5


Potential/V, Current/A

-0.900, -5.288e-5
-0.901, -5.101e-5
-0.902, -4.920e-5
-0.903, -4.760e-5
-0.904, -4.622e-5
-0.905, -4.509e-5
-0.906, -4.414e-5
-0.907, -4.339e-5
-0.908, -4.279e-5
-0.909, -4.230e-5
-0.910, -4.194e-5
-0.911, -4.168e-5
-0.912, -4.155e-5
-0.913, -4.150e-5
-0.914, -4.152e-5
-0.915, -4.169e-5
-0.916, -4.191e-5
-0.917, -4.218e-5
-0.918, -4.253e-5
-0.919, -4.298e-5
-0.920, -4.350e-5
-0.921, -4.408e-5
-0.922, -4.475e-5
-0.923, -4.545e-5
-0.924, -4.624e-5
-0.925, -4.712e-5
-0.926, -4.807e-5
-0.927, -4.910e-5
-0.928, -5.017e-5
-0.929, -5.137e-5
-0.930, -5.260e-5
-0.931, -5.391e-5
-0.932, -5.529e-5
-0.933, -5.674e-5
-0.934, -5.831e-5
-0.935, -5.995e-5
-0.936, -6.164e-5
-0.937, -6.343e-5
-0.938, -6.527e-5
-0.939, -6.725e-5
-0.940, -6.933e-5
-0.941, -7.154e-5
-0.942, -7.381e-5
-0.943, -7.619e-5
-0.944, -7.870e-5
-0.945, -8.127e-5
-0.946, -8.417e-5
-0.947, -8.797e-5
-0.948, -9.190e-5
-0.949, -9.582e-5
-0.950, -9.989e-5
-0.951, -1.040e-4
-0.952, -1.083e-4
-0.953, -1.129e-4
-0.954, -1.175e-4
-0.955, -1.222e-4
-0.956, -1.271e-4
-0.957, -1.322e-4
-0.958, -1.374e-4
-0.959, -1.429e-4
-0.960, -1.484e-4
-0.961, -1.542e-4
-0.962, -1.600e-4
-0.963, -1.661e-4
-0.964, -1.723e-4
-0.965, -1.787e-4
-0.966, -1.852e-4
-0.967, -1.919e-4
-0.968, -1.987e-4
-0.969, -2.056e-4
-0.970, -2.127e-4
-0.971, -2.200e-4
-0.972, -2.274e-4
-0.973, -2.349e-4
-0.974, -2.426e-4
-0.975, -2.505e-4
-0.976, -2.585e-4
-0.977, -2.666e-4
-0.978, -2.749e-4
-0.979, -2.833e-4
-0.980, -2.918e-4
-0.981, -3.004e-4
-0.982, -3.093e-4
-0.983, -3.182e-4
-0.984, -3.274e-4
-0.985, -3.366e-4
-0.986, -3.458e-4
-0.987, -3.552e-4
-0.988, -3.648e-4
-0.989, -3.746e-4
-0.990, -3.844e-4
-0.991, -3.943e-4
-0.992, -4.044e-4
-0.993, -4.146e-4
-0.994, -4.251e-4
-0.995, -4.357e-4
-0.996, -4.463e-4
-0.997, -4.571e-4
-0.998, -4.682e-4
-0.999, -4.792e-4
-1.000, -4.904e-4
-1.001, -5.017e-4
-1.002, -5.132e-4
-1.003, -5.250e-4
-1.004, -5.368e-4
-1.005, -5.486e-4
-1.006, -5.605e-4
-1.007, -5.726e-4
-1.008, -5.847e-4
-1.009, -5.969e-4
-1.010, -6.093e-4
-1.011, -6.218e-4
-1.012, -6.343e-4
-1.013, -6.471e-4
-1.014, -6.602e-4
-1.015, -6.732e-4
-1.016, -6.861e-4
-1.017, -6.994e-4
-1.018, -7.130e-4
-1.019, -7.266e-4
-1.020, -7.400e-4
-1.021, -7.540e-4
-1.022, -7.688e-4
-1.023, -7.834e-4
-1.024, -7.979e-4
-1.025, -8.123e-4
-1.026, -8.262e-4
-1.027, -8.405e-4
-1.028, -8.554e-4
-1.029, -8.696e-4
-1.030, -8.838e-4
-1.031, -8.985e-4
-1.032, -9.138e-4
-1.033, -9.306e-4
-1.034, -9.482e-4
-1.035, -9.639e-4
-1.036, -9.802e-4
-1.037, -9.988e-4
-1.038, -1.015e-3
-1.039, -1.031e-3
-1.040, -1.047e-3
-1.041, -1.063e-3
-1.042, -1.079e-3
-1.043, -1.096e-3
-1.044, -1.113e-3
-1.045, -1.129e-3
-1.046, -1.146e-3
-1.047, -1.163e-3
-1.048, -1.181e-3
-1.049, -1.198e-3
-1.050, -1.215e-3
-1.051, -1.234e-3
-1.052, -1.252e-3
-1.053, -1.269e-3
-1.054, -1.286e-3
-1.055, -1.304e-3
-1.056, -1.321e-3
-1.057, -1.342e-3
-1.058, -1.361e-3
-1.059, -1.381e-3
-1.060, -1.400e-3
-1.061, -1.420e-3
-1.062, -1.438e-3
-1.063, -1.455e-3
-1.064, -1.474e-3
-1.065, -1.491e-3
-1.066, -1.508e-3
-1.067, -1.529e-3
-1.068, -1.551e-3
-1.069, -1.572e-3
-1.070, -1.591e-3
-1.071, -1.613e-3
-1.072, -1.632e-3
-1.073, -1.654e-3
-1.074, -1.678e-3
-1.075, -1.697e-3
-1.076, -1.714e-3
-1.077, -1.734e-3
-1.078, -1.753e-3
-1.079, -1.774e-3
-1.080, -1.795e-3
-1.081, -1.813e-3
-1.082, -1.831e-3
-1.083, -1.853e-3
-1.084, -1.876e-3
-1.085, -1.894e-3
-1.086, -1.913e-3
-1.087, -1.934e-3
-1.088, -1.954e-3
-1.089, -1.972e-3
-1.090, -1.989e-3
-1.091, -2.005e-3
-1.092, -2.024e-3
-1.093, -2.043e-3
-1.094, -2.067e-3
-1.095, -2.093e-3
-1.096, -2.114e-3
-1.097, -2.136e-3
-1.098, -2.161e-3
-1.099, -2.180e-3
-1.100, -2.200e-3
-1.101, -2.217e-3
-1.102, -2.231e-3
-1.103, -2.256e-3
-1.104, -2.292e-3
-1.105, -2.324e-3
-1.106, -2.345e-3
-1.107, -2.363e-3
-1.108, -2.385e-3
-1.109, -2.412e-3
-1.110, -2.442e-3
-1.111, -2.477e-3
-1.112, -2.493e-3
-1.113, -2.519e-3
-1.114, -2.541e-3
-1.115, -2.555e-3
-1.116, -2.570e-3
-1.117, -2.593e-3
-1.118, -2.609e-3
-1.119, -2.625e-3
-1.120, -2.640e-3
-1.121, -2.663e-3
-1.122, -2.692e-3
-1.123, -2.719e-3
-1.124, -2.745e-3
-1.125, -2.769e-3
-1.126, -2.798e-3
-1.127, -2.821e-3
-1.128, -2.842e-3
-1.129, -2.878e-3
-1.130, -2.900e-3
-1.131, -2.921e-3
-1.132, -2.931e-3
-1.133, -2.946e-3
-1.134, -2.965e-3
-1.135, -2.980e-3
-1.136, -2.987e-3
-1.137, -3.008e-3
-1.138, -3.017e-3
-1.139, -3.072e-3
-1.140, -3.136e-3
-1.141, -3.156e-3
-1.142, -3.188e-3
-1.143, -3.204e-3
-1.144, -3.217e-3
-1.145, -3.226e-3
-1.146, -3.236e-3
-1.147, -3.244e-3
-1.148, -3.262e-3
-1.149, -3.299e-3
-1.150, -3.334e-3
-1.151, -3.346e-3
-1.152, -3.355e-3
-1.153, -3.380e-3
-1.154, -3.422e-3
-1.155, -3.445e-3
-1.156, -3.475e-3
-1.157, -3.498e-3
-1.158, -3.527e-3
-1.159, -3.543e-3
-1.160, -3.555e-3
-1.161, -3.567e-3
-1.162, -3.568e-3
-1.163, -3.577e-3
-1.164, -3.598e-3
-1.165, -3.607e-3
-1.166, -3.628e-3
-1.167, -3.661e-3
-1.168, -3.707e-3
-1.169, -3.728e-3
-1.170, -3.747e-3
-1.171, -3.787e-3
-1.172, -3.887e-3
-1.173, -3.926e-3
-1.174, -3.991e-3
-1.175, -4.040e-3
-1.176, -4.057e-3
-1.177, -4.117e-3
-1.178, -4.142e-3
-1.179, -4.137e-3
-1.180, -4.170e-3
-1.181, -4.172e-3
-1.182, -4.181e-3
-1.183, -4.203e-3
-1.184, -4.223e-3
-1.185, -4.258e-3
-1.186, -4.287e-3
-1.187, -4.300e-3
-1.188, -4.313e-3
-1.189, -4.344e-3
-1.190, -4.360e-3
-1.191, -4.365e-3
-1.192, -4.384e-3
-1.193, -4.406e-3
-1.194, -4.398e-3
-1.195, -4.425e-3
-1.196, -4.468e-3
-1.197, -4.565e-3
-1.198, -4.589e-3
-1.199, -4.594e-3
-1.200, -4.597e-3
-1.201, -4.619e-3
-1.202, -4.652e-3
-1.203, -4.655e-3
-1.204, -4.698e-3
-1.205, -4.735e-3
-1.206, -4.728e-3
-1.207, -4.738e-3
-1.208, -4.725e-3
-1.209, -4.730e-3
-1.210, -4.745e-3
-1.211, -4.784e-3
-1.212, -4.820e-3
-1.213, -4.807e-3
-1.214, -4.832e-3
-1.215, -4.837e-3
-1.216, -4.861e-3
-1.217, -4.876e-3
-1.218, -4.880e-3
-1.219, -4.974e-3
-1.220, -4.999e-3
-1.221, -4.984e-3
-1.222, -4.974e-3
-1.223, -4.993e-3
-1.224, -5.012e-3
-1.225, -4.973e-3
-1.226, -4.959e-3
-1.227, -5.066e-3
-1.228, -5.124e-3
-1.229, -5.223e-3
-1.230, -5.300e-3
-1.231, -5.282e-3
-1.232, -5.271e-3
-1.233, -5.367e-3
-1.234, -5.452e-3
-1.235, -5.448e-3
-1.236, -5.465e-3
-1.237, -5.462e-3
-1.238, -5.516e-3
-1.239, -5.568e-3
-1.240, -5.628e-3
-1.241, -5.689e-3
-1.242, -5.644e-3
-1.243, -5.592e-3
-1.244, -5.619e-3
-1.245, -5.659e-3
-1.246, -5.682e-3
-1.247, -5.688e-3
-1.248, -5.625e-3
-1.249, -5.604e-3
-1.250, -5.632e-3
-1.251, -5.754e-3
-1.252, -6.653e-3
-1.253, -6.767e-3
-1.254, -6.660e-3
-1.255, -6.550e-3
-1.256, -6.519e-3
-1.257, -6.509e-3
-1.258, -6.484e-3
-1.259, -6.508e-3
-1.260, -6.506e-3
-1.261, -6.551e-3
-1.262, -6.564e-3
-1.263, -6.560e-3
-1.264, -6.646e-3
-1.265, -6.655e-3
-1.266, -6.612e-3
-1.267, -6.650e-3
-1.268, -6.690e-3
-1.269, -6.677e-3
-1.270, -6.647e-3
-1.271, -6.663e-3
-1.272, -6.687e-3
-1.273, -6.703e-3
-1.274, -6.662e-3
-1.275, -6.710e-3
-1.276, -6.769e-3
-1.277, -6.765e-3
-1.278, -6.786e-3
-1.279, -6.786e-3
-1.280, -6.774e-3
-1.281, -6.797e-3
-1.282, -6.876e-3
-1.283, -7.047e-3
-1.284, -7.065e-3
-1.285, -7.086e-3
-1.286, -7.086e-3
-1.287, -7.113e-3
-1.288, -7.160e-3
-1.289, -7.194e-3
-1.290, -7.132e-3
-1.291, -7.212e-3
-1.292, -7.258e-3
-1.293, -7.261e-3
-1.294, -7.353e-3
-1.295, -7.338e-3
-1.296, -7.289e-3
-1.297, -7.326e-3
-1.298, -7.400e-3
-1.299, -7.383e-3
-1.300, -7.410e-3
-1.301, -7.524e-3
-1.302, -7.531e-3
-1.303, -7.475e-3
-1.304, -7.494e-3
-1.305, -7.499e-3
-1.306, -7.525e-3
-1.307, -7.505e-3
-1.308, -7.532e-3
-1.309, -7.759e-3
-1.310, -7.755e-3
-1.311, -7.792e-3
-1.312, -7.817e-3
-1.313, -7.942e-3
-1.314, -8.438e-3
-1.315, -9.997e-3
-1.316, -1.007e-2
-1.317, -9.944e-3
-1.318, -9.696e-3
-1.319, -9.660e-3
-1.320, -9.566e-3
-1.321, -9.748e-3
-1.322, -9.828e-3
-1.323, -9.694e-3
-1.324, -9.545e-3
-1.325, -9.466e-3
-1.326, -9.396e-3
-1.327, -9.572e-3
-1.328, -1.002e-2
-1.329, -9.970e-3
-1.330, -9.915e-3
-1.331, -9.869e-3
-1.332, -1.003e-2
-1.333, -1.002e-2
-1.334, -9.970e-3
-1.335, -1.007e-2
-1.336, -1.007e-2
-1.337, -1.007e-2
-1.338, -1.007e-2
-1.339, -1.007e-2
-1.340, -1.007e-2
-1.341, -1.007e-2
-1.342, -1.007e-2
-1.343, -1.007e-2
-1.344, -1.007e-2
-1.345, -1.007e-2
-1.346, -1.007e-2
-1.347, -1.007e-2
-1.348, -1.007e-2
-1.349, -1.007e-2
-1.350, -1.007e-2
-1.351, -1.007e-2
-1.352, -1.006e-2
-1.353, -1.007e-2
-1.354, -1.007e-2
-1.355, -1.007e-2
-1.356, -1.007e-2
-1.357, -1.007e-2
-1.358, -1.007e-2
-1.359, -1.007e-2
-1.360, -1.007e-2
-1.361, -1.007e-2
-1.362, -1.007e-2
-1.363, -1.007e-2
-1.364, -1.007e-2
-1.365, -9.980e-3
-1.366, -1.006e-2
-1.367, -1.007e-2
-1.368, -1.007e-2
-1.369, -1.007e-2
-1.370, -1.007e-2
-1.371, -1.007e-2
-1.372, -9.953e-3
-1.373, -1.007e-2
-1.374, -1.007e-2
-1.375, -9.966e-3
-1.376, -1.005e-2
-1.377, -1.002e-2
-1.378, -9.997e-3
-1.379, -1.007e-2
-1.380, -1.007e-2
-1.381, -1.007e-2
-1.382, -1.007e-2
-1.383, -1.007e-2
-1.384, -1.006e-2
-1.385, -1.005e-2
-1.386, -1.004e-2
-1.387, -1.003e-2
-1.388, -1.007e-2
-1.389, -1.005e-2
-1.390, -1.007e-2
-1.391, -1.007e-2
-1.392, -1.001e-2
-1.393, -9.888e-3
-1.394, -1.002e-2
-1.395, -9.913e-3
-1.396, -9.877e-3
-1.397, -9.762e-3
-1.398, -9.804e-3
-1.399, -9.969e-3
