# Supplementary material for: The synergistic effect of Hf-O-Ru bonds and oxygen vacancies in Ru/HfO2 for enhanced hydrogen evolution
Source: Nat Commun. 2022 Mar 11;13:1270. doi: 10.1038/s41467-022-28947-9 (PMC8917135; doi:10.1038/s41467-022-28947-9)
Supplement: Supplementary file 3 — Source Data [file 41467_2022_28947_MOESM3_ESM.zip › source data-1/Figure 3/Figure 3a,b,c/Vo-RuHfO2-OP.txt]

Oct. 24, 2019   20:59:53
Linear Sweep Voltammetry
File: lsv-6
Data Source:  Experiment
Instrument Model:  CHI760E
Header: 
Note: 

Init E (V) = -0.9
Final E (V) = -1.2
Scan Rate (V/s) = 0.005
Sample Interval (V) = 0.001
Quiet Time (sec) = 2
Sensitivity (A/V) = 0.001
Comp R (ohm) = 9.2


Potential/V, Current/A

-0.900, -7.595e-5
-0.901, -7.421e-5
-0.902, -7.217e-5
-0.903, -7.018e-5
-0.904, -6.853e-5
-0.905, -6.720e-5
-0.906, -6.615e-5
-0.907, -6.544e-5
-0.908, -6.499e-5
-0.909, -6.471e-5
-0.910, -6.475e-5
-0.911, -6.494e-5
-0.912, -6.534e-5
-0.913, -6.597e-5
-0.914, -6.672e-5
-0.915, -6.771e-5
-0.916, -6.881e-5
-0.917, -7.008e-5
-0.918, -7.158e-5
-0.919, -7.314e-5
-0.920, -7.496e-5
-0.921, -7.699e-5
-0.922, -7.918e-5
-0.923, -8.152e-5
-0.924, -8.407e-5
-0.925, -8.679e-5
-0.926, -8.975e-5
-0.927, -9.288e-5
-0.928, -9.626e-5
-0.929, -9.990e-5
-0.930, -1.036e-4
-0.931, -1.077e-4
-0.932, -1.120e-4
-0.933, -1.166e-4
-0.934, -1.214e-4
-0.935, -1.268e-4
-0.936, -1.391e-4
-0.937, -1.519e-4
-0.938, -1.626e-4
-0.939, -1.733e-4
-0.940, -1.842e-4
-0.941, -1.956e-4
-0.942, -2.076e-4
-0.943, -2.204e-4
-0.944, -2.327e-4
-0.945, -2.457e-4
-0.946, -2.598e-4
-0.947, -2.745e-4
-0.948, -2.896e-4
-0.949, -3.057e-4
-0.950, -3.226e-4
-0.951, -3.399e-4
-0.952, -3.576e-4
-0.953, -3.766e-4
-0.954, -3.955e-4
-0.955, -4.116e-4
-0.956, -4.306e-4
-0.957, -4.519e-4
-0.958, -4.731e-4
-0.959, -4.945e-4
-0.960, -5.144e-4
-0.961, -5.368e-4
-0.962, -5.602e-4
-0.963, -5.823e-4
-0.964, -6.050e-4
-0.965, -6.283e-4
-0.966, -6.554e-4
-0.967, -6.803e-4
-0.968, -7.040e-4
-0.969, -7.296e-4
-0.970, -7.536e-4
-0.971, -7.787e-4
-0.972, -8.040e-4
-0.973, -8.292e-4
-0.974, -8.559e-4
-0.975, -8.821e-4
-0.976, -9.079e-4
-0.977, -9.338e-4
-0.978, -9.593e-4
-0.979, -9.853e-4
-0.980, -1.011e-3
-0.981, -1.038e-3
-0.982, -1.064e-3
-0.983, -1.090e-3
-0.984, -1.117e-3
-0.985, -1.146e-3
-0.986, -1.175e-3
-0.987, -1.203e-3
-0.988, -1.233e-3
-0.989, -1.267e-3
-0.990, -1.299e-3
-0.991, -1.327e-3
-0.992, -1.356e-3
-0.993, -1.384e-3
-0.994, -1.416e-3
-0.995, -1.458e-3
-0.996, -1.486e-3
-0.997, -1.512e-3
-0.998, -1.540e-3
-0.999, -1.569e-3
-1.000, -1.603e-3
-1.001, -1.638e-3
-1.002, -1.669e-3
-1.003, -1.701e-3
-1.004, -1.734e-3
-1.005, -1.759e-3
-1.006, -1.782e-3
-1.007, -1.818e-3
-1.008, -1.859e-3
-1.009, -1.885e-3
-1.010, -1.916e-3
-1.011, -1.938e-3
-1.012, -1.961e-3
-1.013, -1.989e-3
-1.014, -2.040e-3
-1.015, -2.131e-3
-1.016, -2.200e-3
-1.017, -2.223e-3
-1.018, -2.246e-3
-1.019, -2.289e-3
-1.020, -2.313e-3
-1.021, -2.353e-3
-1.022, -2.378e-3
-1.023, -2.393e-3
-1.024, -2.423e-3
-1.025, -2.474e-3
-1.026, -2.510e-3
-1.027, -2.530e-3
-1.028, -2.541e-3
-1.029, -2.568e-3
-1.030, -2.591e-3
-1.031, -2.605e-3
-1.032, -2.631e-3
-1.033, -2.689e-3
-1.034, -2.745e-3
-1.035, -2.765e-3
-1.036, -2.776e-3
-1.037, -2.789e-3
-1.038, -2.782e-3
-1.039, -2.819e-3
-1.040, -2.927e-3
-1.041, -2.981e-3
-1.042, -3.018e-3
-1.043, -3.044e-3
-1.044, -3.044e-3
-1.045, -3.077e-3
-1.046, -3.126e-3
-1.047, -3.157e-3
-1.048, -3.190e-3
-1.049, -3.244e-3
-1.050, -3.297e-3
-1.051, -3.359e-3
-1.052, -3.376e-3
-1.053, -3.420e-3
-1.054, -3.484e-3
-1.055, -3.515e-3
-1.056, -3.570e-3
-1.057, -3.652e-3
-1.058, -3.730e-3
-1.059, -3.770e-3
-1.060, -3.771e-3
-1.061, -3.761e-3
-1.062, -3.773e-3
-1.063, -3.780e-3
-1.064, -3.821e-3
-1.065, -3.814e-3
-1.066, -3.779e-3
-1.067, -3.797e-3
-1.068, -3.886e-3
-1.069, -3.921e-3
-1.070, -3.938e-3
-1.071, -4.009e-3
-1.072, -4.112e-3
-1.073, -4.213e-3
-1.074, -4.254e-3
-1.075, -4.301e-3
-1.076, -4.319e-3
-1.077, -4.306e-3
-1.078, -4.314e-3
-1.079, -4.350e-3
-1.080, -4.318e-3
-1.081, -4.328e-3
-1.082, -4.355e-3
-1.083, -4.370e-3
-1.084, -4.379e-3
-1.085, -4.419e-3
-1.086, -4.541e-3
-1.087, -4.633e-3
-1.088, -4.627e-3
-1.089, -4.700e-3
-1.090, -4.738e-3
-1.091, -4.714e-3
-1.092, -4.734e-3
-1.093, -4.750e-3
-1.094, -4.813e-3
-1.095, -4.842e-3
-1.096, -4.829e-3
-1.097, -4.826e-3
-1.098, -4.859e-3
-1.099, -5.181e-3
-1.100, -5.586e-3
-1.101, -5.552e-3
-1.102, -5.524e-3
-1.103, -5.455e-3
-1.104, -5.794e-3
-1.105, -6.644e-3
-1.106, -6.620e-3
-1.107, -6.461e-3
-1.108, -6.500e-3
-1.109, -6.484e-3
-1.110, -6.353e-3
-1.111, -6.301e-3
-1.112, -6.332e-3
-1.113, -6.562e-3
-1.114, -6.584e-3
-1.115, -6.356e-3
-1.116, -6.248e-3
-1.117, -6.308e-3
-1.118, -6.332e-3
-1.119, -6.294e-3
-1.120, -6.347e-3
-1.121, -6.416e-3
-1.122, -6.373e-3
-1.123, -6.616e-3
-1.124, -6.686e-3
-1.125, -6.536e-3
-1.126, -6.440e-3
-1.127, -6.798e-3
-1.128, -6.887e-3
-1.129, -6.789e-3
-1.130, -6.657e-3
-1.131, -6.508e-3
-1.132, -6.665e-3
-1.133, -6.797e-3
-1.134, -6.874e-3
-1.135, -6.730e-3
-1.136, -6.625e-3
-1.137, -6.620e-3
-1.138, -6.913e-3
-1.139, -6.867e-3
-1.140, -6.712e-3
-1.141, -7.194e-3
-1.142, -7.287e-3
-1.143, -7.350e-3
-1.144, -7.349e-3
-1.145, -7.291e-3
-1.146, -7.032e-3
-1.147, -6.970e-3
-1.148, -6.957e-3
-1.149, -7.240e-3
-1.150, -7.115e-3
-1.151, -7.213e-3
-1.152, -6.991e-3
-1.153, -6.983e-3
-1.154, -7.028e-3
-1.155, -7.004e-3
-1.156, -6.892e-3
-1.157, -6.831e-3
-1.158, -6.856e-3
-1.159, -6.861e-3
-1.160, -7.009e-3
-1.161, -7.223e-3
-1.162, -7.320e-3
-1.163, -7.008e-3
-1.164, -7.118e-3
-1.165, -7.140e-3
-1.166, -6.997e-3
-1.167, -6.978e-3
-1.168, -7.243e-3
-1.169, -7.265e-3
-1.170, -7.047e-3
-1.171, -6.880e-3
-1.172, -7.000e-3
-1.173, -7.260e-3
-1.174, -7.206e-3
-1.175, -7.090e-3
-1.176, -7.749e-3
-1.177, -7.793e-3
-1.178, -7.606e-3
-1.179, -7.618e-3
-1.180, -7.597e-3
-1.181, -7.721e-3
-1.182, -7.613e-3
-1.183, -7.513e-3
-1.184, -7.702e-3
-1.185, -7.684e-3
-1.186, -7.728e-3
-1.187, -7.976e-3
-1.188, -7.882e-3
-1.189, -7.840e-3
-1.190, -7.786e-3
-1.191, -7.828e-3
-1.192, -7.920e-3
-1.193, -8.075e-3
-1.194, -7.856e-3
-1.195, -7.690e-3
-1.196, -7.500e-3
-1.197, -7.380e-3
-1.198, -7.446e-3
-1.199, -7.862e-3
