# Supplementary material for: The synergistic effect of Hf-O-Ru bonds and oxygen vacancies in Ru/HfO2 for enhanced hydrogen evolution
Source: Nat Commun. 2022 Mar 11;13:1270. doi: 10.1038/s41467-022-28947-9 (PMC8917135; doi:10.1038/s41467-022-28947-9)
Supplement: Supplementary file 3 — Source Data [file 41467_2022_28947_MOESM3_ESM.zip › source data-1/Figure 3/Figure 3a,b,c/Vo-RuHfO2-P.txt]

Nov. 25, 2019   17:17:50
Linear Sweep Voltammetry
File: cv-3
Data Source:  Experiment
Instrument Model:  CHI760E
Header: 
Note: 

Init E (V) = -0.9
Final E (V) = -1.4
Scan Rate (V/s) = 0.005
Sample Interval (V) = 0.001
Quiet Time (sec) = 2
Sensitivity (A/V) = 0.001
Comp R (ohm) = 8.6


Potential/V, Current/A

-0.900, -2.960e-5
-0.901, -2.922e-5
-0.902, -2.859e-5
-0.903, -2.804e-5
-0.904, -2.755e-5
-0.905, -2.715e-5
-0.906, -2.682e-5
-0.907, -2.657e-5
-0.908, -2.639e-5
-0.909, -2.625e-5
-0.910, -2.619e-5
-0.911, -2.617e-5
-0.912, -2.619e-5
-0.913, -2.626e-5
-0.914, -2.636e-5
-0.915, -2.652e-5
-0.916, -2.671e-5
-0.917, -2.692e-5
-0.918, -2.718e-5
-0.919, -2.748e-5
-0.920, -2.782e-5
-0.921, -2.817e-5
-0.922, -2.857e-5
-0.923, -2.899e-5
-0.924, -2.947e-5
-0.925, -2.996e-5
-0.926, -3.051e-5
-0.927, -3.107e-5
-0.928, -3.167e-5
-0.929, -3.232e-5
-0.930, -3.299e-5
-0.931, -3.372e-5
-0.932, -3.449e-5
-0.933, -3.529e-5
-0.934, -3.613e-5
-0.935, -3.701e-5
-0.936, -3.795e-5
-0.937, -3.892e-5
-0.938, -3.990e-5
-0.939, -4.099e-5
-0.940, -4.209e-5
-0.941, -4.322e-5
-0.942, -4.442e-5
-0.943, -4.564e-5
-0.944, -4.695e-5
-0.945, -4.832e-5
-0.946, -4.970e-5
-0.947, -5.116e-5
-0.948, -5.266e-5
-0.949, -5.421e-5
-0.950, -5.582e-5
-0.951, -5.749e-5
-0.952, -5.920e-5
-0.953, -6.099e-5
-0.954, -6.283e-5
-0.955, -6.469e-5
-0.956, -6.665e-5
-0.957, -6.867e-5
-0.958, -7.074e-5
-0.959, -7.288e-5
-0.960, -7.506e-5
-0.961, -7.735e-5
-0.962, -7.966e-5
-0.963, -8.205e-5
-0.964, -8.453e-5
-0.965, -8.708e-5
-0.966, -8.969e-5
-0.967, -9.235e-5
-0.968, -9.504e-5
-0.969, -9.784e-5
-0.970, -1.007e-4
-0.971, -1.036e-4
-0.972, -1.066e-4
-0.973, -1.099e-4
-0.974, -1.133e-4
-0.975, -1.166e-4
-0.976, -1.199e-4
-0.977, -1.232e-4
-0.978, -1.265e-4
-0.979, -1.301e-4
-0.980, -1.337e-4
-0.981, -1.373e-4
-0.982, -1.410e-4
-0.983, -1.447e-4
-0.984, -1.486e-4
-0.985, -1.525e-4
-0.986, -1.564e-4
-0.987, -1.604e-4
-0.988, -1.645e-4
-0.989, -1.687e-4
-0.990, -1.729e-4
-0.991, -1.771e-4
-0.992, -1.814e-4
-0.993, -1.858e-4
-0.994, -1.903e-4
-0.995, -1.948e-4
-0.996, -1.993e-4
-0.997, -2.039e-4
-0.998, -2.086e-4
-0.999, -2.133e-4
-1.000, -2.181e-4
-1.001, -2.229e-4
-1.002, -2.278e-4
-1.003, -2.327e-4
-1.004, -2.377e-4
-1.005, -2.428e-4
-1.006, -2.480e-4
-1.007, -2.532e-4
-1.008, -2.585e-4
-1.009, -2.637e-4
-1.010, -2.691e-4
-1.011, -2.745e-4
-1.012, -2.799e-4
-1.013, -2.856e-4
-1.014, -2.914e-4
-1.015, -2.970e-4
-1.016, -3.027e-4
-1.017, -3.084e-4
-1.018, -3.142e-4
-1.019, -3.200e-4
-1.020, -3.259e-4
-1.021, -3.319e-4
-1.022, -3.380e-4
-1.023, -3.440e-4
-1.024, -3.500e-4
-1.025, -3.561e-4
-1.026, -3.623e-4
-1.027, -3.686e-4
-1.028, -3.749e-4
-1.029, -3.813e-4
-1.030, -3.879e-4
-1.031, -3.946e-4
-1.032, -4.014e-4
-1.033, -4.080e-4
-1.034, -4.147e-4
-1.035, -4.213e-4
-1.036, -4.280e-4
-1.037, -4.348e-4
-1.038, -4.416e-4
-1.039, -4.486e-4
-1.040, -4.557e-4
-1.041, -4.626e-4
-1.042, -4.697e-4
-1.043, -4.768e-4
-1.044, -4.839e-4
-1.045, -4.909e-4
-1.046, -4.984e-4
-1.047, -5.059e-4
-1.048, -5.132e-4
-1.049, -5.206e-4
-1.050, -5.279e-4
-1.051, -5.356e-4
-1.052, -5.432e-4
-1.053, -5.508e-4
-1.054, -5.583e-4
-1.055, -5.660e-4
-1.056, -5.741e-4
-1.057, -5.821e-4
-1.058, -5.901e-4
-1.059, -5.978e-4
-1.060, -6.057e-4
-1.061, -6.135e-4
-1.062, -6.215e-4
-1.063, -6.294e-4
-1.064, -6.377e-4
-1.065, -6.462e-4
-1.066, -6.542e-4
-1.067, -6.628e-4
-1.068, -6.712e-4
-1.069, -6.795e-4
-1.070, -6.880e-4
-1.071, -6.964e-4
-1.072, -7.055e-4
-1.073, -7.142e-4
-1.074, -7.226e-4
-1.075, -7.312e-4
-1.076, -7.396e-4
-1.077, -7.480e-4
-1.078, -7.566e-4
-1.079, -7.652e-4
-1.080, -7.743e-4
-1.081, -7.831e-4
-1.082, -7.921e-4
-1.083, -8.012e-4
-1.084, -8.100e-4
-1.085, -8.189e-4
-1.086, -8.285e-4
-1.087, -8.385e-4
-1.088, -8.483e-4
-1.089, -8.575e-4
-1.090, -8.666e-4
-1.091, -8.761e-4
-1.092, -8.855e-4
-1.093, -8.946e-4
-1.094, -9.044e-4
-1.095, -9.132e-4
-1.096, -9.218e-4
-1.097, -9.318e-4
-1.098, -9.422e-4
-1.099, -9.533e-4
-1.100, -9.633e-4
-1.101, -9.729e-4
-1.102, -9.830e-4
-1.103, -9.929e-4
-1.104, -1.002e-3
-1.105, -1.012e-3
-1.106, -1.022e-3
-1.107, -1.032e-3
-1.108, -1.042e-3
-1.109, -1.052e-3
-1.110, -1.062e-3
-1.111, -1.072e-3
-1.112, -1.083e-3
-1.113, -1.094e-3
-1.114, -1.105e-3
-1.115, -1.115e-3
-1.116, -1.126e-3
-1.117, -1.136e-3
-1.118, -1.146e-3
-1.119, -1.157e-3
-1.120, -1.168e-3
-1.121, -1.178e-3
-1.122, -1.189e-3
-1.123, -1.200e-3
-1.124, -1.210e-3
-1.125, -1.222e-3
-1.126, -1.235e-3
-1.127, -1.247e-3
-1.128, -1.257e-3
-1.129, -1.268e-3
-1.130, -1.280e-3
-1.131, -1.291e-3
-1.132, -1.301e-3
-1.133, -1.311e-3
-1.134, -1.321e-3
-1.135, -1.332e-3
-1.136, -1.342e-3
-1.137, -1.354e-3
-1.138, -1.367e-3
-1.139, -1.378e-3
-1.140, -1.390e-3
-1.141, -1.403e-3
-1.142, -1.415e-3
-1.143, -1.426e-3
-1.144, -1.437e-3
-1.145, -1.447e-3
-1.146, -1.457e-3
-1.147, -1.469e-3
-1.148, -1.481e-3
-1.149, -1.494e-3
-1.150, -1.505e-3
-1.151, -1.516e-3
-1.152, -1.530e-3
-1.153, -1.542e-3
-1.154, -1.552e-3
-1.155, -1.563e-3
-1.156, -1.576e-3
-1.157, -1.589e-3
-1.158, -1.599e-3
-1.159, -1.608e-3
-1.160, -1.621e-3
-1.161, -1.638e-3
-1.162, -1.651e-3
-1.163, -1.664e-3
-1.164, -1.676e-3
-1.165, -1.687e-3
-1.166, -1.699e-3
-1.167, -1.710e-3
-1.168, -1.720e-3
-1.169, -1.730e-3
-1.170, -1.740e-3
-1.171, -1.753e-3
-1.172, -1.766e-3
-1.173, -1.782e-3
-1.174, -1.794e-3
-1.175, -1.804e-3
-1.176, -1.816e-3
-1.177, -1.827e-3
-1.178, -1.838e-3
-1.179, -1.847e-3
-1.180, -1.863e-3
-1.181, -1.882e-3
-1.182, -1.897e-3
-1.183, -1.909e-3
-1.184, -1.925e-3
-1.185, -1.938e-3
-1.186, -1.949e-3
-1.187, -1.961e-3
-1.188, -1.968e-3
-1.189, -1.976e-3
-1.190, -1.986e-3
-1.191, -1.998e-3
-1.192, -2.007e-3
-1.193, -2.017e-3
-1.194, -2.025e-3
-1.195, -2.034e-3
-1.196, -2.045e-3
-1.197, -2.058e-3
-1.198, -2.073e-3
-1.199, -2.085e-3
-1.200, -2.100e-3
-1.201, -2.111e-3
-1.202, -2.131e-3
-1.203, -2.151e-3
-1.204, -2.170e-3
-1.205, -2.184e-3
-1.206, -2.196e-3
-1.207, -2.208e-3
-1.208, -2.223e-3
-1.209, -2.240e-3
-1.210, -2.257e-3
-1.211, -2.271e-3
-1.212, -2.283e-3
-1.213, -2.293e-3
-1.214, -2.300e-3
-1.215, -2.316e-3
-1.216, -2.326e-3
-1.217, -2.339e-3
-1.218, -2.353e-3
-1.219, -2.365e-3
-1.220, -2.374e-3
-1.221, -2.380e-3
-1.222, -2.387e-3
-1.223, -2.402e-3
-1.224, -2.417e-3
-1.225, -2.436e-3
-1.226, -2.451e-3
-1.227, -2.462e-3
-1.228, -2.471e-3
-1.229, -2.488e-3
-1.230, -2.496e-3
-1.231, -2.506e-3
-1.232, -2.519e-3
-1.233, -2.535e-3
-1.234, -2.551e-3
-1.235, -2.568e-3
-1.236, -2.581e-3
-1.237, -2.592e-3
-1.238, -2.606e-3
-1.239, -2.615e-3
-1.240, -2.622e-3
-1.241, -2.642e-3
-1.242, -2.653e-3
-1.243, -2.675e-3
-1.244, -2.690e-3
-1.245, -2.708e-3
-1.246, -2.716e-3
-1.247, -2.731e-3
-1.248, -2.744e-3
-1.249, -2.762e-3
-1.250, -2.775e-3
-1.251, -2.793e-3
-1.252, -2.802e-3
-1.253, -2.797e-3
-1.254, -2.800e-3
-1.255, -2.813e-3
-1.256, -2.828e-3
-1.257, -2.840e-3
-1.258, -2.854e-3
-1.259, -2.861e-3
-1.260, -2.870e-3
-1.261, -2.878e-3
-1.262, -2.890e-3
-1.263, -2.895e-3
-1.264, -2.903e-3
-1.265, -2.927e-3
-1.266, -2.964e-3
-1.267, -2.979e-3
-1.268, -3.000e-3
-1.269, -3.021e-3
-1.270, -3.038e-3
-1.271, -3.051e-3
-1.272, -3.047e-3
-1.273, -3.065e-3
-1.274, -3.071e-3
-1.275, -3.090e-3
-1.276, -3.103e-3
-1.277, -3.107e-3
-1.278, -3.127e-3
-1.279, -3.136e-3
-1.280, -3.153e-3
-1.281, -3.165e-3
-1.282, -3.173e-3
-1.283, -3.192e-3
-1.284, -3.206e-3
-1.285, -3.212e-3
-1.286, -3.222e-3
-1.287, -3.256e-3
-1.288, -3.280e-3
-1.289, -3.274e-3
-1.290, -3.273e-3
-1.291, -3.296e-3
-1.292, -3.303e-3
-1.293, -3.318e-3
-1.294, -3.313e-3
-1.295, -3.316e-3
-1.296, -3.332e-3
-1.297, -3.330e-3
-1.298, -3.344e-3
-1.299, -3.351e-3
-1.300, -3.349e-3
-1.301, -3.370e-3
-1.302, -3.384e-3
-1.303, -3.380e-3
-1.304, -3.403e-3
-1.305, -3.414e-3
-1.306, -3.452e-3
-1.307, -3.458e-3
-1.308, -3.466e-3
-1.309, -3.472e-3
-1.310, -3.465e-3
-1.311, -3.477e-3
-1.312, -3.502e-3
-1.313, -3.534e-3
-1.314, -3.552e-3
-1.315, -3.573e-3
-1.316, -3.582e-3
-1.317, -3.591e-3
-1.318, -3.610e-3
-1.319, -3.617e-3
-1.320, -3.620e-3
-1.321, -3.622e-3
-1.322, -3.624e-3
-1.323, -3.661e-3
-1.324, -3.652e-3
-1.325, -3.665e-3
-1.326, -3.680e-3
-1.327, -3.674e-3
-1.328, -3.717e-3
-1.329, -3.784e-3
-1.330, -3.886e-3
-1.331, -3.896e-3
-1.332, -3.904e-3
-1.333, -3.902e-3
-1.334, -3.902e-3
-1.335, -3.892e-3
-1.336, -3.878e-3
-1.337, -3.887e-3
-1.338, -3.895e-3
-1.339, -3.900e-3
-1.340, -3.920e-3
-1.341, -3.903e-3
-1.342, -3.919e-3
-1.343, -3.921e-3
-1.344, -3.947e-3
-1.345, -3.970e-3
-1.346, -3.975e-3
-1.347, -3.965e-3
-1.348, -3.980e-3
-1.349, -4.032e-3
-1.350, -4.049e-3
-1.351, -4.040e-3
-1.352, -4.026e-3
-1.353, -4.022e-3
-1.354, -3.993e-3
-1.355, -4.021e-3
-1.356, -4.039e-3
-1.357, -4.055e-3
-1.358, -4.059e-3
-1.359, -4.063e-3
-1.360, -4.097e-3
-1.361, -4.098e-3
-1.362, -4.090e-3
-1.363, -4.073e-3
-1.364, -4.072e-3
-1.365, -4.081e-3
-1.366, -4.083e-3
-1.367, -4.105e-3
-1.368, -4.177e-3
-1.369, -4.175e-3
-1.370, -4.189e-3
-1.371, -4.212e-3
-1.372, -4.192e-3
-1.373, -4.215e-3
-1.374, -4.219e-3
-1.375, -4.224e-3
-1.376, -4.193e-3
-1.377, -4.219e-3
-1.378, -4.254e-3
-1.379, -4.286e-3
-1.380, -4.276e-3
-1.381, -4.274e-3
-1.382, -4.244e-3
-1.383, -4.200e-3
-1.384, -4.203e-3
-1.385, -4.217e-3
-1.386, -4.233e-3
-1.387, -4.237e-3
-1.388, -4.267e-3
-1.389, -4.207e-3
-1.390, -4.188e-3
-1.391, -4.187e-3
-1.392, -4.193e-3
-1.393, -4.188e-3
-1.394, -4.193e-3
-1.395, -4.202e-3
-1.396, -4.178e-3
-1.397, -4.264e-3
-1.398, -4.413e-3
-1.399, -4.436e-3
