# Supplementary material for: The synergistic effect of Hf-O-Ru bonds and oxygen vacancies in Ru/HfO2 for enhanced hydrogen evolution
Source: Nat Commun. 2022 Mar 11;13:1270. doi: 10.1038/s41467-022-28947-9 (PMC8917135; doi:10.1038/s41467-022-28947-9)
Supplement: Supplementary file 3 — Source Data [file 41467_2022_28947_MOESM3_ESM.zip › source data-1/Figure 3/Figure 3d/Vo-RuHfO2-O/CV-100.txt]

Nov. 27, 2020   12:59:24
Cyclic Voltammetry
File: cv-100
Data Source:  Experiment
Instrument Model:  CHI760E
Header: 
Note: 

Init E (V) = -0.45
High E (V) = -0.35
Low E (V) = -0.45
Init P/N = P
Scan Rate (V/s) = 0.1
Segment = 12
Sample Interval (V) = 0.001
Quiet Time (sec) = 2
Sensitivity (A/V) = 0.001

Segment 1:

Segment 2:

Segment 3:

Segment 4:

Segment 5:

Segment 6:

Segment 7:

Segment 8:

Segment 9:

Segment 10:

Segment 11:

Segment 12:

Potential/V, Current/A

-0.450, -1.478e-6
-0.449, 1.449e-5
-0.448, 2.183e-5
-0.447, 2.690e-5
-0.446, 3.073e-5
-0.445, 3.370e-5
-0.444, 3.629e-5
-0.443, 3.840e-5
-0.442, 4.032e-5
-0.441, 4.213e-5
-0.440, 4.345e-5
-0.439, 4.500e-5
-0.438, 4.620e-5
-0.437, 4.735e-5
-0.436, 4.852e-5
-0.435, 4.939e-5
-0.434, 5.040e-5
-0.433, 5.137e-5
-0.432, 5.204e-5
-0.431, 5.293e-5
-0.430, 5.367e-5
-0.429, 5.434e-5
-0.428, 5.509e-5
-0.427, 5.563e-5
-0.426, 5.623e-5
-0.425, 5.692e-5
-0.424, 5.734e-5
-0.423, 5.795e-5
-0.422, 5.842e-5
-0.421, 5.894e-5
-0.420, 5.952e-5
-0.419, 5.989e-5
-0.418, 6.033e-5
-0.417, 6.088e-5
-0.416, 6.122e-5
-0.415, 6.173e-5
-0.414, 6.208e-5
-0.413, 6.240e-5
-0.412, 6.290e-5
-0.411, 6.313e-5
-0.410, 6.398e-5
-0.409, 6.442e-5
-0.408, 6.445e-5
-0.407, 6.471e-5
-0.406, 6.499e-5
-0.405, 6.525e-5
-0.404, 6.566e-5
-0.403, 6.583e-5
-0.402, 6.612e-5
-0.401, 6.648e-5
-0.400, 6.661e-5
-0.399, 6.699e-5
-0.398, 6.721e-5
-0.397, 6.734e-5
-0.396, 6.772e-5
-0.395, 6.793e-5
-0.394, 6.818e-5
-0.393, 6.846e-5
-0.392, 6.862e-5
-0.391, 6.894e-5
-0.390, 6.917e-5
-0.389, 6.932e-5
-0.388, 6.967e-5
-0.387, 6.969e-5
-0.386, 7.004e-5
-0.385, 7.030e-5
-0.384, 7.038e-5
-0.383, 7.066e-5
-0.382, 7.088e-5
-0.381, 7.097e-5
-0.380, 7.130e-5
-0.379, 7.140e-5
-0.378, 7.162e-5
-0.377, 7.187e-5
-0.376, 7.195e-5
-0.375, 7.214e-5
-0.374, 7.234e-5
-0.373, 7.250e-5
-0.372, 7.280e-5
-0.371, 7.274e-5
-0.370, 7.303e-5
-0.369, 7.327e-5
-0.368, 7.333e-5
-0.367, 7.358e-5
-0.366, 7.374e-5
-0.365, 7.389e-5
-0.364, 7.416e-5
-0.363, 7.415e-5
-0.362, 7.435e-5
-0.361, 7.461e-5
-0.360, 7.465e-5
-0.359, 7.482e-5
-0.358, 7.500e-5
-0.357, 7.515e-5
-0.356, 7.539e-5
-0.355, 7.537e-5
-0.354, 7.557e-5
-0.353, 7.578e-5
-0.352, 7.582e-5
-0.351, 7.603e-5
-0.350, 5.937e-5
-0.351, 2.955e-5
-0.352, 1.574e-5
-0.353, 6.480e-6
-0.354, -3.038e-7
-0.355, -5.767e-6
-0.356, -1.047e-5
-0.357, -1.427e-5
-0.358, -1.770e-5
-0.359, -2.079e-5
-0.360, -2.340e-5
-0.361, -2.597e-5
-0.362, -2.807e-5
-0.363, -3.019e-5
-0.364, -3.211e-5
-0.365, -3.385e-5
-0.366, -3.550e-5
-0.367, -3.712e-5
-0.368, -3.850e-5
-0.369, -4.001e-5
-0.370, -4.121e-5
-0.371, -4.242e-5
-0.372, -4.371e-5
-0.373, -4.475e-5
-0.374, -4.581e-5
-0.375, -4.693e-5
-0.376, -4.786e-5
-0.377, -4.897e-5
-0.378, -4.980e-5
-0.379, -5.075e-5
-0.380, -5.163e-5
-0.381, -5.232e-5
-0.382, -5.322e-5
-0.383, -5.404e-5
-0.384, -5.470e-5
-0.385, -5.558e-5
-0.386, -5.615e-5
-0.387, -5.686e-5
-0.388, -5.763e-5
-0.389, -5.822e-5
-0.390, -5.892e-5
-0.391, -5.960e-5
-0.392, -6.010e-5
-0.393, -6.081e-5
-0.394, -6.125e-5
-0.395, -6.191e-5
-0.396, -6.254e-5
-0.397, -6.294e-5
-0.398, -6.353e-5
-0.399, -6.408e-5
-0.400, -6.446e-5
-0.401, -6.519e-5
-0.402, -6.558e-5
-0.403, -6.610e-5
-0.404, -6.671e-5
-0.405, -6.703e-5
-0.406, -6.755e-5
-0.407, -6.804e-5
-0.408, -6.845e-5
-0.409, -6.917e-5
-0.410, -6.998e-5
-0.411, -7.008e-5
-0.412, -7.051e-5
-0.413, -7.076e-5
-0.414, -7.122e-5
-0.415, -7.164e-5
-0.416, -7.204e-5
-0.417, -7.253e-5
-0.418, -7.280e-5
-0.419, -7.321e-5
-0.420, -7.370e-5
-0.421, -7.398e-5
-0.422, -7.438e-5
-0.423, -7.480e-5
-0.424, -7.510e-5
-0.425, -7.559e-5
-0.426, -7.588e-5
-0.427, -7.629e-5
-0.428, -7.674e-5
-0.429, -7.708e-5
-0.430, -7.742e-5
-0.431, -7.783e-5
-0.432, -7.806e-5
-0.433, -7.861e-5
-0.434, -7.881e-5
-0.435, -7.922e-5
-0.436, -7.969e-5
-0.437, -7.987e-5
-0.438, -8.022e-5
-0.439, -8.057e-5
-0.440, -8.087e-5
-0.441, -8.137e-5
-0.442, -8.162e-5
-0.443, -8.202e-5
-0.444, -8.235e-5
-0.445, -8.259e-5
-0.446, -8.298e-5
-0.447, -8.341e-5
-0.448, -8.354e-5
-0.449, -8.405e-5
-0.450, -6.666e-5
-0.449, -3.519e-5
-0.448, -2.051e-5
-0.447, -1.075e-5
-0.446, -3.389e-6
-0.445, 2.385e-6
-0.444, 7.338e-6
-0.443, 1.134e-5
-0.442, 1.499e-5
-0.441, 1.813e-5
-0.440, 2.087e-5
-0.439, 2.346e-5
-0.438, 2.582e-5
-0.437, 2.782e-5
-0.436, 2.988e-5
-0.435, 3.153e-5
-0.434, 3.327e-5
-0.433, 3.483e-5
-0.432, 3.618e-5
-0.431, 3.756e-5
-0.430, 3.890e-5
-0.429, 4.009e-5
-0.428, 4.128e-5
-0.427, 4.225e-5
-0.426, 4.334e-5
-0.425, 4.439e-5
-0.424, 4.524e-5
-0.423, 4.620e-5
-0.422, 4.702e-5
-0.421, 4.787e-5
-0.420, 4.876e-5
-0.419, 4.934e-5
-0.418, 5.020e-5
-0.417, 5.093e-5
-0.416, 5.159e-5
-0.415, 5.219e-5
-0.414, 5.290e-5
-0.413, 5.339e-5
-0.412, 5.410e-5
-0.411, 5.451e-5
-0.410, 5.564e-5
-0.409, 5.617e-5
-0.408, 5.644e-5
-0.407, 5.687e-5
-0.406, 5.733e-5
-0.405, 5.766e-5
-0.404, 5.829e-5
-0.403, 5.860e-5
-0.402, 5.912e-5
-0.401, 5.959e-5
-0.400, 5.990e-5
-0.399, 6.030e-5
-0.398, 6.071e-5
-0.397, 6.102e-5
-0.396, 6.153e-5
-0.395, 6.172e-5
-0.394, 6.220e-5
-0.393, 6.255e-5
-0.392, 6.291e-5
-0.391, 6.322e-5
-0.390, 6.361e-5
-0.389, 6.383e-5
-0.388, 6.433e-5
-0.387, 6.442e-5
-0.386, 6.482e-5
-0.385, 6.516e-5
-0.384, 6.540e-5
-0.383, 6.569e-5
-0.382, 6.605e-5
-0.381, 6.618e-5
-0.380, 6.662e-5
-0.379, 6.671e-5
-0.378, 6.713e-5
-0.377, 6.734e-5
-0.376, 6.755e-5
-0.375, 6.780e-5
-0.374, 6.812e-5
-0.373, 6.826e-5
-0.372, 6.866e-5
-0.371, 6.863e-5
-0.370, 6.903e-5
-0.369, 6.926e-5
-0.368, 6.947e-5
-0.367, 6.967e-5
-0.366, 6.999e-5
-0.365, 7.012e-5
-0.364, 7.049e-5
-0.363, 7.054e-5
-0.362, 7.082e-5
-0.361, 7.100e-5
-0.360, 7.116e-5
-0.359, 7.142e-5
-0.358, 7.163e-5
-0.357, 7.179e-5
-0.356, 7.207e-5
-0.355, 7.211e-5
-0.354, 7.236e-5
-0.353, 7.267e-5
-0.352, 7.279e-5
-0.351, 7.297e-5
-0.350, 5.637e-5
-0.351, 2.669e-5
-0.352, 1.289e-5
-0.353, 3.704e-6
-0.354, -2.998e-6
-0.355, -8.558e-6
-0.356, -1.308e-5
-0.357, -1.689e-5
-0.358, -2.025e-5
-0.359, -2.329e-5
-0.360, -2.577e-5
-0.361, -2.837e-5
-0.362, -3.042e-5
-0.363, -3.249e-5
-0.364, -3.436e-5
-0.365, -3.611e-5
-0.366, -3.770e-5
-0.367, -3.937e-5
-0.368, -4.062e-5
-0.369, -4.210e-5
-0.370, -4.322e-5
-0.371, -4.445e-5
-0.372, -4.560e-5
-0.373, -4.672e-5
-0.374, -4.777e-5
-0.375, -4.882e-5
-0.376, -4.972e-5
-0.377, -5.082e-5
-0.378, -5.161e-5
-0.379, -5.254e-5
-0.380, -5.341e-5
-0.381, -5.413e-5
-0.382, -5.493e-5
-0.383, -5.572e-5
-0.384, -5.635e-5
-0.385, -5.724e-5
-0.386, -5.778e-5
-0.387, -5.851e-5
-0.388, -5.918e-5
-0.389, -5.976e-5
-0.390, -6.046e-5
-0.391, -6.113e-5
-0.392, -6.155e-5
-0.393, -6.233e-5
-0.394, -6.270e-5
-0.395, -6.337e-5
-0.396, -6.388e-5
-0.397, -6.429e-5
-0.398, -6.482e-5
-0.399, -6.542e-5
-0.400, -6.581e-5
-0.401, -6.650e-5
-0.402, -6.683e-5
-0.403, -6.737e-5
-0.404, -6.793e-5
-0.405, -6.833e-5
-0.406, -6.879e-5
-0.407, -6.927e-5
-0.408, -6.962e-5
-0.409, -7.039e-5
-0.410, -7.113e-5
-0.411, -7.134e-5
-0.412, -7.165e-5
-0.413, -7.190e-5
-0.414, -7.236e-5
-0.415, -7.278e-5
-0.416, -7.310e-5
-0.417, -7.366e-5
-0.418, -7.386e-5
-0.419, -7.432e-5
-0.420, -7.470e-5
-0.421, -7.502e-5
-0.422, -7.540e-5
-0.423, -7.586e-5
-0.424, -7.611e-5
-0.425, -7.664e-5
-0.426, -7.684e-5
-0.427, -7.729e-5
-0.428, -7.768e-5
-0.429, -7.805e-5
-0.430, -7.835e-5
-0.431, -7.880e-5
-0.432, -7.904e-5
-0.433, -7.952e-5
-0.434, -7.973e-5
-0.435, -8.013e-5
-0.436, -8.051e-5
-0.437, -8.081e-5
-0.438, -8.111e-5
-0.439, -8.152e-5
-0.440, -8.173e-5
-0.441, -8.226e-5
-0.442, -8.247e-5
-0.443, -8.287e-5
-0.444, -8.321e-5
-0.445, -8.350e-5
-0.446, -8.380e-5
-0.447, -8.422e-5
-0.448, -8.440e-5
-0.449, -8.492e-5
-0.450, -6.741e-5
-0.449, -3.598e-5
-0.448, -2.135e-5
-0.447, -1.156e-5
-0.446, -4.109e-6
-0.445, 1.612e-6
-0.444, 6.633e-6
-0.443, 1.056e-5
-0.442, 1.428e-5
-0.441, 1.739e-5
-0.440, 2.021e-5
-0.439, 2.268e-5
-0.438, 2.509e-5
-0.437, 2.709e-5
-0.436, 2.926e-5
-0.435, 3.085e-5
-0.434, 3.260e-5
-0.433, 3.417e-5
-0.432, 3.553e-5
-0.431, 3.692e-5
-0.430, 3.822e-5
-0.429, 3.943e-5
-0.428, 4.069e-5
-0.427, 4.162e-5
-0.426, 4.276e-5
-0.425, 4.375e-5
-0.424, 4.468e-5
-0.423, 4.554e-5
-0.422, 4.645e-5
-0.421, 4.721e-5
-0.420, 4.819e-5
-0.419, 4.875e-5
-0.418, 4.961e-5
-0.417, 5.030e-5
-0.416, 5.101e-5
-0.415, 5.163e-5
-0.414, 5.236e-5
-0.413, 5.278e-5
-0.412, 5.359e-5
-0.411, 5.394e-5
-0.410, 5.510e-5
-0.409, 5.561e-5
-0.408, 5.588e-5
-0.407, 5.631e-5
-0.406, 5.681e-5
-0.405, 5.720e-5
-0.404, 5.781e-5
-0.403, 5.808e-5
-0.402, 5.862e-5
-0.401, 5.905e-5
-0.400, 5.938e-5
-0.399, 5.979e-5
-0.398, 6.030e-5
-0.397, 6.044e-5
-0.396, 6.103e-5
-0.395, 6.121e-5
-0.394, 6.171e-5
-0.393, 6.206e-5
-0.392, 6.240e-5
-0.391, 6.277e-5
-0.390, 6.320e-5
-0.389, 6.335e-5
-0.388, 6.385e-5
-0.387, 6.395e-5
-0.386, 6.439e-5
-0.385, 6.470e-5
-0.384, 6.497e-5
-0.383, 6.526e-5
-0.382, 6.558e-5
-0.381, 6.573e-5
-0.380, 6.619e-5
-0.379, 6.629e-5
-0.378, 6.666e-5
-0.377, 6.691e-5
-0.376, 6.714e-5
-0.375, 6.740e-5
-0.374, 6.767e-5
-0.373, 6.781e-5
-0.372, 6.823e-5
-0.371, 6.825e-5
-0.370, 6.861e-5
-0.369, 6.887e-5
-0.368, 6.904e-5
-0.367, 6.928e-5
-0.366, 6.958e-5
-0.365, 6.968e-5
-0.364, 7.012e-5
-0.363, 7.010e-5
-0.362, 7.044e-5
-0.361, 7.065e-5
-0.360, 7.085e-5
-0.359, 7.103e-5
-0.358, 7.126e-5
-0.357, 7.136e-5
-0.356, 7.173e-5
-0.355, 7.171e-5
-0.354, 7.208e-5
-0.353, 7.226e-5
-0.352, 7.245e-5
-0.351, 7.260e-5
-0.350, 5.604e-5
-0.351, 2.624e-5
-0.352, 1.259e-5
-0.353, 3.292e-6
-0.354, -3.320e-6
-0.355, -8.929e-6
-0.356, -1.341e-5
-0.357, -1.728e-5
-0.358, -2.059e-5
-0.359, -2.361e-5
-0.360, -2.613e-5
-0.361, -2.869e-5
-0.362, -3.075e-5
-0.363, -3.282e-5
-0.364, -3.468e-5
-0.365, -3.644e-5
-0.366, -3.801e-5
-0.367, -3.961e-5
-0.368, -4.089e-5
-0.369, -4.238e-5
-0.370, -4.352e-5
-0.371, -4.478e-5
-0.372, -4.588e-5
-0.373, -4.700e-5
-0.374, -4.802e-5
-0.375, -4.916e-5
-0.376, -4.998e-5
-0.377, -5.111e-5
-0.378, -5.186e-5
-0.379, -5.279e-5
-0.380, -5.361e-5
-0.381, -5.439e-5
-0.382, -5.513e-5
-0.383, -5.601e-5
-0.384, -5.655e-5
-0.385, -5.751e-5
-0.386, -5.797e-5
-0.387, -5.877e-5
-0.388, -5.944e-5
-0.389, -6.004e-5
-0.390, -6.063e-5
-0.391, -6.137e-5
-0.392, -6.176e-5
-0.393, -6.256e-5
-0.394, -6.289e-5
-0.395, -6.361e-5
-0.396, -6.404e-5
-0.397, -6.456e-5
-0.398, -6.506e-5
-0.399, -6.568e-5
-0.400, -6.598e-5
-0.401, -6.668e-5
-0.402, -6.703e-5
-0.403, -6.765e-5
-0.404, -6.810e-5
-0.405, -6.856e-5
-0.406, -6.894e-5
-0.407, -6.950e-5
-0.408, -6.976e-5
-0.409, -7.059e-5
-0.410, -7.136e-5
-0.411, -7.149e-5
-0.412, -7.180e-5
-0.413, -7.212e-5
-0.414, -7.251e-5
-0.415, -7.299e-5
-0.416, -7.328e-5
-0.417, -7.383e-5
-0.418, -7.401e-5
-0.419, -7.452e-5
-0.420, -7.485e-5
-0.421, -7.526e-5
-0.422, -7.549e-5
-0.423, -7.599e-5
-0.424, -7.627e-5
-0.425, -7.686e-5
-0.426, -7.702e-5
-0.427, -7.749e-5
-0.428, -7.783e-5
-0.429, -7.817e-5
-0.430, -7.854e-5
-0.431, -7.899e-5
-0.432, -7.918e-5
-0.433, -7.969e-5
-0.434, -7.989e-5
-0.435, -8.032e-5
-0.436, -8.059e-5
-0.437, -8.097e-5
-0.438, -8.124e-5
-0.439, -8.174e-5
-0.440, -8.188e-5
-0.441, -8.245e-5
-0.442, -8.259e-5
-0.443, -8.302e-5
-0.444, -8.334e-5
-0.445, -8.367e-5
-0.446, -8.395e-5
-0.447, -8.440e-5
-0.448, -8.450e-5
-0.449, -8.508e-5
-0.450, -6.753e-5
-0.449, -3.611e-5
-0.448, -2.144e-5
-0.447, -1.165e-5
-0.446, -4.220e-6
-0.445, 1.457e-6
-0.444, 6.507e-6
-0.443, 1.043e-5
-0.442, 1.416e-5
-0.441, 1.727e-5
-0.440, 2.008e-5
-0.439, 2.261e-5
-0.438, 2.500e-5
-0.437, 2.696e-5
-0.436, 2.914e-5
-0.435, 3.074e-5
-0.434, 3.247e-5
-0.433, 3.408e-5
-0.432, 3.541e-5
-0.431, 3.676e-5
-0.430, 3.820e-5
-0.429, 3.924e-5
-0.428, 4.067e-5
-0.427, 4.148e-5
-0.426, 4.265e-5
-0.425, 4.360e-5
-0.424, 4.456e-5
-0.423, 4.540e-5
-0.422, 4.638e-5
-0.421, 4.708e-5
-0.420, 4.809e-5
-0.419, 4.864e-5
-0.418, 4.950e-5
-0.417, 5.020e-5
-0.416, 5.094e-5
-0.415, 5.155e-5
-0.414, 5.224e-5
-0.413, 5.267e-5
-0.412, 5.350e-5
-0.411, 5.384e-5
-0.410, 5.505e-5
-0.409, 5.541e-5
-0.408, 5.586e-5
-0.407, 5.616e-5
-0.406, 5.676e-5
-0.405, 5.703e-5
-0.404, 5.772e-5
-0.403, 5.795e-5
-0.402, 5.853e-5
-0.401, 5.892e-5
-0.400, 5.934e-5
-0.399, 5.969e-5
-0.398, 6.021e-5
-0.397, 6.033e-5
-0.396, 6.097e-5
-0.395, 6.116e-5
-0.394, 6.165e-5
-0.393, 6.195e-5
-0.392, 6.232e-5
-0.391, 6.264e-5
-0.390, 6.314e-5
-0.389, 6.324e-5
-0.388, 6.378e-5
-0.387, 6.388e-5
-0.386, 6.433e-5
-0.385, 6.458e-5
-0.384, 6.488e-5
-0.383, 6.515e-5
-0.382, 6.554e-5
-0.381, 6.566e-5
-0.380, 6.610e-5
-0.379, 6.615e-5
-0.378, 6.659e-5
-0.377, 6.681e-5
-0.376, 6.714e-5
-0.375, 6.731e-5
-0.374, 6.761e-5
-0.373, 6.773e-5
-0.372, 6.818e-5
-0.371, 6.812e-5
-0.370, 6.854e-5
-0.369, 6.879e-5
-0.368, 6.898e-5
-0.367, 6.917e-5
-0.366, 6.954e-5
-0.365, 6.962e-5
-0.364, 7.005e-5
-0.363, 7.001e-5
-0.362, 7.036e-5
-0.361, 7.055e-5
-0.360, 7.075e-5
-0.359, 7.093e-5
-0.358, 7.120e-5
-0.357, 7.128e-5
-0.356, 7.172e-5
-0.355, 7.164e-5
-0.354, 7.202e-5
-0.353, 7.213e-5
-0.352, 7.237e-5
-0.351, 7.250e-5
-0.350, 5.596e-5
-0.351, 2.616e-5
-0.352, 1.249e-5
-0.353, 3.185e-6
-0.354, -3.474e-6
-0.355, -9.003e-6
-0.356, -1.349e-5
-0.357, -1.735e-5
-0.358, -2.067e-5
-0.359, -2.373e-5
-0.360, -2.621e-5
-0.361, -2.882e-5
-0.362, -3.076e-5
-0.363, -3.293e-5
-0.364, -3.473e-5
-0.365, -3.652e-5
-0.366, -3.809e-5
-0.367, -3.972e-5
-0.368, -4.093e-5
-0.369, -4.254e-5
-0.370, -4.359e-5
-0.371, -4.484e-5
-0.372, -4.601e-5
-0.373, -4.708e-5
-0.374, -4.810e-5
-0.375, -4.925e-5
-0.376, -5.005e-5
-0.377, -5.117e-5
-0.378, -5.188e-5
-0.379, -5.288e-5
-0.380, -5.369e-5
-0.381, -5.445e-5
-0.382, -5.519e-5
-0.383, -5.608e-5
-0.384, -5.662e-5
-0.385, -5.756e-5
-0.386, -5.799e-5
-0.387, -5.882e-5
-0.388, -5.944e-5
-0.389, -6.012e-5
-0.390, -6.068e-5
-0.391, -6.141e-5
-0.392, -6.182e-5
-0.393, -6.259e-5
-0.394, -6.294e-5
-0.395, -6.366e-5
-0.396, -6.414e-5
-0.397, -6.455e-5
-0.398, -6.509e-5
-0.399, -6.573e-5
-0.400, -6.609e-5
-0.401, -6.679e-5
-0.402, -6.705e-5
-0.403, -6.775e-5
-0.404, -6.813e-5
-0.405, -6.856e-5
-0.406, -6.898e-5
-0.407, -6.953e-5
-0.408, -6.981e-5
-0.409, -7.064e-5
-0.410, -7.137e-5
-0.411, -7.155e-5
-0.412, -7.185e-5
-0.413, -7.217e-5
-0.414, -7.247e-5
-0.415, -7.304e-5
-0.416, -7.332e-5
-0.417, -7.386e-5
-0.418, -7.406e-5
-0.419, -7.456e-5
-0.420, -7.489e-5
-0.421, -7.526e-5
-0.422, -7.554e-5
-0.423, -7.606e-5
-0.424, -7.627e-5
-0.425, -7.692e-5
-0.426, -7.702e-5
-0.427, -7.753e-5
-0.428, -7.789e-5
-0.429, -7.827e-5
-0.430, -7.854e-5
-0.431, -7.907e-5
-0.432, -7.916e-5
-0.433, -7.976e-5
-0.434, -7.990e-5
-0.435, -8.032e-5
-0.436, -8.065e-5
-0.437, -8.098e-5
-0.438, -8.125e-5
-0.439, -8.174e-5
-0.440, -8.195e-5
-0.441, -8.247e-5
-0.442, -8.262e-5
-0.443, -8.310e-5
-0.444, -8.336e-5
-0.445, -8.367e-5
-0.446, -8.398e-5
-0.447, -8.442e-5
-0.448, -8.457e-5
-0.449, -8.515e-5
-0.450, -6.757e-5
-0.449, -3.611e-5
-0.448, -2.144e-5
-0.447, -1.172e-5
-0.446, -4.209e-6
-0.445, 1.443e-6
-0.444, 6.531e-6
-0.443, 1.041e-5
-0.442, 1.421e-5
-0.441, 1.726e-5
-0.440, 2.007e-5
-0.439, 2.254e-5
-0.438, 2.499e-5
-0.437, 2.692e-5
-0.436, 2.913e-5
-0.435, 3.071e-5
-0.434, 3.252e-5
-0.433, 3.403e-5
-0.432, 3.548e-5
-0.431, 3.675e-5
-0.430, 3.812e-5
-0.429, 3.928e-5
-0.428, 4.064e-5
-0.427, 4.149e-5
-0.426, 4.263e-5
-0.425, 4.362e-5
-0.424, 4.462e-5
-0.423, 4.539e-5
-0.422, 4.638e-5
-0.421, 4.707e-5
-0.420, 4.811e-5
-0.419, 4.861e-5
-0.418, 4.954e-5
-0.417, 5.021e-5
-0.416, 5.095e-5
-0.415, 5.154e-5
-0.414, 5.222e-5
-0.413, 5.269e-5
-0.412, 5.348e-5
-0.411, 5.384e-5
-0.410, 5.502e-5
-0.409, 5.544e-5
-0.408, 5.582e-5
-0.407, 5.618e-5
-0.406, 5.675e-5
-0.405, 5.702e-5
-0.404, 5.770e-5
-0.403, 5.795e-5
-0.402, 5.851e-5
-0.401, 5.892e-5
-0.400, 5.933e-5
-0.399, 5.969e-5
-0.398, 6.019e-5
-0.397, 6.036e-5
-0.396, 6.096e-5
-0.395, 6.110e-5
-0.394, 6.166e-5
-0.393, 6.194e-5
-0.392, 6.233e-5
-0.391, 6.266e-5
-0.390, 6.311e-5
-0.389, 6.320e-5
-0.388, 6.376e-5
-0.387, 6.382e-5
-0.386, 6.428e-5
-0.385, 6.459e-5
-0.384, 6.490e-5
-0.383, 6.511e-5
-0.382, 6.556e-5
-0.381, 6.561e-5
-0.380, 6.611e-5
-0.379, 6.618e-5
-0.378, 6.663e-5
-0.377, 6.680e-5
-0.376, 6.709e-5
-0.375, 6.723e-5
-0.374, 6.762e-5
-0.373, 6.771e-5
-0.372, 6.821e-5
-0.371, 6.815e-5
-0.370, 6.854e-5
-0.369, 6.875e-5
-0.368, 6.899e-5
-0.367, 6.918e-5
-0.366, 6.950e-5
-0.365, 6.959e-5
-0.364, 7.010e-5
-0.363, 7.005e-5
-0.362, 7.038e-5
-0.361, 7.057e-5
-0.360, 7.079e-5
-0.359, 7.090e-5
-0.358, 7.126e-5
-0.357, 7.128e-5
-0.356, 7.168e-5
-0.355, 7.165e-5
-0.354, 7.201e-5
-0.353, 7.213e-5
-0.352, 7.238e-5
-0.351, 7.256e-5
-0.350, 5.593e-5
-0.351, 2.610e-5
-0.352, 1.249e-5
-0.353, 3.151e-6
-0.354, -3.498e-6
-0.355, -9.052e-6
-0.356, -1.355e-5
-0.357, -1.741e-5
-0.358, -2.067e-5
-0.359, -2.375e-5
-0.360, -2.630e-5
-0.361, -2.883e-5
-0.362, -3.083e-5
-0.363, -3.294e-5
-0.364, -3.483e-5
-0.365, -3.655e-5
-0.366, -3.815e-5
-0.367, -3.982e-5
-0.368, -4.097e-5
-0.369, -4.253e-5
-0.370, -4.362e-5
-0.371, -4.488e-5
-0.372, -4.599e-5
-0.373, -4.713e-5
-0.374, -4.818e-5
-0.375, -4.925e-5
-0.376, -5.010e-5
-0.377, -5.129e-5
-0.378, -5.192e-5
-0.379, -5.288e-5
-0.380, -5.374e-5
-0.381, -5.447e-5
-0.382, -5.524e-5
-0.383, -5.610e-5
-0.384, -5.662e-5
-0.385, -5.759e-5
-0.386, -5.807e-5
-0.387, -5.882e-5
-0.388, -5.945e-5
-0.389, -6.014e-5
-0.390, -6.065e-5
-0.391, -6.144e-5
-0.392, -6.188e-5
-0.393, -6.264e-5
-0.394, -6.294e-5
-0.395, -6.363e-5
-0.396, -6.419e-5
-0.397, -6.461e-5
-0.398, -6.511e-5
-0.399, -6.574e-5
-0.400, -6.605e-5
-0.401, -6.675e-5
-0.402, -6.710e-5
-0.403, -6.773e-5
-0.404, -6.815e-5
-0.405, -6.863e-5
-0.406, -6.896e-5
-0.407, -6.955e-5
-0.408, -6.984e-5
-0.409, -7.067e-5
-0.410, -7.135e-5
-0.411, -7.155e-5
-0.412, -7.188e-5
-0.413, -7.218e-5
-0.414, -7.253e-5
-0.415, -7.307e-5
-0.416, -7.331e-5
-0.417, -7.388e-5
-0.418, -7.408e-5
-0.419, -7.457e-5
-0.420, -7.484e-5
-0.421, -7.527e-5
-0.422, -7.558e-5
-0.423, -7.606e-5
-0.424, -7.631e-5
-0.425, -7.688e-5
-0.426, -7.701e-5
-0.427, -7.751e-5
-0.428, -7.790e-5
-0.429, -7.829e-5
-0.430, -7.853e-5
-0.431, -7.901e-5
-0.432, -7.924e-5
-0.433, -7.976e-5
-0.434, -7.989e-5
-0.435, -8.035e-5
-0.436, -8.067e-5
-0.437, -8.099e-5
-0.438, -8.125e-5
-0.439, -8.178e-5
-0.440, -8.193e-5
-0.441, -8.247e-5
-0.442, -8.262e-5
-0.443, -8.307e-5
-0.444, -8.334e-5
-0.445, -8.366e-5
-0.446, -8.399e-5
-0.447, -8.445e-5
-0.448, -8.453e-5
-0.449, -8.511e-5
-0.450, -6.758e-5
-0.449, -3.611e-5
-0.448, -2.137e-5
-0.447, -1.168e-5
-0.446, -4.203e-6
-0.445, 1.483e-6
-0.444, 6.547e-6
-0.443, 1.046e-5
-0.442, 1.423e-5
-0.441, 1.731e-5
-0.440, 2.011e-5
-0.439, 2.257e-5
-0.438, 2.506e-5
-0.437, 2.701e-5
-0.436, 2.918e-5
-0.435, 3.073e-5
-0.434, 3.256e-5
-0.433, 3.408e-5
-0.432, 3.545e-5
-0.431, 3.674e-5
-0.430, 3.823e-5
-0.429, 3.928e-5
-0.428, 4.061e-5
-0.427, 4.154e-5
-0.426, 4.264e-5
-0.425, 4.367e-5
-0.424, 4.458e-5
-0.423, 4.543e-5
-0.422, 4.639e-5
-0.421, 4.712e-5
-0.420, 4.811e-5
-0.419, 4.864e-5
-0.418, 4.953e-5
-0.417, 5.021e-5
-0.416, 5.096e-5
-0.415, 5.156e-5
-0.414, 5.226e-5
-0.413, 5.270e-5
-0.412, 5.349e-5
-0.411, 5.387e-5
-0.410, 5.498e-5
-0.409, 5.547e-5
-0.408, 5.581e-5
-0.407, 5.622e-5
-0.406, 5.674e-5
-0.405, 5.706e-5
-0.404, 5.768e-5
-0.403, 5.798e-5
-0.402, 5.853e-5
-0.401, 5.891e-5
-0.400, 5.930e-5
-0.399, 5.971e-5
-0.398, 6.021e-5
-0.397, 6.040e-5
-0.396, 6.087e-5
-0.395, 6.112e-5
-0.394, 6.164e-5
-0.393, 6.195e-5
-0.392, 6.230e-5
-0.391, 6.264e-5
-0.390, 6.312e-5
-0.389, 6.329e-5
-0.388, 6.376e-5
-0.387, 6.390e-5
-0.386, 6.428e-5
-0.385, 6.462e-5
-0.384, 6.488e-5
-0.383, 6.514e-5
-0.382, 6.558e-5
-0.381, 6.566e-5
-0.380, 6.609e-5
-0.379, 6.619e-5
-0.378, 6.663e-5
-0.377, 6.684e-5
-0.376, 6.708e-5
-0.375, 6.733e-5
-0.374, 6.765e-5
-0.373, 6.772e-5
-0.372, 6.818e-5
-0.371, 6.812e-5
-0.370, 6.855e-5
-0.369, 6.876e-5
-0.368, 6.897e-5
-0.367, 6.917e-5
-0.366, 6.950e-5
-0.365, 6.963e-5
-0.364, 7.006e-5
-0.363, 7.007e-5
-0.362, 7.037e-5
-0.361, 7.053e-5
-0.360, 7.077e-5
-0.359, 7.098e-5
-0.358, 7.122e-5
-0.357, 7.132e-5
-0.356, 7.167e-5
-0.355, 7.170e-5
-0.354, 7.204e-5
-0.353, 7.216e-5
-0.352, 7.239e-5
-0.351, 7.251e-5
-0.350, 5.595e-5
-0.351, 2.606e-5
-0.352, 1.244e-5
-0.353, 3.122e-6
-0.354, -3.558e-6
-0.355, -9.087e-6
-0.356, -1.356e-5
-0.357, -1.744e-5
-0.358, -2.071e-5
-0.359, -2.379e-5
-0.360, -2.626e-5
-0.361, -2.888e-5
-0.362, -3.083e-5
-0.363, -3.296e-5
-0.364, -3.485e-5
-0.365, -3.657e-5
-0.366, -3.816e-5
-0.367, -3.977e-5
-0.368, -4.100e-5
-0.369, -4.254e-5
-0.370, -4.365e-5
-0.371, -4.485e-5
-0.372, -4.603e-5
-0.373, -4.716e-5
-0.374, -4.812e-5
-0.375, -4.927e-5
-0.376, -5.012e-5
-0.377, -5.123e-5
-0.378, -5.195e-5
-0.379, -5.289e-5
-0.380, -5.370e-5
-0.381, -5.445e-5
-0.382, -5.522e-5
-0.383, -5.609e-5
-0.384, -5.670e-5
-0.385, -5.756e-5
-0.386, -5.810e-5
-0.387, -5.882e-5
-0.388, -5.951e-5
-0.389, -6.010e-5
-0.390, -6.070e-5
-0.391, -6.146e-5
-0.392, -6.186e-5
-0.393, -6.261e-5
-0.394, -6.302e-5
-0.395, -6.364e-5
-0.396, -6.417e-5
-0.397, -6.458e-5
-0.398, -6.511e-5
-0.399, -6.575e-5
-0.400, -6.608e-5
-0.401, -6.677e-5
-0.402, -6.706e-5
-0.403, -6.772e-5
-0.404, -6.816e-5
-0.405, -6.859e-5
-0.406, -6.899e-5
-0.407, -6.954e-5
-0.408, -6.993e-5
-0.409, -7.061e-5
-0.410, -7.138e-5
-0.411, -7.156e-5
-0.412, -7.188e-5
-0.413, -7.218e-5
-0.414, -7.256e-5
-0.415, -7.304e-5
-0.416, -7.333e-5
-0.417, -7.387e-5
-0.418, -7.403e-5
-0.419, -7.455e-5
-0.420, -7.489e-5
-0.421, -7.530e-5
-0.422, -7.557e-5
-0.423, -7.606e-5
-0.424, -7.632e-5
-0.425, -7.684e-5
-0.426, -7.699e-5
-0.427, -7.755e-5
-0.428, -7.787e-5
-0.429, -7.824e-5
-0.430, -7.855e-5
-0.431, -7.902e-5
-0.432, -7.923e-5
-0.433, -7.975e-5
-0.434, -7.987e-5
-0.435, -8.034e-5
-0.436, -8.066e-5
-0.437, -8.102e-5
-0.438, -8.128e-5
-0.439, -8.170e-5
-0.440, -8.193e-5
-0.441, -8.248e-5
-0.442, -8.260e-5
-0.443, -8.305e-5
-0.444, -8.338e-5
-0.445, -8.364e-5
-0.446, -8.396e-5
-0.447, -8.443e-5
-0.448, -8.457e-5
-0.449, -8.513e-5
