# Supplementary material for: The synergistic effect of Hf-O-Ru bonds and oxygen vacancies in Ru/HfO2 for enhanced hydrogen evolution
Source: Nat Commun. 2022 Mar 11;13:1270. doi: 10.1038/s41467-022-28947-9 (PMC8917135; doi:10.1038/s41467-022-28947-9)
Supplement: Supplementary file 3 — Source Data [file 41467_2022_28947_MOESM3_ESM.zip › source data-1/Figure 3/Figure 3d/Vo-RuHfO2-O/CV-120.txt]

Nov. 27, 2020   12:59:57
Cyclic Voltammetry
File: cv-120
Data Source:  Experiment
Instrument Model:  CHI760E
Header: 
Note: 

Init E (V) = -0.45
High E (V) = -0.35
Low E (V) = -0.45
Init P/N = P
Scan Rate (V/s) = 0.12
Segment = 12
Sample Interval (V) = 0.001
Quiet Time (sec) = 2
Sensitivity (A/V) = 0.001

Segment 1:

Segment 2:

Segment 3:

Segment 4:

Segment 5:

Segment 6:

Segment 7:

Segment 8:

Segment 9:

Segment 10:

Segment 11:

Segment 12:

Potential/V, Current/A

-0.450, 1.236e-6
-0.449, 1.828e-5
-0.448, 2.656e-5
-0.447, 3.235e-5
-0.446, 3.664e-5
-0.445, 4.015e-5
-0.444, 4.308e-5
-0.443, 4.577e-5
-0.442, 4.794e-5
-0.441, 5.013e-5
-0.440, 5.165e-5
-0.439, 5.328e-5
-0.438, 5.490e-5
-0.437, 5.611e-5
-0.436, 5.759e-5
-0.435, 5.865e-5
-0.434, 5.973e-5
-0.433, 6.094e-5
-0.432, 6.160e-5
-0.431, 6.280e-5
-0.430, 6.357e-5
-0.429, 6.449e-5
-0.428, 6.528e-5
-0.427, 6.593e-5
-0.426, 6.673e-5
-0.425, 6.740e-5
-0.424, 6.809e-5
-0.423, 6.865e-5
-0.422, 6.929e-5
-0.421, 6.992e-5
-0.420, 7.047e-5
-0.419, 7.103e-5
-0.418, 7.145e-5
-0.417, 7.219e-5
-0.416, 7.256e-5
-0.415, 7.309e-5
-0.414, 7.368e-5
-0.413, 7.389e-5
-0.412, 7.461e-5
-0.411, 7.483e-5
-0.410, 7.585e-5
-0.409, 7.635e-5
-0.408, 7.631e-5
-0.407, 7.675e-5
-0.406, 7.696e-5
-0.405, 7.734e-5
-0.404, 7.780e-5
-0.403, 7.798e-5
-0.402, 7.845e-5
-0.401, 7.877e-5
-0.400, 7.902e-5
-0.399, 7.927e-5
-0.398, 7.961e-5
-0.397, 7.983e-5
-0.396, 8.010e-5
-0.395, 8.050e-5
-0.394, 8.066e-5
-0.393, 8.116e-5
-0.392, 8.123e-5
-0.391, 8.156e-5
-0.390, 8.197e-5
-0.389, 8.203e-5
-0.388, 8.248e-5
-0.387, 8.252e-5
-0.386, 8.284e-5
-0.385, 8.325e-5
-0.384, 8.326e-5
-0.383, 8.365e-5
-0.382, 8.383e-5
-0.381, 8.407e-5
-0.380, 8.436e-5
-0.379, 8.447e-5
-0.378, 8.479e-5
-0.377, 8.501e-5
-0.376, 8.524e-5
-0.375, 8.531e-5
-0.374, 8.560e-5
-0.373, 8.579e-5
-0.372, 8.602e-5
-0.371, 8.610e-5
-0.370, 8.633e-5
-0.369, 8.671e-5
-0.368, 8.669e-5
-0.367, 8.694e-5
-0.366, 8.726e-5
-0.365, 8.729e-5
-0.364, 8.771e-5
-0.363, 8.765e-5
-0.362, 8.784e-5
-0.361, 8.818e-5
-0.360, 8.815e-5
-0.359, 8.856e-5
-0.358, 8.864e-5
-0.357, 8.873e-5
-0.356, 8.906e-5
-0.355, 8.904e-5
-0.354, 8.933e-5
-0.353, 8.951e-5
-0.352, 8.971e-5
-0.351, 8.982e-5
-0.350, 6.865e-5
-0.351, 3.652e-5
-0.352, 2.101e-5
-0.353, 1.058e-5
-0.354, 2.607e-6
-0.355, -3.764e-6
-0.356, -9.296e-6
-0.357, -1.379e-5
-0.358, -1.776e-5
-0.359, -2.150e-5
-0.360, -2.447e-5
-0.361, -2.751e-5
-0.362, -3.011e-5
-0.363, -3.250e-5
-0.364, -3.500e-5
-0.365, -3.689e-5
-0.366, -3.903e-5
-0.367, -4.082e-5
-0.368, -4.251e-5
-0.369, -4.424e-5
-0.370, -4.565e-5
-0.371, -4.718e-5
-0.372, -4.857e-5
-0.373, -4.993e-5
-0.374, -5.129e-5
-0.375, -5.248e-5
-0.376, -5.371e-5
-0.377, -5.484e-5
-0.378, -5.608e-5
-0.379, -5.696e-5
-0.380, -5.817e-5
-0.381, -5.897e-5
-0.382, -5.999e-5
-0.383, -6.105e-5
-0.384, -6.170e-5
-0.385, -6.281e-5
-0.386, -6.351e-5
-0.387, -6.430e-5
-0.388, -6.527e-5
-0.389, -6.584e-5
-0.390, -6.675e-5
-0.391, -6.751e-5
-0.392, -6.822e-5
-0.393, -6.897e-5
-0.394, -6.952e-5
-0.395, -7.032e-5
-0.396, -7.097e-5
-0.397, -7.149e-5
-0.398, -7.223e-5
-0.399, -7.290e-5
-0.400, -7.351e-5
-0.401, -7.405e-5
-0.402, -7.471e-5
-0.403, -7.518e-5
-0.404, -7.598e-5
-0.405, -7.647e-5
-0.406, -7.692e-5
-0.407, -7.763e-5
-0.408, -7.805e-5
-0.409, -7.901e-5
-0.410, -7.983e-5
-0.411, -7.991e-5
-0.412, -8.056e-5
-0.413, -8.071e-5
-0.414, -8.135e-5
-0.415, -8.177e-5
-0.416, -8.231e-5
-0.417, -8.285e-5
-0.418, -8.316e-5
-0.419, -8.373e-5
-0.420, -8.420e-5
-0.421, -8.459e-5
-0.422, -8.508e-5
-0.423, -8.554e-5
-0.424, -8.603e-5
-0.425, -8.644e-5
-0.426, -8.695e-5
-0.427, -8.728e-5
-0.428, -8.792e-5
-0.429, -8.825e-5
-0.430, -8.861e-5
-0.431, -8.923e-5
-0.432, -8.937e-5
-0.433, -9.005e-5
-0.434, -9.038e-5
-0.435, -9.074e-5
-0.436, -9.129e-5
-0.437, -9.148e-5
-0.438, -9.206e-5
-0.439, -9.235e-5
-0.440, -9.275e-5
-0.441, -9.326e-5
-0.442, -9.357e-5
-0.443, -9.404e-5
-0.444, -9.437e-5
-0.445, -9.474e-5
-0.446, -9.518e-5
-0.447, -9.553e-5
-0.448, -9.593e-5
-0.449, -9.625e-5
-0.450, -7.444e-5
-0.449, -4.034e-5
-0.448, -2.419e-5
-0.447, -1.294e-5
-0.446, -4.388e-6
-0.445, 2.223e-6
-0.444, 8.165e-6
-0.443, 1.277e-5
-0.442, 1.701e-5
-0.441, 2.076e-5
-0.440, 2.391e-5
-0.439, 2.708e-5
-0.438, 2.967e-5
-0.437, 3.231e-5
-0.436, 3.459e-5
-0.435, 3.654e-5
-0.434, 3.859e-5
-0.433, 4.047e-5
-0.432, 4.216e-5
-0.431, 4.377e-5
-0.430, 4.532e-5
-0.429, 4.679e-5
-0.428, 4.817e-5
-0.427, 4.954e-5
-0.426, 5.059e-5
-0.425, 5.199e-5
-0.424, 5.288e-5
-0.423, 5.403e-5
-0.422, 5.508e-5
-0.421, 5.592e-5
-0.420, 5.704e-5
-0.419, 5.778e-5
-0.418, 5.872e-5
-0.417, 5.968e-5
-0.416, 6.028e-5
-0.415, 6.126e-5
-0.414, 6.190e-5
-0.413, 6.267e-5
-0.412, 6.338e-5
-0.411, 6.399e-5
-0.410, 6.527e-5
-0.409, 6.584e-5
-0.408, 6.622e-5
-0.407, 6.671e-5
-0.406, 6.732e-5
-0.405, 6.772e-5
-0.404, 6.838e-5
-0.403, 6.891e-5
-0.402, 6.930e-5
-0.401, 7.000e-5
-0.400, 7.026e-5
-0.399, 7.079e-5
-0.398, 7.136e-5
-0.397, 7.156e-5
-0.396, 7.229e-5
-0.395, 7.255e-5
-0.394, 7.307e-5
-0.393, 7.359e-5
-0.392, 7.379e-5
-0.391, 7.448e-5
-0.390, 7.477e-5
-0.389, 7.518e-5
-0.388, 7.554e-5
-0.387, 7.584e-5
-0.386, 7.624e-5
-0.385, 7.661e-5
-0.384, 7.693e-5
-0.383, 7.726e-5
-0.382, 7.765e-5
-0.381, 7.790e-5
-0.380, 7.826e-5
-0.379, 7.862e-5
-0.378, 7.882e-5
-0.377, 7.935e-5
-0.376, 7.946e-5
-0.375, 7.978e-5
-0.374, 8.010e-5
-0.373, 8.023e-5
-0.372, 8.076e-5
-0.371, 8.073e-5
-0.370, 8.117e-5
-0.369, 8.158e-5
-0.368, 8.163e-5
-0.367, 8.204e-5
-0.366, 8.226e-5
-0.365, 8.254e-5
-0.364, 8.288e-5
-0.363, 8.303e-5
-0.362, 8.328e-5
-0.361, 8.352e-5
-0.360, 8.383e-5
-0.359, 8.402e-5
-0.358, 8.429e-5
-0.357, 8.446e-5
-0.356, 8.474e-5
-0.355, 8.497e-5
-0.354, 8.510e-5
-0.353, 8.552e-5
-0.352, 8.562e-5
-0.351, 8.587e-5
-0.350, 6.475e-5
-0.351, 3.267e-5
-0.352, 1.741e-5
-0.353, 6.802e-6
-0.354, -9.841e-7
-0.355, -7.370e-6
-0.356, -1.281e-5
-0.357, -1.718e-5
-0.358, -2.122e-5
-0.359, -2.462e-5
-0.360, -2.778e-5
-0.361, -3.071e-5
-0.362, -3.322e-5
-0.363, -3.569e-5
-0.364, -3.793e-5
-0.365, -3.996e-5
-0.366, -4.187e-5
-0.367, -4.376e-5
-0.368, -4.536e-5
-0.369, -4.697e-5
-0.370, -4.856e-5
-0.371, -4.981e-5
-0.372, -5.139e-5
-0.373, -5.254e-5
-0.374, -5.383e-5
-0.375, -5.519e-5
-0.376, -5.611e-5
-0.377, -5.744e-5
-0.378, -5.840e-5
-0.379, -5.944e-5
-0.380, -6.057e-5
-0.381, -6.125e-5
-0.382, -6.240e-5
-0.383, -6.320e-5
-0.384, -6.404e-5
-0.385, -6.497e-5
-0.386, -6.567e-5
-0.387, -6.652e-5
-0.388, -6.733e-5
-0.389, -6.801e-5
-0.390, -6.879e-5
-0.391, -6.955e-5
-0.392, -7.023e-5
-0.393, -7.090e-5
-0.394, -7.160e-5
-0.395, -7.212e-5
-0.396, -7.302e-5
-0.397, -7.334e-5
-0.398, -7.404e-5
-0.399, -7.485e-5
-0.400, -7.521e-5
-0.401, -7.597e-5
-0.402, -7.640e-5
-0.403, -7.706e-5
-0.404, -7.775e-5
-0.405, -7.807e-5
-0.406, -7.881e-5
-0.407, -7.922e-5
-0.408, -7.974e-5
-0.409, -8.064e-5
-0.410, -8.142e-5
-0.411, -8.167e-5
-0.412, -8.201e-5
-0.413, -8.237e-5
-0.414, -8.282e-5
-0.415, -8.339e-5
-0.416, -8.388e-5
-0.417, -8.434e-5
-0.418, -8.483e-5
-0.419, -8.510e-5
-0.420, -8.582e-5
-0.421, -8.604e-5
-0.422, -8.648e-5
-0.423, -8.707e-5
-0.424, -8.734e-5
-0.425, -8.793e-5
-0.426, -8.822e-5
-0.427, -8.875e-5
-0.428, -8.929e-5
-0.429, -8.953e-5
-0.430, -9.009e-5
-0.431, -9.041e-5
-0.432, -9.078e-5
-0.433, -9.134e-5
-0.434, -9.164e-5
-0.435, -9.210e-5
-0.436, -9.251e-5
-0.437, -9.287e-5
-0.438, -9.319e-5
-0.439, -9.364e-5
-0.440, -9.401e-5
-0.441, -9.445e-5
-0.442, -9.488e-5
-0.443, -9.512e-5
-0.444, -9.572e-5
-0.445, -9.586e-5
-0.446, -9.631e-5
-0.447, -9.685e-5
-0.448, -9.697e-5
-0.449, -9.751e-5
-0.450, -7.543e-5
-0.449, -4.162e-5
-0.448, -2.527e-5
-0.447, -1.397e-5
-0.446, -5.604e-6
-0.445, 1.231e-6
-0.444, 6.969e-6
-0.443, 1.179e-5
-0.442, 1.590e-5
-0.441, 1.967e-5
-0.440, 2.304e-5
-0.439, 2.597e-5
-0.438, 2.879e-5
-0.437, 3.123e-5
-0.436, 3.355e-5
-0.435, 3.560e-5
-0.434, 3.752e-5
-0.433, 3.963e-5
-0.432, 4.110e-5
-0.431, 4.283e-5
-0.430, 4.446e-5
-0.429, 4.579e-5
-0.428, 4.733e-5
-0.427, 4.847e-5
-0.426, 4.983e-5
-0.425, 5.105e-5
-0.424, 5.198e-5
-0.423, 5.322e-5
-0.422, 5.407e-5
-0.421, 5.518e-5
-0.420, 5.612e-5
-0.419, 5.697e-5
-0.418, 5.786e-5
-0.417, 5.878e-5
-0.416, 5.963e-5
-0.415, 6.033e-5
-0.414, 6.116e-5
-0.413, 6.176e-5
-0.412, 6.254e-5
-0.411, 6.318e-5
-0.410, 6.440e-5
-0.409, 6.519e-5
-0.408, 6.542e-5
-0.407, 6.597e-5
-0.406, 6.653e-5
-0.405, 6.697e-5
-0.404, 6.765e-5
-0.403, 6.803e-5
-0.402, 6.865e-5
-0.401, 6.917e-5
-0.400, 6.950e-5
-0.399, 7.013e-5
-0.398, 7.053e-5
-0.397, 7.103e-5
-0.396, 7.145e-5
-0.395, 7.185e-5
-0.394, 7.236e-5
-0.393, 7.273e-5
-0.392, 7.322e-5
-0.391, 7.362e-5
-0.390, 7.420e-5
-0.389, 7.444e-5
-0.388, 7.480e-5
-0.387, 7.520e-5
-0.386, 7.546e-5
-0.385, 7.601e-5
-0.384, 7.620e-5
-0.383, 7.658e-5
-0.382, 7.702e-5
-0.381, 7.717e-5
-0.380, 7.770e-5
-0.379, 7.785e-5
-0.378, 7.833e-5
-0.377, 7.867e-5
-0.376, 7.880e-5
-0.375, 7.922e-5
-0.374, 7.939e-5
-0.373, 7.981e-5
-0.372, 7.999e-5
-0.371, 8.027e-5
-0.370, 8.057e-5
-0.369, 8.087e-5
-0.368, 8.108e-5
-0.367, 8.141e-5
-0.366, 8.173e-5
-0.365, 8.191e-5
-0.364, 8.224e-5
-0.363, 8.253e-5
-0.362, 8.258e-5
-0.361, 8.312e-5
-0.360, 8.310e-5
-0.359, 8.350e-5
-0.358, 8.374e-5
-0.357, 8.383e-5
-0.356, 8.432e-5
-0.355, 8.431e-5
-0.354, 8.467e-5
-0.353, 8.491e-5
-0.352, 8.506e-5
-0.351, 8.539e-5
-0.350, 6.418e-5
-0.351, 3.226e-5
-0.352, 1.676e-5
-0.353, 6.284e-6
-0.354, -1.478e-6
-0.355, -7.894e-6
-0.356, -1.323e-5
-0.357, -1.773e-5
-0.358, -2.169e-5
-0.359, -2.517e-5
-0.360, -2.830e-5
-0.361, -3.114e-5
-0.362, -3.375e-5
-0.363, -3.603e-5
-0.364, -3.848e-5
-0.365, -4.036e-5
-0.366, -4.232e-5
-0.367, -4.418e-5
-0.368, -4.570e-5
-0.369, -4.752e-5
-0.370, -4.890e-5
-0.371, -5.030e-5
-0.372, -5.185e-5
-0.373, -5.296e-5
-0.374, -5.433e-5
-0.375, -5.544e-5
-0.376, -5.665e-5
-0.377, -5.775e-5
-0.378, -5.876e-5
-0.379, -5.991e-5
-0.380, -6.087e-5
-0.381, -6.177e-5
-0.382, -6.266e-5
-0.383, -6.365e-5
-0.384, -6.446e-5
-0.385, -6.522e-5
-0.386, -6.614e-5
-0.387, -6.675e-5
-0.388, -6.774e-5
-0.389, -6.830e-5
-0.390, -6.913e-5
-0.391, -6.995e-5
-0.392, -7.045e-5
-0.393, -7.134e-5
-0.394, -7.184e-5
-0.395, -7.258e-5
-0.396, -7.329e-5
-0.397, -7.366e-5
-0.398, -7.451e-5
-0.399, -7.498e-5
-0.400, -7.561e-5
-0.401, -7.626e-5
-0.402, -7.678e-5
-0.403, -7.741e-5
-0.404, -7.807e-5
-0.405, -7.845e-5
-0.406, -7.893e-5
-0.407, -7.958e-5
-0.408, -8.006e-5
-0.409, -8.085e-5
-0.410, -8.184e-5
-0.411, -8.177e-5
-0.412, -8.238e-5
-0.413, -8.261e-5
-0.414, -8.317e-5
-0.415, -8.377e-5
-0.416, -8.407e-5
-0.417, -8.473e-5
-0.418, -8.500e-5
-0.419, -8.550e-5
-0.420, -8.604e-5
-0.421, -8.631e-5
-0.422, -8.687e-5
-0.423, -8.722e-5
-0.424, -8.773e-5
-0.425, -8.813e-5
-0.426, -8.851e-5
-0.427, -8.900e-5
-0.428, -8.944e-5
-0.429, -8.993e-5
-0.430, -9.018e-5
-0.431, -9.074e-5
-0.432, -9.107e-5
-0.433, -9.154e-5
-0.434, -9.193e-5
-0.435, -9.220e-5
-0.436, -9.284e-5
-0.437, -9.304e-5
-0.438, -9.345e-5
-0.439, -9.400e-5
-0.440, -9.416e-5
-0.441, -9.479e-5
-0.442, -9.499e-5
-0.443, -9.544e-5
-0.444, -9.596e-5
-0.445, -9.604e-5
-0.446, -9.669e-5
-0.447, -9.693e-5
-0.448, -9.729e-5
-0.449, -9.775e-5
-0.450, -7.576e-5
-0.449, -4.185e-5
-0.448, -2.540e-5
-0.447, -1.430e-5
-0.446, -5.681e-6
-0.445, 1.001e-6
-0.444, 6.730e-6
-0.443, 1.154e-5
-0.442, 1.565e-5
-0.441, 1.963e-5
-0.440, 2.267e-5
-0.439, 2.581e-5
-0.438, 2.854e-5
-0.437, 3.101e-5
-0.436, 3.348e-5
-0.435, 3.531e-5
-0.434, 3.748e-5
-0.433, 3.928e-5
-0.432, 4.089e-5
-0.431, 4.268e-5
-0.430, 4.418e-5
-0.429, 4.567e-5
-0.428, 4.706e-5
-0.427, 4.838e-5
-0.426, 4.958e-5
-0.425, 5.083e-5
-0.424, 5.193e-5
-0.423, 5.287e-5
-0.422, 5.401e-5
-0.421, 5.490e-5
-0.420, 5.595e-5
-0.419, 5.677e-5
-0.418, 5.757e-5
-0.417, 5.872e-5
-0.416, 5.931e-5
-0.415, 6.020e-5
-0.414, 6.094e-5
-0.413, 6.154e-5
-0.412, 6.247e-5
-0.411, 6.295e-5
-0.410, 6.436e-5
-0.409, 6.490e-5
-0.408, 6.516e-5
-0.407, 6.584e-5
-0.406, 6.625e-5
-0.405, 6.690e-5
-0.404, 6.743e-5
-0.403, 6.794e-5
-0.402, 6.842e-5
-0.401, 6.898e-5
-0.400, 6.940e-5
-0.399, 6.986e-5
-0.398, 7.049e-5
-0.397, 7.076e-5
-0.396, 7.129e-5
-0.395, 7.175e-5
-0.394, 7.205e-5
-0.393, 7.274e-5
-0.392, 7.291e-5
-0.391, 7.355e-5
-0.390, 7.395e-5
-0.389, 7.420e-5
-0.388, 7.476e-5
-0.387, 7.493e-5
-0.386, 7.545e-5
-0.385, 7.581e-5
-0.384, 7.604e-5
-0.383, 7.647e-5
-0.382, 7.680e-5
-0.381, 7.710e-5
-0.380, 7.749e-5
-0.379, 7.778e-5
-0.378, 7.812e-5
-0.377, 7.847e-5
-0.376, 7.874e-5
-0.375, 7.893e-5
-0.374, 7.944e-5
-0.373, 7.950e-5
-0.372, 7.992e-5
-0.371, 8.008e-5
-0.370, 8.029e-5
-0.369, 8.087e-5
-0.368, 8.084e-5
-0.367, 8.127e-5
-0.366, 8.154e-5
-0.365, 8.176e-5
-0.364, 8.218e-5
-0.363, 8.221e-5
-0.362, 8.259e-5
-0.361, 8.289e-5
-0.360, 8.304e-5
-0.359, 8.332e-5
-0.358, 8.352e-5
-0.357, 8.381e-5
-0.356, 8.406e-5
-0.355, 8.427e-5
-0.354, 8.447e-5
-0.353, 8.478e-5
-0.352, 8.500e-5
-0.351, 8.514e-5
-0.350, 6.408e-5
-0.351, 3.195e-5
-0.352, 1.666e-5
-0.353, 6.160e-6
-0.354, -1.733e-6
-0.355, -7.942e-6
-0.356, -1.346e-5
-0.357, -1.779e-5
-0.358, -2.184e-5
-0.359, -2.538e-5
-0.360, -2.833e-5
-0.361, -3.137e-5
-0.362, -3.378e-5
-0.363, -3.622e-5
-0.364, -3.855e-5
-0.365, -4.048e-5
-0.366, -4.258e-5
-0.367, -4.419e-5
-0.368, -4.592e-5
-0.369, -4.753e-5
-0.370, -4.907e-5
-0.371, -5.042e-5
-0.372, -5.191e-5
-0.373, -5.320e-5
-0.374, -5.428e-5
-0.375, -5.570e-5
-0.376, -5.670e-5
-0.377, -5.787e-5
-0.378, -5.897e-5
-0.379, -5.988e-5
-0.380, -6.108e-5
-0.381, -6.172e-5
-0.382, -6.284e-5
-0.383, -6.385e-5
-0.384, -6.441e-5
-0.385, -6.550e-5
-0.386, -6.611e-5
-0.387, -6.698e-5
-0.388, -6.781e-5
-0.389, -6.836e-5
-0.390, -6.928e-5
-0.391, -6.993e-5
-0.392, -7.066e-5
-0.393, -7.136e-5
-0.394, -7.198e-5
-0.395, -7.268e-5
-0.396, -7.335e-5
-0.397, -7.388e-5
-0.398, -7.442e-5
-0.399, -7.522e-5
-0.400, -7.563e-5
-0.401, -7.635e-5
-0.402, -7.691e-5
-0.403, -7.738e-5
-0.404, -7.820e-5
-0.405, -7.848e-5
-0.406, -7.913e-5
-0.407, -7.972e-5
-0.408, -8.004e-5
-0.409, -8.106e-5
-0.410, -8.175e-5
-0.411, -8.198e-5
-0.412, -8.247e-5
-0.413, -8.269e-5
-0.414, -8.333e-5
-0.415, -8.370e-5
-0.416, -8.432e-5
-0.417, -8.469e-5
-0.418, -8.512e-5
-0.419, -8.559e-5
-0.420, -8.604e-5
-0.421, -8.652e-5
-0.422, -8.678e-5
-0.423, -8.742e-5
-0.424, -8.772e-5
-0.425, -8.822e-5
-0.426, -8.869e-5
-0.427, -8.895e-5
-0.428, -8.965e-5
-0.429, -8.986e-5
-0.430, -9.035e-5
-0.431, -9.085e-5
-0.432, -9.105e-5
-0.433, -9.168e-5
-0.434, -9.190e-5
-0.435, -9.240e-5
-0.436, -9.285e-5
-0.437, -9.311e-5
-0.438, -9.359e-5
-0.439, -9.394e-5
-0.440, -9.435e-5
-0.441, -9.474e-5
-0.442, -9.516e-5
-0.443, -9.553e-5
-0.444, -9.590e-5
-0.445, -9.626e-5
-0.446, -9.663e-5
-0.447, -9.710e-5
-0.448, -9.727e-5
-0.449, -9.777e-5
-0.450, -7.586e-5
-0.449, -4.171e-5
-0.448, -2.559e-5
-0.447, -1.421e-5
-0.446, -5.782e-6
-0.445, 8.792e-7
-0.444, 6.724e-6
-0.443, 1.135e-5
-0.442, 1.581e-5
-0.441, 1.945e-5
-0.440, 2.271e-5
-0.439, 2.578e-5
-0.438, 2.843e-5
-0.437, 3.103e-5
-0.436, 3.331e-5
-0.435, 3.540e-5
-0.434, 3.732e-5
-0.433, 3.927e-5
-0.432, 4.094e-5
-0.431, 4.250e-5
-0.430, 4.420e-5
-0.429, 4.558e-5
-0.428, 4.711e-5
-0.427, 4.831e-5
-0.426, 4.942e-5
-0.425, 5.091e-5
-0.424, 5.173e-5
-0.423, 5.296e-5
-0.422, 5.392e-5
-0.421, 5.488e-5
-0.420, 5.591e-5
-0.419, 5.660e-5
-0.418, 5.775e-5
-0.417, 5.850e-5
-0.416, 5.936e-5
-0.415, 6.015e-5
-0.414, 6.087e-5
-0.413, 6.163e-5
-0.412, 6.226e-5
-0.411, 6.306e-5
-0.410, 6.418e-5
-0.409, 6.487e-5
-0.408, 6.519e-5
-0.407, 6.566e-5
-0.406, 6.633e-5
-0.405, 6.675e-5
-0.404, 6.744e-5
-0.403, 6.787e-5
-0.402, 6.831e-5
-0.401, 6.905e-5
-0.400, 6.927e-5
-0.399, 6.998e-5
-0.398, 7.037e-5
-0.397, 7.074e-5
-0.396, 7.127e-5
-0.395, 7.156e-5
-0.394, 7.219e-5
-0.393, 7.261e-5
-0.392, 7.294e-5
-0.391, 7.342e-5
-0.390, 7.391e-5
-0.389, 7.422e-5
-0.388, 7.461e-5
-0.387, 7.497e-5
-0.386, 7.533e-5
-0.385, 7.579e-5
-0.384, 7.606e-5
-0.383, 7.636e-5
-0.382, 7.688e-5
-0.381, 7.695e-5
-0.380, 7.753e-5
-0.379, 7.774e-5
-0.378, 7.799e-5
-0.377, 7.855e-5
-0.376, 7.861e-5
-0.375, 7.909e-5
-0.374, 7.926e-5
-0.373, 7.953e-5
-0.372, 7.997e-5
-0.371, 7.996e-5
-0.370, 8.045e-5
-0.369, 8.075e-5
-0.368, 8.091e-5
-0.367, 8.127e-5
-0.366, 8.149e-5
-0.365, 8.187e-5
-0.364, 8.206e-5
-0.363, 8.227e-5
-0.362, 8.251e-5
-0.361, 8.283e-5
-0.360, 8.298e-5
-0.359, 8.323e-5
-0.358, 8.361e-5
-0.357, 8.373e-5
-0.356, 8.410e-5
-0.355, 8.422e-5
-0.354, 8.438e-5
-0.353, 8.482e-5
-0.352, 8.485e-5
-0.351, 8.524e-5
-0.350, 6.399e-5
-0.351, 3.196e-5
-0.352, 1.666e-5
-0.353, 6.010e-6
-0.354, -1.659e-6
-0.355, -8.123e-6
-0.356, -1.346e-5
-0.357, -1.783e-5
-0.358, -2.195e-5
-0.359, -2.535e-5
-0.360, -2.850e-5
-0.361, -3.133e-5
-0.362, -3.389e-5
-0.363, -3.629e-5
-0.364, -3.859e-5
-0.365, -4.067e-5
-0.366, -4.242e-5
-0.367, -4.439e-5
-0.368, -4.588e-5
-0.369, -4.762e-5
-0.370, -4.914e-5
-0.371, -5.040e-5
-0.372, -5.204e-5
-0.373, -5.309e-5
-0.374, -5.445e-5
-0.375, -5.571e-5
-0.376, -5.675e-5
-0.377, -5.799e-5
-0.378, -5.888e-5
-0.379, -6.004e-5
-0.380, -6.102e-5
-0.381, -6.179e-5
-0.382, -6.293e-5
-0.383, -6.372e-5
-0.384, -6.454e-5
-0.385, -6.536e-5
-0.386, -6.624e-5
-0.387, -6.696e-5
-0.388, -6.787e-5
-0.389, -6.857e-5
-0.390, -6.918e-5
-0.391, -7.013e-5
-0.392, -7.067e-5
-0.393, -7.142e-5
-0.394, -7.204e-5
-0.395, -7.258e-5
-0.396, -7.349e-5
-0.397, -7.375e-5
-0.398, -7.460e-5
-0.399, -7.519e-5
-0.400, -7.571e-5
-0.401, -7.641e-5
-0.402, -7.685e-5
-0.403, -7.752e-5
-0.404, -7.816e-5
-0.405, -7.856e-5
-0.406, -7.918e-5
-0.407, -7.964e-5
-0.408, -8.021e-5
-0.409, -8.094e-5
-0.410, -8.189e-5
-0.411, -8.203e-5
-0.412, -8.244e-5
-0.413, -8.276e-5
-0.414, -8.331e-5
-0.415, -8.382e-5
-0.416, -8.417e-5
-0.417, -8.476e-5
-0.418, -8.518e-5
-0.419, -8.555e-5
-0.420, -8.620e-5
-0.421, -8.639e-5
-0.422, -8.691e-5
-0.423, -8.743e-5
-0.424, -8.773e-5
-0.425, -8.837e-5
-0.426, -8.855e-5
-0.427, -8.914e-5
-0.428, -8.957e-5
-0.429, -8.997e-5
-0.430, -9.042e-5
-0.431, -9.080e-5
-0.432, -9.119e-5
-0.433, -9.154e-5
-0.434, -9.201e-5
-0.435, -9.245e-5
-0.436, -9.286e-5
-0.437, -9.315e-5
-0.438, -9.355e-5
-0.439, -9.401e-5
-0.440, -9.427e-5
-0.441, -9.482e-5
-0.442, -9.524e-5
-0.443, -9.547e-5
-0.444, -9.607e-5
-0.445, -9.617e-5
-0.446, -9.669e-5
-0.447, -9.714e-5
-0.448, -9.729e-5
-0.449, -9.791e-5
-0.450, -7.569e-5
-0.449, -4.188e-5
-0.448, -2.548e-5
-0.447, -1.429e-5
-0.446, -5.821e-6
-0.445, 9.997e-7
-0.444, 6.644e-6
-0.443, 1.147e-5
-0.442, 1.567e-5
-0.441, 1.946e-5
-0.440, 2.273e-5
-0.439, 2.568e-5
-0.438, 2.856e-5
-0.437, 3.093e-5
-0.436, 3.342e-5
-0.435, 3.539e-5
-0.434, 3.727e-5
-0.433, 3.933e-5
-0.432, 4.080e-5
-0.431, 4.268e-5
-0.430, 4.416e-5
-0.429, 4.560e-5
-0.428, 4.711e-5
-0.427, 4.819e-5
-0.426, 4.958e-5
-0.425, 5.074e-5
-0.424, 5.188e-5
-0.423, 5.285e-5
-0.422, 5.389e-5
-0.421, 5.492e-5
-0.420, 5.583e-5
-0.419, 5.677e-5
-0.418, 5.760e-5
-0.417, 5.853e-5
-0.416, 5.935e-5
-0.415, 6.007e-5
-0.414, 6.096e-5
-0.413, 6.148e-5
-0.412, 6.238e-5
-0.411, 6.298e-5
-0.410, 6.416e-5
-0.409, 6.494e-5
-0.408, 6.504e-5
-0.407, 6.582e-5
-0.406, 6.622e-5
-0.405, 6.674e-5
-0.404, 6.743e-5
-0.403, 6.780e-5
-0.402, 6.842e-5
-0.401, 6.893e-5
-0.400, 6.936e-5
-0.399, 6.990e-5
-0.398, 7.031e-5
-0.397, 7.076e-5
-0.396, 7.122e-5
-0.395, 7.175e-5
-0.394, 7.207e-5
-0.393, 7.260e-5
-0.392, 7.298e-5
-0.391, 7.334e-5
-0.390, 7.397e-5
-0.389, 7.416e-5
-0.388, 7.473e-5
-0.387, 7.493e-5
-0.386, 7.528e-5
-0.385, 7.587e-5
-0.384, 7.593e-5
-0.383, 7.649e-5
-0.382, 7.681e-5
-0.381, 7.702e-5
-0.380, 7.747e-5
-0.379, 7.766e-5
-0.378, 7.809e-5
-0.377, 7.836e-5
-0.376, 7.869e-5
-0.375, 7.904e-5
-0.374, 7.924e-5
-0.373, 7.957e-5
-0.372, 7.981e-5
-0.371, 8.009e-5
-0.370, 8.033e-5
-0.369, 8.077e-5
-0.368, 8.086e-5
-0.367, 8.111e-5
-0.366, 8.160e-5
-0.365, 8.171e-5
-0.364, 8.211e-5
-0.363, 8.225e-5
-0.362, 8.248e-5
-0.361, 8.292e-5
-0.360, 8.292e-5
-0.359, 8.333e-5
-0.358, 8.344e-5
-0.357, 8.379e-5
-0.356, 8.403e-5
-0.355, 8.418e-5
-0.354, 8.453e-5
-0.353, 8.473e-5
-0.352, 8.496e-5
-0.351, 8.517e-5
-0.350, 6.400e-5
-0.351, 3.197e-5
-0.352, 1.649e-5
-0.353, 6.180e-6
-0.354, -1.803e-6
-0.355, -8.086e-6
-0.356, -1.346e-5
-0.357, -1.795e-5
-0.358, -2.185e-5
-0.359, -2.546e-5
-0.360, -2.844e-5
-0.361, -3.142e-5
-0.362, -3.392e-5
-0.363, -3.625e-5
-0.364, -3.873e-5
-0.365, -4.051e-5
-0.366, -4.256e-5
-0.367, -4.438e-5
-0.368, -4.595e-5
-0.369, -4.769e-5
-0.370, -4.901e-5
-0.371, -5.054e-5
-0.372, -5.195e-5
-0.373, -5.319e-5
-0.374, -5.453e-5
-0.375, -5.563e-5
-0.376, -5.681e-5
-0.377, -5.793e-5
-0.378, -5.902e-5
-0.379, -5.998e-5
-0.380, -6.110e-5
-0.381, -6.188e-5
-0.382, -6.282e-5
-0.383, -6.386e-5
-0.384, -6.444e-5
-0.385, -6.547e-5
-0.386, -6.626e-5
-0.387, -6.698e-5
-0.388, -6.792e-5
-0.389, -6.843e-5
-0.390, -6.935e-5
-0.391, -7.007e-5
-0.392, -7.064e-5
-0.393, -7.152e-5
-0.394, -7.196e-5
-0.395, -7.278e-5
-0.396, -7.335e-5
-0.397, -7.387e-5
-0.398, -7.455e-5
-0.399, -7.521e-5
-0.400, -7.580e-5
-0.401, -7.634e-5
-0.402, -7.698e-5
-0.403, -7.750e-5
-0.404, -7.820e-5
-0.405, -7.857e-5
-0.406, -7.913e-5
-0.407, -7.976e-5
-0.408, -8.011e-5
-0.409, -8.102e-5
-0.410, -8.192e-5
-0.411, -8.196e-5
-0.412, -8.254e-5
-0.413, -8.270e-5
-0.414, -8.334e-5
-0.415, -8.377e-5
-0.416, -8.424e-5
-0.417, -8.485e-5
-0.418, -8.508e-5
-0.419, -8.563e-5
-0.420, -8.607e-5
-0.421, -8.648e-5
-0.422, -8.696e-5
-0.423, -8.742e-5
-0.424, -8.785e-5
-0.425, -8.824e-5
-0.426, -8.869e-5
-0.427, -8.905e-5
-0.428, -8.960e-5
-0.429, -9.000e-5
-0.430, -9.038e-5
-0.431, -9.094e-5
-0.432, -9.112e-5
-0.433, -9.165e-5
-0.434, -9.204e-5
-0.435, -9.238e-5
-0.436, -9.296e-5
-0.437, -9.308e-5
-0.438, -9.363e-5
-0.439, -9.405e-5
-0.440, -9.429e-5
-0.441, -9.489e-5
-0.442, -9.512e-5
-0.443, -9.561e-5
-0.444, -9.602e-5
-0.445, -9.623e-5
-0.446, -9.671e-5
-0.447, -9.710e-5
-0.448, -9.743e-5
-0.449, -9.778e-5
