# Supplementary material for: The synergistic effect of Hf-O-Ru bonds and oxygen vacancies in Ru/HfO2 for enhanced hydrogen evolution
Source: Nat Commun. 2022 Mar 11;13:1270. doi: 10.1038/s41467-022-28947-9 (PMC8917135; doi:10.1038/s41467-022-28947-9)
Supplement: Supplementary file 3 — Source Data [file 41467_2022_28947_MOESM3_ESM.zip › source data-1/Figure 3/Figure 3d/Vo-RuHfO2-O/CV-20.txt]

Nov. 27, 2020   12:55:41
Cyclic Voltammetry
File: cv-20
Data Source:  Experiment
Instrument Model:  CHI760E
Header: 
Note: 

Init E (V) = -0.45
High E (V) = -0.35
Low E (V) = -0.45
Init P/N = P
Scan Rate (V/s) = 0.02
Segment = 12
Sample Interval (V) = 0.001
Quiet Time (sec) = 2
Sensitivity (A/V) = 0.001

Segment 1:

Segment 2:

Segment 3:

Segment 4:

Segment 5:

Segment 6:

Segment 7:

Segment 8:

Segment 9:

Segment 10:

Segment 11:

Segment 12:

Potential/V, Current/A

-0.450, -1.039e-5
-0.449, -5.665e-6
-0.448, -3.865e-6
-0.447, -2.627e-6
-0.446, -1.669e-6
-0.445, -8.918e-7
-0.444, -1.762e-7
-0.443, 4.042e-7
-0.442, 9.485e-7
-0.441, 1.495e-6
-0.440, 1.879e-6
-0.439, 2.351e-6
-0.438, 2.760e-6
-0.437, 3.114e-6
-0.436, 3.506e-6
-0.435, 3.821e-6
-0.434, 4.123e-6
-0.433, 4.450e-6
-0.432, 4.671e-6
-0.431, 5.004e-6
-0.430, 5.268e-6
-0.429, 5.516e-6
-0.428, 5.785e-6
-0.427, 6.003e-6
-0.426, 6.218e-6
-0.425, 6.483e-6
-0.424, 6.626e-6
-0.423, 6.850e-6
-0.422, 7.050e-6
-0.421, 7.213e-6
-0.420, 7.426e-6
-0.419, 7.593e-6
-0.418, 7.766e-6
-0.417, 7.969e-6
-0.416, 8.104e-6
-0.415, 8.288e-6
-0.414, 8.448e-6
-0.413, 8.582e-6
-0.412, 8.758e-6
-0.411, 8.883e-6
-0.410, 9.193e-6
-0.409, 9.318e-6
-0.408, 9.337e-6
-0.407, 9.466e-6
-0.406, 9.602e-6
-0.405, 9.710e-6
-0.404, 9.850e-6
-0.403, 9.963e-6
-0.402, 1.007e-5
-0.401, 1.022e-5
-0.400, 1.025e-5
-0.399, 1.041e-5
-0.398, 1.053e-5
-0.397, 1.059e-5
-0.396, 1.073e-5
-0.395, 1.081e-5
-0.394, 1.090e-5
-0.393, 1.106e-5
-0.392, 1.112e-5
-0.391, 1.125e-5
-0.390, 1.134e-5
-0.389, 1.142e-5
-0.388, 1.151e-5
-0.387, 1.158e-5
-0.386, 1.168e-5
-0.385, 1.180e-5
-0.384, 1.181e-5
-0.383, 1.194e-5
-0.382, 1.203e-5
-0.381, 1.208e-5
-0.380, 1.218e-5
-0.379, 1.224e-5
-0.378, 1.231e-5
-0.377, 1.244e-5
-0.376, 1.247e-5
-0.375, 1.254e-5
-0.374, 1.263e-5
-0.373, 1.268e-5
-0.372, 1.276e-5
-0.371, 1.280e-5
-0.370, 1.288e-5
-0.369, 1.301e-5
-0.368, 1.301e-5
-0.367, 1.311e-5
-0.366, 1.320e-5
-0.365, 1.325e-5
-0.364, 1.334e-5
-0.363, 1.339e-5
-0.362, 1.343e-5
-0.361, 1.352e-5
-0.360, 1.353e-5
-0.359, 1.363e-5
-0.358, 1.369e-5
-0.357, 1.374e-5
-0.356, 1.384e-5
-0.355, 1.385e-5
-0.354, 1.392e-5
-0.353, 1.401e-5
-0.352, 1.404e-5
-0.351, 1.412e-5
-0.350, 7.477e-6
-0.351, -8.745e-7
-0.352, -3.856e-6
-0.353, -5.806e-6
-0.354, -7.167e-6
-0.355, -8.236e-6
-0.356, -9.198e-6
-0.357, -9.934e-6
-0.358, -1.067e-5
-0.359, -1.132e-5
-0.360, -1.184e-5
-0.361, -1.235e-5
-0.362, -1.281e-5
-0.363, -1.325e-5
-0.364, -1.369e-5
-0.365, -1.404e-5
-0.366, -1.440e-5
-0.367, -1.475e-5
-0.368, -1.502e-5
-0.369, -1.537e-5
-0.370, -1.565e-5
-0.371, -1.589e-5
-0.372, -1.621e-5
-0.373, -1.643e-5
-0.374, -1.668e-5
-0.375, -1.695e-5
-0.376, -1.714e-5
-0.377, -1.739e-5
-0.378, -1.756e-5
-0.379, -1.776e-5
-0.380, -1.800e-5
-0.381, -1.813e-5
-0.382, -1.834e-5
-0.383, -1.854e-5
-0.384, -1.869e-5
-0.385, -1.889e-5
-0.386, -1.906e-5
-0.387, -1.921e-5
-0.388, -1.941e-5
-0.389, -1.952e-5
-0.390, -1.970e-5
-0.391, -1.986e-5
-0.392, -1.998e-5
-0.393, -2.015e-5
-0.394, -2.025e-5
-0.395, -2.037e-5
-0.396, -2.057e-5
-0.397, -2.064e-5
-0.398, -2.080e-5
-0.399, -2.097e-5
-0.400, -2.106e-5
-0.401, -2.122e-5
-0.402, -2.131e-5
-0.403, -2.147e-5
-0.404, -2.163e-5
-0.405, -2.170e-5
-0.406, -2.182e-5
-0.407, -2.196e-5
-0.408, -2.205e-5
-0.409, -2.228e-5
-0.410, -2.249e-5
-0.411, -2.246e-5
-0.412, -2.260e-5
-0.413, -2.263e-5
-0.414, -2.276e-5
-0.415, -2.288e-5
-0.416, -2.299e-5
-0.417, -2.309e-5
-0.418, -2.319e-5
-0.419, -2.326e-5
-0.420, -2.342e-5
-0.421, -2.347e-5
-0.422, -2.359e-5
-0.423, -2.370e-5
-0.424, -2.379e-5
-0.425, -2.394e-5
-0.426, -2.401e-5
-0.427, -2.411e-5
-0.428, -2.424e-5
-0.429, -2.431e-5
-0.430, -2.442e-5
-0.431, -2.452e-5
-0.432, -2.459e-5
-0.433, -2.471e-5
-0.434, -2.480e-5
-0.435, -2.488e-5
-0.436, -2.502e-5
-0.437, -2.507e-5
-0.438, -2.519e-5
-0.439, -2.531e-5
-0.440, -2.537e-5
-0.441, -2.551e-5
-0.442, -2.560e-5
-0.443, -2.568e-5
-0.444, -2.582e-5
-0.445, -2.587e-5
-0.446, -2.598e-5
-0.447, -2.610e-5
-0.448, -2.613e-5
-0.449, -2.628e-5
-0.450, -1.926e-5
-0.449, -1.027e-5
-0.448, -7.058e-6
-0.447, -4.919e-6
-0.446, -3.398e-6
-0.445, -2.233e-6
-0.444, -1.176e-6
-0.443, -3.500e-7
-0.442, 4.168e-7
-0.441, 1.135e-6
-0.440, 1.681e-6
-0.439, 2.248e-6
-0.438, 2.775e-6
-0.437, 3.217e-6
-0.436, 3.686e-6
-0.435, 4.059e-6
-0.434, 4.429e-6
-0.433, 4.831e-6
-0.432, 5.131e-6
-0.431, 5.469e-6
-0.430, 5.787e-6
-0.429, 6.056e-6
-0.428, 6.341e-6
-0.427, 6.572e-6
-0.426, 6.809e-6
-0.425, 7.076e-6
-0.424, 7.241e-6
-0.423, 7.466e-6
-0.422, 7.702e-6
-0.421, 7.882e-6
-0.420, 8.115e-6
-0.419, 8.267e-6
-0.418, 8.477e-6
-0.417, 8.688e-6
-0.416, 8.836e-6
-0.415, 8.993e-6
-0.414, 9.189e-6
-0.413, 9.297e-6
-0.412, 9.489e-6
-0.411, 9.610e-6
-0.410, 9.930e-6
-0.409, 1.004e-5
-0.408, 1.007e-5
-0.407, 1.020e-5
-0.406, 1.034e-5
-0.405, 1.044e-5
-0.404, 1.058e-5
-0.403, 1.069e-5
-0.402, 1.080e-5
-0.401, 1.095e-5
-0.400, 1.098e-5
-0.399, 1.112e-5
-0.398, 1.124e-5
-0.397, 1.129e-5
-0.396, 1.144e-5
-0.395, 1.152e-5
-0.394, 1.161e-5
-0.393, 1.175e-5
-0.392, 1.181e-5
-0.391, 1.192e-5
-0.390, 1.203e-5
-0.389, 1.209e-5
-0.388, 1.221e-5
-0.387, 1.226e-5
-0.386, 1.234e-5
-0.385, 1.247e-5
-0.384, 1.250e-5
-0.383, 1.260e-5
-0.382, 1.269e-5
-0.381, 1.275e-5
-0.380, 1.286e-5
-0.379, 1.292e-5
-0.378, 1.299e-5
-0.377, 1.310e-5
-0.376, 1.312e-5
-0.375, 1.321e-5
-0.374, 1.332e-5
-0.373, 1.334e-5
-0.372, 1.344e-5
-0.371, 1.347e-5
-0.370, 1.354e-5
-0.369, 1.364e-5
-0.368, 1.366e-5
-0.367, 1.375e-5
-0.366, 1.382e-5
-0.365, 1.388e-5
-0.364, 1.397e-5
-0.363, 1.398e-5
-0.362, 1.406e-5
-0.361, 1.413e-5
-0.360, 1.417e-5
-0.359, 1.423e-5
-0.358, 1.430e-5
-0.357, 1.435e-5
-0.356, 1.449e-5
-0.355, 1.452e-5
-0.354, 1.465e-5
-0.353, 1.469e-5
-0.352, 1.473e-5
-0.351, 1.478e-5
-0.350, 8.077e-6
-0.351, -3.704e-7
-0.352, -3.375e-6
-0.353, -5.348e-6
-0.354, -6.745e-6
-0.355, -7.854e-6
-0.356, -8.805e-6
-0.357, -9.584e-6
-0.358, -1.030e-5
-0.359, -1.096e-5
-0.360, -1.149e-5
-0.361, -1.203e-5
-0.362, -1.249e-5
-0.363, -1.292e-5
-0.364, -1.338e-5
-0.365, -1.372e-5
-0.366, -1.409e-5
-0.367, -1.446e-5
-0.368, -1.474e-5
-0.369, -1.508e-5
-0.370, -1.533e-5
-0.371, -1.561e-5
-0.372, -1.592e-5
-0.373, -1.615e-5
-0.374, -1.640e-5
-0.375, -1.667e-5
-0.376, -1.687e-5
-0.377, -1.712e-5
-0.378, -1.731e-5
-0.379, -1.749e-5
-0.380, -1.773e-5
-0.381, -1.787e-5
-0.382, -1.807e-5
-0.383, -1.828e-5
-0.384, -1.841e-5
-0.385, -1.865e-5
-0.386, -1.877e-5
-0.387, -1.895e-5
-0.388, -1.915e-5
-0.389, -1.926e-5
-0.390, -1.944e-5
-0.391, -1.962e-5
-0.392, -1.971e-5
-0.393, -1.989e-5
-0.394, -2.002e-5
-0.395, -2.016e-5
-0.396, -2.032e-5
-0.397, -2.039e-5
-0.398, -2.054e-5
-0.399, -2.072e-5
-0.400, -2.080e-5
-0.401, -2.098e-5
-0.402, -2.108e-5
-0.403, -2.123e-5
-0.404, -2.139e-5
-0.405, -2.147e-5
-0.406, -2.158e-5
-0.407, -2.172e-5
-0.408, -2.181e-5
-0.409, -2.207e-5
-0.410, -2.225e-5
-0.411, -2.224e-5
-0.412, -2.236e-5
-0.413, -2.243e-5
-0.414, -2.255e-5
-0.415, -2.268e-5
-0.416, -2.276e-5
-0.417, -2.288e-5
-0.418, -2.295e-5
-0.419, -2.306e-5
-0.420, -2.319e-5
-0.421, -2.324e-5
-0.422, -2.334e-5
-0.423, -2.349e-5
-0.424, -2.357e-5
-0.425, -2.369e-5
-0.426, -2.376e-5
-0.427, -2.388e-5
-0.428, -2.401e-5
-0.429, -2.408e-5
-0.430, -2.419e-5
-0.431, -2.432e-5
-0.432, -2.436e-5
-0.433, -2.451e-5
-0.434, -2.457e-5
-0.435, -2.468e-5
-0.436, -2.481e-5
-0.437, -2.486e-5
-0.438, -2.497e-5
-0.439, -2.510e-5
-0.440, -2.518e-5
-0.441, -2.530e-5
-0.442, -2.539e-5
-0.443, -2.549e-5
-0.444, -2.561e-5
-0.445, -2.566e-5
-0.446, -2.577e-5
-0.447, -2.588e-5
-0.448, -2.594e-5
-0.449, -2.607e-5
-0.450, -1.896e-5
-0.449, -9.879e-6
-0.448, -6.650e-6
-0.447, -4.486e-6
-0.446, -2.965e-6
-0.445, -1.769e-6
-0.444, -7.330e-7
-0.443, 1.015e-7
-0.442, 8.769e-7
-0.441, 1.580e-6
-0.440, 2.144e-6
-0.439, 2.716e-6
-0.438, 3.236e-6
-0.437, 3.688e-6
-0.436, 4.131e-6
-0.435, 4.489e-6
-0.434, 4.902e-6
-0.433, 5.291e-6
-0.432, 5.568e-6
-0.431, 5.900e-6
-0.430, 6.233e-6
-0.429, 6.488e-6
-0.428, 6.767e-6
-0.427, 6.995e-6
-0.426, 7.238e-6
-0.425, 7.493e-6
-0.424, 7.691e-6
-0.423, 7.927e-6
-0.422, 8.162e-6
-0.421, 8.315e-6
-0.420, 8.560e-6
-0.419, 8.707e-6
-0.418, 8.902e-6
-0.417, 9.116e-6
-0.416, 9.255e-6
-0.415, 9.427e-6
-0.414, 9.594e-6
-0.413, 9.713e-6
-0.412, 9.901e-6
-0.411, 1.002e-5
-0.410, 1.033e-5
-0.409, 1.045e-5
-0.408, 1.047e-5
-0.407, 1.060e-5
-0.406, 1.072e-5
-0.405, 1.081e-5
-0.404, 1.097e-5
-0.403, 1.106e-5
-0.402, 1.118e-5
-0.401, 1.133e-5
-0.400, 1.138e-5
-0.399, 1.150e-5
-0.398, 1.161e-5
-0.397, 1.166e-5
-0.396, 1.182e-5
-0.395, 1.191e-5
-0.394, 1.198e-5
-0.393, 1.213e-5
-0.392, 1.218e-5
-0.391, 1.229e-5
-0.390, 1.240e-5
-0.389, 1.244e-5
-0.388, 1.257e-5
-0.387, 1.262e-5
-0.386, 1.271e-5
-0.385, 1.283e-5
-0.384, 1.287e-5
-0.383, 1.297e-5
-0.382, 1.310e-5
-0.381, 1.312e-5
-0.380, 1.323e-5
-0.379, 1.328e-5
-0.378, 1.336e-5
-0.377, 1.347e-5
-0.376, 1.351e-5
-0.375, 1.359e-5
-0.374, 1.368e-5
-0.373, 1.371e-5
-0.372, 1.380e-5
-0.371, 1.384e-5
-0.370, 1.391e-5
-0.369, 1.403e-5
-0.368, 1.401e-5
-0.367, 1.410e-5
-0.366, 1.419e-5
-0.365, 1.424e-5
-0.364, 1.433e-5
-0.363, 1.436e-5
-0.362, 1.441e-5
-0.361, 1.449e-5
-0.360, 1.451e-5
-0.359, 1.457e-5
-0.358, 1.468e-5
-0.357, 1.470e-5
-0.356, 1.478e-5
-0.355, 1.479e-5
-0.354, 1.485e-5
-0.353, 1.493e-5
-0.352, 1.495e-5
-0.351, 1.501e-5
-0.350, 8.243e-6
-0.351, -3.044e-7
-0.352, -3.348e-6
-0.353, -5.338e-6
-0.354, -6.767e-6
-0.355, -7.860e-6
-0.356, -8.832e-6
-0.357, -9.606e-6
-0.358, -1.032e-5
-0.359, -1.098e-5
-0.360, -1.154e-5
-0.361, -1.207e-5
-0.362, -1.251e-5
-0.363, -1.295e-5
-0.364, -1.342e-5
-0.365, -1.376e-5
-0.366, -1.413e-5
-0.367, -1.450e-5
-0.368, -1.477e-5
-0.369, -1.510e-5
-0.370, -1.537e-5
-0.371, -1.562e-5
-0.372, -1.595e-5
-0.373, -1.616e-5
-0.374, -1.642e-5
-0.375, -1.667e-5
-0.376, -1.689e-5
-0.377, -1.713e-5
-0.378, -1.733e-5
-0.379, -1.751e-5
-0.380, -1.774e-5
-0.381, -1.787e-5
-0.382, -1.807e-5
-0.383, -1.828e-5
-0.384, -1.842e-5
-0.385, -1.863e-5
-0.386, -1.877e-5
-0.387, -1.892e-5
-0.388, -1.913e-5
-0.389, -1.923e-5
-0.390, -1.942e-5
-0.391, -1.958e-5
-0.392, -1.969e-5
-0.393, -1.985e-5
-0.394, -1.998e-5
-0.395, -2.012e-5
-0.396, -2.029e-5
-0.397, -2.033e-5
-0.398, -2.051e-5
-0.399, -2.065e-5
-0.400, -2.075e-5
-0.401, -2.091e-5
-0.402, -2.103e-5
-0.403, -2.116e-5
-0.404, -2.130e-5
-0.405, -2.140e-5
-0.406, -2.153e-5
-0.407, -2.166e-5
-0.408, -2.175e-5
-0.409, -2.200e-5
-0.410, -2.219e-5
-0.411, -2.218e-5
-0.412, -2.228e-5
-0.413, -2.234e-5
-0.414, -2.245e-5
-0.415, -2.258e-5
-0.416, -2.267e-5
-0.417, -2.282e-5
-0.418, -2.289e-5
-0.419, -2.297e-5
-0.420, -2.313e-5
-0.421, -2.317e-5
-0.422, -2.328e-5
-0.423, -2.339e-5
-0.424, -2.348e-5
-0.425, -2.363e-5
-0.426, -2.370e-5
-0.427, -2.379e-5
-0.428, -2.394e-5
-0.429, -2.401e-5
-0.430, -2.413e-5
-0.431, -2.425e-5
-0.432, -2.430e-5
-0.433, -2.442e-5
-0.434, -2.451e-5
-0.435, -2.460e-5
-0.436, -2.474e-5
-0.437, -2.478e-5
-0.438, -2.490e-5
-0.439, -2.500e-5
-0.440, -2.507e-5
-0.441, -2.520e-5
-0.442, -2.530e-5
-0.443, -2.537e-5
-0.444, -2.552e-5
-0.445, -2.556e-5
-0.446, -2.567e-5
-0.447, -2.580e-5
-0.448, -2.583e-5
-0.449, -2.597e-5
-0.450, -1.879e-5
-0.449, -9.562e-6
-0.448, -6.296e-6
-0.447, -4.100e-6
-0.446, -2.565e-6
-0.445, -1.352e-6
-0.444, -2.981e-7
-0.443, 5.442e-7
-0.442, 1.305e-6
-0.441, 1.997e-6
-0.440, 2.565e-6
-0.439, 3.143e-6
-0.438, 3.659e-6
-0.437, 4.091e-6
-0.436, 4.550e-6
-0.435, 4.937e-6
-0.434, 5.306e-6
-0.433, 5.704e-6
-0.432, 5.964e-6
-0.431, 6.315e-6
-0.430, 6.601e-6
-0.429, 6.861e-6
-0.428, 7.151e-6
-0.427, 7.382e-6
-0.426, 7.592e-6
-0.425, 7.879e-6
-0.424, 8.067e-6
-0.423, 8.310e-6
-0.422, 8.498e-6
-0.421, 8.695e-6
-0.420, 8.902e-6
-0.419, 9.074e-6
-0.418, 9.247e-6
-0.417, 9.479e-6
-0.416, 9.595e-6
-0.415, 9.771e-6
-0.414, 9.941e-6
-0.413, 1.005e-5
-0.412, 1.024e-5
-0.411, 1.036e-5
-0.410, 1.068e-5
-0.409, 1.079e-5
-0.408, 1.081e-5
-0.407, 1.092e-5
-0.406, 1.107e-5
-0.405, 1.116e-5
-0.404, 1.130e-5
-0.403, 1.138e-5
-0.402, 1.149e-5
-0.401, 1.165e-5
-0.400, 1.168e-5
-0.399, 1.181e-5
-0.398, 1.194e-5
-0.397, 1.198e-5
-0.396, 1.212e-5
-0.395, 1.220e-5
-0.394, 1.228e-5
-0.393, 1.244e-5
-0.392, 1.247e-5
-0.391, 1.259e-5
-0.390, 1.270e-5
-0.389, 1.275e-5
-0.388, 1.285e-5
-0.387, 1.293e-5
-0.386, 1.299e-5
-0.385, 1.312e-5
-0.384, 1.314e-5
-0.383, 1.326e-5
-0.382, 1.333e-5
-0.381, 1.338e-5
-0.380, 1.350e-5
-0.379, 1.357e-5
-0.378, 1.363e-5
-0.377, 1.375e-5
-0.376, 1.376e-5
-0.375, 1.384e-5
-0.374, 1.392e-5
-0.373, 1.397e-5
-0.372, 1.406e-5
-0.371, 1.409e-5
-0.370, 1.417e-5
-0.369, 1.429e-5
-0.368, 1.428e-5
-0.367, 1.438e-5
-0.366, 1.445e-5
-0.365, 1.450e-5
-0.364, 1.458e-5
-0.363, 1.461e-5
-0.362, 1.465e-5
-0.361, 1.477e-5
-0.360, 1.476e-5
-0.359, 1.483e-5
-0.358, 1.489e-5
-0.357, 1.494e-5
-0.356, 1.500e-5
-0.355, 1.505e-5
-0.354, 1.509e-5
-0.353, 1.518e-5
-0.352, 1.521e-5
-0.351, 1.529e-5
-0.350, 8.424e-6
-0.351, -2.501e-7
-0.352, -3.357e-6
-0.353, -5.351e-6
-0.354, -6.796e-6
-0.355, -7.892e-6
-0.356, -8.867e-6
-0.357, -9.620e-6
-0.358, -1.034e-5
-0.359, -1.100e-5
-0.360, -1.154e-5
-0.361, -1.208e-5
-0.362, -1.252e-5
-0.363, -1.296e-5
-0.364, -1.341e-5
-0.365, -1.375e-5
-0.366, -1.413e-5
-0.367, -1.447e-5
-0.368, -1.475e-5
-0.369, -1.506e-5
-0.370, -1.535e-5
-0.371, -1.560e-5
-0.372, -1.592e-5
-0.373, -1.612e-5
-0.374, -1.638e-5
-0.375, -1.664e-5
-0.376, -1.685e-5
-0.377, -1.710e-5
-0.378, -1.729e-5
-0.379, -1.747e-5
-0.380, -1.770e-5
-0.381, -1.782e-5
-0.382, -1.803e-5
-0.383, -1.824e-5
-0.384, -1.839e-5
-0.385, -1.858e-5
-0.386, -1.873e-5
-0.387, -1.889e-5
-0.388, -1.909e-5
-0.389, -1.920e-5
-0.390, -1.939e-5
-0.391, -1.955e-5
-0.392, -1.966e-5
-0.393, -1.983e-5
-0.394, -1.995e-5
-0.395, -2.008e-5
-0.396, -2.024e-5
-0.397, -2.030e-5
-0.398, -2.048e-5
-0.399, -2.062e-5
-0.400, -2.073e-5
-0.401, -2.086e-5
-0.402, -2.098e-5
-0.403, -2.111e-5
-0.404, -2.127e-5
-0.405, -2.134e-5
-0.406, -2.147e-5
-0.407, -2.160e-5
-0.408, -2.170e-5
-0.409, -2.193e-5
-0.410, -2.214e-5
-0.411, -2.211e-5
-0.412, -2.225e-5
-0.413, -2.229e-5
-0.414, -2.242e-5
-0.415, -2.254e-5
-0.416, -2.263e-5
-0.417, -2.276e-5
-0.418, -2.284e-5
-0.419, -2.292e-5
-0.420, -2.308e-5
-0.421, -2.311e-5
-0.422, -2.322e-5
-0.423, -2.335e-5
-0.424, -2.342e-5
-0.425, -2.355e-5
-0.426, -2.363e-5
-0.427, -2.373e-5
-0.428, -2.389e-5
-0.429, -2.394e-5
-0.430, -2.406e-5
-0.431, -2.416e-5
-0.432, -2.424e-5
-0.433, -2.437e-5
-0.434, -2.446e-5
-0.435, -2.453e-5
-0.436, -2.468e-5
-0.437, -2.471e-5
-0.438, -2.482e-5
-0.439, -2.494e-5
-0.440, -2.502e-5
-0.441, -2.513e-5
-0.442, -2.523e-5
-0.443, -2.532e-5
-0.444, -2.545e-5
-0.445, -2.549e-5
-0.446, -2.561e-5
-0.447, -2.572e-5
-0.448, -2.576e-5
-0.449, -2.591e-5
-0.450, -1.862e-5
-0.449, -9.276e-6
-0.448, -5.983e-6
-0.447, -3.772e-6
-0.446, -2.223e-6
-0.445, -1.040e-6
-0.444, 2.359e-9
-0.443, 8.439e-7
-0.442, 1.593e-6
-0.441, 2.307e-6
-0.440, 2.851e-6
-0.439, 3.428e-6
-0.438, 3.931e-6
-0.437, 4.363e-6
-0.436, 4.806e-6
-0.435, 5.190e-6
-0.434, 5.567e-6
-0.433, 5.946e-6
-0.432, 6.223e-6
-0.431, 6.546e-6
-0.430, 6.829e-6
-0.429, 7.091e-6
-0.428, 7.382e-6
-0.427, 7.600e-6
-0.426, 7.849e-6
-0.425, 8.115e-6
-0.424, 8.277e-6
-0.423, 8.508e-6
-0.422, 8.741e-6
-0.421, 8.900e-6
-0.420, 9.131e-6
-0.419, 9.289e-6
-0.418, 9.458e-6
-0.417, 9.663e-6
-0.416, 9.799e-6
-0.415, 9.966e-6
-0.414, 1.013e-5
-0.413, 1.025e-5
-0.412, 1.043e-5
-0.411, 1.055e-5
-0.410, 1.086e-5
-0.409, 1.098e-5
-0.408, 1.099e-5
-0.407, 1.111e-5
-0.406, 1.125e-5
-0.405, 1.132e-5
-0.404, 1.148e-5
-0.403, 1.158e-5
-0.402, 1.167e-5
-0.401, 1.182e-5
-0.400, 1.186e-5
-0.399, 1.200e-5
-0.398, 1.211e-5
-0.397, 1.217e-5
-0.396, 1.230e-5
-0.395, 1.239e-5
-0.394, 1.246e-5
-0.393, 1.260e-5
-0.392, 1.263e-5
-0.391, 1.276e-5
-0.390, 1.287e-5
-0.389, 1.292e-5
-0.388, 1.303e-5
-0.387, 1.307e-5
-0.386, 1.315e-5
-0.385, 1.330e-5
-0.384, 1.331e-5
-0.383, 1.342e-5
-0.382, 1.352e-5
-0.381, 1.354e-5
-0.380, 1.366e-5
-0.379, 1.371e-5
-0.378, 1.379e-5
-0.377, 1.390e-5
-0.376, 1.391e-5
-0.375, 1.399e-5
-0.374, 1.407e-5
-0.373, 1.411e-5
-0.372, 1.421e-5
-0.371, 1.423e-5
-0.370, 1.430e-5
-0.369, 1.442e-5
-0.368, 1.442e-5
-0.367, 1.451e-5
-0.366, 1.458e-5
-0.365, 1.462e-5
-0.364, 1.471e-5
-0.363, 1.473e-5
-0.362, 1.479e-5
-0.361, 1.488e-5
-0.360, 1.489e-5
-0.359, 1.496e-5
-0.358, 1.503e-5
-0.357, 1.506e-5
-0.356, 1.514e-5
-0.355, 1.517e-5
-0.354, 1.522e-5
-0.353, 1.532e-5
-0.352, 1.533e-5
-0.351, 1.538e-5
-0.350, 8.465e-6
-0.351, -3.130e-7
-0.352, -3.416e-6
-0.353, -5.436e-6
-0.354, -6.857e-6
-0.355, -7.959e-6
-0.356, -8.931e-6
-0.357, -9.690e-6
-0.358, -1.042e-5
-0.359, -1.106e-5
-0.360, -1.161e-5
-0.361, -1.215e-5
-0.362, -1.257e-5
-0.363, -1.301e-5
-0.364, -1.346e-5
-0.365, -1.381e-5
-0.366, -1.418e-5
-0.367, -1.452e-5
-0.368, -1.480e-5
-0.369, -1.513e-5
-0.370, -1.541e-5
-0.371, -1.566e-5
-0.372, -1.597e-5
-0.373, -1.618e-5
-0.374, -1.644e-5
-0.375, -1.670e-5
-0.376, -1.690e-5
-0.377, -1.715e-5
-0.378, -1.734e-5
-0.379, -1.752e-5
-0.380, -1.775e-5
-0.381, -1.787e-5
-0.382, -1.808e-5
-0.383, -1.829e-5
-0.384, -1.843e-5
-0.385, -1.864e-5
-0.386, -1.878e-5
-0.387, -1.894e-5
-0.388, -1.914e-5
-0.389, -1.924e-5
-0.390, -1.942e-5
-0.391, -1.960e-5
-0.392, -1.970e-5
-0.393, -1.987e-5
-0.394, -1.998e-5
-0.395, -2.011e-5
-0.396, -2.029e-5
-0.397, -2.034e-5
-0.398, -2.051e-5
-0.399, -2.067e-5
-0.400, -2.076e-5
-0.401, -2.092e-5
-0.402, -2.103e-5
-0.403, -2.116e-5
-0.404, -2.132e-5
-0.405, -2.139e-5
-0.406, -2.151e-5
-0.407, -2.165e-5
-0.408, -2.174e-5
-0.409, -2.199e-5
-0.410, -2.218e-5
-0.411, -2.217e-5
-0.412, -2.230e-5
-0.413, -2.234e-5
-0.414, -2.244e-5
-0.415, -2.259e-5
-0.416, -2.267e-5
-0.417, -2.280e-5
-0.418, -2.288e-5
-0.419, -2.298e-5
-0.420, -2.311e-5
-0.421, -2.316e-5
-0.422, -2.327e-5
-0.423, -2.340e-5
-0.424, -2.346e-5
-0.425, -2.361e-5
-0.426, -2.366e-5
-0.427, -2.379e-5
-0.428, -2.393e-5
-0.429, -2.398e-5
-0.430, -2.409e-5
-0.431, -2.422e-5
-0.432, -2.428e-5
-0.433, -2.442e-5
-0.434, -2.448e-5
-0.435, -2.457e-5
-0.436, -2.471e-5
-0.437, -2.477e-5
-0.438, -2.487e-5
-0.439, -2.497e-5
-0.440, -2.504e-5
-0.441, -2.517e-5
-0.442, -2.526e-5
-0.443, -2.536e-5
-0.444, -2.549e-5
-0.445, -2.553e-5
-0.446, -2.565e-5
-0.447, -2.576e-5
-0.448, -2.580e-5
-0.449, -2.595e-5
-0.450, -1.857e-5
-0.449, -9.175e-6
-0.448, -5.845e-6
-0.447, -3.667e-6
-0.446, -2.094e-6
-0.445, -9.138e-7
-0.444, 1.353e-7
-0.443, 9.516e-7
-0.442, 1.729e-6
-0.441, 2.425e-6
-0.440, 2.974e-6
-0.439, 3.543e-6
-0.438, 4.045e-6
-0.437, 4.464e-6
-0.436, 4.938e-6
-0.435, 5.291e-6
-0.434, 5.658e-6
-0.433, 6.043e-6
-0.432, 6.327e-6
-0.431, 6.642e-6
-0.430, 6.940e-6
-0.429, 7.179e-6
-0.428, 7.484e-6
-0.427, 7.693e-6
-0.426, 7.928e-6
-0.425, 8.199e-6
-0.424, 8.372e-6
-0.423, 8.593e-6
-0.422, 8.826e-6
-0.421, 8.984e-6
-0.420, 9.223e-6
-0.419, 9.358e-6
-0.418, 9.532e-6
-0.417, 9.724e-6
-0.416, 9.885e-6
-0.415, 1.003e-5
-0.414, 1.021e-5
-0.413, 1.031e-5
-0.412, 1.051e-5
-0.411, 1.062e-5
-0.410, 1.095e-5
-0.409, 1.104e-5
-0.408, 1.107e-5
-0.407, 1.117e-5
-0.406, 1.131e-5
-0.405, 1.140e-5
-0.404, 1.157e-5
-0.403, 1.163e-5
-0.402, 1.175e-5
-0.401, 1.189e-5
-0.400, 1.193e-5
-0.399, 1.207e-5
-0.398, 1.219e-5
-0.397, 1.221e-5
-0.396, 1.236e-5
-0.395, 1.243e-5
-0.394, 1.254e-5
-0.393, 1.265e-5
-0.392, 1.270e-5
-0.391, 1.281e-5
-0.390, 1.292e-5
-0.389, 1.296e-5
-0.388, 1.309e-5
-0.387, 1.314e-5
-0.386, 1.323e-5
-0.385, 1.333e-5
-0.384, 1.337e-5
-0.383, 1.348e-5
-0.382, 1.357e-5
-0.381, 1.359e-5
-0.380, 1.371e-5
-0.379, 1.377e-5
-0.378, 1.383e-5
-0.377, 1.393e-5
-0.376, 1.396e-5
-0.375, 1.405e-5
-0.374, 1.413e-5
-0.373, 1.417e-5
-0.372, 1.427e-5
-0.371, 1.427e-5
-0.370, 1.437e-5
-0.369, 1.446e-5
-0.368, 1.449e-5
-0.367, 1.455e-5
-0.366, 1.462e-5
-0.365, 1.466e-5
-0.364, 1.476e-5
-0.363, 1.478e-5
-0.362, 1.483e-5
-0.361, 1.493e-5
-0.360, 1.494e-5
-0.359, 1.500e-5
-0.358, 1.508e-5
-0.357, 1.511e-5
-0.356, 1.518e-5
-0.355, 1.520e-5
-0.354, 1.528e-5
-0.353, 1.536e-5
-0.352, 1.539e-5
-0.351, 1.544e-5
-0.350, 8.445e-6
-0.351, -3.979e-7
-0.352, -3.533e-6
-0.353, -5.556e-6
-0.354, -6.972e-6
-0.355, -8.074e-6
-0.356, -9.058e-6
-0.357, -9.825e-6
-0.358, -1.054e-5
-0.359, -1.119e-5
-0.360, -1.173e-5
-0.361, -1.227e-5
-0.362, -1.270e-5
-0.363, -1.314e-5
-0.364, -1.359e-5
-0.365, -1.394e-5
-0.366, -1.430e-5
-0.367, -1.465e-5
-0.368, -1.492e-5
-0.369, -1.525e-5
-0.370, -1.551e-5
-0.371, -1.577e-5
-0.372, -1.609e-5
-0.373, -1.631e-5
-0.374, -1.655e-5
-0.375, -1.680e-5
-0.376, -1.701e-5
-0.377, -1.726e-5
-0.378, -1.744e-5
-0.379, -1.761e-5
-0.380, -1.784e-5
-0.381, -1.797e-5
-0.382, -1.818e-5
-0.383, -1.838e-5
-0.384, -1.854e-5
-0.385, -1.874e-5
-0.386, -1.888e-5
-0.387, -1.904e-5
-0.388, -1.923e-5
-0.389, -1.936e-5
-0.390, -1.952e-5
-0.391, -1.970e-5
-0.392, -1.980e-5
-0.393, -1.998e-5
-0.394, -2.007e-5
-0.395, -2.022e-5
-0.396, -2.039e-5
-0.397, -2.045e-5
-0.398, -2.061e-5
-0.399, -2.078e-5
-0.400, -2.085e-5
-0.401, -2.103e-5
-0.402, -2.112e-5
-0.403, -2.126e-5
-0.404, -2.142e-5
-0.405, -2.148e-5
-0.406, -2.162e-5
-0.407, -2.176e-5
-0.408, -2.185e-5
-0.409, -2.207e-5
-0.410, -2.229e-5
-0.411, -2.225e-5
-0.412, -2.238e-5
-0.413, -2.243e-5
-0.414, -2.256e-5
-0.415, -2.269e-5
-0.416, -2.275e-5
-0.417, -2.290e-5
-0.418, -2.296e-5
-0.419, -2.305e-5
-0.420, -2.320e-5
-0.421, -2.325e-5
-0.422, -2.334e-5
-0.423, -2.346e-5
-0.424, -2.355e-5
-0.425, -2.368e-5
-0.426, -2.376e-5
-0.427, -2.388e-5
-0.428, -2.401e-5
-0.429, -2.407e-5
-0.430, -2.417e-5
-0.431, -2.428e-5
-0.432, -2.434e-5
-0.433, -2.449e-5
-0.434, -2.456e-5
-0.435, -2.464e-5
-0.436, -2.478e-5
-0.437, -2.483e-5
-0.438, -2.494e-5
-0.439, -2.505e-5
-0.440, -2.511e-5
-0.441, -2.525e-5
-0.442, -2.535e-5
-0.443, -2.542e-5
-0.444, -2.556e-5
-0.445, -2.558e-5
-0.446, -2.570e-5
-0.447, -2.582e-5
-0.448, -2.586e-5
-0.449, -2.600e-5
