# Supplementary material for: The synergistic effect of Hf-O-Ru bonds and oxygen vacancies in Ru/HfO2 for enhanced hydrogen evolution
Source: Nat Commun. 2022 Mar 11;13:1270. doi: 10.1038/s41467-022-28947-9 (PMC8917135; doi:10.1038/s41467-022-28947-9)
Supplement: Supplementary file 3 — Source Data [file 41467_2022_28947_MOESM3_ESM.zip › source data-1/Figure 3/Figure 3d/Vo-RuHfO2-O/CV-40.txt]

Nov. 27, 2020   12:57:22
Cyclic Voltammetry
File: cv-40
Data Source:  Experiment
Instrument Model:  CHI760E
Header: 
Note: 

Init E (V) = -0.45
High E (V) = -0.35
Low E (V) = -0.45
Init P/N = P
Scan Rate (V/s) = 0.04
Segment = 12
Sample Interval (V) = 0.001
Quiet Time (sec) = 2
Sensitivity (A/V) = 0.001

Segment 1:

Segment 2:

Segment 3:

Segment 4:

Segment 5:

Segment 6:

Segment 7:

Segment 8:

Segment 9:

Segment 10:

Segment 11:

Segment 12:

Potential/V, Current/A

-0.450, -1.504e-5
-0.449, -5.721e-6
-0.448, -1.556e-6
-0.447, 1.021e-6
-0.446, 2.882e-6
-0.445, 4.373e-6
-0.444, 5.652e-6
-0.443, 6.694e-6
-0.442, 7.695e-6
-0.441, 8.593e-6
-0.440, 9.326e-6
-0.439, 1.009e-5
-0.438, 1.070e-5
-0.437, 1.133e-5
-0.436, 1.195e-5
-0.435, 1.244e-5
-0.434, 1.302e-5
-0.433, 1.352e-5
-0.432, 1.394e-5
-0.431, 1.443e-5
-0.430, 1.481e-5
-0.429, 1.523e-5
-0.428, 1.566e-5
-0.427, 1.596e-5
-0.426, 1.635e-5
-0.425, 1.669e-5
-0.424, 1.700e-5
-0.423, 1.738e-5
-0.422, 1.764e-5
-0.421, 1.796e-5
-0.420, 1.830e-5
-0.419, 1.854e-5
-0.418, 1.887e-5
-0.417, 1.915e-5
-0.416, 1.939e-5
-0.415, 1.968e-5
-0.414, 1.990e-5
-0.413, 2.013e-5
-0.412, 2.039e-5
-0.411, 2.056e-5
-0.410, 2.103e-5
-0.409, 2.137e-5
-0.408, 2.136e-5
-0.407, 2.158e-5
-0.406, 2.173e-5
-0.405, 2.194e-5
-0.404, 2.218e-5
-0.403, 2.233e-5
-0.402, 2.253e-5
-0.401, 2.273e-5
-0.400, 2.286e-5
-0.399, 2.310e-5
-0.398, 2.323e-5
-0.397, 2.336e-5
-0.396, 2.357e-5
-0.395, 2.371e-5
-0.394, 2.390e-5
-0.393, 2.406e-5
-0.392, 2.418e-5
-0.391, 2.439e-5
-0.390, 2.454e-5
-0.389, 2.467e-5
-0.388, 2.484e-5
-0.387, 2.491e-5
-0.386, 2.511e-5
-0.385, 2.527e-5
-0.384, 2.535e-5
-0.383, 2.554e-5
-0.382, 2.564e-5
-0.381, 2.576e-5
-0.380, 2.590e-5
-0.379, 2.599e-5
-0.378, 2.614e-5
-0.377, 2.630e-5
-0.376, 2.636e-5
-0.375, 2.651e-5
-0.374, 2.659e-5
-0.373, 2.672e-5
-0.372, 2.687e-5
-0.371, 2.688e-5
-0.370, 2.706e-5
-0.369, 2.719e-5
-0.368, 2.721e-5
-0.367, 2.738e-5
-0.366, 2.748e-5
-0.365, 2.758e-5
-0.364, 2.770e-5
-0.363, 2.778e-5
-0.362, 2.787e-5
-0.361, 2.799e-5
-0.360, 2.804e-5
-0.359, 2.818e-5
-0.358, 2.825e-5
-0.357, 2.836e-5
-0.356, 2.848e-5
-0.355, 2.850e-5
-0.354, 2.862e-5
-0.353, 2.874e-5
-0.352, 2.879e-5
-0.351, 2.891e-5
-0.350, 2.196e-5
-0.351, 4.981e-6
-0.352, -2.407e-6
-0.353, -6.771e-6
-0.354, -9.757e-6
-0.355, -1.217e-5
-0.356, -1.415e-5
-0.357, -1.575e-5
-0.358, -1.721e-5
-0.359, -1.843e-5
-0.360, -1.957e-5
-0.361, -2.061e-5
-0.362, -2.147e-5
-0.363, -2.235e-5
-0.364, -2.315e-5
-0.365, -2.384e-5
-0.366, -2.456e-5
-0.367, -2.516e-5
-0.368, -2.577e-5
-0.369, -2.638e-5
-0.370, -2.688e-5
-0.371, -2.741e-5
-0.372, -2.793e-5
-0.373, -2.837e-5
-0.374, -2.883e-5
-0.375, -2.924e-5
-0.376, -2.967e-5
-0.377, -3.013e-5
-0.378, -3.047e-5
-0.379, -3.087e-5
-0.380, -3.123e-5
-0.381, -3.151e-5
-0.382, -3.190e-5
-0.383, -3.220e-5
-0.384, -3.251e-5
-0.385, -3.288e-5
-0.386, -3.312e-5
-0.387, -3.344e-5
-0.388, -3.375e-5
-0.389, -3.399e-5
-0.390, -3.431e-5
-0.391, -3.457e-5
-0.392, -3.482e-5
-0.393, -3.510e-5
-0.394, -3.530e-5
-0.395, -3.557e-5
-0.396, -3.585e-5
-0.397, -3.604e-5
-0.398, -3.631e-5
-0.399, -3.650e-5
-0.400, -3.674e-5
-0.401, -3.700e-5
-0.402, -3.718e-5
-0.403, -3.745e-5
-0.404, -3.767e-5
-0.405, -3.785e-5
-0.406, -3.807e-5
-0.407, -3.826e-5
-0.408, -3.849e-5
-0.409, -3.878e-5
-0.410, -3.924e-5
-0.411, -3.920e-5
-0.412, -3.936e-5
-0.413, -3.948e-5
-0.414, -3.966e-5
-0.415, -3.985e-5
-0.416, -4.006e-5
-0.417, -4.026e-5
-0.418, -4.039e-5
-0.419, -4.060e-5
-0.420, -4.077e-5
-0.421, -4.092e-5
-0.422, -4.115e-5
-0.423, -4.127e-5
-0.424, -4.144e-5
-0.425, -4.167e-5
-0.426, -4.178e-5
-0.427, -4.196e-5
-0.428, -4.217e-5
-0.429, -4.232e-5
-0.430, -4.252e-5
-0.431, -4.266e-5
-0.432, -4.281e-5
-0.433, -4.301e-5
-0.434, -4.313e-5
-0.435, -4.332e-5
-0.436, -4.351e-5
-0.437, -4.363e-5
-0.438, -4.383e-5
-0.439, -4.398e-5
-0.440, -4.414e-5
-0.441, -4.432e-5
-0.442, -4.448e-5
-0.443, -4.463e-5
-0.444, -4.480e-5
-0.445, -4.489e-5
-0.446, -4.511e-5
-0.447, -4.521e-5
-0.448, -4.537e-5
-0.449, -4.556e-5
-0.450, -3.832e-5
-0.449, -2.015e-5
-0.448, -1.229e-5
-0.447, -7.566e-6
-0.446, -4.178e-6
-0.445, -1.556e-6
-0.444, 5.883e-7
-0.443, 2.340e-6
-0.442, 3.961e-6
-0.441, 5.353e-6
-0.440, 6.533e-6
-0.439, 7.611e-6
-0.438, 8.599e-6
-0.437, 9.514e-6
-0.436, 1.040e-5
-0.435, 1.114e-5
-0.434, 1.191e-5
-0.433, 1.259e-5
-0.432, 1.316e-5
-0.431, 1.383e-5
-0.430, 1.438e-5
-0.429, 1.492e-5
-0.428, 1.543e-5
-0.427, 1.587e-5
-0.426, 1.635e-5
-0.425, 1.679e-5
-0.424, 1.718e-5
-0.423, 1.763e-5
-0.422, 1.796e-5
-0.421, 1.835e-5
-0.420, 1.877e-5
-0.419, 1.903e-5
-0.418, 1.940e-5
-0.417, 1.975e-5
-0.416, 2.005e-5
-0.415, 2.037e-5
-0.414, 2.064e-5
-0.413, 2.089e-5
-0.412, 2.120e-5
-0.411, 2.141e-5
-0.410, 2.189e-5
-0.409, 2.225e-5
-0.408, 2.230e-5
-0.407, 2.253e-5
-0.406, 2.268e-5
-0.405, 2.292e-5
-0.404, 2.316e-5
-0.403, 2.332e-5
-0.402, 2.355e-5
-0.401, 2.379e-5
-0.400, 2.390e-5
-0.399, 2.414e-5
-0.398, 2.432e-5
-0.397, 2.445e-5
-0.396, 2.466e-5
-0.395, 2.482e-5
-0.394, 2.502e-5
-0.393, 2.519e-5
-0.392, 2.533e-5
-0.391, 2.551e-5
-0.390, 2.567e-5
-0.389, 2.581e-5
-0.388, 2.600e-5
-0.387, 2.609e-5
-0.386, 2.626e-5
-0.385, 2.641e-5
-0.384, 2.652e-5
-0.383, 2.670e-5
-0.382, 2.680e-5
-0.381, 2.694e-5
-0.380, 2.707e-5
-0.379, 2.715e-5
-0.378, 2.734e-5
-0.377, 2.747e-5
-0.376, 2.753e-5
-0.375, 2.772e-5
-0.374, 2.779e-5
-0.373, 2.791e-5
-0.372, 2.805e-5
-0.371, 2.807e-5
-0.370, 2.824e-5
-0.369, 2.839e-5
-0.368, 2.842e-5
-0.367, 2.857e-5
-0.366, 2.866e-5
-0.365, 2.879e-5
-0.364, 2.891e-5
-0.363, 2.894e-5
-0.362, 2.910e-5
-0.361, 2.918e-5
-0.360, 2.923e-5
-0.359, 2.938e-5
-0.358, 2.945e-5
-0.357, 2.956e-5
-0.356, 2.967e-5
-0.355, 2.970e-5
-0.354, 2.982e-5
-0.353, 2.992e-5
-0.352, 2.998e-5
-0.351, 3.011e-5
-0.350, 2.315e-5
-0.351, 6.132e-6
-0.352, -1.219e-6
-0.353, -5.548e-6
-0.354, -8.575e-6
-0.355, -1.096e-5
-0.356, -1.294e-5
-0.357, -1.455e-5
-0.358, -1.598e-5
-0.359, -1.721e-5
-0.360, -1.833e-5
-0.361, -1.939e-5
-0.362, -2.023e-5
-0.363, -2.112e-5
-0.364, -2.193e-5
-0.365, -2.264e-5
-0.366, -2.333e-5
-0.367, -2.395e-5
-0.368, -2.453e-5
-0.369, -2.514e-5
-0.370, -2.563e-5
-0.371, -2.615e-5
-0.372, -2.667e-5
-0.373, -2.712e-5
-0.374, -2.764e-5
-0.375, -2.802e-5
-0.376, -2.844e-5
-0.377, -2.886e-5
-0.378, -2.921e-5
-0.379, -2.963e-5
-0.380, -3.002e-5
-0.381, -3.031e-5
-0.382, -3.071e-5
-0.383, -3.101e-5
-0.384, -3.128e-5
-0.385, -3.164e-5
-0.386, -3.190e-5
-0.387, -3.222e-5
-0.388, -3.252e-5
-0.389, -3.275e-5
-0.390, -3.309e-5
-0.391, -3.333e-5
-0.392, -3.361e-5
-0.393, -3.391e-5
-0.394, -3.406e-5
-0.395, -3.437e-5
-0.396, -3.463e-5
-0.397, -3.480e-5
-0.398, -3.506e-5
-0.399, -3.530e-5
-0.400, -3.553e-5
-0.401, -3.581e-5
-0.402, -3.600e-5
-0.403, -3.623e-5
-0.404, -3.647e-5
-0.405, -3.663e-5
-0.406, -3.687e-5
-0.407, -3.706e-5
-0.408, -3.728e-5
-0.409, -3.758e-5
-0.410, -3.804e-5
-0.411, -3.803e-5
-0.412, -3.820e-5
-0.413, -3.833e-5
-0.414, -3.854e-5
-0.415, -3.870e-5
-0.416, -3.889e-5
-0.417, -3.912e-5
-0.418, -3.923e-5
-0.419, -3.939e-5
-0.420, -3.960e-5
-0.421, -3.976e-5
-0.422, -3.995e-5
-0.423, -4.009e-5
-0.424, -4.030e-5
-0.425, -4.050e-5
-0.426, -4.062e-5
-0.427, -4.085e-5
-0.428, -4.103e-5
-0.429, -4.119e-5
-0.430, -4.140e-5
-0.431, -4.154e-5
-0.432, -4.169e-5
-0.433, -4.188e-5
-0.434, -4.200e-5
-0.435, -4.219e-5
-0.436, -4.240e-5
-0.437, -4.251e-5
-0.438, -4.272e-5
-0.439, -4.282e-5
-0.440, -4.300e-5
-0.441, -4.323e-5
-0.442, -4.334e-5
-0.443, -4.352e-5
-0.444, -4.370e-5
-0.445, -4.381e-5
-0.446, -4.399e-5
-0.447, -4.415e-5
-0.448, -4.428e-5
-0.449, -4.448e-5
-0.450, -3.721e-5
-0.449, -1.903e-5
-0.448, -1.117e-5
-0.447, -6.457e-6
-0.446, -3.099e-6
-0.445, -5.135e-7
-0.444, 1.670e-6
-0.443, 3.375e-6
-0.442, 4.965e-6
-0.441, 6.365e-6
-0.440, 7.490e-6
-0.439, 8.614e-6
-0.438, 9.573e-6
-0.437, 1.049e-5
-0.436, 1.137e-5
-0.435, 1.208e-5
-0.434, 1.284e-5
-0.433, 1.351e-5
-0.432, 1.409e-5
-0.431, 1.473e-5
-0.430, 1.524e-5
-0.429, 1.581e-5
-0.428, 1.629e-5
-0.427, 1.675e-5
-0.426, 1.723e-5
-0.425, 1.764e-5
-0.424, 1.802e-5
-0.423, 1.847e-5
-0.422, 1.880e-5
-0.421, 1.920e-5
-0.420, 1.961e-5
-0.419, 1.987e-5
-0.418, 2.024e-5
-0.417, 2.055e-5
-0.416, 2.083e-5
-0.415, 2.117e-5
-0.414, 2.140e-5
-0.413, 2.168e-5
-0.412, 2.198e-5
-0.411, 2.219e-5
-0.410, 2.266e-5
-0.409, 2.303e-5
-0.408, 2.306e-5
-0.407, 2.327e-5
-0.406, 2.346e-5
-0.405, 2.368e-5
-0.404, 2.390e-5
-0.403, 2.404e-5
-0.402, 2.430e-5
-0.401, 2.451e-5
-0.400, 2.462e-5
-0.399, 2.488e-5
-0.398, 2.501e-5
-0.397, 2.516e-5
-0.396, 2.537e-5
-0.395, 2.552e-5
-0.394, 2.571e-5
-0.393, 2.588e-5
-0.392, 2.600e-5
-0.391, 2.621e-5
-0.390, 2.634e-5
-0.389, 2.648e-5
-0.388, 2.665e-5
-0.387, 2.674e-5
-0.386, 2.691e-5
-0.385, 2.708e-5
-0.384, 2.715e-5
-0.383, 2.734e-5
-0.382, 2.746e-5
-0.381, 2.756e-5
-0.380, 2.772e-5
-0.379, 2.779e-5
-0.378, 2.798e-5
-0.377, 2.809e-5
-0.376, 2.817e-5
-0.375, 2.833e-5
-0.374, 2.840e-5
-0.373, 2.851e-5
-0.372, 2.866e-5
-0.371, 2.871e-5
-0.370, 2.885e-5
-0.369, 2.897e-5
-0.368, 2.901e-5
-0.367, 2.917e-5
-0.366, 2.926e-5
-0.365, 2.939e-5
-0.364, 2.952e-5
-0.363, 2.955e-5
-0.362, 2.969e-5
-0.361, 2.979e-5
-0.360, 2.985e-5
-0.359, 2.998e-5
-0.358, 3.003e-5
-0.357, 3.016e-5
-0.356, 3.025e-5
-0.355, 3.027e-5
-0.354, 3.043e-5
-0.353, 3.051e-5
-0.352, 3.058e-5
-0.351, 3.071e-5
-0.350, 2.370e-5
-0.351, 6.667e-6
-0.352, -6.732e-7
-0.353, -4.996e-6
-0.354, -8.018e-6
-0.355, -1.041e-5
-0.356, -1.238e-5
-0.357, -1.399e-5
-0.358, -1.544e-5
-0.359, -1.667e-5
-0.360, -1.777e-5
-0.361, -1.882e-5
-0.362, -1.968e-5
-0.363, -2.055e-5
-0.364, -2.137e-5
-0.365, -2.209e-5
-0.366, -2.279e-5
-0.367, -2.339e-5
-0.368, -2.398e-5
-0.369, -2.458e-5
-0.370, -2.506e-5
-0.371, -2.559e-5
-0.372, -2.611e-5
-0.373, -2.655e-5
-0.374, -2.703e-5
-0.375, -2.745e-5
-0.376, -2.788e-5
-0.377, -2.832e-5
-0.378, -2.867e-5
-0.379, -2.903e-5
-0.380, -2.943e-5
-0.381, -2.971e-5
-0.382, -3.013e-5
-0.383, -3.045e-5
-0.384, -3.077e-5
-0.385, -3.112e-5
-0.386, -3.134e-5
-0.387, -3.166e-5
-0.388, -3.195e-5
-0.389, -3.220e-5
-0.390, -3.251e-5
-0.391, -3.278e-5
-0.392, -3.304e-5
-0.393, -3.334e-5
-0.394, -3.354e-5
-0.395, -3.381e-5
-0.396, -3.409e-5
-0.397, -3.421e-5
-0.398, -3.452e-5
-0.399, -3.476e-5
-0.400, -3.497e-5
-0.401, -3.525e-5
-0.402, -3.541e-5
-0.403, -3.568e-5
-0.404, -3.591e-5
-0.405, -3.608e-5
-0.406, -3.632e-5
-0.407, -3.651e-5
-0.408, -3.672e-5
-0.409, -3.699e-5
-0.410, -3.748e-5
-0.411, -3.748e-5
-0.412, -3.762e-5
-0.413, -3.776e-5
-0.414, -3.797e-5
-0.415, -3.814e-5
-0.416, -3.835e-5
-0.417, -3.854e-5
-0.418, -3.868e-5
-0.419, -3.888e-5
-0.420, -3.907e-5
-0.421, -3.919e-5
-0.422, -3.940e-5
-0.423, -3.954e-5
-0.424, -3.974e-5
-0.425, -3.994e-5
-0.426, -4.007e-5
-0.427, -4.027e-5
-0.428, -4.047e-5
-0.429, -4.063e-5
-0.430, -4.083e-5
-0.431, -4.097e-5
-0.432, -4.116e-5
-0.433, -4.133e-5
-0.434, -4.147e-5
-0.435, -4.166e-5
-0.436, -4.183e-5
-0.437, -4.196e-5
-0.438, -4.214e-5
-0.439, -4.229e-5
-0.440, -4.245e-5
-0.441, -4.268e-5
-0.442, -4.280e-5
-0.443, -4.296e-5
-0.444, -4.316e-5
-0.445, -4.325e-5
-0.446, -4.346e-5
-0.447, -4.359e-5
-0.448, -4.372e-5
-0.449, -4.397e-5
-0.450, -3.664e-5
-0.449, -1.845e-5
-0.448, -1.059e-5
-0.447, -5.872e-6
-0.446, -2.542e-6
-0.445, 4.089e-8
-0.444, 2.189e-6
-0.443, 3.919e-6
-0.442, 5.515e-6
-0.441, 6.878e-6
-0.440, 7.991e-6
-0.439, 9.152e-6
-0.438, 1.009e-5
-0.437, 1.099e-5
-0.436, 1.186e-5
-0.435, 1.255e-5
-0.434, 1.333e-5
-0.433, 1.402e-5
-0.432, 1.458e-5
-0.431, 1.520e-5
-0.430, 1.570e-5
-0.429, 1.624e-5
-0.428, 1.676e-5
-0.427, 1.720e-5
-0.426, 1.768e-5
-0.425, 1.810e-5
-0.424, 1.848e-5
-0.423, 1.892e-5
-0.422, 1.926e-5
-0.421, 1.962e-5
-0.420, 2.001e-5
-0.419, 2.028e-5
-0.418, 2.064e-5
-0.417, 2.097e-5
-0.416, 2.124e-5
-0.415, 2.158e-5
-0.414, 2.181e-5
-0.413, 2.209e-5
-0.412, 2.239e-5
-0.411, 2.260e-5
-0.410, 2.307e-5
-0.409, 2.341e-5
-0.408, 2.343e-5
-0.407, 2.366e-5
-0.406, 2.384e-5
-0.405, 2.406e-5
-0.404, 2.427e-5
-0.403, 2.447e-5
-0.402, 2.468e-5
-0.401, 2.487e-5
-0.400, 2.499e-5
-0.399, 2.524e-5
-0.398, 2.539e-5
-0.397, 2.553e-5
-0.396, 2.575e-5
-0.395, 2.588e-5
-0.394, 2.607e-5
-0.393, 2.622e-5
-0.392, 2.635e-5
-0.391, 2.656e-5
-0.390, 2.669e-5
-0.389, 2.682e-5
-0.388, 2.701e-5
-0.387, 2.706e-5
-0.386, 2.726e-5
-0.385, 2.741e-5
-0.384, 2.751e-5
-0.383, 2.768e-5
-0.382, 2.779e-5
-0.381, 2.790e-5
-0.380, 2.805e-5
-0.379, 2.813e-5
-0.378, 2.831e-5
-0.377, 2.844e-5
-0.376, 2.851e-5
-0.375, 2.864e-5
-0.374, 2.874e-5
-0.373, 2.885e-5
-0.372, 2.901e-5
-0.371, 2.902e-5
-0.370, 2.917e-5
-0.369, 2.931e-5
-0.368, 2.938e-5
-0.367, 2.952e-5
-0.366, 2.962e-5
-0.365, 2.973e-5
-0.364, 2.984e-5
-0.363, 2.989e-5
-0.362, 3.000e-5
-0.361, 3.010e-5
-0.360, 3.015e-5
-0.359, 3.030e-5
-0.358, 3.036e-5
-0.357, 3.045e-5
-0.356, 3.057e-5
-0.355, 3.062e-5
-0.354, 3.075e-5
-0.353, 3.083e-5
-0.352, 3.090e-5
-0.351, 3.098e-5
-0.350, 2.399e-5
-0.351, 6.947e-6
-0.352, -4.105e-7
-0.353, -4.737e-6
-0.354, -7.761e-6
-0.355, -1.011e-5
-0.356, -1.209e-5
-0.357, -1.372e-5
-0.358, -1.516e-5
-0.359, -1.638e-5
-0.360, -1.750e-5
-0.361, -1.855e-5
-0.362, -1.938e-5
-0.363, -2.027e-5
-0.364, -2.110e-5
-0.365, -2.180e-5
-0.366, -2.251e-5
-0.367, -2.310e-5
-0.368, -2.370e-5
-0.369, -2.428e-5
-0.370, -2.479e-5
-0.371, -2.533e-5
-0.372, -2.583e-5
-0.373, -2.627e-5
-0.374, -2.674e-5
-0.375, -2.716e-5
-0.376, -2.758e-5
-0.377, -2.804e-5
-0.378, -2.839e-5
-0.379, -2.876e-5
-0.380, -2.915e-5
-0.381, -2.944e-5
-0.382, -2.984e-5
-0.383, -3.013e-5
-0.384, -3.047e-5
-0.385, -3.081e-5
-0.386, -3.106e-5
-0.387, -3.138e-5
-0.388, -3.165e-5
-0.389, -3.192e-5
-0.390, -3.222e-5
-0.391, -3.249e-5
-0.392, -3.276e-5
-0.393, -3.303e-5
-0.394, -3.323e-5
-0.395, -3.350e-5
-0.396, -3.378e-5
-0.397, -3.392e-5
-0.398, -3.422e-5
-0.399, -3.445e-5
-0.400, -3.466e-5
-0.401, -3.494e-5
-0.402, -3.512e-5
-0.403, -3.535e-5
-0.404, -3.562e-5
-0.405, -3.576e-5
-0.406, -3.602e-5
-0.407, -3.618e-5
-0.408, -3.641e-5
-0.409, -3.670e-5
-0.410, -3.716e-5
-0.411, -3.716e-5
-0.412, -3.731e-5
-0.413, -3.743e-5
-0.414, -3.766e-5
-0.415, -3.782e-5
-0.416, -3.803e-5
-0.417, -3.823e-5
-0.418, -3.836e-5
-0.419, -3.857e-5
-0.420, -3.875e-5
-0.421, -3.888e-5
-0.422, -3.909e-5
-0.423, -3.923e-5
-0.424, -3.944e-5
-0.425, -3.962e-5
-0.426, -3.974e-5
-0.427, -3.993e-5
-0.428, -4.015e-5
-0.429, -4.030e-5
-0.430, -4.050e-5
-0.431, -4.063e-5
-0.432, -4.081e-5
-0.433, -4.102e-5
-0.434, -4.114e-5
-0.435, -4.133e-5
-0.436, -4.152e-5
-0.437, -4.162e-5
-0.438, -4.185e-5
-0.439, -4.195e-5
-0.440, -4.212e-5
-0.441, -4.235e-5
-0.442, -4.247e-5
-0.443, -4.263e-5
-0.444, -4.284e-5
-0.445, -4.292e-5
-0.446, -4.312e-5
-0.447, -4.325e-5
-0.448, -4.341e-5
-0.449, -4.361e-5
-0.450, -3.629e-5
-0.449, -1.809e-5
-0.448, -1.025e-5
-0.447, -5.518e-6
-0.446, -2.196e-6
-0.445, 3.775e-7
-0.444, 2.517e-6
-0.443, 4.263e-6
-0.442, 5.844e-6
-0.441, 7.169e-6
-0.440, 8.317e-6
-0.439, 9.470e-6
-0.438, 1.041e-5
-0.437, 1.131e-5
-0.436, 1.217e-5
-0.435, 1.287e-5
-0.434, 1.362e-5
-0.433, 1.430e-5
-0.432, 1.485e-5
-0.431, 1.548e-5
-0.430, 1.600e-5
-0.429, 1.654e-5
-0.428, 1.706e-5
-0.427, 1.748e-5
-0.426, 1.796e-5
-0.425, 1.840e-5
-0.424, 1.876e-5
-0.423, 1.920e-5
-0.422, 1.955e-5
-0.421, 1.989e-5
-0.420, 2.028e-5
-0.419, 2.055e-5
-0.418, 2.089e-5
-0.417, 2.122e-5
-0.416, 2.149e-5
-0.415, 2.182e-5
-0.414, 2.210e-5
-0.413, 2.235e-5
-0.412, 2.263e-5
-0.411, 2.284e-5
-0.410, 2.330e-5
-0.409, 2.368e-5
-0.408, 2.369e-5
-0.407, 2.391e-5
-0.406, 2.408e-5
-0.405, 2.428e-5
-0.404, 2.452e-5
-0.403, 2.470e-5
-0.402, 2.492e-5
-0.401, 2.512e-5
-0.400, 2.524e-5
-0.399, 2.547e-5
-0.398, 2.562e-5
-0.397, 2.574e-5
-0.396, 2.597e-5
-0.395, 2.609e-5
-0.394, 2.628e-5
-0.393, 2.645e-5
-0.392, 2.658e-5
-0.391, 2.680e-5
-0.390, 2.690e-5
-0.389, 2.703e-5
-0.388, 2.721e-5
-0.387, 2.729e-5
-0.386, 2.748e-5
-0.385, 2.763e-5
-0.384, 2.770e-5
-0.383, 2.789e-5
-0.382, 2.802e-5
-0.381, 2.811e-5
-0.380, 2.825e-5
-0.379, 2.837e-5
-0.378, 2.853e-5
-0.377, 2.866e-5
-0.376, 2.869e-5
-0.375, 2.887e-5
-0.374, 2.894e-5
-0.373, 2.905e-5
-0.372, 2.920e-5
-0.371, 2.923e-5
-0.370, 2.940e-5
-0.369, 2.952e-5
-0.368, 2.956e-5
-0.367, 2.973e-5
-0.366, 2.981e-5
-0.365, 2.991e-5
-0.364, 3.004e-5
-0.363, 3.008e-5
-0.362, 3.022e-5
-0.361, 3.032e-5
-0.360, 3.037e-5
-0.359, 3.052e-5
-0.358, 3.057e-5
-0.357, 3.067e-5
-0.356, 3.077e-5
-0.355, 3.082e-5
-0.354, 3.095e-5
-0.353, 3.101e-5
-0.352, 3.110e-5
-0.351, 3.120e-5
-0.350, 2.418e-5
-0.351, 7.091e-6
-0.352, -2.548e-7
-0.353, -4.563e-6
-0.354, -7.593e-6
-0.355, -9.984e-6
-0.356, -1.195e-5
-0.357, -1.355e-5
-0.358, -1.499e-5
-0.359, -1.623e-5
-0.360, -1.734e-5
-0.361, -1.838e-5
-0.362, -1.924e-5
-0.363, -2.012e-5
-0.364, -2.092e-5
-0.365, -2.163e-5
-0.366, -2.235e-5
-0.367, -2.294e-5
-0.368, -2.353e-5
-0.369, -2.415e-5
-0.370, -2.463e-5
-0.371, -2.514e-5
-0.372, -2.566e-5
-0.373, -2.607e-5
-0.374, -2.657e-5
-0.375, -2.695e-5
-0.376, -2.743e-5
-0.377, -2.789e-5
-0.378, -2.820e-5
-0.379, -2.859e-5
-0.380, -2.898e-5
-0.381, -2.926e-5
-0.382, -2.964e-5
-0.383, -2.996e-5
-0.384, -3.029e-5
-0.385, -3.065e-5
-0.386, -3.090e-5
-0.387, -3.118e-5
-0.388, -3.148e-5
-0.389, -3.173e-5
-0.390, -3.204e-5
-0.391, -3.230e-5
-0.392, -3.254e-5
-0.393, -3.285e-5
-0.394, -3.305e-5
-0.395, -3.331e-5
-0.396, -3.360e-5
-0.397, -3.372e-5
-0.398, -3.403e-5
-0.399, -3.427e-5
-0.400, -3.447e-5
-0.401, -3.474e-5
-0.402, -3.493e-5
-0.403, -3.516e-5
-0.404, -3.542e-5
-0.405, -3.555e-5
-0.406, -3.582e-5
-0.407, -3.599e-5
-0.408, -3.622e-5
-0.409, -3.650e-5
-0.410, -3.696e-5
-0.411, -3.698e-5
-0.412, -3.711e-5
-0.413, -3.722e-5
-0.414, -3.744e-5
-0.415, -3.761e-5
-0.416, -3.783e-5
-0.417, -3.803e-5
-0.418, -3.816e-5
-0.419, -3.837e-5
-0.420, -3.855e-5
-0.421, -3.869e-5
-0.422, -3.890e-5
-0.423, -3.904e-5
-0.424, -3.923e-5
-0.425, -3.942e-5
-0.426, -3.951e-5
-0.427, -3.972e-5
-0.428, -3.996e-5
-0.429, -4.009e-5
-0.430, -4.029e-5
-0.431, -4.043e-5
-0.432, -4.058e-5
-0.433, -4.080e-5
-0.434, -4.095e-5
-0.435, -4.110e-5
-0.436, -4.132e-5
-0.437, -4.142e-5
-0.438, -4.163e-5
-0.439, -4.177e-5
-0.440, -4.194e-5
-0.441, -4.214e-5
-0.442, -4.225e-5
-0.443, -4.242e-5
-0.444, -4.262e-5
-0.445, -4.269e-5
-0.446, -4.290e-5
-0.447, -4.307e-5
-0.448, -4.317e-5
-0.449, -4.339e-5
-0.450, -3.604e-5
-0.449, -1.786e-5
-0.448, -1.000e-5
-0.447, -5.262e-6
-0.446, -1.961e-6
-0.445, 6.244e-7
-0.444, 2.767e-6
-0.443, 4.500e-6
-0.442, 6.079e-6
-0.441, 7.404e-6
-0.440, 8.560e-6
-0.439, 9.699e-6
-0.438, 1.062e-5
-0.437, 1.153e-5
-0.436, 1.238e-5
-0.435, 1.309e-5
-0.434, 1.386e-5
-0.433, 1.450e-5
-0.432, 1.504e-5
-0.431, 1.568e-5
-0.430, 1.622e-5
-0.429, 1.671e-5
-0.428, 1.727e-5
-0.427, 1.770e-5
-0.426, 1.816e-5
-0.425, 1.857e-5
-0.424, 1.895e-5
-0.423, 1.938e-5
-0.422, 1.972e-5
-0.421, 2.008e-5
-0.420, 2.046e-5
-0.419, 2.073e-5
-0.418, 2.109e-5
-0.417, 2.139e-5
-0.416, 2.168e-5
-0.415, 2.201e-5
-0.414, 2.226e-5
-0.413, 2.253e-5
-0.412, 2.282e-5
-0.411, 2.303e-5
-0.410, 2.348e-5
-0.409, 2.384e-5
-0.408, 2.385e-5
-0.407, 2.410e-5
-0.406, 2.425e-5
-0.405, 2.447e-5
-0.404, 2.468e-5
-0.403, 2.485e-5
-0.402, 2.506e-5
-0.401, 2.527e-5
-0.400, 2.538e-5
-0.399, 2.563e-5
-0.398, 2.578e-5
-0.397, 2.592e-5
-0.396, 2.610e-5
-0.395, 2.625e-5
-0.394, 2.643e-5
-0.393, 2.660e-5
-0.392, 2.673e-5
-0.391, 2.693e-5
-0.390, 2.707e-5
-0.389, 2.724e-5
-0.388, 2.737e-5
-0.387, 2.742e-5
-0.386, 2.763e-5
-0.385, 2.778e-5
-0.384, 2.786e-5
-0.383, 2.804e-5
-0.382, 2.817e-5
-0.381, 2.825e-5
-0.380, 2.840e-5
-0.379, 2.849e-5
-0.378, 2.866e-5
-0.377, 2.878e-5
-0.376, 2.886e-5
-0.375, 2.902e-5
-0.374, 2.909e-5
-0.373, 2.922e-5
-0.372, 2.936e-5
-0.371, 2.936e-5
-0.370, 2.956e-5
-0.369, 2.970e-5
-0.368, 2.972e-5
-0.367, 2.988e-5
-0.366, 2.994e-5
-0.365, 3.007e-5
-0.364, 3.020e-5
-0.363, 3.023e-5
-0.362, 3.034e-5
-0.361, 3.046e-5
-0.360, 3.051e-5
-0.359, 3.066e-5
-0.358, 3.071e-5
-0.357, 3.080e-5
-0.356, 3.092e-5
-0.355, 3.094e-5
-0.354, 3.106e-5
-0.353, 3.115e-5
-0.352, 3.122e-5
-0.351, 3.132e-5
-0.350, 2.429e-5
-0.351, 7.196e-6
-0.352, -1.541e-7
-0.353, -4.458e-6
-0.354, -7.480e-6
-0.355, -9.858e-6
-0.356, -1.184e-5
-0.357, -1.344e-5
-0.358, -1.490e-5
-0.359, -1.611e-5
-0.360, -1.725e-5
-0.361, -1.828e-5
-0.362, -1.913e-5
-0.363, -2.001e-5
-0.364, -2.081e-5
-0.365, -2.152e-5
-0.366, -2.222e-5
-0.367, -2.285e-5
-0.368, -2.342e-5
-0.369, -2.402e-5
-0.370, -2.452e-5
-0.371, -2.502e-5
-0.372, -2.556e-5
-0.373, -2.598e-5
-0.374, -2.647e-5
-0.375, -2.689e-5
-0.376, -2.730e-5
-0.377, -2.775e-5
-0.378, -2.811e-5
-0.379, -2.849e-5
-0.380, -2.886e-5
-0.381, -2.914e-5
-0.382, -2.953e-5
-0.383, -2.985e-5
-0.384, -3.017e-5
-0.385, -3.052e-5
-0.386, -3.078e-5
-0.387, -3.108e-5
-0.388, -3.138e-5
-0.389, -3.160e-5
-0.390, -3.192e-5
-0.391, -3.218e-5
-0.392, -3.245e-5
-0.393, -3.273e-5
-0.394, -3.291e-5
-0.395, -3.319e-5
-0.396, -3.346e-5
-0.397, -3.362e-5
-0.398, -3.390e-5
-0.399, -3.412e-5
-0.400, -3.434e-5
-0.401, -3.462e-5
-0.402, -3.479e-5
-0.403, -3.505e-5
-0.404, -3.528e-5
-0.405, -3.543e-5
-0.406, -3.568e-5
-0.407, -3.587e-5
-0.408, -3.608e-5
-0.409, -3.637e-5
-0.410, -3.682e-5
-0.411, -3.682e-5
-0.412, -3.698e-5
-0.413, -3.710e-5
-0.414, -3.732e-5
-0.415, -3.748e-5
-0.416, -3.769e-5
-0.417, -3.790e-5
-0.418, -3.802e-5
-0.419, -3.822e-5
-0.420, -3.841e-5
-0.421, -3.856e-5
-0.422, -3.876e-5
-0.423, -3.890e-5
-0.424, -3.908e-5
-0.425, -3.930e-5
-0.426, -3.938e-5
-0.427, -3.960e-5
-0.428, -3.981e-5
-0.429, -3.994e-5
-0.430, -4.015e-5
-0.431, -4.028e-5
-0.432, -4.047e-5
-0.433, -4.063e-5
-0.434, -4.076e-5
-0.435, -4.097e-5
-0.436, -4.117e-5
-0.437, -4.128e-5
-0.438, -4.148e-5
-0.439, -4.162e-5
-0.440, -4.176e-5
-0.441, -4.197e-5
-0.442, -4.211e-5
-0.443, -4.229e-5
-0.444, -4.246e-5
-0.445, -4.254e-5
-0.446, -4.278e-5
-0.447, -4.289e-5
-0.448, -4.303e-5
-0.449, -4.323e-5
