# Supplementary material for: The synergistic effect of Hf-O-Ru bonds and oxygen vacancies in Ru/HfO2 for enhanced hydrogen evolution
Source: Nat Commun. 2022 Mar 11;13:1270. doi: 10.1038/s41467-022-28947-9 (PMC8917135; doi:10.1038/s41467-022-28947-9)
Supplement: Supplementary file 3 — Source Data [file 41467_2022_28947_MOESM3_ESM.zip › source data-1/Figure 3/Figure 3d/Vo-RuHfO2-O/CV-60.txt]

Nov. 27, 2020   12:58:08
Cyclic Voltammetry
File: cv-60
Data Source:  Experiment
Instrument Model:  CHI760E
Header: 
Note: 

Init E (V) = -0.45
High E (V) = -0.35
Low E (V) = -0.45
Init P/N = P
Scan Rate (V/s) = 0.06
Segment = 12
Sample Interval (V) = 0.001
Quiet Time (sec) = 2
Sensitivity (A/V) = 0.001

Segment 1:

Segment 2:

Segment 3:

Segment 4:

Segment 5:

Segment 6:

Segment 7:

Segment 8:

Segment 9:

Segment 10:

Segment 11:

Segment 12:

Potential/V, Current/A

-0.450, -3.426e-6
-0.449, 7.214e-6
-0.448, 1.171e-5
-0.447, 1.493e-5
-0.446, 1.735e-5
-0.445, 1.912e-5
-0.444, 2.074e-5
-0.443, 2.209e-5
-0.442, 2.328e-5
-0.441, 2.444e-5
-0.440, 2.532e-5
-0.439, 2.620e-5
-0.438, 2.704e-5
-0.437, 2.770e-5
-0.436, 2.844e-5
-0.435, 2.908e-5
-0.434, 2.968e-5
-0.433, 3.034e-5
-0.432, 3.073e-5
-0.431, 3.127e-5
-0.430, 3.179e-5
-0.429, 3.219e-5
-0.428, 3.272e-5
-0.427, 3.310e-5
-0.426, 3.345e-5
-0.425, 3.392e-5
-0.424, 3.416e-5
-0.423, 3.456e-5
-0.422, 3.495e-5
-0.421, 3.521e-5
-0.420, 3.553e-5
-0.419, 3.580e-5
-0.418, 3.607e-5
-0.417, 3.649e-5
-0.416, 3.672e-5
-0.415, 3.694e-5
-0.414, 3.728e-5
-0.413, 3.745e-5
-0.412, 3.774e-5
-0.411, 3.799e-5
-0.410, 3.864e-5
-0.409, 3.883e-5
-0.408, 3.882e-5
-0.407, 3.901e-5
-0.406, 3.920e-5
-0.405, 3.941e-5
-0.404, 3.966e-5
-0.403, 3.980e-5
-0.402, 4.003e-5
-0.401, 4.024e-5
-0.400, 4.030e-5
-0.399, 4.055e-5
-0.398, 4.079e-5
-0.397, 4.082e-5
-0.396, 4.108e-5
-0.395, 4.123e-5
-0.394, 4.134e-5
-0.393, 4.162e-5
-0.392, 4.171e-5
-0.391, 4.192e-5
-0.390, 4.209e-5
-0.389, 4.215e-5
-0.388, 4.236e-5
-0.387, 4.249e-5
-0.386, 4.265e-5
-0.385, 4.282e-5
-0.384, 4.289e-5
-0.383, 4.304e-5
-0.382, 4.324e-5
-0.381, 4.333e-5
-0.380, 4.353e-5
-0.379, 4.362e-5
-0.378, 4.376e-5
-0.377, 4.392e-5
-0.376, 4.394e-5
-0.375, 4.411e-5
-0.374, 4.429e-5
-0.373, 4.431e-5
-0.372, 4.450e-5
-0.371, 4.455e-5
-0.370, 4.466e-5
-0.369, 4.485e-5
-0.368, 4.488e-5
-0.367, 4.503e-5
-0.366, 4.520e-5
-0.365, 4.528e-5
-0.364, 4.540e-5
-0.363, 4.550e-5
-0.362, 4.557e-5
-0.361, 4.575e-5
-0.360, 4.577e-5
-0.359, 4.588e-5
-0.358, 4.603e-5
-0.357, 4.614e-5
-0.356, 4.623e-5
-0.355, 4.630e-5
-0.354, 4.642e-5
-0.353, 4.653e-5
-0.352, 4.657e-5
-0.351, 4.672e-5
-0.350, 3.123e-5
-0.351, 1.163e-5
-0.352, 3.233e-6
-0.353, -2.425e-6
-0.354, -6.593e-6
-0.355, -9.840e-6
-0.356, -1.267e-5
-0.357, -1.496e-5
-0.358, -1.701e-5
-0.359, -1.887e-5
-0.360, -2.041e-5
-0.361, -2.194e-5
-0.362, -2.321e-5
-0.363, -2.443e-5
-0.364, -2.566e-5
-0.365, -2.666e-5
-0.366, -2.769e-5
-0.367, -2.865e-5
-0.368, -2.941e-5
-0.369, -3.034e-5
-0.370, -3.110e-5
-0.371, -3.180e-5
-0.372, -3.263e-5
-0.373, -3.318e-5
-0.374, -3.386e-5
-0.375, -3.457e-5
-0.376, -3.510e-5
-0.377, -3.579e-5
-0.378, -3.635e-5
-0.379, -3.679e-5
-0.380, -3.745e-5
-0.381, -3.781e-5
-0.382, -3.840e-5
-0.383, -3.894e-5
-0.384, -3.931e-5
-0.385, -3.979e-5
-0.386, -4.020e-5
-0.387, -4.065e-5
-0.388, -4.116e-5
-0.389, -4.145e-5
-0.390, -4.191e-5
-0.391, -4.232e-5
-0.392, -4.261e-5
-0.393, -4.307e-5
-0.394, -4.338e-5
-0.395, -4.379e-5
-0.396, -4.421e-5
-0.397, -4.432e-5
-0.398, -4.474e-5
-0.399, -4.512e-5
-0.400, -4.539e-5
-0.401, -4.581e-5
-0.402, -4.609e-5
-0.403, -4.636e-5
-0.404, -4.679e-5
-0.405, -4.700e-5
-0.406, -4.729e-5
-0.407, -4.766e-5
-0.408, -4.792e-5
-0.409, -4.843e-5
-0.410, -4.888e-5
-0.411, -4.892e-5
-0.412, -4.922e-5
-0.413, -4.936e-5
-0.414, -4.966e-5
-0.415, -4.993e-5
-0.416, -5.014e-5
-0.417, -5.044e-5
-0.418, -5.070e-5
-0.419, -5.095e-5
-0.420, -5.129e-5
-0.421, -5.139e-5
-0.422, -5.166e-5
-0.423, -5.199e-5
-0.424, -5.219e-5
-0.425, -5.250e-5
-0.426, -5.268e-5
-0.427, -5.287e-5
-0.428, -5.319e-5
-0.429, -5.336e-5
-0.430, -5.365e-5
-0.431, -5.396e-5
-0.432, -5.411e-5
-0.433, -5.433e-5
-0.434, -5.456e-5
-0.435, -5.479e-5
-0.436, -5.513e-5
-0.437, -5.526e-5
-0.438, -5.546e-5
-0.439, -5.576e-5
-0.440, -5.588e-5
-0.441, -5.619e-5
-0.442, -5.641e-5
-0.443, -5.661e-5
-0.444, -5.694e-5
-0.445, -5.698e-5
-0.446, -5.726e-5
-0.447, -5.752e-5
-0.448, -5.766e-5
-0.449, -5.795e-5
-0.450, -4.164e-5
-0.449, -2.074e-5
-0.448, -1.174e-5
-0.447, -5.712e-6
-0.446, -1.134e-6
-0.445, 2.296e-6
-0.444, 5.350e-6
-0.443, 7.788e-6
-0.442, 1.001e-5
-0.441, 1.196e-5
-0.440, 1.355e-5
-0.439, 1.507e-5
-0.438, 1.651e-5
-0.437, 1.776e-5
-0.436, 1.898e-5
-0.435, 2.000e-5
-0.434, 2.102e-5
-0.433, 2.204e-5
-0.432, 2.281e-5
-0.431, 2.372e-5
-0.430, 2.456e-5
-0.429, 2.524e-5
-0.428, 2.601e-5
-0.427, 2.660e-5
-0.426, 2.726e-5
-0.425, 2.794e-5
-0.424, 2.843e-5
-0.423, 2.898e-5
-0.422, 2.954e-5
-0.421, 3.000e-5
-0.420, 3.059e-5
-0.419, 3.099e-5
-0.418, 3.145e-5
-0.417, 3.193e-5
-0.416, 3.230e-5
-0.415, 3.270e-5
-0.414, 3.319e-5
-0.413, 3.350e-5
-0.412, 3.388e-5
-0.411, 3.424e-5
-0.410, 3.493e-5
-0.409, 3.518e-5
-0.408, 3.530e-5
-0.407, 3.560e-5
-0.406, 3.590e-5
-0.405, 3.609e-5
-0.404, 3.644e-5
-0.403, 3.668e-5
-0.402, 3.694e-5
-0.401, 3.732e-5
-0.400, 3.742e-5
-0.399, 3.773e-5
-0.398, 3.801e-5
-0.397, 3.810e-5
-0.396, 3.845e-5
-0.395, 3.872e-5
-0.394, 3.890e-5
-0.393, 3.921e-5
-0.392, 3.928e-5
-0.391, 3.955e-5
-0.390, 3.985e-5
-0.389, 3.995e-5
-0.388, 4.023e-5
-0.387, 4.036e-5
-0.386, 4.054e-5
-0.385, 4.082e-5
-0.384, 4.089e-5
-0.383, 4.114e-5
-0.382, 4.135e-5
-0.381, 4.142e-5
-0.380, 4.166e-5
-0.379, 4.177e-5
-0.378, 4.197e-5
-0.377, 4.224e-5
-0.376, 4.228e-5
-0.375, 4.243e-5
-0.374, 4.266e-5
-0.373, 4.274e-5
-0.372, 4.295e-5
-0.371, 4.307e-5
-0.370, 4.320e-5
-0.369, 4.344e-5
-0.368, 4.346e-5
-0.367, 4.364e-5
-0.366, 4.383e-5
-0.365, 4.397e-5
-0.364, 4.410e-5
-0.363, 4.419e-5
-0.362, 4.430e-5
-0.361, 4.451e-5
-0.360, 4.451e-5
-0.359, 4.474e-5
-0.358, 4.489e-5
-0.357, 4.495e-5
-0.356, 4.511e-5
-0.355, 4.519e-5
-0.354, 4.533e-5
-0.353, 4.554e-5
-0.352, 4.558e-5
-0.351, 4.572e-5
-0.350, 3.023e-5
-0.351, 1.067e-5
-0.352, 2.238e-6
-0.353, -3.337e-6
-0.354, -7.482e-6
-0.355, -1.073e-5
-0.356, -1.356e-5
-0.357, -1.583e-5
-0.358, -1.780e-5
-0.359, -1.962e-5
-0.360, -2.115e-5
-0.361, -2.266e-5
-0.362, -2.395e-5
-0.363, -2.518e-5
-0.364, -2.635e-5
-0.365, -2.730e-5
-0.366, -2.831e-5
-0.367, -2.927e-5
-0.368, -3.006e-5
-0.369, -3.094e-5
-0.370, -3.171e-5
-0.371, -3.234e-5
-0.372, -3.318e-5
-0.373, -3.375e-5
-0.374, -3.443e-5
-0.375, -3.510e-5
-0.376, -3.566e-5
-0.377, -3.625e-5
-0.378, -3.679e-5
-0.379, -3.730e-5
-0.380, -3.794e-5
-0.381, -3.831e-5
-0.382, -3.883e-5
-0.383, -3.931e-5
-0.384, -3.972e-5
-0.385, -4.023e-5
-0.386, -4.066e-5
-0.387, -4.105e-5
-0.388, -4.154e-5
-0.389, -4.178e-5
-0.390, -4.226e-5
-0.391, -4.268e-5
-0.392, -4.303e-5
-0.393, -4.341e-5
-0.394, -4.372e-5
-0.395, -4.406e-5
-0.396, -4.450e-5
-0.397, -4.464e-5
-0.398, -4.510e-5
-0.399, -4.544e-5
-0.400, -4.568e-5
-0.401, -4.606e-5
-0.402, -4.635e-5
-0.403, -4.665e-5
-0.404, -4.707e-5
-0.405, -4.727e-5
-0.406, -4.754e-5
-0.407, -4.788e-5
-0.408, -4.812e-5
-0.409, -4.867e-5
-0.410, -4.911e-5
-0.411, -4.916e-5
-0.412, -4.947e-5
-0.413, -4.953e-5
-0.414, -4.989e-5
-0.415, -5.014e-5
-0.416, -5.039e-5
-0.417, -5.068e-5
-0.418, -5.088e-5
-0.419, -5.108e-5
-0.420, -5.146e-5
-0.421, -5.157e-5
-0.422, -5.184e-5
-0.423, -5.218e-5
-0.424, -5.233e-5
-0.425, -5.261e-5
-0.426, -5.284e-5
-0.427, -5.303e-5
-0.428, -5.339e-5
-0.429, -5.353e-5
-0.430, -5.376e-5
-0.431, -5.405e-5
-0.432, -5.421e-5
-0.433, -5.452e-5
-0.434, -5.475e-5
-0.435, -5.497e-5
-0.436, -5.524e-5
-0.437, -5.534e-5
-0.438, -5.561e-5
-0.439, -5.586e-5
-0.440, -5.604e-5
-0.441, -5.631e-5
-0.442, -5.652e-5
-0.443, -5.670e-5
-0.444, -5.702e-5
-0.445, -5.708e-5
-0.446, -5.742e-5
-0.447, -5.766e-5
-0.448, -5.775e-5
-0.449, -5.801e-5
-0.450, -4.173e-5
-0.449, -2.081e-5
-0.448, -1.187e-5
-0.447, -5.791e-6
-0.446, -1.183e-6
-0.445, 2.264e-6
-0.444, 5.268e-6
-0.443, 7.728e-6
-0.442, 9.890e-6
-0.441, 1.187e-5
-0.440, 1.349e-5
-0.439, 1.507e-5
-0.438, 1.645e-5
-0.437, 1.767e-5
-0.436, 1.891e-5
-0.435, 1.993e-5
-0.434, 2.095e-5
-0.433, 2.201e-5
-0.432, 2.276e-5
-0.431, 2.369e-5
-0.430, 2.446e-5
-0.429, 2.521e-5
-0.428, 2.598e-5
-0.427, 2.659e-5
-0.426, 2.717e-5
-0.425, 2.791e-5
-0.424, 2.836e-5
-0.423, 2.893e-5
-0.422, 2.951e-5
-0.421, 3.001e-5
-0.420, 3.054e-5
-0.419, 3.095e-5
-0.418, 3.136e-5
-0.417, 3.189e-5
-0.416, 3.227e-5
-0.415, 3.273e-5
-0.414, 3.314e-5
-0.413, 3.346e-5
-0.412, 3.383e-5
-0.411, 3.417e-5
-0.410, 3.490e-5
-0.409, 3.519e-5
-0.408, 3.525e-5
-0.407, 3.552e-5
-0.406, 3.585e-5
-0.405, 3.603e-5
-0.404, 3.641e-5
-0.403, 3.669e-5
-0.402, 3.694e-5
-0.401, 3.727e-5
-0.400, 3.737e-5
-0.399, 3.771e-5
-0.398, 3.801e-5
-0.397, 3.814e-5
-0.396, 3.846e-5
-0.395, 3.866e-5
-0.394, 3.882e-5
-0.393, 3.916e-5
-0.392, 3.929e-5
-0.391, 3.959e-5
-0.390, 3.983e-5
-0.389, 3.994e-5
-0.388, 4.020e-5
-0.387, 4.032e-5
-0.386, 4.057e-5
-0.385, 4.081e-5
-0.384, 4.087e-5
-0.383, 4.112e-5
-0.382, 4.131e-5
-0.381, 4.141e-5
-0.380, 4.166e-5
-0.379, 4.181e-5
-0.378, 4.196e-5
-0.377, 4.224e-5
-0.376, 4.228e-5
-0.375, 4.244e-5
-0.374, 4.268e-5
-0.373, 4.275e-5
-0.372, 4.297e-5
-0.371, 4.303e-5
-0.370, 4.318e-5
-0.369, 4.343e-5
-0.368, 4.347e-5
-0.367, 4.370e-5
-0.366, 4.387e-5
-0.365, 4.397e-5
-0.364, 4.414e-5
-0.363, 4.420e-5
-0.362, 4.435e-5
-0.361, 4.455e-5
-0.360, 4.460e-5
-0.359, 4.474e-5
-0.358, 4.490e-5
-0.357, 4.494e-5
-0.356, 4.520e-5
-0.355, 4.523e-5
-0.354, 4.532e-5
-0.353, 4.557e-5
-0.352, 4.557e-5
-0.351, 4.572e-5
-0.350, 3.027e-5
-0.351, 1.070e-5
-0.352, 2.233e-6
-0.353, -3.337e-6
-0.354, -7.511e-6
-0.355, -1.075e-5
-0.356, -1.352e-5
-0.357, -1.574e-5
-0.358, -1.781e-5
-0.359, -1.964e-5
-0.360, -2.117e-5
-0.361, -2.267e-5
-0.362, -2.392e-5
-0.363, -2.509e-5
-0.364, -2.634e-5
-0.365, -2.730e-5
-0.366, -2.833e-5
-0.367, -2.928e-5
-0.368, -3.005e-5
-0.369, -3.090e-5
-0.370, -3.164e-5
-0.371, -3.234e-5
-0.372, -3.317e-5
-0.373, -3.373e-5
-0.374, -3.435e-5
-0.375, -3.504e-5
-0.376, -3.563e-5
-0.377, -3.625e-5
-0.378, -3.680e-5
-0.379, -3.729e-5
-0.380, -3.786e-5
-0.381, -3.825e-5
-0.382, -3.879e-5
-0.383, -3.933e-5
-0.384, -3.970e-5
-0.385, -4.022e-5
-0.386, -4.058e-5
-0.387, -4.098e-5
-0.388, -4.150e-5
-0.389, -4.179e-5
-0.390, -4.221e-5
-0.391, -4.266e-5
-0.392, -4.294e-5
-0.393, -4.335e-5
-0.394, -4.368e-5
-0.395, -4.401e-5
-0.396, -4.447e-5
-0.397, -4.461e-5
-0.398, -4.497e-5
-0.399, -4.539e-5
-0.400, -4.562e-5
-0.401, -4.600e-5
-0.402, -4.632e-5
-0.403, -4.664e-5
-0.404, -4.697e-5
-0.405, -4.717e-5
-0.406, -4.751e-5
-0.407, -4.786e-5
-0.408, -4.808e-5
-0.409, -4.864e-5
-0.410, -4.904e-5
-0.411, -4.905e-5
-0.412, -4.939e-5
-0.413, -4.950e-5
-0.414, -4.979e-5
-0.415, -5.010e-5
-0.416, -5.028e-5
-0.417, -5.058e-5
-0.418, -5.083e-5
-0.419, -5.103e-5
-0.420, -5.139e-5
-0.421, -5.151e-5
-0.422, -5.174e-5
-0.423, -5.206e-5
-0.424, -5.226e-5
-0.425, -5.252e-5
-0.426, -5.274e-5
-0.427, -5.296e-5
-0.428, -5.329e-5
-0.429, -5.346e-5
-0.430, -5.371e-5
-0.431, -5.398e-5
-0.432, -5.416e-5
-0.433, -5.440e-5
-0.434, -5.464e-5
-0.435, -5.486e-5
-0.436, -5.517e-5
-0.437, -5.529e-5
-0.438, -5.559e-5
-0.439, -5.578e-5
-0.440, -5.594e-5
-0.441, -5.621e-5
-0.442, -5.644e-5
-0.443, -5.664e-5
-0.444, -5.696e-5
-0.445, -5.705e-5
-0.446, -5.728e-5
-0.447, -5.757e-5
-0.448, -5.765e-5
-0.449, -5.797e-5
-0.450, -4.163e-5
-0.449, -2.072e-5
-0.448, -1.172e-5
-0.447, -5.634e-6
-0.446, -1.126e-6
-0.445, 2.372e-6
-0.444, 5.339e-6
-0.443, 7.796e-6
-0.442, 1.004e-5
-0.441, 1.200e-5
-0.440, 1.356e-5
-0.439, 1.512e-5
-0.438, 1.650e-5
-0.437, 1.775e-5
-0.436, 1.902e-5
-0.435, 2.005e-5
-0.434, 2.103e-5
-0.433, 2.207e-5
-0.432, 2.282e-5
-0.431, 2.374e-5
-0.430, 2.459e-5
-0.429, 2.527e-5
-0.428, 2.604e-5
-0.427, 2.663e-5
-0.426, 2.723e-5
-0.425, 2.796e-5
-0.424, 2.846e-5
-0.423, 2.905e-5
-0.422, 2.956e-5
-0.421, 3.005e-5
-0.420, 3.057e-5
-0.419, 3.099e-5
-0.418, 3.146e-5
-0.417, 3.197e-5
-0.416, 3.234e-5
-0.415, 3.276e-5
-0.414, 3.318e-5
-0.413, 3.351e-5
-0.412, 3.393e-5
-0.411, 3.425e-5
-0.410, 3.492e-5
-0.409, 3.526e-5
-0.408, 3.530e-5
-0.407, 3.562e-5
-0.406, 3.591e-5
-0.405, 3.615e-5
-0.404, 3.652e-5
-0.403, 3.670e-5
-0.402, 3.695e-5
-0.401, 3.732e-5
-0.400, 3.747e-5
-0.399, 3.776e-5
-0.398, 3.809e-5
-0.397, 3.821e-5
-0.396, 3.846e-5
-0.395, 3.871e-5
-0.394, 3.893e-5
-0.393, 3.923e-5
-0.392, 3.933e-5
-0.391, 3.963e-5
-0.390, 3.982e-5
-0.389, 4.000e-5
-0.388, 4.028e-5
-0.387, 4.042e-5
-0.386, 4.058e-5
-0.385, 4.088e-5
-0.384, 4.088e-5
-0.383, 4.117e-5
-0.382, 4.141e-5
-0.381, 4.150e-5
-0.380, 4.170e-5
-0.379, 4.183e-5
-0.378, 4.201e-5
-0.377, 4.226e-5
-0.376, 4.235e-5
-0.375, 4.250e-5
-0.374, 4.271e-5
-0.373, 4.280e-5
-0.372, 4.300e-5
-0.371, 4.308e-5
-0.370, 4.328e-5
-0.369, 4.352e-5
-0.368, 4.351e-5
-0.367, 4.369e-5
-0.366, 4.390e-5
-0.365, 4.401e-5
-0.364, 4.418e-5
-0.363, 4.431e-5
-0.362, 4.438e-5
-0.361, 4.457e-5
-0.360, 4.461e-5
-0.359, 4.482e-5
-0.358, 4.496e-5
-0.357, 4.505e-5
-0.356, 4.524e-5
-0.355, 4.526e-5
-0.354, 4.539e-5
-0.353, 4.563e-5
-0.352, 4.570e-5
-0.351, 4.581e-5
-0.350, 3.032e-5
-0.351, 1.073e-5
-0.352, 2.304e-6
-0.353, -3.345e-6
-0.354, -7.443e-6
-0.355, -1.071e-5
-0.356, -1.354e-5
-0.357, -1.575e-5
-0.358, -1.781e-5
-0.359, -1.961e-5
-0.360, -2.111e-5
-0.361, -2.262e-5
-0.362, -2.390e-5
-0.363, -2.510e-5
-0.364, -2.631e-5
-0.365, -2.729e-5
-0.366, -2.826e-5
-0.367, -2.923e-5
-0.368, -3.001e-5
-0.369, -3.091e-5
-0.370, -3.164e-5
-0.371, -3.230e-5
-0.372, -3.308e-5
-0.373, -3.368e-5
-0.374, -3.437e-5
-0.375, -3.506e-5
-0.376, -3.558e-5
-0.377, -3.621e-5
-0.378, -3.672e-5
-0.379, -3.725e-5
-0.380, -3.784e-5
-0.381, -3.825e-5
-0.382, -3.880e-5
-0.383, -3.929e-5
-0.384, -3.962e-5
-0.385, -4.013e-5
-0.386, -4.057e-5
-0.387, -4.097e-5
-0.388, -4.150e-5
-0.389, -4.172e-5
-0.390, -4.215e-5
-0.391, -4.261e-5
-0.392, -4.290e-5
-0.393, -4.333e-5
-0.394, -4.367e-5
-0.395, -4.395e-5
-0.396, -4.439e-5
-0.397, -4.457e-5
-0.398, -4.497e-5
-0.399, -4.536e-5
-0.400, -4.561e-5
-0.401, -4.596e-5
-0.402, -4.625e-5
-0.403, -4.656e-5
-0.404, -4.692e-5
-0.405, -4.716e-5
-0.406, -4.746e-5
-0.407, -4.778e-5
-0.408, -4.801e-5
-0.409, -4.857e-5
-0.410, -4.902e-5
-0.411, -4.900e-5
-0.412, -4.936e-5
-0.413, -4.945e-5
-0.414, -4.967e-5
-0.415, -5.003e-5
-0.416, -5.024e-5
-0.417, -5.060e-5
-0.418, -5.078e-5
-0.419, -5.098e-5
-0.420, -5.130e-5
-0.421, -5.145e-5
-0.422, -5.169e-5
-0.423, -5.206e-5
-0.424, -5.224e-5
-0.425, -5.247e-5
-0.426, -5.270e-5
-0.427, -5.292e-5
-0.428, -5.325e-5
-0.429, -5.337e-5
-0.430, -5.369e-5
-0.431, -5.392e-5
-0.432, -5.406e-5
-0.433, -5.437e-5
-0.434, -5.462e-5
-0.435, -5.480e-5
-0.436, -5.516e-5
-0.437, -5.519e-5
-0.438, -5.544e-5
-0.439, -5.576e-5
-0.440, -5.587e-5
-0.441, -5.615e-5
-0.442, -5.642e-5
-0.443, -5.658e-5
-0.444, -5.689e-5
-0.445, -5.696e-5
-0.446, -5.722e-5
-0.447, -5.752e-5
-0.448, -5.763e-5
-0.449, -5.787e-5
-0.450, -4.157e-5
-0.449, -2.063e-5
-0.448, -1.167e-5
-0.447, -5.601e-6
-0.446, -1.055e-6
-0.445, 2.472e-6
-0.444, 5.479e-6
-0.443, 7.880e-6
-0.442, 1.009e-5
-0.441, 1.203e-5
-0.440, 1.362e-5
-0.439, 1.520e-5
-0.438, 1.661e-5
-0.437, 1.782e-5
-0.436, 1.908e-5
-0.435, 2.010e-5
-0.434, 2.107e-5
-0.433, 2.214e-5
-0.432, 2.295e-5
-0.431, 2.381e-5
-0.430, 2.464e-5
-0.429, 2.531e-5
-0.428, 2.609e-5
-0.427, 2.675e-5
-0.426, 2.734e-5
-0.425, 2.803e-5
-0.424, 2.851e-5
-0.423, 2.906e-5
-0.422, 2.962e-5
-0.421, 3.014e-5
-0.420, 3.069e-5
-0.419, 3.108e-5
-0.418, 3.152e-5
-0.417, 3.200e-5
-0.416, 3.236e-5
-0.415, 3.283e-5
-0.414, 3.327e-5
-0.413, 3.357e-5
-0.412, 3.400e-5
-0.411, 3.426e-5
-0.410, 3.499e-5
-0.409, 3.529e-5
-0.408, 3.539e-5
-0.407, 3.565e-5
-0.406, 3.597e-5
-0.405, 3.618e-5
-0.404, 3.652e-5
-0.403, 3.679e-5
-0.402, 3.706e-5
-0.401, 3.738e-5
-0.400, 3.750e-5
-0.399, 3.778e-5
-0.398, 3.810e-5
-0.397, 3.822e-5
-0.396, 3.859e-5
-0.395, 3.873e-5
-0.394, 3.896e-5
-0.393, 3.926e-5
-0.392, 3.942e-5
-0.391, 3.965e-5
-0.390, 3.995e-5
-0.389, 4.005e-5
-0.388, 4.030e-5
-0.387, 4.044e-5
-0.386, 4.062e-5
-0.385, 4.095e-5
-0.384, 4.103e-5
-0.383, 4.121e-5
-0.382, 4.146e-5
-0.381, 4.153e-5
-0.380, 4.174e-5
-0.379, 4.194e-5
-0.378, 4.207e-5
-0.377, 4.234e-5
-0.376, 4.236e-5
-0.375, 4.253e-5
-0.374, 4.278e-5
-0.373, 4.291e-5
-0.372, 4.307e-5
-0.371, 4.313e-5
-0.370, 4.334e-5
-0.369, 4.353e-5
-0.368, 4.359e-5
-0.367, 4.379e-5
-0.366, 4.399e-5
-0.365, 4.407e-5
-0.364, 4.426e-5
-0.363, 4.430e-5
-0.362, 4.443e-5
-0.361, 4.468e-5
-0.360, 4.470e-5
-0.359, 4.485e-5
-0.358, 4.505e-5
-0.357, 4.507e-5
-0.356, 4.527e-5
-0.355, 4.534e-5
-0.354, 4.551e-5
-0.353, 4.566e-5
-0.352, 4.571e-5
-0.351, 4.586e-5
-0.350, 3.031e-5
-0.351, 1.077e-5
-0.352, 2.341e-6
-0.353, -3.309e-6
-0.354, -7.446e-6
-0.355, -1.069e-5
-0.356, -1.352e-5
-0.357, -1.569e-5
-0.358, -1.774e-5
-0.359, -1.959e-5
-0.360, -2.111e-5
-0.361, -2.262e-5
-0.362, -2.391e-5
-0.363, -2.504e-5
-0.364, -2.626e-5
-0.365, -2.726e-5
-0.366, -2.825e-5
-0.367, -2.920e-5
-0.368, -3.002e-5
-0.369, -3.084e-5
-0.370, -3.159e-5
-0.371, -3.226e-5
-0.372, -3.310e-5
-0.373, -3.367e-5
-0.374, -3.433e-5
-0.375, -3.499e-5
-0.376, -3.553e-5
-0.377, -3.619e-5
-0.378, -3.671e-5
-0.379, -3.724e-5
-0.380, -3.784e-5
-0.381, -3.819e-5
-0.382, -3.871e-5
-0.383, -3.924e-5
-0.384, -3.961e-5
-0.385, -4.013e-5
-0.386, -4.055e-5
-0.387, -4.092e-5
-0.388, -4.143e-5
-0.389, -4.171e-5
-0.390, -4.217e-5
-0.391, -4.259e-5
-0.392, -4.289e-5
-0.393, -4.328e-5
-0.394, -4.357e-5
-0.395, -4.393e-5
-0.396, -4.440e-5
-0.397, -4.455e-5
-0.398, -4.492e-5
-0.399, -4.529e-5
-0.400, -4.551e-5
-0.401, -4.592e-5
-0.402, -4.621e-5
-0.403, -4.653e-5
-0.404, -4.692e-5
-0.405, -4.708e-5
-0.406, -4.740e-5
-0.407, -4.775e-5
-0.408, -4.798e-5
-0.409, -4.857e-5
-0.410, -4.894e-5
-0.411, -4.899e-5
-0.412, -4.924e-5
-0.413, -4.940e-5
-0.414, -4.970e-5
-0.415, -5.004e-5
-0.416, -5.022e-5
-0.417, -5.048e-5
-0.418, -5.070e-5
-0.419, -5.093e-5
-0.420, -5.129e-5
-0.421, -5.146e-5
-0.422, -5.168e-5
-0.423, -5.196e-5
-0.424, -5.215e-5
-0.425, -5.244e-5
-0.426, -5.263e-5
-0.427, -5.289e-5
-0.428, -5.324e-5
-0.429, -5.333e-5
-0.430, -5.358e-5
-0.431, -5.388e-5
-0.432, -5.404e-5
-0.433, -5.433e-5
-0.434, -5.455e-5
-0.435, -5.473e-5
-0.436, -5.505e-5
-0.437, -5.516e-5
-0.438, -5.543e-5
-0.439, -5.572e-5
-0.440, -5.586e-5
-0.441, -5.611e-5
-0.442, -5.635e-5
-0.443, -5.650e-5
-0.444, -5.683e-5
-0.445, -5.695e-5
-0.446, -5.717e-5
-0.447, -5.741e-5
-0.448, -5.754e-5
-0.449, -5.786e-5
-0.450, -4.146e-5
-0.449, -2.056e-5
-0.448, -1.159e-5
-0.447, -5.484e-6
-0.446, -9.520e-7
-0.445, 2.497e-6
-0.444, 5.527e-6
-0.443, 7.943e-6
-0.442, 1.013e-5
-0.441, 1.216e-5
-0.440, 1.371e-5
-0.439, 1.525e-5
-0.438, 1.666e-5
-0.437, 1.788e-5
-0.436, 1.911e-5
-0.435, 2.020e-5
-0.434, 2.121e-5
-0.433, 2.220e-5
-0.432, 2.296e-5
-0.431, 2.385e-5
-0.430, 2.470e-5
-0.429, 2.543e-5
-0.428, 2.618e-5
-0.427, 2.675e-5
-0.426, 2.740e-5
-0.425, 2.808e-5
-0.424, 2.858e-5
-0.423, 2.916e-5
-0.422, 2.969e-5
-0.421, 3.017e-5
-0.420, 3.070e-5
-0.419, 3.112e-5
-0.418, 3.154e-5
-0.417, 3.210e-5
-0.416, 3.246e-5
-0.415, 3.288e-5
-0.414, 3.330e-5
-0.413, 3.361e-5
-0.412, 3.402e-5
-0.411, 3.437e-5
-0.410, 3.505e-5
-0.409, 3.535e-5
-0.408, 3.541e-5
-0.407, 3.569e-5
-0.406, 3.604e-5
-0.405, 3.629e-5
-0.404, 3.658e-5
-0.403, 3.684e-5
-0.402, 3.710e-5
-0.401, 3.738e-5
-0.400, 3.756e-5
-0.399, 3.787e-5
-0.398, 3.814e-5
-0.397, 3.834e-5
-0.396, 3.857e-5
-0.395, 3.881e-5
-0.394, 3.899e-5
-0.393, 3.937e-5
-0.392, 3.946e-5
-0.391, 3.972e-5
-0.390, 3.998e-5
-0.389, 4.009e-5
-0.388, 4.035e-5
-0.387, 4.053e-5
-0.386, 4.070e-5
-0.385, 4.099e-5
-0.384, 4.102e-5
-0.383, 4.124e-5
-0.382, 4.149e-5
-0.381, 4.160e-5
-0.380, 4.182e-5
-0.379, 4.194e-5
-0.378, 4.213e-5
-0.377, 4.235e-5
-0.376, 4.243e-5
-0.375, 4.264e-5
-0.374, 4.282e-5
-0.373, 4.294e-5
-0.372, 4.311e-5
-0.371, 4.318e-5
-0.370, 4.337e-5
-0.369, 4.362e-5
-0.368, 4.366e-5
-0.367, 4.384e-5
-0.366, 4.401e-5
-0.365, 4.408e-5
-0.364, 4.431e-5
-0.363, 4.440e-5
-0.362, 4.448e-5
-0.361, 4.473e-5
-0.360, 4.472e-5
-0.359, 4.489e-5
-0.358, 4.512e-5
-0.357, 4.523e-5
-0.356, 4.531e-5
-0.355, 4.541e-5
-0.354, 4.552e-5
-0.353, 4.569e-5
-0.352, 4.575e-5
-0.351, 4.595e-5
-0.350, 3.037e-5
-0.351, 1.078e-5
-0.352, 2.331e-6
-0.353, -3.286e-6
-0.354, -7.445e-6
-0.355, -1.061e-5
-0.356, -1.347e-5
-0.357, -1.569e-5
-0.358, -1.775e-5
-0.359, -1.957e-5
-0.360, -2.109e-5
-0.361, -2.255e-5
-0.362, -2.385e-5
-0.363, -2.505e-5
-0.364, -2.627e-5
-0.365, -2.727e-5
-0.366, -2.822e-5
-0.367, -2.917e-5
-0.368, -2.999e-5
-0.369, -3.082e-5
-0.370, -3.160e-5
-0.371, -3.226e-5
-0.372, -3.308e-5
-0.373, -3.360e-5
-0.374, -3.432e-5
-0.375, -3.501e-5
-0.376, -3.555e-5
-0.377, -3.616e-5
-0.378, -3.666e-5
-0.379, -3.716e-5
-0.380, -3.782e-5
-0.381, -3.816e-5
-0.382, -3.873e-5
-0.383, -3.926e-5
-0.384, -3.958e-5
-0.385, -4.006e-5
-0.386, -4.048e-5
-0.387, -4.088e-5
-0.388, -4.142e-5
-0.389, -4.174e-5
-0.390, -4.215e-5
-0.391, -4.252e-5
-0.392, -4.284e-5
-0.393, -4.326e-5
-0.394, -4.362e-5
-0.395, -4.394e-5
-0.396, -4.435e-5
-0.397, -4.448e-5
-0.398, -4.492e-5
-0.399, -4.527e-5
-0.400, -4.552e-5
-0.401, -4.593e-5
-0.402, -4.622e-5
-0.403, -4.645e-5
-0.404, -4.690e-5
-0.405, -4.705e-5
-0.406, -4.739e-5
-0.407, -4.774e-5
-0.408, -4.796e-5
-0.409, -4.848e-5
-0.410, -4.893e-5
-0.411, -4.897e-5
-0.412, -4.926e-5
-0.413, -4.938e-5
-0.414, -4.968e-5
-0.415, -4.995e-5
-0.416, -5.016e-5
-0.417, -5.045e-5
-0.418, -5.072e-5
-0.419, -5.091e-5
-0.420, -5.127e-5
-0.421, -5.134e-5
-0.422, -5.164e-5
-0.423, -5.195e-5
-0.424, -5.217e-5
-0.425, -5.244e-5
-0.426, -5.263e-5
-0.427, -5.285e-5
-0.428, -5.313e-5
-0.429, -5.332e-5
-0.430, -5.360e-5
-0.431, -5.386e-5
-0.432, -5.401e-5
-0.433, -5.424e-5
-0.434, -5.452e-5
-0.435, -5.472e-5
-0.436, -5.505e-5
-0.437, -5.517e-5
-0.438, -5.539e-5
-0.439, -5.566e-5
-0.440, -5.580e-5
-0.441, -5.607e-5
-0.442, -5.630e-5
-0.443, -5.650e-5
-0.444, -5.677e-5
-0.445, -5.686e-5
-0.446, -5.714e-5
-0.447, -5.740e-5
-0.448, -5.753e-5
-0.449, -5.784e-5
