# Supplementary material for: The synergistic effect of Hf-O-Ru bonds and oxygen vacancies in Ru/HfO2 for enhanced hydrogen evolution
Source: Nat Commun. 2022 Mar 11;13:1270. doi: 10.1038/s41467-022-28947-9 (PMC8917135; doi:10.1038/s41467-022-28947-9)
Supplement: Supplementary file 3 — Source Data [file 41467_2022_28947_MOESM3_ESM.zip › source data-1/Figure 3/Figure 3d/Vo-RuHfO2-O/CV-80.txt]

Nov. 27, 2020   12:58:49
Cyclic Voltammetry
File: cv-80
Data Source:  Experiment
Instrument Model:  CHI760E
Header: 
Note: 

Init E (V) = -0.45
High E (V) = -0.35
Low E (V) = -0.45
Init P/N = P
Scan Rate (V/s) = 0.08
Segment = 12
Sample Interval (V) = 0.001
Quiet Time (sec) = 2
Sensitivity (A/V) = 0.001

Segment 1:

Segment 2:

Segment 3:

Segment 4:

Segment 5:

Segment 6:

Segment 7:

Segment 8:

Segment 9:

Segment 10:

Segment 11:

Segment 12:

Potential/V, Current/A

-0.450, -2.370e-6
-0.449, 1.097e-5
-0.448, 1.692e-5
-0.447, 2.110e-5
-0.446, 2.420e-5
-0.445, 2.665e-5
-0.444, 2.877e-5
-0.443, 3.044e-5
-0.442, 3.207e-5
-0.441, 3.347e-5
-0.440, 3.461e-5
-0.439, 3.575e-5
-0.438, 3.669e-5
-0.437, 3.772e-5
-0.436, 3.863e-5
-0.435, 3.933e-5
-0.434, 4.018e-5
-0.433, 4.089e-5
-0.432, 4.156e-5
-0.431, 4.226e-5
-0.430, 4.282e-5
-0.429, 4.347e-5
-0.428, 4.406e-5
-0.427, 4.443e-5
-0.426, 4.503e-5
-0.425, 4.552e-5
-0.424, 4.594e-5
-0.423, 4.643e-5
-0.422, 4.682e-5
-0.421, 4.728e-5
-0.420, 4.772e-5
-0.419, 4.797e-5
-0.418, 4.842e-5
-0.417, 4.883e-5
-0.416, 4.919e-5
-0.415, 4.952e-5
-0.414, 4.977e-5
-0.413, 5.017e-5
-0.412, 5.052e-5
-0.411, 5.067e-5
-0.410, 5.155e-5
-0.409, 5.179e-5
-0.408, 5.185e-5
-0.407, 5.206e-5
-0.406, 5.223e-5
-0.405, 5.250e-5
-0.404, 5.281e-5
-0.403, 5.294e-5
-0.402, 5.324e-5
-0.401, 5.350e-5
-0.400, 5.366e-5
-0.399, 5.391e-5
-0.398, 5.411e-5
-0.397, 5.429e-5
-0.396, 5.456e-5
-0.395, 5.468e-5
-0.394, 5.494e-5
-0.393, 5.516e-5
-0.392, 5.534e-5
-0.391, 5.554e-5
-0.390, 5.574e-5
-0.389, 5.595e-5
-0.388, 5.615e-5
-0.387, 5.624e-5
-0.386, 5.646e-5
-0.385, 5.670e-5
-0.384, 5.677e-5
-0.383, 5.701e-5
-0.382, 5.709e-5
-0.381, 5.730e-5
-0.380, 5.751e-5
-0.379, 5.758e-5
-0.378, 5.779e-5
-0.377, 5.800e-5
-0.376, 5.812e-5
-0.375, 5.828e-5
-0.374, 5.842e-5
-0.373, 5.857e-5
-0.372, 5.874e-5
-0.371, 5.873e-5
-0.370, 5.898e-5
-0.369, 5.918e-5
-0.368, 5.921e-5
-0.367, 5.943e-5
-0.366, 5.951e-5
-0.365, 5.974e-5
-0.364, 5.987e-5
-0.363, 5.989e-5
-0.362, 6.007e-5
-0.361, 6.025e-5
-0.360, 6.029e-5
-0.359, 6.048e-5
-0.358, 6.055e-5
-0.357, 6.069e-5
-0.356, 6.084e-5
-0.355, 6.089e-5
-0.354, 6.105e-5
-0.353, 6.119e-5
-0.352, 6.131e-5
-0.351, 6.149e-5
-0.350, 4.499e-5
-0.351, 2.020e-5
-0.352, 8.988e-6
-0.353, 1.533e-6
-0.354, -3.902e-6
-0.355, -8.334e-6
-0.356, -1.208e-5
-0.357, -1.508e-5
-0.358, -1.790e-5
-0.359, -2.026e-5
-0.360, -2.240e-5
-0.361, -2.445e-5
-0.362, -2.609e-5
-0.363, -2.778e-5
-0.364, -2.936e-5
-0.365, -3.072e-5
-0.366, -3.212e-5
-0.367, -3.328e-5
-0.368, -3.442e-5
-0.369, -3.567e-5
-0.370, -3.660e-5
-0.371, -3.758e-5
-0.372, -3.861e-5
-0.373, -3.942e-5
-0.374, -4.040e-5
-0.375, -4.118e-5
-0.376, -4.197e-5
-0.377, -4.285e-5
-0.378, -4.351e-5
-0.379, -4.422e-5
-0.380, -4.498e-5
-0.381, -4.547e-5
-0.382, -4.629e-5
-0.383, -4.686e-5
-0.384, -4.742e-5
-0.385, -4.817e-5
-0.386, -4.864e-5
-0.387, -4.919e-5
-0.388, -4.984e-5
-0.389, -5.026e-5
-0.390, -5.093e-5
-0.391, -5.133e-5
-0.392, -5.183e-5
-0.393, -5.247e-5
-0.394, -5.272e-5
-0.395, -5.330e-5
-0.396, -5.381e-5
-0.397, -5.408e-5
-0.398, -5.464e-5
-0.399, -5.507e-5
-0.400, -5.541e-5
-0.401, -5.595e-5
-0.402, -5.623e-5
-0.403, -5.677e-5
-0.404, -5.719e-5
-0.405, -5.748e-5
-0.406, -5.792e-5
-0.407, -5.827e-5
-0.408, -5.866e-5
-0.409, -5.933e-5
-0.410, -5.987e-5
-0.411, -6.001e-5
-0.412, -6.036e-5
-0.413, -6.051e-5
-0.414, -6.096e-5
-0.415, -6.123e-5
-0.416, -6.155e-5
-0.417, -6.203e-5
-0.418, -6.218e-5
-0.419, -6.254e-5
-0.420, -6.295e-5
-0.421, -6.318e-5
-0.422, -6.357e-5
-0.423, -6.379e-5
-0.424, -6.408e-5
-0.425, -6.450e-5
-0.426, -6.466e-5
-0.427, -6.501e-5
-0.428, -6.543e-5
-0.429, -6.562e-5
-0.430, -6.602e-5
-0.431, -6.627e-5
-0.432, -6.654e-5
-0.433, -6.693e-5
-0.434, -6.709e-5
-0.435, -6.747e-5
-0.436, -6.783e-5
-0.437, -6.794e-5
-0.438, -6.840e-5
-0.439, -6.858e-5
-0.440, -6.886e-5
-0.441, -6.927e-5
-0.442, -6.942e-5
-0.443, -6.975e-5
-0.444, -7.009e-5
-0.445, -7.023e-5
-0.446, -7.062e-5
-0.447, -7.088e-5
-0.448, -7.100e-5
-0.449, -7.149e-5
-0.450, -5.422e-5
-0.449, -2.779e-5
-0.448, -1.601e-5
-0.447, -7.969e-6
-0.446, -2.077e-6
-0.445, 2.624e-6
-0.444, 6.609e-6
-0.443, 9.775e-6
-0.442, 1.278e-5
-0.441, 1.528e-5
-0.440, 1.745e-5
-0.439, 1.955e-5
-0.438, 2.134e-5
-0.437, 2.305e-5
-0.436, 2.470e-5
-0.435, 2.599e-5
-0.434, 2.745e-5
-0.433, 2.872e-5
-0.432, 2.980e-5
-0.431, 3.102e-5
-0.430, 3.195e-5
-0.429, 3.301e-5
-0.428, 3.394e-5
-0.427, 3.467e-5
-0.426, 3.554e-5
-0.425, 3.636e-5
-0.424, 3.701e-5
-0.423, 3.778e-5
-0.422, 3.843e-5
-0.421, 3.913e-5
-0.420, 3.988e-5
-0.419, 4.032e-5
-0.418, 4.102e-5
-0.417, 4.164e-5
-0.416, 4.207e-5
-0.415, 4.269e-5
-0.414, 4.315e-5
-0.413, 4.368e-5
-0.412, 4.418e-5
-0.411, 4.450e-5
-0.410, 4.553e-5
-0.409, 4.594e-5
-0.408, 4.606e-5
-0.407, 4.652e-5
-0.406, 4.679e-5
-0.405, 4.724e-5
-0.404, 4.760e-5
-0.403, 4.789e-5
-0.402, 4.835e-5
-0.401, 4.871e-5
-0.400, 4.891e-5
-0.399, 4.931e-5
-0.398, 4.958e-5
-0.397, 4.990e-5
-0.396, 5.027e-5
-0.395, 5.041e-5
-0.394, 5.085e-5
-0.393, 5.111e-5
-0.392, 5.135e-5
-0.391, 5.171e-5
-0.390, 5.193e-5
-0.389, 5.219e-5
-0.388, 5.250e-5
-0.387, 5.259e-5
-0.386, 5.297e-5
-0.385, 5.322e-5
-0.384, 5.330e-5
-0.383, 5.370e-5
-0.382, 5.387e-5
-0.381, 5.409e-5
-0.380, 5.437e-5
-0.379, 5.444e-5
-0.378, 5.480e-5
-0.377, 5.503e-5
-0.376, 5.506e-5
-0.375, 5.539e-5
-0.374, 5.550e-5
-0.373, 5.575e-5
-0.372, 5.602e-5
-0.371, 5.599e-5
-0.370, 5.636e-5
-0.369, 5.655e-5
-0.368, 5.661e-5
-0.367, 5.692e-5
-0.366, 5.706e-5
-0.365, 5.721e-5
-0.364, 5.750e-5
-0.363, 5.752e-5
-0.362, 5.777e-5
-0.361, 5.794e-5
-0.360, 5.800e-5
-0.359, 5.828e-5
-0.358, 5.843e-5
-0.357, 5.858e-5
-0.356, 5.881e-5
-0.355, 5.882e-5
-0.354, 5.907e-5
-0.353, 5.927e-5
-0.352, 5.934e-5
-0.351, 5.954e-5
-0.350, 4.312e-5
-0.351, 1.831e-5
-0.352, 7.236e-6
-0.353, -3.012e-7
-0.354, -5.638e-6
-0.355, -1.004e-5
-0.356, -1.378e-5
-0.357, -1.671e-5
-0.358, -1.948e-5
-0.359, -2.186e-5
-0.360, -2.389e-5
-0.361, -2.594e-5
-0.362, -2.759e-5
-0.363, -2.921e-5
-0.364, -3.084e-5
-0.365, -3.204e-5
-0.366, -3.344e-5
-0.367, -3.466e-5
-0.368, -3.571e-5
-0.369, -3.694e-5
-0.370, -3.779e-5
-0.371, -3.883e-5
-0.372, -3.987e-5
-0.373, -4.060e-5
-0.374, -4.150e-5
-0.375, -4.234e-5
-0.376, -4.309e-5
-0.377, -4.398e-5
-0.378, -4.455e-5
-0.379, -4.524e-5
-0.380, -4.606e-5
-0.381, -4.649e-5
-0.382, -4.729e-5
-0.383, -4.786e-5
-0.384, -4.842e-5
-0.385, -4.916e-5
-0.386, -4.954e-5
-0.387, -5.011e-5
-0.388, -5.080e-5
-0.389, -5.114e-5
-0.390, -5.172e-5
-0.391, -5.227e-5
-0.392, -5.266e-5
-0.393, -5.324e-5
-0.394, -5.354e-5
-0.395, -5.407e-5
-0.396, -5.466e-5
-0.397, -5.482e-5
-0.398, -5.539e-5
-0.399, -5.579e-5
-0.400, -5.616e-5
-0.401, -5.671e-5
-0.402, -5.699e-5
-0.403, -5.743e-5
-0.404, -5.793e-5
-0.405, -5.814e-5
-0.406, -5.859e-5
-0.407, -5.899e-5
-0.408, -5.926e-5
-0.409, -6.001e-5
-0.410, -6.051e-5
-0.411, -6.059e-5
-0.412, -6.103e-5
-0.413, -6.110e-5
-0.414, -6.154e-5
-0.415, -6.187e-5
-0.416, -6.216e-5
-0.417, -6.261e-5
-0.418, -6.276e-5
-0.419, -6.313e-5
-0.420, -6.351e-5
-0.421, -6.368e-5
-0.422, -6.403e-5
-0.423, -6.433e-5
-0.424, -6.463e-5
-0.425, -6.505e-5
-0.426, -6.516e-5
-0.427, -6.554e-5
-0.428, -6.595e-5
-0.429, -6.613e-5
-0.430, -6.648e-5
-0.431, -6.678e-5
-0.432, -6.700e-5
-0.433, -6.743e-5
-0.434, -6.753e-5
-0.435, -6.791e-5
-0.436, -6.831e-5
-0.437, -6.840e-5
-0.438, -6.880e-5
-0.439, -6.907e-5
-0.440, -6.927e-5
-0.441, -6.971e-5
-0.442, -6.985e-5
-0.443, -7.014e-5
-0.444, -7.058e-5
-0.445, -7.061e-5
-0.446, -7.104e-5
-0.447, -7.127e-5
-0.448, -7.146e-5
-0.449, -7.188e-5
-0.450, -5.458e-5
-0.449, -2.816e-5
-0.448, -1.638e-5
-0.447, -8.343e-6
-0.446, -2.399e-6
-0.445, 2.278e-6
-0.444, 6.245e-6
-0.443, 9.411e-6
-0.442, 1.243e-5
-0.441, 1.500e-5
-0.440, 1.706e-5
-0.439, 1.922e-5
-0.438, 2.102e-5
-0.437, 2.273e-5
-0.436, 2.438e-5
-0.435, 2.569e-5
-0.434, 2.714e-5
-0.433, 2.841e-5
-0.432, 2.944e-5
-0.431, 3.067e-5
-0.430, 3.165e-5
-0.429, 3.266e-5
-0.428, 3.364e-5
-0.427, 3.440e-5
-0.426, 3.526e-5
-0.425, 3.612e-5
-0.424, 3.670e-5
-0.423, 3.750e-5
-0.422, 3.820e-5
-0.421, 3.884e-5
-0.420, 3.960e-5
-0.419, 4.006e-5
-0.418, 4.075e-5
-0.417, 4.136e-5
-0.416, 4.181e-5
-0.415, 4.245e-5
-0.414, 4.291e-5
-0.413, 4.341e-5
-0.412, 4.393e-5
-0.411, 4.429e-5
-0.410, 4.527e-5
-0.409, 4.568e-5
-0.408, 4.581e-5
-0.407, 4.622e-5
-0.406, 4.660e-5
-0.405, 4.691e-5
-0.404, 4.742e-5
-0.403, 4.766e-5
-0.402, 4.806e-5
-0.401, 4.842e-5
-0.400, 4.861e-5
-0.399, 4.912e-5
-0.398, 4.941e-5
-0.397, 4.965e-5
-0.396, 4.999e-5
-0.395, 5.027e-5
-0.394, 5.059e-5
-0.393, 5.095e-5
-0.392, 5.105e-5
-0.391, 5.151e-5
-0.390, 5.176e-5
-0.389, 5.197e-5
-0.388, 5.230e-5
-0.387, 5.239e-5
-0.386, 5.274e-5
-0.385, 5.303e-5
-0.384, 5.312e-5
-0.383, 5.350e-5
-0.382, 5.374e-5
-0.381, 5.386e-5
-0.380, 5.418e-5
-0.379, 5.426e-5
-0.378, 5.459e-5
-0.377, 5.487e-5
-0.376, 5.491e-5
-0.375, 5.521e-5
-0.374, 5.537e-5
-0.373, 5.552e-5
-0.372, 5.586e-5
-0.371, 5.587e-5
-0.370, 5.616e-5
-0.369, 5.645e-5
-0.368, 5.640e-5
-0.367, 5.673e-5
-0.366, 5.691e-5
-0.365, 5.707e-5
-0.364, 5.733e-5
-0.363, 5.736e-5
-0.362, 5.760e-5
-0.361, 5.783e-5
-0.360, 5.784e-5
-0.359, 5.810e-5
-0.358, 5.829e-5
-0.357, 5.842e-5
-0.356, 5.869e-5
-0.355, 5.867e-5
-0.354, 5.892e-5
-0.353, 5.914e-5
-0.352, 5.918e-5
-0.351, 5.946e-5
-0.350, 4.292e-5
-0.351, 1.820e-5
-0.352, 7.041e-6
-0.353, -4.121e-7
-0.354, -5.802e-6
-0.355, -1.016e-5
-0.356, -1.393e-5
-0.357, -1.685e-5
-0.358, -1.960e-5
-0.359, -2.201e-5
-0.360, -2.401e-5
-0.361, -2.607e-5
-0.362, -2.765e-5
-0.363, -2.932e-5
-0.364, -3.099e-5
-0.365, -3.216e-5
-0.366, -3.357e-5
-0.367, -3.476e-5
-0.368, -3.580e-5
-0.369, -3.702e-5
-0.370, -3.793e-5
-0.371, -3.890e-5
-0.372, -3.996e-5
-0.373, -4.067e-5
-0.374, -4.161e-5
-0.375, -4.249e-5
-0.376, -4.314e-5
-0.377, -4.399e-5
-0.378, -4.463e-5
-0.379, -4.535e-5
-0.380, -4.615e-5
-0.381, -4.653e-5
-0.382, -4.735e-5
-0.383, -4.798e-5
-0.384, -4.848e-5
-0.385, -4.918e-5
-0.386, -4.964e-5
-0.387, -5.014e-5
-0.388, -5.088e-5
-0.389, -5.118e-5
-0.390, -5.180e-5
-0.391, -5.236e-5
-0.392, -5.270e-5
-0.393, -5.329e-5
-0.394, -5.361e-5
-0.395, -5.411e-5
-0.396, -5.473e-5
-0.397, -5.488e-5
-0.398, -5.544e-5
-0.399, -5.590e-5
-0.400, -5.617e-5
-0.401, -5.676e-5
-0.402, -5.705e-5
-0.403, -5.747e-5
-0.404, -5.799e-5
-0.405, -5.817e-5
-0.406, -5.862e-5
-0.407, -5.904e-5
-0.408, -5.930e-5
-0.409, -6.001e-5
-0.410, -6.056e-5
-0.411, -6.063e-5
-0.412, -6.106e-5
-0.413, -6.112e-5
-0.414, -6.158e-5
-0.415, -6.189e-5
-0.416, -6.216e-5
-0.417, -6.262e-5
-0.418, -6.279e-5
-0.419, -6.312e-5
-0.420, -6.361e-5
-0.421, -6.370e-5
-0.422, -6.405e-5
-0.423, -6.441e-5
-0.424, -6.458e-5
-0.425, -6.505e-5
-0.426, -6.521e-5
-0.427, -6.555e-5
-0.428, -6.598e-5
-0.429, -6.611e-5
-0.430, -6.647e-5
-0.431, -6.683e-5
-0.432, -6.699e-5
-0.433, -6.741e-5
-0.434, -6.760e-5
-0.435, -6.791e-5
-0.436, -6.835e-5
-0.437, -6.844e-5
-0.438, -6.880e-5
-0.439, -6.909e-5
-0.440, -6.925e-5
-0.441, -6.970e-5
-0.442, -6.991e-5
-0.443, -7.016e-5
-0.444, -7.055e-5
-0.445, -7.064e-5
-0.446, -7.099e-5
-0.447, -7.134e-5
-0.448, -7.143e-5
-0.449, -7.187e-5
-0.450, -5.459e-5
-0.449, -2.811e-5
-0.448, -1.642e-5
-0.447, -8.281e-6
-0.446, -2.366e-6
-0.445, 2.268e-6
-0.444, 6.277e-6
-0.443, 9.448e-6
-0.442, 1.243e-5
-0.441, 1.499e-5
-0.440, 1.706e-5
-0.439, 1.929e-5
-0.438, 2.105e-5
-0.437, 2.270e-5
-0.436, 2.440e-5
-0.435, 2.569e-5
-0.434, 2.712e-5
-0.433, 2.843e-5
-0.432, 2.942e-5
-0.431, 3.070e-5
-0.430, 3.170e-5
-0.429, 3.262e-5
-0.428, 3.368e-5
-0.427, 3.443e-5
-0.426, 3.527e-5
-0.425, 3.613e-5
-0.424, 3.672e-5
-0.423, 3.753e-5
-0.422, 3.816e-5
-0.421, 3.884e-5
-0.420, 3.962e-5
-0.419, 4.011e-5
-0.418, 4.073e-5
-0.417, 4.138e-5
-0.416, 4.182e-5
-0.415, 4.248e-5
-0.414, 4.294e-5
-0.413, 4.335e-5
-0.412, 4.397e-5
-0.411, 4.430e-5
-0.410, 4.525e-5
-0.409, 4.571e-5
-0.408, 4.576e-5
-0.407, 4.628e-5
-0.406, 4.660e-5
-0.405, 4.692e-5
-0.404, 4.743e-5
-0.403, 4.763e-5
-0.402, 4.805e-5
-0.401, 4.848e-5
-0.400, 4.860e-5
-0.399, 4.910e-5
-0.398, 4.943e-5
-0.397, 4.958e-5
-0.396, 5.007e-5
-0.395, 5.025e-5
-0.394, 5.059e-5
-0.393, 5.093e-5
-0.392, 5.109e-5
-0.391, 5.152e-5
-0.390, 5.182e-5
-0.389, 5.196e-5
-0.388, 5.232e-5
-0.387, 5.245e-5
-0.386, 5.272e-5
-0.385, 5.307e-5
-0.384, 5.309e-5
-0.383, 5.351e-5
-0.382, 5.374e-5
-0.381, 5.385e-5
-0.380, 5.419e-5
-0.379, 5.431e-5
-0.378, 5.459e-5
-0.377, 5.488e-5
-0.376, 5.487e-5
-0.375, 5.525e-5
-0.374, 5.540e-5
-0.373, 5.553e-5
-0.372, 5.585e-5
-0.371, 5.584e-5
-0.370, 5.614e-5
-0.369, 5.645e-5
-0.368, 5.641e-5
-0.367, 5.680e-5
-0.366, 5.693e-5
-0.365, 5.704e-5
-0.364, 5.737e-5
-0.363, 5.741e-5
-0.362, 5.762e-5
-0.361, 5.786e-5
-0.360, 5.788e-5
-0.359, 5.815e-5
-0.358, 5.835e-5
-0.357, 5.843e-5
-0.356, 5.871e-5
-0.355, 5.873e-5
-0.354, 5.892e-5
-0.353, 5.918e-5
-0.352, 5.919e-5
-0.351, 5.949e-5
-0.350, 4.298e-5
-0.351, 1.807e-5
-0.352, 7.058e-6
-0.353, -4.302e-7
-0.354, -5.826e-6
-0.355, -1.017e-5
-0.356, -1.396e-5
-0.357, -1.682e-5
-0.358, -1.962e-5
-0.359, -2.206e-5
-0.360, -2.404e-5
-0.361, -2.607e-5
-0.362, -2.770e-5
-0.363, -2.932e-5
-0.364, -3.099e-5
-0.365, -3.217e-5
-0.366, -3.355e-5
-0.367, -3.483e-5
-0.368, -3.580e-5
-0.369, -3.702e-5
-0.370, -3.798e-5
-0.371, -3.888e-5
-0.372, -4.001e-5
-0.373, -4.063e-5
-0.374, -4.160e-5
-0.375, -4.252e-5
-0.376, -4.314e-5
-0.377, -4.401e-5
-0.378, -4.467e-5
-0.379, -4.532e-5
-0.380, -4.613e-5
-0.381, -4.657e-5
-0.382, -4.734e-5
-0.383, -4.797e-5
-0.384, -4.847e-5
-0.385, -4.916e-5
-0.386, -4.964e-5
-0.387, -5.017e-5
-0.388, -5.082e-5
-0.389, -5.116e-5
-0.390, -5.177e-5
-0.391, -5.236e-5
-0.392, -5.269e-5
-0.393, -5.328e-5
-0.394, -5.365e-5
-0.395, -5.409e-5
-0.396, -5.469e-5
-0.397, -5.484e-5
-0.398, -5.542e-5
-0.399, -5.590e-5
-0.400, -5.616e-5
-0.401, -5.672e-5
-0.402, -5.704e-5
-0.403, -5.743e-5
-0.404, -5.798e-5
-0.405, -5.816e-5
-0.406, -5.859e-5
-0.407, -5.902e-5
-0.408, -5.930e-5
-0.409, -5.994e-5
-0.410, -6.056e-5
-0.411, -6.058e-5
-0.412, -6.100e-5
-0.413, -6.108e-5
-0.414, -6.151e-5
-0.415, -6.194e-5
-0.416, -6.213e-5
-0.417, -6.258e-5
-0.418, -6.284e-5
-0.419, -6.307e-5
-0.420, -6.356e-5
-0.421, -6.361e-5
-0.422, -6.398e-5
-0.423, -6.440e-5
-0.424, -6.458e-5
-0.425, -6.495e-5
-0.426, -6.519e-5
-0.427, -6.552e-5
-0.428, -6.595e-5
-0.429, -6.609e-5
-0.430, -6.644e-5
-0.431, -6.680e-5
-0.432, -6.693e-5
-0.433, -6.739e-5
-0.434, -6.758e-5
-0.435, -6.787e-5
-0.436, -6.829e-5
-0.437, -6.841e-5
-0.438, -6.875e-5
-0.439, -6.910e-5
-0.440, -6.923e-5
-0.441, -6.967e-5
-0.442, -6.988e-5
-0.443, -7.009e-5
-0.444, -7.055e-5
-0.445, -7.060e-5
-0.446, -7.095e-5
-0.447, -7.132e-5
-0.448, -7.140e-5
-0.449, -7.180e-5
-0.450, -5.455e-5
-0.449, -2.810e-5
-0.448, -1.633e-5
-0.447, -8.222e-6
-0.446, -2.333e-6
-0.445, 2.282e-6
-0.444, 6.343e-6
-0.443, 9.492e-6
-0.442, 1.248e-5
-0.441, 1.505e-5
-0.440, 1.711e-5
-0.439, 1.930e-5
-0.438, 2.112e-5
-0.437, 2.273e-5
-0.436, 2.443e-5
-0.435, 2.580e-5
-0.434, 2.714e-5
-0.433, 2.851e-5
-0.432, 2.948e-5
-0.431, 3.076e-5
-0.430, 3.177e-5
-0.429, 3.271e-5
-0.428, 3.376e-5
-0.427, 3.447e-5
-0.426, 3.531e-5
-0.425, 3.613e-5
-0.424, 3.672e-5
-0.423, 3.757e-5
-0.422, 3.824e-5
-0.421, 3.887e-5
-0.420, 3.966e-5
-0.419, 4.012e-5
-0.418, 4.077e-5
-0.417, 4.140e-5
-0.416, 4.185e-5
-0.415, 4.251e-5
-0.414, 4.297e-5
-0.413, 4.338e-5
-0.412, 4.401e-5
-0.411, 4.435e-5
-0.410, 4.527e-5
-0.409, 4.571e-5
-0.408, 4.584e-5
-0.407, 4.631e-5
-0.406, 4.661e-5
-0.405, 4.692e-5
-0.404, 4.746e-5
-0.403, 4.769e-5
-0.402, 4.808e-5
-0.401, 4.853e-5
-0.400, 4.864e-5
-0.399, 4.914e-5
-0.398, 4.947e-5
-0.397, 4.958e-5
-0.396, 5.012e-5
-0.395, 5.027e-5
-0.394, 5.057e-5
-0.393, 5.103e-5
-0.392, 5.115e-5
-0.391, 5.154e-5
-0.390, 5.182e-5
-0.389, 5.196e-5
-0.388, 5.235e-5
-0.387, 5.247e-5
-0.386, 5.273e-5
-0.385, 5.307e-5
-0.384, 5.318e-5
-0.383, 5.356e-5
-0.382, 5.376e-5
-0.381, 5.383e-5
-0.380, 5.426e-5
-0.379, 5.434e-5
-0.378, 5.460e-5
-0.377, 5.493e-5
-0.376, 5.492e-5
-0.375, 5.524e-5
-0.374, 5.546e-5
-0.373, 5.551e-5
-0.372, 5.595e-5
-0.371, 5.592e-5
-0.370, 5.617e-5
-0.369, 5.648e-5
-0.368, 5.645e-5
-0.367, 5.680e-5
-0.366, 5.697e-5
-0.365, 5.706e-5
-0.364, 5.742e-5
-0.363, 5.746e-5
-0.362, 5.763e-5
-0.361, 5.789e-5
-0.360, 5.791e-5
-0.359, 5.820e-5
-0.358, 5.834e-5
-0.357, 5.844e-5
-0.356, 5.877e-5
-0.355, 5.875e-5
-0.354, 5.895e-5
-0.353, 5.922e-5
-0.352, 5.924e-5
-0.351, 5.950e-5
-0.350, 4.301e-5
-0.351, 1.813e-5
-0.352, 7.094e-6
-0.353, -4.050e-7
-0.354, -5.862e-6
-0.355, -1.013e-5
-0.356, -1.392e-5
-0.357, -1.689e-5
-0.358, -1.958e-5
-0.359, -2.202e-5
-0.360, -2.402e-5
-0.361, -2.603e-5
-0.362, -2.774e-5
-0.363, -2.927e-5
-0.364, -3.096e-5
-0.365, -3.215e-5
-0.366, -3.351e-5
-0.367, -3.486e-5
-0.368, -3.580e-5
-0.369, -3.700e-5
-0.370, -3.803e-5
-0.371, -3.888e-5
-0.372, -3.995e-5
-0.373, -4.067e-5
-0.374, -4.159e-5
-0.375, -4.250e-5
-0.376, -4.309e-5
-0.377, -4.402e-5
-0.378, -4.470e-5
-0.379, -4.530e-5
-0.380, -4.612e-5
-0.381, -4.657e-5
-0.382, -4.729e-5
-0.383, -4.800e-5
-0.384, -4.845e-5
-0.385, -4.912e-5
-0.386, -4.964e-5
-0.387, -5.012e-5
-0.388, -5.079e-5
-0.389, -5.116e-5
-0.390, -5.177e-5
-0.391, -5.238e-5
-0.392, -5.266e-5
-0.393, -5.324e-5
-0.394, -5.362e-5
-0.395, -5.409e-5
-0.396, -5.466e-5
-0.397, -5.483e-5
-0.398, -5.540e-5
-0.399, -5.589e-5
-0.400, -5.610e-5
-0.401, -5.668e-5
-0.402, -5.707e-5
-0.403, -5.741e-5
-0.404, -5.793e-5
-0.405, -5.813e-5
-0.406, -5.855e-5
-0.407, -5.899e-5
-0.408, -5.925e-5
-0.409, -5.993e-5
-0.410, -6.060e-5
-0.411, -6.058e-5
-0.412, -6.096e-5
-0.413, -6.110e-5
-0.414, -6.148e-5
-0.415, -6.189e-5
-0.416, -6.209e-5
-0.417, -6.257e-5
-0.418, -6.281e-5
-0.419, -6.308e-5
-0.420, -6.352e-5
-0.421, -6.364e-5
-0.422, -6.398e-5
-0.423, -6.437e-5
-0.424, -6.451e-5
-0.425, -6.495e-5
-0.426, -6.521e-5
-0.427, -6.548e-5
-0.428, -6.589e-5
-0.429, -6.605e-5
-0.430, -6.647e-5
-0.431, -6.678e-5
-0.432, -6.691e-5
-0.433, -6.734e-5
-0.434, -6.758e-5
-0.435, -6.784e-5
-0.436, -6.828e-5
-0.437, -6.839e-5
-0.438, -6.871e-5
-0.439, -6.907e-5
-0.440, -6.918e-5
-0.441, -6.962e-5
-0.442, -6.986e-5
-0.443, -7.009e-5
-0.444, -7.052e-5
-0.445, -7.055e-5
-0.446, -7.092e-5
-0.447, -7.129e-5
-0.448, -7.131e-5
-0.449, -7.179e-5
-0.450, -5.454e-5
-0.449, -2.803e-5
-0.448, -1.615e-5
-0.447, -8.302e-6
-0.446, -2.191e-6
-0.445, 2.292e-6
-0.444, 6.360e-6
-0.443, 9.620e-6
-0.442, 1.243e-5
-0.441, 1.513e-5
-0.440, 1.724e-5
-0.439, 1.931e-5
-0.438, 2.118e-5
-0.437, 2.278e-5
-0.436, 2.454e-5
-0.435, 2.582e-5
-0.434, 2.713e-5
-0.433, 2.854e-5
-0.432, 2.958e-5
-0.431, 3.073e-5
-0.430, 3.182e-5
-0.429, 3.270e-5
-0.428, 3.383e-5
-0.427, 3.453e-5
-0.426, 3.528e-5
-0.425, 3.621e-5
-0.424, 3.676e-5
-0.423, 3.761e-5
-0.422, 3.833e-5
-0.421, 3.888e-5
-0.420, 3.969e-5
-0.419, 4.018e-5
-0.418, 4.076e-5
-0.417, 4.148e-5
-0.416, 4.190e-5
-0.415, 4.250e-5
-0.414, 4.305e-5
-0.413, 4.342e-5
-0.412, 4.406e-5
-0.411, 4.441e-5
-0.410, 4.526e-5
-0.409, 4.582e-5
-0.408, 4.591e-5
-0.407, 4.636e-5
-0.406, 4.668e-5
-0.405, 4.696e-5
-0.404, 4.751e-5
-0.403, 4.777e-5
-0.402, 4.807e-5
-0.401, 4.861e-5
-0.400, 4.871e-5
-0.399, 4.913e-5
-0.398, 4.949e-5
-0.397, 4.964e-5
-0.396, 5.013e-5
-0.395, 5.034e-5
-0.394, 5.061e-5
-0.393, 5.105e-5
-0.392, 5.118e-5
-0.391, 5.154e-5
-0.390, 5.186e-5
-0.389, 5.197e-5
-0.388, 5.241e-5
-0.387, 5.251e-5
-0.386, 5.274e-5
-0.385, 5.313e-5
-0.384, 5.321e-5
-0.383, 5.357e-5
-0.382, 5.383e-5
-0.381, 5.389e-5
-0.380, 5.430e-5
-0.379, 5.442e-5
-0.378, 5.459e-5
-0.377, 5.496e-5
-0.376, 5.502e-5
-0.375, 5.528e-5
-0.374, 5.550e-5
-0.373, 5.560e-5
-0.372, 5.595e-5
-0.371, 5.594e-5
-0.370, 5.621e-5
-0.369, 5.653e-5
-0.368, 5.653e-5
-0.367, 5.684e-5
-0.366, 5.706e-5
-0.365, 5.711e-5
-0.364, 5.750e-5
-0.363, 5.750e-5
-0.362, 5.762e-5
-0.361, 5.799e-5
-0.360, 5.796e-5
-0.359, 5.823e-5
-0.358, 5.844e-5
-0.357, 5.848e-5
-0.356, 5.883e-5
-0.355, 5.883e-5
-0.354, 5.897e-5
-0.353, 5.929e-5
-0.352, 5.932e-5
-0.351, 5.957e-5
-0.350, 4.308e-5
-0.351, 1.815e-5
-0.352, 7.095e-6
-0.353, -3.830e-7
-0.354, -5.851e-6
-0.355, -1.015e-5
-0.356, -1.390e-5
-0.357, -1.685e-5
-0.358, -1.956e-5
-0.359, -2.203e-5
-0.360, -2.398e-5
-0.361, -2.601e-5
-0.362, -2.777e-5
-0.363, -2.928e-5
-0.364, -3.094e-5
-0.365, -3.219e-5
-0.366, -3.351e-5
-0.367, -3.478e-5
-0.368, -3.580e-5
-0.369, -3.703e-5
-0.370, -3.804e-5
-0.371, -3.886e-5
-0.372, -3.994e-5
-0.373, -4.072e-5
-0.374, -4.158e-5
-0.375, -4.249e-5
-0.376, -4.311e-5
-0.377, -4.398e-5
-0.378, -4.470e-5
-0.379, -4.532e-5
-0.380, -4.608e-5
-0.381, -4.657e-5
-0.382, -4.729e-5
-0.383, -4.802e-5
-0.384, -4.834e-5
-0.385, -4.920e-5
-0.386, -4.966e-5
-0.387, -5.016e-5
-0.388, -5.081e-5
-0.389, -5.114e-5
-0.390, -5.176e-5
-0.391, -5.232e-5
-0.392, -5.266e-5
-0.393, -5.319e-5
-0.394, -5.369e-5
-0.395, -5.403e-5
-0.396, -5.465e-5
-0.397, -5.492e-5
-0.398, -5.538e-5
-0.399, -5.589e-5
-0.400, -5.612e-5
-0.401, -5.666e-5
-0.402, -5.709e-5
-0.403, -5.740e-5
-0.404, -5.792e-5
-0.405, -5.815e-5
-0.406, -5.855e-5
-0.407, -5.903e-5
-0.408, -5.925e-5
-0.409, -5.991e-5
-0.410, -6.056e-5
-0.411, -6.056e-5
-0.412, -6.091e-5
-0.413, -6.111e-5
-0.414, -6.146e-5
-0.415, -6.186e-5
-0.416, -6.211e-5
-0.417, -6.254e-5
-0.418, -6.279e-5
-0.419, -6.301e-5
-0.420, -6.351e-5
-0.421, -6.366e-5
-0.422, -6.396e-5
-0.423, -6.436e-5
-0.424, -6.448e-5
-0.425, -6.495e-5
-0.426, -6.523e-5
-0.427, -6.543e-5
-0.428, -6.587e-5
-0.429, -6.613e-5
-0.430, -6.636e-5
-0.431, -6.677e-5
-0.432, -6.694e-5
-0.433, -6.731e-5
-0.434, -6.762e-5
-0.435, -6.780e-5
-0.436, -6.825e-5
-0.437, -6.838e-5
-0.438, -6.869e-5
-0.439, -6.905e-5
-0.440, -6.918e-5
-0.441, -6.960e-5
-0.442, -6.988e-5
-0.443, -7.006e-5
-0.444, -7.044e-5
-0.445, -7.058e-5
-0.446, -7.093e-5
-0.447, -7.125e-5
-0.448, -7.137e-5
-0.449, -7.176e-5
