# Supplementary material for: The synergistic effect of Hf-O-Ru bonds and oxygen vacancies in Ru/HfO2 for enhanced hydrogen evolution
Source: Nat Commun. 2022 Mar 11;13:1270. doi: 10.1038/s41467-022-28947-9 (PMC8917135; doi:10.1038/s41467-022-28947-9)
Supplement: Supplementary file 3 — Source Data [file 41467_2022_28947_MOESM3_ESM.zip › source data-1/Figure 3/Figure 3d/Vo-RuHfO2-OP/cv-100.txt]

Nov. 11, 2020   10:47:03
Cyclic Voltammetry
File: cv-100
Data Source:  Experiment
Instrument Model:  CHI760E
Header: 
Note: 

Init E (V) = -0.45
High E (V) = -0.35
Low E (V) = -0.45
Init P/N = P
Scan Rate (V/s) = 0.1
Segment = 12
Sample Interval (V) = 0.001
Quiet Time (sec) = 2
Sensitivity (A/V) = 0.001

Segment 1:

Segment 2:

Segment 3:

Segment 4:

Segment 5:

Segment 6:

Segment 7:

Segment 8:

Segment 9:

Segment 10:

Segment 11:

Segment 12:

Potential/V, Current/A

-0.450, -4.352e-6
-0.449, 2.607e-6
-0.448, 6.850e-6
-0.447, 1.032e-5
-0.446, 1.318e-5
-0.445, 1.565e-5
-0.444, 1.788e-5
-0.443, 1.987e-5
-0.442, 2.171e-5
-0.441, 2.347e-5
-0.440, 2.497e-5
-0.439, 2.649e-5
-0.438, 2.780e-5
-0.437, 2.910e-5
-0.436, 3.034e-5
-0.435, 3.146e-5
-0.434, 3.254e-5
-0.433, 3.361e-5
-0.432, 3.451e-5
-0.431, 3.546e-5
-0.430, 3.630e-5
-0.429, 3.718e-5
-0.428, 3.802e-5
-0.427, 3.880e-5
-0.426, 3.958e-5
-0.425, 4.033e-5
-0.424, 4.100e-5
-0.423, 4.171e-5
-0.422, 4.232e-5
-0.421, 4.301e-5
-0.420, 4.361e-5
-0.419, 4.417e-5
-0.418, 4.477e-5
-0.417, 4.538e-5
-0.416, 4.588e-5
-0.415, 4.647e-5
-0.414, 4.695e-5
-0.413, 4.749e-5
-0.412, 4.795e-5
-0.411, 4.843e-5
-0.410, 4.907e-5
-0.409, 4.961e-5
-0.408, 4.992e-5
-0.407, 5.036e-5
-0.406, 5.076e-5
-0.405, 5.116e-5
-0.404, 5.157e-5
-0.403, 5.193e-5
-0.402, 5.227e-5
-0.401, 5.269e-5
-0.400, 5.298e-5
-0.399, 5.340e-5
-0.398, 5.372e-5
-0.397, 5.402e-5
-0.396, 5.437e-5
-0.395, 5.473e-5
-0.394, 5.503e-5
-0.393, 5.537e-5
-0.392, 5.562e-5
-0.391, 5.598e-5
-0.390, 5.629e-5
-0.389, 5.657e-5
-0.388, 5.687e-5
-0.387, 5.717e-5
-0.386, 5.742e-5
-0.385, 5.775e-5
-0.384, 5.793e-5
-0.383, 5.829e-5
-0.382, 5.853e-5
-0.381, 5.880e-5
-0.380, 5.909e-5
-0.379, 5.933e-5
-0.378, 5.959e-5
-0.377, 5.991e-5
-0.376, 6.010e-5
-0.375, 6.038e-5
-0.374, 6.058e-5
-0.373, 6.084e-5
-0.372, 6.107e-5
-0.371, 6.126e-5
-0.370, 6.151e-5
-0.369, 6.182e-5
-0.368, 6.198e-5
-0.367, 6.228e-5
-0.366, 6.245e-5
-0.365, 6.271e-5
-0.364, 6.294e-5
-0.363, 6.317e-5
-0.362, 6.338e-5
-0.361, 6.363e-5
-0.360, 6.379e-5
-0.359, 6.406e-5
-0.358, 6.424e-5
-0.357, 6.450e-5
-0.356, 6.472e-5
-0.355, 6.490e-5
-0.354, 6.511e-5
-0.353, 6.540e-5
-0.352, 6.554e-5
-0.351, 6.580e-5
-0.350, 5.940e-5
-0.351, 4.616e-5
-0.352, 3.787e-5
-0.353, 3.148e-5
-0.354, 2.603e-5
-0.355, 2.132e-5
-0.356, 1.709e-5
-0.357, 1.343e-5
-0.358, 9.965e-6
-0.359, 6.858e-6
-0.360, 3.946e-6
-0.361, 1.244e-6
-0.362, -1.234e-6
-0.363, -3.599e-6
-0.364, -5.886e-6
-0.365, -7.918e-6
-0.366, -9.923e-6
-0.367, -1.177e-5
-0.368, -1.355e-5
-0.369, -1.524e-5
-0.370, -1.687e-5
-0.371, -1.833e-5
-0.372, -1.989e-5
-0.373, -2.123e-5
-0.374, -2.263e-5
-0.375, -2.389e-5
-0.376, -2.515e-5
-0.377, -2.635e-5
-0.378, -2.755e-5
-0.379, -2.862e-5
-0.380, -2.977e-5
-0.381, -3.075e-5
-0.382, -3.179e-5
-0.383, -3.274e-5
-0.384, -3.367e-5
-0.385, -3.460e-5
-0.386, -3.550e-5
-0.387, -3.632e-5
-0.388, -3.723e-5
-0.389, -3.799e-5
-0.390, -3.882e-5
-0.391, -3.957e-5
-0.392, -4.033e-5
-0.393, -4.106e-5
-0.394, -4.176e-5
-0.395, -4.244e-5
-0.396, -4.316e-5
-0.397, -4.368e-5
-0.398, -4.441e-5
-0.399, -4.500e-5
-0.400, -4.562e-5
-0.401, -4.623e-5
-0.402, -4.681e-5
-0.403, -4.737e-5
-0.404, -4.801e-5
-0.405, -4.849e-5
-0.406, -4.907e-5
-0.407, -4.955e-5
-0.408, -5.011e-5
-0.409, -5.065e-5
-0.410, -5.138e-5
-0.411, -5.175e-5
-0.412, -5.224e-5
-0.413, -5.262e-5
-0.414, -5.309e-5
-0.415, -5.350e-5
-0.416, -5.399e-5
-0.417, -5.443e-5
-0.418, -5.486e-5
-0.419, -5.522e-5
-0.420, -5.568e-5
-0.421, -5.603e-5
-0.422, -5.645e-5
-0.423, -5.685e-5
-0.424, -5.726e-5
-0.425, -5.766e-5
-0.426, -5.803e-5
-0.427, -5.839e-5
-0.428, -5.883e-5
-0.429, -5.913e-5
-0.430, -5.957e-5
-0.431, -5.988e-5
-0.432, -6.026e-5
-0.433, -6.061e-5
-0.434, -6.092e-5
-0.435, -6.126e-5
-0.436, -6.168e-5
-0.437, -6.192e-5
-0.438, -6.233e-5
-0.439, -6.266e-5
-0.440, -6.299e-5
-0.441, -6.330e-5
-0.442, -6.361e-5
-0.443, -6.391e-5
-0.444, -6.427e-5
-0.445, -6.449e-5
-0.446, -6.487e-5
-0.447, -6.515e-5
-0.448, -6.543e-5
-0.449, -6.577e-5
-0.450, -5.939e-5
-0.449, -4.596e-5
-0.448, -3.774e-5
-0.447, -3.115e-5
-0.446, -2.576e-5
-0.445, -2.105e-5
-0.444, -1.692e-5
-0.443, -1.317e-5
-0.442, -9.793e-6
-0.441, -6.619e-6
-0.440, -3.802e-6
-0.439, -1.113e-6
-0.438, 1.340e-6
-0.437, 3.669e-6
-0.436, 5.880e-6
-0.435, 7.863e-6
-0.434, 9.805e-6
-0.433, 1.169e-5
-0.432, 1.334e-5
-0.431, 1.501e-5
-0.430, 1.655e-5
-0.429, 1.808e-5
-0.428, 1.949e-5
-0.427, 2.085e-5
-0.426, 2.211e-5
-0.425, 2.345e-5
-0.424, 2.459e-5
-0.423, 2.579e-5
-0.422, 2.686e-5
-0.421, 2.795e-5
-0.420, 2.898e-5
-0.419, 3.000e-5
-0.418, 3.094e-5
-0.417, 3.188e-5
-0.416, 3.276e-5
-0.415, 3.366e-5
-0.414, 3.446e-5
-0.413, 3.525e-5
-0.412, 3.599e-5
-0.411, 3.672e-5
-0.410, 3.764e-5
-0.409, 3.847e-5
-0.408, 3.904e-5
-0.407, 3.974e-5
-0.406, 4.033e-5
-0.405, 4.099e-5
-0.404, 4.159e-5
-0.403, 4.222e-5
-0.402, 4.278e-5
-0.401, 4.342e-5
-0.400, 4.389e-5
-0.399, 4.450e-5
-0.398, 4.498e-5
-0.397, 4.552e-5
-0.396, 4.604e-5
-0.395, 4.656e-5
-0.394, 4.699e-5
-0.393, 4.756e-5
-0.392, 4.794e-5
-0.391, 4.845e-5
-0.390, 4.889e-5
-0.389, 4.934e-5
-0.388, 4.978e-5
-0.387, 5.019e-5
-0.386, 5.058e-5
-0.385, 5.106e-5
-0.384, 5.139e-5
-0.383, 5.185e-5
-0.382, 5.219e-5
-0.381, 5.256e-5
-0.380, 5.290e-5
-0.379, 5.329e-5
-0.378, 5.362e-5
-0.377, 5.406e-5
-0.376, 5.432e-5
-0.375, 5.470e-5
-0.374, 5.500e-5
-0.373, 5.535e-5
-0.372, 5.565e-5
-0.371, 5.596e-5
-0.370, 5.628e-5
-0.369, 5.666e-5
-0.368, 5.691e-5
-0.367, 5.728e-5
-0.366, 5.755e-5
-0.365, 5.790e-5
-0.364, 5.819e-5
-0.363, 5.849e-5
-0.362, 5.877e-5
-0.361, 5.912e-5
-0.360, 5.934e-5
-0.359, 5.971e-5
-0.358, 5.994e-5
-0.357, 6.025e-5
-0.356, 6.053e-5
-0.355, 6.078e-5
-0.354, 6.102e-5
-0.353, 6.138e-5
-0.352, 6.158e-5
-0.351, 6.193e-5
-0.350, 5.559e-5
-0.351, 4.244e-5
-0.352, 3.423e-5
-0.353, 2.787e-5
-0.354, 2.248e-5
-0.355, 1.784e-5
-0.356, 1.368e-5
-0.357, 1.008e-5
-0.358, 6.635e-6
-0.359, 3.612e-6
-0.360, 7.304e-7
-0.361, -1.879e-6
-0.362, -4.337e-6
-0.363, -6.660e-6
-0.364, -8.872e-6
-0.365, -1.085e-5
-0.366, -1.282e-5
-0.367, -1.461e-5
-0.368, -1.637e-5
-0.369, -1.800e-5
-0.370, -1.958e-5
-0.371, -2.100e-5
-0.372, -2.252e-5
-0.373, -2.379e-5
-0.374, -2.517e-5
-0.375, -2.636e-5
-0.376, -2.764e-5
-0.377, -2.878e-5
-0.378, -2.994e-5
-0.379, -3.101e-5
-0.380, -3.208e-5
-0.381, -3.298e-5
-0.382, -3.403e-5
-0.383, -3.494e-5
-0.384, -3.588e-5
-0.385, -3.676e-5
-0.386, -3.763e-5
-0.387, -3.844e-5
-0.388, -3.931e-5
-0.389, -4.001e-5
-0.390, -4.084e-5
-0.391, -4.155e-5
-0.392, -4.228e-5
-0.393, -4.296e-5
-0.394, -4.365e-5
-0.395, -4.428e-5
-0.396, -4.499e-5
-0.397, -4.551e-5
-0.398, -4.620e-5
-0.399, -4.678e-5
-0.400, -4.740e-5
-0.401, -4.796e-5
-0.402, -4.855e-5
-0.403, -4.906e-5
-0.404, -4.968e-5
-0.405, -5.010e-5
-0.406, -5.070e-5
-0.407, -5.115e-5
-0.408, -5.169e-5
-0.409, -5.224e-5
-0.410, -5.290e-5
-0.411, -5.320e-5
-0.412, -5.374e-5
-0.413, -5.409e-5
-0.414, -5.457e-5
-0.415, -5.498e-5
-0.416, -5.544e-5
-0.417, -5.581e-5
-0.418, -5.621e-5
-0.419, -5.659e-5
-0.420, -5.706e-5
-0.421, -5.739e-5
-0.422, -5.782e-5
-0.423, -5.818e-5
-0.424, -5.856e-5
-0.425, -5.894e-5
-0.426, -5.932e-5
-0.427, -5.966e-5
-0.428, -6.008e-5
-0.429, -6.037e-5
-0.430, -6.076e-5
-0.431, -6.109e-5
-0.432, -6.144e-5
-0.433, -6.178e-5
-0.434, -6.214e-5
-0.435, -6.245e-5
-0.436, -6.285e-5
-0.437, -6.309e-5
-0.438, -6.346e-5
-0.439, -6.372e-5
-0.440, -6.406e-5
-0.441, -6.439e-5
-0.442, -6.471e-5
-0.443, -6.497e-5
-0.444, -6.534e-5
-0.445, -6.555e-5
-0.446, -6.594e-5
-0.447, -6.620e-5
-0.448, -6.650e-5
-0.449, -6.682e-5
-0.450, -6.043e-5
-0.449, -4.697e-5
-0.448, -3.876e-5
-0.447, -3.218e-5
-0.446, -2.674e-5
-0.445, -2.203e-5
-0.444, -1.787e-5
-0.443, -1.413e-5
-0.442, -1.073e-5
-0.441, -7.580e-6
-0.440, -4.765e-6
-0.439, -2.029e-6
-0.438, 4.021e-7
-0.437, 2.767e-6
-0.436, 4.928e-6
-0.435, 6.979e-6
-0.434, 8.882e-6
-0.433, 1.082e-5
-0.432, 1.245e-5
-0.431, 1.417e-5
-0.430, 1.568e-5
-0.429, 1.723e-5
-0.428, 1.865e-5
-0.427, 2.001e-5
-0.426, 2.126e-5
-0.425, 2.263e-5
-0.424, 2.377e-5
-0.423, 2.500e-5
-0.422, 2.604e-5
-0.421, 2.717e-5
-0.420, 2.819e-5
-0.419, 2.920e-5
-0.418, 3.014e-5
-0.417, 3.114e-5
-0.416, 3.196e-5
-0.415, 3.293e-5
-0.414, 3.372e-5
-0.413, 3.453e-5
-0.412, 3.529e-5
-0.411, 3.602e-5
-0.410, 3.691e-5
-0.409, 3.777e-5
-0.408, 3.834e-5
-0.407, 3.904e-5
-0.406, 3.964e-5
-0.405, 4.030e-5
-0.404, 4.092e-5
-0.403, 4.153e-5
-0.402, 4.208e-5
-0.401, 4.276e-5
-0.400, 4.322e-5
-0.399, 4.386e-5
-0.398, 4.435e-5
-0.397, 4.491e-5
-0.396, 4.541e-5
-0.395, 4.590e-5
-0.394, 4.638e-5
-0.393, 4.692e-5
-0.392, 4.731e-5
-0.391, 4.783e-5
-0.390, 4.827e-5
-0.389, 4.873e-5
-0.388, 4.917e-5
-0.387, 4.957e-5
-0.386, 4.997e-5
-0.385, 5.045e-5
-0.384, 5.078e-5
-0.383, 5.126e-5
-0.382, 5.162e-5
-0.381, 5.200e-5
-0.380, 5.235e-5
-0.379, 5.272e-5
-0.378, 5.306e-5
-0.377, 5.349e-5
-0.376, 5.376e-5
-0.375, 5.417e-5
-0.374, 5.446e-5
-0.373, 5.483e-5
-0.372, 5.513e-5
-0.371, 5.541e-5
-0.370, 5.571e-5
-0.369, 5.614e-5
-0.368, 5.637e-5
-0.367, 5.675e-5
-0.366, 5.705e-5
-0.365, 5.738e-5
-0.364, 5.769e-5
-0.363, 5.799e-5
-0.362, 5.825e-5
-0.361, 5.862e-5
-0.360, 5.882e-5
-0.359, 5.920e-5
-0.358, 5.944e-5
-0.357, 5.977e-5
-0.356, 6.005e-5
-0.355, 6.028e-5
-0.354, 6.055e-5
-0.353, 6.089e-5
-0.352, 6.108e-5
-0.351, 6.143e-5
-0.350, 5.508e-5
-0.351, 4.193e-5
-0.352, 3.375e-5
-0.353, 2.738e-5
-0.354, 2.199e-5
-0.355, 1.739e-5
-0.356, 1.322e-5
-0.357, 9.604e-6
-0.358, 6.199e-6
-0.359, 3.159e-6
-0.360, 2.871e-7
-0.361, -2.331e-6
-0.362, -4.782e-6
-0.363, -7.109e-6
-0.364, -9.292e-6
-0.365, -1.125e-5
-0.366, -1.325e-5
-0.367, -1.501e-5
-0.368, -1.678e-5
-0.369, -1.838e-5
-0.370, -1.997e-5
-0.371, -2.139e-5
-0.372, -2.290e-5
-0.373, -2.419e-5
-0.374, -2.553e-5
-0.375, -2.676e-5
-0.376, -2.800e-5
-0.377, -2.913e-5
-0.378, -3.029e-5
-0.379, -3.132e-5
-0.380, -3.242e-5
-0.381, -3.335e-5
-0.382, -3.437e-5
-0.383, -3.529e-5
-0.384, -3.620e-5
-0.385, -3.706e-5
-0.386, -3.797e-5
-0.387, -3.875e-5
-0.388, -3.960e-5
-0.389, -4.031e-5
-0.390, -4.116e-5
-0.391, -4.185e-5
-0.392, -4.259e-5
-0.393, -4.325e-5
-0.394, -4.396e-5
-0.395, -4.456e-5
-0.396, -4.527e-5
-0.397, -4.579e-5
-0.398, -4.647e-5
-0.399, -4.704e-5
-0.400, -4.767e-5
-0.401, -4.823e-5
-0.402, -4.880e-5
-0.403, -4.934e-5
-0.404, -4.996e-5
-0.405, -5.039e-5
-0.406, -5.095e-5
-0.407, -5.141e-5
-0.408, -5.197e-5
-0.409, -5.250e-5
-0.410, -5.317e-5
-0.411, -5.347e-5
-0.412, -5.398e-5
-0.413, -5.433e-5
-0.414, -5.486e-5
-0.415, -5.521e-5
-0.416, -5.566e-5
-0.417, -5.606e-5
-0.418, -5.645e-5
-0.419, -5.683e-5
-0.420, -5.732e-5
-0.421, -5.762e-5
-0.422, -5.806e-5
-0.423, -5.839e-5
-0.424, -5.881e-5
-0.425, -5.918e-5
-0.426, -5.953e-5
-0.427, -5.986e-5
-0.428, -6.032e-5
-0.429, -6.062e-5
-0.430, -6.102e-5
-0.431, -6.132e-5
-0.432, -6.170e-5
-0.433, -6.202e-5
-0.434, -6.238e-5
-0.435, -6.266e-5
-0.436, -6.306e-5
-0.437, -6.330e-5
-0.438, -6.368e-5
-0.439, -6.394e-5
-0.440, -6.430e-5
-0.441, -6.459e-5
-0.442, -6.492e-5
-0.443, -6.520e-5
-0.444, -6.556e-5
-0.445, -6.579e-5
-0.446, -6.618e-5
-0.447, -6.643e-5
-0.448, -6.672e-5
-0.449, -6.701e-5
-0.450, -6.066e-5
-0.449, -4.719e-5
-0.448, -3.896e-5
-0.447, -3.236e-5
-0.446, -2.696e-5
-0.445, -2.223e-5
-0.444, -1.808e-5
-0.443, -1.433e-5
-0.442, -1.095e-5
-0.441, -7.756e-6
-0.440, -4.989e-6
-0.439, -2.234e-6
-0.438, 1.868e-7
-0.437, 2.574e-6
-0.436, 4.744e-6
-0.435, 6.781e-6
-0.434, 8.695e-6
-0.433, 1.062e-5
-0.432, 1.224e-5
-0.431, 1.401e-5
-0.430, 1.550e-5
-0.429, 1.702e-5
-0.428, 1.846e-5
-0.427, 1.985e-5
-0.426, 2.110e-5
-0.425, 2.244e-5
-0.424, 2.358e-5
-0.423, 2.481e-5
-0.422, 2.587e-5
-0.421, 2.697e-5
-0.420, 2.802e-5
-0.419, 2.904e-5
-0.418, 2.999e-5
-0.417, 3.099e-5
-0.416, 3.180e-5
-0.415, 3.275e-5
-0.414, 3.353e-5
-0.413, 3.438e-5
-0.412, 3.512e-5
-0.411, 3.587e-5
-0.410, 3.674e-5
-0.409, 3.758e-5
-0.408, 3.814e-5
-0.407, 3.889e-5
-0.406, 3.947e-5
-0.405, 4.017e-5
-0.404, 4.076e-5
-0.403, 4.136e-5
-0.402, 4.191e-5
-0.401, 4.258e-5
-0.400, 4.305e-5
-0.399, 4.367e-5
-0.398, 4.416e-5
-0.397, 4.473e-5
-0.396, 4.525e-5
-0.395, 4.574e-5
-0.394, 4.619e-5
-0.393, 4.675e-5
-0.392, 4.714e-5
-0.391, 4.769e-5
-0.390, 4.809e-5
-0.389, 4.858e-5
-0.388, 4.899e-5
-0.387, 4.940e-5
-0.386, 4.981e-5
-0.385, 5.029e-5
-0.384, 5.060e-5
-0.383, 5.108e-5
-0.382, 5.146e-5
-0.381, 5.184e-5
-0.380, 5.218e-5
-0.379, 5.255e-5
-0.378, 5.291e-5
-0.377, 5.332e-5
-0.376, 5.362e-5
-0.375, 5.402e-5
-0.374, 5.428e-5
-0.373, 5.468e-5
-0.372, 5.497e-5
-0.371, 5.529e-5
-0.370, 5.558e-5
-0.369, 5.600e-5
-0.368, 5.619e-5
-0.367, 5.662e-5
-0.366, 5.688e-5
-0.365, 5.722e-5
-0.364, 5.752e-5
-0.363, 5.780e-5
-0.362, 5.807e-5
-0.361, 5.846e-5
-0.360, 5.867e-5
-0.359, 5.904e-5
-0.358, 5.927e-5
-0.357, 5.962e-5
-0.356, 5.989e-5
-0.355, 6.016e-5
-0.354, 6.039e-5
-0.353, 6.074e-5
-0.352, 6.092e-5
-0.351, 6.130e-5
-0.350, 5.493e-5
-0.351, 4.179e-5
-0.352, 3.361e-5
-0.353, 2.726e-5
-0.354, 2.185e-5
-0.355, 1.724e-5
-0.356, 1.309e-5
-0.357, 9.479e-6
-0.358, 6.040e-6
-0.359, 3.014e-6
-0.360, 1.671e-7
-0.361, -2.442e-6
-0.362, -4.911e-6
-0.363, -7.194e-6
-0.364, -9.421e-6
-0.365, -1.140e-5
-0.366, -1.335e-5
-0.367, -1.514e-5
-0.368, -1.687e-5
-0.369, -1.848e-5
-0.370, -2.007e-5
-0.371, -2.150e-5
-0.372, -2.302e-5
-0.373, -2.429e-5
-0.374, -2.563e-5
-0.375, -2.685e-5
-0.376, -2.811e-5
-0.377, -2.925e-5
-0.378, -3.040e-5
-0.379, -3.144e-5
-0.380, -3.254e-5
-0.381, -3.343e-5
-0.382, -3.447e-5
-0.383, -3.539e-5
-0.384, -3.631e-5
-0.385, -3.718e-5
-0.386, -3.805e-5
-0.387, -3.883e-5
-0.388, -3.970e-5
-0.389, -4.041e-5
-0.390, -4.125e-5
-0.391, -4.194e-5
-0.392, -4.267e-5
-0.393, -4.337e-5
-0.394, -4.402e-5
-0.395, -4.467e-5
-0.396, -4.536e-5
-0.397, -4.587e-5
-0.398, -4.657e-5
-0.399, -4.715e-5
-0.400, -4.776e-5
-0.401, -4.832e-5
-0.402, -4.889e-5
-0.403, -4.943e-5
-0.404, -5.003e-5
-0.405, -5.047e-5
-0.406, -5.105e-5
-0.407, -5.149e-5
-0.408, -5.201e-5
-0.409, -5.258e-5
-0.410, -5.325e-5
-0.411, -5.358e-5
-0.412, -5.405e-5
-0.413, -5.441e-5
-0.414, -5.491e-5
-0.415, -5.528e-5
-0.416, -5.572e-5
-0.417, -5.614e-5
-0.418, -5.653e-5
-0.419, -5.691e-5
-0.420, -5.738e-5
-0.421, -5.771e-5
-0.422, -5.812e-5
-0.423, -5.845e-5
-0.424, -5.889e-5
-0.425, -5.923e-5
-0.426, -5.960e-5
-0.427, -5.995e-5
-0.428, -6.038e-5
-0.429, -6.065e-5
-0.430, -6.106e-5
-0.431, -6.139e-5
-0.432, -6.172e-5
-0.433, -6.208e-5
-0.434, -6.243e-5
-0.435, -6.271e-5
-0.436, -6.315e-5
-0.437, -6.338e-5
-0.438, -6.374e-5
-0.439, -6.398e-5
-0.440, -6.434e-5
-0.441, -6.464e-5
-0.442, -6.496e-5
-0.443, -6.524e-5
-0.444, -6.564e-5
-0.445, -6.583e-5
-0.446, -6.620e-5
-0.447, -6.648e-5
-0.448, -6.679e-5
-0.449, -6.707e-5
-0.450, -6.069e-5
-0.449, -4.724e-5
-0.448, -3.903e-5
-0.447, -3.242e-5
-0.446, -2.701e-5
-0.445, -2.228e-5
-0.444, -1.815e-5
-0.443, -1.439e-5
-0.442, -1.103e-5
-0.441, -7.820e-6
-0.440, -5.003e-6
-0.439, -2.278e-6
-0.438, 1.396e-7
-0.437, 2.508e-6
-0.436, 4.678e-6
-0.435, 6.723e-6
-0.434, 8.630e-6
-0.433, 1.055e-5
-0.432, 1.220e-5
-0.431, 1.393e-5
-0.430, 1.540e-5
-0.429, 1.696e-5
-0.428, 1.838e-5
-0.427, 1.976e-5
-0.426, 2.102e-5
-0.425, 2.236e-5
-0.424, 2.351e-5
-0.423, 2.472e-5
-0.422, 2.583e-5
-0.421, 2.691e-5
-0.420, 2.795e-5
-0.419, 2.894e-5
-0.418, 2.990e-5
-0.417, 3.090e-5
-0.416, 3.172e-5
-0.415, 3.264e-5
-0.414, 3.348e-5
-0.413, 3.429e-5
-0.412, 3.506e-5
-0.411, 3.580e-5
-0.410, 3.667e-5
-0.409, 3.750e-5
-0.408, 3.806e-5
-0.407, 3.880e-5
-0.406, 3.941e-5
-0.405, 4.008e-5
-0.404, 4.068e-5
-0.403, 4.130e-5
-0.402, 4.186e-5
-0.401, 4.252e-5
-0.400, 4.298e-5
-0.399, 4.360e-5
-0.398, 4.410e-5
-0.397, 4.463e-5
-0.396, 4.513e-5
-0.395, 4.566e-5
-0.394, 4.614e-5
-0.393, 4.669e-5
-0.392, 4.706e-5
-0.391, 4.761e-5
-0.390, 4.802e-5
-0.389, 4.850e-5
-0.388, 4.892e-5
-0.387, 4.934e-5
-0.386, 4.974e-5
-0.385, 5.021e-5
-0.384, 5.056e-5
-0.383, 5.104e-5
-0.382, 5.140e-5
-0.381, 5.180e-5
-0.380, 5.216e-5
-0.379, 5.249e-5
-0.378, 5.284e-5
-0.377, 5.327e-5
-0.376, 5.355e-5
-0.375, 5.396e-5
-0.374, 5.425e-5
-0.373, 5.461e-5
-0.372, 5.491e-5
-0.371, 5.522e-5
-0.370, 5.553e-5
-0.369, 5.591e-5
-0.368, 5.618e-5
-0.367, 5.653e-5
-0.366, 5.681e-5
-0.365, 5.716e-5
-0.364, 5.745e-5
-0.363, 5.774e-5
-0.362, 5.800e-5
-0.361, 5.838e-5
-0.360, 5.863e-5
-0.359, 5.899e-5
-0.358, 5.921e-5
-0.357, 5.954e-5
-0.356, 5.982e-5
-0.355, 6.010e-5
-0.354, 6.036e-5
-0.353, 6.068e-5
-0.352, 6.090e-5
-0.351, 6.121e-5
-0.350, 5.489e-5
-0.351, 4.174e-5
-0.352, 3.357e-5
-0.353, 2.717e-5
-0.354, 2.180e-5
-0.355, 1.718e-5
-0.356, 1.305e-5
-0.357, 9.419e-6
-0.358, 6.007e-6
-0.359, 2.968e-6
-0.360, 1.101e-7
-0.361, -2.500e-6
-0.362, -4.958e-6
-0.363, -7.267e-6
-0.364, -9.435e-6
-0.365, -1.145e-5
-0.366, -1.340e-5
-0.367, -1.518e-5
-0.368, -1.693e-5
-0.369, -1.856e-5
-0.370, -2.011e-5
-0.371, -2.156e-5
-0.372, -2.305e-5
-0.373, -2.432e-5
-0.374, -2.566e-5
-0.375, -2.689e-5
-0.376, -2.815e-5
-0.377, -2.930e-5
-0.378, -3.043e-5
-0.379, -3.147e-5
-0.380, -3.255e-5
-0.381, -3.347e-5
-0.382, -3.452e-5
-0.383, -3.543e-5
-0.384, -3.634e-5
-0.385, -3.724e-5
-0.386, -3.810e-5
-0.387, -3.890e-5
-0.388, -3.975e-5
-0.389, -4.045e-5
-0.390, -4.130e-5
-0.391, -4.198e-5
-0.392, -4.270e-5
-0.393, -4.339e-5
-0.394, -4.407e-5
-0.395, -4.471e-5
-0.396, -4.539e-5
-0.397, -4.592e-5
-0.398, -4.664e-5
-0.399, -4.720e-5
-0.400, -4.775e-5
-0.401, -4.837e-5
-0.402, -4.892e-5
-0.403, -4.944e-5
-0.404, -5.006e-5
-0.405, -5.049e-5
-0.406, -5.106e-5
-0.407, -5.156e-5
-0.408, -5.207e-5
-0.409, -5.262e-5
-0.410, -5.327e-5
-0.411, -5.360e-5
-0.412, -5.411e-5
-0.413, -5.445e-5
-0.414, -5.497e-5
-0.415, -5.532e-5
-0.416, -5.579e-5
-0.417, -5.617e-5
-0.418, -5.659e-5
-0.419, -5.697e-5
-0.420, -5.743e-5
-0.421, -5.775e-5
-0.422, -5.817e-5
-0.423, -5.849e-5
-0.424, -5.892e-5
-0.425, -5.929e-5
-0.426, -5.963e-5
-0.427, -5.998e-5
-0.428, -6.043e-5
-0.429, -6.070e-5
-0.430, -6.109e-5
-0.431, -6.141e-5
-0.432, -6.175e-5
-0.433, -6.211e-5
-0.434, -6.245e-5
-0.435, -6.276e-5
-0.436, -6.314e-5
-0.437, -6.340e-5
-0.438, -6.376e-5
-0.439, -6.404e-5
-0.440, -6.436e-5
-0.441, -6.470e-5
-0.442, -6.501e-5
-0.443, -6.526e-5
-0.444, -6.565e-5
-0.445, -6.589e-5
-0.446, -6.625e-5
-0.447, -6.651e-5
-0.448, -6.680e-5
-0.449, -6.711e-5
-0.450, -6.073e-5
-0.449, -4.726e-5
-0.448, -3.904e-5
-0.447, -3.244e-5
-0.446, -2.703e-5
-0.445, -2.235e-5
-0.444, -1.819e-5
-0.443, -1.445e-5
-0.442, -1.106e-5
-0.441, -7.864e-6
-0.440, -5.049e-6
-0.439, -2.313e-6
-0.438, 1.180e-7
-0.437, 2.457e-6
-0.436, 4.677e-6
-0.435, 6.708e-6
-0.434, 8.612e-6
-0.433, 1.053e-5
-0.432, 1.215e-5
-0.431, 1.390e-5
-0.430, 1.538e-5
-0.429, 1.692e-5
-0.428, 1.838e-5
-0.427, 1.973e-5
-0.426, 2.099e-5
-0.425, 2.234e-5
-0.424, 2.348e-5
-0.423, 2.470e-5
-0.422, 2.578e-5
-0.421, 2.689e-5
-0.420, 2.791e-5
-0.419, 2.891e-5
-0.418, 2.987e-5
-0.417, 3.088e-5
-0.416, 3.168e-5
-0.415, 3.262e-5
-0.414, 3.345e-5
-0.413, 3.426e-5
-0.412, 3.505e-5
-0.411, 3.576e-5
-0.410, 3.663e-5
-0.409, 3.747e-5
-0.408, 3.804e-5
-0.407, 3.876e-5
-0.406, 3.935e-5
-0.405, 4.004e-5
-0.404, 4.066e-5
-0.403, 4.126e-5
-0.402, 4.180e-5
-0.401, 4.246e-5
-0.400, 4.295e-5
-0.399, 4.355e-5
-0.398, 4.406e-5
-0.397, 4.459e-5
-0.396, 4.512e-5
-0.395, 4.563e-5
-0.394, 4.609e-5
-0.393, 4.664e-5
-0.392, 4.704e-5
-0.391, 4.760e-5
-0.390, 4.798e-5
-0.389, 4.845e-5
-0.388, 4.888e-5
-0.387, 4.928e-5
-0.386, 4.970e-5
-0.385, 5.020e-5
-0.384, 5.051e-5
-0.383, 5.098e-5
-0.382, 5.134e-5
-0.381, 5.172e-5
-0.380, 5.211e-5
-0.379, 5.244e-5
-0.378, 5.279e-5
-0.377, 5.322e-5
-0.376, 5.351e-5
-0.375, 5.391e-5
-0.374, 5.419e-5
-0.373, 5.455e-5
-0.372, 5.490e-5
-0.371, 5.517e-5
-0.370, 5.550e-5
-0.369, 5.589e-5
-0.368, 5.612e-5
-0.367, 5.649e-5
-0.366, 5.679e-5
-0.365, 5.711e-5
-0.364, 5.743e-5
-0.363, 5.772e-5
-0.362, 5.797e-5
-0.361, 5.833e-5
-0.360, 5.857e-5
-0.359, 5.894e-5
-0.358, 5.920e-5
-0.357, 5.949e-5
-0.356, 5.980e-5
-0.355, 6.004e-5
-0.354, 6.028e-5
-0.353, 6.063e-5
-0.352, 6.086e-5
-0.351, 6.119e-5
-0.350, 5.483e-5
-0.351, 4.169e-5
-0.352, 3.355e-5
-0.353, 2.715e-5
-0.354, 2.178e-5
-0.355, 1.715e-5
-0.356, 1.300e-5
-0.357, 9.414e-6
-0.358, 5.977e-6
-0.359, 2.964e-6
-0.360, 9.044e-8
-0.361, -2.533e-6
-0.362, -4.988e-6
-0.363, -7.284e-6
-0.364, -9.473e-6
-0.365, -1.147e-5
-0.366, -1.342e-5
-0.367, -1.521e-5
-0.368, -1.694e-5
-0.369, -1.856e-5
-0.370, -2.012e-5
-0.371, -2.157e-5
-0.372, -2.305e-5
-0.373, -2.436e-5
-0.374, -2.570e-5
-0.375, -2.693e-5
-0.376, -2.814e-5
-0.377, -2.930e-5
-0.378, -3.044e-5
-0.379, -3.149e-5
-0.380, -3.257e-5
-0.381, -3.347e-5
-0.382, -3.453e-5
-0.383, -3.544e-5
-0.384, -3.635e-5
-0.385, -3.723e-5
-0.386, -3.811e-5
-0.387, -3.891e-5
-0.388, -3.974e-5
-0.389, -4.049e-5
-0.390, -4.128e-5
-0.391, -4.200e-5
-0.392, -4.272e-5
-0.393, -4.339e-5
-0.394, -4.407e-5
-0.395, -4.470e-5
-0.396, -4.538e-5
-0.397, -4.592e-5
-0.398, -4.662e-5
-0.399, -4.719e-5
-0.400, -4.780e-5
-0.401, -4.836e-5
-0.402, -4.893e-5
-0.403, -4.947e-5
-0.404, -5.006e-5
-0.405, -5.053e-5
-0.406, -5.109e-5
-0.407, -5.157e-5
-0.408, -5.210e-5
-0.409, -5.263e-5
-0.410, -5.331e-5
-0.411, -5.364e-5
-0.412, -5.411e-5
-0.413, -5.446e-5
-0.414, -5.495e-5
-0.415, -5.536e-5
-0.416, -5.575e-5
-0.417, -5.617e-5
-0.418, -5.660e-5
-0.419, -5.697e-5
-0.420, -5.742e-5
-0.421, -5.776e-5
-0.422, -5.817e-5
-0.423, -5.850e-5
-0.424, -5.889e-5
-0.425, -5.929e-5
-0.426, -5.965e-5
-0.427, -5.999e-5
-0.428, -6.043e-5
-0.429, -6.071e-5
-0.430, -6.112e-5
-0.431, -6.143e-5
-0.432, -6.178e-5
-0.433, -6.212e-5
-0.434, -6.247e-5
-0.435, -6.278e-5
-0.436, -6.316e-5
-0.437, -6.340e-5
-0.438, -6.376e-5
-0.439, -6.406e-5
-0.440, -6.439e-5
-0.441, -6.468e-5
-0.442, -6.502e-5
-0.443, -6.530e-5
-0.444, -6.566e-5
-0.445, -6.588e-5
-0.446, -6.626e-5
-0.447, -6.652e-5
-0.448, -6.682e-5
-0.449, -6.713e-5
