# Supplementary material for: The synergistic effect of Hf-O-Ru bonds and oxygen vacancies in Ru/HfO2 for enhanced hydrogen evolution
Source: Nat Commun. 2022 Mar 11;13:1270. doi: 10.1038/s41467-022-28947-9 (PMC8917135; doi:10.1038/s41467-022-28947-9)
Supplement: Supplementary file 3 — Source Data [file 41467_2022_28947_MOESM3_ESM.zip › source data-1/Figure 3/Figure 3d/Vo-RuHfO2-OP/cv-120.txt]

Nov. 11, 2020   10:47:39
Cyclic Voltammetry
File: cv-120
Data Source:  Experiment
Instrument Model:  CHI760E
Header: 
Note: 

Init E (V) = -0.45
High E (V) = -0.35
Low E (V) = -0.45
Init P/N = P
Scan Rate (V/s) = 0.12
Segment = 12
Sample Interval (V) = 0.001
Quiet Time (sec) = 2
Sensitivity (A/V) = 0.001

Segment 1:

Segment 2:

Segment 3:

Segment 4:

Segment 5:

Segment 6:

Segment 7:

Segment 8:

Segment 9:

Segment 10:

Segment 11:

Segment 12:

Potential/V, Current/A

-0.450, -4.187e-6
-0.449, 3.271e-6
-0.448, 7.776e-6
-0.447, 1.152e-5
-0.446, 1.468e-5
-0.445, 1.735e-5
-0.444, 1.990e-5
-0.443, 2.206e-5
-0.442, 2.419e-5
-0.441, 2.609e-5
-0.440, 2.781e-5
-0.439, 2.947e-5
-0.438, 3.102e-5
-0.437, 3.252e-5
-0.436, 3.387e-5
-0.435, 3.512e-5
-0.434, 3.634e-5
-0.433, 3.754e-5
-0.432, 3.864e-5
-0.431, 3.968e-5
-0.430, 4.082e-5
-0.429, 4.174e-5
-0.428, 4.276e-5
-0.427, 4.368e-5
-0.426, 4.454e-5
-0.425, 4.551e-5
-0.424, 4.623e-5
-0.423, 4.706e-5
-0.422, 4.785e-5
-0.421, 4.857e-5
-0.420, 4.937e-5
-0.419, 4.998e-5
-0.418, 5.075e-5
-0.417, 5.144e-5
-0.416, 5.203e-5
-0.415, 5.265e-5
-0.414, 5.323e-5
-0.413, 5.388e-5
-0.412, 5.445e-5
-0.411, 5.500e-5
-0.410, 5.576e-5
-0.409, 5.632e-5
-0.408, 5.677e-5
-0.407, 5.724e-5
-0.406, 5.778e-5
-0.405, 5.821e-5
-0.404, 5.872e-5
-0.403, 5.919e-5
-0.402, 5.962e-5
-0.401, 6.015e-5
-0.400, 6.045e-5
-0.399, 6.092e-5
-0.398, 6.136e-5
-0.397, 6.173e-5
-0.396, 6.220e-5
-0.395, 6.254e-5
-0.394, 6.297e-5
-0.393, 6.336e-5
-0.392, 6.369e-5
-0.391, 6.414e-5
-0.390, 6.450e-5
-0.389, 6.489e-5
-0.388, 6.521e-5
-0.387, 6.555e-5
-0.386, 6.590e-5
-0.385, 6.622e-5
-0.384, 6.653e-5
-0.383, 6.688e-5
-0.382, 6.729e-5
-0.381, 6.752e-5
-0.380, 6.784e-5
-0.379, 6.815e-5
-0.378, 6.844e-5
-0.377, 6.885e-5
-0.376, 6.905e-5
-0.375, 6.939e-5
-0.374, 6.969e-5
-0.373, 6.993e-5
-0.372, 7.028e-5
-0.371, 7.050e-5
-0.370, 7.086e-5
-0.369, 7.113e-5
-0.368, 7.130e-5
-0.367, 7.166e-5
-0.366, 7.192e-5
-0.365, 7.223e-5
-0.364, 7.248e-5
-0.363, 7.275e-5
-0.362, 7.301e-5
-0.361, 7.330e-5
-0.360, 7.356e-5
-0.359, 7.382e-5
-0.358, 7.412e-5
-0.357, 7.433e-5
-0.356, 7.460e-5
-0.355, 7.486e-5
-0.354, 7.506e-5
-0.353, 7.543e-5
-0.352, 7.560e-5
-0.351, 7.592e-5
-0.350, 6.772e-5
-0.351, 5.359e-5
-0.352, 4.482e-5
-0.353, 3.773e-5
-0.354, 3.198e-5
-0.355, 2.678e-5
-0.356, 2.209e-5
-0.357, 1.803e-5
-0.358, 1.420e-5
-0.359, 1.072e-5
-0.360, 7.451e-6
-0.361, 4.434e-6
-0.362, 1.618e-6
-0.363, -1.075e-6
-0.364, -3.589e-6
-0.365, -5.990e-6
-0.366, -8.220e-6
-0.367, -1.039e-5
-0.368, -1.241e-5
-0.369, -1.436e-5
-0.370, -1.624e-5
-0.371, -1.794e-5
-0.372, -1.973e-5
-0.373, -2.127e-5
-0.374, -2.287e-5
-0.375, -2.444e-5
-0.376, -2.582e-5
-0.377, -2.732e-5
-0.378, -2.859e-5
-0.379, -2.995e-5
-0.380, -3.124e-5
-0.381, -3.235e-5
-0.382, -3.362e-5
-0.383, -3.476e-5
-0.384, -3.585e-5
-0.385, -3.695e-5
-0.386, -3.801e-5
-0.387, -3.907e-5
-0.388, -4.004e-5
-0.389, -4.101e-5
-0.390, -4.190e-5
-0.391, -4.289e-5
-0.392, -4.373e-5
-0.393, -4.462e-5
-0.394, -4.543e-5
-0.395, -4.624e-5
-0.396, -4.715e-5
-0.397, -4.782e-5
-0.398, -4.864e-5
-0.399, -4.946e-5
-0.400, -5.009e-5
-0.401, -5.091e-5
-0.402, -5.154e-5
-0.403, -5.232e-5
-0.404, -5.302e-5
-0.405, -5.359e-5
-0.406, -5.431e-5
-0.407, -5.492e-5
-0.408, -5.556e-5
-0.409, -5.623e-5
-0.410, -5.705e-5
-0.411, -5.754e-5
-0.412, -5.807e-5
-0.413, -5.859e-5
-0.414, -5.916e-5
-0.415, -5.973e-5
-0.416, -6.025e-5
-0.417, -6.080e-5
-0.418, -6.131e-5
-0.419, -6.176e-5
-0.420, -6.233e-5
-0.421, -6.276e-5
-0.422, -6.328e-5
-0.423, -6.379e-5
-0.424, -6.418e-5
-0.425, -6.471e-5
-0.426, -6.510e-5
-0.427, -6.559e-5
-0.428, -6.610e-5
-0.429, -6.650e-5
-0.430, -6.702e-5
-0.431, -6.741e-5
-0.432, -6.782e-5
-0.433, -6.830e-5
-0.434, -6.870e-5
-0.435, -6.911e-5
-0.436, -6.951e-5
-0.437, -6.992e-5
-0.438, -7.030e-5
-0.439, -7.075e-5
-0.440, -7.113e-5
-0.441, -7.155e-5
-0.442, -7.198e-5
-0.443, -7.228e-5
-0.444, -7.275e-5
-0.445, -7.305e-5
-0.446, -7.346e-5
-0.447, -7.390e-5
-0.448, -7.416e-5
-0.449, -7.463e-5
-0.450, -6.644e-5
-0.449, -5.226e-5
-0.448, -4.344e-5
-0.447, -3.636e-5
-0.446, -3.047e-5
-0.445, -2.534e-5
-0.444, -2.076e-5
-0.443, -1.663e-5
-0.442, -1.284e-5
-0.441, -9.360e-6
-0.440, -6.183e-6
-0.439, -3.201e-6
-0.438, -3.461e-7
-0.437, 2.227e-6
-0.436, 4.718e-6
-0.435, 6.996e-6
-0.434, 9.177e-6
-0.433, 1.137e-5
-0.432, 1.323e-5
-0.431, 1.513e-5
-0.430, 1.695e-5
-0.429, 1.864e-5
-0.428, 2.034e-5
-0.427, 2.185e-5
-0.426, 2.343e-5
-0.425, 2.490e-5
-0.424, 2.627e-5
-0.423, 2.761e-5
-0.422, 2.890e-5
-0.421, 3.019e-5
-0.420, 3.137e-5
-0.419, 3.252e-5
-0.418, 3.367e-5
-0.417, 3.475e-5
-0.416, 3.578e-5
-0.415, 3.673e-5
-0.414, 3.780e-5
-0.413, 3.868e-5
-0.412, 3.968e-5
-0.411, 4.055e-5
-0.410, 4.162e-5
-0.409, 4.259e-5
-0.408, 4.328e-5
-0.407, 4.407e-5
-0.406, 4.486e-5
-0.405, 4.556e-5
-0.404, 4.638e-5
-0.403, 4.706e-5
-0.402, 4.783e-5
-0.401, 4.851e-5
-0.400, 4.910e-5
-0.399, 4.983e-5
-0.398, 5.046e-5
-0.397, 5.111e-5
-0.396, 5.169e-5
-0.395, 5.228e-5
-0.394, 5.284e-5
-0.393, 5.343e-5
-0.392, 5.398e-5
-0.391, 5.454e-5
-0.390, 5.513e-5
-0.389, 5.558e-5
-0.388, 5.613e-5
-0.387, 5.665e-5
-0.386, 5.714e-5
-0.385, 5.770e-5
-0.384, 5.807e-5
-0.383, 5.861e-5
-0.382, 5.911e-5
-0.381, 5.952e-5
-0.380, 6.002e-5
-0.379, 6.040e-5
-0.378, 6.088e-5
-0.377, 6.134e-5
-0.376, 6.171e-5
-0.375, 6.217e-5
-0.374, 6.253e-5
-0.373, 6.299e-5
-0.372, 6.337e-5
-0.371, 6.372e-5
-0.370, 6.419e-5
-0.369, 6.457e-5
-0.368, 6.493e-5
-0.367, 6.528e-5
-0.366, 6.574e-5
-0.365, 6.601e-5
-0.364, 6.639e-5
-0.363, 6.678e-5
-0.362, 6.707e-5
-0.361, 6.749e-5
-0.360, 6.776e-5
-0.359, 6.817e-5
-0.358, 6.852e-5
-0.357, 6.880e-5
-0.356, 6.925e-5
-0.355, 6.948e-5
-0.354, 6.986e-5
-0.353, 7.021e-5
-0.352, 7.049e-5
-0.351, 7.090e-5
-0.350, 6.278e-5
-0.351, 4.885e-5
-0.352, 4.006e-5
-0.353, 3.323e-5
-0.354, 2.742e-5
-0.355, 2.231e-5
-0.356, 1.777e-5
-0.357, 1.370e-5
-0.358, 9.998e-6
-0.359, 6.529e-6
-0.360, 3.352e-6
-0.361, 4.066e-7
-0.362, -2.383e-6
-0.363, -4.949e-6
-0.364, -7.500e-6
-0.365, -9.734e-6
-0.366, -1.197e-5
-0.367, -1.408e-5
-0.368, -1.596e-5
-0.369, -1.795e-5
-0.370, -1.966e-5
-0.371, -2.139e-5
-0.372, -2.307e-5
-0.373, -2.456e-5
-0.374, -2.613e-5
-0.375, -2.757e-5
-0.376, -2.899e-5
-0.377, -3.040e-5
-0.378, -3.167e-5
-0.379, -3.294e-5
-0.380, -3.416e-5
-0.381, -3.533e-5
-0.382, -3.649e-5
-0.383, -3.763e-5
-0.384, -3.869e-5
-0.385, -3.970e-5
-0.386, -4.077e-5
-0.387, -4.169e-5
-0.388, -4.270e-5
-0.389, -4.356e-5
-0.390, -4.451e-5
-0.391, -4.540e-5
-0.392, -4.619e-5
-0.393, -4.709e-5
-0.394, -4.783e-5
-0.395, -4.869e-5
-0.396, -4.950e-5
-0.397, -5.015e-5
-0.398, -5.096e-5
-0.399, -5.167e-5
-0.400, -5.238e-5
-0.401, -5.307e-5
-0.402, -5.373e-5
-0.403, -5.445e-5
-0.404, -5.507e-5
-0.405, -5.571e-5
-0.406, -5.630e-5
-0.407, -5.694e-5
-0.408, -5.755e-5
-0.409, -5.824e-5
-0.410, -5.900e-5
-0.411, -5.940e-5
-0.412, -6.001e-5
-0.413, -6.048e-5
-0.414, -6.100e-5
-0.415, -6.158e-5
-0.416, -6.199e-5
-0.417, -6.263e-5
-0.418, -6.303e-5
-0.419, -6.352e-5
-0.420, -6.406e-5
-0.421, -6.443e-5
-0.422, -6.494e-5
-0.423, -6.536e-5
-0.424, -6.586e-5
-0.425, -6.632e-5
-0.426, -6.676e-5
-0.427, -6.720e-5
-0.428, -6.766e-5
-0.429, -6.812e-5
-0.430, -6.850e-5
-0.431, -6.895e-5
-0.432, -6.933e-5
-0.433, -6.978e-5
-0.434, -7.020e-5
-0.435, -7.056e-5
-0.436, -7.103e-5
-0.437, -7.138e-5
-0.438, -7.173e-5
-0.439, -7.218e-5
-0.440, -7.250e-5
-0.441, -7.296e-5
-0.442, -7.329e-5
-0.443, -7.368e-5
-0.444, -7.412e-5
-0.445, -7.440e-5
-0.446, -7.483e-5
-0.447, -7.514e-5
-0.448, -7.548e-5
-0.449, -7.589e-5
-0.450, -6.770e-5
-0.449, -5.353e-5
-0.448, -4.465e-5
-0.447, -3.765e-5
-0.446, -3.165e-5
-0.445, -2.654e-5
-0.444, -2.194e-5
-0.443, -1.782e-5
-0.442, -1.404e-5
-0.441, -1.048e-5
-0.440, -7.382e-6
-0.439, -4.330e-6
-0.438, -1.463e-6
-0.437, 1.107e-6
-0.436, 3.593e-6
-0.435, 5.889e-6
-0.434, 8.147e-6
-0.433, 1.025e-5
-0.432, 1.215e-5
-0.431, 1.414e-5
-0.430, 1.586e-5
-0.429, 1.763e-5
-0.428, 1.926e-5
-0.427, 2.087e-5
-0.426, 2.239e-5
-0.425, 2.387e-5
-0.424, 2.527e-5
-0.423, 2.660e-5
-0.422, 2.796e-5
-0.421, 2.919e-5
-0.420, 3.043e-5
-0.419, 3.157e-5
-0.418, 3.270e-5
-0.417, 3.390e-5
-0.416, 3.484e-5
-0.415, 3.584e-5
-0.414, 3.686e-5
-0.413, 3.775e-5
-0.412, 3.877e-5
-0.411, 3.965e-5
-0.410, 4.079e-5
-0.409, 4.166e-5
-0.408, 4.238e-5
-0.407, 4.323e-5
-0.406, 4.397e-5
-0.405, 4.477e-5
-0.404, 4.550e-5
-0.403, 4.623e-5
-0.402, 4.694e-5
-0.401, 4.765e-5
-0.400, 4.832e-5
-0.399, 4.897e-5
-0.398, 4.968e-5
-0.397, 5.022e-5
-0.396, 5.092e-5
-0.395, 5.153e-5
-0.394, 5.206e-5
-0.393, 5.271e-5
-0.392, 5.320e-5
-0.391, 5.379e-5
-0.390, 5.436e-5
-0.389, 5.483e-5
-0.388, 5.545e-5
-0.387, 5.585e-5
-0.386, 5.643e-5
-0.385, 5.693e-5
-0.384, 5.735e-5
-0.383, 5.790e-5
-0.382, 5.833e-5
-0.381, 5.881e-5
-0.380, 5.930e-5
-0.379, 5.974e-5
-0.378, 6.018e-5
-0.377, 6.060e-5
-0.376, 6.104e-5
-0.375, 6.146e-5
-0.374, 6.191e-5
-0.373, 6.227e-5
-0.372, 6.268e-5
-0.371, 6.309e-5
-0.370, 6.346e-5
-0.369, 6.393e-5
-0.368, 6.421e-5
-0.367, 6.467e-5
-0.366, 6.505e-5
-0.365, 6.537e-5
-0.364, 6.583e-5
-0.363, 6.611e-5
-0.362, 6.649e-5
-0.361, 6.690e-5
-0.360, 6.717e-5
-0.359, 6.759e-5
-0.358, 6.786e-5
-0.357, 6.826e-5
-0.356, 6.860e-5
-0.355, 6.891e-5
-0.354, 6.924e-5
-0.353, 6.960e-5
-0.352, 6.993e-5
-0.351, 7.024e-5
-0.350, 6.222e-5
-0.351, 4.828e-5
-0.352, 3.952e-5
-0.353, 3.267e-5
-0.354, 2.681e-5
-0.355, 2.178e-5
-0.356, 1.718e-5
-0.357, 1.319e-5
-0.358, 9.414e-6
-0.359, 5.971e-6
-0.360, 2.883e-6
-0.361, -1.570e-7
-0.362, -2.862e-6
-0.363, -5.476e-6
-0.364, -8.004e-6
-0.365, -1.022e-5
-0.366, -1.246e-5
-0.367, -1.451e-5
-0.368, -1.647e-5
-0.369, -1.839e-5
-0.370, -2.014e-5
-0.371, -2.187e-5
-0.372, -2.349e-5
-0.373, -2.507e-5
-0.374, -2.656e-5
-0.375, -2.806e-5
-0.376, -2.946e-5
-0.377, -3.081e-5
-0.378, -3.212e-5
-0.379, -3.331e-5
-0.380, -3.463e-5
-0.381, -3.573e-5
-0.382, -3.687e-5
-0.383, -3.806e-5
-0.384, -3.903e-5
-0.385, -4.016e-5
-0.386, -4.110e-5
-0.387, -4.208e-5
-0.388, -4.310e-5
-0.389, -4.394e-5
-0.390, -4.487e-5
-0.391, -4.571e-5
-0.392, -4.659e-5
-0.393, -4.746e-5
-0.394, -4.822e-5
-0.395, -4.904e-5
-0.396, -4.981e-5
-0.397, -5.052e-5
-0.398, -5.126e-5
-0.399, -5.203e-5
-0.400, -5.270e-5
-0.401, -5.338e-5
-0.402, -5.409e-5
-0.403, -5.472e-5
-0.404, -5.544e-5
-0.405, -5.601e-5
-0.406, -5.662e-5
-0.407, -5.726e-5
-0.408, -5.782e-5
-0.409, -5.861e-5
-0.410, -5.928e-5
-0.411, -5.976e-5
-0.412, -6.034e-5
-0.413, -6.075e-5
-0.414, -6.134e-5
-0.415, -6.182e-5
-0.416, -6.236e-5
-0.417, -6.290e-5
-0.418, -6.332e-5
-0.419, -6.383e-5
-0.420, -6.430e-5
-0.421, -6.474e-5
-0.422, -6.517e-5
-0.423, -6.567e-5
-0.424, -6.615e-5
-0.425, -6.657e-5
-0.426, -6.704e-5
-0.427, -6.742e-5
-0.428, -6.797e-5
-0.429, -6.833e-5
-0.430, -6.877e-5
-0.431, -6.922e-5
-0.432, -6.956e-5
-0.433, -7.003e-5
-0.434, -7.040e-5
-0.435, -7.082e-5
-0.436, -7.129e-5
-0.437, -7.158e-5
-0.438, -7.206e-5
-0.439, -7.242e-5
-0.440, -7.280e-5
-0.441, -7.320e-5
-0.442, -7.354e-5
-0.443, -7.395e-5
-0.444, -7.433e-5
-0.445, -7.464e-5
-0.446, -7.499e-5
-0.447, -7.544e-5
-0.448, -7.575e-5
-0.449, -7.610e-5
-0.450, -6.800e-5
-0.449, -5.369e-5
-0.448, -4.494e-5
-0.447, -3.786e-5
-0.446, -3.186e-5
-0.445, -2.680e-5
-0.444, -2.211e-5
-0.443, -1.805e-5
-0.442, -1.418e-5
-0.441, -1.074e-5
-0.440, -7.577e-6
-0.439, -4.480e-6
-0.438, -1.736e-6
-0.437, 8.934e-7
-0.436, 3.384e-6
-0.435, 5.716e-6
-0.434, 7.905e-6
-0.433, 1.002e-5
-0.432, 1.202e-5
-0.431, 1.390e-5
-0.430, 1.572e-5
-0.429, 1.740e-5
-0.428, 1.909e-5
-0.427, 2.070e-5
-0.426, 2.214e-5
-0.425, 2.370e-5
-0.424, 2.505e-5
-0.423, 2.641e-5
-0.422, 2.774e-5
-0.421, 2.894e-5
-0.420, 3.030e-5
-0.419, 3.136e-5
-0.418, 3.254e-5
-0.417, 3.367e-5
-0.416, 3.465e-5
-0.415, 3.567e-5
-0.414, 3.663e-5
-0.413, 3.764e-5
-0.412, 3.857e-5
-0.411, 3.946e-5
-0.410, 4.060e-5
-0.409, 4.144e-5
-0.408, 4.223e-5
-0.407, 4.299e-5
-0.406, 4.379e-5
-0.405, 4.454e-5
-0.404, 4.532e-5
-0.403, 4.609e-5
-0.402, 4.674e-5
-0.401, 4.755e-5
-0.400, 4.810e-5
-0.399, 4.881e-5
-0.398, 4.947e-5
-0.397, 5.005e-5
-0.396, 5.075e-5
-0.395, 5.130e-5
-0.394, 5.192e-5
-0.393, 5.251e-5
-0.392, 5.302e-5
-0.391, 5.364e-5
-0.390, 5.416e-5
-0.389, 5.472e-5
-0.388, 5.523e-5
-0.387, 5.571e-5
-0.386, 5.626e-5
-0.385, 5.673e-5
-0.384, 5.725e-5
-0.383, 5.769e-5
-0.382, 5.821e-5
-0.381, 5.865e-5
-0.380, 5.910e-5
-0.379, 5.957e-5
-0.378, 5.999e-5
-0.377, 6.051e-5
-0.376, 6.082e-5
-0.375, 6.127e-5
-0.374, 6.173e-5
-0.373, 6.207e-5
-0.372, 6.258e-5
-0.371, 6.288e-5
-0.370, 6.332e-5
-0.369, 6.375e-5
-0.368, 6.406e-5
-0.367, 6.449e-5
-0.366, 6.487e-5
-0.365, 6.527e-5
-0.364, 6.561e-5
-0.363, 6.594e-5
-0.362, 6.629e-5
-0.361, 6.665e-5
-0.360, 6.704e-5
-0.359, 6.734e-5
-0.358, 6.774e-5
-0.357, 6.804e-5
-0.356, 6.841e-5
-0.355, 6.873e-5
-0.354, 6.906e-5
-0.353, 6.946e-5
-0.352, 6.975e-5
-0.351, 7.007e-5
-0.350, 6.205e-5
-0.351, 4.808e-5
-0.352, 3.938e-5
-0.353, 3.247e-5
-0.354, 2.671e-5
-0.355, 2.160e-5
-0.356, 1.705e-5
-0.357, 1.306e-5
-0.358, 9.259e-6
-0.359, 5.900e-6
-0.360, 2.707e-6
-0.361, -2.811e-7
-0.362, -3.012e-6
-0.363, -5.664e-6
-0.364, -8.084e-6
-0.365, -1.040e-5
-0.366, -1.257e-5
-0.367, -1.467e-5
-0.368, -1.660e-5
-0.369, -1.848e-5
-0.370, -2.028e-5
-0.371, -2.193e-5
-0.372, -2.367e-5
-0.373, -2.513e-5
-0.374, -2.668e-5
-0.375, -2.821e-5
-0.376, -2.952e-5
-0.377, -3.096e-5
-0.378, -3.218e-5
-0.379, -3.344e-5
-0.380, -3.475e-5
-0.381, -3.580e-5
-0.382, -3.702e-5
-0.383, -3.810e-5
-0.384, -3.919e-5
-0.385, -4.024e-5
-0.386, -4.121e-5
-0.387, -4.219e-5
-0.388, -4.316e-5
-0.389, -4.404e-5
-0.390, -4.493e-5
-0.391, -4.583e-5
-0.392, -4.669e-5
-0.393, -4.752e-5
-0.394, -4.836e-5
-0.395, -4.907e-5
-0.396, -4.995e-5
-0.397, -5.058e-5
-0.398, -5.136e-5
-0.399, -5.215e-5
-0.400, -5.276e-5
-0.401, -5.352e-5
-0.402, -5.414e-5
-0.403, -5.484e-5
-0.404, -5.553e-5
-0.405, -5.605e-5
-0.406, -5.673e-5
-0.407, -5.732e-5
-0.408, -5.794e-5
-0.409, -5.863e-5
-0.410, -5.936e-5
-0.411, -5.986e-5
-0.412, -6.034e-5
-0.413, -6.084e-5
-0.414, -6.133e-5
-0.415, -6.193e-5
-0.416, -6.241e-5
-0.417, -6.292e-5
-0.418, -6.344e-5
-0.419, -6.383e-5
-0.420, -6.437e-5
-0.421, -6.478e-5
-0.422, -6.525e-5
-0.423, -6.578e-5
-0.424, -6.614e-5
-0.425, -6.668e-5
-0.426, -6.706e-5
-0.427, -6.752e-5
-0.428, -6.804e-5
-0.429, -6.836e-5
-0.430, -6.887e-5
-0.431, -6.925e-5
-0.432, -6.962e-5
-0.433, -7.008e-5
-0.434, -7.044e-5
-0.435, -7.091e-5
-0.436, -7.127e-5
-0.437, -7.166e-5
-0.438, -7.202e-5
-0.439, -7.250e-5
-0.440, -7.284e-5
-0.441, -7.320e-5
-0.442, -7.363e-5
-0.443, -7.396e-5
-0.444, -7.441e-5
-0.445, -7.469e-5
-0.446, -7.508e-5
-0.447, -7.551e-5
-0.448, -7.575e-5
-0.449, -7.619e-5
-0.450, -6.801e-5
-0.449, -5.377e-5
-0.448, -4.499e-5
-0.447, -3.787e-5
-0.446, -3.196e-5
-0.445, -2.679e-5
-0.444, -2.223e-5
-0.443, -1.809e-5
-0.442, -1.428e-5
-0.441, -1.082e-5
-0.440, -7.600e-6
-0.439, -4.596e-6
-0.438, -1.772e-6
-0.437, 8.272e-7
-0.436, 3.304e-6
-0.435, 5.664e-6
-0.434, 7.794e-6
-0.433, 1.002e-5
-0.432, 1.189e-5
-0.431, 1.385e-5
-0.430, 1.564e-5
-0.429, 1.733e-5
-0.428, 1.909e-5
-0.427, 2.058e-5
-0.426, 2.211e-5
-0.425, 2.363e-5
-0.424, 2.497e-5
-0.423, 2.639e-5
-0.422, 2.762e-5
-0.421, 2.894e-5
-0.420, 3.016e-5
-0.419, 3.131e-5
-0.418, 3.241e-5
-0.417, 3.355e-5
-0.416, 3.463e-5
-0.415, 3.559e-5
-0.414, 3.659e-5
-0.413, 3.751e-5
-0.412, 3.850e-5
-0.411, 3.943e-5
-0.410, 4.045e-5
-0.409, 4.144e-5
-0.408, 4.211e-5
-0.407, 4.295e-5
-0.406, 4.377e-5
-0.405, 4.445e-5
-0.404, 4.532e-5
-0.403, 4.595e-5
-0.402, 4.672e-5
-0.401, 4.744e-5
-0.400, 4.801e-5
-0.399, 4.877e-5
-0.398, 4.937e-5
-0.397, 5.003e-5
-0.396, 5.066e-5
-0.395, 5.125e-5
-0.394, 5.188e-5
-0.393, 5.242e-5
-0.392, 5.300e-5
-0.391, 5.352e-5
-0.390, 5.415e-5
-0.389, 5.464e-5
-0.388, 5.516e-5
-0.387, 5.566e-5
-0.386, 5.616e-5
-0.385, 5.671e-5
-0.384, 5.711e-5
-0.383, 5.764e-5
-0.382, 5.813e-5
-0.381, 5.853e-5
-0.380, 5.910e-5
-0.379, 5.945e-5
-0.378, 5.996e-5
-0.377, 6.041e-5
-0.376, 6.075e-5
-0.375, 6.123e-5
-0.374, 6.161e-5
-0.373, 6.211e-5
-0.372, 6.248e-5
-0.371, 6.282e-5
-0.370, 6.325e-5
-0.369, 6.365e-5
-0.368, 6.403e-5
-0.367, 6.442e-5
-0.366, 6.483e-5
-0.365, 6.515e-5
-0.364, 6.556e-5
-0.363, 6.590e-5
-0.362, 6.621e-5
-0.361, 6.666e-5
-0.360, 6.693e-5
-0.359, 6.731e-5
-0.358, 6.769e-5
-0.357, 6.795e-5
-0.356, 6.839e-5
-0.355, 6.867e-5
-0.354, 6.904e-5
-0.353, 6.937e-5
-0.352, 6.962e-5
-0.351, 7.006e-5
-0.350, 6.198e-5
-0.351, 4.808e-5
-0.352, 3.929e-5
-0.353, 3.245e-5
-0.354, 2.668e-5
-0.355, 2.154e-5
-0.356, 1.701e-5
-0.357, 1.298e-5
-0.358, 9.255e-6
-0.359, 5.789e-6
-0.360, 2.628e-6
-0.361, -3.071e-7
-0.362, -3.080e-6
-0.363, -5.638e-6
-0.364, -8.179e-6
-0.365, -1.042e-5
-0.366, -1.260e-5
-0.367, -1.474e-5
-0.368, -1.662e-5
-0.369, -1.857e-5
-0.370, -2.029e-5
-0.371, -2.201e-5
-0.372, -2.370e-5
-0.373, -2.517e-5
-0.374, -2.674e-5
-0.375, -2.818e-5
-0.376, -2.959e-5
-0.377, -3.096e-5
-0.378, -3.221e-5
-0.379, -3.350e-5
-0.380, -3.470e-5
-0.381, -3.590e-5
-0.382, -3.701e-5
-0.383, -3.819e-5
-0.384, -3.920e-5
-0.385, -4.023e-5
-0.386, -4.128e-5
-0.387, -4.219e-5
-0.388, -4.320e-5
-0.389, -4.407e-5
-0.390, -4.495e-5
-0.391, -4.592e-5
-0.392, -4.667e-5
-0.393, -4.757e-5
-0.394, -4.832e-5
-0.395, -4.914e-5
-0.396, -4.997e-5
-0.397, -5.057e-5
-0.398, -5.142e-5
-0.399, -5.212e-5
-0.400, -5.280e-5
-0.401, -5.350e-5
-0.402, -5.416e-5
-0.403, -5.491e-5
-0.404, -5.548e-5
-0.405, -5.609e-5
-0.406, -5.668e-5
-0.407, -5.738e-5
-0.408, -5.794e-5
-0.409, -5.860e-5
-0.410, -5.942e-5
-0.411, -5.978e-5
-0.412, -6.041e-5
-0.413, -6.084e-5
-0.414, -6.138e-5
-0.415, -6.195e-5
-0.416, -6.239e-5
-0.417, -6.298e-5
-0.418, -6.341e-5
-0.419, -6.387e-5
-0.420, -6.441e-5
-0.421, -6.479e-5
-0.422, -6.529e-5
-0.423, -6.572e-5
-0.424, -6.620e-5
-0.425, -6.667e-5
-0.426, -6.709e-5
-0.427, -6.756e-5
-0.428, -6.798e-5
-0.429, -6.843e-5
-0.430, -6.885e-5
-0.431, -6.925e-5
-0.432, -6.967e-5
-0.433, -7.006e-5
-0.434, -7.052e-5
-0.435, -7.084e-5
-0.436, -7.133e-5
-0.437, -7.166e-5
-0.438, -7.207e-5
-0.439, -7.248e-5
-0.440, -7.279e-5
-0.441, -7.324e-5
-0.442, -7.360e-5
-0.443, -7.401e-5
-0.444, -7.444e-5
-0.445, -7.468e-5
-0.446, -7.515e-5
-0.447, -7.544e-5
-0.448, -7.578e-5
-0.449, -7.619e-5
-0.450, -6.800e-5
-0.449, -5.380e-5
-0.448, -4.495e-5
-0.447, -3.793e-5
-0.446, -3.195e-5
-0.445, -2.684e-5
-0.444, -2.225e-5
-0.443, -1.808e-5
-0.442, -1.434e-5
-0.441, -1.076e-5
-0.440, -7.640e-6
-0.439, -4.607e-6
-0.438, -1.788e-6
-0.437, 7.729e-7
-0.436, 3.362e-6
-0.435, 5.601e-6
-0.434, 7.833e-6
-0.433, 9.964e-6
-0.432, 1.186e-5
-0.431, 1.386e-5
-0.430, 1.556e-5
-0.429, 1.733e-5
-0.428, 1.900e-5
-0.427, 2.056e-5
-0.426, 2.209e-5
-0.425, 2.357e-5
-0.424, 2.500e-5
-0.423, 2.632e-5
-0.422, 2.767e-5
-0.421, 2.889e-5
-0.420, 3.015e-5
-0.419, 3.130e-5
-0.418, 3.240e-5
-0.417, 3.360e-5
-0.416, 3.458e-5
-0.415, 3.557e-5
-0.414, 3.658e-5
-0.413, 3.747e-5
-0.412, 3.853e-5
-0.411, 3.935e-5
-0.410, 4.049e-5
-0.409, 4.139e-5
-0.408, 4.212e-5
-0.407, 4.296e-5
-0.406, 4.370e-5
-0.405, 4.448e-5
-0.404, 4.523e-5
-0.403, 4.599e-5
-0.402, 4.669e-5
-0.401, 4.738e-5
-0.400, 4.805e-5
-0.399, 4.869e-5
-0.398, 4.941e-5
-0.397, 4.999e-5
-0.396, 5.062e-5
-0.395, 5.123e-5
-0.394, 5.179e-5
-0.393, 5.244e-5
-0.392, 5.291e-5
-0.391, 5.353e-5
-0.390, 5.409e-5
-0.389, 5.456e-5
-0.388, 5.518e-5
-0.387, 5.559e-5
-0.386, 5.615e-5
-0.385, 5.670e-5
-0.384, 5.711e-5
-0.383, 5.764e-5
-0.382, 5.810e-5
-0.381, 5.859e-5
-0.380, 5.904e-5
-0.379, 5.946e-5
-0.378, 5.996e-5
-0.377, 6.039e-5
-0.376, 6.079e-5
-0.375, 6.116e-5
-0.374, 6.166e-5
-0.373, 6.201e-5
-0.372, 6.245e-5
-0.371, 6.282e-5
-0.370, 6.322e-5
-0.369, 6.371e-5
-0.368, 6.399e-5
-0.367, 6.437e-5
-0.366, 6.480e-5
-0.365, 6.513e-5
-0.364, 6.555e-5
-0.363, 6.584e-5
-0.362, 6.622e-5
-0.361, 6.661e-5
-0.360, 6.690e-5
-0.359, 6.729e-5
-0.358, 6.761e-5
-0.357, 6.800e-5
-0.356, 6.833e-5
-0.355, 6.865e-5
-0.354, 6.900e-5
-0.353, 6.935e-5
-0.352, 6.971e-5
-0.351, 7.001e-5
-0.350, 6.198e-5
-0.351, 4.802e-5
-0.352, 3.926e-5
-0.353, 3.245e-5
-0.354, 2.659e-5
-0.355, 2.158e-5
-0.356, 1.694e-5
-0.357, 1.295e-5
-0.358, 9.215e-6
-0.359, 5.734e-6
-0.360, 2.674e-6
-0.361, -3.685e-7
-0.362, -3.066e-6
-0.363, -5.708e-6
-0.364, -8.190e-6
-0.365, -1.043e-5
-0.366, -1.266e-5
-0.367, -1.468e-5
-0.368, -1.670e-5
-0.369, -1.857e-5
-0.370, -2.030e-5
-0.371, -2.206e-5
-0.372, -2.371e-5
-0.373, -2.523e-5
-0.374, -2.672e-5
-0.375, -2.820e-5
-0.376, -2.962e-5
-0.377, -3.097e-5
-0.378, -3.228e-5
-0.379, -3.348e-5
-0.380, -3.477e-5
-0.381, -3.586e-5
-0.382, -3.700e-5
-0.383, -3.823e-5
-0.384, -3.917e-5
-0.385, -4.028e-5
-0.386, -4.125e-5
-0.387, -4.222e-5
-0.388, -4.324e-5
-0.389, -4.404e-5
-0.390, -4.500e-5
-0.391, -4.584e-5
-0.392, -4.673e-5
-0.393, -4.757e-5
-0.394, -4.833e-5
-0.395, -4.916e-5
-0.396, -4.995e-5
-0.397, -5.065e-5
-0.398, -5.140e-5
-0.399, -5.214e-5
-0.400, -5.283e-5
-0.401, -5.352e-5
-0.402, -5.420e-5
-0.403, -5.484e-5
-0.404, -5.555e-5
-0.405, -5.612e-5
-0.406, -5.672e-5
-0.407, -5.737e-5
-0.408, -5.792e-5
-0.409, -5.867e-5
-0.410, -5.935e-5
-0.411, -5.985e-5
-0.412, -6.042e-5
-0.413, -6.083e-5
-0.414, -6.141e-5
-0.415, -6.190e-5
-0.416, -6.245e-5
-0.417, -6.296e-5
-0.418, -6.340e-5
-0.419, -6.390e-5
-0.420, -6.436e-5
-0.421, -6.483e-5
-0.422, -6.524e-5
-0.423, -6.574e-5
-0.424, -6.618e-5
-0.425, -6.664e-5
-0.426, -6.712e-5
-0.427, -6.750e-5
-0.428, -6.805e-5
-0.429, -6.840e-5
-0.430, -6.883e-5
-0.431, -6.929e-5
-0.432, -6.961e-5
-0.433, -7.011e-5
-0.434, -7.048e-5
-0.435, -7.087e-5
-0.436, -7.135e-5
-0.437, -7.166e-5
-0.438, -7.210e-5
-0.439, -7.242e-5
-0.440, -7.283e-5
-0.441, -7.324e-5
-0.442, -7.358e-5
-0.443, -7.403e-5
-0.444, -7.437e-5
-0.445, -7.471e-5
-0.446, -7.505e-5
-0.447, -7.548e-5
-0.448, -7.582e-5
-0.449, -7.616e-5
