# Supplementary material for: The synergistic effect of Hf-O-Ru bonds and oxygen vacancies in Ru/HfO2 for enhanced hydrogen evolution
Source: Nat Commun. 2022 Mar 11;13:1270. doi: 10.1038/s41467-022-28947-9 (PMC8917135; doi:10.1038/s41467-022-28947-9)
Supplement: Supplementary file 3 — Source Data [file 41467_2022_28947_MOESM3_ESM.zip › source data-1/Figure 3/Figure 3d/Vo-RuHfO2-OP/cv-20.txt]

Nov. 11, 2020   10:44:17
Cyclic Voltammetry
File: cv-20
Data Source:  Experiment
Instrument Model:  CHI760E
Header: 
Note: 

Init E (V) = -0.45
High E (V) = -0.35
Low E (V) = -0.45
Init P/N = P
Scan Rate (V/s) = 0.02
Segment = 12
Sample Interval (V) = 0.001
Quiet Time (sec) = 2
Sensitivity (A/V) = 0.001

Segment 1:

Segment 2:

Segment 3:

Segment 4:

Segment 5:

Segment 6:

Segment 7:

Segment 8:

Segment 9:

Segment 10:

Segment 11:

Segment 12:

Potential/V, Current/A

-0.450, -4.598e-6
-0.449, -1.291e-6
-0.448, 4.907e-7
-0.447, 1.817e-6
-0.446, 2.865e-6
-0.445, 3.714e-6
-0.444, 4.436e-6
-0.443, 5.046e-6
-0.442, 5.620e-6
-0.441, 6.130e-6
-0.440, 6.536e-6
-0.439, 6.926e-6
-0.438, 7.283e-6
-0.437, 7.606e-6
-0.436, 7.938e-6
-0.435, 8.205e-6
-0.434, 8.492e-6
-0.433, 8.753e-6
-0.432, 8.982e-6
-0.431, 9.221e-6
-0.430, 9.437e-6
-0.429, 9.624e-6
-0.428, 9.834e-6
-0.427, 9.984e-6
-0.426, 1.016e-5
-0.425, 1.034e-5
-0.424, 1.050e-5
-0.423, 1.065e-5
-0.422, 1.080e-5
-0.421, 1.092e-5
-0.420, 1.108e-5
-0.419, 1.117e-5
-0.418, 1.131e-5
-0.417, 1.144e-5
-0.416, 1.156e-5
-0.415, 1.168e-5
-0.414, 1.181e-5
-0.413, 1.190e-5
-0.412, 1.202e-5
-0.411, 1.210e-5
-0.410, 1.231e-5
-0.409, 1.241e-5
-0.408, 1.246e-5
-0.407, 1.255e-5
-0.406, 1.262e-5
-0.405, 1.271e-5
-0.404, 1.282e-5
-0.403, 1.288e-5
-0.402, 1.297e-5
-0.401, 1.307e-5
-0.400, 1.312e-5
-0.399, 1.322e-5
-0.398, 1.330e-5
-0.397, 1.336e-5
-0.396, 1.345e-5
-0.395, 1.350e-5
-0.394, 1.358e-5
-0.393, 1.367e-5
-0.392, 1.372e-5
-0.391, 1.382e-5
-0.390, 1.390e-5
-0.389, 1.396e-5
-0.388, 1.404e-5
-0.387, 1.409e-5
-0.386, 1.417e-5
-0.385, 1.425e-5
-0.384, 1.430e-5
-0.383, 1.438e-5
-0.382, 1.444e-5
-0.381, 1.449e-5
-0.380, 1.458e-5
-0.379, 1.462e-5
-0.378, 1.469e-5
-0.377, 1.476e-5
-0.376, 1.481e-5
-0.375, 1.487e-5
-0.374, 1.494e-5
-0.373, 1.499e-5
-0.372, 1.507e-5
-0.371, 1.510e-5
-0.370, 1.519e-5
-0.369, 1.526e-5
-0.368, 1.530e-5
-0.367, 1.538e-5
-0.366, 1.546e-5
-0.365, 1.550e-5
-0.364, 1.558e-5
-0.363, 1.563e-5
-0.362, 1.570e-5
-0.361, 1.577e-5
-0.360, 1.582e-5
-0.359, 1.589e-5
-0.358, 1.596e-5
-0.357, 1.601e-5
-0.356, 1.611e-5
-0.355, 1.613e-5
-0.354, 1.621e-5
-0.353, 1.628e-5
-0.352, 1.634e-5
-0.351, 1.641e-5
-0.350, 1.291e-5
-0.351, 6.671e-6
-0.352, 3.289e-6
-0.353, 8.596e-7
-0.354, -9.799e-7
-0.355, -2.514e-6
-0.356, -3.788e-6
-0.357, -4.835e-6
-0.358, -5.845e-6
-0.359, -6.682e-6
-0.360, -7.392e-6
-0.361, -8.084e-6
-0.362, -8.656e-6
-0.363, -9.202e-6
-0.364, -9.717e-6
-0.365, -1.016e-5
-0.366, -1.061e-5
-0.367, -1.101e-5
-0.368, -1.137e-5
-0.369, -1.172e-5
-0.370, -1.204e-5
-0.371, -1.231e-5
-0.372, -1.262e-5
-0.373, -1.287e-5
-0.374, -1.314e-5
-0.375, -1.340e-5
-0.376, -1.361e-5
-0.377, -1.386e-5
-0.378, -1.406e-5
-0.379, -1.428e-5
-0.380, -1.448e-5
-0.381, -1.465e-5
-0.382, -1.484e-5
-0.383, -1.502e-5
-0.384, -1.515e-5
-0.385, -1.535e-5
-0.386, -1.549e-5
-0.387, -1.565e-5
-0.388, -1.581e-5
-0.389, -1.592e-5
-0.390, -1.608e-5
-0.391, -1.623e-5
-0.392, -1.634e-5
-0.393, -1.648e-5
-0.394, -1.660e-5
-0.395, -1.672e-5
-0.396, -1.687e-5
-0.397, -1.693e-5
-0.398, -1.708e-5
-0.399, -1.719e-5
-0.400, -1.727e-5
-0.401, -1.740e-5
-0.402, -1.749e-5
-0.403, -1.759e-5
-0.404, -1.769e-5
-0.405, -1.778e-5
-0.406, -1.787e-5
-0.407, -1.797e-5
-0.408, -1.805e-5
-0.409, -1.821e-5
-0.410, -1.838e-5
-0.411, -1.841e-5
-0.412, -1.848e-5
-0.413, -1.855e-5
-0.414, -1.863e-5
-0.415, -1.873e-5
-0.416, -1.879e-5
-0.417, -1.890e-5
-0.418, -1.896e-5
-0.419, -1.905e-5
-0.420, -1.914e-5
-0.421, -1.920e-5
-0.422, -1.928e-5
-0.423, -1.937e-5
-0.424, -1.943e-5
-0.425, -1.952e-5
-0.426, -1.958e-5
-0.427, -1.966e-5
-0.428, -1.976e-5
-0.429, -1.981e-5
-0.430, -1.990e-5
-0.431, -1.998e-5
-0.432, -2.003e-5
-0.433, -2.011e-5
-0.434, -2.018e-5
-0.435, -2.025e-5
-0.436, -2.034e-5
-0.437, -2.039e-5
-0.438, -2.047e-5
-0.439, -2.055e-5
-0.440, -2.061e-5
-0.441, -2.070e-5
-0.442, -2.076e-5
-0.443, -2.083e-5
-0.444, -2.092e-5
-0.445, -2.097e-5
-0.446, -2.105e-5
-0.447, -2.114e-5
-0.448, -2.118e-5
-0.449, -2.129e-5
-0.450, -1.767e-5
-0.449, -1.136e-5
-0.448, -7.963e-6
-0.447, -5.509e-6
-0.446, -3.594e-6
-0.445, -2.097e-6
-0.444, -7.888e-7
-0.443, 2.682e-7
-0.442, 1.230e-6
-0.441, 2.068e-6
-0.440, 2.795e-6
-0.439, 3.463e-6
-0.438, 4.054e-6
-0.437, 4.575e-6
-0.436, 5.084e-6
-0.435, 5.531e-6
-0.434, 5.962e-6
-0.433, 6.369e-6
-0.432, 6.682e-6
-0.431, 7.020e-6
-0.430, 7.319e-6
-0.429, 7.614e-6
-0.428, 7.892e-6
-0.427, 8.159e-6
-0.426, 8.392e-6
-0.425, 8.649e-6
-0.424, 8.861e-6
-0.423, 9.079e-6
-0.422, 9.287e-6
-0.421, 9.470e-6
-0.420, 9.678e-6
-0.419, 9.834e-6
-0.418, 1.001e-5
-0.417, 1.020e-5
-0.416, 1.035e-5
-0.415, 1.051e-5
-0.414, 1.066e-5
-0.413, 1.079e-5
-0.412, 1.094e-5
-0.411, 1.105e-5
-0.410, 1.127e-5
-0.409, 1.143e-5
-0.408, 1.148e-5
-0.407, 1.161e-5
-0.406, 1.171e-5
-0.405, 1.182e-5
-0.404, 1.193e-5
-0.403, 1.203e-5
-0.402, 1.213e-5
-0.401, 1.223e-5
-0.400, 1.231e-5
-0.399, 1.241e-5
-0.398, 1.251e-5
-0.397, 1.257e-5
-0.396, 1.270e-5
-0.395, 1.277e-5
-0.394, 1.286e-5
-0.393, 1.297e-5
-0.392, 1.303e-5
-0.391, 1.313e-5
-0.390, 1.323e-5
-0.389, 1.330e-5
-0.388, 1.339e-5
-0.387, 1.346e-5
-0.386, 1.354e-5
-0.385, 1.364e-5
-0.384, 1.369e-5
-0.383, 1.378e-5
-0.382, 1.387e-5
-0.381, 1.392e-5
-0.380, 1.401e-5
-0.379, 1.407e-5
-0.378, 1.415e-5
-0.377, 1.425e-5
-0.376, 1.429e-5
-0.375, 1.438e-5
-0.374, 1.445e-5
-0.373, 1.451e-5
-0.372, 1.459e-5
-0.371, 1.463e-5
-0.370, 1.471e-5
-0.369, 1.479e-5
-0.368, 1.484e-5
-0.367, 1.491e-5
-0.366, 1.498e-5
-0.365, 1.504e-5
-0.364, 1.513e-5
-0.363, 1.517e-5
-0.362, 1.524e-5
-0.361, 1.533e-5
-0.360, 1.536e-5
-0.359, 1.545e-5
-0.358, 1.551e-5
-0.357, 1.558e-5
-0.356, 1.566e-5
-0.355, 1.571e-5
-0.354, 1.579e-5
-0.353, 1.587e-5
-0.352, 1.593e-5
-0.351, 1.600e-5
-0.350, 1.250e-5
-0.351, 6.276e-6
-0.352, 2.904e-6
-0.353, 4.900e-7
-0.354, -1.342e-6
-0.355, -2.867e-6
-0.356, -4.113e-6
-0.357, -5.205e-6
-0.358, -6.189e-6
-0.359, -6.994e-6
-0.360, -7.717e-6
-0.361, -8.387e-6
-0.362, -8.951e-6
-0.363, -9.493e-6
-0.364, -1.000e-5
-0.365, -1.045e-5
-0.366, -1.088e-5
-0.367, -1.129e-5
-0.368, -1.163e-5
-0.369, -1.199e-5
-0.370, -1.227e-5
-0.371, -1.256e-5
-0.372, -1.286e-5
-0.373, -1.312e-5
-0.374, -1.338e-5
-0.375, -1.362e-5
-0.376, -1.384e-5
-0.377, -1.409e-5
-0.378, -1.429e-5
-0.379, -1.449e-5
-0.380, -1.470e-5
-0.381, -1.485e-5
-0.382, -1.504e-5
-0.383, -1.521e-5
-0.384, -1.536e-5
-0.385, -1.554e-5
-0.386, -1.569e-5
-0.387, -1.583e-5
-0.388, -1.600e-5
-0.389, -1.612e-5
-0.390, -1.627e-5
-0.391, -1.641e-5
-0.392, -1.651e-5
-0.393, -1.667e-5
-0.394, -1.677e-5
-0.395, -1.690e-5
-0.396, -1.703e-5
-0.397, -1.712e-5
-0.398, -1.723e-5
-0.399, -1.735e-5
-0.400, -1.743e-5
-0.401, -1.755e-5
-0.402, -1.764e-5
-0.403, -1.773e-5
-0.404, -1.784e-5
-0.405, -1.792e-5
-0.406, -1.802e-5
-0.407, -1.813e-5
-0.408, -1.822e-5
-0.409, -1.836e-5
-0.410, -1.853e-5
-0.411, -1.856e-5
-0.412, -1.864e-5
-0.413, -1.869e-5
-0.414, -1.878e-5
-0.415, -1.887e-5
-0.416, -1.894e-5
-0.417, -1.904e-5
-0.418, -1.909e-5
-0.419, -1.918e-5
-0.420, -1.927e-5
-0.421, -1.934e-5
-0.422, -1.941e-5
-0.423, -1.950e-5
-0.424, -1.957e-5
-0.425, -1.966e-5
-0.426, -1.972e-5
-0.427, -1.979e-5
-0.428, -1.990e-5
-0.429, -1.995e-5
-0.430, -2.003e-5
-0.431, -2.011e-5
-0.432, -2.016e-5
-0.433, -2.025e-5
-0.434, -2.031e-5
-0.435, -2.038e-5
-0.436, -2.047e-5
-0.437, -2.051e-5
-0.438, -2.060e-5
-0.439, -2.068e-5
-0.440, -2.073e-5
-0.441, -2.083e-5
-0.442, -2.089e-5
-0.443, -2.097e-5
-0.444, -2.105e-5
-0.445, -2.111e-5
-0.446, -2.118e-5
-0.447, -2.126e-5
-0.448, -2.132e-5
-0.449, -2.142e-5
-0.450, -1.782e-5
-0.449, -1.150e-5
-0.448, -8.095e-6
-0.447, -5.644e-6
-0.446, -3.720e-6
-0.445, -2.219e-6
-0.444, -9.217e-7
-0.443, 1.455e-7
-0.442, 1.110e-6
-0.441, 1.947e-6
-0.440, 2.672e-6
-0.439, 3.339e-6
-0.438, 3.946e-6
-0.437, 4.463e-6
-0.436, 4.998e-6
-0.435, 5.419e-6
-0.434, 5.861e-6
-0.433, 6.257e-6
-0.432, 6.591e-6
-0.431, 6.915e-6
-0.430, 7.227e-6
-0.429, 7.507e-6
-0.428, 7.807e-6
-0.427, 8.059e-6
-0.426, 8.309e-6
-0.425, 8.566e-6
-0.424, 8.779e-6
-0.423, 8.998e-6
-0.422, 9.201e-6
-0.421, 9.388e-6
-0.420, 9.592e-6
-0.419, 9.754e-6
-0.418, 9.933e-6
-0.417, 1.011e-5
-0.416, 1.026e-5
-0.415, 1.043e-5
-0.414, 1.057e-5
-0.413, 1.071e-5
-0.412, 1.085e-5
-0.411, 1.098e-5
-0.410, 1.120e-5
-0.409, 1.134e-5
-0.408, 1.141e-5
-0.407, 1.152e-5
-0.406, 1.163e-5
-0.405, 1.173e-5
-0.404, 1.186e-5
-0.403, 1.195e-5
-0.402, 1.206e-5
-0.401, 1.217e-5
-0.400, 1.224e-5
-0.399, 1.234e-5
-0.398, 1.245e-5
-0.397, 1.251e-5
-0.396, 1.263e-5
-0.395, 1.271e-5
-0.394, 1.279e-5
-0.393, 1.290e-5
-0.392, 1.297e-5
-0.391, 1.307e-5
-0.390, 1.316e-5
-0.389, 1.324e-5
-0.388, 1.333e-5
-0.387, 1.339e-5
-0.386, 1.348e-5
-0.385, 1.357e-5
-0.384, 1.362e-5
-0.383, 1.372e-5
-0.382, 1.380e-5
-0.381, 1.386e-5
-0.380, 1.396e-5
-0.379, 1.401e-5
-0.378, 1.409e-5
-0.377, 1.418e-5
-0.376, 1.424e-5
-0.375, 1.431e-5
-0.374, 1.439e-5
-0.373, 1.444e-5
-0.372, 1.452e-5
-0.371, 1.456e-5
-0.370, 1.465e-5
-0.369, 1.472e-5
-0.368, 1.477e-5
-0.367, 1.484e-5
-0.366, 1.492e-5
-0.365, 1.497e-5
-0.364, 1.505e-5
-0.363, 1.510e-5
-0.362, 1.516e-5
-0.361, 1.525e-5
-0.360, 1.530e-5
-0.359, 1.539e-5
-0.358, 1.545e-5
-0.357, 1.553e-5
-0.356, 1.561e-5
-0.355, 1.566e-5
-0.354, 1.573e-5
-0.353, 1.582e-5
-0.352, 1.587e-5
-0.351, 1.595e-5
-0.350, 1.244e-5
-0.351, 6.226e-6
-0.352, 2.867e-6
-0.353, 4.341e-7
-0.354, -1.381e-6
-0.355, -2.906e-6
-0.356, -4.146e-6
-0.357, -5.243e-6
-0.358, -6.220e-6
-0.359, -7.037e-6
-0.360, -7.736e-6
-0.361, -8.414e-6
-0.362, -8.975e-6
-0.363, -9.520e-6
-0.364, -1.004e-5
-0.365, -1.048e-5
-0.366, -1.091e-5
-0.367, -1.130e-5
-0.368, -1.166e-5
-0.369, -1.200e-5
-0.370, -1.230e-5
-0.371, -1.259e-5
-0.372, -1.289e-5
-0.373, -1.314e-5
-0.374, -1.340e-5
-0.375, -1.363e-5
-0.376, -1.387e-5
-0.377, -1.410e-5
-0.378, -1.430e-5
-0.379, -1.451e-5
-0.380, -1.471e-5
-0.381, -1.487e-5
-0.382, -1.504e-5
-0.383, -1.523e-5
-0.384, -1.536e-5
-0.385, -1.556e-5
-0.386, -1.569e-5
-0.387, -1.585e-5
-0.388, -1.600e-5
-0.389, -1.612e-5
-0.390, -1.627e-5
-0.391, -1.642e-5
-0.392, -1.653e-5
-0.393, -1.668e-5
-0.394, -1.677e-5
-0.395, -1.691e-5
-0.396, -1.703e-5
-0.397, -1.710e-5
-0.398, -1.723e-5
-0.399, -1.734e-5
-0.400, -1.744e-5
-0.401, -1.755e-5
-0.402, -1.763e-5
-0.403, -1.774e-5
-0.404, -1.785e-5
-0.405, -1.792e-5
-0.406, -1.802e-5
-0.407, -1.813e-5
-0.408, -1.822e-5
-0.409, -1.836e-5
-0.410, -1.853e-5
-0.411, -1.855e-5
-0.412, -1.864e-5
-0.413, -1.869e-5
-0.414, -1.879e-5
-0.415, -1.887e-5
-0.416, -1.895e-5
-0.417, -1.904e-5
-0.418, -1.911e-5
-0.419, -1.919e-5
-0.420, -1.928e-5
-0.421, -1.935e-5
-0.422, -1.941e-5
-0.423, -1.950e-5
-0.424, -1.957e-5
-0.425, -1.966e-5
-0.426, -1.972e-5
-0.427, -1.980e-5
-0.428, -1.989e-5
-0.429, -1.996e-5
-0.430, -2.002e-5
-0.431, -2.011e-5
-0.432, -2.015e-5
-0.433, -2.025e-5
-0.434, -2.032e-5
-0.435, -2.039e-5
-0.436, -2.047e-5
-0.437, -2.052e-5
-0.438, -2.060e-5
-0.439, -2.068e-5
-0.440, -2.074e-5
-0.441, -2.083e-5
-0.442, -2.091e-5
-0.443, -2.097e-5
-0.444, -2.107e-5
-0.445, -2.110e-5
-0.446, -2.119e-5
-0.447, -2.127e-5
-0.448, -2.132e-5
-0.449, -2.141e-5
-0.450, -1.781e-5
-0.449, -1.149e-5
-0.448, -8.082e-6
-0.447, -5.646e-6
-0.446, -3.723e-6
-0.445, -2.228e-6
-0.444, -9.264e-7
-0.443, 1.447e-7
-0.442, 1.107e-6
-0.441, 1.938e-6
-0.440, 2.663e-6
-0.439, 3.346e-6
-0.438, 3.932e-6
-0.437, 4.461e-6
-0.436, 4.966e-6
-0.435, 5.408e-6
-0.434, 5.846e-6
-0.433, 6.257e-6
-0.432, 6.576e-6
-0.431, 6.917e-6
-0.430, 7.218e-6
-0.429, 7.506e-6
-0.428, 7.802e-6
-0.427, 8.054e-6
-0.426, 8.306e-6
-0.425, 8.557e-6
-0.424, 8.763e-6
-0.423, 8.982e-6
-0.422, 9.194e-6
-0.421, 9.381e-6
-0.420, 9.586e-6
-0.419, 9.740e-6
-0.418, 9.925e-6
-0.417, 1.010e-5
-0.416, 1.026e-5
-0.415, 1.041e-5
-0.414, 1.056e-5
-0.413, 1.069e-5
-0.412, 1.085e-5
-0.411, 1.097e-5
-0.410, 1.120e-5
-0.409, 1.133e-5
-0.408, 1.140e-5
-0.407, 1.150e-5
-0.406, 1.162e-5
-0.405, 1.172e-5
-0.404, 1.184e-5
-0.403, 1.194e-5
-0.402, 1.205e-5
-0.401, 1.215e-5
-0.400, 1.222e-5
-0.399, 1.233e-5
-0.398, 1.243e-5
-0.397, 1.251e-5
-0.396, 1.261e-5
-0.395, 1.269e-5
-0.394, 1.278e-5
-0.393, 1.288e-5
-0.392, 1.295e-5
-0.391, 1.304e-5
-0.390, 1.314e-5
-0.389, 1.322e-5
-0.388, 1.333e-5
-0.387, 1.338e-5
-0.386, 1.347e-5
-0.385, 1.356e-5
-0.384, 1.361e-5
-0.383, 1.370e-5
-0.382, 1.379e-5
-0.381, 1.384e-5
-0.380, 1.394e-5
-0.379, 1.400e-5
-0.378, 1.407e-5
-0.377, 1.416e-5
-0.376, 1.422e-5
-0.375, 1.429e-5
-0.374, 1.436e-5
-0.373, 1.442e-5
-0.372, 1.450e-5
-0.371, 1.454e-5
-0.370, 1.463e-5
-0.369, 1.471e-5
-0.368, 1.473e-5
-0.367, 1.482e-5
-0.366, 1.490e-5
-0.365, 1.496e-5
-0.364, 1.504e-5
-0.363, 1.508e-5
-0.362, 1.515e-5
-0.361, 1.523e-5
-0.360, 1.528e-5
-0.359, 1.536e-5
-0.358, 1.544e-5
-0.357, 1.549e-5
-0.356, 1.559e-5
-0.355, 1.563e-5
-0.354, 1.571e-5
-0.353, 1.579e-5
-0.352, 1.585e-5
-0.351, 1.593e-5
-0.350, 1.242e-5
-0.351, 6.200e-6
-0.352, 2.833e-6
-0.353, 4.255e-7
-0.354, -1.423e-6
-0.355, -2.923e-6
-0.356, -4.178e-6
-0.357, -5.269e-6
-0.358, -6.236e-6
-0.359, -7.050e-6
-0.360, -7.756e-6
-0.361, -8.434e-6
-0.362, -8.993e-6
-0.363, -9.537e-6
-0.364, -1.004e-5
-0.365, -1.049e-5
-0.366, -1.091e-5
-0.367, -1.131e-5
-0.368, -1.166e-5
-0.369, -1.202e-5
-0.370, -1.230e-5
-0.371, -1.258e-5
-0.372, -1.288e-5
-0.373, -1.312e-5
-0.374, -1.339e-5
-0.375, -1.363e-5
-0.376, -1.386e-5
-0.377, -1.409e-5
-0.378, -1.430e-5
-0.379, -1.449e-5
-0.380, -1.470e-5
-0.381, -1.484e-5
-0.382, -1.503e-5
-0.383, -1.521e-5
-0.384, -1.536e-5
-0.385, -1.554e-5
-0.386, -1.567e-5
-0.387, -1.583e-5
-0.388, -1.599e-5
-0.389, -1.597e-5
-0.390, -1.611e-5
-0.391, -1.634e-5
-0.392, -1.647e-5
-0.393, -1.662e-5
-0.394, -1.673e-5
-0.395, -1.686e-5
-0.396, -1.699e-5
-0.397, -1.706e-5
-0.398, -1.720e-5
-0.399, -1.731e-5
-0.400, -1.740e-5
-0.401, -1.752e-5
-0.402, -1.760e-5
-0.403, -1.771e-5
-0.404, -1.782e-5
-0.405, -1.789e-5
-0.406, -1.800e-5
-0.407, -1.809e-5
-0.408, -1.819e-5
-0.409, -1.834e-5
-0.410, -1.850e-5
-0.411, -1.853e-5
-0.412, -1.861e-5
-0.413, -1.866e-5
-0.414, -1.873e-5
-0.415, -1.883e-5
-0.416, -1.891e-5
-0.417, -1.901e-5
-0.418, -1.907e-5
-0.419, -1.915e-5
-0.420, -1.925e-5
-0.421, -1.930e-5
-0.422, -1.938e-5
-0.423, -1.947e-5
-0.424, -1.954e-5
-0.425, -1.964e-5
-0.426, -1.969e-5
-0.427, -1.977e-5
-0.428, -1.987e-5
-0.429, -1.992e-5
-0.430, -1.999e-5
-0.431, -2.007e-5
-0.432, -2.013e-5
-0.433, -2.022e-5
-0.434, -2.028e-5
-0.435, -2.036e-5
-0.436, -2.043e-5
-0.437, -2.048e-5
-0.438, -2.056e-5
-0.439, -2.066e-5
-0.440, -2.071e-5
-0.441, -2.081e-5
-0.442, -2.085e-5
-0.443, -2.094e-5
-0.444, -2.102e-5
-0.445, -2.108e-5
-0.446, -2.115e-5
-0.447, -2.124e-5
-0.448, -2.129e-5
-0.449, -2.138e-5
-0.450, -1.779e-5
-0.449, -1.146e-5
-0.448, -8.058e-6
-0.447, -5.603e-6
-0.446, -3.698e-6
-0.445, -2.192e-6
-0.444, -8.973e-7
-0.443, 1.785e-7
-0.442, 1.119e-6
-0.441, 1.968e-6
-0.440, 2.685e-6
-0.439, 3.359e-6
-0.438, 3.959e-6
-0.437, 4.468e-6
-0.436, 4.990e-6
-0.435, 5.421e-6
-0.434, 5.871e-6
-0.433, 6.259e-6
-0.432, 6.594e-6
-0.431, 6.928e-6
-0.430, 7.233e-6
-0.429, 7.522e-6
-0.428, 7.822e-6
-0.427, 8.066e-6
-0.426, 8.304e-6
-0.425, 8.564e-6
-0.424, 8.766e-6
-0.423, 9.002e-6
-0.422, 9.213e-6
-0.421, 9.392e-6
-0.420, 9.598e-6
-0.419, 9.756e-6
-0.418, 9.930e-6
-0.417, 1.011e-5
-0.416, 1.027e-5
-0.415, 1.043e-5
-0.414, 1.057e-5
-0.413, 1.070e-5
-0.412, 1.085e-5
-0.411, 1.098e-5
-0.410, 1.119e-5
-0.409, 1.133e-5
-0.408, 1.139e-5
-0.407, 1.152e-5
-0.406, 1.162e-5
-0.405, 1.174e-5
-0.404, 1.185e-5
-0.403, 1.194e-5
-0.402, 1.204e-5
-0.401, 1.215e-5
-0.400, 1.223e-5
-0.399, 1.233e-5
-0.398, 1.244e-5
-0.397, 1.251e-5
-0.396, 1.262e-5
-0.395, 1.269e-5
-0.394, 1.278e-5
-0.393, 1.288e-5
-0.392, 1.296e-5
-0.391, 1.305e-5
-0.390, 1.314e-5
-0.389, 1.322e-5
-0.388, 1.332e-5
-0.387, 1.337e-5
-0.386, 1.346e-5
-0.385, 1.355e-5
-0.384, 1.360e-5
-0.383, 1.370e-5
-0.382, 1.377e-5
-0.381, 1.383e-5
-0.380, 1.393e-5
-0.379, 1.399e-5
-0.378, 1.407e-5
-0.377, 1.416e-5
-0.376, 1.422e-5
-0.375, 1.428e-5
-0.374, 1.436e-5
-0.373, 1.441e-5
-0.372, 1.451e-5
-0.371, 1.454e-5
-0.370, 1.462e-5
-0.369, 1.471e-5
-0.368, 1.474e-5
-0.367, 1.481e-5
-0.366, 1.489e-5
-0.365, 1.495e-5
-0.364, 1.503e-5
-0.363, 1.508e-5
-0.362, 1.514e-5
-0.361, 1.523e-5
-0.360, 1.527e-5
-0.359, 1.536e-5
-0.358, 1.542e-5
-0.357, 1.549e-5
-0.356, 1.556e-5
-0.355, 1.561e-5
-0.354, 1.570e-5
-0.353, 1.577e-5
-0.352, 1.582e-5
-0.351, 1.591e-5
-0.350, 1.240e-5
-0.351, 6.180e-6
-0.352, 2.814e-6
-0.353, 3.995e-7
-0.354, -1.433e-6
-0.355, -2.937e-6
-0.356, -4.178e-6
-0.357, -5.261e-6
-0.358, -6.240e-6
-0.359, -7.047e-6
-0.360, -7.766e-6
-0.361, -8.418e-6
-0.362, -8.983e-6
-0.363, -9.527e-6
-0.364, -1.003e-5
-0.365, -1.048e-5
-0.366, -1.092e-5
-0.367, -1.131e-5
-0.368, -1.164e-5
-0.369, -1.199e-5
-0.370, -1.228e-5
-0.371, -1.257e-5
-0.372, -1.287e-5
-0.373, -1.312e-5
-0.374, -1.339e-5
-0.375, -1.362e-5
-0.376, -1.385e-5
-0.377, -1.408e-5
-0.378, -1.428e-5
-0.379, -1.448e-5
-0.380, -1.468e-5
-0.381, -1.483e-5
-0.382, -1.502e-5
-0.383, -1.520e-5
-0.384, -1.533e-5
-0.385, -1.552e-5
-0.386, -1.567e-5
-0.387, -1.582e-5
-0.388, -1.598e-5
-0.389, -1.609e-5
-0.390, -1.624e-5
-0.391, -1.637e-5
-0.392, -1.649e-5
-0.393, -1.663e-5
-0.394, -1.674e-5
-0.395, -1.686e-5
-0.396, -1.700e-5
-0.397, -1.706e-5
-0.398, -1.720e-5
-0.399, -1.731e-5
-0.400, -1.739e-5
-0.401, -1.751e-5
-0.402, -1.761e-5
-0.403, -1.770e-5
-0.404, -1.782e-5
-0.405, -1.789e-5
-0.406, -1.799e-5
-0.407, -1.809e-5
-0.408, -1.817e-5
-0.409, -1.833e-5
-0.410, -1.849e-5
-0.411, -1.850e-5
-0.412, -1.860e-5
-0.413, -1.865e-5
-0.414, -1.874e-5
-0.415, -1.882e-5
-0.416, -1.890e-5
-0.417, -1.899e-5
-0.418, -1.907e-5
-0.419, -1.914e-5
-0.420, -1.924e-5
-0.421, -1.929e-5
-0.422, -1.938e-5
-0.423, -1.946e-5
-0.424, -1.952e-5
-0.425, -1.962e-5
-0.426, -1.967e-5
-0.427, -1.975e-5
-0.428, -1.985e-5
-0.429, -1.990e-5
-0.430, -1.997e-5
-0.431, -2.006e-5
-0.432, -2.011e-5
-0.433, -2.021e-5
-0.434, -2.027e-5
-0.435, -2.033e-5
-0.436, -2.042e-5
-0.437, -2.047e-5
-0.438, -2.055e-5
-0.439, -2.062e-5
-0.440, -2.069e-5
-0.441, -2.078e-5
-0.442, -2.085e-5
-0.443, -2.092e-5
-0.444, -2.101e-5
-0.445, -2.104e-5
-0.446, -2.113e-5
-0.447, -2.122e-5
-0.448, -2.128e-5
-0.449, -2.136e-5
-0.450, -1.776e-5
-0.449, -1.143e-5
-0.448, -8.037e-6
-0.447, -5.584e-6
-0.446, -3.675e-6
-0.445, -2.171e-6
-0.444, -8.698e-7
-0.443, 1.950e-7
-0.442, 1.151e-6
-0.441, 1.989e-6
-0.440, 2.704e-6
-0.439, 3.384e-6
-0.438, 3.970e-6
-0.437, 4.483e-6
-0.436, 5.004e-6
-0.435, 5.444e-6
-0.434, 5.878e-6
-0.433, 6.273e-6
-0.432, 6.603e-6
-0.431, 6.934e-6
-0.430, 7.242e-6
-0.429, 7.519e-6
-0.428, 7.825e-6
-0.427, 8.069e-6
-0.426, 8.319e-6
-0.425, 8.575e-6
-0.424, 8.770e-6
-0.423, 9.010e-6
-0.422, 9.206e-6
-0.421, 9.403e-6
-0.420, 9.592e-6
-0.419, 9.756e-6
-0.418, 9.933e-6
-0.417, 1.011e-5
-0.416, 1.027e-5
-0.415, 1.043e-5
-0.414, 1.058e-5
-0.413, 1.071e-5
-0.412, 1.086e-5
-0.411, 1.098e-5
-0.410, 1.120e-5
-0.409, 1.134e-5
-0.408, 1.141e-5
-0.407, 1.151e-5
-0.406, 1.162e-5
-0.405, 1.172e-5
-0.404, 1.185e-5
-0.403, 1.195e-5
-0.402, 1.205e-5
-0.401, 1.216e-5
-0.400, 1.223e-5
-0.399, 1.235e-5
-0.398, 1.244e-5
-0.397, 1.251e-5
-0.396, 1.262e-5
-0.395, 1.269e-5
-0.394, 1.278e-5
-0.393, 1.289e-5
-0.392, 1.296e-5
-0.391, 1.305e-5
-0.390, 1.315e-5
-0.389, 1.322e-5
-0.388, 1.331e-5
-0.387, 1.337e-5
-0.386, 1.347e-5
-0.385, 1.356e-5
-0.384, 1.361e-5
-0.383, 1.371e-5
-0.382, 1.378e-5
-0.381, 1.384e-5
-0.380, 1.394e-5
-0.379, 1.399e-5
-0.378, 1.408e-5
-0.377, 1.416e-5
-0.376, 1.421e-5
-0.375, 1.429e-5
-0.374, 1.436e-5
-0.373, 1.442e-5
-0.372, 1.450e-5
-0.371, 1.454e-5
-0.370, 1.462e-5
-0.369, 1.470e-5
-0.368, 1.473e-5
-0.367, 1.482e-5
-0.366, 1.489e-5
-0.365, 1.495e-5
-0.364, 1.502e-5
-0.363, 1.508e-5
-0.362, 1.514e-5
-0.361, 1.522e-5
-0.360, 1.526e-5
-0.359, 1.535e-5
-0.358, 1.542e-5
-0.357, 1.549e-5
-0.356, 1.558e-5
-0.355, 1.561e-5
-0.354, 1.569e-5
-0.353, 1.577e-5
-0.352, 1.583e-5
-0.351, 1.590e-5
-0.350, 1.238e-5
-0.351, 6.170e-6
-0.352, 2.806e-6
-0.353, 3.995e-7
-0.354, -1.420e-6
-0.355, -2.933e-6
-0.356, -4.172e-6
-0.357, -5.250e-6
-0.358, -6.227e-6
-0.359, -7.033e-6
-0.360, -7.755e-6
-0.361, -8.409e-6
-0.362, -8.973e-6
-0.363, -9.506e-6
-0.364, -1.002e-5
-0.365, -1.046e-5
-0.366, -1.090e-5
-0.367, -1.128e-5
-0.368, -1.164e-5
-0.369, -1.198e-5
-0.370, -1.227e-5
-0.371, -1.256e-5
-0.372, -1.285e-5
-0.373, -1.310e-5
-0.374, -1.337e-5
-0.375, -1.361e-5
-0.376, -1.382e-5
-0.377, -1.407e-5
-0.378, -1.427e-5
-0.379, -1.447e-5
-0.380, -1.467e-5
-0.381, -1.481e-5
-0.382, -1.501e-5
-0.383, -1.518e-5
-0.384, -1.532e-5
-0.385, -1.549e-5
-0.386, -1.564e-5
-0.387, -1.579e-5
-0.388, -1.596e-5
-0.389, -1.607e-5
-0.390, -1.622e-5
-0.391, -1.636e-5
-0.392, -1.647e-5
-0.393, -1.660e-5
-0.394, -1.672e-5
-0.395, -1.684e-5
-0.396, -1.697e-5
-0.397, -1.704e-5
-0.398, -1.717e-5
-0.399, -1.729e-5
-0.400, -1.737e-5
-0.401, -1.749e-5
-0.402, -1.757e-5
-0.403, -1.768e-5
-0.404, -1.779e-5
-0.405, -1.785e-5
-0.406, -1.796e-5
-0.407, -1.806e-5
-0.408, -1.814e-5
-0.409, -1.830e-5
-0.410, -1.847e-5
-0.411, -1.848e-5
-0.412, -1.858e-5
-0.413, -1.862e-5
-0.414, -1.872e-5
-0.415, -1.880e-5
-0.416, -1.888e-5
-0.417, -1.896e-5
-0.418, -1.903e-5
-0.419, -1.910e-5
-0.420, -1.921e-5
-0.421, -1.927e-5
-0.422, -1.934e-5
-0.423, -1.942e-5
-0.424, -1.950e-5
-0.425, -1.958e-5
-0.426, -1.964e-5
-0.427, -1.973e-5
-0.428, -1.981e-5
-0.429, -1.987e-5
-0.430, -1.995e-5
-0.431, -2.003e-5
-0.432, -2.008e-5
-0.433, -2.016e-5
-0.434, -2.023e-5
-0.435, -2.030e-5
-0.436, -2.039e-5
-0.437, -2.042e-5
-0.438, -2.052e-5
-0.439, -2.059e-5
-0.440, -2.065e-5
-0.441, -2.074e-5
-0.442, -2.081e-5
-0.443, -2.088e-5
-0.444, -2.097e-5
-0.445, -2.100e-5
-0.446, -2.110e-5
-0.447, -2.118e-5
-0.448, -2.123e-5
-0.449, -2.133e-5
