# Supplementary material for: The synergistic effect of Hf-O-Ru bonds and oxygen vacancies in Ru/HfO2 for enhanced hydrogen evolution
Source: Nat Commun. 2022 Mar 11;13:1270. doi: 10.1038/s41467-022-28947-9 (PMC8917135; doi:10.1038/s41467-022-28947-9)
Supplement: Supplementary file 3 — Source Data [file 41467_2022_28947_MOESM3_ESM.zip › source data-1/Figure 3/Figure 3d/Vo-RuHfO2-OP/cv-40.txt]

Nov. 11, 2020   10:45:03
Cyclic Voltammetry
File: cv-40
Data Source:  Experiment
Instrument Model:  CHI760E
Header: 
Note: 

Init E (V) = -0.45
High E (V) = -0.35
Low E (V) = -0.45
Init P/N = P
Scan Rate (V/s) = 0.04
Segment = 12
Sample Interval (V) = 0.001
Quiet Time (sec) = 2
Sensitivity (A/V) = 0.001

Segment 1:

Segment 2:

Segment 3:

Segment 4:

Segment 5:

Segment 6:

Segment 7:

Segment 8:

Segment 9:

Segment 10:

Segment 11:

Segment 12:

Potential/V, Current/A

-0.450, -4.893e-6
-0.449, -2.178e-7
-0.448, 2.710e-6
-0.447, 4.874e-6
-0.446, 6.592e-6
-0.445, 8.023e-6
-0.444, 9.288e-6
-0.443, 1.037e-5
-0.442, 1.137e-5
-0.441, 1.225e-5
-0.440, 1.304e-5
-0.439, 1.377e-5
-0.438, 1.442e-5
-0.437, 1.502e-5
-0.436, 1.562e-5
-0.435, 1.613e-5
-0.434, 1.664e-5
-0.433, 1.714e-5
-0.432, 1.757e-5
-0.431, 1.800e-5
-0.430, 1.839e-5
-0.429, 1.879e-5
-0.428, 1.916e-5
-0.427, 1.950e-5
-0.426, 1.982e-5
-0.425, 2.013e-5
-0.424, 2.043e-5
-0.423, 2.072e-5
-0.422, 2.095e-5
-0.421, 2.122e-5
-0.420, 2.150e-5
-0.419, 2.172e-5
-0.418, 2.200e-5
-0.417, 2.221e-5
-0.416, 2.244e-5
-0.415, 2.268e-5
-0.414, 2.288e-5
-0.413, 2.306e-5
-0.412, 2.327e-5
-0.411, 2.344e-5
-0.410, 2.372e-5
-0.409, 2.400e-5
-0.408, 2.409e-5
-0.407, 2.426e-5
-0.406, 2.440e-5
-0.405, 2.455e-5
-0.404, 2.474e-5
-0.403, 2.485e-5
-0.402, 2.503e-5
-0.401, 2.519e-5
-0.400, 2.531e-5
-0.399, 2.546e-5
-0.398, 2.559e-5
-0.397, 2.571e-5
-0.396, 2.586e-5
-0.395, 2.598e-5
-0.394, 2.612e-5
-0.393, 2.625e-5
-0.392, 2.637e-5
-0.391, 2.650e-5
-0.390, 2.663e-5
-0.389, 2.674e-5
-0.388, 2.689e-5
-0.387, 2.697e-5
-0.386, 2.711e-5
-0.385, 2.723e-5
-0.384, 2.733e-5
-0.383, 2.747e-5
-0.382, 2.758e-5
-0.381, 2.769e-5
-0.380, 2.780e-5
-0.379, 2.790e-5
-0.378, 2.803e-5
-0.377, 2.816e-5
-0.376, 2.825e-5
-0.375, 2.835e-5
-0.374, 2.846e-5
-0.373, 2.857e-5
-0.372, 2.871e-5
-0.371, 2.874e-5
-0.370, 2.888e-5
-0.369, 2.900e-5
-0.368, 2.910e-5
-0.367, 2.922e-5
-0.366, 2.932e-5
-0.365, 2.943e-5
-0.364, 2.957e-5
-0.363, 2.964e-5
-0.362, 2.975e-5
-0.361, 2.985e-5
-0.360, 2.996e-5
-0.359, 3.007e-5
-0.358, 3.018e-5
-0.357, 3.028e-5
-0.356, 3.039e-5
-0.355, 3.048e-5
-0.354, 3.061e-5
-0.353, 3.071e-5
-0.352, 3.081e-5
-0.351, 3.093e-5
-0.350, 2.797e-5
-0.351, 1.900e-5
-0.352, 1.332e-5
-0.353, 9.200e-6
-0.354, 5.982e-6
-0.355, 3.262e-6
-0.356, 9.225e-7
-0.357, -1.109e-6
-0.358, -2.922e-6
-0.359, -4.504e-6
-0.360, -6.012e-6
-0.361, -7.374e-6
-0.362, -8.535e-6
-0.363, -9.667e-6
-0.364, -1.071e-5
-0.365, -1.169e-5
-0.366, -1.259e-5
-0.367, -1.342e-5
-0.368, -1.419e-5
-0.369, -1.495e-5
-0.370, -1.562e-5
-0.371, -1.629e-5
-0.372, -1.692e-5
-0.373, -1.748e-5
-0.374, -1.806e-5
-0.375, -1.859e-5
-0.376, -1.908e-5
-0.377, -1.958e-5
-0.378, -2.003e-5
-0.379, -2.047e-5
-0.380, -2.091e-5
-0.381, -2.130e-5
-0.382, -2.170e-5
-0.383, -2.208e-5
-0.384, -2.244e-5
-0.385, -2.282e-5
-0.386, -2.311e-5
-0.387, -2.344e-5
-0.388, -2.376e-5
-0.389, -2.404e-5
-0.390, -2.436e-5
-0.391, -2.463e-5
-0.392, -2.489e-5
-0.393, -2.518e-5
-0.394, -2.541e-5
-0.395, -2.568e-5
-0.396, -2.592e-5
-0.397, -2.614e-5
-0.398, -2.638e-5
-0.399, -2.661e-5
-0.400, -2.683e-5
-0.401, -2.708e-5
-0.402, -2.728e-5
-0.403, -2.749e-5
-0.404, -2.770e-5
-0.405, -2.789e-5
-0.406, -2.811e-5
-0.407, -2.829e-5
-0.408, -2.846e-5
-0.409, -2.868e-5
-0.410, -2.901e-5
-0.411, -2.912e-5
-0.412, -2.926e-5
-0.413, -2.941e-5
-0.414, -2.959e-5
-0.415, -2.974e-5
-0.416, -2.990e-5
-0.417, -3.008e-5
-0.418, -3.022e-5
-0.419, -3.040e-5
-0.420, -3.055e-5
-0.421, -3.069e-5
-0.422, -3.084e-5
-0.423, -3.096e-5
-0.424, -3.110e-5
-0.425, -3.127e-5
-0.426, -3.137e-5
-0.427, -3.152e-5
-0.428, -3.167e-5
-0.429, -3.181e-5
-0.430, -3.197e-5
-0.431, -3.210e-5
-0.432, -3.222e-5
-0.433, -3.238e-5
-0.434, -3.249e-5
-0.435, -3.264e-5
-0.436, -3.279e-5
-0.437, -3.291e-5
-0.438, -3.305e-5
-0.439, -3.317e-5
-0.440, -3.331e-5
-0.441, -3.345e-5
-0.442, -3.357e-5
-0.443, -3.370e-5
-0.444, -3.383e-5
-0.445, -3.395e-5
-0.446, -3.409e-5
-0.447, -3.421e-5
-0.448, -3.432e-5
-0.449, -3.447e-5
-0.450, -3.151e-5
-0.449, -2.245e-5
-0.448, -1.673e-5
-0.447, -1.260e-5
-0.446, -9.335e-6
-0.445, -6.638e-6
-0.444, -4.236e-6
-0.443, -2.233e-6
-0.442, -4.207e-7
-0.441, 1.199e-6
-0.440, 2.635e-6
-0.439, 3.974e-6
-0.438, 5.149e-6
-0.437, 6.288e-6
-0.436, 7.294e-6
-0.435, 8.216e-6
-0.434, 9.125e-6
-0.433, 9.949e-6
-0.432, 1.071e-5
-0.431, 1.145e-5
-0.430, 1.211e-5
-0.429, 1.276e-5
-0.428, 1.338e-5
-0.427, 1.393e-5
-0.426, 1.448e-5
-0.425, 1.496e-5
-0.424, 1.543e-5
-0.423, 1.591e-5
-0.422, 1.633e-5
-0.421, 1.675e-5
-0.420, 1.718e-5
-0.419, 1.754e-5
-0.418, 1.794e-5
-0.417, 1.829e-5
-0.416, 1.862e-5
-0.415, 1.899e-5
-0.414, 1.929e-5
-0.413, 1.958e-5
-0.412, 1.990e-5
-0.411, 2.017e-5
-0.410, 2.051e-5
-0.409, 2.088e-5
-0.408, 2.105e-5
-0.407, 2.128e-5
-0.406, 2.150e-5
-0.405, 2.175e-5
-0.404, 2.198e-5
-0.403, 2.217e-5
-0.402, 2.241e-5
-0.401, 2.263e-5
-0.400, 2.280e-5
-0.399, 2.301e-5
-0.398, 2.321e-5
-0.397, 2.339e-5
-0.396, 2.359e-5
-0.395, 2.375e-5
-0.394, 2.394e-5
-0.393, 2.412e-5
-0.392, 2.429e-5
-0.391, 2.447e-5
-0.390, 2.463e-5
-0.389, 2.480e-5
-0.388, 2.497e-5
-0.387, 2.510e-5
-0.386, 2.527e-5
-0.385, 2.544e-5
-0.384, 2.557e-5
-0.383, 2.571e-5
-0.382, 2.586e-5
-0.381, 2.599e-5
-0.380, 2.616e-5
-0.379, 2.626e-5
-0.378, 2.643e-5
-0.377, 2.657e-5
-0.376, 2.671e-5
-0.375, 2.684e-5
-0.374, 2.695e-5
-0.373, 2.709e-5
-0.372, 2.722e-5
-0.371, 2.732e-5
-0.370, 2.745e-5
-0.369, 2.760e-5
-0.368, 2.771e-5
-0.367, 2.785e-5
-0.366, 2.797e-5
-0.365, 2.810e-5
-0.364, 2.824e-5
-0.363, 2.834e-5
-0.362, 2.848e-5
-0.361, 2.859e-5
-0.360, 2.871e-5
-0.359, 2.884e-5
-0.358, 2.895e-5
-0.357, 2.910e-5
-0.356, 2.922e-5
-0.355, 2.931e-5
-0.354, 2.945e-5
-0.353, 2.957e-5
-0.352, 2.969e-5
-0.351, 2.983e-5
-0.350, 2.688e-5
-0.351, 1.793e-5
-0.352, 1.228e-5
-0.353, 8.177e-6
-0.354, 4.984e-6
-0.355, 2.276e-6
-0.356, -2.753e-8
-0.357, -2.042e-6
-0.358, -3.828e-6
-0.359, -5.433e-6
-0.360, -6.884e-6
-0.361, -8.215e-6
-0.362, -9.386e-6
-0.363, -1.052e-5
-0.364, -1.155e-5
-0.365, -1.247e-5
-0.366, -1.337e-5
-0.367, -1.420e-5
-0.368, -1.495e-5
-0.369, -1.570e-5
-0.370, -1.635e-5
-0.371, -1.702e-5
-0.372, -1.760e-5
-0.373, -1.817e-5
-0.374, -1.873e-5
-0.375, -1.925e-5
-0.376, -1.976e-5
-0.377, -2.023e-5
-0.378, -2.066e-5
-0.379, -2.110e-5
-0.380, -2.153e-5
-0.381, -2.192e-5
-0.382, -2.232e-5
-0.383, -2.268e-5
-0.384, -2.300e-5
-0.385, -2.337e-5
-0.386, -2.368e-5
-0.387, -2.400e-5
-0.388, -2.430e-5
-0.389, -2.458e-5
-0.390, -2.488e-5
-0.391, -2.515e-5
-0.392, -2.542e-5
-0.393, -2.570e-5
-0.394, -2.592e-5
-0.395, -2.617e-5
-0.396, -2.642e-5
-0.397, -2.663e-5
-0.398, -2.687e-5
-0.399, -2.711e-5
-0.400, -2.731e-5
-0.401, -2.755e-5
-0.402, -2.773e-5
-0.403, -2.797e-5
-0.404, -2.817e-5
-0.405, -2.834e-5
-0.406, -2.854e-5
-0.407, -2.870e-5
-0.408, -2.890e-5
-0.409, -2.911e-5
-0.410, -2.943e-5
-0.411, -2.953e-5
-0.412, -2.969e-5
-0.413, -2.982e-5
-0.414, -2.999e-5
-0.415, -3.015e-5
-0.416, -3.031e-5
-0.417, -3.050e-5
-0.418, -3.064e-5
-0.419, -3.078e-5
-0.420, -3.092e-5
-0.421, -3.106e-5
-0.422, -3.121e-5
-0.423, -3.132e-5
-0.424, -3.148e-5
-0.425, -3.163e-5
-0.426, -3.176e-5
-0.427, -3.191e-5
-0.428, -3.205e-5
-0.429, -3.217e-5
-0.430, -3.233e-5
-0.431, -3.246e-5
-0.432, -3.258e-5
-0.433, -3.273e-5
-0.434, -3.286e-5
-0.435, -3.300e-5
-0.436, -3.314e-5
-0.437, -3.325e-5
-0.438, -3.339e-5
-0.439, -3.352e-5
-0.440, -3.364e-5
-0.441, -3.383e-5
-0.442, -3.390e-5
-0.443, -3.405e-5
-0.444, -3.418e-5
-0.445, -3.427e-5
-0.446, -3.441e-5
-0.447, -3.454e-5
-0.448, -3.467e-5
-0.449, -3.480e-5
-0.450, -3.183e-5
-0.449, -2.278e-5
-0.448, -1.706e-5
-0.447, -1.292e-5
-0.446, -9.648e-6
-0.445, -6.929e-6
-0.444, -4.555e-6
-0.443, -2.545e-6
-0.442, -7.180e-7
-0.441, 9.068e-7
-0.440, 2.333e-6
-0.439, 3.676e-6
-0.438, 4.870e-6
-0.437, 6.014e-6
-0.436, 7.015e-6
-0.435, 7.936e-6
-0.434, 8.838e-6
-0.433, 9.687e-6
-0.432, 1.043e-5
-0.431, 1.117e-5
-0.430, 1.185e-5
-0.429, 1.250e-5
-0.428, 1.312e-5
-0.427, 1.367e-5
-0.426, 1.423e-5
-0.425, 1.473e-5
-0.424, 1.519e-5
-0.423, 1.566e-5
-0.422, 1.607e-5
-0.421, 1.650e-5
-0.420, 1.693e-5
-0.419, 1.729e-5
-0.418, 1.769e-5
-0.417, 1.805e-5
-0.416, 1.839e-5
-0.415, 1.874e-5
-0.414, 1.905e-5
-0.413, 1.936e-5
-0.412, 1.966e-5
-0.411, 1.993e-5
-0.410, 2.029e-5
-0.409, 2.066e-5
-0.408, 2.083e-5
-0.407, 2.107e-5
-0.406, 2.128e-5
-0.405, 2.152e-5
-0.404, 2.176e-5
-0.403, 2.197e-5
-0.402, 2.220e-5
-0.401, 2.240e-5
-0.400, 2.259e-5
-0.399, 2.281e-5
-0.398, 2.300e-5
-0.397, 2.316e-5
-0.396, 2.336e-5
-0.395, 2.354e-5
-0.394, 2.374e-5
-0.393, 2.392e-5
-0.392, 2.406e-5
-0.391, 2.427e-5
-0.390, 2.442e-5
-0.389, 2.458e-5
-0.388, 2.475e-5
-0.387, 2.490e-5
-0.386, 2.506e-5
-0.385, 2.523e-5
-0.384, 2.536e-5
-0.383, 2.554e-5
-0.382, 2.566e-5
-0.381, 2.579e-5
-0.380, 2.595e-5
-0.379, 2.609e-5
-0.378, 2.623e-5
-0.377, 2.638e-5
-0.376, 2.651e-5
-0.375, 2.665e-5
-0.374, 2.677e-5
-0.373, 2.690e-5
-0.372, 2.704e-5
-0.371, 2.713e-5
-0.370, 2.728e-5
-0.369, 2.741e-5
-0.368, 2.751e-5
-0.367, 2.768e-5
-0.366, 2.779e-5
-0.365, 2.792e-5
-0.364, 2.807e-5
-0.363, 2.816e-5
-0.362, 2.829e-5
-0.361, 2.841e-5
-0.360, 2.851e-5
-0.359, 2.866e-5
-0.358, 2.876e-5
-0.357, 2.888e-5
-0.356, 2.902e-5
-0.355, 2.912e-5
-0.354, 2.925e-5
-0.353, 2.938e-5
-0.352, 2.949e-5
-0.351, 2.963e-5
-0.350, 2.669e-5
-0.351, 1.774e-5
-0.352, 1.210e-5
-0.353, 8.030e-6
-0.354, 4.816e-6
-0.355, 2.112e-6
-0.356, -1.848e-7
-0.357, -2.185e-6
-0.358, -3.975e-6
-0.359, -5.599e-6
-0.360, -7.043e-6
-0.361, -8.356e-6
-0.362, -9.525e-6
-0.363, -1.064e-5
-0.364, -1.167e-5
-0.365, -1.259e-5
-0.366, -1.350e-5
-0.367, -1.432e-5
-0.368, -1.508e-5
-0.369, -1.582e-5
-0.370, -1.649e-5
-0.371, -1.714e-5
-0.372, -1.773e-5
-0.373, -1.828e-5
-0.374, -1.886e-5
-0.375, -1.937e-5
-0.376, -1.987e-5
-0.377, -2.035e-5
-0.378, -2.077e-5
-0.379, -2.123e-5
-0.380, -2.166e-5
-0.381, -2.203e-5
-0.382, -2.243e-5
-0.383, -2.278e-5
-0.384, -2.313e-5
-0.385, -2.348e-5
-0.386, -2.377e-5
-0.387, -2.410e-5
-0.388, -2.441e-5
-0.389, -2.468e-5
-0.390, -2.497e-5
-0.391, -2.526e-5
-0.392, -2.552e-5
-0.393, -2.580e-5
-0.394, -2.600e-5
-0.395, -2.626e-5
-0.396, -2.651e-5
-0.397, -2.671e-5
-0.398, -2.697e-5
-0.399, -2.719e-5
-0.400, -2.742e-5
-0.401, -2.764e-5
-0.402, -2.785e-5
-0.403, -2.806e-5
-0.404, -2.826e-5
-0.405, -2.843e-5
-0.406, -2.864e-5
-0.407, -2.878e-5
-0.408, -2.899e-5
-0.409, -2.920e-5
-0.410, -2.952e-5
-0.411, -2.962e-5
-0.412, -2.978e-5
-0.413, -2.992e-5
-0.414, -3.009e-5
-0.415, -3.023e-5
-0.416, -3.041e-5
-0.417, -3.058e-5
-0.418, -3.070e-5
-0.419, -3.085e-5
-0.420, -3.100e-5
-0.421, -3.113e-5
-0.422, -3.129e-5
-0.423, -3.141e-5
-0.424, -3.155e-5
-0.425, -3.172e-5
-0.426, -3.184e-5
-0.427, -3.199e-5
-0.428, -3.212e-5
-0.429, -3.226e-5
-0.430, -3.241e-5
-0.431, -3.252e-5
-0.432, -3.266e-5
-0.433, -3.280e-5
-0.434, -3.293e-5
-0.435, -3.308e-5
-0.436, -3.322e-5
-0.437, -3.332e-5
-0.438, -3.348e-5
-0.439, -3.360e-5
-0.440, -3.372e-5
-0.441, -3.387e-5
-0.442, -3.399e-5
-0.443, -3.413e-5
-0.444, -3.425e-5
-0.445, -3.435e-5
-0.446, -3.450e-5
-0.447, -3.463e-5
-0.448, -3.475e-5
-0.449, -3.490e-5
-0.450, -3.192e-5
-0.449, -2.286e-5
-0.448, -1.715e-5
-0.447, -1.299e-5
-0.446, -9.720e-6
-0.445, -7.022e-6
-0.444, -4.642e-6
-0.443, -2.622e-6
-0.442, -7.982e-7
-0.441, 8.116e-7
-0.440, 2.246e-6
-0.439, 3.604e-6
-0.438, 4.793e-6
-0.437, 5.930e-6
-0.436, 6.941e-6
-0.435, 7.857e-6
-0.434, 8.766e-6
-0.433, 9.617e-6
-0.432, 1.036e-5
-0.431, 1.109e-5
-0.430, 1.177e-5
-0.429, 1.242e-5
-0.428, 1.304e-5
-0.427, 1.361e-5
-0.426, 1.416e-5
-0.425, 1.467e-5
-0.424, 1.512e-5
-0.423, 1.558e-5
-0.422, 1.601e-5
-0.421, 1.644e-5
-0.420, 1.686e-5
-0.419, 1.723e-5
-0.418, 1.763e-5
-0.417, 1.799e-5
-0.416, 1.834e-5
-0.415, 1.867e-5
-0.414, 1.898e-5
-0.413, 1.930e-5
-0.412, 1.961e-5
-0.411, 1.986e-5
-0.410, 2.022e-5
-0.409, 2.058e-5
-0.408, 2.075e-5
-0.407, 2.100e-5
-0.406, 2.121e-5
-0.405, 2.145e-5
-0.404, 2.169e-5
-0.403, 2.190e-5
-0.402, 2.213e-5
-0.401, 2.234e-5
-0.400, 2.252e-5
-0.399, 2.276e-5
-0.398, 2.294e-5
-0.397, 2.311e-5
-0.396, 2.331e-5
-0.395, 2.349e-5
-0.394, 2.368e-5
-0.393, 2.384e-5
-0.392, 2.401e-5
-0.391, 2.421e-5
-0.390, 2.437e-5
-0.389, 2.451e-5
-0.388, 2.469e-5
-0.387, 2.482e-5
-0.386, 2.501e-5
-0.385, 2.516e-5
-0.384, 2.529e-5
-0.383, 2.547e-5
-0.382, 2.562e-5
-0.381, 2.574e-5
-0.380, 2.589e-5
-0.379, 2.601e-5
-0.378, 2.616e-5
-0.377, 2.631e-5
-0.376, 2.642e-5
-0.375, 2.659e-5
-0.374, 2.670e-5
-0.373, 2.683e-5
-0.372, 2.696e-5
-0.371, 2.706e-5
-0.370, 2.721e-5
-0.369, 2.734e-5
-0.368, 2.744e-5
-0.367, 2.759e-5
-0.366, 2.771e-5
-0.365, 2.785e-5
-0.364, 2.798e-5
-0.363, 2.809e-5
-0.362, 2.822e-5
-0.361, 2.834e-5
-0.360, 2.844e-5
-0.359, 2.858e-5
-0.358, 2.870e-5
-0.357, 2.882e-5
-0.356, 2.896e-5
-0.355, 2.905e-5
-0.354, 2.919e-5
-0.353, 2.932e-5
-0.352, 2.943e-5
-0.351, 2.957e-5
-0.350, 2.662e-5
-0.351, 1.769e-5
-0.352, 1.204e-5
-0.353, 7.941e-6
-0.354, 4.749e-6
-0.355, 2.049e-6
-0.356, -2.493e-7
-0.357, -2.268e-6
-0.358, -4.040e-6
-0.359, -5.657e-6
-0.360, -7.100e-6
-0.361, -8.413e-6
-0.362, -9.598e-6
-0.363, -1.071e-5
-0.364, -1.173e-5
-0.365, -1.267e-5
-0.366, -1.357e-5
-0.367, -1.438e-5
-0.368, -1.513e-5
-0.369, -1.587e-5
-0.370, -1.655e-5
-0.371, -1.719e-5
-0.372, -1.778e-5
-0.373, -1.833e-5
-0.374, -1.891e-5
-0.375, -1.942e-5
-0.376, -1.991e-5
-0.377, -2.038e-5
-0.378, -2.083e-5
-0.379, -2.128e-5
-0.380, -2.170e-5
-0.381, -2.207e-5
-0.382, -2.248e-5
-0.383, -2.284e-5
-0.384, -2.317e-5
-0.385, -2.351e-5
-0.386, -2.380e-5
-0.387, -2.415e-5
-0.388, -2.446e-5
-0.389, -2.474e-5
-0.390, -2.502e-5
-0.391, -2.531e-5
-0.392, -2.557e-5
-0.393, -2.584e-5
-0.394, -2.605e-5
-0.395, -2.631e-5
-0.396, -2.657e-5
-0.397, -2.676e-5
-0.398, -2.701e-5
-0.399, -2.722e-5
-0.400, -2.745e-5
-0.401, -2.768e-5
-0.402, -2.786e-5
-0.403, -2.808e-5
-0.404, -2.829e-5
-0.405, -2.846e-5
-0.406, -2.866e-5
-0.407, -2.882e-5
-0.408, -2.901e-5
-0.409, -2.923e-5
-0.410, -2.956e-5
-0.411, -2.968e-5
-0.412, -2.981e-5
-0.413, -2.995e-5
-0.414, -3.013e-5
-0.415, -3.028e-5
-0.416, -3.044e-5
-0.417, -3.062e-5
-0.418, -3.075e-5
-0.419, -3.087e-5
-0.420, -3.103e-5
-0.421, -3.115e-5
-0.422, -3.131e-5
-0.423, -3.144e-5
-0.424, -3.159e-5
-0.425, -3.173e-5
-0.426, -3.185e-5
-0.427, -3.201e-5
-0.428, -3.216e-5
-0.429, -3.228e-5
-0.430, -3.244e-5
-0.431, -3.257e-5
-0.432, -3.269e-5
-0.433, -3.284e-5
-0.434, -3.296e-5
-0.435, -3.311e-5
-0.436, -3.325e-5
-0.437, -3.337e-5
-0.438, -3.350e-5
-0.439, -3.365e-5
-0.440, -3.376e-5
-0.441, -3.391e-5
-0.442, -3.401e-5
-0.443, -3.416e-5
-0.444, -3.430e-5
-0.445, -3.439e-5
-0.446, -3.453e-5
-0.447, -3.466e-5
-0.448, -3.479e-5
-0.449, -3.493e-5
-0.450, -3.196e-5
-0.449, -2.289e-5
-0.448, -1.719e-5
-0.447, -1.304e-5
-0.446, -9.773e-6
-0.445, -7.065e-6
-0.444, -4.685e-6
-0.443, -2.672e-6
-0.442, -8.431e-7
-0.441, 7.691e-7
-0.440, 2.205e-6
-0.439, 3.541e-6
-0.438, 4.734e-6
-0.437, 5.857e-6
-0.436, 6.895e-6
-0.435, 7.798e-6
-0.434, 8.706e-6
-0.433, 9.551e-6
-0.432, 1.031e-5
-0.431, 1.105e-5
-0.430, 1.172e-5
-0.429, 1.236e-5
-0.428, 1.299e-5
-0.427, 1.355e-5
-0.426, 1.410e-5
-0.425, 1.459e-5
-0.424, 1.505e-5
-0.423, 1.554e-5
-0.422, 1.595e-5
-0.421, 1.637e-5
-0.420, 1.681e-5
-0.419, 1.719e-5
-0.418, 1.757e-5
-0.417, 1.792e-5
-0.416, 1.827e-5
-0.415, 1.862e-5
-0.414, 1.894e-5
-0.413, 1.923e-5
-0.412, 1.954e-5
-0.411, 1.982e-5
-0.410, 2.020e-5
-0.409, 2.053e-5
-0.408, 2.072e-5
-0.407, 2.096e-5
-0.406, 2.117e-5
-0.405, 2.140e-5
-0.404, 2.165e-5
-0.403, 2.185e-5
-0.402, 2.208e-5
-0.401, 2.230e-5
-0.400, 2.248e-5
-0.399, 2.269e-5
-0.398, 2.289e-5
-0.397, 2.307e-5
-0.396, 2.325e-5
-0.395, 2.342e-5
-0.394, 2.362e-5
-0.393, 2.379e-5
-0.392, 2.396e-5
-0.391, 2.415e-5
-0.390, 2.432e-5
-0.389, 2.447e-5
-0.388, 2.465e-5
-0.387, 2.477e-5
-0.386, 2.495e-5
-0.385, 2.510e-5
-0.384, 2.526e-5
-0.383, 2.541e-5
-0.382, 2.556e-5
-0.381, 2.569e-5
-0.380, 2.584e-5
-0.379, 2.596e-5
-0.378, 2.611e-5
-0.377, 2.625e-5
-0.376, 2.638e-5
-0.375, 2.652e-5
-0.374, 2.664e-5
-0.373, 2.677e-5
-0.372, 2.692e-5
-0.371, 2.701e-5
-0.370, 2.715e-5
-0.369, 2.728e-5
-0.368, 2.739e-5
-0.367, 2.754e-5
-0.366, 2.765e-5
-0.365, 2.778e-5
-0.364, 2.794e-5
-0.363, 2.804e-5
-0.362, 2.816e-5
-0.361, 2.827e-5
-0.360, 2.840e-5
-0.359, 2.853e-5
-0.358, 2.864e-5
-0.357, 2.876e-5
-0.356, 2.890e-5
-0.355, 2.898e-5
-0.354, 2.912e-5
-0.353, 2.924e-5
-0.352, 2.935e-5
-0.351, 2.950e-5
-0.350, 2.656e-5
-0.351, 1.762e-5
-0.352, 1.199e-5
-0.353, 7.898e-6
-0.354, 4.716e-6
-0.355, 2.004e-6
-0.356, -3.036e-7
-0.357, -2.299e-6
-0.358, -4.064e-6
-0.359, -5.696e-6
-0.360, -7.140e-6
-0.361, -8.445e-6
-0.362, -9.602e-6
-0.363, -1.074e-5
-0.364, -1.177e-5
-0.365, -1.269e-5
-0.366, -1.359e-5
-0.367, -1.440e-5
-0.368, -1.516e-5
-0.369, -1.590e-5
-0.370, -1.657e-5
-0.371, -1.722e-5
-0.372, -1.780e-5
-0.373, -1.838e-5
-0.374, -1.893e-5
-0.375, -1.945e-5
-0.376, -1.995e-5
-0.377, -2.042e-5
-0.378, -2.085e-5
-0.379, -2.130e-5
-0.380, -2.171e-5
-0.381, -2.210e-5
-0.382, -2.250e-5
-0.383, -2.286e-5
-0.384, -2.319e-5
-0.385, -2.353e-5
-0.386, -2.383e-5
-0.387, -2.416e-5
-0.388, -2.447e-5
-0.389, -2.474e-5
-0.390, -2.505e-5
-0.391, -2.532e-5
-0.392, -2.558e-5
-0.393, -2.585e-5
-0.394, -2.608e-5
-0.395, -2.634e-5
-0.396, -2.658e-5
-0.397, -2.678e-5
-0.398, -2.704e-5
-0.399, -2.726e-5
-0.400, -2.747e-5
-0.401, -2.769e-5
-0.402, -2.790e-5
-0.403, -2.812e-5
-0.404, -2.831e-5
-0.405, -2.848e-5
-0.406, -2.869e-5
-0.407, -2.886e-5
-0.408, -2.904e-5
-0.409, -2.926e-5
-0.410, -2.959e-5
-0.411, -2.971e-5
-0.412, -2.985e-5
-0.413, -2.997e-5
-0.414, -3.015e-5
-0.415, -3.032e-5
-0.416, -3.047e-5
-0.417, -3.064e-5
-0.418, -3.075e-5
-0.419, -3.091e-5
-0.420, -3.106e-5
-0.421, -3.119e-5
-0.422, -3.133e-5
-0.423, -3.147e-5
-0.424, -3.161e-5
-0.425, -3.177e-5
-0.426, -3.189e-5
-0.427, -3.205e-5
-0.428, -3.219e-5
-0.429, -3.232e-5
-0.430, -3.247e-5
-0.431, -3.260e-5
-0.432, -3.274e-5
-0.433, -3.288e-5
-0.434, -3.301e-5
-0.435, -3.314e-5
-0.436, -3.328e-5
-0.437, -3.341e-5
-0.438, -3.354e-5
-0.439, -3.366e-5
-0.440, -3.379e-5
-0.441, -3.395e-5
-0.442, -3.406e-5
-0.443, -3.419e-5
-0.444, -3.432e-5
-0.445, -3.444e-5
-0.446, -3.458e-5
-0.447, -3.470e-5
-0.448, -3.482e-5
-0.449, -3.498e-5
-0.450, -3.201e-5
-0.449, -2.295e-5
-0.448, -1.722e-5
-0.447, -1.310e-5
-0.446, -9.825e-6
-0.445, -7.116e-6
-0.444, -4.721e-6
-0.443, -2.724e-6
-0.442, -8.958e-7
-0.441, 7.314e-7
-0.440, 2.175e-6
-0.439, 3.524e-6
-0.438, 4.701e-6
-0.437, 5.835e-6
-0.436, 6.870e-6
-0.435, 7.798e-6
-0.434, 8.696e-6
-0.433, 9.531e-6
-0.432, 1.029e-5
-0.431, 1.104e-5
-0.430, 1.171e-5
-0.429, 1.234e-5
-0.428, 1.298e-5
-0.427, 1.353e-5
-0.426, 1.408e-5
-0.425, 1.458e-5
-0.424, 1.506e-5
-0.423, 1.552e-5
-0.422, 1.595e-5
-0.421, 1.635e-5
-0.420, 1.678e-5
-0.419, 1.716e-5
-0.418, 1.757e-5
-0.417, 1.791e-5
-0.416, 1.826e-5
-0.415, 1.862e-5
-0.414, 1.893e-5
-0.413, 1.923e-5
-0.412, 1.953e-5
-0.411, 1.981e-5
-0.410, 2.017e-5
-0.409, 2.053e-5
-0.408, 2.070e-5
-0.407, 2.094e-5
-0.406, 2.115e-5
-0.405, 2.138e-5
-0.404, 2.162e-5
-0.403, 2.183e-5
-0.402, 2.207e-5
-0.401, 2.228e-5
-0.400, 2.247e-5
-0.399, 2.267e-5
-0.398, 2.286e-5
-0.397, 2.305e-5
-0.396, 2.325e-5
-0.395, 2.341e-5
-0.394, 2.359e-5
-0.393, 2.378e-5
-0.392, 2.395e-5
-0.391, 2.414e-5
-0.390, 2.429e-5
-0.389, 2.444e-5
-0.388, 2.463e-5
-0.387, 2.477e-5
-0.386, 2.493e-5
-0.385, 2.508e-5
-0.384, 2.523e-5
-0.383, 2.539e-5
-0.382, 2.554e-5
-0.381, 2.566e-5
-0.380, 2.581e-5
-0.379, 2.594e-5
-0.378, 2.611e-5
-0.377, 2.624e-5
-0.376, 2.636e-5
-0.375, 2.651e-5
-0.374, 2.662e-5
-0.373, 2.675e-5
-0.372, 2.690e-5
-0.371, 2.700e-5
-0.370, 2.714e-5
-0.369, 2.729e-5
-0.368, 2.738e-5
-0.367, 2.752e-5
-0.366, 2.764e-5
-0.365, 2.778e-5
-0.364, 2.791e-5
-0.363, 2.803e-5
-0.362, 2.815e-5
-0.361, 2.827e-5
-0.360, 2.839e-5
-0.359, 2.851e-5
-0.358, 2.862e-5
-0.357, 2.874e-5
-0.356, 2.889e-5
-0.355, 2.898e-5
-0.354, 2.910e-5
-0.353, 2.923e-5
-0.352, 2.934e-5
-0.351, 2.950e-5
-0.350, 2.654e-5
-0.351, 1.759e-5
-0.352, 1.196e-5
-0.353, 7.898e-6
-0.354, 4.690e-6
-0.355, 1.969e-6
-0.356, -3.130e-7
-0.357, -2.310e-6
-0.358, -4.089e-6
-0.359, -5.715e-6
-0.360, -7.151e-6
-0.361, -8.472e-6
-0.362, -9.628e-6
-0.363, -1.075e-5
-0.364, -1.179e-5
-0.365, -1.271e-5
-0.366, -1.360e-5
-0.367, -1.442e-5
-0.368, -1.518e-5
-0.369, -1.592e-5
-0.370, -1.659e-5
-0.371, -1.723e-5
-0.372, -1.781e-5
-0.373, -1.838e-5
-0.374, -1.895e-5
-0.375, -1.946e-5
-0.376, -1.995e-5
-0.377, -2.043e-5
-0.378, -2.086e-5
-0.379, -2.132e-5
-0.380, -2.172e-5
-0.381, -2.211e-5
-0.382, -2.251e-5
-0.383, -2.287e-5
-0.384, -2.319e-5
-0.385, -2.355e-5
-0.386, -2.386e-5
-0.387, -2.418e-5
-0.388, -2.448e-5
-0.389, -2.475e-5
-0.390, -2.506e-5
-0.391, -2.533e-5
-0.392, -2.559e-5
-0.393, -2.585e-5
-0.394, -2.607e-5
-0.395, -2.634e-5
-0.396, -2.661e-5
-0.397, -2.679e-5
-0.398, -2.706e-5
-0.399, -2.727e-5
-0.400, -2.748e-5
-0.401, -2.771e-5
-0.402, -2.792e-5
-0.403, -2.814e-5
-0.404, -2.833e-5
-0.405, -2.850e-5
-0.406, -2.870e-5
-0.407, -2.887e-5
-0.408, -2.906e-5
-0.409, -2.928e-5
-0.410, -2.960e-5
-0.411, -2.971e-5
-0.412, -2.986e-5
-0.413, -2.998e-5
-0.414, -3.015e-5
-0.415, -3.032e-5
-0.416, -3.048e-5
-0.417, -3.065e-5
-0.418, -3.077e-5
-0.419, -3.093e-5
-0.420, -3.108e-5
-0.421, -3.120e-5
-0.422, -3.135e-5
-0.423, -3.149e-5
-0.424, -3.163e-5
-0.425, -3.179e-5
-0.426, -3.189e-5
-0.427, -3.206e-5
-0.428, -3.220e-5
-0.429, -3.233e-5
-0.430, -3.249e-5
-0.431, -3.259e-5
-0.432, -3.273e-5
-0.433, -3.289e-5
-0.434, -3.301e-5
-0.435, -3.314e-5
-0.436, -3.329e-5
-0.437, -3.341e-5
-0.438, -3.355e-5
-0.439, -3.368e-5
-0.440, -3.380e-5
-0.441, -3.395e-5
-0.442, -3.407e-5
-0.443, -3.422e-5
-0.444, -3.433e-5
-0.445, -3.445e-5
-0.446, -3.461e-5
-0.447, -3.471e-5
-0.448, -3.482e-5
-0.449, -3.497e-5
