# Supplementary material for: The synergistic effect of Hf-O-Ru bonds and oxygen vacancies in Ru/HfO2 for enhanced hydrogen evolution
Source: Nat Commun. 2022 Mar 11;13:1270. doi: 10.1038/s41467-022-28947-9 (PMC8917135; doi:10.1038/s41467-022-28947-9)
Supplement: Supplementary file 3 — Source Data [file 41467_2022_28947_MOESM3_ESM.zip › source data-1/Figure 3/Figure 3d/Vo-RuHfO2-OP/cv-60.txt]

Nov. 11, 2020   10:45:52
Cyclic Voltammetry
File: cv-60
Data Source:  Experiment
Instrument Model:  CHI760E
Header: 
Note: 

Init E (V) = -0.45
High E (V) = -0.35
Low E (V) = -0.45
Init P/N = P
Scan Rate (V/s) = 0.06
Segment = 12
Sample Interval (V) = 0.001
Quiet Time (sec) = 2
Sensitivity (A/V) = 0.001

Segment 1:

Segment 2:

Segment 3:

Segment 4:

Segment 5:

Segment 6:

Segment 7:

Segment 8:

Segment 9:

Segment 10:

Segment 11:

Segment 12:

Potential/V, Current/A

-0.450, -5.413e-6
-0.449, -6.104e-8
-0.448, 3.193e-6
-0.447, 5.808e-6
-0.446, 7.916e-6
-0.445, 9.760e-6
-0.444, 1.139e-5
-0.443, 1.279e-5
-0.442, 1.411e-5
-0.441, 1.532e-5
-0.440, 1.635e-5
-0.439, 1.738e-5
-0.438, 1.832e-5
-0.437, 1.916e-5
-0.436, 2.002e-5
-0.435, 2.079e-5
-0.434, 2.150e-5
-0.433, 2.223e-5
-0.432, 2.285e-5
-0.431, 2.347e-5
-0.430, 2.409e-5
-0.429, 2.467e-5
-0.428, 2.524e-5
-0.427, 2.573e-5
-0.426, 2.620e-5
-0.425, 2.670e-5
-0.424, 2.711e-5
-0.423, 2.756e-5
-0.422, 2.800e-5
-0.421, 2.838e-5
-0.420, 2.879e-5
-0.419, 2.913e-5
-0.418, 2.953e-5
-0.417, 2.994e-5
-0.416, 3.025e-5
-0.415, 3.060e-5
-0.414, 3.091e-5
-0.413, 3.119e-5
-0.412, 3.150e-5
-0.411, 3.179e-5
-0.410, 3.223e-5
-0.409, 3.255e-5
-0.408, 3.273e-5
-0.407, 3.299e-5
-0.406, 3.322e-5
-0.405, 3.348e-5
-0.404, 3.373e-5
-0.403, 3.395e-5
-0.402, 3.416e-5
-0.401, 3.441e-5
-0.400, 3.458e-5
-0.399, 3.484e-5
-0.398, 3.505e-5
-0.397, 3.518e-5
-0.396, 3.542e-5
-0.395, 3.559e-5
-0.394, 3.576e-5
-0.393, 3.600e-5
-0.392, 3.614e-5
-0.391, 3.636e-5
-0.390, 3.656e-5
-0.389, 3.670e-5
-0.388, 3.691e-5
-0.387, 3.707e-5
-0.386, 3.724e-5
-0.385, 3.744e-5
-0.384, 3.756e-5
-0.383, 3.774e-5
-0.382, 3.794e-5
-0.381, 3.808e-5
-0.380, 3.829e-5
-0.379, 3.842e-5
-0.378, 3.858e-5
-0.377, 3.875e-5
-0.376, 3.890e-5
-0.375, 3.907e-5
-0.374, 3.922e-5
-0.373, 3.934e-5
-0.372, 3.954e-5
-0.371, 3.962e-5
-0.370, 3.981e-5
-0.369, 4.001e-5
-0.368, 4.009e-5
-0.367, 4.025e-5
-0.366, 4.042e-5
-0.365, 4.052e-5
-0.364, 4.069e-5
-0.363, 4.082e-5
-0.362, 4.095e-5
-0.361, 4.112e-5
-0.360, 4.120e-5
-0.359, 4.136e-5
-0.358, 4.151e-5
-0.357, 4.163e-5
-0.356, 4.180e-5
-0.355, 4.191e-5
-0.354, 4.206e-5
-0.353, 4.223e-5
-0.352, 4.235e-5
-0.351, 4.251e-5
-0.350, 3.614e-5
-0.351, 2.596e-5
-0.352, 1.973e-5
-0.353, 1.489e-5
-0.354, 1.094e-5
-0.355, 7.561e-6
-0.356, 4.563e-6
-0.357, 1.944e-6
-0.358, -4.340e-7
-0.359, -2.618e-6
-0.360, -4.557e-6
-0.361, -6.411e-6
-0.362, -8.093e-6
-0.363, -9.639e-6
-0.364, -1.114e-5
-0.365, -1.247e-5
-0.366, -1.376e-5
-0.367, -1.497e-5
-0.368, -1.609e-5
-0.369, -1.718e-5
-0.370, -1.817e-5
-0.371, -1.913e-5
-0.372, -2.009e-5
-0.373, -2.090e-5
-0.374, -2.176e-5
-0.375, -2.261e-5
-0.376, -2.332e-5
-0.377, -2.408e-5
-0.378, -2.478e-5
-0.379, -2.542e-5
-0.380, -2.608e-5
-0.381, -2.666e-5
-0.382, -2.729e-5
-0.383, -2.791e-5
-0.384, -2.841e-5
-0.385, -2.897e-5
-0.386, -2.947e-5
-0.387, -2.999e-5
-0.388, -3.051e-5
-0.389, -3.095e-5
-0.390, -3.139e-5
-0.391, -3.182e-5
-0.392, -3.224e-5
-0.393, -3.269e-5
-0.394, -3.306e-5
-0.395, -3.348e-5
-0.396, -3.389e-5
-0.397, -3.417e-5
-0.398, -3.459e-5
-0.399, -3.497e-5
-0.400, -3.528e-5
-0.401, -3.565e-5
-0.402, -3.597e-5
-0.403, -3.631e-5
-0.404, -3.665e-5
-0.405, -3.692e-5
-0.406, -3.722e-5
-0.407, -3.757e-5
-0.408, -3.784e-5
-0.409, -3.823e-5
-0.410, -3.862e-5
-0.411, -3.883e-5
-0.412, -3.908e-5
-0.413, -3.927e-5
-0.414, -3.952e-5
-0.415, -3.979e-5
-0.416, -4.002e-5
-0.417, -4.029e-5
-0.418, -4.052e-5
-0.419, -4.076e-5
-0.420, -4.102e-5
-0.421, -4.121e-5
-0.422, -4.145e-5
-0.423, -4.168e-5
-0.424, -4.190e-5
-0.425, -4.213e-5
-0.426, -4.235e-5
-0.427, -4.254e-5
-0.428, -4.280e-5
-0.429, -4.296e-5
-0.430, -4.319e-5
-0.431, -4.341e-5
-0.432, -4.359e-5
-0.433, -4.380e-5
-0.434, -4.402e-5
-0.435, -4.423e-5
-0.436, -4.445e-5
-0.437, -4.460e-5
-0.438, -4.480e-5
-0.439, -4.499e-5
-0.440, -4.516e-5
-0.441, -4.538e-5
-0.442, -4.556e-5
-0.443, -4.575e-5
-0.444, -4.599e-5
-0.445, -4.610e-5
-0.446, -4.633e-5
-0.447, -4.653e-5
-0.448, -4.667e-5
-0.449, -4.691e-5
-0.450, -4.043e-5
-0.449, -3.004e-5
-0.448, -2.381e-5
-0.447, -1.890e-5
-0.446, -1.486e-5
-0.445, -1.148e-5
-0.444, -8.467e-6
-0.443, -5.791e-6
-0.442, -3.380e-6
-0.441, -1.176e-6
-0.440, 7.143e-7
-0.439, 2.547e-6
-0.438, 4.262e-6
-0.437, 5.803e-6
-0.436, 7.255e-6
-0.435, 8.587e-6
-0.434, 9.885e-6
-0.433, 1.109e-5
-0.432, 1.216e-5
-0.431, 1.325e-5
-0.430, 1.429e-5
-0.429, 1.517e-5
-0.428, 1.610e-5
-0.427, 1.693e-5
-0.426, 1.776e-5
-0.425, 1.857e-5
-0.424, 1.928e-5
-0.423, 1.998e-5
-0.422, 2.067e-5
-0.421, 2.130e-5
-0.420, 2.196e-5
-0.419, 2.256e-5
-0.418, 2.313e-5
-0.417, 2.372e-5
-0.416, 2.423e-5
-0.415, 2.475e-5
-0.414, 2.527e-5
-0.413, 2.575e-5
-0.412, 2.621e-5
-0.411, 2.663e-5
-0.410, 2.724e-5
-0.409, 2.768e-5
-0.408, 2.802e-5
-0.407, 2.840e-5
-0.406, 2.878e-5
-0.405, 2.911e-5
-0.404, 2.951e-5
-0.403, 2.982e-5
-0.402, 3.019e-5
-0.401, 3.054e-5
-0.400, 3.083e-5
-0.399, 3.112e-5
-0.398, 3.144e-5
-0.397, 3.166e-5
-0.396, 3.201e-5
-0.395, 3.230e-5
-0.394, 3.258e-5
-0.393, 3.287e-5
-0.392, 3.311e-5
-0.391, 3.337e-5
-0.390, 3.364e-5
-0.389, 3.390e-5
-0.388, 3.415e-5
-0.387, 3.435e-5
-0.386, 3.457e-5
-0.385, 3.483e-5
-0.384, 3.502e-5
-0.383, 3.525e-5
-0.382, 3.548e-5
-0.381, 3.563e-5
-0.380, 3.586e-5
-0.379, 3.604e-5
-0.378, 3.625e-5
-0.377, 3.650e-5
-0.376, 3.665e-5
-0.375, 3.687e-5
-0.374, 3.707e-5
-0.373, 3.725e-5
-0.372, 3.745e-5
-0.371, 3.761e-5
-0.370, 3.781e-5
-0.369, 3.803e-5
-0.368, 3.817e-5
-0.367, 3.836e-5
-0.366, 3.856e-5
-0.365, 3.875e-5
-0.364, 3.893e-5
-0.363, 3.908e-5
-0.362, 3.927e-5
-0.361, 3.947e-5
-0.360, 3.959e-5
-0.359, 3.979e-5
-0.358, 3.996e-5
-0.357, 4.014e-5
-0.356, 4.032e-5
-0.355, 4.046e-5
-0.354, 4.061e-5
-0.353, 4.081e-5
-0.352, 4.097e-5
-0.351, 4.113e-5
-0.350, 3.482e-5
-0.351, 2.464e-5
-0.352, 1.843e-5
-0.353, 1.365e-5
-0.354, 9.728e-6
-0.355, 6.367e-6
-0.356, 3.374e-6
-0.357, 7.981e-7
-0.358, -1.565e-6
-0.359, -3.690e-6
-0.360, -5.648e-6
-0.361, -7.471e-6
-0.362, -9.100e-6
-0.363, -1.065e-5
-0.364, -1.213e-5
-0.365, -1.341e-5
-0.366, -1.468e-5
-0.367, -1.589e-5
-0.368, -1.698e-5
-0.369, -1.805e-5
-0.370, -1.905e-5
-0.371, -1.996e-5
-0.372, -2.087e-5
-0.373, -2.171e-5
-0.374, -2.255e-5
-0.375, -2.334e-5
-0.376, -2.407e-5
-0.377, -2.479e-5
-0.378, -2.546e-5
-0.379, -2.612e-5
-0.380, -2.678e-5
-0.381, -2.734e-5
-0.382, -2.796e-5
-0.383, -2.853e-5
-0.384, -2.902e-5
-0.385, -2.961e-5
-0.386, -3.009e-5
-0.387, -3.059e-5
-0.388, -3.107e-5
-0.389, -3.148e-5
-0.390, -3.192e-5
-0.391, -3.239e-5
-0.392, -3.277e-5
-0.393, -3.321e-5
-0.394, -3.358e-5
-0.395, -3.396e-5
-0.396, -3.436e-5
-0.397, -3.468e-5
-0.398, -3.507e-5
-0.399, -3.543e-5
-0.400, -3.573e-5
-0.401, -3.609e-5
-0.402, -3.640e-5
-0.403, -3.673e-5
-0.404, -3.706e-5
-0.405, -3.734e-5
-0.406, -3.767e-5
-0.407, -3.796e-5
-0.408, -3.823e-5
-0.409, -3.860e-5
-0.410, -3.898e-5
-0.411, -3.917e-5
-0.412, -3.943e-5
-0.413, -3.962e-5
-0.414, -3.988e-5
-0.415, -4.016e-5
-0.416, -4.037e-5
-0.417, -4.066e-5
-0.418, -4.088e-5
-0.419, -4.108e-5
-0.420, -4.135e-5
-0.421, -4.154e-5
-0.422, -4.174e-5
-0.423, -4.199e-5
-0.424, -4.218e-5
-0.425, -4.243e-5
-0.426, -4.263e-5
-0.427, -4.285e-5
-0.428, -4.307e-5
-0.429, -4.327e-5
-0.430, -4.349e-5
-0.431, -4.369e-5
-0.432, -4.386e-5
-0.433, -4.411e-5
-0.434, -4.427e-5
-0.435, -4.447e-5
-0.436, -4.470e-5
-0.437, -4.482e-5
-0.438, -4.502e-5
-0.439, -4.524e-5
-0.440, -4.541e-5
-0.441, -4.561e-5
-0.442, -4.582e-5
-0.443, -4.599e-5
-0.444, -4.621e-5
-0.445, -4.634e-5
-0.446, -4.656e-5
-0.447, -4.678e-5
-0.448, -4.692e-5
-0.449, -4.711e-5
-0.450, -4.062e-5
-0.449, -3.026e-5
-0.448, -2.400e-5
-0.447, -1.910e-5
-0.446, -1.508e-5
-0.445, -1.169e-5
-0.444, -8.657e-6
-0.443, -6.027e-6
-0.442, -3.591e-6
-0.441, -1.412e-6
-0.440, 5.113e-7
-0.439, 2.361e-6
-0.438, 4.067e-6
-0.437, 5.591e-6
-0.436, 7.058e-6
-0.435, 8.377e-6
-0.434, 9.664e-6
-0.433, 1.090e-5
-0.432, 1.198e-5
-0.431, 1.306e-5
-0.430, 1.409e-5
-0.429, 1.500e-5
-0.428, 1.590e-5
-0.427, 1.676e-5
-0.426, 1.757e-5
-0.425, 1.837e-5
-0.424, 1.909e-5
-0.423, 1.982e-5
-0.422, 2.049e-5
-0.421, 2.112e-5
-0.420, 2.174e-5
-0.419, 2.235e-5
-0.418, 2.292e-5
-0.417, 2.349e-5
-0.416, 2.402e-5
-0.415, 2.456e-5
-0.414, 2.507e-5
-0.413, 2.553e-5
-0.412, 2.601e-5
-0.411, 2.645e-5
-0.410, 2.704e-5
-0.409, 2.750e-5
-0.408, 2.781e-5
-0.407, 2.820e-5
-0.406, 2.858e-5
-0.405, 2.892e-5
-0.404, 2.930e-5
-0.403, 2.965e-5
-0.402, 3.001e-5
-0.401, 3.036e-5
-0.400, 3.063e-5
-0.399, 3.096e-5
-0.398, 3.125e-5
-0.397, 3.151e-5
-0.396, 3.185e-5
-0.395, 3.211e-5
-0.394, 3.240e-5
-0.393, 3.269e-5
-0.392, 3.293e-5
-0.391, 3.322e-5
-0.390, 3.351e-5
-0.389, 3.371e-5
-0.388, 3.398e-5
-0.387, 3.418e-5
-0.386, 3.441e-5
-0.385, 3.468e-5
-0.384, 3.487e-5
-0.383, 3.511e-5
-0.382, 3.533e-5
-0.381, 3.549e-5
-0.380, 3.571e-5
-0.379, 3.590e-5
-0.378, 3.612e-5
-0.377, 3.634e-5
-0.376, 3.651e-5
-0.375, 3.671e-5
-0.374, 3.691e-5
-0.373, 3.711e-5
-0.372, 3.732e-5
-0.371, 3.748e-5
-0.370, 3.767e-5
-0.369, 3.788e-5
-0.368, 3.802e-5
-0.367, 3.824e-5
-0.366, 3.844e-5
-0.365, 3.861e-5
-0.364, 3.882e-5
-0.363, 3.896e-5
-0.362, 3.913e-5
-0.361, 3.933e-5
-0.360, 3.949e-5
-0.359, 3.967e-5
-0.358, 3.985e-5
-0.357, 4.001e-5
-0.356, 4.019e-5
-0.355, 4.033e-5
-0.354, 4.052e-5
-0.353, 4.069e-5
-0.352, 4.084e-5
-0.351, 4.100e-5
-0.350, 3.470e-5
-0.351, 2.454e-5
-0.352, 1.834e-5
-0.353, 1.354e-5
-0.354, 9.610e-6
-0.355, 6.252e-6
-0.356, 3.283e-6
-0.357, 6.978e-7
-0.358, -1.645e-6
-0.359, -3.803e-6
-0.360, -5.761e-6
-0.361, -7.576e-6
-0.362, -9.209e-6
-0.363, -1.074e-5
-0.364, -1.220e-5
-0.365, -1.352e-5
-0.366, -1.478e-5
-0.367, -1.598e-5
-0.368, -1.706e-5
-0.369, -1.811e-5
-0.370, -1.911e-5
-0.371, -2.003e-5
-0.372, -2.096e-5
-0.373, -2.180e-5
-0.374, -2.264e-5
-0.375, -2.340e-5
-0.376, -2.413e-5
-0.377, -2.486e-5
-0.378, -2.554e-5
-0.379, -2.618e-5
-0.380, -2.686e-5
-0.381, -2.742e-5
-0.382, -2.801e-5
-0.383, -2.858e-5
-0.384, -2.911e-5
-0.385, -2.965e-5
-0.386, -3.016e-5
-0.387, -3.064e-5
-0.388, -3.113e-5
-0.389, -3.152e-5
-0.390, -3.200e-5
-0.391, -3.245e-5
-0.392, -3.284e-5
-0.393, -3.325e-5
-0.394, -3.364e-5
-0.395, -3.401e-5
-0.396, -3.444e-5
-0.397, -3.472e-5
-0.398, -3.512e-5
-0.399, -3.548e-5
-0.400, -3.580e-5
-0.401, -3.615e-5
-0.402, -3.646e-5
-0.403, -3.678e-5
-0.404, -3.713e-5
-0.405, -3.738e-5
-0.406, -3.768e-5
-0.407, -3.799e-5
-0.408, -3.828e-5
-0.409, -3.866e-5
-0.410, -3.904e-5
-0.411, -3.920e-5
-0.412, -3.946e-5
-0.413, -3.966e-5
-0.414, -3.991e-5
-0.415, -4.020e-5
-0.416, -4.042e-5
-0.417, -4.066e-5
-0.418, -4.086e-5
-0.419, -4.112e-5
-0.420, -4.138e-5
-0.421, -4.157e-5
-0.422, -4.179e-5
-0.423, -4.201e-5
-0.424, -4.219e-5
-0.425, -4.245e-5
-0.426, -4.267e-5
-0.427, -4.286e-5
-0.428, -4.311e-5
-0.429, -4.328e-5
-0.430, -4.348e-5
-0.431, -4.371e-5
-0.432, -4.390e-5
-0.433, -4.412e-5
-0.434, -4.432e-5
-0.435, -4.450e-5
-0.436, -4.470e-5
-0.437, -4.487e-5
-0.438, -4.505e-5
-0.439, -4.527e-5
-0.440, -4.546e-5
-0.441, -4.567e-5
-0.442, -4.585e-5
-0.443, -4.603e-5
-0.444, -4.625e-5
-0.445, -4.641e-5
-0.446, -4.662e-5
-0.447, -4.680e-5
-0.448, -4.693e-5
-0.449, -4.717e-5
-0.450, -4.067e-5
-0.449, -3.030e-5
-0.448, -2.404e-5
-0.447, -1.915e-5
-0.446, -1.512e-5
-0.445, -1.172e-5
-0.444, -8.713e-6
-0.443, -6.068e-6
-0.442, -3.644e-6
-0.441, -1.451e-6
-0.440, 4.913e-7
-0.439, 2.303e-6
-0.438, 3.999e-6
-0.437, 5.535e-6
-0.436, 7.008e-6
-0.435, 8.330e-6
-0.434, 9.639e-6
-0.433, 1.086e-5
-0.432, 1.194e-5
-0.431, 1.301e-5
-0.430, 1.405e-5
-0.429, 1.495e-5
-0.428, 1.587e-5
-0.427, 1.671e-5
-0.426, 1.753e-5
-0.425, 1.832e-5
-0.424, 1.904e-5
-0.423, 1.977e-5
-0.422, 2.047e-5
-0.421, 2.108e-5
-0.420, 2.176e-5
-0.419, 2.232e-5
-0.418, 2.290e-5
-0.417, 2.350e-5
-0.416, 2.404e-5
-0.415, 2.455e-5
-0.414, 2.507e-5
-0.413, 2.552e-5
-0.412, 2.601e-5
-0.411, 2.643e-5
-0.410, 2.706e-5
-0.409, 2.748e-5
-0.408, 2.782e-5
-0.407, 2.819e-5
-0.406, 2.858e-5
-0.405, 2.892e-5
-0.404, 2.930e-5
-0.403, 2.966e-5
-0.402, 2.999e-5
-0.401, 3.034e-5
-0.400, 3.061e-5
-0.399, 3.095e-5
-0.398, 3.126e-5
-0.397, 3.149e-5
-0.396, 3.181e-5
-0.395, 3.210e-5
-0.394, 3.236e-5
-0.393, 3.268e-5
-0.392, 3.292e-5
-0.391, 3.320e-5
-0.390, 3.347e-5
-0.389, 3.370e-5
-0.388, 3.397e-5
-0.387, 3.420e-5
-0.386, 3.442e-5
-0.385, 3.470e-5
-0.384, 3.486e-5
-0.383, 3.511e-5
-0.382, 3.531e-5
-0.381, 3.549e-5
-0.380, 3.572e-5
-0.379, 3.589e-5
-0.378, 3.611e-5
-0.377, 3.634e-5
-0.376, 3.649e-5
-0.375, 3.674e-5
-0.374, 3.694e-5
-0.373, 3.711e-5
-0.372, 3.733e-5
-0.371, 3.746e-5
-0.370, 3.765e-5
-0.369, 3.790e-5
-0.368, 3.803e-5
-0.367, 3.825e-5
-0.366, 3.843e-5
-0.365, 3.859e-5
-0.364, 3.879e-5
-0.363, 3.897e-5
-0.362, 3.912e-5
-0.361, 3.935e-5
-0.360, 3.947e-5
-0.359, 3.967e-5
-0.358, 3.983e-5
-0.357, 4.000e-5
-0.356, 4.020e-5
-0.355, 4.034e-5
-0.354, 4.049e-5
-0.353, 4.071e-5
-0.352, 4.083e-5
-0.351, 4.102e-5
-0.350, 3.470e-5
-0.351, 2.455e-5
-0.352, 1.832e-5
-0.353, 1.355e-5
-0.354, 9.600e-6
-0.355, 6.257e-6
-0.356, 3.282e-6
-0.357, 7.155e-7
-0.358, -1.670e-6
-0.359, -3.801e-6
-0.360, -5.767e-6
-0.361, -7.575e-6
-0.362, -9.191e-6
-0.363, -1.074e-5
-0.364, -1.221e-5
-0.365, -1.351e-5
-0.366, -1.479e-5
-0.367, -1.596e-5
-0.368, -1.704e-5
-0.369, -1.813e-5
-0.370, -1.911e-5
-0.371, -2.002e-5
-0.372, -2.096e-5
-0.373, -2.178e-5
-0.374, -2.260e-5
-0.375, -2.340e-5
-0.376, -2.411e-5
-0.377, -2.485e-5
-0.378, -2.553e-5
-0.379, -2.618e-5
-0.380, -2.683e-5
-0.381, -2.740e-5
-0.382, -2.800e-5
-0.383, -2.859e-5
-0.384, -2.909e-5
-0.385, -2.964e-5
-0.386, -3.014e-5
-0.387, -3.062e-5
-0.388, -3.112e-5
-0.389, -3.151e-5
-0.390, -3.198e-5
-0.391, -3.242e-5
-0.392, -3.284e-5
-0.393, -3.322e-5
-0.394, -3.365e-5
-0.395, -3.400e-5
-0.396, -3.441e-5
-0.397, -3.470e-5
-0.398, -3.507e-5
-0.399, -3.546e-5
-0.400, -3.575e-5
-0.401, -3.614e-5
-0.402, -3.644e-5
-0.403, -3.674e-5
-0.404, -3.708e-5
-0.405, -3.734e-5
-0.406, -3.768e-5
-0.407, -3.798e-5
-0.408, -3.825e-5
-0.409, -3.862e-5
-0.410, -3.899e-5
-0.411, -3.919e-5
-0.412, -3.944e-5
-0.413, -3.962e-5
-0.414, -3.990e-5
-0.415, -4.017e-5
-0.416, -4.037e-5
-0.417, -4.064e-5
-0.418, -4.087e-5
-0.419, -4.107e-5
-0.420, -4.136e-5
-0.421, -4.153e-5
-0.422, -4.175e-5
-0.423, -4.198e-5
-0.424, -4.219e-5
-0.425, -4.241e-5
-0.426, -4.264e-5
-0.427, -4.285e-5
-0.428, -4.306e-5
-0.429, -4.324e-5
-0.430, -4.347e-5
-0.431, -4.367e-5
-0.432, -4.387e-5
-0.433, -4.409e-5
-0.434, -4.427e-5
-0.435, -4.446e-5
-0.436, -4.469e-5
-0.437, -4.482e-5
-0.438, -4.504e-5
-0.439, -4.524e-5
-0.440, -4.539e-5
-0.441, -4.561e-5
-0.442, -4.583e-5
-0.443, -4.599e-5
-0.444, -4.622e-5
-0.445, -4.635e-5
-0.446, -4.656e-5
-0.447, -4.676e-5
-0.448, -4.692e-5
-0.449, -4.712e-5
-0.450, -4.065e-5
-0.449, -3.027e-5
-0.448, -2.401e-5
-0.447, -1.912e-5
-0.446, -1.511e-5
-0.445, -1.171e-5
-0.444, -8.694e-6
-0.443, -6.055e-6
-0.442, -3.618e-6
-0.441, -1.423e-6
-0.440, 4.948e-7
-0.439, 2.325e-6
-0.438, 4.005e-6
-0.437, 5.560e-6
-0.436, 7.024e-6
-0.435, 8.358e-6
-0.434, 9.633e-6
-0.433, 1.086e-5
-0.432, 1.193e-5
-0.431, 1.303e-5
-0.430, 1.407e-5
-0.429, 1.496e-5
-0.428, 1.588e-5
-0.427, 1.670e-5
-0.426, 1.753e-5
-0.425, 1.832e-5
-0.424, 1.905e-5
-0.423, 1.978e-5
-0.422, 2.047e-5
-0.421, 2.108e-5
-0.420, 2.173e-5
-0.419, 2.233e-5
-0.418, 2.293e-5
-0.417, 2.351e-5
-0.416, 2.402e-5
-0.415, 2.455e-5
-0.414, 2.507e-5
-0.413, 2.553e-5
-0.412, 2.601e-5
-0.411, 2.644e-5
-0.410, 2.704e-5
-0.409, 2.749e-5
-0.408, 2.779e-5
-0.407, 2.819e-5
-0.406, 2.858e-5
-0.405, 2.891e-5
-0.404, 2.931e-5
-0.403, 2.963e-5
-0.402, 2.999e-5
-0.401, 3.034e-5
-0.400, 3.062e-5
-0.399, 3.094e-5
-0.398, 3.126e-5
-0.397, 3.150e-5
-0.396, 3.180e-5
-0.395, 3.209e-5
-0.394, 3.238e-5
-0.393, 3.269e-5
-0.392, 3.291e-5
-0.391, 3.321e-5
-0.390, 3.349e-5
-0.389, 3.370e-5
-0.388, 3.396e-5
-0.387, 3.417e-5
-0.386, 3.440e-5
-0.385, 3.467e-5
-0.384, 3.483e-5
-0.383, 3.510e-5
-0.382, 3.532e-5
-0.381, 3.550e-5
-0.380, 3.571e-5
-0.379, 3.589e-5
-0.378, 3.609e-5
-0.377, 3.634e-5
-0.376, 3.652e-5
-0.375, 3.671e-5
-0.374, 3.692e-5
-0.373, 3.713e-5
-0.372, 3.731e-5
-0.371, 3.748e-5
-0.370, 3.767e-5
-0.369, 3.789e-5
-0.368, 3.803e-5
-0.367, 3.823e-5
-0.366, 3.842e-5
-0.365, 3.859e-5
-0.364, 3.879e-5
-0.363, 3.897e-5
-0.362, 3.913e-5
-0.361, 3.934e-5
-0.360, 3.948e-5
-0.359, 3.967e-5
-0.358, 3.987e-5
-0.357, 3.999e-5
-0.356, 4.017e-5
-0.355, 4.032e-5
-0.354, 4.049e-5
-0.353, 4.067e-5
-0.352, 4.084e-5
-0.351, 4.103e-5
-0.350, 3.470e-5
-0.351, 2.454e-5
-0.352, 1.832e-5
-0.353, 1.353e-5
-0.354, 9.618e-6
-0.355, 6.257e-6
-0.356, 3.291e-6
-0.357, 6.966e-7
-0.358, -1.672e-6
-0.359, -3.790e-6
-0.360, -5.748e-6
-0.361, -7.542e-6
-0.362, -9.182e-6
-0.363, -1.072e-5
-0.364, -1.220e-5
-0.365, -1.350e-5
-0.366, -1.476e-5
-0.367, -1.595e-5
-0.368, -1.705e-5
-0.369, -1.811e-5
-0.370, -1.912e-5
-0.371, -2.001e-5
-0.372, -2.094e-5
-0.373, -2.176e-5
-0.374, -2.262e-5
-0.375, -2.338e-5
-0.376, -2.414e-5
-0.377, -2.485e-5
-0.378, -2.552e-5
-0.379, -2.615e-5
-0.380, -2.682e-5
-0.381, -2.737e-5
-0.382, -2.801e-5
-0.383, -2.859e-5
-0.384, -2.905e-5
-0.385, -2.963e-5
-0.386, -3.013e-5
-0.387, -3.061e-5
-0.388, -3.110e-5
-0.389, -3.152e-5
-0.390, -3.194e-5
-0.391, -3.241e-5
-0.392, -3.279e-5
-0.393, -3.322e-5
-0.394, -3.360e-5
-0.395, -3.398e-5
-0.396, -3.436e-5
-0.397, -3.468e-5
-0.398, -3.507e-5
-0.399, -3.544e-5
-0.400, -3.574e-5
-0.401, -3.611e-5
-0.402, -3.640e-5
-0.403, -3.673e-5
-0.404, -3.706e-5
-0.405, -3.734e-5
-0.406, -3.767e-5
-0.407, -3.796e-5
-0.408, -3.820e-5
-0.409, -3.860e-5
-0.410, -3.898e-5
-0.411, -3.914e-5
-0.412, -3.943e-5
-0.413, -3.960e-5
-0.414, -3.984e-5
-0.415, -4.013e-5
-0.416, -4.035e-5
-0.417, -4.061e-5
-0.418, -4.084e-5
-0.419, -4.106e-5
-0.420, -4.132e-5
-0.421, -4.153e-5
-0.422, -4.174e-5
-0.423, -4.196e-5
-0.424, -4.215e-5
-0.425, -4.239e-5
-0.426, -4.259e-5
-0.427, -4.281e-5
-0.428, -4.307e-5
-0.429, -4.322e-5
-0.430, -4.347e-5
-0.431, -4.367e-5
-0.432, -4.384e-5
-0.433, -4.405e-5
-0.434, -4.428e-5
-0.435, -4.444e-5
-0.436, -4.467e-5
-0.437, -4.481e-5
-0.438, -4.501e-5
-0.439, -4.522e-5
-0.440, -4.538e-5
-0.441, -4.559e-5
-0.442, -4.581e-5
-0.443, -4.596e-5
-0.444, -4.617e-5
-0.445, -4.633e-5
-0.446, -4.655e-5
-0.447, -4.674e-5
-0.448, -4.689e-5
-0.449, -4.709e-5
-0.450, -4.058e-5
-0.449, -3.022e-5
-0.448, -2.398e-5
-0.447, -1.908e-5
-0.446, -1.509e-5
-0.445, -1.167e-5
-0.444, -8.644e-6
-0.443, -6.030e-6
-0.442, -3.603e-6
-0.441, -1.392e-6
-0.440, 5.113e-7
-0.439, 2.357e-6
-0.438, 4.060e-6
-0.437, 5.608e-6
-0.436, 7.048e-6
-0.435, 8.369e-6
-0.434, 9.655e-6
-0.433, 1.088e-5
-0.432, 1.196e-5
-0.431, 1.305e-5
-0.430, 1.406e-5
-0.429, 1.498e-5
-0.428, 1.587e-5
-0.427, 1.672e-5
-0.426, 1.755e-5
-0.425, 1.834e-5
-0.424, 1.905e-5
-0.423, 1.978e-5
-0.422, 2.047e-5
-0.421, 2.109e-5
-0.420, 2.176e-5
-0.419, 2.234e-5
-0.418, 2.293e-5
-0.417, 2.351e-5
-0.416, 2.402e-5
-0.415, 2.456e-5
-0.414, 2.510e-5
-0.413, 2.554e-5
-0.412, 2.602e-5
-0.411, 2.646e-5
-0.410, 2.705e-5
-0.409, 2.750e-5
-0.408, 2.783e-5
-0.407, 2.821e-5
-0.406, 2.859e-5
-0.405, 2.892e-5
-0.404, 2.932e-5
-0.403, 2.964e-5
-0.402, 3.001e-5
-0.401, 3.036e-5
-0.400, 3.062e-5
-0.399, 3.096e-5
-0.398, 3.125e-5
-0.397, 3.149e-5
-0.396, 3.184e-5
-0.395, 3.211e-5
-0.394, 3.238e-5
-0.393, 3.269e-5
-0.392, 3.292e-5
-0.391, 3.320e-5
-0.390, 3.351e-5
-0.389, 3.371e-5
-0.388, 3.398e-5
-0.387, 3.418e-5
-0.386, 3.441e-5
-0.385, 3.467e-5
-0.384, 3.486e-5
-0.383, 3.508e-5
-0.382, 3.532e-5
-0.381, 3.548e-5
-0.380, 3.570e-5
-0.379, 3.590e-5
-0.378, 3.612e-5
-0.377, 3.635e-5
-0.376, 3.650e-5
-0.375, 3.671e-5
-0.374, 3.692e-5
-0.373, 3.709e-5
-0.372, 3.732e-5
-0.371, 3.746e-5
-0.370, 3.767e-5
-0.369, 3.787e-5
-0.368, 3.801e-5
-0.367, 3.823e-5
-0.366, 3.845e-5
-0.365, 3.860e-5
-0.364, 3.881e-5
-0.363, 3.898e-5
-0.362, 3.912e-5
-0.361, 3.934e-5
-0.360, 3.950e-5
-0.359, 3.968e-5
-0.358, 3.986e-5
-0.357, 4.002e-5
-0.356, 4.019e-5
-0.355, 4.034e-5
-0.354, 4.052e-5
-0.353, 4.072e-5
-0.352, 4.084e-5
-0.351, 4.103e-5
-0.350, 3.470e-5
-0.351, 2.454e-5
-0.352, 1.834e-5
-0.353, 1.354e-5
-0.354, 9.613e-6
-0.355, 6.254e-6
-0.356, 3.283e-6
-0.357, 6.978e-7
-0.358, -1.646e-6
-0.359, -3.784e-6
-0.360, -5.754e-6
-0.361, -7.549e-6
-0.362, -9.198e-6
-0.363, -1.073e-5
-0.364, -1.215e-5
-0.365, -1.347e-5
-0.366, -1.475e-5
-0.367, -1.596e-5
-0.368, -1.705e-5
-0.369, -1.809e-5
-0.370, -1.908e-5
-0.371, -2.001e-5
-0.372, -2.093e-5
-0.373, -2.176e-5
-0.374, -2.260e-5
-0.375, -2.338e-5
-0.376, -2.408e-5
-0.377, -2.482e-5
-0.378, -2.549e-5
-0.379, -2.613e-5
-0.380, -2.681e-5
-0.381, -2.737e-5
-0.382, -2.797e-5
-0.383, -2.855e-5
-0.384, -2.905e-5
-0.385, -2.959e-5
-0.386, -3.011e-5
-0.387, -3.059e-5
-0.388, -3.108e-5
-0.389, -3.148e-5
-0.390, -3.194e-5
-0.391, -3.238e-5
-0.392, -3.279e-5
-0.393, -3.321e-5
-0.394, -3.355e-5
-0.395, -3.395e-5
-0.396, -3.436e-5
-0.397, -3.466e-5
-0.398, -3.506e-5
-0.399, -3.542e-5
-0.400, -3.571e-5
-0.401, -3.609e-5
-0.402, -3.638e-5
-0.403, -3.670e-5
-0.404, -3.703e-5
-0.405, -3.730e-5
-0.406, -3.761e-5
-0.407, -3.792e-5
-0.408, -3.819e-5
-0.409, -3.858e-5
-0.410, -3.897e-5
-0.411, -3.914e-5
-0.412, -3.936e-5
-0.413, -3.957e-5
-0.414, -3.984e-5
-0.415, -4.011e-5
-0.416, -4.034e-5
-0.417, -4.061e-5
-0.418, -4.080e-5
-0.419, -4.103e-5
-0.420, -4.131e-5
-0.421, -4.149e-5
-0.422, -4.173e-5
-0.423, -4.194e-5
-0.424, -4.214e-5
-0.425, -4.237e-5
-0.426, -4.258e-5
-0.427, -4.279e-5
-0.428, -4.305e-5
-0.429, -4.321e-5
-0.430, -4.343e-5
-0.431, -4.365e-5
-0.432, -4.381e-5
-0.433, -4.405e-5
-0.434, -4.426e-5
-0.435, -4.442e-5
-0.436, -4.463e-5
-0.437, -4.479e-5
-0.438, -4.500e-5
-0.439, -4.518e-5
-0.440, -4.538e-5
-0.441, -4.559e-5
-0.442, -4.577e-5
-0.443, -4.596e-5
-0.444, -4.618e-5
-0.445, -4.631e-5
-0.446, -4.652e-5
-0.447, -4.672e-5
-0.448, -4.684e-5
-0.449, -4.708e-5
