# Supplementary material for: The synergistic effect of Hf-O-Ru bonds and oxygen vacancies in Ru/HfO2 for enhanced hydrogen evolution
Source: Nat Commun. 2022 Mar 11;13:1270. doi: 10.1038/s41467-022-28947-9 (PMC8917135; doi:10.1038/s41467-022-28947-9)
Supplement: Supplementary file 3 — Source Data [file 41467_2022_28947_MOESM3_ESM.zip › source data-1/Figure 3/Figure 3d/Vo-RuHfO2-OP/cv-80.txt]

Nov. 11, 2020   10:46:31
Cyclic Voltammetry
File: cv-80
Data Source:  Experiment
Instrument Model:  CHI760E
Header: 
Note: 

Init E (V) = -0.45
High E (V) = -0.35
Low E (V) = -0.45
Init P/N = P
Scan Rate (V/s) = 0.08
Segment = 12
Sample Interval (V) = 0.001
Quiet Time (sec) = 2
Sensitivity (A/V) = 0.001

Segment 1:

Segment 2:

Segment 3:

Segment 4:

Segment 5:

Segment 6:

Segment 7:

Segment 8:

Segment 9:

Segment 10:

Segment 11:

Segment 12:

Potential/V, Current/A

-0.450, -4.775e-6
-0.449, 1.402e-6
-0.448, 5.215e-6
-0.447, 8.250e-6
-0.446, 1.076e-5
-0.445, 1.297e-5
-0.444, 1.490e-5
-0.443, 1.660e-5
-0.442, 1.821e-5
-0.441, 1.968e-5
-0.440, 2.100e-5
-0.439, 2.225e-5
-0.438, 2.340e-5
-0.437, 2.451e-5
-0.436, 2.555e-5
-0.435, 2.646e-5
-0.434, 2.743e-5
-0.433, 2.830e-5
-0.432, 2.910e-5
-0.431, 2.991e-5
-0.430, 3.066e-5
-0.429, 3.138e-5
-0.428, 3.208e-5
-0.427, 3.272e-5
-0.426, 3.336e-5
-0.425, 3.396e-5
-0.424, 3.452e-5
-0.423, 3.506e-5
-0.422, 3.557e-5
-0.421, 3.609e-5
-0.420, 3.661e-5
-0.419, 3.707e-5
-0.418, 3.755e-5
-0.417, 3.801e-5
-0.416, 3.848e-5
-0.415, 3.891e-5
-0.414, 3.932e-5
-0.413, 3.974e-5
-0.412, 4.015e-5
-0.411, 4.052e-5
-0.410, 4.107e-5
-0.409, 4.146e-5
-0.408, 4.173e-5
-0.407, 4.206e-5
-0.406, 4.238e-5
-0.405, 4.271e-5
-0.404, 4.302e-5
-0.403, 4.333e-5
-0.402, 4.366e-5
-0.401, 4.396e-5
-0.400, 4.422e-5
-0.399, 4.450e-5
-0.398, 4.477e-5
-0.397, 4.506e-5
-0.396, 4.535e-5
-0.395, 4.558e-5
-0.394, 4.586e-5
-0.393, 4.611e-5
-0.392, 4.637e-5
-0.391, 4.661e-5
-0.390, 4.685e-5
-0.389, 4.711e-5
-0.388, 4.736e-5
-0.387, 4.755e-5
-0.386, 4.780e-5
-0.385, 4.805e-5
-0.384, 4.825e-5
-0.383, 4.848e-5
-0.382, 4.869e-5
-0.381, 4.890e-5
-0.380, 4.912e-5
-0.379, 4.930e-5
-0.378, 4.954e-5
-0.377, 4.974e-5
-0.376, 4.996e-5
-0.375, 5.015e-5
-0.374, 5.032e-5
-0.373, 5.053e-5
-0.372, 5.073e-5
-0.371, 5.088e-5
-0.370, 5.112e-5
-0.369, 5.131e-5
-0.368, 5.146e-5
-0.367, 5.168e-5
-0.366, 5.186e-5
-0.365, 5.205e-5
-0.364, 5.224e-5
-0.363, 5.238e-5
-0.362, 5.257e-5
-0.361, 5.274e-5
-0.360, 5.292e-5
-0.359, 5.310e-5
-0.358, 5.327e-5
-0.357, 5.348e-5
-0.356, 5.366e-5
-0.355, 5.377e-5
-0.354, 5.396e-5
-0.353, 5.418e-5
-0.352, 5.434e-5
-0.351, 5.454e-5
-0.350, 4.800e-5
-0.351, 3.621e-5
-0.352, 2.891e-5
-0.353, 2.314e-5
-0.354, 1.839e-5
-0.355, 1.430e-5
-0.356, 1.070e-5
-0.357, 7.470e-6
-0.358, 4.524e-6
-0.359, 1.862e-6
-0.360, -5.914e-7
-0.361, -2.911e-6
-0.362, -5.002e-6
-0.363, -7.050e-6
-0.364, -8.873e-6
-0.365, -1.061e-5
-0.366, -1.229e-5
-0.367, -1.381e-5
-0.368, -1.528e-5
-0.369, -1.670e-5
-0.370, -1.798e-5
-0.371, -1.929e-5
-0.372, -2.047e-5
-0.373, -2.159e-5
-0.374, -2.274e-5
-0.375, -2.378e-5
-0.376, -2.478e-5
-0.377, -2.579e-5
-0.378, -2.669e-5
-0.379, -2.763e-5
-0.380, -2.849e-5
-0.381, -2.929e-5
-0.382, -3.016e-5
-0.383, -3.091e-5
-0.384, -3.164e-5
-0.385, -3.240e-5
-0.386, -3.307e-5
-0.387, -3.379e-5
-0.388, -3.445e-5
-0.389, -3.508e-5
-0.390, -3.575e-5
-0.391, -3.634e-5
-0.392, -3.691e-5
-0.393, -3.752e-5
-0.394, -3.805e-5
-0.395, -3.863e-5
-0.396, -3.915e-5
-0.397, -3.960e-5
-0.398, -4.017e-5
-0.399, -4.062e-5
-0.400, -4.112e-5
-0.401, -4.162e-5
-0.402, -4.204e-5
-0.403, -4.252e-5
-0.404, -4.295e-5
-0.405, -4.334e-5
-0.406, -4.381e-5
-0.407, -4.420e-5
-0.408, -4.459e-5
-0.409, -4.507e-5
-0.410, -4.560e-5
-0.411, -4.591e-5
-0.412, -4.624e-5
-0.413, -4.657e-5
-0.414, -4.697e-5
-0.415, -4.728e-5
-0.416, -4.765e-5
-0.417, -4.798e-5
-0.418, -4.829e-5
-0.419, -4.866e-5
-0.420, -4.898e-5
-0.421, -4.925e-5
-0.422, -4.958e-5
-0.423, -4.988e-5
-0.424, -5.021e-5
-0.425, -5.054e-5
-0.426, -5.080e-5
-0.427, -5.112e-5
-0.428, -5.142e-5
-0.429, -5.169e-5
-0.430, -5.206e-5
-0.431, -5.227e-5
-0.432, -5.255e-5
-0.433, -5.285e-5
-0.434, -5.309e-5
-0.435, -5.337e-5
-0.436, -5.364e-5
-0.437, -5.388e-5
-0.438, -5.424e-5
-0.439, -5.445e-5
-0.440, -5.471e-5
-0.441, -5.502e-5
-0.442, -5.526e-5
-0.443, -5.550e-5
-0.444, -5.573e-5
-0.445, -5.593e-5
-0.446, -5.625e-5
-0.447, -5.648e-5
-0.448, -5.670e-5
-0.449, -5.700e-5
-0.450, -5.036e-5
-0.449, -3.840e-5
-0.448, -3.102e-5
-0.447, -2.525e-5
-0.446, -2.047e-5
-0.445, -1.635e-5
-0.444, -1.273e-5
-0.443, -9.503e-6
-0.442, -6.573e-6
-0.441, -3.844e-6
-0.440, -1.414e-6
-0.439, 8.651e-7
-0.438, 2.928e-6
-0.437, 4.925e-6
-0.436, 6.753e-6
-0.435, 8.421e-6
-0.434, 1.009e-5
-0.433, 1.162e-5
-0.432, 1.303e-5
-0.431, 1.442e-5
-0.430, 1.567e-5
-0.429, 1.694e-5
-0.428, 1.812e-5
-0.427, 1.923e-5
-0.426, 2.031e-5
-0.425, 2.131e-5
-0.424, 2.232e-5
-0.423, 2.327e-5
-0.422, 2.414e-5
-0.421, 2.506e-5
-0.420, 2.590e-5
-0.419, 2.666e-5
-0.418, 2.748e-5
-0.417, 2.822e-5
-0.416, 2.894e-5
-0.415, 2.967e-5
-0.414, 3.032e-5
-0.413, 3.097e-5
-0.412, 3.159e-5
-0.411, 3.219e-5
-0.410, 3.298e-5
-0.409, 3.357e-5
-0.408, 3.405e-5
-0.407, 3.455e-5
-0.406, 3.505e-5
-0.405, 3.552e-5
-0.404, 3.600e-5
-0.403, 3.645e-5
-0.402, 3.692e-5
-0.401, 3.737e-5
-0.400, 3.778e-5
-0.399, 3.823e-5
-0.398, 3.866e-5
-0.397, 3.904e-5
-0.396, 3.948e-5
-0.395, 3.983e-5
-0.394, 4.024e-5
-0.393, 4.061e-5
-0.392, 4.097e-5
-0.391, 4.135e-5
-0.390, 4.168e-5
-0.389, 4.204e-5
-0.388, 4.239e-5
-0.387, 4.269e-5
-0.386, 4.303e-5
-0.385, 4.336e-5
-0.384, 4.366e-5
-0.383, 4.398e-5
-0.382, 4.427e-5
-0.381, 4.457e-5
-0.380, 4.489e-5
-0.379, 4.514e-5
-0.378, 4.544e-5
-0.377, 4.575e-5
-0.376, 4.600e-5
-0.375, 4.627e-5
-0.374, 4.653e-5
-0.373, 4.680e-5
-0.372, 4.707e-5
-0.371, 4.727e-5
-0.370, 4.756e-5
-0.369, 4.783e-5
-0.368, 4.805e-5
-0.367, 4.831e-5
-0.366, 4.853e-5
-0.365, 4.882e-5
-0.364, 4.908e-5
-0.363, 4.927e-5
-0.362, 4.951e-5
-0.361, 4.975e-5
-0.360, 4.996e-5
-0.359, 5.022e-5
-0.358, 5.041e-5
-0.357, 5.068e-5
-0.356, 5.092e-5
-0.355, 5.110e-5
-0.354, 5.133e-5
-0.353, 5.159e-5
-0.352, 5.179e-5
-0.351, 5.199e-5
-0.350, 4.547e-5
-0.351, 3.374e-5
-0.352, 2.646e-5
-0.353, 2.076e-5
-0.354, 1.610e-5
-0.355, 1.204e-5
-0.356, 8.450e-6
-0.357, 5.288e-6
-0.358, 2.344e-6
-0.359, -2.603e-7
-0.360, -2.701e-6
-0.361, -4.965e-6
-0.362, -7.028e-6
-0.363, -8.990e-6
-0.364, -1.082e-5
-0.365, -1.247e-5
-0.366, -1.415e-5
-0.367, -1.563e-5
-0.368, -1.708e-5
-0.369, -1.846e-5
-0.370, -1.972e-5
-0.371, -2.095e-5
-0.372, -2.214e-5
-0.373, -2.322e-5
-0.374, -2.435e-5
-0.375, -2.535e-5
-0.376, -2.633e-5
-0.377, -2.733e-5
-0.378, -2.820e-5
-0.379, -2.908e-5
-0.380, -2.995e-5
-0.381, -3.073e-5
-0.382, -3.155e-5
-0.383, -3.227e-5
-0.384, -3.301e-5
-0.385, -3.373e-5
-0.386, -3.441e-5
-0.387, -3.507e-5
-0.388, -3.576e-5
-0.389, -3.631e-5
-0.390, -3.697e-5
-0.391, -3.756e-5
-0.392, -3.813e-5
-0.393, -3.873e-5
-0.394, -3.919e-5
-0.395, -3.974e-5
-0.396, -4.028e-5
-0.397, -4.073e-5
-0.398, -4.128e-5
-0.399, -4.172e-5
-0.400, -4.216e-5
-0.401, -4.267e-5
-0.402, -4.307e-5
-0.403, -4.354e-5
-0.404, -4.396e-5
-0.405, -4.435e-5
-0.406, -4.475e-5
-0.407, -4.513e-5
-0.408, -4.550e-5
-0.409, -4.602e-5
-0.410, -4.652e-5
-0.411, -4.682e-5
-0.412, -4.714e-5
-0.413, -4.746e-5
-0.414, -4.782e-5
-0.415, -4.815e-5
-0.416, -4.849e-5
-0.417, -4.886e-5
-0.418, -4.911e-5
-0.419, -4.946e-5
-0.420, -4.980e-5
-0.421, -5.007e-5
-0.422, -5.037e-5
-0.423, -5.064e-5
-0.424, -5.097e-5
-0.425, -5.130e-5
-0.426, -5.156e-5
-0.427, -5.187e-5
-0.428, -5.217e-5
-0.429, -5.244e-5
-0.430, -5.273e-5
-0.431, -5.297e-5
-0.432, -5.325e-5
-0.433, -5.354e-5
-0.434, -5.378e-5
-0.435, -5.407e-5
-0.436, -5.435e-5
-0.437, -5.457e-5
-0.438, -5.488e-5
-0.439, -5.511e-5
-0.440, -5.535e-5
-0.441, -5.566e-5
-0.442, -5.584e-5
-0.443, -5.610e-5
-0.444, -5.637e-5
-0.445, -5.656e-5
-0.446, -5.686e-5
-0.447, -5.708e-5
-0.448, -5.732e-5
-0.449, -5.761e-5
-0.450, -5.095e-5
-0.449, -3.897e-5
-0.448, -3.159e-5
-0.447, -2.583e-5
-0.446, -2.105e-5
-0.445, -1.693e-5
-0.444, -1.330e-5
-0.443, -1.009e-5
-0.442, -7.126e-6
-0.441, -4.395e-6
-0.440, -1.961e-6
-0.439, 2.996e-7
-0.438, 2.388e-6
-0.437, 4.392e-6
-0.436, 6.240e-6
-0.435, 7.894e-6
-0.434, 9.571e-6
-0.433, 1.112e-5
-0.432, 1.253e-5
-0.431, 1.394e-5
-0.430, 1.519e-5
-0.429, 1.646e-5
-0.428, 1.764e-5
-0.427, 1.873e-5
-0.426, 1.984e-5
-0.425, 2.084e-5
-0.424, 2.185e-5
-0.423, 2.281e-5
-0.422, 2.368e-5
-0.421, 2.462e-5
-0.420, 2.545e-5
-0.419, 2.621e-5
-0.418, 2.702e-5
-0.417, 2.780e-5
-0.416, 2.852e-5
-0.415, 2.923e-5
-0.414, 2.990e-5
-0.413, 3.061e-5
-0.412, 3.120e-5
-0.411, 3.176e-5
-0.410, 3.254e-5
-0.409, 3.319e-5
-0.408, 3.368e-5
-0.407, 3.418e-5
-0.406, 3.465e-5
-0.405, 3.518e-5
-0.404, 3.564e-5
-0.403, 3.606e-5
-0.402, 3.653e-5
-0.401, 3.699e-5
-0.400, 3.743e-5
-0.399, 3.789e-5
-0.398, 3.827e-5
-0.397, 3.869e-5
-0.396, 3.911e-5
-0.395, 3.947e-5
-0.394, 3.989e-5
-0.393, 4.027e-5
-0.392, 4.062e-5
-0.391, 4.101e-5
-0.390, 4.133e-5
-0.389, 4.168e-5
-0.388, 4.203e-5
-0.387, 4.231e-5
-0.386, 4.270e-5
-0.385, 4.301e-5
-0.384, 4.330e-5
-0.383, 4.365e-5
-0.382, 4.394e-5
-0.381, 4.424e-5
-0.380, 4.453e-5
-0.379, 4.480e-5
-0.378, 4.514e-5
-0.377, 4.541e-5
-0.376, 4.567e-5
-0.375, 4.599e-5
-0.374, 4.622e-5
-0.373, 4.651e-5
-0.372, 4.677e-5
-0.371, 4.697e-5
-0.370, 4.729e-5
-0.369, 4.754e-5
-0.368, 4.775e-5
-0.367, 4.802e-5
-0.366, 4.824e-5
-0.365, 4.852e-5
-0.364, 4.878e-5
-0.363, 4.900e-5
-0.362, 4.925e-5
-0.361, 4.947e-5
-0.360, 4.967e-5
-0.359, 4.993e-5
-0.358, 5.013e-5
-0.357, 5.040e-5
-0.356, 5.064e-5
-0.355, 5.081e-5
-0.354, 5.107e-5
-0.353, 5.130e-5
-0.352, 5.152e-5
-0.351, 5.175e-5
-0.350, 4.521e-5
-0.351, 3.350e-5
-0.352, 2.622e-5
-0.353, 2.048e-5
-0.354, 1.586e-5
-0.355, 1.178e-5
-0.356, 8.189e-6
-0.357, 5.043e-6
-0.358, 2.105e-6
-0.359, -4.860e-7
-0.360, -2.925e-6
-0.361, -5.224e-6
-0.362, -7.238e-6
-0.363, -9.207e-6
-0.364, -1.104e-5
-0.365, -1.270e-5
-0.366, -1.437e-5
-0.367, -1.585e-5
-0.368, -1.726e-5
-0.369, -1.868e-5
-0.370, -1.990e-5
-0.371, -2.115e-5
-0.372, -2.235e-5
-0.373, -2.342e-5
-0.374, -2.452e-5
-0.375, -2.552e-5
-0.376, -2.651e-5
-0.377, -2.752e-5
-0.378, -2.838e-5
-0.379, -2.927e-5
-0.380, -3.014e-5
-0.381, -3.088e-5
-0.382, -3.173e-5
-0.383, -3.243e-5
-0.384, -3.318e-5
-0.385, -3.390e-5
-0.386, -3.456e-5
-0.387, -3.522e-5
-0.388, -3.590e-5
-0.389, -3.647e-5
-0.390, -3.713e-5
-0.391, -3.770e-5
-0.392, -3.827e-5
-0.393, -3.888e-5
-0.394, -3.936e-5
-0.395, -3.987e-5
-0.396, -4.041e-5
-0.397, -4.084e-5
-0.398, -4.141e-5
-0.399, -4.184e-5
-0.400, -4.228e-5
-0.401, -4.279e-5
-0.402, -4.319e-5
-0.403, -4.363e-5
-0.404, -4.407e-5
-0.405, -4.445e-5
-0.406, -4.488e-5
-0.407, -4.523e-5
-0.408, -4.562e-5
-0.409, -4.612e-5
-0.410, -4.662e-5
-0.411, -4.691e-5
-0.412, -4.725e-5
-0.413, -4.757e-5
-0.414, -4.796e-5
-0.415, -4.826e-5
-0.416, -4.858e-5
-0.417, -4.896e-5
-0.418, -4.923e-5
-0.419, -4.957e-5
-0.420, -4.990e-5
-0.421, -5.016e-5
-0.422, -5.050e-5
-0.423, -5.078e-5
-0.424, -5.107e-5
-0.425, -5.141e-5
-0.426, -5.163e-5
-0.427, -5.197e-5
-0.428, -5.224e-5
-0.429, -5.251e-5
-0.430, -5.281e-5
-0.431, -5.306e-5
-0.432, -5.330e-5
-0.433, -5.363e-5
-0.434, -5.385e-5
-0.435, -5.415e-5
-0.436, -5.442e-5
-0.437, -5.464e-5
-0.438, -5.496e-5
-0.439, -5.516e-5
-0.440, -5.543e-5
-0.441, -5.572e-5
-0.442, -5.591e-5
-0.443, -5.619e-5
-0.444, -5.645e-5
-0.445, -5.664e-5
-0.446, -5.696e-5
-0.447, -5.718e-5
-0.448, -5.740e-5
-0.449, -5.772e-5
-0.450, -5.105e-5
-0.449, -3.904e-5
-0.448, -3.169e-5
-0.447, -2.588e-5
-0.446, -2.114e-5
-0.445, -1.701e-5
-0.444, -1.338e-5
-0.443, -1.019e-5
-0.442, -7.194e-6
-0.441, -4.501e-6
-0.440, -2.057e-6
-0.439, 2.241e-7
-0.438, 2.311e-6
-0.437, 4.308e-6
-0.436, 6.158e-6
-0.435, 7.793e-6
-0.434, 9.498e-6
-0.433, 1.102e-5
-0.432, 1.244e-5
-0.431, 1.384e-5
-0.430, 1.509e-5
-0.429, 1.636e-5
-0.428, 1.756e-5
-0.427, 1.862e-5
-0.426, 1.973e-5
-0.425, 2.078e-5
-0.424, 2.174e-5
-0.423, 2.271e-5
-0.422, 2.360e-5
-0.421, 2.451e-5
-0.420, 2.537e-5
-0.419, 2.611e-5
-0.418, 2.693e-5
-0.417, 2.771e-5
-0.416, 2.842e-5
-0.415, 2.915e-5
-0.414, 2.980e-5
-0.413, 3.049e-5
-0.412, 3.112e-5
-0.411, 3.166e-5
-0.410, 3.248e-5
-0.409, 3.308e-5
-0.408, 3.355e-5
-0.407, 3.409e-5
-0.406, 3.454e-5
-0.405, 3.508e-5
-0.404, 3.553e-5
-0.403, 3.595e-5
-0.402, 3.645e-5
-0.401, 3.691e-5
-0.400, 3.731e-5
-0.399, 3.779e-5
-0.398, 3.818e-5
-0.397, 3.860e-5
-0.396, 3.902e-5
-0.395, 3.936e-5
-0.394, 3.982e-5
-0.393, 4.018e-5
-0.392, 4.054e-5
-0.391, 4.092e-5
-0.390, 4.127e-5
-0.389, 4.160e-5
-0.388, 4.196e-5
-0.387, 4.223e-5
-0.386, 4.264e-5
-0.385, 4.294e-5
-0.384, 4.324e-5
-0.383, 4.356e-5
-0.382, 4.384e-5
-0.381, 4.414e-5
-0.380, 4.448e-5
-0.379, 4.471e-5
-0.378, 4.507e-5
-0.377, 4.533e-5
-0.376, 4.558e-5
-0.375, 4.588e-5
-0.374, 4.614e-5
-0.373, 4.641e-5
-0.372, 4.669e-5
-0.371, 4.688e-5
-0.370, 4.721e-5
-0.369, 4.746e-5
-0.368, 4.766e-5
-0.367, 4.793e-5
-0.366, 4.817e-5
-0.365, 4.844e-5
-0.364, 4.869e-5
-0.363, 4.889e-5
-0.362, 4.918e-5
-0.361, 4.938e-5
-0.360, 4.960e-5
-0.359, 4.985e-5
-0.358, 5.006e-5
-0.357, 5.032e-5
-0.356, 5.055e-5
-0.355, 5.073e-5
-0.354, 5.101e-5
-0.353, 5.125e-5
-0.352, 5.143e-5
-0.351, 5.169e-5
-0.350, 4.516e-5
-0.351, 3.343e-5
-0.352, 2.615e-5
-0.353, 2.043e-5
-0.354, 1.582e-5
-0.355, 1.174e-5
-0.356, 8.144e-6
-0.357, 4.992e-6
-0.358, 2.048e-6
-0.359, -5.560e-7
-0.360, -2.949e-6
-0.361, -5.283e-6
-0.362, -7.268e-6
-0.363, -9.249e-6
-0.364, -1.110e-5
-0.365, -1.276e-5
-0.366, -1.439e-5
-0.367, -1.589e-5
-0.368, -1.732e-5
-0.369, -1.871e-5
-0.370, -1.996e-5
-0.371, -2.118e-5
-0.372, -2.240e-5
-0.373, -2.347e-5
-0.374, -2.459e-5
-0.375, -2.555e-5
-0.376, -2.655e-5
-0.377, -2.757e-5
-0.378, -2.842e-5
-0.379, -2.928e-5
-0.380, -3.019e-5
-0.381, -3.089e-5
-0.382, -3.175e-5
-0.383, -3.247e-5
-0.384, -3.321e-5
-0.385, -3.395e-5
-0.386, -3.456e-5
-0.387, -3.528e-5
-0.388, -3.592e-5
-0.389, -3.649e-5
-0.390, -3.715e-5
-0.391, -3.774e-5
-0.392, -3.830e-5
-0.393, -3.889e-5
-0.394, -3.934e-5
-0.395, -3.992e-5
-0.396, -4.047e-5
-0.397, -4.087e-5
-0.398, -4.143e-5
-0.399, -4.188e-5
-0.400, -4.231e-5
-0.401, -4.283e-5
-0.402, -4.319e-5
-0.403, -4.366e-5
-0.404, -4.412e-5
-0.405, -4.447e-5
-0.406, -4.489e-5
-0.407, -4.525e-5
-0.408, -4.563e-5
-0.409, -4.617e-5
-0.410, -4.663e-5
-0.411, -4.693e-5
-0.412, -4.729e-5
-0.413, -4.758e-5
-0.414, -4.795e-5
-0.415, -4.826e-5
-0.416, -4.861e-5
-0.417, -4.897e-5
-0.418, -4.922e-5
-0.419, -4.954e-5
-0.420, -4.990e-5
-0.421, -5.015e-5
-0.422, -5.051e-5
-0.423, -5.076e-5
-0.424, -5.108e-5
-0.425, -5.143e-5
-0.426, -5.166e-5
-0.427, -5.197e-5
-0.428, -5.230e-5
-0.429, -5.252e-5
-0.430, -5.285e-5
-0.431, -5.307e-5
-0.432, -5.332e-5
-0.433, -5.367e-5
-0.434, -5.389e-5
-0.435, -5.417e-5
-0.436, -5.447e-5
-0.437, -5.466e-5
-0.438, -5.498e-5
-0.439, -5.520e-5
-0.440, -5.543e-5
-0.441, -5.574e-5
-0.442, -5.594e-5
-0.443, -5.621e-5
-0.444, -5.649e-5
-0.445, -5.668e-5
-0.446, -5.697e-5
-0.447, -5.722e-5
-0.448, -5.742e-5
-0.449, -5.772e-5
-0.450, -5.105e-5
-0.449, -3.907e-5
-0.448, -3.169e-5
-0.447, -2.591e-5
-0.446, -2.114e-5
-0.445, -1.703e-5
-0.444, -1.339e-5
-0.443, -1.020e-5
-0.442, -7.211e-6
-0.441, -4.507e-6
-0.440, -2.099e-6
-0.439, 2.060e-7
-0.438, 2.300e-6
-0.437, 4.268e-6
-0.436, 6.139e-6
-0.435, 7.796e-6
-0.434, 9.477e-6
-0.433, 1.101e-5
-0.432, 1.240e-5
-0.431, 1.383e-5
-0.430, 1.509e-5
-0.429, 1.634e-5
-0.428, 1.754e-5
-0.427, 1.861e-5
-0.426, 1.975e-5
-0.425, 2.077e-5
-0.424, 2.171e-5
-0.423, 2.270e-5
-0.422, 2.359e-5
-0.421, 2.448e-5
-0.420, 2.537e-5
-0.419, 2.607e-5
-0.418, 2.695e-5
-0.417, 2.770e-5
-0.416, 2.839e-5
-0.415, 2.913e-5
-0.414, 2.978e-5
-0.413, 3.047e-5
-0.412, 3.111e-5
-0.411, 3.165e-5
-0.410, 3.245e-5
-0.409, 3.307e-5
-0.408, 3.353e-5
-0.407, 3.405e-5
-0.406, 3.453e-5
-0.405, 3.505e-5
-0.404, 3.551e-5
-0.403, 3.594e-5
-0.402, 3.642e-5
-0.401, 3.692e-5
-0.400, 3.730e-5
-0.399, 3.776e-5
-0.398, 3.816e-5
-0.397, 3.858e-5
-0.396, 3.900e-5
-0.395, 3.935e-5
-0.394, 3.979e-5
-0.393, 4.014e-5
-0.392, 4.049e-5
-0.391, 4.088e-5
-0.390, 4.124e-5
-0.389, 4.156e-5
-0.388, 4.193e-5
-0.387, 4.219e-5
-0.386, 4.258e-5
-0.385, 4.292e-5
-0.384, 4.319e-5
-0.383, 4.355e-5
-0.382, 4.383e-5
-0.381, 4.413e-5
-0.380, 4.447e-5
-0.379, 4.470e-5
-0.378, 4.504e-5
-0.377, 4.533e-5
-0.376, 4.555e-5
-0.375, 4.587e-5
-0.374, 4.611e-5
-0.373, 4.639e-5
-0.372, 4.667e-5
-0.371, 4.685e-5
-0.370, 4.718e-5
-0.369, 4.746e-5
-0.368, 4.765e-5
-0.367, 4.796e-5
-0.366, 4.817e-5
-0.365, 4.841e-5
-0.364, 4.869e-5
-0.363, 4.887e-5
-0.362, 4.915e-5
-0.361, 4.938e-5
-0.360, 4.957e-5
-0.359, 4.985e-5
-0.358, 5.004e-5
-0.357, 5.030e-5
-0.356, 5.054e-5
-0.355, 5.068e-5
-0.354, 5.100e-5
-0.353, 5.122e-5
-0.352, 5.139e-5
-0.351, 5.166e-5
-0.350, 4.514e-5
-0.351, 3.340e-5
-0.352, 2.615e-5
-0.353, 2.039e-5
-0.354, 1.576e-5
-0.355, 1.171e-5
-0.356, 8.114e-6
-0.357, 4.991e-6
-0.358, 2.042e-6
-0.359, -5.670e-7
-0.360, -2.977e-6
-0.361, -5.284e-6
-0.362, -7.294e-6
-0.363, -9.241e-6
-0.364, -1.113e-5
-0.365, -1.278e-5
-0.366, -1.440e-5
-0.367, -1.592e-5
-0.368, -1.732e-5
-0.369, -1.874e-5
-0.370, -1.997e-5
-0.371, -2.118e-5
-0.372, -2.244e-5
-0.373, -2.347e-5
-0.374, -2.459e-5
-0.375, -2.558e-5
-0.376, -2.655e-5
-0.377, -2.757e-5
-0.378, -2.842e-5
-0.379, -2.931e-5
-0.380, -3.020e-5
-0.381, -3.093e-5
-0.382, -3.174e-5
-0.383, -3.250e-5
-0.384, -3.319e-5
-0.385, -3.397e-5
-0.386, -3.458e-5
-0.387, -3.528e-5
-0.388, -3.596e-5
-0.389, -3.651e-5
-0.390, -3.715e-5
-0.391, -3.775e-5
-0.392, -3.830e-5
-0.393, -3.894e-5
-0.394, -3.936e-5
-0.395, -3.990e-5
-0.396, -4.049e-5
-0.397, -4.087e-5
-0.398, -4.142e-5
-0.399, -4.188e-5
-0.400, -4.229e-5
-0.401, -4.282e-5
-0.402, -4.320e-5
-0.403, -4.364e-5
-0.404, -4.413e-5
-0.405, -4.446e-5
-0.406, -4.491e-5
-0.407, -4.526e-5
-0.408, -4.565e-5
-0.409, -4.616e-5
-0.410, -4.662e-5
-0.411, -4.694e-5
-0.412, -4.730e-5
-0.413, -4.758e-5
-0.414, -4.795e-5
-0.415, -4.825e-5
-0.416, -4.859e-5
-0.417, -4.896e-5
-0.418, -4.920e-5
-0.419, -4.956e-5
-0.420, -4.991e-5
-0.421, -5.015e-5
-0.422, -5.048e-5
-0.423, -5.078e-5
-0.424, -5.107e-5
-0.425, -5.142e-5
-0.426, -5.164e-5
-0.427, -5.196e-5
-0.428, -5.230e-5
-0.429, -5.252e-5
-0.430, -5.283e-5
-0.431, -5.311e-5
-0.432, -5.333e-5
-0.433, -5.366e-5
-0.434, -5.385e-5
-0.435, -5.414e-5
-0.436, -5.448e-5
-0.437, -5.465e-5
-0.438, -5.497e-5
-0.439, -5.521e-5
-0.440, -5.544e-5
-0.441, -5.573e-5
-0.442, -5.593e-5
-0.443, -5.619e-5
-0.444, -5.649e-5
-0.445, -5.665e-5
-0.446, -5.696e-5
-0.447, -5.719e-5
-0.448, -5.738e-5
-0.449, -5.772e-5
-0.450, -5.105e-5
-0.449, -3.905e-5
-0.448, -3.171e-5
-0.447, -2.589e-5
-0.446, -2.116e-5
-0.445, -1.704e-5
-0.444, -1.337e-5
-0.443, -1.020e-5
-0.442, -7.202e-6
-0.441, -4.517e-6
-0.440, -2.083e-6
-0.439, 2.068e-7
-0.438, 2.300e-6
-0.437, 4.248e-6
-0.436, 6.116e-6
-0.435, 7.785e-6
-0.434, 9.470e-6
-0.433, 1.101e-5
-0.432, 1.240e-5
-0.431, 1.385e-5
-0.430, 1.510e-5
-0.429, 1.632e-5
-0.428, 1.753e-5
-0.427, 1.862e-5
-0.426, 1.973e-5
-0.425, 2.077e-5
-0.424, 2.168e-5
-0.423, 2.272e-5
-0.422, 2.359e-5
-0.421, 2.447e-5
-0.420, 2.536e-5
-0.419, 2.608e-5
-0.418, 2.692e-5
-0.417, 2.769e-5
-0.416, 2.837e-5
-0.415, 2.913e-5
-0.414, 2.978e-5
-0.413, 3.045e-5
-0.412, 3.110e-5
-0.411, 3.163e-5
-0.410, 3.244e-5
-0.409, 3.305e-5
-0.408, 3.353e-5
-0.407, 3.406e-5
-0.406, 3.456e-5
-0.405, 3.504e-5
-0.404, 3.551e-5
-0.403, 3.591e-5
-0.402, 3.644e-5
-0.401, 3.688e-5
-0.400, 3.727e-5
-0.399, 3.775e-5
-0.398, 3.819e-5
-0.397, 3.857e-5
-0.396, 3.900e-5
-0.395, 3.934e-5
-0.394, 3.978e-5
-0.393, 4.017e-5
-0.392, 4.045e-5
-0.391, 4.091e-5
-0.390, 4.123e-5
-0.389, 4.156e-5
-0.388, 4.193e-5
-0.387, 4.220e-5
-0.386, 4.257e-5
-0.385, 4.293e-5
-0.384, 4.320e-5
-0.383, 4.356e-5
-0.382, 4.385e-5
-0.381, 4.412e-5
-0.380, 4.443e-5
-0.379, 4.468e-5
-0.378, 4.500e-5
-0.377, 4.532e-5
-0.376, 4.555e-5
-0.375, 4.587e-5
-0.374, 4.611e-5
-0.373, 4.637e-5
-0.372, 4.667e-5
-0.371, 4.683e-5
-0.370, 4.713e-5
-0.369, 4.741e-5
-0.368, 4.762e-5
-0.367, 4.792e-5
-0.366, 4.815e-5
-0.365, 4.838e-5
-0.364, 4.868e-5
-0.363, 4.886e-5
-0.362, 4.910e-5
-0.361, 4.936e-5
-0.360, 4.955e-5
-0.359, 4.984e-5
-0.358, 5.005e-5
-0.357, 5.026e-5
-0.356, 5.053e-5
-0.355, 5.071e-5
-0.354, 5.095e-5
-0.353, 5.120e-5
-0.352, 5.138e-5
-0.351, 5.166e-5
-0.350, 4.512e-5
-0.351, 3.339e-5
-0.352, 2.612e-5
-0.353, 2.042e-5
-0.354, 1.576e-5
-0.355, 1.170e-5
-0.356, 8.079e-6
-0.357, 4.974e-6
-0.358, 2.042e-6
-0.359, -5.780e-7
-0.360, -2.974e-6
-0.361, -5.287e-6
-0.362, -7.317e-6
-0.363, -9.254e-6
-0.364, -1.115e-5
-0.365, -1.278e-5
-0.366, -1.441e-5
-0.367, -1.593e-5
-0.368, -1.733e-5
-0.369, -1.874e-5
-0.370, -1.997e-5
-0.371, -2.120e-5
-0.372, -2.244e-5
-0.373, -2.347e-5
-0.374, -2.457e-5
-0.375, -2.557e-5
-0.376, -2.652e-5
-0.377, -2.757e-5
-0.378, -2.842e-5
-0.379, -2.929e-5
-0.380, -3.020e-5
-0.381, -3.092e-5
-0.382, -3.173e-5
-0.383, -3.250e-5
-0.384, -3.318e-5
-0.385, -3.395e-5
-0.386, -3.458e-5
-0.387, -3.525e-5
-0.388, -3.595e-5
-0.389, -3.648e-5
-0.390, -3.715e-5
-0.391, -3.775e-5
-0.392, -3.829e-5
-0.393, -3.891e-5
-0.394, -3.937e-5
-0.395, -3.991e-5
-0.396, -4.049e-5
-0.397, -4.088e-5
-0.398, -4.141e-5
-0.399, -4.191e-5
-0.400, -4.232e-5
-0.401, -4.281e-5
-0.402, -4.320e-5
-0.403, -4.366e-5
-0.404, -4.414e-5
-0.405, -4.446e-5
-0.406, -4.488e-5
-0.407, -4.528e-5
-0.408, -4.565e-5
-0.409, -4.617e-5
-0.410, -4.665e-5
-0.411, -4.691e-5
-0.412, -4.732e-5
-0.413, -4.755e-5
-0.414, -4.794e-5
-0.415, -4.829e-5
-0.416, -4.860e-5
-0.417, -4.896e-5
-0.418, -4.922e-5
-0.419, -4.955e-5
-0.420, -4.991e-5
-0.421, -5.014e-5
-0.422, -5.046e-5
-0.423, -5.079e-5
-0.424, -5.104e-5
-0.425, -5.141e-5
-0.426, -5.164e-5
-0.427, -5.197e-5
-0.428, -5.231e-5
-0.429, -5.251e-5
-0.430, -5.281e-5
-0.431, -5.309e-5
-0.432, -5.331e-5
-0.433, -5.364e-5
-0.434, -5.386e-5
-0.435, -5.413e-5
-0.436, -5.446e-5
-0.437, -5.465e-5
-0.438, -5.497e-5
-0.439, -5.522e-5
-0.440, -5.544e-5
-0.441, -5.572e-5
-0.442, -5.592e-5
-0.443, -5.620e-5
-0.444, -5.649e-5
-0.445, -5.665e-5
-0.446, -5.695e-5
-0.447, -5.720e-5
-0.448, -5.736e-5
-0.449, -5.770e-5
