# Supplementary material for: The synergistic effect of Hf-O-Ru bonds and oxygen vacancies in Ru/HfO2 for enhanced hydrogen evolution
Source: Nat Commun. 2022 Mar 11;13:1270. doi: 10.1038/s41467-022-28947-9 (PMC8917135; doi:10.1038/s41467-022-28947-9)
Supplement: Supplementary file 3 — Source Data [file 41467_2022_28947_MOESM3_ESM.zip › source data-1/Figure 3/Figure 3d/Vo-RuHfO2-P/cv-100.txt]

Nov. 27, 2020   12:39:02
Cyclic Voltammetry
File: cv-100
Data Source:  Experiment
Instrument Model:  CHI760E
Header: 
Note: 

Init E (V) = -0.45
High E (V) = -0.35
Low E (V) = -0.45
Init P/N = P
Scan Rate (V/s) = 0.1
Segment = 12
Sample Interval (V) = 0.001
Quiet Time (sec) = 2
Sensitivity (A/V) = 0.001

Segment 1:

Segment 2:

Segment 3:

Segment 4:

Segment 5:

Segment 6:

Segment 7:

Segment 8:

Segment 9:

Segment 10:

Segment 11:

Segment 12:

Potential/V, Current/A

-0.450, -2.655e-6
-0.449, 1.997e-6
-0.448, 3.206e-6
-0.447, 3.963e-6
-0.446, 4.609e-6
-0.445, 4.974e-6
-0.444, 5.445e-6
-0.443, 5.693e-6
-0.442, 6.066e-6
-0.441, 6.343e-6
-0.440, 6.523e-6
-0.439, 6.709e-6
-0.438, 6.987e-6
-0.437, 7.079e-6
-0.436, 7.361e-6
-0.435, 7.427e-6
-0.434, 7.675e-6
-0.433, 7.834e-6
-0.432, 7.952e-6
-0.431, 8.079e-6
-0.430, 8.299e-6
-0.429, 8.354e-6
-0.428, 8.578e-6
-0.427, 8.602e-6
-0.426, 8.788e-6
-0.425, 8.890e-6
-0.424, 9.017e-6
-0.423, 9.070e-6
-0.422, 9.279e-6
-0.421, 9.296e-6
-0.420, 9.493e-6
-0.419, 9.481e-6
-0.418, 9.638e-6
-0.417, 9.753e-6
-0.416, 9.857e-6
-0.415, 9.875e-6
-0.414, 1.003e-5
-0.413, 1.004e-5
-0.412, 1.023e-5
-0.411, 1.022e-5
-0.410, 1.058e-5
-0.409, 1.053e-5
-0.408, 1.054e-5
-0.407, 1.058e-5
-0.406, 1.073e-5
-0.405, 1.072e-5
-0.404, 1.089e-5
-0.403, 1.086e-5
-0.402, 1.097e-5
-0.401, 1.104e-5
-0.400, 1.111e-5
-0.399, 1.114e-5
-0.398, 1.128e-5
-0.397, 1.124e-5
-0.396, 1.141e-5
-0.395, 1.140e-5
-0.394, 1.153e-5
-0.393, 1.157e-5
-0.392, 1.162e-5
-0.391, 1.167e-5
-0.390, 1.179e-5
-0.389, 1.174e-5
-0.388, 1.194e-5
-0.387, 1.188e-5
-0.386, 1.198e-5
-0.385, 1.206e-5
-0.384, 1.207e-5
-0.383, 1.212e-5
-0.382, 1.222e-5
-0.381, 1.221e-5
-0.380, 1.234e-5
-0.379, 1.232e-5
-0.378, 1.242e-5
-0.377, 1.247e-5
-0.376, 1.250e-5
-0.375, 1.253e-5
-0.374, 1.264e-5
-0.373, 1.259e-5
-0.372, 1.275e-5
-0.371, 1.268e-5
-0.370, 1.281e-5
-0.369, 1.285e-5
-0.368, 1.287e-5
-0.367, 1.291e-5
-0.366, 1.304e-5
-0.365, 1.300e-5
-0.364, 1.313e-5
-0.363, 1.308e-5
-0.362, 1.317e-5
-0.361, 1.319e-5
-0.360, 1.326e-5
-0.359, 1.328e-5
-0.358, 1.336e-5
-0.357, 1.333e-5
-0.356, 1.346e-5
-0.355, 1.339e-5
-0.354, 1.351e-5
-0.353, 1.353e-5
-0.352, 1.359e-5
-0.351, 1.357e-5
-0.350, 5.398e-6
-0.351, -3.249e-6
-0.352, -5.449e-6
-0.353, -6.895e-6
-0.354, -7.851e-6
-0.355, -8.623e-6
-0.356, -9.344e-6
-0.357, -9.861e-6
-0.358, -1.037e-5
-0.359, -1.091e-5
-0.360, -1.121e-5
-0.361, -1.170e-5
-0.362, -1.197e-5
-0.363, -1.232e-5
-0.364, -1.260e-5
-0.365, -1.289e-5
-0.366, -1.313e-5
-0.367, -1.346e-5
-0.368, -1.362e-5
-0.369, -1.394e-5
-0.370, -1.409e-5
-0.371, -1.432e-5
-0.372, -1.454e-5
-0.373, -1.473e-5
-0.374, -1.488e-5
-0.375, -1.512e-5
-0.376, -1.524e-5
-0.377, -1.551e-5
-0.378, -1.559e-5
-0.379, -1.580e-5
-0.380, -1.597e-5
-0.381, -1.609e-5
-0.382, -1.624e-5
-0.383, -1.644e-5
-0.384, -1.651e-5
-0.385, -1.673e-5
-0.386, -1.679e-5
-0.387, -1.695e-5
-0.388, -1.710e-5
-0.389, -1.721e-5
-0.390, -1.731e-5
-0.391, -1.748e-5
-0.392, -1.752e-5
-0.393, -1.773e-5
-0.394, -1.777e-5
-0.395, -1.789e-5
-0.396, -1.803e-5
-0.397, -1.810e-5
-0.398, -1.820e-5
-0.399, -1.840e-5
-0.400, -1.839e-5
-0.401, -1.857e-5
-0.402, -1.863e-5
-0.403, -1.879e-5
-0.404, -1.888e-5
-0.405, -1.897e-5
-0.406, -1.903e-5
-0.407, -1.918e-5
-0.408, -1.924e-5
-0.409, -1.951e-5
-0.410, -1.962e-5
-0.411, -1.960e-5
-0.412, -1.967e-5
-0.413, -1.975e-5
-0.414, -1.978e-5
-0.415, -1.997e-5
-0.416, -1.996e-5
-0.417, -2.014e-5
-0.418, -2.017e-5
-0.419, -2.027e-5
-0.420, -2.037e-5
-0.421, -2.043e-5
-0.422, -2.048e-5
-0.423, -2.064e-5
-0.424, -2.065e-5
-0.425, -2.082e-5
-0.426, -2.083e-5
-0.427, -2.095e-5
-0.428, -2.104e-5
-0.429, -2.115e-5
-0.430, -2.119e-5
-0.431, -2.134e-5
-0.432, -2.135e-5
-0.433, -2.150e-5
-0.434, -2.153e-5
-0.435, -2.163e-5
-0.436, -2.177e-5
-0.437, -2.178e-5
-0.438, -2.187e-5
-0.439, -2.204e-5
-0.440, -2.201e-5
-0.441, -2.220e-5
-0.442, -2.224e-5
-0.443, -2.234e-5
-0.444, -2.246e-5
-0.445, -2.249e-5
-0.446, -2.258e-5
-0.447, -2.274e-5
-0.448, -2.271e-5
-0.449, -2.288e-5
-0.450, -1.415e-5
-0.449, -4.874e-6
-0.448, -2.475e-6
-0.447, -9.880e-7
-0.446, 1.563e-7
-0.445, 9.054e-7
-0.444, 1.679e-6
-0.443, 2.207e-6
-0.442, 2.750e-6
-0.441, 3.261e-6
-0.440, 3.639e-6
-0.439, 3.985e-6
-0.438, 4.375e-6
-0.437, 4.643e-6
-0.436, 5.038e-6
-0.435, 5.202e-6
-0.434, 5.520e-6
-0.433, 5.771e-6
-0.432, 5.983e-6
-0.431, 6.175e-6
-0.430, 6.455e-6
-0.429, 6.599e-6
-0.428, 6.850e-6
-0.427, 6.951e-6
-0.426, 7.120e-6
-0.425, 7.346e-6
-0.424, 7.442e-6
-0.423, 7.600e-6
-0.422, 7.799e-6
-0.421, 7.868e-6
-0.420, 8.071e-6
-0.419, 8.170e-6
-0.418, 8.326e-6
-0.417, 8.480e-6
-0.416, 8.601e-6
-0.415, 8.698e-6
-0.414, 8.859e-6
-0.413, 8.885e-6
-0.412, 9.106e-6
-0.411, 9.127e-6
-0.410, 9.505e-6
-0.409, 9.490e-6
-0.408, 9.491e-6
-0.407, 9.562e-6
-0.406, 9.740e-6
-0.405, 9.731e-6
-0.404, 9.911e-6
-0.403, 9.925e-6
-0.402, 1.002e-5
-0.401, 1.015e-5
-0.400, 1.019e-5
-0.399, 1.028e-5
-0.398, 1.041e-5
-0.397, 1.038e-5
-0.396, 1.059e-5
-0.395, 1.056e-5
-0.394, 1.067e-5
-0.393, 1.078e-5
-0.392, 1.084e-5
-0.391, 1.087e-5
-0.390, 1.101e-5
-0.389, 1.100e-5
-0.388, 1.116e-5
-0.387, 1.113e-5
-0.386, 1.125e-5
-0.385, 1.134e-5
-0.384, 1.137e-5
-0.383, 1.141e-5
-0.382, 1.155e-5
-0.381, 1.150e-5
-0.380, 1.167e-5
-0.379, 1.167e-5
-0.378, 1.177e-5
-0.377, 1.186e-5
-0.376, 1.186e-5
-0.375, 1.190e-5
-0.374, 1.202e-5
-0.373, 1.201e-5
-0.372, 1.215e-5
-0.371, 1.211e-5
-0.370, 1.221e-5
-0.369, 1.228e-5
-0.368, 1.230e-5
-0.367, 1.236e-5
-0.366, 1.246e-5
-0.365, 1.245e-5
-0.364, 1.260e-5
-0.363, 1.256e-5
-0.362, 1.262e-5
-0.361, 1.271e-5
-0.360, 1.272e-5
-0.359, 1.276e-5
-0.358, 1.287e-5
-0.357, 1.287e-5
-0.356, 1.298e-5
-0.355, 1.294e-5
-0.354, 1.304e-5
-0.353, 1.312e-5
-0.352, 1.314e-5
-0.351, 1.317e-5
-0.350, 5.000e-6
-0.351, -3.552e-6
-0.352, -5.731e-6
-0.353, -7.146e-6
-0.354, -8.042e-6
-0.355, -8.838e-6
-0.356, -9.497e-6
-0.357, -1.002e-5
-0.358, -1.050e-5
-0.359, -1.098e-5
-0.360, -1.131e-5
-0.361, -1.174e-5
-0.362, -1.202e-5
-0.363, -1.232e-5
-0.364, -1.266e-5
-0.365, -1.288e-5
-0.366, -1.313e-5
-0.367, -1.342e-5
-0.368, -1.358e-5
-0.369, -1.390e-5
-0.370, -1.406e-5
-0.371, -1.425e-5
-0.372, -1.449e-5
-0.373, -1.465e-5
-0.374, -1.482e-5
-0.375, -1.504e-5
-0.376, -1.515e-5
-0.377, -1.536e-5
-0.378, -1.551e-5
-0.379, -1.565e-5
-0.380, -1.586e-5
-0.381, -1.593e-5
-0.382, -1.610e-5
-0.383, -1.630e-5
-0.384, -1.638e-5
-0.385, -1.654e-5
-0.386, -1.665e-5
-0.387, -1.678e-5
-0.388, -1.695e-5
-0.389, -1.702e-5
-0.390, -1.716e-5
-0.391, -1.729e-5
-0.392, -1.736e-5
-0.393, -1.753e-5
-0.394, -1.757e-5
-0.395, -1.770e-5
-0.396, -1.785e-5
-0.397, -1.788e-5
-0.398, -1.800e-5
-0.399, -1.816e-5
-0.400, -1.817e-5
-0.401, -1.835e-5
-0.402, -1.842e-5
-0.403, -1.855e-5
-0.404, -1.869e-5
-0.405, -1.871e-5
-0.406, -1.881e-5
-0.407, -1.896e-5
-0.408, -1.898e-5
-0.409, -1.928e-5
-0.410, -1.939e-5
-0.411, -1.935e-5
-0.412, -1.947e-5
-0.413, -1.950e-5
-0.414, -1.956e-5
-0.415, -1.971e-5
-0.416, -1.976e-5
-0.417, -1.989e-5
-0.418, -1.993e-5
-0.419, -1.998e-5
-0.420, -2.013e-5
-0.421, -2.017e-5
-0.422, -2.024e-5
-0.423, -2.037e-5
-0.424, -2.042e-5
-0.425, -2.057e-5
-0.426, -2.058e-5
-0.427, -2.068e-5
-0.428, -2.083e-5
-0.429, -2.085e-5
-0.430, -2.096e-5
-0.431, -2.107e-5
-0.432, -2.110e-5
-0.433, -2.122e-5
-0.434, -2.131e-5
-0.435, -2.138e-5
-0.436, -2.152e-5
-0.437, -2.154e-5
-0.438, -2.164e-5
-0.439, -2.174e-5
-0.440, -2.180e-5
-0.441, -2.193e-5
-0.442, -2.200e-5
-0.443, -2.206e-5
-0.444, -2.222e-5
-0.445, -2.223e-5
-0.446, -2.235e-5
-0.447, -2.248e-5
-0.448, -2.249e-5
-0.449, -2.267e-5
-0.450, -1.394e-5
-0.449, -4.654e-6
-0.448, -2.275e-6
-0.447, -7.943e-7
-0.446, 3.264e-7
-0.445, 1.107e-6
-0.444, 1.866e-6
-0.443, 2.388e-6
-0.442, 2.934e-6
-0.441, 3.427e-6
-0.440, 3.788e-6
-0.439, 4.152e-6
-0.438, 4.546e-6
-0.437, 4.792e-6
-0.436, 5.160e-6
-0.435, 5.374e-6
-0.434, 5.651e-6
-0.433, 5.946e-6
-0.432, 6.096e-6
-0.431, 6.349e-6
-0.430, 6.577e-6
-0.429, 6.749e-6
-0.428, 6.971e-6
-0.427, 7.072e-6
-0.426, 7.238e-6
-0.425, 7.468e-6
-0.424, 7.573e-6
-0.423, 7.719e-6
-0.422, 7.890e-6
-0.421, 8.010e-6
-0.420, 8.195e-6
-0.419, 8.270e-6
-0.418, 8.425e-6
-0.417, 8.618e-6
-0.416, 8.671e-6
-0.415, 8.797e-6
-0.414, 8.990e-6
-0.413, 9.025e-6
-0.412, 9.186e-6
-0.411, 9.216e-6
-0.410, 9.600e-6
-0.409, 9.587e-6
-0.408, 9.582e-6
-0.407, 9.668e-6
-0.406, 9.795e-6
-0.405, 9.843e-6
-0.404, 9.965e-6
-0.403, 1.002e-5
-0.402, 1.010e-5
-0.401, 1.025e-5
-0.400, 1.027e-5
-0.399, 1.034e-5
-0.398, 1.047e-5
-0.397, 1.048e-5
-0.396, 1.062e-5
-0.395, 1.065e-5
-0.394, 1.072e-5
-0.393, 1.085e-5
-0.392, 1.088e-5
-0.391, 1.096e-5
-0.390, 1.107e-5
-0.389, 1.108e-5
-0.388, 1.119e-5
-0.387, 1.122e-5
-0.386, 1.129e-5
-0.385, 1.143e-5
-0.384, 1.141e-5
-0.383, 1.148e-5
-0.382, 1.159e-5
-0.381, 1.159e-5
-0.380, 1.169e-5
-0.379, 1.171e-5
-0.378, 1.181e-5
-0.377, 1.192e-5
-0.376, 1.189e-5
-0.375, 1.195e-5
-0.374, 1.204e-5
-0.373, 1.206e-5
-0.372, 1.219e-5
-0.371, 1.216e-5
-0.370, 1.224e-5
-0.369, 1.234e-5
-0.368, 1.233e-5
-0.367, 1.243e-5
-0.366, 1.245e-5
-0.365, 1.249e-5
-0.364, 1.260e-5
-0.363, 1.261e-5
-0.362, 1.264e-5
-0.361, 1.277e-5
-0.360, 1.275e-5
-0.359, 1.281e-5
-0.358, 1.288e-5
-0.357, 1.290e-5
-0.356, 1.300e-5
-0.355, 1.298e-5
-0.354, 1.306e-5
-0.353, 1.315e-5
-0.352, 1.316e-5
-0.351, 1.321e-5
-0.350, 5.029e-6
-0.351, -3.459e-6
-0.352, -5.694e-6
-0.353, -7.010e-6
-0.354, -7.958e-6
-0.355, -8.730e-6
-0.356, -9.395e-6
-0.357, -9.862e-6
-0.358, -1.038e-5
-0.359, -1.083e-5
-0.360, -1.120e-5
-0.361, -1.159e-5
-0.362, -1.187e-5
-0.363, -1.217e-5
-0.364, -1.251e-5
-0.365, -1.272e-5
-0.366, -1.299e-5
-0.367, -1.325e-5
-0.368, -1.344e-5
-0.369, -1.372e-5
-0.370, -1.389e-5
-0.371, -1.407e-5
-0.372, -1.434e-5
-0.373, -1.444e-5
-0.374, -1.466e-5
-0.375, -1.483e-5
-0.376, -1.498e-5
-0.377, -1.519e-5
-0.378, -1.531e-5
-0.379, -1.547e-5
-0.380, -1.568e-5
-0.381, -1.572e-5
-0.382, -1.592e-5
-0.383, -1.609e-5
-0.384, -1.618e-5
-0.385, -1.636e-5
-0.386, -1.645e-5
-0.387, -1.658e-5
-0.388, -1.675e-5
-0.389, -1.683e-5
-0.390, -1.694e-5
-0.391, -1.709e-5
-0.392, -1.716e-5
-0.393, -1.732e-5
-0.394, -1.739e-5
-0.395, -1.750e-5
-0.396, -1.765e-5
-0.397, -1.768e-5
-0.398, -1.781e-5
-0.399, -1.794e-5
-0.400, -1.800e-5
-0.401, -1.813e-5
-0.402, -1.822e-5
-0.403, -1.831e-5
-0.404, -1.846e-5
-0.405, -1.850e-5
-0.406, -1.861e-5
-0.407, -1.874e-5
-0.408, -1.879e-5
-0.409, -1.904e-5
-0.410, -1.920e-5
-0.411, -1.911e-5
-0.412, -1.924e-5
-0.413, -1.925e-5
-0.414, -1.936e-5
-0.415, -1.949e-5
-0.416, -1.954e-5
-0.417, -1.964e-5
-0.418, -1.971e-5
-0.419, -1.977e-5
-0.420, -1.993e-5
-0.421, -1.994e-5
-0.422, -2.001e-5
-0.423, -2.016e-5
-0.424, -2.020e-5
-0.425, -2.033e-5
-0.426, -2.037e-5
-0.427, -2.047e-5
-0.428, -2.060e-5
-0.429, -2.063e-5
-0.430, -2.075e-5
-0.431, -2.084e-5
-0.432, -2.087e-5
-0.433, -2.101e-5
-0.434, -2.110e-5
-0.435, -2.116e-5
-0.436, -2.129e-5
-0.437, -2.130e-5
-0.438, -2.143e-5
-0.439, -2.154e-5
-0.440, -2.159e-5
-0.441, -2.170e-5
-0.442, -2.180e-5
-0.443, -2.184e-5
-0.444, -2.202e-5
-0.445, -2.198e-5
-0.446, -2.214e-5
-0.447, -2.228e-5
-0.448, -2.227e-5
-0.449, -2.245e-5
-0.450, -1.373e-5
-0.449, -4.466e-6
-0.448, -2.125e-6
-0.447, -5.859e-7
-0.446, 4.896e-7
-0.445, 1.256e-6
-0.444, 2.017e-6
-0.443, 2.562e-6
-0.442, 3.067e-6
-0.441, 3.594e-6
-0.440, 3.915e-6
-0.439, 4.313e-6
-0.438, 4.648e-6
-0.437, 4.947e-6
-0.436, 5.297e-6
-0.435, 5.510e-6
-0.434, 5.764e-6
-0.433, 6.080e-6
-0.432, 6.201e-6
-0.431, 6.488e-6
-0.430, 6.674e-6
-0.429, 6.847e-6
-0.428, 7.061e-6
-0.427, 7.207e-6
-0.426, 7.313e-6
-0.425, 7.591e-6
-0.424, 7.659e-6
-0.423, 7.828e-6
-0.422, 7.999e-6
-0.421, 8.140e-6
-0.420, 8.281e-6
-0.419, 8.375e-6
-0.418, 8.495e-6
-0.417, 8.696e-6
-0.416, 8.764e-6
-0.415, 8.918e-6
-0.414, 9.015e-6
-0.413, 9.121e-6
-0.412, 9.268e-6
-0.411, 9.346e-6
-0.410, 9.633e-6
-0.409, 9.668e-6
-0.408, 9.658e-6
-0.407, 9.761e-6
-0.406, 9.829e-6
-0.405, 9.925e-6
-0.404, 1.004e-5
-0.403, 1.010e-5
-0.402, 1.017e-5
-0.401, 1.032e-5
-0.400, 1.031e-5
-0.399, 1.043e-5
-0.398, 1.054e-5
-0.397, 1.053e-5
-0.396, 1.067e-5
-0.395, 1.073e-5
-0.394, 1.080e-5
-0.393, 1.092e-5
-0.392, 1.090e-5
-0.391, 1.104e-5
-0.390, 1.112e-5
-0.389, 1.114e-5
-0.388, 1.126e-5
-0.387, 1.125e-5
-0.386, 1.135e-5
-0.385, 1.145e-5
-0.384, 1.145e-5
-0.383, 1.154e-5
-0.382, 1.163e-5
-0.381, 1.164e-5
-0.380, 1.175e-5
-0.379, 1.178e-5
-0.378, 1.182e-5
-0.377, 1.197e-5
-0.376, 1.194e-5
-0.375, 1.204e-5
-0.374, 1.209e-5
-0.373, 1.211e-5
-0.372, 1.218e-5
-0.371, 1.220e-5
-0.370, 1.226e-5
-0.369, 1.240e-5
-0.368, 1.238e-5
-0.367, 1.244e-5
-0.366, 1.249e-5
-0.365, 1.257e-5
-0.364, 1.263e-5
-0.363, 1.264e-5
-0.362, 1.267e-5
-0.361, 1.281e-5
-0.360, 1.277e-5
-0.359, 1.285e-5
-0.358, 1.293e-5
-0.357, 1.296e-5
-0.356, 1.304e-5
-0.355, 1.303e-5
-0.354, 1.308e-5
-0.353, 1.319e-5
-0.352, 1.318e-5
-0.351, 1.327e-5
-0.350, 5.071e-6
-0.351, -3.418e-6
-0.352, -5.592e-6
-0.353, -6.948e-6
-0.354, -7.904e-6
-0.355, -8.599e-6
-0.356, -9.342e-6
-0.357, -9.775e-6
-0.358, -1.027e-5
-0.359, -1.072e-5
-0.360, -1.109e-5
-0.361, -1.146e-5
-0.362, -1.177e-5
-0.363, -1.205e-5
-0.364, -1.240e-5
-0.365, -1.260e-5
-0.366, -1.288e-5
-0.367, -1.311e-5
-0.368, -1.332e-5
-0.369, -1.358e-5
-0.370, -1.379e-5
-0.371, -1.392e-5
-0.372, -1.421e-5
-0.373, -1.433e-5
-0.374, -1.454e-5
-0.375, -1.472e-5
-0.376, -1.486e-5
-0.377, -1.504e-5
-0.378, -1.520e-5
-0.379, -1.531e-5
-0.380, -1.555e-5
-0.381, -1.555e-5
-0.382, -1.581e-5
-0.383, -1.594e-5
-0.384, -1.608e-5
-0.385, -1.620e-5
-0.386, -1.632e-5
-0.387, -1.642e-5
-0.388, -1.663e-5
-0.389, -1.664e-5
-0.390, -1.680e-5
-0.391, -1.696e-5
-0.392, -1.702e-5
-0.393, -1.716e-5
-0.394, -1.725e-5
-0.395, -1.735e-5
-0.396, -1.752e-5
-0.397, -1.750e-5
-0.398, -1.767e-5
-0.399, -1.778e-5
-0.400, -1.785e-5
-0.401, -1.799e-5
-0.402, -1.808e-5
-0.403, -1.815e-5
-0.404, -1.833e-5
-0.405, -1.833e-5
-0.406, -1.844e-5
-0.407, -1.857e-5
-0.408, -1.866e-5
-0.409, -1.887e-5
-0.410, -1.905e-5
-0.411, -1.896e-5
-0.412, -1.909e-5
-0.413, -1.910e-5
-0.414, -1.919e-5
-0.415, -1.932e-5
-0.416, -1.940e-5
-0.417, -1.949e-5
-0.418, -1.957e-5
-0.419, -1.961e-5
-0.420, -1.982e-5
-0.421, -1.978e-5
-0.422, -1.989e-5
-0.423, -2.001e-5
-0.424, -2.006e-5
-0.425, -2.017e-5
-0.426, -2.026e-5
-0.427, -2.029e-5
-0.428, -2.046e-5
-0.429, -2.047e-5
-0.430, -2.059e-5
-0.431, -2.067e-5
-0.432, -2.073e-5
-0.433, -2.083e-5
-0.434, -2.095e-5
-0.435, -2.097e-5
-0.436, -2.115e-5
-0.437, -2.115e-5
-0.438, -2.128e-5
-0.439, -2.138e-5
-0.440, -2.143e-5
-0.441, -2.157e-5
-0.442, -2.163e-5
-0.443, -2.168e-5
-0.444, -2.185e-5
-0.445, -2.184e-5
-0.446, -2.199e-5
-0.447, -2.207e-5
-0.448, -2.215e-5
-0.449, -2.228e-5
-0.450, -1.358e-5
-0.449, -4.308e-6
-0.448, -1.995e-6
-0.447, -4.660e-7
-0.446, 5.820e-7
-0.445, 1.389e-6
-0.444, 2.115e-6
-0.443, 2.675e-6
-0.442, 3.175e-6
-0.441, 3.723e-6
-0.440, 4.028e-6
-0.439, 4.395e-6
-0.438, 4.765e-6
-0.437, 5.050e-6
-0.436, 5.350e-6
-0.435, 5.603e-6
-0.434, 5.850e-6
-0.433, 6.169e-6
-0.432, 6.284e-6
-0.431, 6.578e-6
-0.430, 6.764e-6
-0.429, 6.917e-6
-0.428, 7.141e-6
-0.427, 7.294e-6
-0.426, 7.395e-6
-0.425, 7.670e-6
-0.424, 7.727e-6
-0.423, 7.897e-6
-0.422, 8.053e-6
-0.421, 8.187e-6
-0.420, 8.354e-6
-0.419, 8.450e-6
-0.418, 8.569e-6
-0.417, 8.768e-6
-0.416, 8.801e-6
-0.415, 8.983e-6
-0.414, 9.088e-6
-0.413, 9.168e-6
-0.412, 9.296e-6
-0.411, 9.392e-6
-0.410, 9.684e-6
-0.409, 9.747e-6
-0.408, 9.695e-6
-0.407, 9.822e-6
-0.406, 9.897e-6
-0.405, 9.992e-6
-0.404, 1.006e-5
-0.403, 1.015e-5
-0.402, 1.021e-5
-0.401, 1.037e-5
-0.400, 1.035e-5
-0.399, 1.050e-5
-0.398, 1.056e-5
-0.397, 1.060e-5
-0.396, 1.073e-5
-0.395, 1.078e-5
-0.394, 1.079e-5
-0.393, 1.096e-5
-0.392, 1.096e-5
-0.391, 1.108e-5
-0.390, 1.115e-5
-0.389, 1.118e-5
-0.388, 1.128e-5
-0.387, 1.132e-5
-0.386, 1.136e-5
-0.385, 1.151e-5
-0.384, 1.148e-5
-0.383, 1.158e-5
-0.382, 1.165e-5
-0.381, 1.168e-5
-0.380, 1.177e-5
-0.379, 1.181e-5
-0.378, 1.186e-5
-0.377, 1.200e-5
-0.376, 1.196e-5
-0.375, 1.205e-5
-0.374, 1.211e-5
-0.373, 1.217e-5
-0.372, 1.223e-5
-0.371, 1.223e-5
-0.370, 1.229e-5
-0.369, 1.242e-5
-0.368, 1.238e-5
-0.367, 1.247e-5
-0.366, 1.252e-5
-0.365, 1.260e-5
-0.364, 1.264e-5
-0.363, 1.268e-5
-0.362, 1.268e-5
-0.361, 1.283e-5
-0.360, 1.278e-5
-0.359, 1.292e-5
-0.358, 1.294e-5
-0.357, 1.299e-5
-0.356, 1.305e-5
-0.355, 1.306e-5
-0.354, 1.310e-5
-0.353, 1.324e-5
-0.352, 1.321e-5
-0.351, 1.331e-5
-0.350, 5.085e-6
-0.351, -3.380e-6
-0.352, -5.558e-6
-0.353, -6.889e-6
-0.354, -7.846e-6
-0.355, -8.548e-6
-0.356, -9.239e-6
-0.357, -9.697e-6
-0.358, -1.020e-5
-0.359, -1.065e-5
-0.360, -1.103e-5
-0.361, -1.138e-5
-0.362, -1.174e-5
-0.363, -1.196e-5
-0.364, -1.232e-5
-0.365, -1.251e-5
-0.366, -1.280e-5
-0.367, -1.302e-5
-0.368, -1.323e-5
-0.369, -1.348e-5
-0.370, -1.369e-5
-0.371, -1.383e-5
-0.372, -1.415e-5
-0.373, -1.422e-5
-0.374, -1.445e-5
-0.375, -1.462e-5
-0.376, -1.477e-5
-0.377, -1.494e-5
-0.378, -1.509e-5
-0.379, -1.522e-5
-0.380, -1.545e-5
-0.381, -1.547e-5
-0.382, -1.569e-5
-0.383, -1.583e-5
-0.384, -1.593e-5
-0.385, -1.611e-5
-0.386, -1.620e-5
-0.387, -1.631e-5
-0.388, -1.651e-5
-0.389, -1.655e-5
-0.390, -1.673e-5
-0.391, -1.684e-5
-0.392, -1.692e-5
-0.393, -1.705e-5
-0.394, -1.716e-5
-0.395, -1.723e-5
-0.396, -1.743e-5
-0.397, -1.739e-5
-0.398, -1.758e-5
-0.399, -1.768e-5
-0.400, -1.774e-5
-0.401, -1.785e-5
-0.402, -1.796e-5
-0.403, -1.805e-5
-0.404, -1.821e-5
-0.405, -1.820e-5
-0.406, -1.837e-5
-0.407, -1.845e-5
-0.408, -1.853e-5
-0.409, -1.874e-5
-0.410, -1.894e-5
-0.411, -1.883e-5
-0.412, -1.899e-5
-0.413, -1.896e-5
-0.414, -1.912e-5
-0.415, -1.919e-5
-0.416, -1.930e-5
-0.417, -1.936e-5
-0.418, -1.948e-5
-0.419, -1.949e-5
-0.420, -1.967e-5
-0.421, -1.966e-5
-0.422, -1.978e-5
-0.423, -1.987e-5
-0.424, -1.996e-5
-0.425, -2.005e-5
-0.426, -2.012e-5
-0.427, -2.018e-5
-0.428, -2.036e-5
-0.429, -2.034e-5
-0.430, -2.048e-5
-0.431, -2.055e-5
-0.432, -2.063e-5
-0.433, -2.071e-5
-0.434, -2.082e-5
-0.435, -2.088e-5
-0.436, -2.102e-5
-0.437, -2.101e-5
-0.438, -2.117e-5
-0.439, -2.124e-5
-0.440, -2.133e-5
-0.441, -2.142e-5
-0.442, -2.152e-5
-0.443, -2.156e-5
-0.444, -2.174e-5
-0.445, -2.173e-5
-0.446, -2.187e-5
-0.447, -2.193e-5
-0.448, -2.202e-5
-0.449, -2.213e-5
-0.450, -1.347e-5
-0.449, -4.212e-6
-0.448, -1.918e-6
-0.447, -3.637e-7
-0.446, 6.577e-7
-0.445, 1.483e-6
-0.444, 2.188e-6
-0.443, 2.750e-6
-0.442, 3.262e-6
-0.441, 3.783e-6
-0.440, 4.083e-6
-0.439, 4.478e-6
-0.438, 4.807e-6
-0.437, 5.118e-6
-0.436, 5.454e-6
-0.435, 5.674e-6
-0.434, 5.900e-6
-0.433, 6.250e-6
-0.432, 6.364e-6
-0.431, 6.598e-6
-0.430, 6.816e-6
-0.429, 6.990e-6
-0.428, 7.167e-6
-0.427, 7.357e-6
-0.426, 7.455e-6
-0.425, 7.718e-6
-0.424, 7.776e-6
-0.423, 7.965e-6
-0.422, 8.094e-6
-0.421, 8.228e-6
-0.420, 8.409e-6
-0.419, 8.516e-6
-0.418, 8.614e-6
-0.417, 8.832e-6
-0.416, 8.858e-6
-0.415, 9.028e-6
-0.414, 9.136e-6
-0.413, 9.227e-6
-0.412, 9.337e-6
-0.411, 9.440e-6
-0.410, 9.750e-6
-0.409, 9.769e-6
-0.408, 9.731e-6
-0.407, 9.865e-6
-0.406, 9.927e-6
-0.405, 1.003e-5
-0.404, 1.010e-5
-0.403, 1.021e-5
-0.402, 1.024e-5
-0.401, 1.039e-5
-0.400, 1.038e-5
-0.399, 1.054e-5
-0.398, 1.057e-5
-0.397, 1.063e-5
-0.396, 1.074e-5
-0.395, 1.078e-5
-0.394, 1.083e-5
-0.393, 1.099e-5
-0.392, 1.098e-5
-0.391, 1.110e-5
-0.390, 1.118e-5
-0.389, 1.121e-5
-0.388, 1.130e-5
-0.387, 1.134e-5
-0.386, 1.139e-5
-0.385, 1.151e-5
-0.384, 1.150e-5
-0.383, 1.160e-5
-0.382, 1.166e-5
-0.381, 1.172e-5
-0.380, 1.181e-5
-0.379, 1.184e-5
-0.378, 1.186e-5
-0.377, 1.201e-5
-0.376, 1.200e-5
-0.375, 1.207e-5
-0.374, 1.212e-5
-0.373, 1.219e-5
-0.372, 1.223e-5
-0.371, 1.228e-5
-0.370, 1.230e-5
-0.369, 1.243e-5
-0.368, 1.241e-5
-0.367, 1.248e-5
-0.366, 1.253e-5
-0.365, 1.262e-5
-0.364, 1.265e-5
-0.363, 1.271e-5
-0.362, 1.269e-5
-0.361, 1.285e-5
-0.360, 1.280e-5
-0.359, 1.291e-5
-0.358, 1.295e-5
-0.357, 1.299e-5
-0.356, 1.306e-5
-0.355, 1.307e-5
-0.354, 1.312e-5
-0.353, 1.324e-5
-0.352, 1.321e-5
-0.351, 1.331e-5
-0.350, 5.108e-6
-0.351, -3.352e-6
-0.352, -5.533e-6
-0.353, -6.852e-6
-0.354, -7.791e-6
-0.355, -8.492e-6
-0.356, -9.218e-6
-0.357, -9.656e-6
-0.358, -1.015e-5
-0.359, -1.060e-5
-0.360, -1.095e-5
-0.361, -1.131e-5
-0.362, -1.165e-5
-0.363, -1.192e-5
-0.364, -1.229e-5
-0.365, -1.242e-5
-0.366, -1.273e-5
-0.367, -1.298e-5
-0.368, -1.317e-5
-0.369, -1.342e-5
-0.370, -1.361e-5
-0.371, -1.377e-5
-0.372, -1.407e-5
-0.373, -1.416e-5
-0.374, -1.437e-5
-0.375, -1.456e-5
-0.376, -1.468e-5
-0.377, -1.488e-5
-0.378, -1.504e-5
-0.379, -1.515e-5
-0.380, -1.536e-5
-0.381, -1.540e-5
-0.382, -1.561e-5
-0.383, -1.576e-5
-0.384, -1.585e-5
-0.385, -1.601e-5
-0.386, -1.613e-5
-0.387, -1.621e-5
-0.388, -1.644e-5
-0.389, -1.646e-5
-0.390, -1.664e-5
-0.391, -1.676e-5
-0.392, -1.683e-5
-0.393, -1.699e-5
-0.394, -1.708e-5
-0.395, -1.715e-5
-0.396, -1.733e-5
-0.397, -1.733e-5
-0.398, -1.749e-5
-0.399, -1.760e-5
-0.400, -1.766e-5
-0.401, -1.777e-5
-0.402, -1.788e-5
-0.403, -1.794e-5
-0.404, -1.813e-5
-0.405, -1.813e-5
-0.406, -1.826e-5
-0.407, -1.834e-5
-0.408, -1.847e-5
-0.409, -1.865e-5
-0.410, -1.886e-5
-0.411, -1.872e-5
-0.412, -1.891e-5
-0.413, -1.889e-5
-0.414, -1.903e-5
-0.415, -1.909e-5
-0.416, -1.921e-5
-0.417, -1.927e-5
-0.418, -1.939e-5
-0.419, -1.940e-5
-0.420, -1.960e-5
-0.421, -1.954e-5
-0.422, -1.970e-5
-0.423, -1.977e-5
-0.424, -1.988e-5
-0.425, -1.995e-5
-0.426, -2.005e-5
-0.427, -2.008e-5
-0.428, -2.027e-5
-0.429, -2.024e-5
-0.430, -2.039e-5
-0.431, -2.046e-5
-0.432, -2.051e-5
-0.433, -2.063e-5
-0.434, -2.073e-5
-0.435, -2.075e-5
-0.436, -2.093e-5
-0.437, -2.090e-5
-0.438, -2.107e-5
-0.439, -2.116e-5
-0.440, -2.124e-5
-0.441, -2.132e-5
-0.442, -2.144e-5
-0.443, -2.146e-5
-0.444, -2.166e-5
-0.445, -2.161e-5
-0.446, -2.178e-5
-0.447, -2.187e-5
-0.448, -2.193e-5
-0.449, -2.204e-5
