# Supplementary material for: The synergistic effect of Hf-O-Ru bonds and oxygen vacancies in Ru/HfO2 for enhanced hydrogen evolution
Source: Nat Commun. 2022 Mar 11;13:1270. doi: 10.1038/s41467-022-28947-9 (PMC8917135; doi:10.1038/s41467-022-28947-9)
Supplement: Supplementary file 3 — Source Data [file 41467_2022_28947_MOESM3_ESM.zip › source data-1/Figure 3/Figure 3d/Vo-RuHfO2-P/cv-120.txt]

Nov. 27, 2020   12:39:31
Cyclic Voltammetry
File: cv-120
Data Source:  Experiment
Instrument Model:  CHI760E
Header: 
Note: 

Init E (V) = -0.45
High E (V) = -0.35
Low E (V) = -0.45
Init P/N = P
Scan Rate (V/s) = 0.12
Segment = 12
Sample Interval (V) = 0.001
Quiet Time (sec) = 2
Sensitivity (A/V) = 0.001

Segment 1:

Segment 2:

Segment 3:

Segment 4:

Segment 5:

Segment 6:

Segment 7:

Segment 8:

Segment 9:

Segment 10:

Segment 11:

Segment 12:

Potential/V, Current/A

-0.450, -8.258e-7
-0.449, 4.143e-6
-0.448, 5.400e-6
-0.447, 6.285e-6
-0.446, 7.020e-6
-0.445, 7.400e-6
-0.444, 7.907e-6
-0.443, 8.286e-6
-0.442, 8.568e-6
-0.441, 8.983e-6
-0.440, 9.130e-6
-0.439, 9.422e-6
-0.438, 9.679e-6
-0.437, 9.808e-6
-0.436, 1.009e-5
-0.435, 1.021e-5
-0.434, 1.047e-5
-0.433, 1.065e-5
-0.432, 1.070e-5
-0.431, 1.092e-5
-0.430, 1.106e-5
-0.429, 1.126e-5
-0.428, 1.133e-5
-0.427, 1.150e-5
-0.426, 1.158e-5
-0.425, 1.178e-5
-0.424, 1.182e-5
-0.423, 1.195e-5
-0.422, 1.215e-5
-0.421, 1.213e-5
-0.420, 1.235e-5
-0.419, 1.245e-5
-0.418, 1.244e-5
-0.417, 1.272e-5
-0.416, 1.271e-5
-0.415, 1.285e-5
-0.414, 1.294e-5
-0.413, 1.296e-5
-0.412, 1.315e-5
-0.411, 1.318e-5
-0.410, 1.361e-5
-0.409, 1.354e-5
-0.408, 1.350e-5
-0.407, 1.357e-5
-0.406, 1.365e-5
-0.405, 1.376e-5
-0.404, 1.381e-5
-0.403, 1.392e-5
-0.402, 1.397e-5
-0.401, 1.407e-5
-0.400, 1.409e-5
-0.399, 1.416e-5
-0.398, 1.431e-5
-0.397, 1.427e-5
-0.396, 1.442e-5
-0.395, 1.445e-5
-0.394, 1.448e-5
-0.393, 1.468e-5
-0.392, 1.458e-5
-0.391, 1.474e-5
-0.390, 1.480e-5
-0.389, 1.478e-5
-0.388, 1.496e-5
-0.387, 1.492e-5
-0.386, 1.504e-5
-0.385, 1.508e-5
-0.384, 1.512e-5
-0.383, 1.516e-5
-0.382, 1.526e-5
-0.381, 1.529e-5
-0.380, 1.535e-5
-0.379, 1.540e-5
-0.378, 1.547e-5
-0.377, 1.553e-5
-0.376, 1.557e-5
-0.375, 1.558e-5
-0.374, 1.576e-5
-0.373, 1.568e-5
-0.372, 1.576e-5
-0.371, 1.581e-5
-0.370, 1.580e-5
-0.369, 1.600e-5
-0.368, 1.592e-5
-0.367, 1.604e-5
-0.366, 1.608e-5
-0.365, 1.609e-5
-0.364, 1.621e-5
-0.363, 1.617e-5
-0.362, 1.624e-5
-0.361, 1.633e-5
-0.360, 1.630e-5
-0.359, 1.638e-5
-0.358, 1.641e-5
-0.357, 1.649e-5
-0.356, 1.652e-5
-0.355, 1.653e-5
-0.354, 1.659e-5
-0.353, 1.664e-5
-0.352, 1.668e-5
-0.351, 1.668e-5
-0.350, 6.209e-6
-0.351, -2.914e-6
-0.352, -5.428e-6
-0.353, -6.992e-6
-0.354, -8.202e-6
-0.355, -9.003e-6
-0.356, -9.921e-6
-0.357, -1.049e-5
-0.358, -1.109e-5
-0.359, -1.171e-5
-0.360, -1.204e-5
-0.361, -1.254e-5
-0.362, -1.288e-5
-0.363, -1.329e-5
-0.364, -1.369e-5
-0.365, -1.390e-5
-0.366, -1.429e-5
-0.367, -1.454e-5
-0.368, -1.482e-5
-0.369, -1.508e-5
-0.370, -1.536e-5
-0.371, -1.555e-5
-0.372, -1.586e-5
-0.373, -1.607e-5
-0.374, -1.623e-5
-0.375, -1.652e-5
-0.376, -1.667e-5
-0.377, -1.688e-5
-0.378, -1.713e-5
-0.379, -1.718e-5
-0.380, -1.752e-5
-0.381, -1.755e-5
-0.382, -1.777e-5
-0.383, -1.800e-5
-0.384, -1.803e-5
-0.385, -1.830e-5
-0.386, -1.835e-5
-0.387, -1.856e-5
-0.388, -1.875e-5
-0.389, -1.881e-5
-0.390, -1.905e-5
-0.391, -1.913e-5
-0.392, -1.928e-5
-0.393, -1.940e-5
-0.394, -1.956e-5
-0.395, -1.969e-5
-0.396, -1.981e-5
-0.397, -1.991e-5
-0.398, -2.001e-5
-0.399, -2.020e-5
-0.400, -2.025e-5
-0.401, -2.039e-5
-0.402, -2.057e-5
-0.403, -2.058e-5
-0.404, -2.084e-5
-0.405, -2.082e-5
-0.406, -2.097e-5
-0.407, -2.115e-5
-0.408, -2.116e-5
-0.409, -2.153e-5
-0.410, -2.159e-5
-0.411, -2.159e-5
-0.412, -2.172e-5
-0.413, -2.170e-5
-0.414, -2.187e-5
-0.415, -2.196e-5
-0.416, -2.210e-5
-0.417, -2.218e-5
-0.418, -2.230e-5
-0.419, -2.239e-5
-0.420, -2.251e-5
-0.421, -2.255e-5
-0.422, -2.262e-5
-0.423, -2.281e-5
-0.424, -2.286e-5
-0.425, -2.295e-5
-0.426, -2.309e-5
-0.427, -2.307e-5
-0.428, -2.332e-5
-0.429, -2.330e-5
-0.430, -2.343e-5
-0.431, -2.360e-5
-0.432, -2.356e-5
-0.433, -2.374e-5
-0.434, -2.380e-5
-0.435, -2.391e-5
-0.436, -2.406e-5
-0.437, -2.406e-5
-0.438, -2.420e-5
-0.439, -2.428e-5
-0.440, -2.440e-5
-0.441, -2.449e-5
-0.442, -2.459e-5
-0.443, -2.467e-5
-0.444, -2.475e-5
-0.445, -2.483e-5
-0.446, -2.493e-5
-0.447, -2.510e-5
-0.448, -2.511e-5
-0.449, -2.524e-5
-0.450, -1.412e-5
-0.449, -4.225e-6
-0.448, -1.630e-6
-0.447, 1.265e-7
-0.446, 1.427e-6
-0.445, 2.275e-6
-0.444, 3.221e-6
-0.443, 3.817e-6
-0.442, 4.452e-6
-0.441, 5.011e-6
-0.440, 5.376e-6
-0.439, 5.863e-6
-0.438, 6.258e-6
-0.437, 6.625e-6
-0.436, 6.936e-6
-0.435, 7.247e-6
-0.434, 7.523e-6
-0.433, 7.801e-6
-0.432, 8.058e-6
-0.431, 8.264e-6
-0.430, 8.611e-6
-0.429, 8.763e-6
-0.428, 9.020e-6
-0.427, 9.243e-6
-0.426, 9.316e-6
-0.425, 9.668e-6
-0.424, 9.703e-6
-0.423, 9.885e-6
-0.422, 1.013e-5
-0.421, 1.022e-5
-0.420, 1.044e-5
-0.419, 1.051e-5
-0.418, 1.071e-5
-0.417, 1.090e-5
-0.416, 1.096e-5
-0.415, 1.115e-5
-0.414, 1.123e-5
-0.413, 1.135e-5
-0.412, 1.150e-5
-0.411, 1.163e-5
-0.410, 1.199e-5
-0.409, 1.196e-5
-0.408, 1.199e-5
-0.407, 1.205e-5
-0.406, 1.223e-5
-0.405, 1.228e-5
-0.404, 1.241e-5
-0.403, 1.251e-5
-0.402, 1.251e-5
-0.401, 1.276e-5
-0.400, 1.270e-5
-0.399, 1.282e-5
-0.398, 1.298e-5
-0.397, 1.296e-5
-0.396, 1.314e-5
-0.395, 1.318e-5
-0.394, 1.332e-5
-0.393, 1.340e-5
-0.392, 1.340e-5
-0.391, 1.356e-5
-0.390, 1.365e-5
-0.389, 1.373e-5
-0.388, 1.376e-5
-0.387, 1.386e-5
-0.386, 1.390e-5
-0.385, 1.403e-5
-0.384, 1.408e-5
-0.383, 1.413e-5
-0.382, 1.429e-5
-0.381, 1.424e-5
-0.380, 1.437e-5
-0.379, 1.445e-5
-0.378, 1.444e-5
-0.377, 1.464e-5
-0.376, 1.459e-5
-0.375, 1.463e-5
-0.374, 1.478e-5
-0.373, 1.475e-5
-0.372, 1.489e-5
-0.371, 1.484e-5
-0.370, 1.498e-5
-0.369, 1.507e-5
-0.368, 1.501e-5
-0.367, 1.516e-5
-0.366, 1.521e-5
-0.365, 1.528e-5
-0.364, 1.531e-5
-0.363, 1.537e-5
-0.362, 1.542e-5
-0.361, 1.549e-5
-0.360, 1.555e-5
-0.359, 1.554e-5
-0.358, 1.573e-5
-0.357, 1.568e-5
-0.356, 1.578e-5
-0.355, 1.583e-5
-0.354, 1.582e-5
-0.353, 1.604e-5
-0.352, 1.598e-5
-0.351, 1.601e-5
-0.350, 5.511e-6
-0.351, -3.546e-6
-0.352, -5.909e-6
-0.353, -7.571e-6
-0.354, -8.626e-6
-0.355, -9.492e-6
-0.356, -1.031e-5
-0.357, -1.089e-5
-0.358, -1.149e-5
-0.359, -1.196e-5
-0.360, -1.241e-5
-0.361, -1.281e-5
-0.362, -1.319e-5
-0.363, -1.355e-5
-0.364, -1.392e-5
-0.365, -1.419e-5
-0.366, -1.447e-5
-0.367, -1.483e-5
-0.368, -1.500e-5
-0.369, -1.525e-5
-0.370, -1.556e-5
-0.371, -1.565e-5
-0.372, -1.604e-5
-0.373, -1.615e-5
-0.374, -1.641e-5
-0.375, -1.668e-5
-0.376, -1.675e-5
-0.377, -1.700e-5
-0.378, -1.718e-5
-0.379, -1.735e-5
-0.380, -1.757e-5
-0.381, -1.762e-5
-0.382, -1.785e-5
-0.383, -1.796e-5
-0.384, -1.814e-5
-0.385, -1.832e-5
-0.386, -1.842e-5
-0.387, -1.862e-5
-0.388, -1.877e-5
-0.389, -1.884e-5
-0.390, -1.899e-5
-0.391, -1.923e-5
-0.392, -1.926e-5
-0.393, -1.940e-5
-0.394, -1.958e-5
-0.395, -1.963e-5
-0.396, -1.985e-5
-0.397, -1.983e-5
-0.398, -2.000e-5
-0.399, -2.021e-5
-0.400, -2.019e-5
-0.401, -2.039e-5
-0.402, -2.048e-5
-0.403, -2.058e-5
-0.404, -2.078e-5
-0.405, -2.076e-5
-0.406, -2.095e-5
-0.407, -2.103e-5
-0.408, -2.114e-5
-0.409, -2.148e-5
-0.410, -2.155e-5
-0.411, -2.150e-5
-0.412, -2.164e-5
-0.413, -2.168e-5
-0.414, -2.176e-5
-0.415, -2.194e-5
-0.416, -2.199e-5
-0.417, -2.210e-5
-0.418, -2.219e-5
-0.419, -2.225e-5
-0.420, -2.246e-5
-0.421, -2.246e-5
-0.422, -2.255e-5
-0.423, -2.275e-5
-0.424, -2.272e-5
-0.425, -2.290e-5
-0.426, -2.297e-5
-0.427, -2.301e-5
-0.428, -2.322e-5
-0.429, -2.320e-5
-0.430, -2.338e-5
-0.431, -2.343e-5
-0.432, -2.353e-5
-0.433, -2.365e-5
-0.434, -2.371e-5
-0.435, -2.384e-5
-0.436, -2.390e-5
-0.437, -2.402e-5
-0.438, -2.408e-5
-0.439, -2.423e-5
-0.440, -2.433e-5
-0.441, -2.440e-5
-0.442, -2.453e-5
-0.443, -2.455e-5
-0.444, -2.476e-5
-0.445, -2.471e-5
-0.446, -2.486e-5
-0.447, -2.507e-5
-0.448, -2.497e-5
-0.449, -2.519e-5
-0.450, -1.401e-5
-0.449, -4.207e-6
-0.448, -1.575e-6
-0.447, 2.034e-7
-0.446, 1.422e-6
-0.445, 2.413e-6
-0.444, 3.207e-6
-0.443, 3.884e-6
-0.442, 4.479e-6
-0.441, 5.025e-6
-0.440, 5.462e-6
-0.439, 5.878e-6
-0.438, 6.359e-6
-0.437, 6.610e-6
-0.436, 6.958e-6
-0.435, 7.287e-6
-0.434, 7.542e-6
-0.433, 7.922e-6
-0.432, 7.996e-6
-0.431, 8.336e-6
-0.430, 8.601e-6
-0.429, 8.745e-6
-0.428, 9.070e-6
-0.427, 9.203e-6
-0.426, 9.405e-6
-0.425, 9.584e-6
-0.424, 9.740e-6
-0.423, 9.956e-6
-0.422, 1.007e-5
-0.421, 1.027e-5
-0.420, 1.041e-5
-0.419, 1.056e-5
-0.418, 1.070e-5
-0.417, 1.087e-5
-0.416, 1.102e-5
-0.415, 1.108e-5
-0.414, 1.128e-5
-0.413, 1.134e-5
-0.412, 1.149e-5
-0.411, 1.163e-5
-0.410, 1.197e-5
-0.409, 1.202e-5
-0.408, 1.194e-5
-0.407, 1.206e-5
-0.406, 1.222e-5
-0.405, 1.222e-5
-0.404, 1.243e-5
-0.403, 1.247e-5
-0.402, 1.256e-5
-0.401, 1.269e-5
-0.400, 1.269e-5
-0.399, 1.284e-5
-0.398, 1.290e-5
-0.397, 1.300e-5
-0.396, 1.309e-5
-0.395, 1.318e-5
-0.394, 1.324e-5
-0.393, 1.337e-5
-0.392, 1.344e-5
-0.391, 1.345e-5
-0.390, 1.365e-5
-0.389, 1.367e-5
-0.388, 1.375e-5
-0.387, 1.383e-5
-0.386, 1.382e-5
-0.385, 1.406e-5
-0.384, 1.398e-5
-0.383, 1.411e-5
-0.382, 1.426e-5
-0.381, 1.418e-5
-0.380, 1.437e-5
-0.379, 1.437e-5
-0.378, 1.446e-5
-0.377, 1.455e-5
-0.376, 1.451e-5
-0.375, 1.467e-5
-0.374, 1.468e-5
-0.373, 1.478e-5
-0.372, 1.480e-5
-0.371, 1.484e-5
-0.370, 1.490e-5
-0.369, 1.499e-5
-0.368, 1.506e-5
-0.367, 1.509e-5
-0.366, 1.521e-5
-0.365, 1.520e-5
-0.364, 1.528e-5
-0.363, 1.534e-5
-0.362, 1.532e-5
-0.361, 1.552e-5
-0.360, 1.545e-5
-0.359, 1.553e-5
-0.358, 1.565e-5
-0.357, 1.560e-5
-0.356, 1.578e-5
-0.355, 1.572e-5
-0.354, 1.580e-5
-0.353, 1.593e-5
-0.352, 1.589e-5
-0.351, 1.602e-5
-0.350, 5.403e-6
-0.351, -3.475e-6
-0.352, -5.984e-6
-0.353, -7.545e-6
-0.354, -8.646e-6
-0.355, -9.485e-6
-0.356, -1.023e-5
-0.357, -1.089e-5
-0.358, -1.140e-5
-0.359, -1.193e-5
-0.360, -1.235e-5
-0.361, -1.275e-5
-0.362, -1.316e-5
-0.363, -1.342e-5
-0.364, -1.389e-5
-0.365, -1.409e-5
-0.366, -1.440e-5
-0.367, -1.476e-5
-0.368, -1.487e-5
-0.369, -1.524e-5
-0.370, -1.542e-5
-0.371, -1.560e-5
-0.372, -1.595e-5
-0.373, -1.602e-5
-0.374, -1.632e-5
-0.375, -1.650e-5
-0.376, -1.670e-5
-0.377, -1.690e-5
-0.378, -1.705e-5
-0.379, -1.726e-5
-0.380, -1.741e-5
-0.381, -1.752e-5
-0.382, -1.770e-5
-0.383, -1.791e-5
-0.384, -1.801e-5
-0.385, -1.816e-5
-0.386, -1.836e-5
-0.387, -1.838e-5
-0.388, -1.868e-5
-0.389, -1.874e-5
-0.390, -1.888e-5
-0.391, -1.911e-5
-0.392, -1.910e-5
-0.393, -1.931e-5
-0.394, -1.938e-5
-0.395, -1.951e-5
-0.396, -1.973e-5
-0.397, -1.968e-5
-0.398, -1.989e-5
-0.399, -2.003e-5
-0.400, -2.009e-5
-0.401, -2.023e-5
-0.402, -2.032e-5
-0.403, -2.047e-5
-0.404, -2.057e-5
-0.405, -2.066e-5
-0.406, -2.075e-5
-0.407, -2.092e-5
-0.408, -2.100e-5
-0.409, -2.127e-5
-0.410, -2.143e-5
-0.411, -2.131e-5
-0.412, -2.154e-5
-0.413, -2.151e-5
-0.414, -2.160e-5
-0.415, -2.182e-5
-0.416, -2.180e-5
-0.417, -2.199e-5
-0.418, -2.204e-5
-0.419, -2.211e-5
-0.420, -2.233e-5
-0.421, -2.228e-5
-0.422, -2.243e-5
-0.423, -2.252e-5
-0.424, -2.262e-5
-0.425, -2.274e-5
-0.426, -2.283e-5
-0.427, -2.294e-5
-0.428, -2.300e-5
-0.429, -2.310e-5
-0.430, -2.317e-5
-0.431, -2.332e-5
-0.432, -2.336e-5
-0.433, -2.349e-5
-0.434, -2.361e-5
-0.435, -2.361e-5
-0.436, -2.382e-5
-0.437, -2.385e-5
-0.438, -2.395e-5
-0.439, -2.412e-5
-0.440, -2.407e-5
-0.441, -2.431e-5
-0.442, -2.434e-5
-0.443, -2.444e-5
-0.444, -2.462e-5
-0.445, -2.456e-5
-0.446, -2.476e-5
-0.447, -2.482e-5
-0.448, -2.492e-5
-0.449, -2.505e-5
-0.450, -1.383e-5
-0.449, -4.116e-6
-0.448, -1.387e-6
-0.447, 2.707e-7
-0.446, 1.565e-6
-0.445, 2.462e-6
-0.444, 3.306e-6
-0.443, 4.035e-6
-0.442, 4.510e-6
-0.441, 5.174e-6
-0.440, 5.524e-6
-0.439, 5.949e-6
-0.438, 6.415e-6
-0.437, 6.656e-6
-0.436, 7.114e-6
-0.435, 7.296e-6
-0.434, 7.594e-6
-0.433, 7.941e-6
-0.432, 8.095e-6
-0.431, 8.389e-6
-0.430, 8.659e-6
-0.429, 8.885e-6
-0.428, 9.092e-6
-0.427, 9.241e-6
-0.426, 9.432e-6
-0.425, 9.655e-6
-0.424, 9.839e-6
-0.423, 9.958e-6
-0.422, 1.020e-5
-0.421, 1.029e-5
-0.420, 1.049e-5
-0.419, 1.062e-5
-0.418, 1.072e-5
-0.417, 1.096e-5
-0.416, 1.100e-5
-0.415, 1.117e-5
-0.414, 1.130e-5
-0.413, 1.132e-5
-0.412, 1.159e-5
-0.411, 1.164e-5
-0.410, 1.200e-5
-0.409, 1.205e-5
-0.408, 1.198e-5
-0.407, 1.213e-5
-0.406, 1.220e-5
-0.405, 1.232e-5
-0.404, 1.243e-5
-0.403, 1.249e-5
-0.402, 1.259e-5
-0.401, 1.271e-5
-0.400, 1.273e-5
-0.399, 1.283e-5
-0.398, 1.297e-5
-0.397, 1.299e-5
-0.396, 1.310e-5
-0.395, 1.324e-5
-0.394, 1.324e-5
-0.393, 1.345e-5
-0.392, 1.340e-5
-0.391, 1.353e-5
-0.390, 1.369e-5
-0.389, 1.361e-5
-0.388, 1.382e-5
-0.387, 1.383e-5
-0.386, 1.391e-5
-0.385, 1.402e-5
-0.384, 1.401e-5
-0.383, 1.413e-5
-0.382, 1.421e-5
-0.381, 1.424e-5
-0.380, 1.435e-5
-0.379, 1.435e-5
-0.378, 1.449e-5
-0.377, 1.455e-5
-0.376, 1.461e-5
-0.375, 1.459e-5
-0.374, 1.472e-5
-0.373, 1.474e-5
-0.372, 1.480e-5
-0.371, 1.488e-5
-0.370, 1.486e-5
-0.369, 1.508e-5
-0.368, 1.498e-5
-0.367, 1.507e-5
-0.366, 1.522e-5
-0.365, 1.516e-5
-0.364, 1.535e-5
-0.363, 1.532e-5
-0.362, 1.534e-5
-0.361, 1.549e-5
-0.360, 1.543e-5
-0.359, 1.558e-5
-0.358, 1.557e-5
-0.357, 1.569e-5
-0.356, 1.573e-5
-0.355, 1.575e-5
-0.354, 1.582e-5
-0.353, 1.590e-5
-0.352, 1.597e-5
-0.351, 1.593e-5
-0.350, 5.497e-6
-0.351, -3.493e-6
-0.352, -5.956e-6
-0.353, -7.442e-6
-0.354, -8.608e-6
-0.355, -9.394e-6
-0.356, -1.025e-5
-0.357, -1.080e-5
-0.358, -1.132e-5
-0.359, -1.191e-5
-0.360, -1.224e-5
-0.361, -1.268e-5
-0.362, -1.307e-5
-0.363, -1.338e-5
-0.364, -1.384e-5
-0.365, -1.398e-5
-0.366, -1.434e-5
-0.367, -1.463e-5
-0.368, -1.481e-5
-0.369, -1.512e-5
-0.370, -1.532e-5
-0.371, -1.558e-5
-0.372, -1.577e-5
-0.373, -1.599e-5
-0.374, -1.616e-5
-0.375, -1.644e-5
-0.376, -1.660e-5
-0.377, -1.678e-5
-0.378, -1.702e-5
-0.379, -1.709e-5
-0.380, -1.735e-5
-0.381, -1.744e-5
-0.382, -1.758e-5
-0.383, -1.783e-5
-0.384, -1.785e-5
-0.385, -1.808e-5
-0.386, -1.821e-5
-0.387, -1.834e-5
-0.388, -1.858e-5
-0.389, -1.856e-5
-0.390, -1.879e-5
-0.391, -1.891e-5
-0.392, -1.904e-5
-0.393, -1.917e-5
-0.394, -1.931e-5
-0.395, -1.942e-5
-0.396, -1.953e-5
-0.397, -1.963e-5
-0.398, -1.976e-5
-0.399, -1.992e-5
-0.400, -1.998e-5
-0.401, -2.013e-5
-0.402, -2.026e-5
-0.403, -2.029e-5
-0.404, -2.052e-5
-0.405, -2.054e-5
-0.406, -2.061e-5
-0.407, -2.085e-5
-0.408, -2.086e-5
-0.409, -2.116e-5
-0.410, -2.128e-5
-0.411, -2.123e-5
-0.412, -2.143e-5
-0.413, -2.134e-5
-0.414, -2.154e-5
-0.415, -2.162e-5
-0.416, -2.175e-5
-0.417, -2.182e-5
-0.418, -2.191e-5
-0.419, -2.204e-5
-0.420, -2.209e-5
-0.421, -2.220e-5
-0.422, -2.230e-5
-0.423, -2.241e-5
-0.424, -2.255e-5
-0.425, -2.259e-5
-0.426, -2.271e-5
-0.427, -2.272e-5
-0.428, -2.296e-5
-0.429, -2.299e-5
-0.430, -2.304e-5
-0.431, -2.324e-5
-0.432, -2.320e-5
-0.433, -2.338e-5
-0.434, -2.341e-5
-0.435, -2.355e-5
-0.436, -2.373e-5
-0.437, -2.364e-5
-0.438, -2.386e-5
-0.439, -2.397e-5
-0.440, -2.402e-5
-0.441, -2.416e-5
-0.442, -2.424e-5
-0.443, -2.434e-5
-0.444, -2.441e-5
-0.445, -2.449e-5
-0.446, -2.460e-5
-0.447, -2.473e-5
-0.448, -2.479e-5
-0.449, -2.489e-5
-0.450, -1.380e-5
-0.449, -3.903e-6
-0.448, -1.330e-6
-0.447, 3.286e-7
-0.446, 1.664e-6
-0.445, 2.530e-6
-0.444, 3.443e-6
-0.443, 4.035e-6
-0.442, 4.658e-6
-0.441, 5.212e-6
-0.440, 5.563e-6
-0.439, 6.095e-6
-0.438, 6.436e-6
-0.437, 6.789e-6
-0.436, 7.121e-6
-0.435, 7.379e-6
-0.434, 7.690e-6
-0.433, 7.977e-6
-0.432, 8.193e-6
-0.431, 8.412e-6
-0.430, 8.733e-6
-0.429, 8.936e-6
-0.428, 9.116e-6
-0.427, 9.337e-6
-0.426, 9.464e-6
-0.425, 9.751e-6
-0.424, 9.861e-6
-0.423, 9.977e-6
-0.422, 1.025e-5
-0.421, 1.030e-5
-0.420, 1.054e-5
-0.419, 1.065e-5
-0.418, 1.080e-5
-0.417, 1.097e-5
-0.416, 1.102e-5
-0.415, 1.121e-5
-0.414, 1.132e-5
-0.413, 1.146e-5
-0.412, 1.156e-5
-0.411, 1.165e-5
-0.410, 1.206e-5
-0.409, 1.199e-5
-0.408, 1.208e-5
-0.407, 1.213e-5
-0.406, 1.226e-5
-0.405, 1.232e-5
-0.404, 1.243e-5
-0.403, 1.257e-5
-0.402, 1.256e-5
-0.401, 1.280e-5
-0.400, 1.273e-5
-0.399, 1.286e-5
-0.398, 1.301e-5
-0.397, 1.299e-5
-0.396, 1.320e-5
-0.395, 1.321e-5
-0.394, 1.328e-5
-0.393, 1.346e-5
-0.392, 1.341e-5
-0.391, 1.358e-5
-0.390, 1.365e-5
-0.389, 1.373e-5
-0.388, 1.379e-5
-0.387, 1.384e-5
-0.386, 1.393e-5
-0.385, 1.402e-5
-0.384, 1.407e-5
-0.383, 1.412e-5
-0.382, 1.426e-5
-0.381, 1.423e-5
-0.380, 1.431e-5
-0.379, 1.445e-5
-0.378, 1.444e-5
-0.377, 1.460e-5
-0.376, 1.456e-5
-0.375, 1.464e-5
-0.374, 1.474e-5
-0.373, 1.471e-5
-0.372, 1.488e-5
-0.371, 1.484e-5
-0.370, 1.493e-5
-0.369, 1.507e-5
-0.368, 1.498e-5
-0.367, 1.515e-5
-0.366, 1.518e-5
-0.365, 1.526e-5
-0.364, 1.528e-5
-0.363, 1.535e-5
-0.362, 1.539e-5
-0.361, 1.548e-5
-0.360, 1.550e-5
-0.359, 1.554e-5
-0.358, 1.564e-5
-0.357, 1.564e-5
-0.356, 1.571e-5
-0.355, 1.584e-5
-0.354, 1.577e-5
-0.353, 1.596e-5
-0.352, 1.594e-5
-0.351, 1.598e-5
-0.350, 5.517e-6
-0.351, -3.498e-6
-0.352, -5.836e-6
-0.353, -7.470e-6
-0.354, -8.544e-6
-0.355, -9.358e-6
-0.356, -1.018e-5
-0.357, -1.074e-5
-0.358, -1.133e-5
-0.359, -1.177e-5
-0.360, -1.225e-5
-0.361, -1.264e-5
-0.362, -1.297e-5
-0.363, -1.336e-5
-0.364, -1.370e-5
-0.365, -1.396e-5
-0.366, -1.425e-5
-0.367, -1.457e-5
-0.368, -1.479e-5
-0.369, -1.503e-5
-0.370, -1.529e-5
-0.371, -1.543e-5
-0.372, -1.575e-5
-0.373, -1.590e-5
-0.374, -1.610e-5
-0.375, -1.641e-5
-0.376, -1.642e-5
-0.377, -1.675e-5
-0.378, -1.693e-5
-0.379, -1.705e-5
-0.380, -1.729e-5
-0.381, -1.728e-5
-0.382, -1.756e-5
-0.383, -1.769e-5
-0.384, -1.780e-5
-0.385, -1.804e-5
-0.386, -1.810e-5
-0.387, -1.826e-5
-0.388, -1.840e-5
-0.389, -1.854e-5
-0.390, -1.866e-5
-0.391, -1.886e-5
-0.392, -1.896e-5
-0.393, -1.906e-5
-0.394, -1.922e-5
-0.395, -1.926e-5
-0.396, -1.954e-5
-0.397, -1.950e-5
-0.398, -1.965e-5
-0.399, -1.989e-5
-0.400, -1.981e-5
-0.401, -2.007e-5
-0.402, -2.013e-5
-0.403, -2.022e-5
-0.404, -2.043e-5
-0.405, -2.041e-5
-0.406, -2.057e-5
-0.407, -2.069e-5
-0.408, -2.075e-5
-0.409, -2.110e-5
-0.410, -2.117e-5
-0.411, -2.119e-5
-0.412, -2.123e-5
-0.413, -2.130e-5
-0.414, -2.142e-5
-0.415, -2.156e-5
-0.416, -2.163e-5
-0.417, -2.168e-5
-0.418, -2.184e-5
-0.419, -2.188e-5
-0.420, -2.208e-5
-0.421, -2.210e-5
-0.422, -2.215e-5
-0.423, -2.237e-5
-0.424, -2.236e-5
-0.425, -2.249e-5
-0.426, -2.263e-5
-0.427, -2.267e-5
-0.428, -2.289e-5
-0.429, -2.282e-5
-0.430, -2.299e-5
-0.431, -2.309e-5
-0.432, -2.311e-5
-0.433, -2.330e-5
-0.434, -2.333e-5
-0.435, -2.348e-5
-0.436, -2.353e-5
-0.437, -2.363e-5
-0.438, -2.372e-5
-0.439, -2.384e-5
-0.440, -2.391e-5
-0.441, -2.405e-5
-0.442, -2.420e-5
-0.443, -2.417e-5
-0.444, -2.436e-5
-0.445, -2.443e-5
-0.446, -2.445e-5
-0.447, -2.467e-5
-0.448, -2.466e-5
-0.449, -2.484e-5
-0.450, -1.367e-5
-0.449, -3.848e-6
-0.448, -1.305e-6
-0.447, 5.046e-7
-0.446, 1.679e-6
-0.445, 2.654e-6
-0.444, 3.453e-6
-0.443, 4.112e-6
-0.442, 4.723e-6
-0.441, 5.237e-6
-0.440, 5.696e-6
-0.439, 6.085e-6
-0.438, 6.496e-6
-0.437, 6.821e-6
-0.436, 7.136e-6
-0.435, 7.470e-6
-0.434, 7.719e-6
-0.433, 8.097e-6
-0.432, 8.191e-6
-0.431, 8.458e-6
-0.430, 8.804e-6
-0.429, 8.927e-6
-0.428, 9.210e-6
-0.427, 9.339e-6
-0.426, 9.525e-6
-0.425, 9.761e-6
-0.424, 9.858e-6
-0.423, 1.009e-5
-0.422, 1.023e-5
-0.421, 1.038e-5
-0.420, 1.054e-5
-0.419, 1.066e-5
-0.418, 1.086e-5
-0.417, 1.095e-5
-0.416, 1.115e-5
-0.415, 1.120e-5
-0.414, 1.136e-5
-0.413, 1.146e-5
-0.412, 1.156e-5
-0.411, 1.174e-5
-0.410, 1.203e-5
-0.409, 1.210e-5
-0.408, 1.205e-5
-0.407, 1.212e-5
-0.406, 1.231e-5
-0.405, 1.232e-5
-0.404, 1.251e-5
-0.403, 1.251e-5
-0.402, 1.264e-5
-0.401, 1.277e-5
-0.400, 1.273e-5
-0.399, 1.293e-5
-0.398, 1.301e-5
-0.397, 1.305e-5
-0.396, 1.316e-5
-0.395, 1.323e-5
-0.394, 1.332e-5
-0.393, 1.340e-5
-0.392, 1.351e-5
-0.391, 1.355e-5
-0.390, 1.370e-5
-0.389, 1.366e-5
-0.388, 1.379e-5
-0.387, 1.391e-5
-0.386, 1.388e-5
-0.385, 1.409e-5
-0.384, 1.403e-5
-0.383, 1.411e-5
-0.382, 1.429e-5
-0.381, 1.421e-5
-0.380, 1.440e-5
-0.379, 1.437e-5
-0.378, 1.447e-5
-0.377, 1.462e-5
-0.376, 1.455e-5
-0.375, 1.466e-5
-0.374, 1.472e-5
-0.373, 1.477e-5
-0.372, 1.483e-5
-0.371, 1.486e-5
-0.370, 1.495e-5
-0.369, 1.501e-5
-0.368, 1.505e-5
-0.367, 1.509e-5
-0.366, 1.520e-5
-0.365, 1.523e-5
-0.364, 1.526e-5
-0.363, 1.539e-5
-0.362, 1.534e-5
-0.361, 1.550e-5
-0.360, 1.547e-5
-0.359, 1.553e-5
-0.358, 1.566e-5
-0.357, 1.563e-5
-0.356, 1.577e-5
-0.355, 1.574e-5
-0.354, 1.583e-5
-0.353, 1.596e-5
-0.352, 1.589e-5
-0.351, 1.603e-5
-0.350, 5.454e-6
-0.351, -3.412e-6
-0.352, -5.889e-6
-0.353, -7.447e-6
-0.354, -8.463e-6
-0.355, -9.371e-6
-0.356, -1.011e-5
-0.357, -1.072e-5
-0.358, -1.126e-5
-0.359, -1.178e-5
-0.360, -1.219e-5
-0.361, -1.253e-5
-0.362, -1.297e-5
-0.363, -1.325e-5
-0.364, -1.368e-5
-0.365, -1.391e-5
-0.366, -1.421e-5
-0.367, -1.455e-5
-0.368, -1.467e-5
-0.369, -1.503e-5
-0.370, -1.521e-5
-0.371, -1.537e-5
-0.372, -1.575e-5
-0.373, -1.582e-5
-0.374, -1.605e-5
-0.375, -1.625e-5
-0.376, -1.644e-5
-0.377, -1.668e-5
-0.378, -1.681e-5
-0.379, -1.701e-5
-0.380, -1.717e-5
-0.381, -1.731e-5
-0.382, -1.745e-5
-0.383, -1.764e-5
-0.384, -1.778e-5
-0.385, -1.788e-5
-0.386, -1.810e-5
-0.387, -1.817e-5
-0.388, -1.839e-5
-0.389, -1.844e-5
-0.390, -1.858e-5
-0.391, -1.882e-5
-0.392, -1.882e-5
-0.393, -1.901e-5
-0.394, -1.915e-5
-0.395, -1.921e-5
-0.396, -1.945e-5
-0.397, -1.938e-5
-0.398, -1.963e-5
-0.399, -1.975e-5
-0.400, -1.981e-5
-0.401, -2.000e-5
-0.402, -2.006e-5
-0.403, -2.018e-5
-0.404, -2.030e-5
-0.405, -2.037e-5
-0.406, -2.047e-5
-0.407, -2.063e-5
-0.408, -2.074e-5
-0.409, -2.096e-5
-0.410, -2.110e-5
-0.411, -2.102e-5
-0.412, -2.122e-5
-0.413, -2.122e-5
-0.414, -2.132e-5
-0.415, -2.155e-5
-0.416, -2.149e-5
-0.417, -2.168e-5
-0.418, -2.173e-5
-0.419, -2.181e-5
-0.420, -2.200e-5
-0.421, -2.198e-5
-0.422, -2.212e-5
-0.423, -2.223e-5
-0.424, -2.229e-5
-0.425, -2.245e-5
-0.426, -2.249e-5
-0.427, -2.261e-5
-0.428, -2.272e-5
-0.429, -2.282e-5
-0.430, -2.288e-5
-0.431, -2.302e-5
-0.432, -2.310e-5
-0.433, -2.314e-5
-0.434, -2.332e-5
-0.435, -2.332e-5
-0.436, -2.353e-5
-0.437, -2.358e-5
-0.438, -2.359e-5
-0.439, -2.384e-5
-0.440, -2.378e-5
-0.441, -2.397e-5
-0.442, -2.411e-5
-0.443, -2.412e-5
-0.444, -2.433e-5
-0.445, -2.426e-5
-0.446, -2.445e-5
-0.447, -2.455e-5
-0.448, -2.459e-5
-0.449, -2.476e-5
