# Supplementary material for: The synergistic effect of Hf-O-Ru bonds and oxygen vacancies in Ru/HfO2 for enhanced hydrogen evolution
Source: Nat Commun. 2022 Mar 11;13:1270. doi: 10.1038/s41467-022-28947-9 (PMC8917135; doi:10.1038/s41467-022-28947-9)
Supplement: Supplementary file 3 — Source Data [file 41467_2022_28947_MOESM3_ESM.zip › source data-1/Figure 3/Figure 3d/Vo-RuHfO2-P/cv-20.txt]

Nov. 27, 2020   12:35:15
Cyclic Voltammetry
File: cv-20
Data Source:  Experiment
Instrument Model:  CHI760E
Header: 
Note: 

Init E (V) = -0.45
High E (V) = -0.35
Low E (V) = -0.45
Init P/N = P
Scan Rate (V/s) = 0.02
Segment = 12
Sample Interval (V) = 0.001
Quiet Time (sec) = 2
Sensitivity (A/V) = 0.001

Segment 1:

Segment 2:

Segment 3:

Segment 4:

Segment 5:

Segment 6:

Segment 7:

Segment 8:

Segment 9:

Segment 10:

Segment 11:

Segment 12:

Potential/V, Current/A

-0.450, -1.219e-5
-0.449, -1.092e-5
-0.448, -1.048e-5
-0.447, -1.012e-5
-0.446, -9.813e-6
-0.445, -9.569e-6
-0.444, -9.316e-6
-0.443, -9.101e-6
-0.442, -8.888e-6
-0.441, -8.672e-6
-0.440, -8.512e-6
-0.439, -8.331e-6
-0.438, -8.142e-6
-0.437, -8.010e-6
-0.436, -7.837e-6
-0.435, -7.692e-6
-0.434, -7.551e-6
-0.433, -7.389e-6
-0.432, -7.274e-6
-0.431, -7.138e-6
-0.430, -7.007e-6
-0.429, -6.901e-6
-0.428, -6.769e-6
-0.427, -6.667e-6
-0.426, -6.576e-6
-0.425, -6.450e-6
-0.424, -6.349e-6
-0.423, -6.262e-6
-0.422, -6.138e-6
-0.421, -6.048e-6
-0.420, -5.944e-6
-0.419, -5.857e-6
-0.418, -5.766e-6
-0.417, -5.656e-6
-0.416, -5.588e-6
-0.415, -5.499e-6
-0.414, -5.390e-6
-0.413, -5.342e-6
-0.412, -5.239e-6
-0.411, -5.161e-6
-0.410, -5.014e-6
-0.409, -4.970e-6
-0.408, -4.918e-6
-0.407, -4.844e-6
-0.406, -4.753e-6
-0.405, -4.702e-6
-0.404, -4.620e-6
-0.403, -4.564e-6
-0.402, -4.499e-6
-0.401, -4.416e-6
-0.400, -4.369e-6
-0.399, -4.317e-6
-0.398, -4.237e-6
-0.397, -4.196e-6
-0.396, -4.129e-6
-0.395, -4.078e-6
-0.394, -4.023e-6
-0.393, -3.955e-6
-0.392, -3.926e-6
-0.391, -3.870e-6
-0.390, -3.795e-6
-0.389, -3.761e-6
-0.388, -3.714e-6
-0.387, -3.677e-6
-0.386, -3.623e-6
-0.385, -3.567e-6
-0.384, -3.528e-6
-0.383, -3.485e-6
-0.382, -3.428e-6
-0.381, -3.401e-6
-0.380, -3.344e-6
-0.379, -3.292e-6
-0.378, -3.261e-6
-0.377, -3.199e-6
-0.376, -3.171e-6
-0.375, -3.125e-6
-0.374, -3.078e-6
-0.373, -3.047e-6
-0.372, -2.986e-6
-0.371, -2.966e-6
-0.370, -2.910e-6
-0.369, -2.856e-6
-0.368, -2.835e-6
-0.367, -2.795e-6
-0.366, -2.742e-6
-0.365, -2.705e-6
-0.364, -2.666e-6
-0.363, -2.632e-6
-0.362, -2.600e-6
-0.361, -2.540e-6
-0.360, -2.538e-6
-0.359, -2.480e-6
-0.358, -2.429e-6
-0.357, -2.418e-6
-0.356, -2.365e-6
-0.355, -2.345e-6
-0.354, -2.300e-6
-0.353, -2.264e-6
-0.352, -2.230e-6
-0.351, -2.195e-6
-0.350, -4.765e-6
-0.351, -6.783e-6
-0.352, -7.251e-6
-0.353, -7.580e-6
-0.354, -7.832e-6
-0.355, -8.028e-6
-0.356, -8.210e-6
-0.357, -8.347e-6
-0.358, -8.475e-6
-0.359, -8.598e-6
-0.360, -8.693e-6
-0.361, -8.802e-6
-0.362, -8.891e-6
-0.363, -8.965e-6
-0.364, -9.071e-6
-0.365, -9.120e-6
-0.366, -9.191e-6
-0.367, -9.260e-6
-0.368, -9.315e-6
-0.369, -9.373e-6
-0.370, -9.415e-6
-0.371, -9.465e-6
-0.372, -9.530e-6
-0.373, -9.563e-6
-0.374, -9.598e-6
-0.375, -9.665e-6
-0.376, -9.689e-6
-0.377, -9.731e-6
-0.378, -9.775e-6
-0.379, -9.801e-6
-0.380, -9.861e-6
-0.381, -9.867e-6
-0.382, -9.912e-6
-0.383, -9.956e-6
-0.384, -9.968e-6
-0.385, -1.003e-5
-0.386, -1.005e-5
-0.387, -1.007e-5
-0.388, -1.011e-5
-0.389, -1.013e-5
-0.390, -1.016e-5
-0.391, -1.020e-5
-0.392, -1.021e-5
-0.393, -1.025e-5
-0.394, -1.028e-5
-0.395, -1.029e-5
-0.396, -1.034e-5
-0.397, -1.035e-5
-0.398, -1.038e-5
-0.399, -1.042e-5
-0.400, -1.042e-5
-0.401, -1.046e-5
-0.402, -1.048e-5
-0.403, -1.051e-5
-0.404, -1.055e-5
-0.405, -1.055e-5
-0.406, -1.058e-5
-0.407, -1.063e-5
-0.408, -1.063e-5
-0.409, -1.070e-5
-0.410, -1.073e-5
-0.411, -1.072e-5
-0.412, -1.074e-5
-0.413, -1.075e-5
-0.414, -1.077e-5
-0.415, -1.082e-5
-0.416, -1.083e-5
-0.417, -1.086e-5
-0.418, -1.088e-5
-0.419, -1.089e-5
-0.420, -1.094e-5
-0.421, -1.095e-5
-0.422, -1.097e-5
-0.423, -1.102e-5
-0.424, -1.103e-5
-0.425, -1.106e-5
-0.426, -1.108e-5
-0.427, -1.110e-5
-0.428, -1.114e-5
-0.429, -1.115e-5
-0.430, -1.118e-5
-0.431, -1.123e-5
-0.432, -1.123e-5
-0.433, -1.128e-5
-0.434, -1.130e-5
-0.435, -1.133e-5
-0.436, -1.136e-5
-0.437, -1.138e-5
-0.438, -1.141e-5
-0.439, -1.145e-5
-0.440, -1.147e-5
-0.441, -1.152e-5
-0.442, -1.154e-5
-0.443, -1.156e-5
-0.444, -1.162e-5
-0.445, -1.162e-5
-0.446, -1.166e-5
-0.447, -1.171e-5
-0.448, -1.172e-5
-0.449, -1.177e-5
-0.450, -9.016e-6
-0.449, -6.848e-6
-0.448, -6.317e-6
-0.447, -5.916e-6
-0.446, -5.609e-6
-0.445, -5.374e-6
-0.444, -5.124e-6
-0.443, -4.922e-6
-0.442, -4.749e-6
-0.441, -4.561e-6
-0.440, -4.438e-6
-0.439, -4.301e-6
-0.438, -4.180e-6
-0.437, -4.081e-6
-0.436, -3.962e-6
-0.435, -3.881e-6
-0.434, -3.788e-6
-0.433, -3.683e-6
-0.432, -3.628e-6
-0.431, -3.544e-6
-0.430, -3.454e-6
-0.429, -3.390e-6
-0.428, -3.316e-6
-0.427, -3.246e-6
-0.426, -3.184e-6
-0.425, -3.108e-6
-0.424, -3.065e-6
-0.423, -2.994e-6
-0.422, -2.926e-6
-0.421, -2.888e-6
-0.420, -2.821e-6
-0.419, -2.759e-6
-0.418, -2.717e-6
-0.417, -2.650e-6
-0.416, -2.610e-6
-0.415, -2.572e-6
-0.414, -2.508e-6
-0.413, -2.469e-6
-0.412, -2.420e-6
-0.411, -2.381e-6
-0.410, -2.264e-6
-0.409, -2.263e-6
-0.408, -2.248e-6
-0.407, -2.204e-6
-0.406, -2.163e-6
-0.405, -2.139e-6
-0.404, -2.085e-6
-0.403, -2.053e-6
-0.402, -2.027e-6
-0.401, -1.970e-6
-0.400, -1.961e-6
-0.399, -1.924e-6
-0.398, -1.866e-6
-0.397, -1.858e-6
-0.396, -1.803e-6
-0.395, -1.771e-6
-0.394, -1.755e-6
-0.393, -1.705e-6
-0.392, -1.685e-6
-0.391, -1.649e-6
-0.390, -1.611e-6
-0.389, -1.586e-6
-0.388, -1.554e-6
-0.387, -1.531e-6
-0.386, -1.503e-6
-0.385, -1.459e-6
-0.384, -1.455e-6
-0.383, -1.412e-6
-0.382, -1.384e-6
-0.381, -1.372e-6
-0.380, -1.323e-6
-0.379, -1.312e-6
-0.378, -1.280e-6
-0.377, -1.231e-6
-0.376, -1.235e-6
-0.375, -1.208e-6
-0.374, -1.161e-6
-0.373, -1.143e-6
-0.372, -1.117e-6
-0.371, -1.093e-6
-0.370, -1.068e-6
-0.369, -1.042e-6
-0.368, -1.029e-6
-0.367, -9.909e-7
-0.366, -9.713e-7
-0.365, -9.563e-7
-0.364, -9.154e-7
-0.363, -9.044e-7
-0.362, -8.855e-7
-0.361, -8.336e-7
-0.360, -8.399e-7
-0.359, -8.045e-7
-0.358, -7.739e-7
-0.357, -7.573e-7
-0.356, -7.361e-7
-0.355, -7.164e-7
-0.354, -6.874e-7
-0.353, -6.551e-7
-0.352, -6.480e-7
-0.351, -6.236e-7
-0.350, -3.141e-6
-0.351, -5.150e-6
-0.352, -5.638e-6
-0.353, -5.964e-6
-0.354, -6.233e-6
-0.355, -6.429e-6
-0.356, -6.612e-6
-0.357, -6.748e-6
-0.358, -6.884e-6
-0.359, -7.009e-6
-0.360, -7.099e-6
-0.361, -7.222e-6
-0.362, -7.311e-6
-0.363, -7.386e-6
-0.364, -7.503e-6
-0.365, -7.566e-6
-0.366, -7.633e-6
-0.367, -7.713e-6
-0.368, -7.775e-6
-0.369, -7.851e-6
-0.370, -7.908e-6
-0.371, -7.945e-6
-0.372, -8.034e-6
-0.373, -8.061e-6
-0.374, -8.111e-6
-0.375, -8.182e-6
-0.376, -8.215e-6
-0.377, -8.262e-6
-0.378, -8.313e-6
-0.379, -8.354e-6
-0.380, -8.403e-6
-0.381, -8.429e-6
-0.382, -8.472e-6
-0.383, -8.523e-6
-0.384, -8.539e-6
-0.385, -8.589e-6
-0.386, -8.637e-6
-0.387, -8.649e-6
-0.388, -8.712e-6
-0.389, -8.726e-6
-0.390, -8.767e-6
-0.391, -8.806e-6
-0.392, -8.832e-6
-0.393, -8.873e-6
-0.394, -8.904e-6
-0.395, -8.926e-6
-0.396, -8.987e-6
-0.397, -8.987e-6
-0.398, -9.022e-6
-0.399, -9.077e-6
-0.400, -9.087e-6
-0.401, -9.129e-6
-0.402, -9.157e-6
-0.403, -9.191e-6
-0.404, -9.234e-6
-0.405, -9.234e-6
-0.406, -9.278e-6
-0.407, -9.314e-6
-0.408, -9.330e-6
-0.409, -9.397e-6
-0.410, -9.436e-6
-0.411, -9.422e-6
-0.412, -9.459e-6
-0.413, -9.463e-6
-0.414, -9.506e-6
-0.415, -9.534e-6
-0.416, -9.562e-6
-0.417, -9.590e-6
-0.418, -9.615e-6
-0.419, -9.632e-6
-0.420, -9.686e-6
-0.421, -9.682e-6
-0.422, -9.716e-6
-0.423, -9.764e-6
-0.424, -9.778e-6
-0.425, -9.810e-6
-0.426, -9.851e-6
-0.427, -9.865e-6
-0.428, -9.921e-6
-0.429, -9.926e-6
-0.430, -9.955e-6
-0.431, -9.997e-6
-0.432, -1.001e-5
-0.433, -1.006e-5
-0.434, -1.010e-5
-0.435, -1.011e-5
-0.436, -1.017e-5
-0.437, -1.018e-5
-0.438, -1.021e-5
-0.439, -1.026e-5
-0.440, -1.029e-5
-0.441, -1.032e-5
-0.442, -1.035e-5
-0.443, -1.039e-5
-0.444, -1.045e-5
-0.445, -1.045e-5
-0.446, -1.050e-5
-0.447, -1.055e-5
-0.448, -1.056e-5
-0.449, -1.062e-5
-0.450, -7.905e-6
-0.449, -5.750e-6
-0.448, -5.215e-6
-0.447, -4.814e-6
-0.446, -4.504e-6
-0.445, -4.280e-6
-0.444, -4.079e-6
-0.443, -3.913e-6
-0.442, -3.758e-6
-0.441, -3.623e-6
-0.440, -3.508e-6
-0.439, -3.382e-6
-0.438, -3.264e-6
-0.437, -3.169e-6
-0.436, -3.060e-6
-0.435, -2.969e-6
-0.434, -2.887e-6
-0.433, -2.780e-6
-0.432, -2.732e-6
-0.431, -2.642e-6
-0.430, -2.565e-6
-0.429, -2.503e-6
-0.428, -2.429e-6
-0.427, -2.369e-6
-0.426, -2.315e-6
-0.425, -2.245e-6
-0.424, -2.208e-6
-0.423, -2.146e-6
-0.422, -2.086e-6
-0.421, -2.042e-6
-0.420, -1.983e-6
-0.419, -1.939e-6
-0.418, -1.905e-6
-0.417, -1.843e-6
-0.416, -1.808e-6
-0.415, -1.766e-6
-0.414, -1.710e-6
-0.413, -1.680e-6
-0.412, -1.648e-6
-0.411, -1.613e-6
-0.410, -1.515e-6
-0.409, -1.504e-6
-0.408, -1.494e-6
-0.407, -1.457e-6
-0.406, -1.418e-6
-0.405, -1.394e-6
-0.404, -1.348e-6
-0.403, -1.325e-6
-0.402, -1.297e-6
-0.401, -1.241e-6
-0.400, -1.249e-6
-0.399, -1.197e-6
-0.398, -1.158e-6
-0.397, -1.156e-6
-0.396, -1.107e-6
-0.395, -1.078e-6
-0.394, -1.065e-6
-0.393, -1.018e-6
-0.392, -1.007e-6
-0.391, -9.658e-7
-0.390, -9.351e-7
-0.389, -9.217e-7
-0.388, -8.847e-7
-0.387, -8.698e-7
-0.386, -8.446e-7
-0.385, -7.904e-7
-0.384, -7.982e-7
-0.383, -7.691e-7
-0.382, -7.180e-7
-0.381, -7.196e-7
-0.380, -6.889e-7
-0.379, -6.606e-7
-0.378, -6.410e-7
-0.377, -5.985e-7
-0.376, -5.977e-7
-0.375, -5.615e-7
-0.374, -5.411e-7
-0.373, -5.230e-7
-0.372, -5.025e-7
-0.371, -4.797e-7
-0.370, -4.671e-7
-0.369, -4.160e-7
-0.368, -4.097e-7
-0.367, -3.838e-7
-0.366, -3.547e-7
-0.365, -3.405e-7
-0.364, -3.114e-7
-0.363, -2.973e-7
-0.362, -2.839e-7
-0.361, -2.391e-7
-0.360, -2.454e-7
-0.359, -2.210e-7
-0.358, -1.746e-7
-0.357, -1.754e-7
-0.356, -1.479e-7
-0.355, -1.211e-7
-0.354, -1.148e-7
-0.353, -8.494e-8
-0.352, -7.707e-8
-0.351, -4.168e-8
-0.350, -2.580e-6
-0.351, -4.514e-6
-0.352, -5.003e-6
-0.353, -5.352e-6
-0.354, -5.605e-6
-0.355, -5.795e-6
-0.356, -6.002e-6
-0.357, -6.139e-6
-0.358, -6.281e-6
-0.359, -6.415e-6
-0.360, -6.516e-6
-0.361, -6.616e-6
-0.362, -6.712e-6
-0.363, -6.801e-6
-0.364, -6.892e-6
-0.365, -6.947e-6
-0.366, -7.023e-6
-0.367, -7.101e-6
-0.368, -7.146e-6
-0.369, -7.234e-6
-0.370, -7.283e-6
-0.371, -7.324e-6
-0.372, -7.418e-6
-0.373, -7.459e-6
-0.374, -7.503e-6
-0.375, -7.574e-6
-0.376, -7.607e-6
-0.377, -7.662e-6
-0.378, -7.721e-6
-0.379, -7.750e-6
-0.380, -7.808e-6
-0.381, -7.838e-6
-0.382, -7.886e-6
-0.383, -7.929e-6
-0.384, -7.964e-6
-0.385, -8.004e-6
-0.386, -8.032e-6
-0.387, -8.061e-6
-0.388, -8.118e-6
-0.389, -8.140e-6
-0.390, -8.185e-6
-0.391, -8.226e-6
-0.392, -8.232e-6
-0.393, -8.291e-6
-0.394, -8.310e-6
-0.395, -8.341e-6
-0.396, -8.398e-6
-0.397, -8.387e-6
-0.398, -8.440e-6
-0.399, -8.482e-6
-0.400, -8.501e-6
-0.401, -8.530e-6
-0.402, -8.575e-6
-0.403, -8.594e-6
-0.404, -8.634e-6
-0.405, -8.656e-6
-0.406, -8.689e-6
-0.407, -8.715e-6
-0.408, -8.746e-6
-0.409, -8.825e-6
-0.410, -8.853e-6
-0.411, -8.846e-6
-0.412, -8.884e-6
-0.413, -8.892e-6
-0.414, -8.930e-6
-0.415, -8.963e-6
-0.416, -8.984e-6
-0.417, -9.017e-6
-0.418, -9.047e-6
-0.419, -9.063e-6
-0.420, -9.120e-6
-0.421, -9.121e-6
-0.422, -9.142e-6
-0.423, -9.202e-6
-0.424, -9.214e-6
-0.425, -9.249e-6
-0.426, -9.280e-6
-0.427, -9.302e-6
-0.428, -9.351e-6
-0.429, -9.370e-6
-0.430, -9.393e-6
-0.431, -9.432e-6
-0.432, -9.458e-6
-0.433, -9.488e-6
-0.434, -9.522e-6
-0.435, -9.540e-6
-0.436, -9.591e-6
-0.437, -9.607e-6
-0.438, -9.638e-6
-0.439, -9.683e-6
-0.440, -9.699e-6
-0.441, -9.736e-6
-0.442, -9.782e-6
-0.443, -9.809e-6
-0.444, -9.855e-6
-0.445, -9.868e-6
-0.446, -9.911e-6
-0.447, -9.960e-6
-0.448, -9.976e-6
-0.449, -1.003e-5
-0.450, -7.338e-6
-0.449, -5.187e-6
-0.448, -4.637e-6
-0.447, -4.261e-6
-0.446, -3.996e-6
-0.445, -3.791e-6
-0.444, -3.592e-6
-0.443, -3.438e-6
-0.442, -3.279e-6
-0.441, -3.129e-6
-0.440, -3.028e-6
-0.439, -2.900e-6
-0.438, -2.779e-6
-0.437, -2.690e-6
-0.436, -2.583e-6
-0.435, -2.491e-6
-0.434, -2.420e-6
-0.433, -2.315e-6
-0.432, -2.266e-6
-0.431, -2.186e-6
-0.430, -2.110e-6
-0.429, -2.052e-6
-0.428, -1.971e-6
-0.427, -1.929e-6
-0.426, -1.881e-6
-0.425, -1.793e-6
-0.424, -1.768e-6
-0.423, -1.721e-6
-0.422, -1.649e-6
-0.421, -1.618e-6
-0.420, -1.565e-6
-0.419, -1.512e-6
-0.418, -1.481e-6
-0.417, -1.424e-6
-0.416, -1.386e-6
-0.415, -1.358e-6
-0.414, -1.307e-6
-0.413, -1.276e-6
-0.412, -1.234e-6
-0.411, -1.202e-6
-0.410, -1.095e-6
-0.409, -1.101e-6
-0.408, -1.099e-6
-0.407, -1.064e-6
-0.406, -1.013e-6
-0.405, -1.004e-6
-0.404, -9.555e-7
-0.403, -9.272e-7
-0.402, -9.028e-7
-0.401, -8.635e-7
-0.400, -8.533e-7
-0.399, -8.132e-7
-0.398, -7.786e-7
-0.397, -7.699e-7
-0.396, -7.212e-7
-0.395, -7.023e-7
-0.394, -6.779e-7
-0.393, -6.323e-7
-0.392, -6.276e-7
-0.391, -5.914e-7
-0.390, -5.537e-7
-0.389, -5.426e-7
-0.388, -5.198e-7
-0.387, -4.852e-7
-0.386, -4.695e-7
-0.385, -4.310e-7
-0.384, -4.270e-7
-0.383, -3.932e-7
-0.382, -3.594e-7
-0.381, -3.555e-7
-0.380, -3.177e-7
-0.379, -2.933e-7
-0.378, -2.831e-7
-0.377, -2.422e-7
-0.376, -2.375e-7
-0.375, -2.194e-7
-0.374, -1.840e-7
-0.373, -1.746e-7
-0.372, -1.392e-7
-0.371, -1.266e-7
-0.370, -1.070e-7
-0.369, -7.078e-8
-0.368, -7.471e-8
-0.367, -4.247e-8
-0.366, -1.180e-8
-0.365, 6.291e-9
-0.364, 2.045e-8
-0.363, 3.932e-8
-0.362, 5.820e-8
-0.361, 8.965e-8
-0.360, 8.730e-8
-0.359, 1.227e-7
-0.358, 1.479e-7
-0.357, 1.557e-7
-0.356, 1.911e-7
-0.355, 2.013e-7
-0.354, 2.076e-7
-0.353, 2.517e-7
-0.352, 2.580e-7
-0.351, 2.776e-7
-0.350, -2.245e-6
-0.351, -4.163e-6
-0.352, -4.616e-6
-0.353, -4.977e-6
-0.354, -5.224e-6
-0.355, -5.417e-6
-0.356, -5.633e-6
-0.357, -5.764e-6
-0.358, -5.898e-6
-0.359, -6.037e-6
-0.360, -6.144e-6
-0.361, -6.247e-6
-0.362, -6.339e-6
-0.363, -6.437e-6
-0.364, -6.527e-6
-0.365, -6.593e-6
-0.366, -6.659e-6
-0.367, -6.744e-6
-0.368, -6.792e-6
-0.369, -6.857e-6
-0.370, -6.925e-6
-0.371, -6.964e-6
-0.372, -7.042e-6
-0.373, -7.071e-6
-0.374, -7.136e-6
-0.375, -7.196e-6
-0.376, -7.229e-6
-0.377, -7.291e-6
-0.378, -7.333e-6
-0.379, -7.369e-6
-0.380, -7.433e-6
-0.381, -7.458e-6
-0.382, -7.500e-6
-0.383, -7.548e-6
-0.384, -7.576e-6
-0.385, -7.629e-6
-0.386, -7.669e-6
-0.387, -7.678e-6
-0.388, -7.749e-6
-0.389, -7.768e-6
-0.390, -7.810e-6
-0.391, -7.853e-6
-0.392, -7.880e-6
-0.393, -7.913e-6
-0.394, -7.942e-6
-0.395, -7.980e-6
-0.396, -8.031e-6
-0.397, -8.030e-6
-0.398, -8.065e-6
-0.399, -8.125e-6
-0.400, -8.133e-6
-0.401, -8.175e-6
-0.402, -8.199e-6
-0.403, -8.233e-6
-0.404, -8.272e-6
-0.405, -8.275e-6
-0.406, -8.310e-6
-0.407, -8.354e-6
-0.408, -8.370e-6
-0.409, -8.449e-6
-0.410, -8.479e-6
-0.411, -8.466e-6
-0.412, -8.505e-6
-0.413, -8.513e-6
-0.414, -8.553e-6
-0.415, -8.590e-6
-0.416, -8.588e-6
-0.417, -8.646e-6
-0.418, -8.667e-6
-0.419, -8.689e-6
-0.420, -8.742e-6
-0.421, -8.746e-6
-0.422, -8.769e-6
-0.423, -8.817e-6
-0.424, -8.837e-6
-0.425, -8.869e-6
-0.426, -8.897e-6
-0.427, -8.928e-6
-0.428, -8.970e-6
-0.429, -8.990e-6
-0.430, -9.013e-6
-0.431, -9.063e-6
-0.432, -9.068e-6
-0.433, -9.098e-6
-0.434, -9.150e-6
-0.435, -9.167e-6
-0.436, -9.218e-6
-0.437, -9.231e-6
-0.438, -9.267e-6
-0.439, -9.304e-6
-0.440, -9.319e-6
-0.441, -9.378e-6
-0.442, -9.405e-6
-0.443, -9.422e-6
-0.444, -9.485e-6
-0.445, -9.492e-6
-0.446, -9.528e-6
-0.447, -9.566e-6
-0.448, -9.602e-6
-0.449, -9.642e-6
-0.450, -6.952e-6
-0.449, -4.788e-6
-0.448, -4.269e-6
-0.447, -3.922e-6
-0.446, -3.659e-6
-0.445, -3.468e-6
-0.444, -3.266e-6
-0.443, -3.102e-6
-0.442, -2.950e-6
-0.441, -2.793e-6
-0.440, -2.686e-6
-0.439, -2.582e-6
-0.438, -2.456e-6
-0.437, -2.376e-6
-0.436, -2.265e-6
-0.435, -2.190e-6
-0.434, -2.108e-6
-0.433, -2.005e-6
-0.432, -1.958e-6
-0.431, -1.884e-6
-0.430, -1.803e-6
-0.429, -1.746e-6
-0.428, -1.682e-6
-0.427, -1.626e-6
-0.426, -1.578e-6
-0.425, -1.512e-6
-0.424, -1.477e-6
-0.423, -1.421e-6
-0.422, -1.353e-6
-0.421, -1.333e-6
-0.420, -1.278e-6
-0.419, -1.224e-6
-0.418, -1.202e-6
-0.417, -1.139e-6
-0.416, -1.107e-6
-0.415, -1.079e-6
-0.414, -1.029e-6
-0.413, -1.006e-6
-0.412, -9.610e-7
-0.411, -9.327e-7
-0.410, -8.289e-7
-0.409, -8.203e-7
-0.408, -8.218e-7
-0.407, -7.935e-7
-0.406, -7.416e-7
-0.405, -7.298e-7
-0.404, -6.881e-7
-0.403, -6.535e-7
-0.402, -6.339e-7
-0.401, -5.914e-7
-0.400, -5.828e-7
-0.399, -5.450e-7
-0.398, -5.065e-7
-0.397, -5.049e-7
-0.396, -4.514e-7
-0.395, -4.365e-7
-0.394, -4.168e-7
-0.393, -3.657e-7
-0.392, -3.649e-7
-0.391, -3.264e-7
-0.390, -2.902e-7
-0.389, -2.831e-7
-0.388, -2.603e-7
-0.387, -2.344e-7
-0.386, -2.100e-7
-0.385, -1.832e-7
-0.384, -1.707e-7
-0.383, -1.400e-7
-0.382, -1.070e-7
-0.381, -1.093e-7
-0.380, -7.393e-8
-0.379, -4.640e-8
-0.378, -3.539e-8
-0.377, 3.146e-9
-0.376, 9.437e-9
-0.375, 2.517e-8
-0.374, 6.213e-8
-0.373, 6.685e-8
-0.372, 9.909e-8
-0.371, 1.093e-7
-0.370, 1.329e-7
-0.369, 1.714e-7
-0.368, 1.699e-7
-0.367, 1.950e-7
-0.366, 2.273e-7
-0.365, 2.399e-7
-0.364, 2.635e-7
-0.363, 2.839e-7
-0.362, 2.981e-7
-0.361, 3.185e-7
-0.360, 3.311e-7
-0.359, 3.508e-7
-0.358, 3.916e-7
-0.357, 3.830e-7
-0.356, 4.192e-7
-0.355, 4.420e-7
-0.354, 4.506e-7
-0.353, 4.923e-7
-0.352, 4.923e-7
-0.351, 5.175e-7
-0.350, -2.008e-6
-0.351, -3.916e-6
-0.352, -4.359e-6
-0.353, -4.696e-6
-0.354, -4.948e-6
-0.355, -5.151e-6
-0.356, -5.353e-6
-0.357, -5.501e-6
-0.358, -5.623e-6
-0.359, -5.769e-6
-0.360, -5.876e-6
-0.361, -5.982e-6
-0.362, -6.074e-6
-0.363, -6.166e-6
-0.364, -6.263e-6
-0.365, -6.325e-6
-0.366, -6.405e-6
-0.367, -6.477e-6
-0.368, -6.528e-6
-0.369, -6.609e-6
-0.370, -6.662e-6
-0.371, -6.707e-6
-0.372, -6.786e-6
-0.373, -6.826e-6
-0.374, -6.874e-6
-0.375, -6.934e-6
-0.376, -6.973e-6
-0.377, -7.026e-6
-0.378, -7.061e-6
-0.379, -7.103e-6
-0.380, -7.160e-6
-0.381, -7.183e-6
-0.382, -7.227e-6
-0.383, -7.294e-6
-0.384, -7.313e-6
-0.385, -7.357e-6
-0.386, -7.394e-6
-0.387, -7.428e-6
-0.388, -7.477e-6
-0.389, -7.499e-6
-0.390, -7.536e-6
-0.391, -7.579e-6
-0.392, -7.606e-6
-0.393, -7.654e-6
-0.394, -7.680e-6
-0.395, -7.706e-6
-0.396, -7.763e-6
-0.397, -7.768e-6
-0.398, -7.800e-6
-0.399, -7.854e-6
-0.400, -7.873e-6
-0.401, -7.909e-6
-0.402, -7.930e-6
-0.403, -7.966e-6
-0.404, -8.010e-6
-0.405, -8.027e-6
-0.406, -8.051e-6
-0.407, -8.105e-6
-0.408, -8.115e-6
-0.409, -8.188e-6
-0.410, -8.214e-6
-0.411, -8.212e-6
-0.412, -8.251e-6
-0.413, -8.251e-6
-0.414, -8.292e-6
-0.415, -8.328e-6
-0.416, -8.340e-6
-0.417, -8.379e-6
-0.418, -8.403e-6
-0.419, -8.422e-6
-0.420, -8.465e-6
-0.421, -8.481e-6
-0.422, -8.508e-6
-0.423, -8.553e-6
-0.424, -8.570e-6
-0.425, -8.602e-6
-0.426, -8.626e-6
-0.427, -8.669e-6
-0.428, -8.703e-6
-0.429, -8.719e-6
-0.430, -8.746e-6
-0.431, -8.792e-6
-0.432, -8.807e-6
-0.433, -8.844e-6
-0.434, -8.878e-6
-0.435, -8.895e-6
-0.436, -8.941e-6
-0.437, -8.965e-6
-0.438, -8.994e-6
-0.439, -9.036e-6
-0.440, -9.057e-6
-0.441, -9.102e-6
-0.442, -9.128e-6
-0.443, -9.156e-6
-0.444, -9.204e-6
-0.445, -9.220e-6
-0.446, -9.261e-6
-0.447, -9.307e-6
-0.448, -9.306e-6
-0.449, -9.374e-6
-0.450, -6.672e-6
-0.449, -4.509e-6
-0.448, -4.020e-6
-0.447, -3.695e-6
-0.446, -3.423e-6
-0.445, -3.220e-6
-0.444, -3.025e-6
-0.443, -2.856e-6
-0.442, -2.702e-6
-0.441, -2.556e-6
-0.440, -2.452e-6
-0.439, -2.331e-6
-0.438, -2.231e-6
-0.437, -2.140e-6
-0.436, -2.036e-6
-0.435, -1.959e-6
-0.434, -1.872e-6
-0.433, -1.791e-6
-0.432, -1.726e-6
-0.431, -1.666e-6
-0.430, -1.578e-6
-0.429, -1.528e-6
-0.428, -1.469e-6
-0.427, -1.412e-6
-0.426, -1.361e-6
-0.425, -1.298e-6
-0.424, -1.265e-6
-0.423, -1.215e-6
-0.422, -1.156e-6
-0.421, -1.129e-6
-0.420, -1.067e-6
-0.419, -1.032e-6
-0.418, -9.956e-7
-0.417, -9.398e-7
-0.416, -9.107e-7
-0.415, -8.722e-7
-0.414, -8.187e-7
-0.413, -8.006e-7
-0.412, -7.628e-7
-0.411, -7.149e-7
-0.410, -6.236e-7
-0.409, -6.347e-7
-0.408, -6.181e-7
-0.407, -5.930e-7
-0.406, -5.505e-7
-0.405, -5.340e-7
-0.404, -4.876e-7
-0.403, -4.671e-7
-0.402, -4.498e-7
-0.401, -3.995e-7
-0.400, -3.924e-7
-0.399, -3.665e-7
-0.398, -3.138e-7
-0.397, -3.162e-7
-0.396, -2.808e-7
-0.395, -2.556e-7
-0.394, -2.265e-7
-0.393, -1.943e-7
-0.392, -1.864e-7
-0.391, -1.479e-7
-0.390, -1.148e-7
-0.389, -1.093e-7
-0.388, -7.786e-8
-0.387, -5.820e-8
-0.386, -4.011e-8
-0.385, -7.865e-10
-0.384, 5.505e-9
-0.383, 2.359e-8
-0.382, 6.606e-8
-0.381, 7.707e-8
-0.380, 1.022e-7
-0.379, 1.211e-7
-0.378, 1.455e-7
-0.377, 1.714e-7
-0.376, 1.777e-7
-0.375, 2.021e-7
-0.374, 2.351e-7
-0.373, 2.399e-7
-0.372, 2.674e-7
-0.371, 2.823e-7
-0.370, 3.028e-7
-0.369, 3.413e-7
-0.368, 3.335e-7
-0.367, 3.610e-7
-0.366, 4.003e-7
-0.365, 3.979e-7
-0.364, 4.278e-7
-0.363, 4.467e-7
-0.362, 4.640e-7
-0.361, 4.907e-7
-0.360, 4.931e-7
-0.359, 5.246e-7
-0.358, 5.537e-7
-0.357, 5.529e-7
-0.356, 5.851e-7
-0.355, 5.922e-7
-0.354, 6.174e-7
-0.353, 6.590e-7
-0.352, 6.543e-7
-0.351, 6.795e-7
-0.350, -1.828e-6
-0.351, -3.762e-6
-0.352, -4.186e-6
-0.353, -4.503e-6
-0.354, -4.755e-6
-0.355, -4.962e-6
-0.356, -5.154e-6
-0.357, -5.305e-6
-0.358, -5.441e-6
-0.359, -5.579e-6
-0.360, -5.670e-6
-0.361, -5.790e-6
-0.362, -5.877e-6
-0.363, -5.965e-6
-0.364, -6.071e-6
-0.365, -6.123e-6
-0.366, -6.207e-6
-0.367, -6.297e-6
-0.368, -6.339e-6
-0.369, -6.413e-6
-0.370, -6.479e-6
-0.371, -6.525e-6
-0.372, -6.591e-6
-0.373, -6.630e-6
-0.374, -6.679e-6
-0.375, -6.741e-6
-0.376, -6.766e-6
-0.377, -6.832e-6
-0.378, -6.868e-6
-0.379, -6.903e-6
-0.380, -6.975e-6
-0.381, -6.991e-6
-0.382, -7.040e-6
-0.383, -7.089e-6
-0.384, -7.111e-6
-0.385, -7.160e-6
-0.386, -7.193e-6
-0.387, -7.226e-6
-0.388, -7.276e-6
-0.389, -7.298e-6
-0.390, -7.339e-6
-0.391, -7.390e-6
-0.392, -7.396e-6
-0.393, -7.450e-6
-0.394, -7.480e-6
-0.395, -7.503e-6
-0.396, -7.557e-6
-0.397, -7.560e-6
-0.398, -7.597e-6
-0.399, -7.658e-6
-0.400, -7.666e-6
-0.401, -7.710e-6
-0.402, -7.741e-6
-0.403, -7.769e-6
-0.404, -7.811e-6
-0.405, -7.820e-6
-0.406, -7.861e-6
-0.407, -7.905e-6
-0.408, -7.907e-6
-0.409, -7.990e-6
-0.410, -8.023e-6
-0.411, -8.004e-6
-0.412, -8.044e-6
-0.413, -8.068e-6
-0.414, -8.085e-6
-0.415, -8.136e-6
-0.416, -8.154e-6
-0.417, -8.181e-6
-0.418, -8.203e-6
-0.419, -8.231e-6
-0.420, -8.277e-6
-0.421, -8.279e-6
-0.422, -8.310e-6
-0.423, -8.360e-6
-0.424, -8.365e-6
-0.425, -8.402e-6
-0.426, -8.430e-6
-0.427, -8.450e-6
-0.428, -8.492e-6
-0.429, -8.523e-6
-0.430, -8.543e-6
-0.431, -8.584e-6
-0.432, -8.600e-6
-0.433, -8.638e-6
-0.434, -8.667e-6
-0.435, -8.694e-6
-0.436, -8.738e-6
-0.437, -8.749e-6
-0.438, -8.793e-6
-0.439, -8.839e-6
-0.440, -8.842e-6
-0.441, -8.892e-6
-0.442, -8.928e-6
-0.443, -8.949e-6
-0.444, -8.994e-6
-0.445, -9.013e-6
-0.446, -9.043e-6
-0.447, -9.096e-6
-0.448, -9.119e-6
-0.449, -9.170e-6
