# Supplementary material for: The synergistic effect of Hf-O-Ru bonds and oxygen vacancies in Ru/HfO2 for enhanced hydrogen evolution
Source: Nat Commun. 2022 Mar 11;13:1270. doi: 10.1038/s41467-022-28947-9 (PMC8917135; doi:10.1038/s41467-022-28947-9)
Supplement: Supplementary file 3 — Source Data [file 41467_2022_28947_MOESM3_ESM.zip › source data-1/Figure 3/Figure 3d/Vo-RuHfO2-P/cv-40.txt]

Nov. 27, 2020   12:37:06
Cyclic Voltammetry
File: cv-40
Data Source:  Experiment
Instrument Model:  CHI760E
Header: 
Note: 

Init E (V) = -0.45
High E (V) = -0.35
Low E (V) = -0.45
Init P/N = P
Scan Rate (V/s) = 0.04
Segment = 12
Sample Interval (V) = 0.001
Quiet Time (sec) = 2
Sensitivity (A/V) = 0.001

Segment 1:

Segment 2:

Segment 3:

Segment 4:

Segment 5:

Segment 6:

Segment 7:

Segment 8:

Segment 9:

Segment 10:

Segment 11:

Segment 12:

Potential/V, Current/A

-0.450, -9.566e-6
-0.449, -6.914e-6
-0.448, -6.229e-6
-0.447, -5.752e-6
-0.446, -5.386e-6
-0.445, -5.099e-6
-0.444, -4.774e-6
-0.443, -4.567e-6
-0.442, -4.318e-6
-0.441, -4.117e-6
-0.440, -3.965e-6
-0.439, -3.786e-6
-0.438, -3.637e-6
-0.437, -3.473e-6
-0.436, -3.300e-6
-0.435, -3.186e-6
-0.434, -3.029e-6
-0.433, -2.885e-6
-0.432, -2.780e-6
-0.431, -2.637e-6
-0.430, -2.509e-6
-0.429, -2.393e-6
-0.428, -2.260e-6
-0.427, -2.172e-6
-0.426, -2.057e-6
-0.425, -1.928e-6
-0.424, -1.849e-6
-0.423, -1.737e-6
-0.422, -1.644e-6
-0.421, -1.559e-6
-0.420, -1.448e-6
-0.419, -1.389e-6
-0.418, -1.281e-6
-0.417, -1.171e-6
-0.416, -1.105e-6
-0.415, -1.007e-6
-0.414, -9.445e-7
-0.413, -8.792e-7
-0.412, -7.739e-7
-0.411, -7.251e-7
-0.410, -5.442e-7
-0.409, -4.837e-7
-0.408, -4.577e-7
-0.407, -3.964e-7
-0.406, -3.421e-7
-0.405, -2.855e-7
-0.404, -2.013e-7
-0.403, -1.423e-7
-0.402, -8.572e-8
-0.401, 1.022e-8
-0.400, 2.595e-8
-0.399, 9.988e-8
-0.398, 1.596e-7
-0.397, 2.060e-7
-0.396, 2.910e-7
-0.395, 3.264e-7
-0.394, 4.042e-7
-0.393, 4.703e-7
-0.392, 4.852e-7
-0.391, 5.560e-7
-0.390, 6.213e-7
-0.389, 6.661e-7
-0.388, 7.330e-7
-0.387, 7.581e-7
-0.386, 8.273e-7
-0.385, 8.840e-7
-0.384, 9.068e-7
-0.383, 9.728e-7
-0.382, 1.035e-6
-0.381, 1.065e-6
-0.380, 1.125e-6
-0.379, 1.154e-6
-0.378, 1.209e-6
-0.377, 1.260e-6
-0.376, 1.280e-6
-0.375, 1.335e-6
-0.374, 1.386e-6
-0.373, 1.413e-6
-0.372, 1.486e-6
-0.371, 1.480e-6
-0.370, 1.537e-6
-0.369, 1.598e-6
-0.368, 1.610e-6
-0.367, 1.666e-6
-0.366, 1.707e-6
-0.365, 1.738e-6
-0.364, 1.806e-6
-0.363, 1.806e-6
-0.362, 1.847e-6
-0.361, 1.898e-6
-0.360, 1.922e-6
-0.359, 1.970e-6
-0.358, 2.005e-6
-0.357, 2.049e-6
-0.356, 2.093e-6
-0.355, 2.094e-6
-0.354, 2.145e-6
-0.353, 2.195e-6
-0.352, 2.213e-6
-0.351, 2.263e-6
-0.350, -7.062e-7
-0.351, -5.482e-6
-0.352, -6.669e-6
-0.353, -7.337e-6
-0.354, -7.777e-6
-0.355, -8.150e-6
-0.356, -8.479e-6
-0.357, -8.747e-6
-0.358, -8.991e-6
-0.359, -9.212e-6
-0.360, -9.414e-6
-0.361, -9.621e-6
-0.362, -9.757e-6
-0.363, -9.916e-6
-0.364, -1.008e-5
-0.365, -1.021e-5
-0.366, -1.035e-5
-0.367, -1.049e-5
-0.368, -1.059e-5
-0.369, -1.074e-5
-0.370, -1.081e-5
-0.371, -1.092e-5
-0.372, -1.104e-5
-0.373, -1.111e-5
-0.374, -1.121e-5
-0.375, -1.131e-5
-0.376, -1.140e-5
-0.377, -1.149e-5
-0.378, -1.155e-5
-0.379, -1.163e-5
-0.380, -1.171e-5
-0.381, -1.176e-5
-0.382, -1.185e-5
-0.383, -1.191e-5
-0.384, -1.196e-5
-0.385, -1.205e-5
-0.386, -1.209e-5
-0.387, -1.213e-5
-0.388, -1.222e-5
-0.389, -1.226e-5
-0.390, -1.234e-5
-0.391, -1.239e-5
-0.392, -1.243e-5
-0.393, -1.251e-5
-0.394, -1.253e-5
-0.395, -1.258e-5
-0.396, -1.266e-5
-0.397, -1.269e-5
-0.398, -1.275e-5
-0.399, -1.280e-5
-0.400, -1.284e-5
-0.401, -1.293e-5
-0.402, -1.293e-5
-0.403, -1.299e-5
-0.404, -1.307e-5
-0.405, -1.309e-5
-0.406, -1.315e-5
-0.407, -1.319e-5
-0.408, -1.323e-5
-0.409, -1.333e-5
-0.410, -1.343e-5
-0.411, -1.340e-5
-0.412, -1.345e-5
-0.413, -1.346e-5
-0.414, -1.353e-5
-0.415, -1.356e-5
-0.416, -1.361e-5
-0.417, -1.366e-5
-0.418, -1.369e-5
-0.419, -1.374e-5
-0.420, -1.380e-5
-0.421, -1.381e-5
-0.422, -1.386e-5
-0.423, -1.391e-5
-0.424, -1.394e-5
-0.425, -1.401e-5
-0.426, -1.404e-5
-0.427, -1.410e-5
-0.428, -1.415e-5
-0.429, -1.419e-5
-0.430, -1.424e-5
-0.431, -1.427e-5
-0.432, -1.430e-5
-0.433, -1.439e-5
-0.434, -1.443e-5
-0.435, -1.446e-5
-0.436, -1.453e-5
-0.437, -1.455e-5
-0.438, -1.459e-5
-0.439, -1.464e-5
-0.440, -1.468e-5
-0.441, -1.477e-5
-0.442, -1.479e-5
-0.443, -1.484e-5
-0.444, -1.490e-5
-0.445, -1.492e-5
-0.446, -1.499e-5
-0.447, -1.505e-5
-0.448, -1.507e-5
-0.449, -1.516e-5
-0.450, -1.202e-5
-0.449, -6.852e-6
-0.448, -5.609e-6
-0.447, -4.811e-6
-0.446, -4.277e-6
-0.445, -3.875e-6
-0.444, -3.517e-6
-0.443, -3.228e-6
-0.442, -2.921e-6
-0.441, -2.661e-6
-0.440, -2.436e-6
-0.439, -2.225e-6
-0.438, -2.035e-6
-0.437, -1.847e-6
-0.436, -1.654e-6
-0.435, -1.515e-6
-0.434, -1.358e-6
-0.433, -1.195e-6
-0.432, -1.086e-6
-0.431, -9.508e-7
-0.430, -8.305e-7
-0.429, -7.015e-7
-0.428, -5.717e-7
-0.427, -4.884e-7
-0.426, -3.767e-7
-0.425, -2.619e-7
-0.424, -1.880e-7
-0.423, -9.909e-8
-0.422, -6.292e-9
-0.421, 7.550e-8
-0.420, 1.848e-7
-0.419, 2.186e-7
-0.418, 3.248e-7
-0.417, 4.090e-7
-0.416, 4.703e-7
-0.415, 5.324e-7
-0.414, 6.205e-7
-0.413, 6.763e-7
-0.412, 7.628e-7
-0.411, 8.022e-7
-0.410, 9.689e-7
-0.409, 1.037e-6
-0.408, 1.014e-6
-0.407, 1.077e-6
-0.406, 1.124e-6
-0.405, 1.183e-6
-0.404, 1.261e-6
-0.403, 1.296e-6
-0.402, 1.361e-6
-0.401, 1.410e-6
-0.400, 1.438e-6
-0.399, 1.496e-6
-0.398, 1.547e-6
-0.397, 1.585e-6
-0.396, 1.648e-6
-0.395, 1.686e-6
-0.394, 1.731e-6
-0.393, 1.788e-6
-0.392, 1.809e-6
-0.391, 1.865e-6
-0.390, 1.914e-6
-0.389, 1.944e-6
-0.388, 2.011e-6
-0.387, 2.035e-6
-0.386, 2.079e-6
-0.385, 2.138e-6
-0.384, 2.145e-6
-0.383, 2.210e-6
-0.382, 2.245e-6
-0.381, 2.266e-6
-0.380, 2.348e-6
-0.379, 2.356e-6
-0.378, 2.393e-6
-0.377, 2.454e-6
-0.376, 2.462e-6
-0.375, 2.506e-6
-0.374, 2.545e-6
-0.373, 2.567e-6
-0.372, 2.635e-6
-0.371, 2.628e-6
-0.370, 2.682e-6
-0.369, 2.716e-6
-0.368, 2.743e-6
-0.367, 2.798e-6
-0.366, 2.808e-6
-0.365, 2.859e-6
-0.364, 2.922e-6
-0.363, 2.900e-6
-0.362, 2.939e-6
-0.361, 2.994e-6
-0.360, 3.003e-6
-0.359, 3.033e-6
-0.358, 3.071e-6
-0.357, 3.114e-6
-0.356, 3.152e-6
-0.355, 3.143e-6
-0.354, 3.197e-6
-0.353, 3.245e-6
-0.352, 3.263e-6
-0.351, 3.291e-6
-0.350, 3.397e-7
-0.351, -4.380e-6
-0.352, -5.548e-6
-0.353, -6.221e-6
-0.354, -6.649e-6
-0.355, -6.993e-6
-0.356, -7.321e-6
-0.357, -7.585e-6
-0.358, -7.835e-6
-0.359, -8.052e-6
-0.360, -8.231e-6
-0.361, -8.439e-6
-0.362, -8.585e-6
-0.363, -8.747e-6
-0.364, -8.919e-6
-0.365, -9.040e-6
-0.366, -9.190e-6
-0.367, -9.305e-6
-0.368, -9.405e-6
-0.369, -9.551e-6
-0.370, -9.624e-6
-0.371, -9.735e-6
-0.372, -9.830e-6
-0.373, -9.923e-6
-0.374, -1.003e-5
-0.375, -1.012e-5
-0.376, -1.020e-5
-0.377, -1.030e-5
-0.378, -1.039e-5
-0.379, -1.044e-5
-0.380, -1.053e-5
-0.381, -1.059e-5
-0.382, -1.068e-5
-0.383, -1.075e-5
-0.384, -1.081e-5
-0.385, -1.091e-5
-0.386, -1.094e-5
-0.387, -1.102e-5
-0.388, -1.111e-5
-0.389, -1.114e-5
-0.390, -1.121e-5
-0.391, -1.128e-5
-0.392, -1.132e-5
-0.393, -1.140e-5
-0.394, -1.144e-5
-0.395, -1.150e-5
-0.396, -1.158e-5
-0.397, -1.160e-5
-0.398, -1.167e-5
-0.399, -1.172e-5
-0.400, -1.175e-5
-0.401, -1.182e-5
-0.402, -1.187e-5
-0.403, -1.193e-5
-0.404, -1.198e-5
-0.405, -1.202e-5
-0.406, -1.206e-5
-0.407, -1.211e-5
-0.408, -1.215e-5
-0.409, -1.224e-5
-0.410, -1.236e-5
-0.411, -1.231e-5
-0.412, -1.237e-5
-0.413, -1.238e-5
-0.414, -1.244e-5
-0.415, -1.249e-5
-0.416, -1.252e-5
-0.417, -1.258e-5
-0.418, -1.262e-5
-0.419, -1.266e-5
-0.420, -1.273e-5
-0.421, -1.275e-5
-0.422, -1.282e-5
-0.423, -1.285e-5
-0.424, -1.289e-5
-0.425, -1.297e-5
-0.426, -1.300e-5
-0.427, -1.305e-5
-0.428, -1.311e-5
-0.429, -1.315e-5
-0.430, -1.321e-5
-0.431, -1.325e-5
-0.432, -1.328e-5
-0.433, -1.335e-5
-0.434, -1.339e-5
-0.435, -1.343e-5
-0.436, -1.350e-5
-0.437, -1.352e-5
-0.438, -1.360e-5
-0.439, -1.362e-5
-0.440, -1.368e-5
-0.441, -1.376e-5
-0.442, -1.381e-5
-0.443, -1.384e-5
-0.444, -1.391e-5
-0.445, -1.394e-5
-0.446, -1.402e-5
-0.447, -1.406e-5
-0.448, -1.409e-5
-0.449, -1.419e-5
-0.450, -1.104e-5
-0.449, -5.918e-6
-0.448, -4.641e-6
-0.447, -3.916e-6
-0.446, -3.438e-6
-0.445, -3.027e-6
-0.444, -2.657e-6
-0.443, -2.377e-6
-0.442, -2.098e-6
-0.441, -1.832e-6
-0.440, -1.630e-6
-0.439, -1.415e-6
-0.438, -1.235e-6
-0.437, -1.058e-6
-0.436, -8.942e-7
-0.435, -7.621e-7
-0.434, -6.119e-7
-0.433, -4.428e-7
-0.432, -3.452e-7
-0.431, -2.068e-7
-0.430, -1.077e-7
-0.429, 1.337e-8
-0.428, 1.290e-7
-0.427, 2.045e-7
-0.426, 3.059e-7
-0.425, 4.058e-7
-0.424, 4.742e-7
-0.423, 5.741e-7
-0.422, 6.520e-7
-0.421, 7.542e-7
-0.420, 8.321e-7
-0.419, 8.903e-7
-0.418, 9.665e-7
-0.417, 1.051e-6
-0.416, 1.099e-6
-0.415, 1.196e-6
-0.414, 1.247e-6
-0.413, 1.309e-6
-0.412, 1.382e-6
-0.411, 1.420e-6
-0.410, 1.556e-6
-0.409, 1.626e-6
-0.408, 1.606e-6
-0.407, 1.666e-6
-0.406, 1.694e-6
-0.405, 1.764e-6
-0.404, 1.828e-6
-0.403, 1.847e-6
-0.402, 1.899e-6
-0.401, 1.962e-6
-0.400, 1.991e-6
-0.399, 2.060e-6
-0.398, 2.092e-6
-0.397, 2.131e-6
-0.396, 2.209e-6
-0.395, 2.230e-6
-0.394, 2.260e-6
-0.393, 2.315e-6
-0.392, 2.361e-6
-0.391, 2.402e-6
-0.390, 2.447e-6
-0.389, 2.484e-6
-0.388, 2.535e-6
-0.387, 2.548e-6
-0.386, 2.584e-6
-0.385, 2.648e-6
-0.384, 2.662e-6
-0.383, 2.705e-6
-0.382, 2.739e-6
-0.381, 2.763e-6
-0.380, 2.830e-6
-0.379, 2.852e-6
-0.378, 2.871e-6
-0.377, 2.926e-6
-0.376, 2.936e-6
-0.375, 2.988e-6
-0.374, 3.011e-6
-0.373, 3.040e-6
-0.372, 3.115e-6
-0.371, 3.093e-6
-0.370, 3.136e-6
-0.369, 3.190e-6
-0.368, 3.195e-6
-0.367, 3.237e-6
-0.366, 3.271e-6
-0.365, 3.304e-6
-0.364, 3.355e-6
-0.363, 3.364e-6
-0.362, 3.380e-6
-0.361, 3.434e-6
-0.360, 3.445e-6
-0.359, 3.491e-6
-0.358, 3.513e-6
-0.357, 3.550e-6
-0.356, 3.591e-6
-0.355, 3.602e-6
-0.354, 3.623e-6
-0.353, 3.684e-6
-0.352, 3.701e-6
-0.351, 3.727e-6
-0.350, 7.605e-7
-0.351, -3.893e-6
-0.352, -5.032e-6
-0.353, -5.706e-6
-0.354, -6.159e-6
-0.355, -6.535e-6
-0.356, -6.844e-6
-0.357, -7.089e-6
-0.358, -7.336e-6
-0.359, -7.557e-6
-0.360, -7.739e-6
-0.361, -7.937e-6
-0.362, -8.100e-6
-0.363, -8.243e-6
-0.364, -8.406e-6
-0.365, -8.523e-6
-0.366, -8.661e-6
-0.367, -8.786e-6
-0.368, -8.896e-6
-0.369, -9.030e-6
-0.370, -9.127e-6
-0.371, -9.217e-6
-0.372, -9.336e-6
-0.373, -9.424e-6
-0.374, -9.503e-6
-0.375, -9.598e-6
-0.376, -9.675e-6
-0.377, -9.779e-6
-0.378, -9.849e-6
-0.379, -9.923e-6
-0.380, -1.000e-5
-0.381, -1.006e-5
-0.382, -1.015e-5
-0.383, -1.023e-5
-0.384, -1.028e-5
-0.385, -1.037e-5
-0.386, -1.042e-5
-0.387, -1.049e-5
-0.388, -1.057e-5
-0.389, -1.061e-5
-0.390, -1.069e-5
-0.391, -1.076e-5
-0.392, -1.079e-5
-0.393, -1.088e-5
-0.394, -1.091e-5
-0.395, -1.097e-5
-0.396, -1.105e-5
-0.397, -1.106e-5
-0.398, -1.115e-5
-0.399, -1.121e-5
-0.400, -1.124e-5
-0.401, -1.132e-5
-0.402, -1.136e-5
-0.403, -1.142e-5
-0.404, -1.149e-5
-0.405, -1.150e-5
-0.406, -1.157e-5
-0.407, -1.161e-5
-0.408, -1.166e-5
-0.409, -1.175e-5
-0.410, -1.187e-5
-0.411, -1.182e-5
-0.412, -1.187e-5
-0.413, -1.189e-5
-0.414, -1.197e-5
-0.415, -1.201e-5
-0.416, -1.204e-5
-0.417, -1.209e-5
-0.418, -1.213e-5
-0.419, -1.216e-5
-0.420, -1.222e-5
-0.421, -1.225e-5
-0.422, -1.231e-5
-0.423, -1.235e-5
-0.424, -1.240e-5
-0.425, -1.245e-5
-0.426, -1.248e-5
-0.427, -1.253e-5
-0.428, -1.259e-5
-0.429, -1.263e-5
-0.430, -1.269e-5
-0.431, -1.273e-5
-0.432, -1.276e-5
-0.433, -1.284e-5
-0.434, -1.286e-5
-0.435, -1.291e-5
-0.436, -1.297e-5
-0.437, -1.302e-5
-0.438, -1.307e-5
-0.439, -1.311e-5
-0.440, -1.316e-5
-0.441, -1.322e-5
-0.442, -1.327e-5
-0.443, -1.333e-5
-0.444, -1.339e-5
-0.445, -1.341e-5
-0.446, -1.349e-5
-0.447, -1.355e-5
-0.448, -1.357e-5
-0.449, -1.366e-5
-0.450, -1.053e-5
-0.449, -5.418e-6
-0.448, -4.157e-6
-0.447, -3.482e-6
-0.446, -2.977e-6
-0.445, -2.572e-6
-0.444, -2.205e-6
-0.443, -1.935e-6
-0.442, -1.670e-6
-0.441, -1.416e-6
-0.440, -1.221e-6
-0.439, -1.004e-6
-0.438, -8.360e-7
-0.437, -6.622e-7
-0.436, -4.813e-7
-0.435, -3.610e-7
-0.434, -2.178e-7
-0.433, -8.022e-8
-0.432, 2.438e-8
-0.431, 1.581e-7
-0.430, 2.587e-7
-0.429, 3.728e-7
-0.428, 4.782e-7
-0.427, 5.529e-7
-0.426, 6.425e-7
-0.425, 7.518e-7
-0.424, 8.289e-7
-0.423, 9.170e-7
-0.422, 1.005e-6
-0.421, 1.083e-6
-0.420, 1.167e-6
-0.419, 1.224e-6
-0.418, 1.294e-6
-0.417, 1.379e-6
-0.416, 1.432e-6
-0.415, 1.508e-6
-0.414, 1.578e-6
-0.413, 1.611e-6
-0.412, 1.688e-6
-0.411, 1.722e-6
-0.410, 1.869e-6
-0.409, 1.923e-6
-0.408, 1.899e-6
-0.407, 1.978e-6
-0.406, 2.011e-6
-0.405, 2.054e-6
-0.404, 2.116e-6
-0.403, 2.162e-6
-0.402, 2.211e-6
-0.401, 2.264e-6
-0.400, 2.282e-6
-0.399, 2.358e-6
-0.398, 2.389e-6
-0.397, 2.410e-6
-0.396, 2.493e-6
-0.395, 2.499e-6
-0.394, 2.558e-6
-0.393, 2.609e-6
-0.392, 2.631e-6
-0.391, 2.685e-6
-0.390, 2.717e-6
-0.389, 2.746e-6
-0.388, 2.803e-6
-0.387, 2.814e-6
-0.386, 2.869e-6
-0.385, 2.905e-6
-0.384, 2.933e-6
-0.383, 2.982e-6
-0.382, 3.007e-6
-0.381, 3.024e-6
-0.380, 3.081e-6
-0.379, 3.097e-6
-0.378, 3.151e-6
-0.377, 3.179e-6
-0.376, 3.217e-6
-0.375, 3.250e-6
-0.374, 3.278e-6
-0.373, 3.297e-6
-0.372, 3.337e-6
-0.371, 3.344e-6
-0.370, 3.401e-6
-0.369, 3.442e-6
-0.368, 3.458e-6
-0.367, 3.501e-6
-0.366, 3.522e-6
-0.365, 3.538e-6
-0.364, 3.601e-6
-0.363, 3.611e-6
-0.362, 3.629e-6
-0.361, 3.687e-6
-0.360, 3.700e-6
-0.359, 3.729e-6
-0.358, 3.753e-6
-0.357, 3.779e-6
-0.356, 3.828e-6
-0.355, 3.834e-6
-0.354, 3.869e-6
-0.353, 3.924e-6
-0.352, 3.921e-6
-0.351, 3.957e-6
-0.350, 9.886e-7
-0.351, -3.673e-6
-0.352, -4.769e-6
-0.353, -5.430e-6
-0.354, -5.875e-6
-0.355, -6.243e-6
-0.356, -6.572e-6
-0.357, -6.811e-6
-0.358, -7.044e-6
-0.359, -7.266e-6
-0.360, -7.442e-6
-0.361, -7.647e-6
-0.362, -7.784e-6
-0.363, -7.960e-6
-0.364, -8.117e-6
-0.365, -8.240e-6
-0.366, -8.378e-6
-0.367, -8.494e-6
-0.368, -8.583e-6
-0.369, -8.731e-6
-0.370, -8.801e-6
-0.371, -8.912e-6
-0.372, -9.033e-6
-0.373, -9.113e-6
-0.374, -9.215e-6
-0.375, -9.312e-6
-0.376, -9.377e-6
-0.377, -9.483e-6
-0.378, -9.528e-6
-0.379, -9.624e-6
-0.380, -9.714e-6
-0.381, -9.761e-6
-0.382, -9.846e-6
-0.383, -9.912e-6
-0.384, -9.964e-6
-0.385, -1.005e-5
-0.386, -1.010e-5
-0.387, -1.017e-5
-0.388, -1.025e-5
-0.389, -1.030e-5
-0.390, -1.037e-5
-0.391, -1.044e-5
-0.392, -1.048e-5
-0.393, -1.055e-5
-0.394, -1.059e-5
-0.395, -1.067e-5
-0.396, -1.073e-5
-0.397, -1.074e-5
-0.398, -1.083e-5
-0.399, -1.088e-5
-0.400, -1.092e-5
-0.401, -1.099e-5
-0.402, -1.102e-5
-0.403, -1.111e-5
-0.404, -1.116e-5
-0.405, -1.119e-5
-0.406, -1.125e-5
-0.407, -1.131e-5
-0.408, -1.134e-5
-0.409, -1.143e-5
-0.410, -1.155e-5
-0.411, -1.153e-5
-0.412, -1.157e-5
-0.413, -1.159e-5
-0.414, -1.165e-5
-0.415, -1.171e-5
-0.416, -1.172e-5
-0.417, -1.180e-5
-0.418, -1.183e-5
-0.419, -1.187e-5
-0.420, -1.193e-5
-0.421, -1.195e-5
-0.422, -1.200e-5
-0.423, -1.205e-5
-0.424, -1.207e-5
-0.425, -1.215e-5
-0.426, -1.218e-5
-0.427, -1.223e-5
-0.428, -1.229e-5
-0.429, -1.232e-5
-0.430, -1.237e-5
-0.431, -1.241e-5
-0.432, -1.244e-5
-0.433, -1.252e-5
-0.434, -1.254e-5
-0.435, -1.260e-5
-0.436, -1.266e-5
-0.437, -1.270e-5
-0.438, -1.275e-5
-0.439, -1.280e-5
-0.440, -1.284e-5
-0.441, -1.291e-5
-0.442, -1.296e-5
-0.443, -1.301e-5
-0.444, -1.306e-5
-0.445, -1.309e-5
-0.446, -1.317e-5
-0.447, -1.323e-5
-0.448, -1.325e-5
-0.449, -1.335e-5
-0.450, -1.020e-5
-0.449, -5.105e-6
-0.448, -3.895e-6
-0.447, -3.191e-6
-0.446, -2.703e-6
-0.445, -2.316e-6
-0.444, -1.944e-6
-0.443, -1.675e-6
-0.442, -1.398e-6
-0.441, -1.176e-6
-0.440, -9.665e-7
-0.439, -7.636e-7
-0.438, -5.914e-7
-0.437, -4.483e-7
-0.436, -2.524e-7
-0.435, -1.423e-7
-0.434, 8.651e-9
-0.433, 1.463e-7
-0.432, 2.375e-7
-0.431, 3.704e-7
-0.430, 4.750e-7
-0.429, 5.717e-7
-0.428, 6.889e-7
-0.427, 7.613e-7
-0.426, 8.808e-7
-0.425, 9.658e-7
-0.424, 1.033e-6
-0.423, 1.132e-6
-0.422, 1.197e-6
-0.421, 1.275e-6
-0.420, 1.367e-6
-0.419, 1.421e-6
-0.418, 1.498e-6
-0.417, 1.550e-6
-0.416, 1.616e-6
-0.415, 1.691e-6
-0.414, 1.743e-6
-0.413, 1.779e-6
-0.412, 1.877e-6
-0.411, 1.902e-6
-0.410, 2.042e-6
-0.409, 2.093e-6
-0.408, 2.092e-6
-0.407, 2.144e-6
-0.406, 2.186e-6
-0.405, 2.227e-6
-0.404, 2.297e-6
-0.403, 2.326e-6
-0.402, 2.381e-6
-0.401, 2.431e-6
-0.400, 2.455e-6
-0.399, 2.515e-6
-0.398, 2.570e-6
-0.397, 2.585e-6
-0.396, 2.653e-6
-0.395, 2.664e-6
-0.394, 2.716e-6
-0.393, 2.767e-6
-0.392, 2.786e-6
-0.391, 2.851e-6
-0.390, 2.889e-6
-0.389, 2.902e-6
-0.388, 2.958e-6
-0.387, 2.973e-6
-0.386, 3.021e-6
-0.385, 3.061e-6
-0.384, 3.077e-6
-0.383, 3.134e-6
-0.382, 3.165e-6
-0.381, 3.182e-6
-0.380, 3.244e-6
-0.379, 3.246e-6
-0.378, 3.303e-6
-0.377, 3.328e-6
-0.376, 3.361e-6
-0.375, 3.398e-6
-0.374, 3.422e-6
-0.373, 3.430e-6
-0.372, 3.493e-6
-0.371, 3.496e-6
-0.370, 3.542e-6
-0.369, 3.596e-6
-0.368, 3.592e-6
-0.367, 3.641e-6
-0.366, 3.659e-6
-0.365, 3.684e-6
-0.364, 3.729e-6
-0.363, 3.745e-6
-0.362, 3.780e-6
-0.361, 3.827e-6
-0.360, 3.831e-6
-0.359, 3.862e-6
-0.358, 3.883e-6
-0.357, 3.922e-6
-0.356, 3.961e-6
-0.355, 3.968e-6
-0.354, 4.013e-6
-0.353, 4.038e-6
-0.352, 4.048e-6
-0.351, 4.097e-6
-0.350, 1.146e-6
-0.351, -3.529e-6
-0.352, -4.605e-6
-0.353, -5.265e-6
-0.354, -5.706e-6
-0.355, -6.087e-6
-0.356, -6.410e-6
-0.357, -6.645e-6
-0.358, -6.875e-6
-0.359, -7.097e-6
-0.360, -7.265e-6
-0.361, -7.466e-6
-0.362, -7.611e-6
-0.363, -7.783e-6
-0.364, -7.943e-6
-0.365, -8.058e-6
-0.366, -8.181e-6
-0.367, -8.308e-6
-0.368, -8.400e-6
-0.369, -8.543e-6
-0.370, -8.620e-6
-0.371, -8.732e-6
-0.372, -8.847e-6
-0.373, -8.915e-6
-0.374, -9.024e-6
-0.375, -9.102e-6
-0.376, -9.192e-6
-0.377, -9.291e-6
-0.378, -9.352e-6
-0.379, -9.437e-6
-0.380, -9.507e-6
-0.381, -9.569e-6
-0.382, -9.643e-6
-0.383, -9.717e-6
-0.384, -9.782e-6
-0.385, -9.860e-6
-0.386, -9.897e-6
-0.387, -9.965e-6
-0.388, -1.004e-5
-0.389, -1.008e-5
-0.390, -1.016e-5
-0.391, -1.024e-5
-0.392, -1.028e-5
-0.393, -1.036e-5
-0.394, -1.039e-5
-0.395, -1.045e-5
-0.396, -1.053e-5
-0.397, -1.053e-5
-0.398, -1.062e-5
-0.399, -1.069e-5
-0.400, -1.072e-5
-0.401, -1.079e-5
-0.402, -1.083e-5
-0.403, -1.090e-5
-0.404, -1.094e-5
-0.405, -1.097e-5
-0.406, -1.103e-5
-0.407, -1.109e-5
-0.408, -1.113e-5
-0.409, -1.122e-5
-0.410, -1.135e-5
-0.411, -1.131e-5
-0.412, -1.135e-5
-0.413, -1.137e-5
-0.414, -1.144e-5
-0.415, -1.148e-5
-0.416, -1.153e-5
-0.417, -1.159e-5
-0.418, -1.161e-5
-0.419, -1.166e-5
-0.420, -1.172e-5
-0.421, -1.174e-5
-0.422, -1.180e-5
-0.423, -1.185e-5
-0.424, -1.189e-5
-0.425, -1.194e-5
-0.426, -1.197e-5
-0.427, -1.201e-5
-0.428, -1.208e-5
-0.429, -1.211e-5
-0.430, -1.217e-5
-0.431, -1.222e-5
-0.432, -1.224e-5
-0.433, -1.230e-5
-0.434, -1.233e-5
-0.435, -1.238e-5
-0.436, -1.245e-5
-0.437, -1.247e-5
-0.438, -1.254e-5
-0.439, -1.258e-5
-0.440, -1.262e-5
-0.441, -1.270e-5
-0.442, -1.271e-5
-0.443, -1.278e-5
-0.444, -1.286e-5
-0.445, -1.287e-5
-0.446, -1.294e-5
-0.447, -1.300e-5
-0.448, -1.303e-5
-0.449, -1.311e-5
-0.450, -9.982e-6
-0.449, -4.886e-6
-0.448, -3.705e-6
-0.447, -3.018e-6
-0.446, -2.517e-6
-0.445, -2.130e-6
-0.444, -1.781e-6
-0.443, -1.481e-6
-0.442, -1.227e-6
-0.441, -1.004e-6
-0.440, -8.187e-7
-0.439, -6.024e-7
-0.438, -4.333e-7
-0.437, -2.823e-7
-0.436, -9.988e-8
-0.435, 1.966e-8
-0.434, 1.510e-7
-0.433, 2.941e-7
-0.432, 3.688e-7
-0.431, 5.246e-7
-0.430, 6.134e-7
-0.429, 7.267e-7
-0.428, 8.376e-7
-0.427, 9.154e-7
-0.426, 1.011e-6
-0.425, 1.113e-6
-0.424, 1.170e-6
-0.423, 1.260e-6
-0.422, 1.350e-6
-0.421, 1.404e-6
-0.420, 1.486e-6
-0.419, 1.541e-6
-0.418, 1.615e-6
-0.417, 1.707e-6
-0.416, 1.736e-6
-0.415, 1.829e-6
-0.414, 1.872e-6
-0.413, 1.910e-6
-0.412, 1.987e-6
-0.411, 2.031e-6
-0.410, 2.183e-6
-0.409, 2.229e-6
-0.408, 2.214e-6
-0.407, 2.274e-6
-0.406, 2.306e-6
-0.405, 2.351e-6
-0.404, 2.411e-6
-0.403, 2.452e-6
-0.402, 2.495e-6
-0.401, 2.572e-6
-0.400, 2.569e-6
-0.399, 2.630e-6
-0.398, 2.668e-6
-0.397, 2.693e-6
-0.396, 2.768e-6
-0.395, 2.777e-6
-0.394, 2.845e-6
-0.393, 2.881e-6
-0.392, 2.885e-6
-0.391, 2.952e-6
-0.390, 2.985e-6
-0.389, 3.022e-6
-0.388, 3.061e-6
-0.387, 3.085e-6
-0.386, 3.133e-6
-0.385, 3.165e-6
-0.384, 3.178e-6
-0.383, 3.226e-6
-0.382, 3.275e-6
-0.381, 3.290e-6
-0.380, 3.346e-6
-0.379, 3.370e-6
-0.378, 3.389e-6
-0.377, 3.449e-6
-0.376, 3.452e-6
-0.375, 3.491e-6
-0.374, 3.520e-6
-0.373, 3.544e-6
-0.372, 3.606e-6
-0.371, 3.596e-6
-0.370, 3.643e-6
-0.369, 3.677e-6
-0.368, 3.690e-6
-0.367, 3.745e-6
-0.366, 3.754e-6
-0.365, 3.798e-6
-0.364, 3.832e-6
-0.363, 3.839e-6
-0.362, 3.869e-6
-0.361, 3.917e-6
-0.360, 3.916e-6
-0.359, 3.967e-6
-0.358, 3.987e-6
-0.357, 4.020e-6
-0.356, 4.050e-6
-0.355, 4.060e-6
-0.354, 4.092e-6
-0.353, 4.140e-6
-0.352, 4.146e-6
-0.351, 4.183e-6
-0.350, 1.245e-6
-0.351, -3.419e-6
-0.352, -4.491e-6
-0.353, -5.148e-6
-0.354, -5.588e-6
-0.355, -5.939e-6
-0.356, -6.274e-6
-0.357, -6.500e-6
-0.358, -6.757e-6
-0.359, -6.949e-6
-0.360, -7.145e-6
-0.361, -7.323e-6
-0.362, -7.466e-6
-0.363, -7.638e-6
-0.364, -7.792e-6
-0.365, -7.913e-6
-0.366, -8.056e-6
-0.367, -8.170e-6
-0.368, -8.276e-6
-0.369, -8.390e-6
-0.370, -8.487e-6
-0.371, -8.583e-6
-0.372, -8.699e-6
-0.373, -8.774e-6
-0.374, -8.888e-6
-0.375, -8.969e-6
-0.376, -9.053e-6
-0.377, -9.146e-6
-0.378, -9.205e-6
-0.379, -9.278e-6
-0.380, -9.374e-6
-0.381, -9.426e-6
-0.382, -9.517e-6
-0.383, -9.576e-6
-0.384, -9.626e-6
-0.385, -9.724e-6
-0.386, -9.758e-6
-0.387, -9.831e-6
-0.388, -9.908e-6
-0.389, -9.945e-6
-0.390, -1.002e-5
-0.391, -1.008e-5
-0.392, -1.013e-5
-0.393, -1.020e-5
-0.394, -1.024e-5
-0.395, -1.031e-5
-0.396, -1.038e-5
-0.397, -1.040e-5
-0.398, -1.048e-5
-0.399, -1.053e-5
-0.400, -1.056e-5
-0.401, -1.064e-5
-0.402, -1.068e-5
-0.403, -1.074e-5
-0.404, -1.081e-5
-0.405, -1.083e-5
-0.406, -1.088e-5
-0.407, -1.092e-5
-0.408, -1.097e-5
-0.409, -1.107e-5
-0.410, -1.119e-5
-0.411, -1.115e-5
-0.412, -1.121e-5
-0.413, -1.122e-5
-0.414, -1.128e-5
-0.415, -1.131e-5
-0.416, -1.138e-5
-0.417, -1.143e-5
-0.418, -1.145e-5
-0.419, -1.151e-5
-0.420, -1.157e-5
-0.421, -1.159e-5
-0.422, -1.163e-5
-0.423, -1.168e-5
-0.424, -1.174e-5
-0.425, -1.180e-5
-0.426, -1.182e-5
-0.427, -1.186e-5
-0.428, -1.194e-5
-0.429, -1.195e-5
-0.430, -1.200e-5
-0.431, -1.206e-5
-0.432, -1.208e-5
-0.433, -1.215e-5
-0.434, -1.219e-5
-0.435, -1.222e-5
-0.436, -1.228e-5
-0.437, -1.230e-5
-0.438, -1.238e-5
-0.439, -1.242e-5
-0.440, -1.247e-5
-0.441, -1.254e-5
-0.442, -1.256e-5
-0.443, -1.262e-5
-0.444, -1.266e-5
-0.445, -1.271e-5
-0.446, -1.279e-5
-0.447, -1.283e-5
-0.448, -1.286e-5
-0.449, -1.295e-5
