# Supplementary material for: The synergistic effect of Hf-O-Ru bonds and oxygen vacancies in Ru/HfO2 for enhanced hydrogen evolution
Source: Nat Commun. 2022 Mar 11;13:1270. doi: 10.1038/s41467-022-28947-9 (PMC8917135; doi:10.1038/s41467-022-28947-9)
Supplement: Supplementary file 3 — Source Data [file 41467_2022_28947_MOESM3_ESM.zip › source data-1/Figure 3/Figure 3d/Vo-RuHfO2-P/cv-60.txt]

Nov. 27, 2020   12:37:46
Cyclic Voltammetry
File: cv-60
Data Source:  Experiment
Instrument Model:  CHI760E
Header: 
Note: 

Init E (V) = -0.45
High E (V) = -0.35
Low E (V) = -0.45
Init P/N = P
Scan Rate (V/s) = 0.06
Segment = 12
Sample Interval (V) = 0.001
Quiet Time (sec) = 2
Sensitivity (A/V) = 0.001

Segment 1:

Segment 2:

Segment 3:

Segment 4:

Segment 5:

Segment 6:

Segment 7:

Segment 8:

Segment 9:

Segment 10:

Segment 11:

Segment 12:

Potential/V, Current/A

-0.450, -3.427e-6
-0.449, -8.317e-7
-0.448, -1.366e-7
-0.447, 3.791e-7
-0.446, 7.403e-7
-0.445, 1.042e-6
-0.444, 1.303e-6
-0.443, 1.505e-6
-0.442, 1.720e-6
-0.441, 1.953e-6
-0.440, 2.079e-6
-0.439, 2.247e-6
-0.438, 2.434e-6
-0.437, 2.545e-6
-0.436, 2.690e-6
-0.435, 2.848e-6
-0.434, 2.940e-6
-0.433, 3.129e-6
-0.432, 3.168e-6
-0.431, 3.275e-6
-0.430, 3.450e-6
-0.429, 3.534e-6
-0.428, 3.636e-6
-0.427, 3.725e-6
-0.426, 3.789e-6
-0.425, 3.931e-6
-0.424, 3.956e-6
-0.423, 4.071e-6
-0.422, 4.177e-6
-0.421, 4.233e-6
-0.420, 4.301e-6
-0.419, 4.380e-6
-0.418, 4.468e-6
-0.417, 4.560e-6
-0.416, 4.604e-6
-0.415, 4.682e-6
-0.414, 4.769e-6
-0.413, 4.793e-6
-0.412, 4.873e-6
-0.411, 4.968e-6
-0.410, 5.163e-6
-0.409, 5.158e-6
-0.408, 5.140e-6
-0.407, 5.181e-6
-0.406, 5.299e-6
-0.405, 5.327e-6
-0.404, 5.396e-6
-0.403, 5.440e-6
-0.402, 5.476e-6
-0.401, 5.575e-6
-0.400, 5.551e-6
-0.399, 5.652e-6
-0.398, 5.729e-6
-0.397, 5.733e-6
-0.396, 5.798e-6
-0.395, 5.830e-6
-0.394, 5.883e-6
-0.393, 6.002e-6
-0.392, 5.971e-6
-0.391, 6.036e-6
-0.390, 6.124e-6
-0.389, 6.104e-6
-0.388, 6.170e-6
-0.387, 6.254e-6
-0.386, 6.249e-6
-0.385, 6.349e-6
-0.384, 6.316e-6
-0.383, 6.367e-6
-0.382, 6.443e-6
-0.381, 6.446e-6
-0.380, 6.518e-6
-0.379, 6.550e-6
-0.378, 6.582e-6
-0.377, 6.634e-6
-0.376, 6.636e-6
-0.375, 6.691e-6
-0.374, 6.759e-6
-0.373, 6.751e-6
-0.372, 6.792e-6
-0.371, 6.816e-6
-0.370, 6.858e-6
-0.369, 6.950e-6
-0.368, 6.919e-6
-0.367, 6.960e-6
-0.366, 7.021e-6
-0.365, 7.012e-6
-0.364, 7.056e-6
-0.363, 7.108e-6
-0.362, 7.102e-6
-0.361, 7.194e-6
-0.360, 7.174e-6
-0.359, 7.193e-6
-0.358, 7.263e-6
-0.357, 7.285e-6
-0.356, 7.314e-6
-0.355, 7.347e-6
-0.354, 7.341e-6
-0.353, 7.417e-6
-0.352, 7.415e-6
-0.351, 7.467e-6
-0.350, 8.040e-7
-0.351, -3.878e-6
-0.352, -5.170e-6
-0.353, -6.031e-6
-0.354, -6.653e-6
-0.355, -7.104e-6
-0.356, -7.558e-6
-0.357, -7.888e-6
-0.358, -8.218e-6
-0.359, -8.547e-6
-0.360, -8.766e-6
-0.361, -9.001e-6
-0.362, -9.273e-6
-0.363, -9.449e-6
-0.364, -9.702e-6
-0.365, -9.853e-6
-0.366, -1.001e-5
-0.367, -1.022e-5
-0.368, -1.034e-5
-0.369, -1.053e-5
-0.370, -1.072e-5
-0.371, -1.080e-5
-0.372, -1.100e-5
-0.373, -1.107e-5
-0.374, -1.122e-5
-0.375, -1.138e-5
-0.376, -1.148e-5
-0.377, -1.161e-5
-0.378, -1.172e-5
-0.379, -1.181e-5
-0.380, -1.194e-5
-0.381, -1.199e-5
-0.382, -1.210e-5
-0.383, -1.225e-5
-0.384, -1.229e-5
-0.385, -1.236e-5
-0.386, -1.250e-5
-0.387, -1.254e-5
-0.388, -1.268e-5
-0.389, -1.272e-5
-0.390, -1.282e-5
-0.391, -1.292e-5
-0.392, -1.298e-5
-0.393, -1.305e-5
-0.394, -1.317e-5
-0.395, -1.321e-5
-0.396, -1.333e-5
-0.397, -1.333e-5
-0.398, -1.345e-5
-0.399, -1.354e-5
-0.400, -1.357e-5
-0.401, -1.368e-5
-0.402, -1.373e-5
-0.403, -1.379e-5
-0.404, -1.391e-5
-0.405, -1.391e-5
-0.406, -1.400e-5
-0.407, -1.410e-5
-0.408, -1.413e-5
-0.409, -1.431e-5
-0.410, -1.436e-5
-0.411, -1.434e-5
-0.412, -1.446e-5
-0.413, -1.446e-5
-0.414, -1.451e-5
-0.415, -1.461e-5
-0.416, -1.465e-5
-0.417, -1.472e-5
-0.418, -1.481e-5
-0.419, -1.482e-5
-0.420, -1.490e-5
-0.421, -1.492e-5
-0.422, -1.498e-5
-0.423, -1.508e-5
-0.424, -1.512e-5
-0.425, -1.520e-5
-0.426, -1.524e-5
-0.427, -1.529e-5
-0.428, -1.538e-5
-0.429, -1.542e-5
-0.430, -1.549e-5
-0.431, -1.559e-5
-0.432, -1.556e-5
-0.433, -1.566e-5
-0.434, -1.574e-5
-0.435, -1.576e-5
-0.436, -1.589e-5
-0.437, -1.589e-5
-0.438, -1.596e-5
-0.439, -1.605e-5
-0.440, -1.608e-5
-0.441, -1.616e-5
-0.442, -1.626e-5
-0.443, -1.629e-5
-0.444, -1.637e-5
-0.445, -1.636e-5
-0.446, -1.647e-5
-0.447, -1.657e-5
-0.448, -1.657e-5
-0.449, -1.668e-5
-0.450, -9.553e-6
-0.449, -4.407e-6
-0.448, -3.098e-6
-0.447, -2.172e-6
-0.446, -1.501e-6
-0.445, -1.015e-6
-0.444, -5.237e-7
-0.443, -1.295e-7
-0.442, 1.880e-7
-0.441, 5.219e-7
-0.440, 7.297e-7
-0.439, 9.975e-7
-0.438, 1.297e-6
-0.437, 1.478e-6
-0.436, 1.689e-6
-0.435, 1.876e-6
-0.434, 2.025e-6
-0.433, 2.248e-6
-0.432, 2.390e-6
-0.431, 2.533e-6
-0.430, 2.711e-6
-0.429, 2.849e-6
-0.428, 2.959e-6
-0.427, 3.092e-6
-0.426, 3.197e-6
-0.425, 3.379e-6
-0.424, 3.435e-6
-0.423, 3.543e-6
-0.422, 3.671e-6
-0.421, 3.743e-6
-0.420, 3.875e-6
-0.419, 3.971e-6
-0.418, 4.036e-6
-0.417, 4.177e-6
-0.416, 4.195e-6
-0.415, 4.288e-6
-0.414, 4.434e-6
-0.413, 4.452e-6
-0.412, 4.538e-6
-0.411, 4.641e-6
-0.410, 4.840e-6
-0.409, 4.834e-6
-0.408, 4.844e-6
-0.407, 4.917e-6
-0.406, 5.021e-6
-0.405, 5.063e-6
-0.404, 5.121e-6
-0.403, 5.178e-6
-0.402, 5.259e-6
-0.401, 5.327e-6
-0.400, 5.333e-6
-0.399, 5.416e-6
-0.398, 5.488e-6
-0.397, 5.490e-6
-0.396, 5.611e-6
-0.395, 5.647e-6
-0.394, 5.666e-6
-0.393, 5.778e-6
-0.392, 5.757e-6
-0.391, 5.844e-6
-0.390, 5.949e-6
-0.389, 5.953e-6
-0.388, 6.019e-6
-0.387, 6.060e-6
-0.386, 6.066e-6
-0.385, 6.171e-6
-0.384, 6.191e-6
-0.383, 6.233e-6
-0.382, 6.301e-6
-0.381, 6.316e-6
-0.380, 6.354e-6
-0.379, 6.407e-6
-0.378, 6.465e-6
-0.377, 6.537e-6
-0.376, 6.526e-6
-0.375, 6.574e-6
-0.374, 6.627e-6
-0.373, 6.643e-6
-0.372, 6.689e-6
-0.371, 6.734e-6
-0.370, 6.777e-6
-0.369, 6.834e-6
-0.368, 6.800e-6
-0.367, 6.859e-6
-0.366, 6.955e-6
-0.365, 6.958e-6
-0.364, 6.988e-6
-0.363, 7.033e-6
-0.362, 7.032e-6
-0.361, 7.115e-6
-0.360, 7.132e-6
-0.359, 7.152e-6
-0.358, 7.216e-6
-0.357, 7.223e-6
-0.356, 7.262e-6
-0.355, 7.296e-6
-0.354, 7.323e-6
-0.353, 7.400e-6
-0.352, 7.400e-6
-0.351, 7.436e-6
-0.350, 7.851e-7
-0.351, -3.862e-6
-0.352, -5.066e-6
-0.353, -5.930e-6
-0.354, -6.518e-6
-0.355, -6.975e-6
-0.356, -7.443e-6
-0.357, -7.739e-6
-0.358, -8.018e-6
-0.359, -8.362e-6
-0.360, -8.560e-6
-0.361, -8.850e-6
-0.362, -9.076e-6
-0.363, -9.247e-6
-0.364, -9.490e-6
-0.365, -9.623e-6
-0.366, -9.791e-6
-0.367, -9.997e-6
-0.368, -1.012e-5
-0.369, -1.029e-5
-0.370, -1.042e-5
-0.371, -1.056e-5
-0.372, -1.073e-5
-0.373, -1.081e-5
-0.374, -1.097e-5
-0.375, -1.112e-5
-0.376, -1.119e-5
-0.377, -1.132e-5
-0.378, -1.144e-5
-0.379, -1.154e-5
-0.380, -1.170e-5
-0.381, -1.172e-5
-0.382, -1.182e-5
-0.383, -1.195e-5
-0.384, -1.200e-5
-0.385, -1.210e-5
-0.386, -1.221e-5
-0.387, -1.226e-5
-0.388, -1.237e-5
-0.389, -1.240e-5
-0.390, -1.252e-5
-0.391, -1.263e-5
-0.392, -1.268e-5
-0.393, -1.275e-5
-0.394, -1.282e-5
-0.395, -1.290e-5
-0.396, -1.300e-5
-0.397, -1.302e-5
-0.398, -1.314e-5
-0.399, -1.322e-5
-0.400, -1.324e-5
-0.401, -1.334e-5
-0.402, -1.342e-5
-0.403, -1.347e-5
-0.404, -1.359e-5
-0.405, -1.361e-5
-0.406, -1.365e-5
-0.407, -1.377e-5
-0.408, -1.380e-5
-0.409, -1.401e-5
-0.410, -1.406e-5
-0.411, -1.401e-5
-0.412, -1.411e-5
-0.413, -1.413e-5
-0.414, -1.419e-5
-0.415, -1.430e-5
-0.416, -1.434e-5
-0.417, -1.439e-5
-0.418, -1.445e-5
-0.419, -1.449e-5
-0.420, -1.458e-5
-0.421, -1.463e-5
-0.422, -1.466e-5
-0.423, -1.477e-5
-0.424, -1.479e-5
-0.425, -1.485e-5
-0.426, -1.493e-5
-0.427, -1.497e-5
-0.428, -1.509e-5
-0.429, -1.510e-5
-0.430, -1.514e-5
-0.431, -1.525e-5
-0.432, -1.525e-5
-0.433, -1.535e-5
-0.434, -1.541e-5
-0.435, -1.545e-5
-0.436, -1.554e-5
-0.437, -1.557e-5
-0.438, -1.562e-5
-0.439, -1.574e-5
-0.440, -1.578e-5
-0.441, -1.584e-5
-0.442, -1.591e-5
-0.443, -1.595e-5
-0.444, -1.606e-5
-0.445, -1.608e-5
-0.446, -1.617e-5
-0.447, -1.624e-5
-0.448, -1.625e-5
-0.449, -1.636e-5
-0.450, -9.278e-6
-0.449, -4.158e-6
-0.448, -2.847e-6
-0.447, -1.914e-6
-0.446, -1.249e-6
-0.445, -7.502e-7
-0.444, -2.794e-7
-0.443, 6.169e-8
-0.442, 4.063e-7
-0.441, 7.426e-7
-0.440, 9.834e-7
-0.439, 1.230e-6
-0.438, 1.507e-6
-0.437, 1.669e-6
-0.436, 1.861e-6
-0.435, 2.068e-6
-0.434, 2.251e-6
-0.433, 2.438e-6
-0.432, 2.567e-6
-0.431, 2.709e-6
-0.430, 2.896e-6
-0.429, 3.019e-6
-0.428, 3.151e-6
-0.427, 3.287e-6
-0.426, 3.387e-6
-0.425, 3.524e-6
-0.424, 3.576e-6
-0.423, 3.704e-6
-0.422, 3.864e-6
-0.421, 3.917e-6
-0.420, 4.013e-6
-0.419, 4.118e-6
-0.418, 4.173e-6
-0.417, 4.331e-6
-0.416, 4.367e-6
-0.415, 4.438e-6
-0.414, 4.573e-6
-0.413, 4.576e-6
-0.412, 4.662e-6
-0.411, 4.779e-6
-0.410, 4.976e-6
-0.409, 4.985e-6
-0.408, 4.991e-6
-0.407, 5.038e-6
-0.406, 5.117e-6
-0.405, 5.162e-6
-0.404, 5.265e-6
-0.403, 5.314e-6
-0.402, 5.346e-6
-0.401, 5.462e-6
-0.400, 5.443e-6
-0.399, 5.523e-6
-0.398, 5.639e-6
-0.397, 5.607e-6
-0.396, 5.718e-6
-0.395, 5.744e-6
-0.394, 5.781e-6
-0.393, 5.886e-6
-0.392, 5.902e-6
-0.391, 5.953e-6
-0.390, 6.044e-6
-0.389, 6.037e-6
-0.388, 6.087e-6
-0.387, 6.158e-6
-0.386, 6.197e-6
-0.385, 6.275e-6
-0.384, 6.269e-6
-0.383, 6.323e-6
-0.382, 6.386e-6
-0.381, 6.410e-6
-0.380, 6.463e-6
-0.379, 6.512e-6
-0.378, 6.545e-6
-0.377, 6.591e-6
-0.376, 6.601e-6
-0.375, 6.654e-6
-0.374, 6.724e-6
-0.373, 6.718e-6
-0.372, 6.774e-6
-0.371, 6.797e-6
-0.370, 6.827e-6
-0.369, 6.914e-6
-0.368, 6.901e-6
-0.367, 6.956e-6
-0.366, 7.013e-6
-0.365, 7.006e-6
-0.364, 7.062e-6
-0.363, 7.122e-6
-0.362, 7.119e-6
-0.361, 7.193e-6
-0.360, 7.191e-6
-0.359, 7.219e-6
-0.358, 7.282e-6
-0.357, 7.328e-6
-0.356, 7.340e-6
-0.355, 7.379e-6
-0.354, 7.399e-6
-0.353, 7.449e-6
-0.352, 7.462e-6
-0.351, 7.508e-6
-0.350, 9.114e-7
-0.351, -3.744e-6
-0.352, -4.965e-6
-0.353, -5.812e-6
-0.354, -6.418e-6
-0.355, -6.839e-6
-0.356, -7.268e-6
-0.357, -7.579e-6
-0.358, -7.903e-6
-0.359, -8.219e-6
-0.360, -8.457e-6
-0.361, -8.665e-6
-0.362, -8.885e-6
-0.363, -9.095e-6
-0.364, -9.330e-6
-0.365, -9.473e-6
-0.366, -9.656e-6
-0.367, -9.842e-6
-0.368, -9.939e-6
-0.369, -1.011e-5
-0.370, -1.027e-5
-0.371, -1.039e-5
-0.372, -1.058e-5
-0.373, -1.065e-5
-0.374, -1.077e-5
-0.375, -1.095e-5
-0.376, -1.101e-5
-0.377, -1.116e-5
-0.378, -1.130e-5
-0.379, -1.135e-5
-0.380, -1.148e-5
-0.381, -1.152e-5
-0.382, -1.164e-5
-0.383, -1.179e-5
-0.384, -1.183e-5
-0.385, -1.191e-5
-0.386, -1.204e-5
-0.387, -1.208e-5
-0.388, -1.220e-5
-0.389, -1.225e-5
-0.390, -1.234e-5
-0.391, -1.244e-5
-0.392, -1.246e-5
-0.393, -1.257e-5
-0.394, -1.266e-5
-0.395, -1.272e-5
-0.396, -1.281e-5
-0.397, -1.281e-5
-0.398, -1.292e-5
-0.399, -1.304e-5
-0.400, -1.306e-5
-0.401, -1.318e-5
-0.402, -1.323e-5
-0.403, -1.327e-5
-0.404, -1.337e-5
-0.405, -1.341e-5
-0.406, -1.348e-5
-0.407, -1.358e-5
-0.408, -1.362e-5
-0.409, -1.380e-5
-0.410, -1.384e-5
-0.411, -1.383e-5
-0.412, -1.392e-5
-0.413, -1.396e-5
-0.414, -1.400e-5
-0.415, -1.408e-5
-0.416, -1.413e-5
-0.417, -1.418e-5
-0.418, -1.427e-5
-0.419, -1.431e-5
-0.420, -1.442e-5
-0.421, -1.441e-5
-0.422, -1.446e-5
-0.423, -1.457e-5
-0.424, -1.460e-5
-0.425, -1.466e-5
-0.426, -1.474e-5
-0.427, -1.477e-5
-0.428, -1.488e-5
-0.429, -1.489e-5
-0.430, -1.496e-5
-0.431, -1.505e-5
-0.432, -1.508e-5
-0.433, -1.513e-5
-0.434, -1.521e-5
-0.435, -1.525e-5
-0.436, -1.536e-5
-0.437, -1.539e-5
-0.438, -1.544e-5
-0.439, -1.553e-5
-0.440, -1.556e-5
-0.441, -1.565e-5
-0.442, -1.571e-5
-0.443, -1.578e-5
-0.444, -1.588e-5
-0.445, -1.586e-5
-0.446, -1.596e-5
-0.447, -1.606e-5
-0.448, -1.609e-5
-0.449, -1.618e-5
-0.450, -9.100e-6
-0.449, -3.972e-6
-0.448, -2.654e-6
-0.447, -1.770e-6
-0.446, -1.092e-6
-0.445, -6.251e-7
-0.444, -1.732e-7
-0.443, 2.340e-7
-0.442, 5.290e-7
-0.441, 8.831e-7
-0.440, 1.086e-6
-0.439, 1.341e-6
-0.438, 1.597e-6
-0.437, 1.802e-6
-0.436, 1.991e-6
-0.435, 2.194e-6
-0.434, 2.352e-6
-0.433, 2.541e-6
-0.432, 2.660e-6
-0.431, 2.822e-6
-0.430, 3.001e-6
-0.429, 3.106e-6
-0.428, 3.248e-6
-0.427, 3.348e-6
-0.426, 3.458e-6
-0.425, 3.638e-6
-0.424, 3.694e-6
-0.423, 3.794e-6
-0.422, 3.931e-6
-0.421, 3.984e-6
-0.420, 4.108e-6
-0.419, 4.197e-6
-0.418, 4.264e-6
-0.417, 4.379e-6
-0.416, 4.444e-6
-0.415, 4.492e-6
-0.414, 4.630e-6
-0.413, 4.669e-6
-0.412, 4.750e-6
-0.411, 4.838e-6
-0.410, 5.056e-6
-0.409, 5.032e-6
-0.408, 5.055e-6
-0.407, 5.111e-6
-0.406, 5.208e-6
-0.405, 5.225e-6
-0.404, 5.305e-6
-0.403, 5.366e-6
-0.402, 5.402e-6
-0.401, 5.526e-6
-0.400, 5.497e-6
-0.399, 5.584e-6
-0.398, 5.665e-6
-0.397, 5.672e-6
-0.396, 5.743e-6
-0.395, 5.823e-6
-0.394, 5.834e-6
-0.393, 5.954e-6
-0.392, 5.925e-6
-0.391, 5.988e-6
-0.390, 6.091e-6
-0.389, 6.104e-6
-0.388, 6.161e-6
-0.387, 6.216e-6
-0.386, 6.236e-6
-0.385, 6.312e-6
-0.384, 6.311e-6
-0.383, 6.378e-6
-0.382, 6.442e-6
-0.381, 6.437e-6
-0.380, 6.511e-6
-0.379, 6.536e-6
-0.378, 6.570e-6
-0.377, 6.657e-6
-0.376, 6.648e-6
-0.375, 6.702e-6
-0.374, 6.741e-6
-0.373, 6.751e-6
-0.372, 6.803e-6
-0.371, 6.851e-6
-0.370, 6.863e-6
-0.369, 6.958e-6
-0.368, 6.922e-6
-0.367, 6.967e-6
-0.366, 7.054e-6
-0.365, 7.069e-6
-0.364, 7.080e-6
-0.363, 7.159e-6
-0.362, 7.154e-6
-0.361, 7.212e-6
-0.360, 7.213e-6
-0.359, 7.275e-6
-0.358, 7.334e-6
-0.357, 7.327e-6
-0.356, 7.384e-6
-0.355, 7.405e-6
-0.354, 7.438e-6
-0.353, 7.512e-6
-0.352, 7.498e-6
-0.351, 7.541e-6
-0.350, 9.433e-7
-0.351, -3.694e-6
-0.352, -4.885e-6
-0.353, -5.733e-6
-0.354, -6.328e-6
-0.355, -6.765e-6
-0.356, -7.199e-6
-0.357, -7.515e-6
-0.358, -7.817e-6
-0.359, -8.114e-6
-0.360, -8.336e-6
-0.361, -8.578e-6
-0.362, -8.809e-6
-0.363, -9.021e-6
-0.364, -9.226e-6
-0.365, -9.363e-6
-0.366, -9.546e-6
-0.367, -9.722e-6
-0.368, -9.842e-6
-0.369, -1.002e-5
-0.370, -1.015e-5
-0.371, -1.024e-5
-0.372, -1.045e-5
-0.373, -1.053e-5
-0.374, -1.068e-5
-0.375, -1.084e-5
-0.376, -1.090e-5
-0.377, -1.102e-5
-0.378, -1.114e-5
-0.379, -1.122e-5
-0.380, -1.138e-5
-0.381, -1.143e-5
-0.382, -1.153e-5
-0.383, -1.165e-5
-0.384, -1.171e-5
-0.385, -1.180e-5
-0.386, -1.192e-5
-0.387, -1.197e-5
-0.388, -1.208e-5
-0.389, -1.211e-5
-0.390, -1.221e-5
-0.391, -1.233e-5
-0.392, -1.236e-5
-0.393, -1.245e-5
-0.394, -1.253e-5
-0.395, -1.257e-5
-0.396, -1.271e-5
-0.397, -1.269e-5
-0.398, -1.280e-5
-0.399, -1.293e-5
-0.400, -1.294e-5
-0.401, -1.301e-5
-0.402, -1.311e-5
-0.403, -1.316e-5
-0.404, -1.326e-5
-0.405, -1.328e-5
-0.406, -1.333e-5
-0.407, -1.343e-5
-0.408, -1.347e-5
-0.409, -1.368e-5
-0.410, -1.372e-5
-0.411, -1.370e-5
-0.412, -1.380e-5
-0.413, -1.379e-5
-0.414, -1.387e-5
-0.415, -1.396e-5
-0.416, -1.401e-5
-0.417, -1.408e-5
-0.418, -1.414e-5
-0.419, -1.414e-5
-0.420, -1.427e-5
-0.421, -1.430e-5
-0.422, -1.433e-5
-0.423, -1.446e-5
-0.424, -1.447e-5
-0.425, -1.452e-5
-0.426, -1.462e-5
-0.427, -1.463e-5
-0.428, -1.477e-5
-0.429, -1.478e-5
-0.430, -1.484e-5
-0.431, -1.490e-5
-0.432, -1.493e-5
-0.433, -1.501e-5
-0.434, -1.508e-5
-0.435, -1.513e-5
-0.436, -1.521e-5
-0.437, -1.522e-5
-0.438, -1.530e-5
-0.439, -1.539e-5
-0.440, -1.543e-5
-0.441, -1.553e-5
-0.442, -1.559e-5
-0.443, -1.561e-5
-0.444, -1.574e-5
-0.445, -1.574e-5
-0.446, -1.583e-5
-0.447, -1.593e-5
-0.448, -1.592e-5
-0.449, -1.602e-5
-0.450, -8.966e-6
-0.449, -3.872e-6
-0.448, -2.570e-6
-0.447, -1.674e-6
-0.446, -9.874e-7
-0.445, -5.001e-7
-0.444, -6.104e-8
-0.443, 3.072e-7
-0.442, 6.140e-7
-0.441, 9.539e-7
-0.440, 1.186e-6
-0.439, 1.431e-6
-0.438, 1.684e-6
-0.437, 1.847e-6
-0.436, 2.058e-6
-0.435, 2.241e-6
-0.434, 2.422e-6
-0.433, 2.633e-6
-0.432, 2.717e-6
-0.431, 2.889e-6
-0.430, 3.063e-6
-0.429, 3.154e-6
-0.428, 3.307e-6
-0.427, 3.458e-6
-0.426, 3.530e-6
-0.425, 3.680e-6
-0.424, 3.743e-6
-0.423, 3.842e-6
-0.422, 3.993e-6
-0.421, 4.059e-6
-0.420, 4.150e-6
-0.419, 4.252e-6
-0.418, 4.296e-6
-0.417, 4.406e-6
-0.416, 4.498e-6
-0.415, 4.577e-6
-0.414, 4.674e-6
-0.413, 4.700e-6
-0.412, 4.800e-6
-0.411, 4.871e-6
-0.410, 5.107e-6
-0.409, 5.096e-6
-0.408, 5.086e-6
-0.407, 5.150e-6
-0.406, 5.231e-6
-0.405, 5.270e-6
-0.404, 5.356e-6
-0.403, 5.424e-6
-0.402, 5.450e-6
-0.401, 5.556e-6
-0.400, 5.534e-6
-0.399, 5.612e-6
-0.398, 5.722e-6
-0.397, 5.724e-6
-0.396, 5.790e-6
-0.395, 5.859e-6
-0.394, 5.860e-6
-0.393, 5.958e-6
-0.392, 5.972e-6
-0.391, 6.067e-6
-0.390, 6.130e-6
-0.389, 6.128e-6
-0.388, 6.172e-6
-0.387, 6.220e-6
-0.386, 6.276e-6
-0.385, 6.342e-6
-0.384, 6.368e-6
-0.383, 6.399e-6
-0.382, 6.460e-6
-0.381, 6.447e-6
-0.380, 6.541e-6
-0.379, 6.591e-6
-0.378, 6.602e-6
-0.377, 6.687e-6
-0.376, 6.652e-6
-0.375, 6.686e-6
-0.374, 6.790e-6
-0.373, 6.798e-6
-0.372, 6.832e-6
-0.371, 6.858e-6
-0.370, 6.871e-6
-0.369, 6.964e-6
-0.368, 6.948e-6
-0.367, 7.014e-6
-0.366, 7.068e-6
-0.365, 7.087e-6
-0.364, 7.106e-6
-0.363, 7.150e-6
-0.362, 7.180e-6
-0.361, 7.270e-6
-0.360, 7.248e-6
-0.359, 7.288e-6
-0.358, 7.348e-6
-0.357, 7.329e-6
-0.356, 7.409e-6
-0.355, 7.440e-6
-0.354, 7.446e-6
-0.353, 7.554e-6
-0.352, 7.502e-6
-0.351, 7.553e-6
-0.350, 9.680e-7
-0.351, -3.636e-6
-0.352, -4.855e-6
-0.353, -5.684e-6
-0.354, -6.291e-6
-0.355, -6.717e-6
-0.356, -7.148e-6
-0.357, -7.448e-6
-0.358, -7.752e-6
-0.359, -8.071e-6
-0.360, -8.284e-6
-0.361, -8.525e-6
-0.362, -8.734e-6
-0.363, -8.924e-6
-0.364, -9.163e-6
-0.365, -9.309e-6
-0.366, -9.480e-6
-0.367, -9.658e-6
-0.368, -9.768e-6
-0.369, -9.931e-6
-0.370, -1.009e-5
-0.371, -1.019e-5
-0.372, -1.038e-5
-0.373, -1.047e-5
-0.374, -1.058e-5
-0.375, -1.075e-5
-0.376, -1.082e-5
-0.377, -1.095e-5
-0.378, -1.108e-5
-0.379, -1.116e-5
-0.380, -1.130e-5
-0.381, -1.130e-5
-0.382, -1.146e-5
-0.383, -1.159e-5
-0.384, -1.163e-5
-0.385, -1.174e-5
-0.386, -1.181e-5
-0.387, -1.187e-5
-0.388, -1.200e-5
-0.389, -1.204e-5
-0.390, -1.215e-5
-0.391, -1.225e-5
-0.392, -1.227e-5
-0.393, -1.235e-5
-0.394, -1.244e-5
-0.395, -1.249e-5
-0.396, -1.264e-5
-0.397, -1.261e-5
-0.398, -1.271e-5
-0.399, -1.280e-5
-0.400, -1.284e-5
-0.401, -1.293e-5
-0.402, -1.301e-5
-0.403, -1.308e-5
-0.404, -1.316e-5
-0.405, -1.317e-5
-0.406, -1.325e-5
-0.407, -1.336e-5
-0.408, -1.341e-5
-0.409, -1.359e-5
-0.410, -1.362e-5
-0.411, -1.359e-5
-0.412, -1.370e-5
-0.413, -1.370e-5
-0.414, -1.380e-5
-0.415, -1.389e-5
-0.416, -1.389e-5
-0.417, -1.396e-5
-0.418, -1.403e-5
-0.419, -1.409e-5
-0.420, -1.420e-5
-0.421, -1.419e-5
-0.422, -1.422e-5
-0.423, -1.434e-5
-0.424, -1.436e-5
-0.425, -1.443e-5
-0.426, -1.453e-5
-0.427, -1.456e-5
-0.428, -1.464e-5
-0.429, -1.466e-5
-0.430, -1.474e-5
-0.431, -1.483e-5
-0.432, -1.484e-5
-0.433, -1.493e-5
-0.434, -1.498e-5
-0.435, -1.503e-5
-0.436, -1.512e-5
-0.437, -1.512e-5
-0.438, -1.523e-5
-0.439, -1.531e-5
-0.440, -1.534e-5
-0.441, -1.541e-5
-0.442, -1.547e-5
-0.443, -1.553e-5
-0.444, -1.565e-5
-0.445, -1.564e-5
-0.446, -1.572e-5
-0.447, -1.583e-5
-0.448, -1.581e-5
-0.449, -1.594e-5
-0.450, -8.885e-6
-0.449, -3.799e-6
-0.448, -2.483e-6
-0.447, -1.572e-6
-0.446, -9.202e-7
-0.445, -4.576e-7
-0.444, -1.856e-8
-0.443, 3.662e-7
-0.442, 6.954e-7
-0.441, 1.012e-6
-0.440, 1.252e-6
-0.439, 1.484e-6
-0.438, 1.728e-6
-0.437, 1.909e-6
-0.436, 2.128e-6
-0.435, 2.302e-6
-0.434, 2.482e-6
-0.433, 2.685e-6
-0.432, 2.738e-6
-0.431, 2.953e-6
-0.430, 3.127e-6
-0.429, 3.217e-6
-0.428, 3.351e-6
-0.427, 3.491e-6
-0.426, 3.554e-6
-0.425, 3.726e-6
-0.424, 3.796e-6
-0.423, 3.888e-6
-0.422, 4.026e-6
-0.421, 4.082e-6
-0.420, 4.167e-6
-0.419, 4.271e-6
-0.418, 4.349e-6
-0.417, 4.461e-6
-0.416, 4.531e-6
-0.415, 4.591e-6
-0.414, 4.691e-6
-0.413, 4.726e-6
-0.412, 4.834e-6
-0.411, 4.911e-6
-0.410, 5.139e-6
-0.409, 5.099e-6
-0.408, 5.101e-6
-0.407, 5.168e-6
-0.406, 5.296e-6
-0.405, 5.290e-6
-0.404, 5.386e-6
-0.403, 5.444e-6
-0.402, 5.457e-6
-0.401, 5.568e-6
-0.400, 5.576e-6
-0.399, 5.651e-6
-0.398, 5.724e-6
-0.397, 5.717e-6
-0.396, 5.807e-6
-0.395, 5.855e-6
-0.394, 5.907e-6
-0.393, 6.005e-6
-0.392, 5.985e-6
-0.391, 6.071e-6
-0.390, 6.119e-6
-0.389, 6.137e-6
-0.388, 6.200e-6
-0.387, 6.257e-6
-0.386, 6.275e-6
-0.385, 6.358e-6
-0.384, 6.368e-6
-0.383, 6.399e-6
-0.382, 6.496e-6
-0.381, 6.486e-6
-0.380, 6.549e-6
-0.379, 6.581e-6
-0.378, 6.597e-6
-0.377, 6.688e-6
-0.376, 6.692e-6
-0.375, 6.724e-6
-0.374, 6.798e-6
-0.373, 6.801e-6
-0.372, 6.818e-6
-0.371, 6.888e-6
-0.370, 6.918e-6
-0.369, 6.975e-6
-0.368, 6.964e-6
-0.367, 7.015e-6
-0.366, 7.069e-6
-0.365, 7.092e-6
-0.364, 7.155e-6
-0.363, 7.165e-6
-0.362, 7.193e-6
-0.361, 7.268e-6
-0.360, 7.236e-6
-0.359, 7.285e-6
-0.358, 7.364e-6
-0.357, 7.375e-6
-0.356, 7.403e-6
-0.355, 7.453e-6
-0.354, 7.453e-6
-0.353, 7.538e-6
-0.352, 7.545e-6
-0.351, 7.587e-6
-0.350, 9.846e-7
-0.351, -3.631e-6
-0.352, -4.817e-6
-0.353, -5.657e-6
-0.354, -6.228e-6
-0.355, -6.689e-6
-0.356, -7.091e-6
-0.357, -7.407e-6
-0.358, -7.731e-6
-0.359, -8.026e-6
-0.360, -8.226e-6
-0.361, -8.474e-6
-0.362, -8.685e-6
-0.363, -8.888e-6
-0.364, -9.128e-6
-0.365, -9.244e-6
-0.366, -9.409e-6
-0.367, -9.602e-6
-0.368, -9.705e-6
-0.369, -9.884e-6
-0.370, -1.003e-5
-0.371, -1.014e-5
-0.372, -1.032e-5
-0.373, -1.040e-5
-0.374, -1.052e-5
-0.375, -1.069e-5
-0.376, -1.077e-5
-0.377, -1.088e-5
-0.378, -1.099e-5
-0.379, -1.109e-5
-0.380, -1.122e-5
-0.381, -1.129e-5
-0.382, -1.140e-5
-0.383, -1.153e-5
-0.384, -1.155e-5
-0.385, -1.167e-5
-0.386, -1.175e-5
-0.387, -1.183e-5
-0.388, -1.195e-5
-0.389, -1.197e-5
-0.390, -1.205e-5
-0.391, -1.218e-5
-0.392, -1.219e-5
-0.393, -1.229e-5
-0.394, -1.239e-5
-0.395, -1.243e-5
-0.396, -1.252e-5
-0.397, -1.254e-5
-0.398, -1.264e-5
-0.399, -1.274e-5
-0.400, -1.278e-5
-0.401, -1.285e-5
-0.402, -1.294e-5
-0.403, -1.298e-5
-0.404, -1.309e-5
-0.405, -1.311e-5
-0.406, -1.317e-5
-0.407, -1.329e-5
-0.408, -1.331e-5
-0.409, -1.351e-5
-0.410, -1.352e-5
-0.411, -1.354e-5
-0.412, -1.362e-5
-0.413, -1.363e-5
-0.414, -1.369e-5
-0.415, -1.378e-5
-0.416, -1.382e-5
-0.417, -1.389e-5
-0.418, -1.397e-5
-0.419, -1.399e-5
-0.420, -1.409e-5
-0.421, -1.410e-5
-0.422, -1.417e-5
-0.423, -1.427e-5
-0.424, -1.429e-5
-0.425, -1.438e-5
-0.426, -1.442e-5
-0.427, -1.446e-5
-0.428, -1.458e-5
-0.429, -1.460e-5
-0.430, -1.465e-5
-0.431, -1.474e-5
-0.432, -1.475e-5
-0.433, -1.483e-5
-0.434, -1.490e-5
-0.435, -1.495e-5
-0.436, -1.506e-5
-0.437, -1.506e-5
-0.438, -1.511e-5
-0.439, -1.523e-5
-0.440, -1.522e-5
-0.441, -1.533e-5
-0.442, -1.543e-5
-0.443, -1.543e-5
-0.444, -1.555e-5
-0.445, -1.555e-5
-0.446, -1.563e-5
-0.447, -1.575e-5
-0.448, -1.575e-5
-0.449, -1.585e-5
