# Supplementary material for: The synergistic effect of Hf-O-Ru bonds and oxygen vacancies in Ru/HfO2 for enhanced hydrogen evolution
Source: Nat Commun. 2022 Mar 11;13:1270. doi: 10.1038/s41467-022-28947-9 (PMC8917135; doi:10.1038/s41467-022-28947-9)
Supplement: Supplementary file 3 — Source Data [file 41467_2022_28947_MOESM3_ESM.zip › source data-1/Figure 3/Figure 3d/Vo-RuHfO2-P/cv-80.txt]

Nov. 27, 2020   12:38:25
Cyclic Voltammetry
File: cv-80
Data Source:  Experiment
Instrument Model:  CHI760E
Header: 
Note: 

Init E (V) = -0.45
High E (V) = -0.35
Low E (V) = -0.45
Init P/N = P
Scan Rate (V/s) = 0.08
Segment = 12
Sample Interval (V) = 0.001
Quiet Time (sec) = 2
Sensitivity (A/V) = 0.001

Segment 1:

Segment 2:

Segment 3:

Segment 4:

Segment 5:

Segment 6:

Segment 7:

Segment 8:

Segment 9:

Segment 10:

Segment 11:

Segment 12:

Potential/V, Current/A

-0.450, -2.944e-6
-0.449, 7.338e-7
-0.448, 1.598e-6
-0.447, 2.250e-6
-0.446, 2.745e-6
-0.445, 3.067e-6
-0.444, 3.499e-6
-0.443, 3.714e-6
-0.442, 3.935e-6
-0.441, 4.248e-6
-0.440, 4.377e-6
-0.439, 4.554e-6
-0.438, 4.782e-6
-0.437, 4.907e-6
-0.436, 5.121e-6
-0.435, 5.258e-6
-0.434, 5.368e-6
-0.433, 5.600e-6
-0.432, 5.618e-6
-0.431, 5.775e-6
-0.430, 5.976e-6
-0.429, 6.026e-6
-0.428, 6.169e-6
-0.427, 6.268e-6
-0.426, 6.332e-6
-0.425, 6.521e-6
-0.424, 6.567e-6
-0.423, 6.637e-6
-0.422, 6.785e-6
-0.421, 6.822e-6
-0.420, 6.958e-6
-0.419, 7.006e-6
-0.418, 7.064e-6
-0.417, 7.228e-6
-0.416, 7.262e-6
-0.415, 7.358e-6
-0.414, 7.474e-6
-0.413, 7.463e-6
-0.412, 7.617e-6
-0.411, 7.671e-6
-0.410, 7.893e-6
-0.409, 7.924e-6
-0.408, 7.888e-6
-0.407, 7.944e-6
-0.406, 8.079e-6
-0.405, 8.071e-6
-0.404, 8.180e-6
-0.403, 8.235e-6
-0.402, 8.243e-6
-0.401, 8.417e-6
-0.400, 8.374e-6
-0.399, 8.457e-6
-0.398, 8.564e-6
-0.397, 8.529e-6
-0.396, 8.684e-6
-0.395, 8.725e-6
-0.394, 8.717e-6
-0.393, 8.880e-6
-0.392, 8.850e-6
-0.391, 8.945e-6
-0.390, 9.039e-6
-0.389, 9.023e-6
-0.388, 9.131e-6
-0.387, 9.153e-6
-0.386, 9.154e-6
-0.385, 9.291e-6
-0.384, 9.273e-6
-0.383, 9.321e-6
-0.382, 9.443e-6
-0.381, 9.403e-6
-0.380, 9.514e-6
-0.379, 9.533e-6
-0.378, 9.539e-6
-0.377, 9.683e-6
-0.376, 9.643e-6
-0.375, 9.692e-6
-0.374, 9.793e-6
-0.373, 9.768e-6
-0.372, 9.853e-6
-0.371, 9.861e-6
-0.370, 9.880e-6
-0.369, 9.984e-6
-0.368, 9.985e-6
-0.367, 1.004e-5
-0.366, 1.010e-5
-0.365, 1.011e-5
-0.364, 1.019e-5
-0.363, 1.020e-5
-0.362, 1.019e-5
-0.361, 1.032e-5
-0.360, 1.029e-5
-0.359, 1.032e-5
-0.358, 1.044e-5
-0.357, 1.038e-5
-0.356, 1.049e-5
-0.355, 1.048e-5
-0.354, 1.047e-5
-0.353, 1.062e-5
-0.352, 1.059e-5
-0.351, 1.063e-5
-0.350, 3.017e-6
-0.351, -3.611e-6
-0.352, -5.325e-6
-0.353, -6.484e-6
-0.354, -7.279e-6
-0.355, -7.843e-6
-0.356, -8.446e-6
-0.357, -8.873e-6
-0.358, -9.291e-6
-0.359, -9.696e-6
-0.360, -9.972e-6
-0.361, -1.032e-5
-0.362, -1.064e-5
-0.363, -1.086e-5
-0.364, -1.119e-5
-0.365, -1.138e-5
-0.366, -1.159e-5
-0.367, -1.189e-5
-0.368, -1.198e-5
-0.369, -1.221e-5
-0.370, -1.243e-5
-0.371, -1.254e-5
-0.372, -1.278e-5
-0.373, -1.289e-5
-0.374, -1.305e-5
-0.375, -1.328e-5
-0.376, -1.332e-5
-0.377, -1.352e-5
-0.378, -1.371e-5
-0.379, -1.377e-5
-0.380, -1.398e-5
-0.381, -1.405e-5
-0.382, -1.416e-5
-0.383, -1.436e-5
-0.384, -1.440e-5
-0.385, -1.454e-5
-0.386, -1.470e-5
-0.387, -1.472e-5
-0.388, -1.494e-5
-0.389, -1.495e-5
-0.390, -1.507e-5
-0.391, -1.523e-5
-0.392, -1.525e-5
-0.393, -1.537e-5
-0.394, -1.550e-5
-0.395, -1.556e-5
-0.396, -1.571e-5
-0.397, -1.572e-5
-0.398, -1.583e-5
-0.399, -1.598e-5
-0.400, -1.600e-5
-0.401, -1.613e-5
-0.402, -1.626e-5
-0.403, -1.629e-5
-0.404, -1.644e-5
-0.405, -1.646e-5
-0.406, -1.653e-5
-0.407, -1.669e-5
-0.408, -1.670e-5
-0.409, -1.694e-5
-0.410, -1.705e-5
-0.411, -1.698e-5
-0.412, -1.708e-5
-0.413, -1.712e-5
-0.414, -1.718e-5
-0.415, -1.732e-5
-0.416, -1.733e-5
-0.417, -1.742e-5
-0.418, -1.751e-5
-0.419, -1.751e-5
-0.420, -1.767e-5
-0.421, -1.771e-5
-0.422, -1.774e-5
-0.423, -1.788e-5
-0.424, -1.789e-5
-0.425, -1.798e-5
-0.426, -1.809e-5
-0.427, -1.809e-5
-0.428, -1.825e-5
-0.429, -1.827e-5
-0.430, -1.835e-5
-0.431, -1.848e-5
-0.432, -1.845e-5
-0.433, -1.858e-5
-0.434, -1.868e-5
-0.435, -1.868e-5
-0.436, -1.885e-5
-0.437, -1.887e-5
-0.438, -1.891e-5
-0.439, -1.905e-5
-0.440, -1.905e-5
-0.441, -1.919e-5
-0.442, -1.929e-5
-0.443, -1.929e-5
-0.444, -1.943e-5
-0.445, -1.943e-5
-0.446, -1.952e-5
-0.447, -1.965e-5
-0.448, -1.965e-5
-0.449, -1.977e-5
-0.450, -1.171e-5
-0.449, -4.519e-6
-0.448, -2.720e-6
-0.447, -1.475e-6
-0.446, -5.607e-7
-0.445, 2.595e-8
-0.444, 6.449e-7
-0.443, 1.126e-6
-0.442, 1.497e-6
-0.441, 2.002e-6
-0.440, 2.256e-6
-0.439, 2.572e-6
-0.438, 2.929e-6
-0.437, 3.131e-6
-0.436, 3.449e-6
-0.435, 3.649e-6
-0.434, 3.838e-6
-0.433, 4.142e-6
-0.432, 4.237e-6
-0.431, 4.452e-6
-0.430, 4.666e-6
-0.429, 4.778e-6
-0.428, 5.007e-6
-0.427, 5.141e-6
-0.426, 5.217e-6
-0.425, 5.476e-6
-0.424, 5.533e-6
-0.423, 5.669e-6
-0.422, 5.850e-6
-0.421, 5.905e-6
-0.420, 6.100e-6
-0.419, 6.196e-6
-0.418, 6.252e-6
-0.417, 6.472e-6
-0.416, 6.525e-6
-0.415, 6.594e-6
-0.414, 6.751e-6
-0.413, 6.751e-6
-0.412, 6.929e-6
-0.411, 6.980e-6
-0.410, 7.224e-6
-0.409, 7.267e-6
-0.408, 7.248e-6
-0.407, 7.310e-6
-0.406, 7.437e-6
-0.405, 7.468e-6
-0.404, 7.605e-6
-0.403, 7.655e-6
-0.402, 7.668e-6
-0.401, 7.844e-6
-0.400, 7.820e-6
-0.399, 7.907e-6
-0.398, 8.041e-6
-0.397, 8.007e-6
-0.396, 8.164e-6
-0.395, 8.229e-6
-0.394, 8.229e-6
-0.393, 8.383e-6
-0.392, 8.365e-6
-0.391, 8.449e-6
-0.390, 8.574e-6
-0.389, 8.555e-6
-0.388, 8.694e-6
-0.387, 8.702e-6
-0.386, 8.713e-6
-0.385, 8.877e-6
-0.384, 8.840e-6
-0.383, 8.931e-6
-0.382, 9.050e-6
-0.381, 8.993e-6
-0.380, 9.136e-6
-0.379, 9.175e-6
-0.378, 9.175e-6
-0.377, 9.318e-6
-0.376, 9.293e-6
-0.375, 9.348e-6
-0.374, 9.459e-6
-0.373, 9.408e-6
-0.372, 9.530e-6
-0.371, 9.538e-6
-0.370, 9.558e-6
-0.369, 9.707e-6
-0.368, 9.662e-6
-0.367, 9.721e-6
-0.366, 9.831e-6
-0.365, 9.807e-6
-0.364, 9.917e-6
-0.363, 9.918e-6
-0.362, 9.930e-6
-0.361, 1.007e-5
-0.360, 1.003e-5
-0.359, 1.009e-5
-0.358, 1.018e-5
-0.357, 1.015e-5
-0.356, 1.026e-5
-0.355, 1.027e-5
-0.354, 1.027e-5
-0.353, 1.042e-5
-0.352, 1.037e-5
-0.351, 1.043e-5
-0.350, 2.858e-6
-0.351, -3.714e-6
-0.352, -5.397e-6
-0.353, -6.503e-6
-0.354, -7.299e-6
-0.355, -7.840e-6
-0.356, -8.442e-6
-0.357, -8.820e-6
-0.358, -9.233e-6
-0.359, -9.654e-6
-0.360, -9.875e-6
-0.361, -1.022e-5
-0.362, -1.054e-5
-0.363, -1.074e-5
-0.364, -1.107e-5
-0.365, -1.125e-5
-0.366, -1.147e-5
-0.367, -1.173e-5
-0.368, -1.183e-5
-0.369, -1.204e-5
-0.370, -1.225e-5
-0.371, -1.232e-5
-0.372, -1.259e-5
-0.373, -1.270e-5
-0.374, -1.281e-5
-0.375, -1.308e-5
-0.376, -1.311e-5
-0.377, -1.331e-5
-0.378, -1.347e-5
-0.379, -1.354e-5
-0.380, -1.374e-5
-0.381, -1.379e-5
-0.382, -1.392e-5
-0.383, -1.411e-5
-0.384, -1.415e-5
-0.385, -1.431e-5
-0.386, -1.446e-5
-0.387, -1.449e-5
-0.388, -1.465e-5
-0.389, -1.470e-5
-0.390, -1.480e-5
-0.391, -1.498e-5
-0.392, -1.498e-5
-0.393, -1.512e-5
-0.394, -1.524e-5
-0.395, -1.525e-5
-0.396, -1.544e-5
-0.397, -1.543e-5
-0.398, -1.554e-5
-0.399, -1.572e-5
-0.400, -1.569e-5
-0.401, -1.585e-5
-0.402, -1.595e-5
-0.403, -1.597e-5
-0.404, -1.615e-5
-0.405, -1.615e-5
-0.406, -1.623e-5
-0.407, -1.638e-5
-0.408, -1.638e-5
-0.409, -1.663e-5
-0.410, -1.675e-5
-0.411, -1.667e-5
-0.412, -1.678e-5
-0.413, -1.680e-5
-0.414, -1.686e-5
-0.415, -1.704e-5
-0.416, -1.702e-5
-0.417, -1.713e-5
-0.418, -1.723e-5
-0.419, -1.725e-5
-0.420, -1.736e-5
-0.421, -1.740e-5
-0.422, -1.746e-5
-0.423, -1.758e-5
-0.424, -1.758e-5
-0.425, -1.767e-5
-0.426, -1.778e-5
-0.427, -1.782e-5
-0.428, -1.793e-5
-0.429, -1.797e-5
-0.430, -1.803e-5
-0.431, -1.817e-5
-0.432, -1.814e-5
-0.433, -1.827e-5
-0.434, -1.839e-5
-0.435, -1.839e-5
-0.436, -1.853e-5
-0.437, -1.857e-5
-0.438, -1.860e-5
-0.439, -1.879e-5
-0.440, -1.877e-5
-0.441, -1.887e-5
-0.442, -1.900e-5
-0.443, -1.899e-5
-0.444, -1.915e-5
-0.445, -1.914e-5
-0.446, -1.924e-5
-0.447, -1.937e-5
-0.448, -1.936e-5
-0.449, -1.948e-5
-0.450, -1.145e-5
-0.449, -4.222e-6
-0.448, -2.473e-6
-0.447, -1.247e-6
-0.446, -3.295e-7
-0.445, 2.422e-7
-0.444, 8.745e-7
-0.443, 1.342e-6
-0.442, 1.712e-6
-0.441, 2.219e-6
-0.440, 2.477e-6
-0.439, 2.757e-6
-0.438, 3.116e-6
-0.437, 3.331e-6
-0.436, 3.642e-6
-0.435, 3.830e-6
-0.434, 4.023e-6
-0.433, 4.314e-6
-0.432, 4.406e-6
-0.431, 4.628e-6
-0.430, 4.849e-6
-0.429, 4.959e-6
-0.428, 5.167e-6
-0.427, 5.287e-6
-0.426, 5.399e-6
-0.425, 5.647e-6
-0.424, 5.684e-6
-0.423, 5.824e-6
-0.422, 6.002e-6
-0.421, 6.044e-6
-0.420, 6.229e-6
-0.419, 6.341e-6
-0.418, 6.388e-6
-0.417, 6.612e-6
-0.416, 6.616e-6
-0.415, 6.737e-6
-0.414, 6.873e-6
-0.413, 6.866e-6
-0.412, 7.047e-6
-0.411, 7.102e-6
-0.410, 7.349e-6
-0.409, 7.387e-6
-0.408, 7.345e-6
-0.407, 7.436e-6
-0.406, 7.571e-6
-0.405, 7.562e-6
-0.404, 7.714e-6
-0.403, 7.754e-6
-0.402, 7.784e-6
-0.401, 7.957e-6
-0.400, 7.927e-6
-0.399, 8.008e-6
-0.398, 8.150e-6
-0.397, 8.100e-6
-0.396, 8.288e-6
-0.395, 8.305e-6
-0.394, 8.306e-6
-0.393, 8.473e-6
-0.392, 8.465e-6
-0.391, 8.547e-6
-0.390, 8.671e-6
-0.389, 8.640e-6
-0.388, 8.767e-6
-0.387, 8.797e-6
-0.386, 8.788e-6
-0.385, 8.961e-6
-0.384, 8.944e-6
-0.383, 8.996e-6
-0.382, 9.106e-6
-0.381, 9.079e-6
-0.380, 9.214e-6
-0.379, 9.231e-6
-0.378, 9.236e-6
-0.377, 9.419e-6
-0.376, 9.355e-6
-0.375, 9.429e-6
-0.374, 9.508e-6
-0.373, 9.503e-6
-0.372, 9.589e-6
-0.371, 9.606e-6
-0.370, 9.632e-6
-0.369, 9.761e-6
-0.368, 9.730e-6
-0.367, 9.794e-6
-0.366, 9.896e-6
-0.365, 9.841e-6
-0.364, 9.974e-6
-0.363, 9.993e-6
-0.362, 9.996e-6
-0.361, 1.012e-5
-0.360, 1.009e-5
-0.359, 1.014e-5
-0.358, 1.024e-5
-0.357, 1.020e-5
-0.356, 1.032e-5
-0.355, 1.033e-5
-0.354, 1.033e-5
-0.353, 1.047e-5
-0.352, 1.045e-5
-0.351, 1.047e-5
-0.350, 2.918e-6
-0.351, -3.651e-6
-0.352, -5.265e-6
-0.353, -6.393e-6
-0.354, -7.188e-6
-0.355, -7.702e-6
-0.356, -8.333e-6
-0.357, -8.702e-6
-0.358, -9.072e-6
-0.359, -9.509e-6
-0.360, -9.731e-6
-0.361, -1.006e-5
-0.362, -1.038e-5
-0.363, -1.057e-5
-0.364, -1.089e-5
-0.365, -1.107e-5
-0.366, -1.127e-5
-0.367, -1.156e-5
-0.368, -1.166e-5
-0.369, -1.188e-5
-0.370, -1.210e-5
-0.371, -1.215e-5
-0.372, -1.241e-5
-0.373, -1.252e-5
-0.374, -1.264e-5
-0.375, -1.288e-5
-0.376, -1.293e-5
-0.377, -1.312e-5
-0.378, -1.330e-5
-0.379, -1.334e-5
-0.380, -1.354e-5
-0.381, -1.361e-5
-0.382, -1.370e-5
-0.383, -1.393e-5
-0.384, -1.395e-5
-0.385, -1.411e-5
-0.386, -1.425e-5
-0.387, -1.429e-5
-0.388, -1.446e-5
-0.389, -1.449e-5
-0.390, -1.461e-5
-0.391, -1.478e-5
-0.392, -1.479e-5
-0.393, -1.489e-5
-0.394, -1.503e-5
-0.395, -1.506e-5
-0.396, -1.523e-5
-0.397, -1.522e-5
-0.398, -1.534e-5
-0.399, -1.551e-5
-0.400, -1.548e-5
-0.401, -1.562e-5
-0.402, -1.573e-5
-0.403, -1.579e-5
-0.404, -1.593e-5
-0.405, -1.596e-5
-0.406, -1.601e-5
-0.407, -1.618e-5
-0.408, -1.617e-5
-0.409, -1.641e-5
-0.410, -1.653e-5
-0.411, -1.645e-5
-0.412, -1.659e-5
-0.413, -1.660e-5
-0.414, -1.666e-5
-0.415, -1.681e-5
-0.416, -1.681e-5
-0.417, -1.690e-5
-0.418, -1.701e-5
-0.419, -1.702e-5
-0.420, -1.717e-5
-0.421, -1.719e-5
-0.422, -1.721e-5
-0.423, -1.739e-5
-0.424, -1.737e-5
-0.425, -1.749e-5
-0.426, -1.757e-5
-0.427, -1.762e-5
-0.428, -1.774e-5
-0.429, -1.774e-5
-0.430, -1.784e-5
-0.431, -1.795e-5
-0.432, -1.795e-5
-0.433, -1.807e-5
-0.434, -1.815e-5
-0.435, -1.817e-5
-0.436, -1.834e-5
-0.437, -1.831e-5
-0.438, -1.839e-5
-0.439, -1.856e-5
-0.440, -1.855e-5
-0.441, -1.866e-5
-0.442, -1.877e-5
-0.443, -1.879e-5
-0.444, -1.893e-5
-0.445, -1.893e-5
-0.446, -1.901e-5
-0.447, -1.918e-5
-0.448, -1.912e-5
-0.449, -1.931e-5
-0.450, -1.125e-5
-0.449, -4.046e-6
-0.448, -2.295e-6
-0.447, -1.085e-6
-0.446, -1.581e-7
-0.445, 3.940e-7
-0.444, 1.038e-6
-0.443, 1.480e-6
-0.442, 1.874e-6
-0.441, 2.355e-6
-0.440, 2.591e-6
-0.439, 2.930e-6
-0.438, 3.247e-6
-0.437, 3.451e-6
-0.436, 3.774e-6
-0.435, 3.950e-6
-0.434, 4.145e-6
-0.433, 4.419e-6
-0.432, 4.531e-6
-0.431, 4.736e-6
-0.430, 4.955e-6
-0.429, 5.055e-6
-0.428, 5.269e-6
-0.427, 5.404e-6
-0.426, 5.492e-6
-0.425, 5.732e-6
-0.424, 5.789e-6
-0.423, 5.915e-6
-0.422, 6.108e-6
-0.421, 6.134e-6
-0.420, 6.340e-6
-0.419, 6.417e-6
-0.418, 6.491e-6
-0.417, 6.677e-6
-0.416, 6.715e-6
-0.415, 6.796e-6
-0.414, 6.955e-6
-0.413, 6.929e-6
-0.412, 7.128e-6
-0.411, 7.171e-6
-0.410, 7.408e-6
-0.409, 7.466e-6
-0.408, 7.443e-6
-0.407, 7.517e-6
-0.406, 7.635e-6
-0.405, 7.634e-6
-0.404, 7.780e-6
-0.403, 7.840e-6
-0.402, 7.849e-6
-0.401, 8.024e-6
-0.400, 7.971e-6
-0.399, 8.094e-6
-0.398, 8.199e-6
-0.397, 8.173e-6
-0.396, 8.338e-6
-0.395, 8.358e-6
-0.394, 8.372e-6
-0.393, 8.538e-6
-0.392, 8.508e-6
-0.391, 8.604e-6
-0.390, 8.724e-6
-0.389, 8.700e-6
-0.388, 8.831e-6
-0.387, 8.858e-6
-0.386, 8.876e-6
-0.385, 9.012e-6
-0.384, 8.963e-6
-0.383, 9.078e-6
-0.382, 9.170e-6
-0.381, 9.124e-6
-0.380, 9.265e-6
-0.379, 9.290e-6
-0.378, 9.289e-6
-0.377, 9.437e-6
-0.376, 9.380e-6
-0.375, 9.480e-6
-0.374, 9.539e-6
-0.373, 9.536e-6
-0.372, 9.649e-6
-0.371, 9.636e-6
-0.370, 9.672e-6
-0.369, 9.798e-6
-0.368, 9.767e-6
-0.367, 9.840e-6
-0.366, 9.934e-6
-0.365, 9.908e-6
-0.364, 1.002e-5
-0.363, 1.002e-5
-0.362, 1.001e-5
-0.361, 1.017e-5
-0.360, 1.012e-5
-0.359, 1.018e-5
-0.358, 1.029e-5
-0.357, 1.024e-5
-0.356, 1.036e-5
-0.355, 1.037e-5
-0.354, 1.034e-5
-0.353, 1.051e-5
-0.352, 1.049e-5
-0.351, 1.055e-5
-0.350, 2.949e-6
-0.351, -3.563e-6
-0.352, -5.208e-6
-0.353, -6.318e-6
-0.354, -7.092e-6
-0.355, -7.631e-6
-0.356, -8.232e-6
-0.357, -8.602e-6
-0.358, -8.979e-6
-0.359, -9.415e-6
-0.360, -9.636e-6
-0.361, -9.973e-6
-0.362, -1.026e-5
-0.363, -1.046e-5
-0.364, -1.079e-5
-0.365, -1.097e-5
-0.366, -1.118e-5
-0.367, -1.146e-5
-0.368, -1.154e-5
-0.369, -1.177e-5
-0.370, -1.197e-5
-0.371, -1.205e-5
-0.372, -1.230e-5
-0.373, -1.239e-5
-0.374, -1.255e-5
-0.375, -1.277e-5
-0.376, -1.282e-5
-0.377, -1.298e-5
-0.378, -1.317e-5
-0.379, -1.322e-5
-0.380, -1.343e-5
-0.381, -1.347e-5
-0.382, -1.362e-5
-0.383, -1.379e-5
-0.384, -1.381e-5
-0.385, -1.398e-5
-0.386, -1.411e-5
-0.387, -1.415e-5
-0.388, -1.433e-5
-0.389, -1.438e-5
-0.390, -1.449e-5
-0.391, -1.464e-5
-0.392, -1.466e-5
-0.393, -1.478e-5
-0.394, -1.488e-5
-0.395, -1.493e-5
-0.396, -1.509e-5
-0.397, -1.509e-5
-0.398, -1.522e-5
-0.399, -1.535e-5
-0.400, -1.535e-5
-0.401, -1.549e-5
-0.402, -1.560e-5
-0.403, -1.562e-5
-0.404, -1.580e-5
-0.405, -1.579e-5
-0.406, -1.587e-5
-0.407, -1.604e-5
-0.408, -1.603e-5
-0.409, -1.629e-5
-0.410, -1.639e-5
-0.411, -1.633e-5
-0.412, -1.645e-5
-0.413, -1.643e-5
-0.414, -1.653e-5
-0.415, -1.667e-5
-0.416, -1.667e-5
-0.417, -1.678e-5
-0.418, -1.686e-5
-0.419, -1.688e-5
-0.420, -1.702e-5
-0.421, -1.703e-5
-0.422, -1.711e-5
-0.423, -1.724e-5
-0.424, -1.722e-5
-0.425, -1.736e-5
-0.426, -1.744e-5
-0.427, -1.745e-5
-0.428, -1.759e-5
-0.429, -1.761e-5
-0.430, -1.768e-5
-0.431, -1.783e-5
-0.432, -1.780e-5
-0.433, -1.793e-5
-0.434, -1.801e-5
-0.435, -1.805e-5
-0.436, -1.819e-5
-0.437, -1.818e-5
-0.438, -1.827e-5
-0.439, -1.841e-5
-0.440, -1.839e-5
-0.441, -1.854e-5
-0.442, -1.861e-5
-0.443, -1.863e-5
-0.444, -1.880e-5
-0.445, -1.878e-5
-0.446, -1.889e-5
-0.447, -1.903e-5
-0.448, -1.901e-5
-0.449, -1.916e-5
-0.450, -1.109e-5
-0.449, -3.941e-6
-0.448, -2.158e-6
-0.447, -9.681e-7
-0.446, -8.336e-8
-0.445, 5.041e-7
-0.444, 1.138e-6
-0.443, 1.593e-6
-0.442, 1.978e-6
-0.441, 2.431e-6
-0.440, 2.688e-6
-0.439, 3.014e-6
-0.438, 3.352e-6
-0.437, 3.493e-6
-0.436, 3.865e-6
-0.435, 4.042e-6
-0.434, 4.222e-6
-0.433, 4.487e-6
-0.432, 4.610e-6
-0.431, 4.802e-6
-0.430, 5.044e-6
-0.429, 5.102e-6
-0.428, 5.371e-6
-0.427, 5.459e-6
-0.426, 5.585e-6
-0.425, 5.800e-6
-0.424, 5.853e-6
-0.423, 5.973e-6
-0.422, 6.166e-6
-0.421, 6.215e-6
-0.420, 6.406e-6
-0.419, 6.462e-6
-0.418, 6.535e-6
-0.417, 6.723e-6
-0.416, 6.761e-6
-0.415, 6.885e-6
-0.414, 6.993e-6
-0.413, 7.014e-6
-0.412, 7.172e-6
-0.411, 7.245e-6
-0.410, 7.465e-6
-0.409, 7.514e-6
-0.408, 7.490e-6
-0.407, 7.546e-6
-0.406, 7.676e-6
-0.405, 7.677e-6
-0.404, 7.832e-6
-0.403, 7.860e-6
-0.402, 7.908e-6
-0.401, 8.047e-6
-0.400, 8.044e-6
-0.399, 8.147e-6
-0.398, 8.225e-6
-0.397, 8.188e-6
-0.396, 8.380e-6
-0.395, 8.402e-6
-0.394, 8.417e-6
-0.393, 8.587e-6
-0.392, 8.542e-6
-0.391, 8.657e-6
-0.390, 8.744e-6
-0.389, 8.731e-6
-0.388, 8.868e-6
-0.387, 8.877e-6
-0.386, 8.899e-6
-0.385, 9.047e-6
-0.384, 8.998e-6
-0.383, 9.109e-6
-0.382, 9.194e-6
-0.381, 9.145e-6
-0.380, 9.293e-6
-0.379, 9.311e-6
-0.378, 9.346e-6
-0.377, 9.447e-6
-0.376, 9.428e-6
-0.375, 9.496e-6
-0.374, 9.573e-6
-0.373, 9.563e-6
-0.372, 9.662e-6
-0.371, 9.667e-6
-0.370, 9.707e-6
-0.369, 9.816e-6
-0.368, 9.776e-6
-0.367, 9.879e-6
-0.366, 9.962e-6
-0.365, 9.919e-6
-0.364, 1.004e-5
-0.363, 1.004e-5
-0.362, 1.004e-5
-0.361, 1.017e-5
-0.360, 1.016e-5
-0.359, 1.020e-5
-0.358, 1.030e-5
-0.357, 1.026e-5
-0.356, 1.038e-5
-0.355, 1.038e-5
-0.354, 1.039e-5
-0.353, 1.054e-5
-0.352, 1.050e-5
-0.351, 1.055e-5
-0.350, 2.988e-6
-0.351, -3.538e-6
-0.352, -5.176e-6
-0.353, -6.273e-6
-0.354, -7.039e-6
-0.355, -7.585e-6
-0.356, -8.167e-6
-0.357, -8.531e-6
-0.358, -8.896e-6
-0.359, -9.359e-6
-0.360, -9.571e-6
-0.361, -9.901e-6
-0.362, -1.018e-5
-0.363, -1.039e-5
-0.364, -1.072e-5
-0.365, -1.087e-5
-0.366, -1.109e-5
-0.367, -1.139e-5
-0.368, -1.147e-5
-0.369, -1.170e-5
-0.370, -1.187e-5
-0.371, -1.198e-5
-0.372, -1.222e-5
-0.373, -1.231e-5
-0.374, -1.244e-5
-0.375, -1.267e-5
-0.376, -1.273e-5
-0.377, -1.292e-5
-0.378, -1.305e-5
-0.379, -1.314e-5
-0.380, -1.333e-5
-0.381, -1.337e-5
-0.382, -1.352e-5
-0.383, -1.370e-5
-0.384, -1.373e-5
-0.385, -1.389e-5
-0.386, -1.402e-5
-0.387, -1.406e-5
-0.388, -1.424e-5
-0.389, -1.427e-5
-0.390, -1.438e-5
-0.391, -1.455e-5
-0.392, -1.456e-5
-0.393, -1.470e-5
-0.394, -1.478e-5
-0.395, -1.483e-5
-0.396, -1.499e-5
-0.397, -1.499e-5
-0.398, -1.510e-5
-0.399, -1.527e-5
-0.400, -1.526e-5
-0.401, -1.541e-5
-0.402, -1.548e-5
-0.403, -1.553e-5
-0.404, -1.571e-5
-0.405, -1.569e-5
-0.406, -1.577e-5
-0.407, -1.593e-5
-0.408, -1.593e-5
-0.409, -1.617e-5
-0.410, -1.627e-5
-0.411, -1.620e-5
-0.412, -1.637e-5
-0.413, -1.633e-5
-0.414, -1.642e-5
-0.415, -1.657e-5
-0.416, -1.658e-5
-0.417, -1.667e-5
-0.418, -1.677e-5
-0.419, -1.677e-5
-0.420, -1.694e-5
-0.421, -1.693e-5
-0.422, -1.698e-5
-0.423, -1.715e-5
-0.424, -1.714e-5
-0.425, -1.724e-5
-0.426, -1.732e-5
-0.427, -1.735e-5
-0.428, -1.749e-5
-0.429, -1.752e-5
-0.430, -1.757e-5
-0.431, -1.772e-5
-0.432, -1.769e-5
-0.433, -1.783e-5
-0.434, -1.791e-5
-0.435, -1.790e-5
-0.436, -1.808e-5
-0.437, -1.806e-5
-0.438, -1.816e-5
-0.439, -1.831e-5
-0.440, -1.828e-5
-0.441, -1.841e-5
-0.442, -1.851e-5
-0.443, -1.852e-5
-0.444, -1.869e-5
-0.445, -1.868e-5
-0.446, -1.878e-5
-0.447, -1.893e-5
-0.448, -1.888e-5
-0.449, -1.904e-5
-0.450, -1.098e-5
-0.449, -3.846e-6
-0.448, -2.083e-6
-0.447, -8.800e-7
-0.446, -9.437e-9
-0.445, 5.647e-7
-0.444, 1.225e-6
-0.443, 1.668e-6
-0.442, 2.042e-6
-0.441, 2.492e-6
-0.440, 2.733e-6
-0.439, 3.084e-6
-0.438, 3.373e-6
-0.437, 3.586e-6
-0.436, 3.927e-6
-0.435, 4.084e-6
-0.434, 4.253e-6
-0.433, 4.561e-6
-0.432, 4.622e-6
-0.431, 4.861e-6
-0.430, 5.071e-6
-0.429, 5.166e-6
-0.428, 5.416e-6
-0.427, 5.511e-6
-0.426, 5.611e-6
-0.425, 5.833e-6
-0.424, 5.890e-6
-0.423, 6.032e-6
-0.422, 6.200e-6
-0.421, 6.247e-6
-0.420, 6.453e-6
-0.419, 6.494e-6
-0.418, 6.583e-6
-0.417, 6.757e-6
-0.416, 6.768e-6
-0.415, 6.915e-6
-0.414, 7.030e-6
-0.413, 7.047e-6
-0.412, 7.209e-6
-0.411, 7.253e-6
-0.410, 7.508e-6
-0.409, 7.513e-6
-0.408, 7.499e-6
-0.407, 7.591e-6
-0.406, 7.716e-6
-0.405, 7.703e-6
-0.404, 7.849e-6
-0.403, 7.877e-6
-0.402, 7.945e-6
-0.401, 8.090e-6
-0.400, 8.050e-6
-0.399, 8.197e-6
-0.398, 8.269e-6
-0.397, 8.233e-6
-0.396, 8.391e-6
-0.395, 8.428e-6
-0.394, 8.449e-6
-0.393, 8.574e-6
-0.392, 8.568e-6
-0.391, 8.669e-6
-0.390, 8.775e-6
-0.389, 8.741e-6
-0.388, 8.877e-6
-0.387, 8.898e-6
-0.386, 8.909e-6
-0.385, 9.054e-6
-0.384, 9.028e-6
-0.383, 9.111e-6
-0.382, 9.217e-6
-0.381, 9.151e-6
-0.380, 9.297e-6
-0.379, 9.307e-6
-0.378, 9.342e-6
-0.377, 9.462e-6
-0.376, 9.429e-6
-0.375, 9.510e-6
-0.374, 9.591e-6
-0.373, 9.553e-6
-0.372, 9.678e-6
-0.371, 9.672e-6
-0.370, 9.709e-6
-0.369, 9.831e-6
-0.368, 9.803e-6
-0.367, 9.872e-6
-0.366, 9.974e-6
-0.365, 9.938e-6
-0.364, 1.004e-5
-0.363, 1.007e-5
-0.362, 1.006e-5
-0.361, 1.020e-5
-0.360, 1.015e-5
-0.359, 1.023e-5
-0.358, 1.032e-5
-0.357, 1.028e-5
-0.356, 1.040e-5
-0.355, 1.039e-5
-0.354, 1.041e-5
-0.353, 1.053e-5
-0.352, 1.050e-5
-0.351, 1.057e-5
-0.350, 3.005e-6
-0.351, -3.518e-6
-0.352, -5.132e-6
-0.353, -6.242e-6
-0.354, -7.007e-6
-0.355, -7.559e-6
-0.356, -8.127e-6
-0.357, -8.492e-6
-0.358, -8.892e-6
-0.359, -9.307e-6
-0.360, -9.521e-6
-0.361, -9.863e-6
-0.362, -1.012e-5
-0.363, -1.035e-5
-0.364, -1.068e-5
-0.365, -1.083e-5
-0.366, -1.104e-5
-0.367, -1.132e-5
-0.368, -1.144e-5
-0.369, -1.163e-5
-0.370, -1.182e-5
-0.371, -1.191e-5
-0.372, -1.219e-5
-0.373, -1.224e-5
-0.374, -1.239e-5
-0.375, -1.262e-5
-0.376, -1.265e-5
-0.377, -1.286e-5
-0.378, -1.300e-5
-0.379, -1.306e-5
-0.380, -1.330e-5
-0.381, -1.330e-5
-0.382, -1.346e-5
-0.383, -1.365e-5
-0.384, -1.365e-5
-0.385, -1.382e-5
-0.386, -1.394e-5
-0.387, -1.399e-5
-0.388, -1.418e-5
-0.389, -1.421e-5
-0.390, -1.432e-5
-0.391, -1.446e-5
-0.392, -1.449e-5
-0.393, -1.463e-5
-0.394, -1.472e-5
-0.395, -1.476e-5
-0.396, -1.493e-5
-0.397, -1.493e-5
-0.398, -1.504e-5
-0.399, -1.518e-5
-0.400, -1.519e-5
-0.401, -1.530e-5
-0.402, -1.541e-5
-0.403, -1.546e-5
-0.404, -1.564e-5
-0.405, -1.560e-5
-0.406, -1.570e-5
-0.407, -1.585e-5
-0.408, -1.585e-5
-0.409, -1.610e-5
-0.410, -1.620e-5
-0.411, -1.613e-5
-0.412, -1.629e-5
-0.413, -1.624e-5
-0.414, -1.635e-5
-0.415, -1.650e-5
-0.416, -1.650e-5
-0.417, -1.659e-5
-0.418, -1.669e-5
-0.419, -1.671e-5
-0.420, -1.686e-5
-0.421, -1.684e-5
-0.422, -1.691e-5
-0.423, -1.708e-5
-0.424, -1.706e-5
-0.425, -1.716e-5
-0.426, -1.726e-5
-0.427, -1.728e-5
-0.428, -1.743e-5
-0.429, -1.743e-5
-0.430, -1.750e-5
-0.431, -1.765e-5
-0.432, -1.762e-5
-0.433, -1.774e-5
-0.434, -1.782e-5
-0.435, -1.784e-5
-0.436, -1.799e-5
-0.437, -1.797e-5
-0.438, -1.807e-5
-0.439, -1.824e-5
-0.440, -1.819e-5
-0.441, -1.834e-5
-0.442, -1.841e-5
-0.443, -1.845e-5
-0.444, -1.860e-5
-0.445, -1.859e-5
-0.446, -1.869e-5
-0.447, -1.886e-5
-0.448, -1.881e-5
-0.449, -1.895e-5
