# Supplementary material for: The synergistic effect of Hf-O-Ru bonds and oxygen vacancies in Ru/HfO2 for enhanced hydrogen evolution
Source: Nat Commun. 2022 Mar 11;13:1270. doi: 10.1038/s41467-022-28947-9 (PMC8917135; doi:10.1038/s41467-022-28947-9)
Supplement: Supplementary file 3 — Source Data [file 41467_2022_28947_MOESM3_ESM.zip › source data-1/Figure 3/Figure 3e/HfO2.txt]

Nov. 9, 2020   19:03:11
A.C. Impedance
File: g:\Data Source:  Experiment
Instrument Model:  CHI760E
Header: 
Note: 

Init E (V) = -0.99
High Frequency (Hz) = 1e+5
Low Frequency (Hz) = 0.1
Imp SF
Amplitude (V) = 0.005
Quiet Time (sec) = 2
Cycles (.1-1Hz) = 1

Freq/Hz, Z'/ohm, Z"/ohm, Z/ohm, Phase/deg

9.995e+4, 7.962e+0, -1.317e-1, 7.963e+0, -0.9
8.252e+4, 7.998e+0, -1.963e-1, 8.000e+0, -1.4
6.812e+4, 8.041e+0, -2.527e-1, 8.045e+0, -1.8
5.625e+4, 8.084e+0, -3.093e-1, 8.090e+0, -2.2
4.644e+4, 8.135e+0, -3.616e-1, 8.143e+0, -2.5
3.833e+4, 8.189e+0, -4.089e-1, 8.199e+0, -2.9
3.164e+4, 8.246e+0, -4.500e-1, 8.259e+0, -3.1
2.612e+4, 8.305e+0, -4.911e-1, 8.319e+0, -3.4
2.153e+4, 8.365e+0, -5.346e-1, 8.382e+0, -3.7
1.777e+4, 8.427e+0, -5.810e-1, 8.447e+0, -3.9
1.470e+4, 8.490e+0, -6.308e-1, 8.514e+0, -4.2
1.211e+4, 8.557e+0, -6.857e-1, 8.584e+0, -4.6
1.001e+4, 8.627e+0, -7.461e-1, 8.659e+0, -4.9
8.252e+3, 8.703e+0, -8.133e-1, 8.741e+0, -5.3
6.812e+3, 8.785e+0, -8.890e-1, 8.830e+0, -5.8
5.625e+3, 8.874e+0, -9.744e-1, 8.927e+0, -6.3
4.643e+3, 8.970e+0, -1.071e+0, 9.034e+0, -6.8
3.833e+3, 9.076e+0, -1.179e+0, 9.152e+0, -7.4
3.164e+3, 9.192e+0, -1.301e+0, 9.283e+0, -8.1
2.612e+3, 9.320e+0, -1.436e+0, 9.430e+0, -8.8
2.153e+3, 9.462e+0, -1.586e+0, 9.594e+0, -9.5
1.777e+3, 9.621e+0, -1.752e+0, 9.779e+0, -10.3
1.470e+3, 9.796e+0, -1.935e+0, 9.985e+0, -11.2
1.211e+3, 9.987e+0, -2.135e+0, 1.021e+1, -12.1
1.001e+3, 1.020e+1, -2.347e+0, 1.046e+1, -13.0
8.252e+2, 1.042e+1, -2.575e+0, 1.074e+1, -13.9
6.836e+2, 1.068e+1, -2.836e+0, 1.105e+1, -14.9
5.615e+2, 1.096e+1, -3.131e+0, 1.140e+1, -15.9
4.639e+2, 1.126e+1, -3.464e+0, 1.178e+1, -17.1
3.809e+2, 1.159e+1, -3.827e+0, 1.221e+1, -18.3
3.174e+2, 1.195e+1, -4.232e+0, 1.268e+1, -19.5
2.588e+2, 1.234e+1, -4.686e+0, 1.320e+1, -20.8
2.148e+2, 1.276e+1, -5.197e+0, 1.377e+1, -22.2
1.758e+2, 1.321e+1, -5.768e+0, 1.441e+1, -23.6
1.465e+2, 1.367e+1, -6.398e+0, 1.510e+1, -25.1
1.221e+2, 1.420e+1, -7.139e+0, 1.589e+1, -26.7
9.766e+1, 1.482e+1, -7.963e+0, 1.682e+1, -28.3
8.254e+1, 1.550e+1, -8.893e+0, 1.787e+1, -29.8
6.813e+1, 1.626e+1, -1.012e+1, 1.915e+1, -31.9
5.623e+1, 1.701e+1, -1.151e+1, 2.054e+1, -34.1
4.642e+1, 1.773e+1, -1.302e+1, 2.200e+1, -36.3
3.831e+1, 1.850e+1, -1.479e+1, 2.369e+1, -38.6
3.162e+1, 1.936e+1, -1.688e+1, 2.569e+1, -41.1
2.610e+1, 2.033e+1, -1.937e+1, 2.808e+1, -43.6
2.154e+1, 2.141e+1, -2.231e+1, 3.092e+1, -46.2
1.778e+1, 2.261e+1, -2.578e+1, 3.429e+1, -48.7
1.468e+1, 2.393e+1, -2.989e+1, 3.828e+1, -51.3
1.212e+1, 2.542e+1, -3.474e+1, 4.304e+1, -53.8
1.000e+1, 2.711e+1, -4.048e+1, 4.872e+1, -56.2
8.254e+0, 2.900e+1, -4.729e+1, 5.547e+1, -58.5
6.813e+0, 3.115e+1, -5.536e+1, 6.353e+1, -60.6
5.623e+0, 3.363e+1, -6.494e+1, 7.313e+1, -62.6
4.642e+0, 3.655e+1, -7.634e+1, 8.464e+1, -64.4
3.831e+0, 4.001e+1, -8.997e+1, 9.846e+1, -66.0
3.162e+0, 4.420e+1, -1.060e+2, 1.148e+2, -67.4
2.610e+0, 4.926e+1, -1.250e+2, 1.344e+2, -68.5
2.154e+0, 5.551e+1, -1.475e+2, 1.576e+2, -69.4
1.778e+0, 6.304e+1, -1.751e+2, 1.861e+2, -70.2
1.468e+0, 7.251e+1, -2.081e+2, 2.204e+2, -70.8
1.212e+0, 8.518e+1, -2.449e+2, 2.593e+2, -70.8
1.000e+0, 1.021e+2, -2.867e+2, 3.043e+2, -70.4
8.254e-1, 1.239e+2, -3.333e+2, 3.556e+2, -69.6
6.813e-1, 1.513e+2, -3.858e+2, 4.144e+2, -68.6
5.623e-1, 1.857e+2, -4.450e+2, 4.822e+2, -67.4
4.642e-1, 2.289e+2, -5.115e+2, 5.603e+2, -65.9
3.831e-1, 2.828e+2, -5.846e+2, 6.494e+2, -64.2
3.162e-1, 3.500e+2, -6.634e+2, 7.500e+2, -62.2
2.610e-1, 4.329e+2, -7.463e+2, 8.628e+2, -59.9
2.154e-1, 5.337e+2, -8.307e+2, 9.873e+2, -57.3
1.778e-1, 6.536e+2, -9.135e+2, 1.123e+3, -54.4
1.468e-1, 7.931e+2, -9.908e+2, 1.269e+3, -51.3
1.212e-1, 9.513e+2, -1.058e+3, 1.423e+3, -48.0
1.000e-1, 1.128e+3, -1.114e+3, 1.585e+3, -44.6
