# Supplementary material for: The synergistic effect of Hf-O-Ru bonds and oxygen vacancies in Ru/HfO2 for enhanced hydrogen evolution
Source: Nat Commun. 2022 Mar 11;13:1270. doi: 10.1038/s41467-022-28947-9 (PMC8917135; doi:10.1038/s41467-022-28947-9)
Supplement: Supplementary file 3 — Source Data [file 41467_2022_28947_MOESM3_ESM.zip › source data-1/Figure 3/Figure 3e/RuC.txt]

Jan. 4, 2020   20:44:21
A.C. Impedance
File: g:\Data Source:  Experiment
Instrument Model:  CHI760E
Header: 
Note: 

Init E (V) = -0.99
High Frequency (Hz) = 1e+5
Low Frequency (Hz) = 0.1
Imp SF
Amplitude (V) = 0.005
Quiet Time (sec) = 2
Cycles (.1-1Hz) = 1

Freq/Hz, Z'/ohm, Z"/ohm, Z/ohm, Phase/deg

9.995e+4, 8.704e+0, -5.073e-1, 8.719e+0, -3.3
8.252e+4, 8.767e+0, -5.266e-1, 8.783e+0, -3.4
6.812e+4, 8.838e+0, -5.469e-1, 8.855e+0, -3.5
5.625e+4, 8.913e+0, -5.664e-1, 8.931e+0, -3.6
4.644e+4, 8.996e+0, -5.882e-1, 9.015e+0, -3.7
3.833e+4, 9.083e+0, -6.074e-1, 9.103e+0, -3.8
3.164e+4, 9.172e+0, -6.250e-1, 9.194e+0, -3.9
2.612e+4, 9.265e+0, -6.440e-1, 9.287e+0, -4.0
2.153e+4, 9.359e+0, -6.656e-1, 9.383e+0, -4.1
1.777e+4, 9.458e+0, -6.912e-1, 9.483e+0, -4.2
1.470e+4, 9.562e+0, -7.217e-1, 9.589e+0, -4.3
1.211e+4, 9.670e+0, -7.551e-1, 9.699e+0, -4.5
1.001e+4, 9.782e+0, -7.912e-1, 9.814e+0, -4.6
8.252e+3, 9.902e+0, -8.319e-1, 9.937e+0, -4.8
6.812e+3, 1.003e+1, -8.799e-1, 1.007e+1, -5.0
5.625e+3, 1.017e+1, -9.344e-1, 1.021e+1, -5.3
4.643e+3, 1.031e+1, -9.958e-1, 1.036e+1, -5.5
3.833e+3, 1.046e+1, -1.066e+0, 1.052e+1, -5.8
3.164e+3, 1.063e+1, -1.142e+0, 1.069e+1, -6.1
2.612e+3, 1.080e+1, -1.226e+0, 1.087e+1, -6.5
2.153e+3, 1.098e+1, -1.320e+0, 1.106e+1, -6.9
1.777e+3, 1.118e+1, -1.422e+0, 1.127e+1, -7.3
1.470e+3, 1.139e+1, -1.534e+0, 1.149e+1, -7.7
1.211e+3, 1.161e+1, -1.658e+0, 1.173e+1, -8.1
1.001e+3, 1.185e+1, -1.790e+0, 1.199e+1, -8.6
8.252e+2, 1.210e+1, -1.926e+0, 1.225e+1, -9.0
6.836e+2, 1.236e+1, -2.078e+0, 1.253e+1, -9.5
5.615e+2, 1.265e+1, -2.249e+0, 1.285e+1, -10.1
4.639e+2, 1.297e+1, -2.437e+0, 1.320e+1, -10.6
3.809e+2, 1.332e+1, -2.636e+0, 1.358e+1, -11.2
3.174e+2, 1.368e+1, -2.844e+0, 1.398e+1, -11.7
2.588e+2, 1.406e+1, -3.055e+0, 1.438e+1, -12.3
2.148e+2, 1.445e+1, -3.278e+0, 1.482e+1, -12.8
1.758e+2, 1.488e+1, -3.523e+0, 1.529e+1, -13.3
1.465e+2, 1.535e+1, -3.784e+0, 1.581e+1, -13.9
1.221e+2, 1.587e+1, -4.071e+0, 1.639e+1, -14.4
9.766e+1, 1.643e+1, -4.334e+0, 1.699e+1, -14.8
8.254e+1, 1.698e+1, -4.598e+0, 1.760e+1, -15.1
6.813e+1, 1.756e+1, -4.931e+0, 1.824e+1, -15.7
5.623e+1, 1.817e+1, -5.329e+0, 1.894e+1, -16.3
4.642e+1, 1.882e+1, -5.791e+0, 1.969e+1, -17.1
3.831e+1, 1.950e+1, -6.299e+0, 2.049e+1, -17.9
3.162e+1, 2.022e+1, -6.845e+0, 2.134e+1, -18.7
2.610e+1, 2.097e+1, -7.436e+0, 2.225e+1, -19.5
2.154e+1, 2.173e+1, -8.093e+0, 2.319e+1, -20.4
1.778e+1, 2.248e+1, -8.819e+0, 2.415e+1, -21.4
1.468e+1, 2.331e+1, -9.637e+0, 2.522e+1, -22.5
1.212e+1, 2.433e+1, -1.056e+1, 2.652e+1, -23.5
1.000e+1, 2.547e+1, -1.157e+1, 2.798e+1, -24.4
8.254e+0, 2.673e+1, -1.272e+1, 2.960e+1, -25.4
6.813e+0, 2.814e+1, -1.402e+1, 3.143e+1, -26.5
5.623e+0, 2.972e+1, -1.550e+1, 3.352e+1, -27.5
4.642e+0, 3.157e+1, -1.717e+1, 3.593e+1, -28.5
3.831e+0, 3.361e+1, -1.898e+1, 3.860e+1, -29.5
3.162e+0, 3.599e+1, -2.099e+1, 4.166e+1, -30.3
2.610e+0, 3.865e+1, -2.316e+1, 4.506e+1, -30.9
2.154e+0, 4.202e+1, -2.575e+1, 4.928e+1, -31.5
1.778e+0, 4.601e+1, -2.869e+1, 5.423e+1, -31.9
1.468e+0, 4.998e+1, -3.152e+1, 5.908e+1, -32.2
1.212e+0, 5.414e+1, -3.402e+1, 6.394e+1, -32.1
1.000e+0, 5.872e+1, -3.606e+1, 6.890e+1, -31.6
8.254e-1, 6.383e+1, -3.774e+1, 7.416e+1, -30.6
6.813e-1, 6.944e+1, -3.892e+1, 7.960e+1, -29.3
5.623e-1, 7.534e+1, -3.956e+1, 8.510e+1, -27.7
4.642e-1, 8.130e+1, -3.953e+1, 9.040e+1, -25.9
3.831e-1, 8.717e+1, -3.867e+1, 9.537e+1, -23.9
3.162e-1, 9.287e+1, -3.691e+1, 9.994e+1, -21.7
2.610e-1, 9.754e+1, -3.432e+1, 1.034e+2, -19.4
2.154e-1, 1.011e+2, -3.119e+1, 1.058e+2, -17.2
1.778e-1, 1.043e+2, -2.763e+1, 1.079e+2, -14.8
1.468e-1, 1.072e+2, -2.403e+1, 1.099e+2, -12.6
1.212e-1, 1.095e+2, -2.076e+1, 1.115e+2, -10.7
1.000e-1, 1.113e+2, -1.786e+1, 1.127e+2, -9.1
