# Supplementary material for: The synergistic effect of Hf-O-Ru bonds and oxygen vacancies in Ru/HfO2 for enhanced hydrogen evolution
Source: Nat Commun. 2022 Mar 11;13:1270. doi: 10.1038/s41467-022-28947-9 (PMC8917135; doi:10.1038/s41467-022-28947-9)
Supplement: Supplementary file 3 — Source Data [file 41467_2022_28947_MOESM3_ESM.zip › source data-1/Figure 3/Figure 3e/Vo-RuHfO2-O.txt]

Nov. 17, 2020   16:32:26
A.C. Impedance
File: imp-3
Data Source:  Experiment
Instrument Model:  CHI760E
Header: 
Note: 

Init E (V) = -0.99
High Frequency (Hz) = 1e+5
Low Frequency (Hz) = 0.1
Imp SF
Amplitude (V) = 0.005
Quiet Time (sec) = 2
Cycles (.1-1Hz) = 1

Freq/Hz, Z'/ohm, Z"/ohm, Z/ohm, Phase/deg

9.995e+4, 7.522e+0, 8.683e-2, 7.523e+0, 0.7
8.252e+4, 7.571e+0, 7.290e-3, 7.571e+0, 0.1
6.812e+4, 7.628e+0, -6.206e-2, 7.628e+0, -0.5
5.625e+4, 7.697e+0, -1.202e-1, 7.698e+0, -0.9
4.644e+4, 7.768e+0, -1.740e-1, 7.770e+0, -1.3
3.833e+4, 7.846e+0, -2.210e-1, 7.849e+0, -1.6
3.164e+4, 7.926e+0, -2.634e-1, 7.931e+0, -1.9
2.612e+4, 8.009e+0, -3.026e-1, 8.015e+0, -2.2
2.153e+4, 8.092e+0, -3.399e-1, 8.099e+0, -2.4
1.777e+4, 8.165e+0, -3.727e-1, 8.173e+0, -2.6
1.470e+4, 8.235e+0, -4.043e-1, 8.245e+0, -2.8
1.211e+4, 8.314e+0, -4.388e-1, 8.326e+0, -3.0
1.001e+4, 8.402e+0, -4.772e-1, 8.415e+0, -3.3
8.252e+3, 8.497e+0, -5.198e-1, 8.512e+0, -3.5
6.812e+3, 8.589e+0, -5.666e-1, 8.608e+0, -3.8
5.625e+3, 8.667e+0, -6.162e-1, 8.689e+0, -4.1
4.643e+3, 8.746e+0, -6.708e-1, 8.772e+0, -4.4
3.833e+3, 8.845e+0, -7.353e-1, 8.876e+0, -4.8
3.164e+3, 8.962e+0, -8.085e-1, 8.998e+0, -5.2
2.612e+3, 9.094e+0, -8.896e-1, 9.137e+0, -5.6
2.153e+3, 9.232e+0, -9.779e-1, 9.283e+0, -6.0
1.777e+3, 9.377e+0, -1.075e+0, 9.438e+0, -6.5
1.470e+3, 9.511e+0, -1.173e+0, 9.583e+0, -7.0
1.211e+3, 9.641e+0, -1.275e+0, 9.725e+0, -7.5
1.001e+3, 9.772e+0, -1.384e+0, 9.869e+0, -8.1
8.252e+2, 9.912e+0, -1.504e+0, 1.003e+1, -8.6
6.836e+2, 1.008e+1, -1.649e+0, 1.022e+1, -9.3
5.615e+2, 1.028e+1, -1.817e+0, 1.044e+1, -10.0
4.639e+2, 1.051e+1, -2.006e+0, 1.070e+1, -10.8
3.809e+2, 1.075e+1, -2.214e+0, 1.098e+1, -11.6
3.174e+2, 1.102e+1, -2.442e+0, 1.129e+1, -12.5
2.588e+2, 1.130e+1, -2.687e+0, 1.161e+1, -13.4
2.148e+2, 1.157e+1, -2.952e+0, 1.194e+1, -14.3
1.758e+2, 1.185e+1, -3.245e+0, 1.229e+1, -15.3
1.465e+2, 1.217e+1, -3.570e+0, 1.268e+1, -16.4
1.221e+2, 1.253e+1, -3.949e+0, 1.314e+1, -17.5
9.766e+1, 1.298e+1, -4.349e+0, 1.368e+1, -18.5
8.254e+1, 1.348e+1, -4.796e+0, 1.431e+1, -19.6
6.813e+1, 1.403e+1, -5.398e+0, 1.503e+1, -21.0
5.623e+1, 1.457e+1, -6.089e+0, 1.580e+1, -22.7
4.642e+1, 1.511e+1, -6.839e+0, 1.659e+1, -24.3
3.831e+1, 1.570e+1, -7.704e+0, 1.749e+1, -26.1
3.162e+1, 1.632e+1, -8.689e+0, 1.849e+1, -28.0
2.610e+1, 1.700e+1, -9.828e+0, 1.963e+1, -30.0
2.154e+1, 1.780e+1, -1.113e+1, 2.099e+1, -32.0
1.778e+1, 1.872e+1, -1.263e+1, 2.258e+1, -34.0
1.468e+1, 1.979e+1, -1.432e+1, 2.443e+1, -35.9
1.212e+1, 2.110e+1, -1.622e+1, 2.661e+1, -37.6
1.000e+1, 2.267e+1, -1.839e+1, 2.919e+1, -39.1
8.254e+0, 2.450e+1, -2.084e+1, 3.217e+1, -40.4
6.813e+0, 2.663e+1, -2.359e+1, 3.558e+1, -41.5
5.623e+0, 2.908e+1, -2.669e+1, 3.947e+1, -42.5
4.642e+0, 3.194e+1, -3.014e+1, 4.392e+1, -43.3
3.831e+0, 3.539e+1, -3.402e+1, 4.909e+1, -43.9
3.162e+0, 3.948e+1, -3.823e+1, 5.496e+1, -44.1
2.610e+0, 4.441e+1, -4.278e+1, 6.166e+1, -43.9
2.154e+0, 5.021e+1, -4.753e+1, 6.914e+1, -43.4
1.778e+0, 5.745e+1, -5.268e+1, 7.794e+1, -42.5
1.468e+0, 6.606e+1, -5.777e+1, 8.776e+1, -41.2
1.212e+0, 7.528e+1, -6.169e+1, 9.733e+1, -39.3
1.000e+0, 8.512e+1, -6.418e+1, 1.066e+2, -37.0
8.254e-1, 9.529e+1, -6.519e+1, 1.155e+2, -34.4
6.813e-1, 1.055e+2, -6.488e+1, 1.239e+2, -31.6
5.623e-1, 1.156e+2, -6.347e+1, 1.319e+2, -28.8
4.642e-1, 1.251e+2, -6.095e+1, 1.391e+2, -26.0
3.831e-1, 1.338e+2, -5.736e+1, 1.456e+2, -23.2
3.162e-1, 1.417e+2, -5.307e+1, 1.513e+2, -20.5
2.610e-1, 1.487e+2, -4.847e+1, 1.564e+2, -18.1
2.154e-1, 1.550e+2, -4.398e+1, 1.611e+2, -15.8
1.778e-1, 1.605e+2, -3.966e+1, 1.653e+2, -13.9
1.468e-1, 1.654e+2, -3.570e+1, 1.692e+2, -12.2
1.212e-1, 1.694e+2, -3.198e+1, 1.724e+2, -10.7
1.000e-1, 1.724e+2, -2.835e+1, 1.747e+2, -9.3
