# Supplementary material for: The synergistic effect of Hf-O-Ru bonds and oxygen vacancies in Ru/HfO2 for enhanced hydrogen evolution
Source: Nat Commun. 2022 Mar 11;13:1270. doi: 10.1038/s41467-022-28947-9 (PMC8917135; doi:10.1038/s41467-022-28947-9)
Supplement: Supplementary file 3 — Source Data [file 41467_2022_28947_MOESM3_ESM.zip › source data-1/Figure 3/Figure 3e/Vo-RuHfO2-OP.txt]

Oct. 26, 2020   20:26:57
A.C. Impedance
File: imp
Data Source:  Experiment
Instrument Model:  CHI760E
Header: 
Note: 

Init E (V) = -0.983
High Frequency (Hz) = 1e+5
Low Frequency (Hz) = 0.1
Imp SF
Amplitude (V) = 0.005
Quiet Time (sec) = 2
Cycles (.1-1Hz) = 1

Freq/Hz, Z'/ohm, Z"/ohm, Z/ohm, Phase/deg

9.995e+4, 8.133e+0, -4.105e-1, 8.143e+0, -2.9
8.252e+4, 8.156e+0, -4.326e-1, 8.168e+0, -3.0
6.812e+4, 8.299e+0, -4.829e-1, 8.313e+0, -3.3
5.625e+4, 8.412e+0, -5.317e-1, 8.429e+0, -3.6
4.644e+4, 8.564e+0, -5.841e-1, 8.584e+0, -3.9
3.833e+4, 8.714e+0, -6.331e-1, 8.737e+0, -4.2
3.164e+4, 8.873e+0, -6.848e-1, 8.900e+0, -4.4
2.612e+4, 9.013e+0, -7.370e-1, 9.043e+0, -4.7
2.153e+4, 9.176e+0, -7.977e-1, 9.210e+0, -5.0
1.777e+4, 9.306e+0, -8.486e-1, 9.345e+0, -5.2
1.470e+4, 9.430e+0, -8.952e-1, 9.472e+0, -5.4
1.211e+4, 9.603e+0, -9.532e-1, 9.650e+0, -5.7
1.001e+4, 9.776e+0, -1.005e+0, 9.828e+0, -5.9
8.252e+3, 9.960e+0, -1.054e+0, 1.002e+1, -6.0
6.812e+3, 1.010e+1, -1.094e+0, 1.016e+1, -6.2
5.625e+3, 1.020e+1, -1.125e+0, 1.027e+1, -6.3
4.643e+3, 1.036e+1, -1.174e+0, 1.043e+1, -6.5
3.833e+3, 1.056e+1, -1.235e+0, 1.063e+1, -6.7
3.164e+3, 1.078e+1, -1.299e+0, 1.086e+1, -6.9
2.612e+3, 1.103e+1, -1.385e+0, 1.112e+1, -7.2
2.153e+3, 1.130e+1, -1.484e+0, 1.140e+1, -7.5
1.777e+3, 1.141e+1, -1.554e+0, 1.152e+1, -7.8
1.470e+3, 1.140e+1, -1.612e+0, 1.151e+1, -8.0
1.211e+3, 1.148e+1, -1.705e+0, 1.161e+1, -8.4
1.001e+3, 1.166e+1, -1.826e+0, 1.180e+1, -8.9
8.252e+2, 1.192e+1, -1.976e+0, 1.208e+1, -9.4
6.836e+2, 1.223e+1, -2.169e+0, 1.242e+1, -10.1
5.615e+2, 1.253e+1, -2.406e+0, 1.276e+1, -10.9
4.639e+2, 1.286e+1, -2.692e+0, 1.314e+1, -11.8
3.809e+2, 1.318e+1, -3.009e+0, 1.352e+1, -12.9
3.174e+2, 1.353e+1, -3.370e+0, 1.395e+1, -14.0
2.588e+2, 1.393e+1, -3.780e+0, 1.443e+1, -15.2
2.148e+2, 1.430e+1, -4.241e+0, 1.492e+1, -16.5
1.758e+2, 1.469e+1, -4.746e+0, 1.544e+1, -17.9
1.465e+2, 1.508e+1, -5.284e+0, 1.598e+1, -19.3
1.221e+2, 1.563e+1, -5.906e+0, 1.670e+1, -20.7
9.766e+1, 1.637e+1, -6.549e+0, 1.763e+1, -21.8
8.254e+1, 1.725e+1, -7.221e+0, 1.870e+1, -22.7
6.813e+1, 1.834e+1, -8.037e+0, 2.002e+1, -23.7
5.623e+1, 1.950e+1, -8.888e+0, 2.143e+1, -24.5
4.642e+1, 2.072e+1, -9.707e+0, 2.288e+1, -25.1
3.831e+1, 2.213e+1, -1.053e+1, 2.450e+1, -25.5
3.162e+1, 2.374e+1, -1.136e+1, 2.632e+1, -25.6
2.610e+1, 2.535e+1, -1.215e+1, 2.811e+1, -25.6
2.154e+1, 2.692e+1, -1.279e+1, 2.980e+1, -25.4
1.778e+1, 2.872e+1, -1.329e+1, 3.165e+1, -24.8
1.468e+1, 3.075e+1, -1.362e+1, 3.364e+1, -23.9
1.212e+1, 3.295e+1, -1.375e+1, 3.570e+1, -22.6
1.000e+1, 3.523e+1, -1.368e+1, 3.779e+1, -21.2
8.254e+0, 3.752e+1, -1.344e+1, 3.985e+1, -19.7
6.813e+0, 3.967e+1, -1.305e+1, 4.176e+1, -18.2
5.623e+0, 4.157e+1, -1.252e+1, 4.341e+1, -16.8
4.642e+0, 4.325e+1, -1.185e+1, 4.485e+1, -15.3
3.831e+0, 4.484e+1, -1.117e+1, 4.621e+1, -14.0
3.162e+0, 4.639e+1, -1.051e+1, 4.756e+1, -12.8
2.610e+0, 4.789e+1, -9.824e+0, 4.889e+1, -11.6
2.154e+0, 4.891e+1, -9.205e+0, 4.977e+1, -10.7
1.778e+0, 4.977e+1, -8.307e+0, 5.046e+1, -9.5
1.468e+0, 5.086e+1, -7.303e+0, 5.138e+1, -8.2
1.212e+0, 5.179e+1, -6.469e+0, 5.219e+1, -7.1
1.000e+0, 5.267e+1, -5.586e+0, 5.296e+1, -6.1
8.254e-1, 5.338e+1, -4.893e+0, 5.360e+1, -5.2
6.813e-1, 5.372e+1, -4.238e+0, 5.389e+1, -4.5
5.623e-1, 5.407e+1, -3.617e+0, 5.419e+1, -3.8
4.642e-1, 5.458e+1, -3.140e+0, 5.467e+1, -3.3
3.831e-1, 5.502e+1, -2.768e+0, 5.509e+1, -2.9
3.162e-1, 5.554e+1, -2.412e+0, 5.560e+1, -2.5
2.610e-1, 5.596e+1, -1.967e+0, 5.600e+1, -2.0
2.154e-1, 5.633e+1, -1.566e+0, 5.636e+1, -1.6
1.778e-1, 5.710e+1, -1.474e+0, 5.712e+1, -1.5
1.468e-1, 5.789e+1, -1.160e+0, 5.790e+1, -1.1
1.212e-1, 5.804e+1, -7.590e-1, 5.804e+1, -0.7
1.000e-1, 5.738e+1, -6.428e-1, 5.738e+1, -0.6
