# Supplementary material for: The synergistic effect of Hf-O-Ru bonds and oxygen vacancies in Ru/HfO2 for enhanced hydrogen evolution
Source: Nat Commun. 2022 Mar 11;13:1270. doi: 10.1038/s41467-022-28947-9 (PMC8917135; doi:10.1038/s41467-022-28947-9)
Supplement: Supplementary file 3 — Source Data [file 41467_2022_28947_MOESM3_ESM.zip › source data-1/Figure 3/Figure 3e/Vo-RuHfO2-P.txt]

Nov. 17, 2020   19:43:04
A.C. Impedance
File: imp-7
Data Source:  Experiment
Instrument Model:  CHI760E
Header: 
Note: 

Init E (V) = -0.9
High Frequency (Hz) = 1e+5
Low Frequency (Hz) = 0.1
Imp SF
Amplitude (V) = 0.005
Quiet Time (sec) = 2
Cycles (.1-1Hz) = 1

Freq/Hz, Z'/ohm, Z"/ohm, Z/ohm, Phase/deg

9.995e+4, 7.701e+0, -7.008e-2, 7.701e+0, -0.5
8.252e+4, 7.739e+0, -1.571e-1, 7.741e+0, -1.2
6.812e+4, 7.787e+0, -2.349e-1, 7.790e+0, -1.7
5.625e+4, 7.838e+0, -3.051e-1, 7.844e+0, -2.2
4.644e+4, 7.897e+0, -3.683e-1, 7.906e+0, -2.7
3.833e+4, 7.961e+0, -4.241e-1, 7.973e+0, -3.0
3.164e+4, 8.028e+0, -4.731e-1, 8.042e+0, -3.4
2.612e+4, 8.095e+0, -5.185e-1, 8.111e+0, -3.7
2.153e+4, 8.162e+0, -5.625e-1, 8.181e+0, -3.9
1.777e+4, 8.230e+0, -6.069e-1, 8.252e+0, -4.2
1.470e+4, 8.299e+0, -6.542e-1, 8.325e+0, -4.5
1.211e+4, 8.370e+0, -7.055e-1, 8.400e+0, -4.8
1.001e+4, 8.444e+0, -7.611e-1, 8.478e+0, -5.2
8.252e+3, 8.520e+0, -8.221e-1, 8.560e+0, -5.5
6.812e+3, 8.601e+0, -8.910e-1, 8.647e+0, -5.9
5.625e+3, 8.686e+0, -9.699e-1, 8.740e+0, -6.4
4.643e+3, 8.775e+0, -1.059e+0, 8.839e+0, -6.9
3.833e+3, 8.869e+0, -1.162e+0, 8.945e+0, -7.5
3.164e+3, 8.969e+0, -1.278e+0, 9.060e+0, -8.1
2.612e+3, 9.078e+0, -1.412e+0, 9.187e+0, -8.8
2.153e+3, 9.198e+0, -1.567e+0, 9.330e+0, -9.7
1.777e+3, 9.329e+0, -1.745e+0, 9.491e+0, -10.6
1.470e+3, 9.472e+0, -1.950e+0, 9.671e+0, -11.6
1.211e+3, 9.631e+0, -2.186e+0, 9.876e+0, -12.8
1.001e+3, 9.808e+0, -2.448e+0, 1.011e+1, -14.0
8.252e+2, 1.000e+1, -2.745e+0, 1.037e+1, -15.3
6.836e+2, 1.023e+1, -3.094e+0, 1.069e+1, -16.8
5.615e+2, 1.049e+1, -3.500e+0, 1.106e+1, -18.4
4.639e+2, 1.080e+1, -3.969e+0, 1.150e+1, -20.2
3.809e+2, 1.114e+1, -4.491e+0, 1.202e+1, -21.9
3.174e+2, 1.154e+1, -5.080e+0, 1.261e+1, -23.8
2.588e+2, 1.201e+1, -5.738e+0, 1.331e+1, -25.5
2.148e+2, 1.254e+1, -6.470e+0, 1.411e+1, -27.3
1.758e+2, 1.314e+1, -7.275e+0, 1.502e+1, -29.0
1.465e+2, 1.380e+1, -8.135e+0, 1.602e+1, -30.5
1.221e+2, 1.458e+1, -9.116e+0, 1.719e+1, -32.0
9.766e+1, 1.552e+1, -1.018e+1, 1.856e+1, -33.3
8.254e+1, 1.657e+1, -1.135e+1, 2.008e+1, -34.4
6.813e+1, 1.778e+1, -1.280e+1, 2.191e+1, -35.8
5.623e+1, 1.903e+1, -1.439e+1, 2.386e+1, -37.1
4.642e+1, 2.030e+1, -1.605e+1, 2.588e+1, -38.3
3.831e+1, 2.173e+1, -1.794e+1, 2.818e+1, -39.5
3.162e+1, 2.337e+1, -2.007e+1, 3.080e+1, -40.6
2.610e+1, 2.527e+1, -2.250e+1, 3.383e+1, -41.7
2.154e+1, 2.747e+1, -2.523e+1, 3.730e+1, -42.6
1.778e+1, 3.002e+1, -2.830e+1, 4.125e+1, -43.3
1.468e+1, 3.298e+1, -3.169e+1, 4.574e+1, -43.9
1.212e+1, 3.646e+1, -3.539e+1, 5.081e+1, -44.1
1.000e+1, 4.054e+1, -3.939e+1, 5.652e+1, -44.2
8.254e+0, 4.526e+1, -4.367e+1, 6.290e+1, -44.0
6.813e+0, 5.070e+1, -4.816e+1, 6.993e+1, -43.5
5.623e+0, 5.696e+1, -5.277e+1, 7.764e+1, -42.8
4.642e+0, 6.410e+1, -5.736e+1, 8.602e+1, -41.8
3.831e+0, 7.220e+1, -6.183e+1, 9.505e+1, -40.6
3.162e+0, 8.107e+1, -6.588e+1, 1.045e+2, -39.1
2.610e+0, 9.070e+1, -6.944e+1, 1.142e+2, -37.4
2.154e+0, 1.008e+2, -7.236e+1, 1.241e+2, -35.7
1.778e+0, 1.116e+2, -7.486e+1, 1.344e+2, -33.9
1.468e+0, 1.226e+2, -7.695e+1, 1.447e+2, -32.1
1.212e+0, 1.328e+2, -7.827e+1, 1.542e+2, -30.5
1.000e+0, 1.425e+2, -7.904e+1, 1.629e+2, -29.0
8.254e-1, 1.510e+2, -7.967e+1, 1.707e+2, -27.8
6.813e-1, 1.585e+2, -8.093e+1, 1.779e+2, -27.1
5.623e-1, 1.653e+2, -8.328e+1, 1.851e+2, -26.7
4.642e-1, 1.719e+2, -8.696e+1, 1.926e+2, -26.8
3.831e-1, 1.785e+2, -9.218e+1, 2.009e+2, -27.3
3.162e-1, 1.856e+2, -9.932e+1, 2.105e+2, -28.2
2.610e-1, 1.924e+2, -1.082e+2, 2.208e+2, -29.4
2.154e-1, 1.988e+2, -1.190e+2, 2.318e+2, -30.9
1.778e-1, 2.054e+2, -1.323e+2, 2.443e+2, -32.8
1.468e-1, 2.124e+2, -1.484e+2, 2.591e+2, -35.0
1.212e-1, 2.198e+2, -1.678e+2, 2.765e+2, -37.4
1.000e-1, 2.276e+2, -1.905e+2, 2.968e+2, -39.9
