# Supplementary material for: The synergistic effect of Hf-O-Ru bonds and oxygen vacancies in Ru/HfO2 for enhanced hydrogen evolution
Source: Nat Commun. 2022 Mar 11;13:1270. doi: 10.1038/s41467-022-28947-9 (PMC8917135; doi:10.1038/s41467-022-28947-9)
Supplement: Supplementary file 3 — Source Data [file 41467_2022_28947_MOESM3_ESM.zip › source data-1/Figure 3/Figure 3f/PtC/PtC-CV-5000.txt]

Nov. 4, 2019   21:05:15
Linear Sweep Voltammetry
File: cv-6
Data Source:  Experiment
Instrument Model:  CHI760E
Header: 
Note: 

Init E (V) = -0.9
Final E (V) = -1.2
Scan Rate (V/s) = 0.005
Sample Interval (V) = 0.001
Quiet Time (sec) = 2
Sensitivity (A/V) = 0.001
Comp R (ohm) = 9.3

Ep = -1.148V
ip = -8.124e-3A
Ah = -1.673e-1C

Potential/V, Current/A

-0.900, -3.902e-5
-0.901, -4.916e-5
-0.902, -5.098e-5
-0.903, -5.089e-5
-0.904, -5.067e-5
-0.905, -5.057e-5
-0.906, -5.041e-5
-0.907, -5.052e-5
-0.908, -5.068e-5
-0.909, -5.077e-5
-0.910, -5.120e-5
-0.911, -5.166e-5
-0.912, -5.216e-5
-0.913, -5.277e-5
-0.914, -5.335e-5
-0.915, -5.419e-5
-0.916, -5.512e-5
-0.917, -5.592e-5
-0.918, -5.710e-5
-0.919, -5.815e-5
-0.920, -5.947e-5
-0.921, -6.090e-5
-0.922, -6.248e-5
-0.923, -6.407e-5
-0.924, -6.576e-5
-0.925, -6.754e-5
-0.926, -6.970e-5
-0.927, -7.195e-5
-0.928, -7.442e-5
-0.929, -7.717e-5
-0.930, -7.993e-5
-0.931, -8.310e-5
-0.932, -8.652e-5
-0.933, -9.008e-5
-0.934, -9.400e-5
-0.935, -9.799e-5
-0.936, -1.025e-4
-0.937, -1.074e-4
-0.938, -1.124e-4
-0.939, -1.179e-4
-0.940, -1.241e-4
-0.941, -1.322e-4
-0.942, -1.450e-4
-0.943, -1.616e-4
-0.944, -1.797e-4
-0.945, -1.983e-4
-0.946, -2.175e-4
-0.947, -2.388e-4
-0.948, -2.630e-4
-0.949, -2.918e-4
-0.950, -3.197e-4
-0.951, -3.479e-4
-0.952, -3.770e-4
-0.953, -4.070e-4
-0.954, -4.389e-4
-0.955, -4.711e-4
-0.956, -5.063e-4
-0.957, -5.441e-4
-0.958, -5.855e-4
-0.959, -6.292e-4
-0.960, -6.740e-4
-0.961, -7.200e-4
-0.962, -7.654e-4
-0.963, -8.092e-4
-0.964, -8.517e-4
-0.965, -8.940e-4
-0.966, -9.348e-4
-0.967, -9.752e-4
-0.968, -1.017e-3
-0.969, -1.059e-3
-0.970, -1.100e-3
-0.971, -1.138e-3
-0.972, -1.178e-3
-0.973, -1.217e-3
-0.974, -1.253e-3
-0.975, -1.294e-3
-0.976, -1.336e-3
-0.977, -1.371e-3
-0.978, -1.405e-3
-0.979, -1.444e-3
-0.980, -1.485e-3
-0.981, -1.526e-3
-0.982, -1.564e-3
-0.983, -1.597e-3
-0.984, -1.640e-3
-0.985, -1.676e-3
-0.986, -1.711e-3
-0.987, -1.747e-3
-0.988, -1.787e-3
-0.989, -1.818e-3
-0.990, -1.847e-3
-0.991, -1.875e-3
-0.992, -1.916e-3
-0.993, -1.995e-3
-0.994, -2.055e-3
-0.995, -2.103e-3
-0.996, -2.136e-3
-0.997, -2.146e-3
-0.998, -2.167e-3
-0.999, -2.180e-3
-1.000, -2.211e-3
-1.001, -2.255e-3
-1.002, -2.304e-3
-1.003, -2.376e-3
-1.004, -2.466e-3
-1.005, -2.501e-3
-1.006, -2.535e-3
-1.007, -2.586e-3
-1.008, -2.603e-3
-1.009, -2.666e-3
-1.010, -2.716e-3
-1.011, -2.711e-3
-1.012, -2.708e-3
-1.013, -2.745e-3
-1.014, -2.765e-3
-1.015, -2.783e-3
-1.016, -2.800e-3
-1.017, -2.833e-3
-1.018, -2.867e-3
-1.019, -2.907e-3
-1.020, -2.938e-3
-1.021, -3.016e-3
-1.022, -3.086e-3
-1.023, -3.124e-3
-1.024, -3.168e-3
-1.025, -3.150e-3
-1.026, -3.143e-3
-1.027, -3.222e-3
-1.028, -3.302e-3
-1.029, -3.316e-3
-1.030, -3.355e-3
-1.031, -3.688e-3
-1.032, -3.737e-3
-1.033, -3.699e-3
-1.034, -3.672e-3
-1.035, -3.673e-3
-1.036, -3.721e-3
-1.037, -3.771e-3
-1.038, -3.905e-3
-1.039, -3.962e-3
-1.040, -3.916e-3
-1.041, -3.907e-3
-1.042, -3.979e-3
-1.043, -4.067e-3
-1.044, -4.011e-3
-1.045, -4.028e-3
-1.046, -4.093e-3
-1.047, -4.154e-3
-1.048, -4.159e-3
-1.049, -4.148e-3
-1.050, -4.293e-3
-1.051, -4.581e-3
-1.052, -4.598e-3
-1.053, -4.483e-3
-1.054, -4.435e-3
-1.055, -4.462e-3
-1.056, -4.763e-3
-1.057, -4.823e-3
-1.058, -4.752e-3
-1.059, -4.813e-3
-1.060, -4.808e-3
-1.061, -4.924e-3
-1.062, -5.029e-3
-1.063, -5.008e-3
-1.064, -4.950e-3
-1.065, -5.021e-3
-1.066, -5.062e-3
-1.067, -4.985e-3
-1.068, -4.852e-3
-1.069, -4.808e-3
-1.070, -4.943e-3
-1.071, -5.100e-3
-1.072, -5.238e-3
-1.073, -5.307e-3
-1.074, -5.244e-3
-1.075, -5.180e-3
-1.076, -5.243e-3
-1.077, -5.276e-3
-1.078, -5.251e-3
-1.079, -5.360e-3
-1.080, -5.394e-3
-1.081, -5.253e-3
-1.082, -5.155e-3
-1.083, -5.253e-3
-1.084, -5.327e-3
-1.085, -5.294e-3
-1.086, -5.172e-3
-1.087, -5.149e-3
-1.088, -5.251e-3
-1.089, -5.386e-3
-1.090, -5.785e-3
-1.091, -5.835e-3
-1.092, -5.725e-3
-1.093, -6.297e-3
-1.094, -6.334e-3
-1.095, -6.080e-3
-1.096, -7.179e-3
-1.097, -7.415e-3
-1.098, -7.047e-3
-1.099, -7.086e-3
-1.100, -6.977e-3
-1.101, -7.055e-3
-1.102, -7.284e-3
-1.103, -7.198e-3
-1.104, -7.000e-3
-1.105, -6.810e-3
-1.106, -6.838e-3
-1.107, -6.880e-3
-1.108, -6.949e-3
-1.109, -7.023e-3
-1.110, -6.998e-3
-1.111, -6.906e-3
-1.112, -6.831e-3
-1.113, -7.153e-3
-1.114, -7.145e-3
-1.115, -6.999e-3
-1.116, -7.083e-3
-1.117, -7.335e-3
-1.118, -7.135e-3
-1.119, -6.899e-3
-1.120, -7.050e-3
-1.121, -6.902e-3
-1.122, -7.446e-3
-1.123, -7.303e-3
-1.124, -7.546e-3
-1.125, -7.638e-3
-1.126, -7.449e-3
-1.127, -7.699e-3
-1.128, -7.613e-3
-1.129, -7.482e-3
-1.130, -7.332e-3
-1.131, -7.116e-3
-1.132, -7.061e-3
-1.133, -7.304e-3
-1.134, -7.355e-3
-1.135, -7.194e-3
-1.136, -7.023e-3
-1.137, -7.787e-3
-1.138, -7.733e-3
-1.139, -7.555e-3
-1.140, -7.795e-3
-1.141, -7.818e-3
-1.142, -7.668e-3
-1.143, -7.631e-3
-1.144, -7.595e-3
-1.145, -7.775e-3
-1.146, -7.734e-3
-1.147, -7.664e-3
-1.148, -8.199e-3
-1.149, -7.919e-3
-1.150, -7.677e-3
-1.151, -7.588e-3
-1.152, -7.482e-3
-1.153, -7.531e-3
-1.154, -7.223e-3
-1.155, -7.385e-3
-1.156, -7.505e-3
-1.157, -7.163e-3
-1.158, -7.253e-3
-1.159, -8.134e-3
-1.160, -7.898e-3
-1.161, -7.541e-3
-1.162, -7.440e-3
-1.163, -7.180e-3
-1.164, -7.130e-3
-1.165, -7.137e-3
-1.166, -7.246e-3
-1.167, -7.077e-3
-1.168, -6.937e-3
-1.169, -7.532e-3
-1.170, -7.352e-3
-1.171, -7.277e-3
-1.172, -7.137e-3
-1.173, -7.372e-3
-1.174, -6.741e-3
-1.175, -6.329e-3
-1.176, -6.174e-3
-1.177, -6.007e-3
-1.178, -5.974e-3
-1.179, -5.950e-3
-1.180, -6.118e-3
-1.181, -6.030e-3
-1.182, -5.977e-3
-1.183, -6.064e-3
-1.184, -6.838e-3
-1.185, -6.653e-3
-1.186, -6.466e-3
-1.187, -6.206e-3
-1.188, -6.156e-3
-1.189, -5.959e-3
-1.190, -6.311e-3
-1.191, -6.128e-3
-1.192, -5.895e-3
-1.193, -6.003e-3
-1.194, -6.079e-3
-1.195, -5.772e-3
-1.196, -6.193e-3
-1.197, -6.198e-3
-1.198, -6.342e-3
-1.199, -6.305e-3
