# Supplementary material for: The synergistic effect of Hf-O-Ru bonds and oxygen vacancies in Ru/HfO2 for enhanced hydrogen evolution
Source: Nat Commun. 2022 Mar 11;13:1270. doi: 10.1038/s41467-022-28947-9 (PMC8917135; doi:10.1038/s41467-022-28947-9)
Supplement: Supplementary file 3 — Source Data [file 41467_2022_28947_MOESM3_ESM.zip › source data-1/Figure 3/Figure 3f/Vo-RuHfO2-OP/Vo-RuHfO2-OP-CV-5000.txt]

Dec. 30, 2019   09:44:49
Linear Sweep Voltammetry
File: cv-10000-2
Data Source:  Experiment
Instrument Model:  CHI760E
Header: 
Note: 

Init E (V) = -0.9
Final E (V) = -1.42
Scan Rate (V/s) = 0.005
Sample Interval (V) = 0.001
Quiet Time (sec) = 2
Sensitivity (A/V) = 0.01
Comp R (ohm) = 9.4


Potential/V, Current/A

-0.900, -4.152e-5
-0.901, -4.421e-5
-0.902, -4.445e-5
-0.903, -4.410e-5
-0.904, -4.367e-5
-0.905, -4.348e-5
-0.906, -4.334e-5
-0.907, -4.320e-5
-0.908, -4.329e-5
-0.909, -4.342e-5
-0.910, -4.374e-5
-0.911, -4.403e-5
-0.912, -4.445e-5
-0.913, -4.509e-5
-0.914, -4.598e-5
-0.915, -4.671e-5
-0.916, -4.740e-5
-0.917, -4.840e-5
-0.918, -4.957e-5
-0.919, -5.066e-5
-0.920, -5.211e-5
-0.921, -5.344e-5
-0.922, -5.508e-5
-0.923, -5.677e-5
-0.924, -5.856e-5
-0.925, -6.037e-5
-0.926, -6.241e-5
-0.927, -6.450e-5
-0.928, -6.678e-5
-0.929, -6.920e-5
-0.930, -7.172e-5
-0.931, -7.462e-5
-0.932, -7.742e-5
-0.933, -8.059e-5
-0.934, -8.399e-5
-0.935, -8.749e-5
-0.936, -9.117e-5
-0.937, -9.533e-5
-0.938, -9.950e-5
-0.939, -1.041e-4
-0.940, -1.093e-4
-0.941, -1.157e-4
-0.942, -1.230e-4
-0.943, -1.308e-4
-0.944, -1.393e-4
-0.945, -1.485e-4
-0.946, -1.587e-4
-0.947, -1.699e-4
-0.948, -1.819e-4
-0.949, -1.955e-4
-0.950, -2.100e-4
-0.951, -2.252e-4
-0.952, -2.414e-4
-0.953, -2.584e-4
-0.954, -2.762e-4
-0.955, -2.946e-4
-0.956, -3.136e-4
-0.957, -3.331e-4
-0.958, -3.534e-4
-0.959, -3.742e-4
-0.960, -3.955e-4
-0.961, -4.170e-4
-0.962, -4.391e-4
-0.963, -4.619e-4
-0.964, -4.853e-4
-0.965, -5.086e-4
-0.966, -5.324e-4
-0.967, -5.565e-4
-0.968, -5.811e-4
-0.969, -6.057e-4
-0.970, -6.301e-4
-0.971, -6.545e-4
-0.972, -6.810e-4
-0.973, -7.073e-4
-0.974, -7.338e-4
-0.975, -7.600e-4
-0.976, -7.869e-4
-0.977, -8.140e-4
-0.978, -8.429e-4
-0.979, -8.715e-4
-0.980, -8.995e-4
-0.981, -9.274e-4
-0.982, -9.563e-4
-0.983, -9.859e-4
-0.984, -1.016e-3
-0.985, -1.046e-3
-0.986, -1.076e-3
-0.987, -1.107e-3
-0.988, -1.137e-3
-0.989, -1.169e-3
-0.990, -1.201e-3
-0.991, -1.232e-3
-0.992, -1.263e-3
-0.993, -1.295e-3
-0.994, -1.327e-3
-0.995, -1.360e-3
-0.996, -1.393e-3
-0.997, -1.427e-3
-0.998, -1.461e-3
-0.999, -1.496e-3
-1.000, -1.530e-3
-1.001, -1.564e-3
-1.002, -1.600e-3
-1.003, -1.637e-3
-1.004, -1.670e-3
-1.005, -1.705e-3
-1.006, -1.745e-3
-1.007, -1.782e-3
-1.008, -1.817e-3
-1.009, -1.853e-3
-1.010, -1.889e-3
-1.011, -1.930e-3
-1.012, -1.968e-3
-1.013, -2.003e-3
-1.014, -2.040e-3
-1.015, -2.083e-3
-1.016, -2.125e-3
-1.017, -2.160e-3
-1.018, -2.197e-3
-1.019, -2.236e-3
-1.020, -2.278e-3
-1.021, -2.320e-3
-1.022, -2.363e-3
-1.023, -2.406e-3
-1.024, -2.443e-3
-1.025, -2.483e-3
-1.026, -2.521e-3
-1.027, -2.568e-3
-1.028, -2.612e-3
-1.029, -2.654e-3
-1.030, -2.694e-3
-1.031, -2.735e-3
-1.032, -2.785e-3
-1.033, -2.834e-3
-1.034, -2.878e-3
-1.035, -2.923e-3
-1.036, -2.963e-3
-1.037, -3.004e-3
-1.038, -3.052e-3
-1.039, -3.103e-3
-1.040, -3.139e-3
-1.041, -3.184e-3
-1.042, -3.237e-3
-1.043, -3.283e-3
-1.044, -3.323e-3
-1.045, -3.375e-3
-1.046, -3.425e-3
-1.047, -3.464e-3
-1.048, -3.524e-3
-1.049, -3.583e-3
-1.050, -3.627e-3
-1.051, -3.668e-3
-1.052, -3.717e-3
-1.053, -3.777e-3
-1.054, -3.828e-3
-1.055, -3.873e-3
-1.056, -3.923e-3
-1.057, -3.992e-3
-1.058, -4.044e-3
-1.059, -4.100e-3
-1.060, -4.156e-3
-1.061, -4.194e-3
-1.062, -4.248e-3
-1.063, -4.305e-3
-1.064, -4.359e-3
-1.065, -4.406e-3
-1.066, -4.462e-3
-1.067, -4.507e-3
-1.068, -4.546e-3
-1.069, -4.605e-3
-1.070, -4.662e-3
-1.071, -4.729e-3
-1.072, -4.794e-3
-1.073, -4.844e-3
-1.074, -4.896e-3
-1.075, -4.954e-3
-1.076, -5.000e-3
-1.077, -5.061e-3
-1.078, -5.128e-3
-1.079, -5.204e-3
-1.080, -5.260e-3
-1.081, -5.310e-3
-1.082, -5.361e-3
-1.083, -5.424e-3
-1.084, -5.473e-3
-1.085, -5.526e-3
-1.086, -5.597e-3
-1.087, -5.669e-3
-1.088, -5.719e-3
-1.089, -5.774e-3
-1.090, -5.833e-3
-1.091, -5.885e-3
-1.092, -5.932e-3
-1.093, -5.966e-3
-1.094, -6.031e-3
-1.095, -6.112e-3
-1.096, -6.192e-3
-1.097, -6.251e-3
-1.098, -6.322e-3
-1.099, -6.347e-3
-1.100, -6.419e-3
-1.101, -6.480e-3
-1.102, -6.551e-3
-1.103, -6.635e-3
-1.104, -6.721e-3
-1.105, -6.784e-3
-1.106, -6.824e-3
-1.107, -6.874e-3
-1.108, -6.977e-3
-1.109, -7.045e-3
-1.110, -7.099e-3
-1.111, -7.145e-3
-1.112, -7.172e-3
-1.113, -7.188e-3
-1.114, -7.327e-3
-1.115, -7.493e-3
-1.116, -7.551e-3
-1.117, -7.587e-3
-1.118, -7.633e-3
-1.119, -7.708e-3
-1.120, -7.794e-3
-1.121, -7.860e-3
-1.122, -7.910e-3
-1.123, -7.989e-3
-1.124, -8.047e-3
-1.125, -8.113e-3
-1.126, -8.169e-3
-1.127, -8.255e-3
-1.128, -8.328e-3
-1.129, -8.379e-3
-1.130, -8.464e-3
-1.131, -8.633e-3
-1.132, -8.686e-3
-1.133, -8.710e-3
-1.134, -8.801e-3
-1.135, -8.816e-3
-1.136, -8.975e-3
-1.137, -9.087e-3
-1.138, -9.183e-3
-1.139, -9.268e-3
-1.140, -9.365e-3
-1.141, -9.436e-3
-1.142, -9.496e-3
-1.143, -9.550e-3
-1.144, -9.635e-3
-1.145, -9.696e-3
-1.146, -9.763e-3
-1.147, -9.788e-3
-1.148, -9.834e-3
-1.149, -9.908e-3
-1.150, -9.947e-3
-1.151, -1.003e-2
-1.152, -1.015e-2
-1.153, -1.035e-2
-1.154, -1.043e-2
-1.155, -1.046e-2
-1.156, -1.050e-2
-1.157, -1.049e-2
-1.158, -1.043e-2
-1.159, -1.049e-2
-1.160, -1.083e-2
-1.161, -1.097e-2
-1.162, -1.112e-2
-1.163, -1.119e-2
-1.164, -1.122e-2
-1.165, -1.133e-2
-1.166, -1.148e-2
-1.167, -1.156e-2
-1.168, -1.172e-2
-1.169, -1.186e-2
-1.170, -1.200e-2
-1.171, -1.201e-2
-1.172, -1.202e-2
-1.173, -1.205e-2
-1.174, -1.216e-2
-1.175, -1.235e-2
-1.176, -1.248e-2
-1.177, -1.260e-2
-1.178, -1.266e-2
-1.179, -1.269e-2
-1.180, -1.279e-2
-1.181, -1.297e-2
-1.182, -1.299e-2
-1.183, -1.307e-2
-1.184, -1.320e-2
-1.185, -1.323e-2
-1.186, -1.339e-2
-1.187, -1.363e-2
-1.188, -1.368e-2
-1.189, -1.379e-2
-1.190, -1.395e-2
-1.191, -1.406e-2
-1.192, -1.414e-2
-1.193, -1.429e-2
-1.194, -1.437e-2
-1.195, -1.450e-2
-1.196, -1.456e-2
-1.197, -1.463e-2
-1.198, -1.470e-2
-1.199, -1.486e-2
-1.200, -1.502e-2
-1.201, -1.508e-2
-1.202, -1.517e-2
-1.203, -1.524e-2
-1.204, -1.525e-2
-1.205, -1.532e-2
-1.206, -1.546e-2
-1.207, -1.568e-2
-1.208, -1.582e-2
-1.209, -1.595e-2
-1.210, -1.601e-2
-1.211, -1.624e-2
-1.212, -1.639e-2
-1.213, -1.650e-2
-1.214, -1.655e-2
-1.215, -1.660e-2
-1.216, -1.678e-2
-1.217, -1.688e-2
-1.218, -1.695e-2
-1.219, -1.705e-2
-1.220, -1.720e-2
-1.221, -1.739e-2
-1.222, -1.761e-2
-1.223, -1.774e-2
-1.224, -1.790e-2
-1.225, -1.805e-2
-1.226, -1.823e-2
-1.227, -1.850e-2
-1.228, -1.897e-2
-1.229, -1.910e-2
-1.230, -1.918e-2
-1.231, -1.927e-2
-1.232, -1.933e-2
-1.233, -1.941e-2
-1.234, -1.942e-2
-1.235, -1.952e-2
-1.236, -1.949e-2
-1.237, -1.947e-2
-1.238, -1.983e-2
-1.239, -1.990e-2
-1.240, -2.008e-2
-1.241, -2.025e-2
-1.242, -2.026e-2
-1.243, -2.028e-2
-1.244, -2.046e-2
-1.245, -2.063e-2
-1.246, -2.067e-2
-1.247, -2.087e-2
-1.248, -2.090e-2
-1.249, -2.087e-2
-1.250, -2.094e-2
-1.251, -2.115e-2
-1.252, -2.133e-2
-1.253, -2.142e-2
-1.254, -2.162e-2
-1.255, -2.178e-2
-1.256, -2.195e-2
-1.257, -2.207e-2
-1.258, -2.210e-2
-1.259, -2.208e-2
-1.260, -2.218e-2
-1.261, -2.248e-2
-1.262, -2.248e-2
-1.263, -2.251e-2
-1.264, -2.269e-2
-1.265, -2.282e-2
-1.266, -2.274e-2
-1.267, -2.271e-2
-1.268, -2.281e-2
-1.269, -2.301e-2
-1.270, -2.313e-2
-1.271, -2.330e-2
-1.272, -2.340e-2
-1.273, -2.357e-2
-1.274, -2.353e-2
-1.275, -2.372e-2
-1.276, -2.393e-2
-1.277, -2.414e-2
-1.278, -2.434e-2
-1.279, -2.461e-2
-1.280, -2.471e-2
-1.281, -2.472e-2
-1.282, -2.470e-2
-1.283, -2.458e-2
-1.284, -2.466e-2
-1.285, -2.480e-2
-1.286, -2.480e-2
-1.287, -2.507e-2
-1.288, -2.514e-2
-1.289, -2.524e-2
-1.290, -2.521e-2
-1.291, -2.517e-2
-1.292, -2.548e-2
-1.293, -2.591e-2
-1.294, -2.591e-2
-1.295, -2.594e-2
-1.296, -2.584e-2
-1.297, -2.559e-2
-1.298, -2.541e-2
-1.299, -2.616e-2
-1.300, -2.630e-2
-1.301, -2.603e-2
-1.302, -2.606e-2
-1.303, -2.618e-2
-1.304, -2.572e-2
-1.305, -2.559e-2
-1.306, -2.628e-2
-1.307, -2.655e-2
-1.308, -2.729e-2
-1.309, -2.772e-2
-1.310, -2.813e-2
-1.311, -2.823e-2
-1.312, -2.836e-2
-1.313, -2.844e-2
-1.314, -2.838e-2
-1.315, -2.840e-2
-1.316, -2.848e-2
-1.317, -2.854e-2
-1.318, -2.863e-2
-1.319, -2.849e-2
-1.320, -2.867e-2
-1.321, -2.862e-2
-1.322, -2.893e-2
-1.323, -2.923e-2
-1.324, -2.938e-2
-1.325, -2.945e-2
-1.326, -2.907e-2
-1.327, -2.908e-2
-1.328, -2.917e-2
-1.329, -2.948e-2
-1.330, -2.951e-2
-1.331, -2.968e-2
-1.332, -2.990e-2
-1.333, -2.987e-2
-1.334, -3.002e-2
-1.335, -3.043e-2
-1.336, -3.018e-2
-1.337, -3.030e-2
-1.338, -3.045e-2
-1.339, -3.063e-2
-1.340, -3.094e-2
-1.341, -3.093e-2
-1.342, -3.074e-2
-1.343, -3.071e-2
-1.344, -3.103e-2
-1.345, -3.120e-2
-1.346, -3.122e-2
-1.347, -3.164e-2
-1.348, -3.161e-2
-1.349, -3.179e-2
-1.350, -3.176e-2
-1.351, -3.181e-2
-1.352, -3.212e-2
-1.353, -3.223e-2
-1.354, -3.210e-2
-1.355, -3.236e-2
-1.356, -3.246e-2
-1.357, -3.257e-2
-1.358, -3.240e-2
-1.359, -3.228e-2
-1.360, -3.195e-2
-1.361, -3.185e-2
-1.362, -3.209e-2
-1.363, -3.193e-2
-1.364, -3.208e-2
-1.365, -3.198e-2
-1.366, -3.186e-2
-1.367, -3.139e-2
-1.368, -3.160e-2
-1.369, -3.358e-2
-1.370, -3.354e-2
-1.371, -3.308e-2
-1.372, -3.353e-2
-1.373, -3.410e-2
-1.374, -3.416e-2
-1.375, -3.464e-2
-1.376, -3.464e-2
-1.377, -3.461e-2
-1.378, -3.451e-2
-1.379, -3.481e-2
-1.380, -3.478e-2
-1.381, -3.475e-2
-1.382, -3.510e-2
-1.383, -3.529e-2
-1.384, -3.536e-2
-1.385, -3.552e-2
-1.386, -3.557e-2
-1.387, -3.532e-2
-1.388, -3.533e-2
-1.389, -3.554e-2
-1.390, -3.580e-2
-1.391, -3.553e-2
-1.392, -3.581e-2
-1.393, -3.571e-2
-1.394, -3.569e-2
-1.395, -3.636e-2
-1.396, -3.628e-2
-1.397, -3.649e-2
-1.398, -3.617e-2
-1.399, -3.664e-2
-1.400, -3.680e-2
-1.401, -3.679e-2
-1.402, -3.730e-2
-1.403, -3.732e-2
-1.404, -3.751e-2
-1.405, -3.747e-2
-1.406, -3.788e-2
-1.407, -3.950e-2
-1.408, -3.926e-2
-1.409, -3.908e-2
-1.410, -4.026e-2
-1.411, -4.115e-2
-1.412, -4.135e-2
-1.413, -4.119e-2
-1.414, -4.124e-2
-1.415, -4.087e-2
-1.416, -4.030e-2
-1.417, -4.034e-2
-1.418, -4.039e-2
-1.419, -4.130e-2
