# Supplementary material for: The synergistic effect of Hf-O-Ru bonds and oxygen vacancies in Ru/HfO2 for enhanced hydrogen evolution
Source: Nat Commun. 2022 Mar 11;13:1270. doi: 10.1038/s41467-022-28947-9 (PMC8917135; doi:10.1038/s41467-022-28947-9)
Supplement: Supplementary file 3 — Source Data [file 41467_2022_28947_MOESM3_ESM.zip › source data-1/Figure 3/Figure 3f/Vo-RuHfO2-OP/Vo-RuHfO2-OP.txt]

Oct. 24, 2019   20:47:26
Linear Sweep Voltammetry
File: lsv-4
Data Source:  Experiment
Instrument Model:  CHI760E
Header: 
Note: 

Init E (V) = -0.9
Final E (V) = -1.2
Scan Rate (V/s) = 0.005
Sample Interval (V) = 0.001
Quiet Time (sec) = 2
Sensitivity (A/V) = 0.001
Comp R (ohm) = 9.2


Potential/V, Current/A

-0.900, -6.545e-5
-0.901, -6.481e-5
-0.902, -6.380e-5
-0.903, -6.278e-5
-0.904, -6.193e-5
-0.905, -6.135e-5
-0.906, -6.094e-5
-0.907, -6.078e-5
-0.908, -6.082e-5
-0.909, -6.095e-5
-0.910, -6.137e-5
-0.911, -6.191e-5
-0.912, -6.258e-5
-0.913, -6.347e-5
-0.914, -6.442e-5
-0.915, -6.555e-5
-0.916, -6.686e-5
-0.917, -6.832e-5
-0.918, -6.992e-5
-0.919, -7.166e-5
-0.920, -7.359e-5
-0.921, -7.569e-5
-0.922, -7.802e-5
-0.923, -8.048e-5
-0.924, -8.311e-5
-0.925, -8.589e-5
-0.926, -8.892e-5
-0.927, -9.213e-5
-0.928, -9.557e-5
-0.929, -9.928e-5
-0.930, -1.031e-4
-0.931, -1.072e-4
-0.932, -1.116e-4
-0.933, -1.162e-4
-0.934, -1.211e-4
-0.935, -1.260e-4
-0.936, -1.316e-4
-0.937, -1.388e-4
-0.938, -1.616e-4
-0.939, -1.808e-4
-0.940, -1.939e-4
-0.941, -2.061e-4
-0.942, -2.184e-4
-0.943, -2.312e-4
-0.944, -2.446e-4
-0.945, -2.584e-4
-0.946, -2.727e-4
-0.947, -2.876e-4
-0.948, -3.031e-4
-0.949, -3.191e-4
-0.950, -3.356e-4
-0.951, -3.524e-4
-0.952, -3.697e-4
-0.953, -3.873e-4
-0.954, -3.961e-4
-0.955, -4.067e-4
-0.956, -4.255e-4
-0.957, -4.454e-4
-0.958, -4.655e-4
-0.959, -4.870e-4
-0.960, -5.093e-4
-0.961, -5.311e-4
-0.962, -5.534e-4
-0.963, -5.768e-4
-0.964, -6.001e-4
-0.965, -6.235e-4
-0.966, -6.485e-4
-0.967, -6.717e-4
-0.968, -6.951e-4
-0.969, -7.194e-4
-0.970, -7.443e-4
-0.971, -7.694e-4
-0.972, -7.946e-4
-0.973, -8.207e-4
-0.974, -8.483e-4
-0.975, -8.745e-4
-0.976, -9.019e-4
-0.977, -9.282e-4
-0.978, -9.555e-4
-0.979, -9.833e-4
-0.980, -1.013e-3
-0.981, -1.042e-3
-0.982, -1.070e-3
-0.983, -1.099e-3
-0.984, -1.128e-3
-0.985, -1.159e-3
-0.986, -1.190e-3
-0.987, -1.219e-3
-0.988, -1.248e-3
-0.989, -1.278e-3
-0.990, -1.308e-3
-0.991, -1.337e-3
-0.992, -1.366e-3
-0.993, -1.396e-3
-0.994, -1.427e-3
-0.995, -1.460e-3
-0.996, -1.491e-3
-0.997, -1.522e-3
-0.998, -1.552e-3
-0.999, -1.583e-3
-1.000, -1.612e-3
-1.001, -1.641e-3
-1.002, -1.671e-3
-1.003, -1.703e-3
-1.004, -1.737e-3
-1.005, -1.770e-3
-1.006, -1.804e-3
-1.007, -1.856e-3
-1.008, -1.896e-3
-1.009, -1.918e-3
-1.010, -1.939e-3
-1.011, -1.962e-3
-1.012, -1.985e-3
-1.013, -2.009e-3
-1.014, -2.036e-3
-1.015, -2.063e-3
-1.016, -2.084e-3
-1.017, -2.106e-3
-1.018, -2.134e-3
-1.019, -2.216e-3
-1.020, -2.278e-3
-1.021, -2.303e-3
-1.022, -2.337e-3
-1.023, -2.384e-3
-1.024, -2.411e-3
-1.025, -2.435e-3
-1.026, -2.451e-3
-1.027, -2.480e-3
-1.028, -2.498e-3
-1.029, -2.513e-3
-1.030, -2.530e-3
-1.031, -2.569e-3
-1.032, -2.587e-3
-1.033, -2.612e-3
-1.034, -2.625e-3
-1.035, -2.635e-3
-1.036, -2.692e-3
-1.037, -2.733e-3
-1.038, -2.779e-3
-1.039, -2.803e-3
-1.040, -2.826e-3
-1.041, -2.880e-3
-1.042, -2.921e-3
-1.043, -2.940e-3
-1.044, -2.936e-3
-1.045, -2.978e-3
-1.046, -3.031e-3
-1.047, -3.179e-3
-1.048, -3.279e-3
-1.049, -3.426e-3
-1.050, -3.509e-3
-1.051, -3.513e-3
-1.052, -3.529e-3
-1.053, -3.545e-3
-1.054, -3.562e-3
-1.055, -3.584e-3
-1.056, -3.660e-3
-1.057, -3.706e-3
-1.058, -3.717e-3
-1.059, -3.746e-3
-1.060, -3.737e-3
-1.061, -3.760e-3
-1.062, -3.811e-3
-1.063, -3.873e-3
-1.064, -3.918e-3
-1.065, -3.943e-3
-1.066, -4.013e-3
-1.067, -4.017e-3
-1.068, -4.003e-3
-1.069, -4.033e-3
-1.070, -4.094e-3
-1.071, -4.224e-3
-1.072, -4.384e-3
-1.073, -4.542e-3
-1.074, -4.583e-3
-1.075, -4.541e-3
-1.076, -4.540e-3
-1.077, -4.612e-3
-1.078, -4.654e-3
-1.079, -4.683e-3
-1.080, -4.670e-3
-1.081, -4.641e-3
-1.082, -4.653e-3
-1.083, -4.635e-3
-1.084, -4.689e-3
-1.085, -4.858e-3
-1.086, -4.859e-3
-1.087, -4.861e-3
-1.088, -4.959e-3
-1.089, -5.067e-3
-1.090, -5.043e-3
-1.091, -5.039e-3
-1.092, -5.035e-3
-1.093, -5.093e-3
-1.094, -5.145e-3
-1.095, -5.145e-3
-1.096, -5.208e-3
-1.097, -5.278e-3
-1.098, -5.252e-3
-1.099, -5.258e-3
-1.100, -5.310e-3
-1.101, -5.279e-3
-1.102, -5.344e-3
-1.103, -5.388e-3
-1.104, -5.401e-3
-1.105, -5.360e-3
-1.106, -5.594e-3
-1.107, -5.700e-3
-1.108, -5.818e-3
-1.109, -6.010e-3
-1.110, -5.987e-3
-1.111, -5.990e-3
-1.112, -5.916e-3
-1.113, -5.832e-3
-1.114, -5.802e-3
-1.115, -6.090e-3
-1.116, -6.112e-3
-1.117, -5.999e-3
-1.118, -5.952e-3
-1.119, -5.958e-3
-1.120, -6.058e-3
-1.121, -6.150e-3
-1.122, -6.165e-3
-1.123, -6.419e-3
-1.124, -6.462e-3
-1.125, -6.427e-3
-1.126, -6.469e-3
-1.127, -6.516e-3
-1.128, -6.534e-3
-1.129, -6.478e-3
-1.130, -6.608e-3
-1.131, -6.734e-3
-1.132, -6.631e-3
-1.133, -6.574e-3
-1.134, -6.440e-3
-1.135, -6.366e-3
-1.136, -6.454e-3
-1.137, -6.355e-3
-1.138, -6.550e-3
-1.139, -6.541e-3
-1.140, -6.454e-3
-1.141, -6.583e-3
-1.142, -6.711e-3
-1.143, -6.649e-3
-1.144, -6.895e-3
-1.145, -6.956e-3
-1.146, -6.889e-3
-1.147, -7.162e-3
-1.148, -7.055e-3
-1.149, -7.303e-3
-1.150, -7.427e-3
-1.151, -7.351e-3
-1.152, -7.138e-3
-1.153, -7.036e-3
-1.154, -7.112e-3
-1.155, -7.033e-3
-1.156, -7.573e-3
-1.157, -7.669e-3
-1.158, -7.758e-3
-1.159, -7.675e-3
-1.160, -7.897e-3
-1.161, -7.842e-3
-1.162, -7.642e-3
-1.163, -7.410e-3
-1.164, -7.305e-3
-1.165, -7.255e-3
-1.166, -7.225e-3
-1.167, -7.195e-3
-1.168, -7.207e-3
-1.169, -7.262e-3
-1.170, -7.293e-3
-1.171, -7.111e-3
-1.172, -7.246e-3
-1.173, -7.545e-3
-1.174, -7.686e-3
-1.175, -7.513e-3
-1.176, -7.323e-3
-1.177, -7.563e-3
-1.178, -7.545e-3
-1.179, -7.221e-3
-1.180, -7.249e-3
-1.181, -7.453e-3
-1.182, -7.503e-3
-1.183, -7.584e-3
-1.184, -7.637e-3
-1.185, -7.530e-3
-1.186, -7.348e-3
-1.187, -7.262e-3
-1.188, -7.317e-3
-1.189, -7.476e-3
-1.190, -7.752e-3
-1.191, -7.558e-3
-1.192, -7.452e-3
-1.193, -7.548e-3
-1.194, -7.475e-3
-1.195, -7.377e-3
-1.196, -7.425e-3
-1.197, -7.560e-3
-1.198, -7.600e-3
-1.199, -7.619e-3
