# Supplementary material for: The synergistic effect of Hf-O-Ru bonds and oxygen vacancies in Ru/HfO2 for enhanced hydrogen evolution
Source: Nat Commun. 2022 Mar 11;13:1270. doi: 10.1038/s41467-022-28947-9 (PMC8917135; doi:10.1038/s41467-022-28947-9)
Supplement: Supplementary file 3 — Source Data [file 41467_2022_28947_MOESM3_ESM.zip › source data-1/Figure 3/Figure 3g/PtC.txt]

Nov. 7, 2020   02:01:47
Amperometric i-t Curve
File: ptc-.i-t-100000-2
Data Source:  Experiment
Instrument Model:  CHI760E
Header: 
Note: 

Init E (V) = -0.978
Sample Interval (s) = 0.4
Run Time (sec) = 1e+5
Quiet Time (sec) = 0
Sensitivity (A/V) = 0.01


Time/sec, Current/A

4.000e-1, -1.504e-3
8.000e-1, -1.446e-3
1.200e+0, -1.415e-3
1.600e+0, -1.398e-3
2.000e+0, -1.382e-3
2.400e+0, -1.370e-3
2.800e+0, -1.365e-3
3.200e+0, -1.356e-3
3.600e+0, -1.352e-3
4.000e+0, -1.348e-3
4.400e+0, -1.344e-3
4.800e+0, -1.341e-3
5.200e+0, -1.331e-3
5.600e+0, -1.320e-3
6.000e+0, -1.309e-3
6.400e+0, -1.306e-3
6.800e+0, -1.301e-3
7.200e+0, -1.346e-3
7.600e+0, -1.336e-3
8.000e+0, -1.333e-3
8.400e+0, -1.330e-3
8.800e+0, -1.333e-3
9.200e+0, -1.323e-3
9.600e+0, -1.328e-3
1.000e+1, -1.328e-3
1.040e+1, -1.318e-3
1.080e+1, -1.311e-3
1.120e+1, -1.302e-3
1.160e+1, -1.300e-3
1.200e+1, -1.292e-3
1.240e+1, -1.283e-3
1.280e+1, -1.281e-3
1.320e+1, -1.293e-3
1.360e+1, -1.285e-3
1.400e+1, -1.278e-3
1.440e+1, -1.271e-3
1.480e+1, -1.271e-3
1.520e+1, -1.280e-3
1.560e+1, -1.276e-3
1.600e+1, -1.278e-3
1.640e+1, -1.278e-3
1.680e+1, -1.298e-3
1.720e+1, -1.293e-3
1.760e+1, -1.285e-3
1.800e+1, -1.280e-3
1.840e+1, -1.275e-3
1.880e+1, -1.266e-3
1.920e+1, -1.271e-3
1.960e+1, -1.263e-3
2.000e+1, -1.255e-3
2.040e+1, -1.249e-3
2.080e+1, -1.248e-3
2.120e+1, -1.256e-3
2.160e+1, -1.281e-3
2.200e+1, -1.274e-3
2.240e+1, -1.269e-3
2.280e+1, -1.261e-3
2.320e+1, -1.257e-3
2.360e+1, -1.253e-3
2.400e+1, -1.246e-3
2.440e+1, -1.242e-3
2.480e+1, -1.245e-3
2.520e+1, -1.239e-3
2.560e+1, -1.238e-3
2.600e+1, -1.234e-3
2.640e+1, -1.229e-3
2.680e+1, -1.221e-3
2.720e+1, -1.219e-3
2.760e+1, -1.216e-3
2.800e+1, -1.207e-3
2.840e+1, -1.267e-3
2.880e+1, -1.254e-3
2.920e+1, -1.247e-3
2.960e+1, -1.240e-3
3.000e+1, -1.245e-3
3.040e+1, -1.237e-3
3.080e+1, -1.235e-3
3.120e+1, -1.237e-3
3.160e+1, -1.230e-3
3.200e+1, -1.228e-3
3.240e+1, -1.224e-3
3.280e+1, -1.228e-3
3.320e+1, -1.221e-3
3.360e+1, -1.214e-3
3.400e+1, -1.209e-3
3.440e+1, -1.217e-3
3.480e+1, -1.214e-3
3.520e+1, -1.217e-3
3.560e+1, -1.210e-3
3.600e+1, -1.205e-3
3.640e+1, -1.199e-3
3.680e+1, -1.195e-3
3.720e+1, -1.192e-3
3.760e+1, -1.218e-3
3.800e+1, -1.208e-3
3.840e+1, -1.204e-3
3.880e+1, -1.205e-3
3.920e+1, -1.206e-3
3.960e+1, -1.199e-3
4.000e+1, -1.189e-3
4.040e+1, -1.183e-3
4.080e+1, -1.182e-3
4.120e+1, -1.175e-3
4.160e+1, -1.179e-3
4.200e+1, -1.184e-3
4.240e+1, -1.176e-3
4.280e+1, -1.217e-3
4.320e+1, -1.213e-3
4.360e+1, -1.205e-3
4.400e+1, -1.199e-3
4.440e+1, -1.197e-3
4.480e+1, -1.192e-3
4.520e+1, -1.186e-3
4.560e+1, -1.197e-3
4.600e+1, -1.194e-3
4.640e+1, -1.188e-3
4.680e+1, -1.184e-3
4.720e+1, -1.184e-3
4.760e+1, -1.178e-3
4.800e+1, -1.171e-3
4.840e+1, -1.169e-3
4.880e+1, -1.164e-3
4.920e+1, -1.162e-3
4.960e+1, -1.156e-3
5.000e+1, -1.159e-3
5.040e+1, -1.172e-3
5.080e+1, -1.165e-3
5.120e+1, -1.161e-3
5.160e+1, -1.153e-3
5.200e+1, -1.224e-3
5.240e+1, -1.260e-3
5.280e+1, -1.273e-3
5.320e+1, -1.277e-3
5.360e+1, -1.272e-3
5.400e+1, -1.279e-3
5.440e+1, -1.276e-3
5.480e+1, -1.267e-3
5.520e+1, -1.269e-3
5.560e+1, -1.263e-3
5.600e+1, -1.259e-3
5.640e+1, -1.250e-3
5.680e+1, -1.246e-3
5.720e+1, -1.245e-3
5.760e+1, -1.244e-3
5.800e+1, -1.239e-3
5.840e+1, -1.230e-3
5.880e+1, -1.230e-3
5.920e+1, -1.227e-3
5.960e+1, -1.239e-3
6.000e+1, -1.232e-3
6.040e+1, -1.236e-3
6.080e+1, -1.241e-3
6.120e+1, -1.246e-3
6.160e+1, -1.238e-3
6.200e+1, -1.233e-3
6.240e+1, -1.234e-3
6.280e+1, -1.232e-3
6.320e+1, -1.225e-3
6.360e+1, -1.223e-3
6.400e+1, -1.224e-3
6.440e+1, -1.224e-3
6.480e+1, -1.220e-3
6.520e+1, -1.213e-3
6.560e+1, -1.226e-3
6.600e+1, -1.224e-3
6.640e+1, -1.220e-3
6.680e+1, -1.238e-3
6.720e+1, -1.234e-3
6.760e+1, -1.231e-3
6.800e+1, -1.227e-3
6.840e+1, -1.237e-3
6.880e+1, -1.243e-3
6.920e+1, -1.236e-3
6.960e+1, -1.235e-3
7.000e+1, -1.230e-3
7.040e+1, -1.224e-3
7.080e+1, -1.225e-3
7.120e+1, -1.218e-3
7.160e+1, -1.210e-3
7.200e+1, -1.213e-3
7.240e+1, -1.212e-3
7.280e+1, -1.203e-3
7.320e+1, -1.202e-3
7.360e+1, -1.198e-3
7.400e+1, -1.193e-3
7.440e+1, -1.190e-3
7.480e+1, -1.186e-3
7.520e+1, -1.195e-3
7.560e+1, -1.192e-3
7.600e+1, -1.189e-3
7.640e+1, -1.186e-3
7.680e+1, -1.187e-3
7.720e+1, -1.182e-3
7.760e+1, -1.178e-3
7.800e+1, -1.171e-3
7.840e+1, -1.172e-3
7.880e+1, -1.174e-3
7.920e+1, -1.166e-3
7.960e+1, -1.166e-3
8.000e+1, -1.163e-3
8.040e+1, -1.166e-3
8.080e+1, -1.206e-3
8.120e+1, -1.202e-3
8.160e+1, -1.201e-3
8.200e+1, -1.198e-3
8.240e+1, -1.211e-3
8.280e+1, -1.204e-3
8.320e+1, -1.197e-3
8.360e+1, -1.190e-3
8.400e+1, -1.204e-3
8.440e+1, -1.202e-3
8.480e+1, -1.198e-3
8.520e+1, -1.199e-3
8.560e+1, -1.195e-3
8.600e+1, -1.213e-3
8.640e+1, -1.207e-3
8.680e+1, -1.201e-3
8.720e+1, -1.201e-3
8.760e+1, -1.204e-3
8.800e+1, -1.198e-3
8.840e+1, -1.196e-3
8.880e+1, -1.190e-3
8.920e+1, -1.185e-3
8.960e+1, -1.181e-3
9.000e+1, -1.176e-3
9.040e+1, -1.187e-3
9.080e+1, -1.199e-3
9.120e+1, -1.191e-3
9.160e+1, -1.188e-3
9.200e+1, -1.185e-3
9.240e+1, -1.181e-3
9.280e+1, -1.174e-3
9.320e+1, -1.186e-3
9.360e+1, -1.181e-3
9.400e+1, -1.176e-3
9.440e+1, -1.172e-3
9.480e+1, -1.172e-3
9.520e+1, -1.171e-3
9.560e+1, -1.172e-3
9.600e+1, -1.176e-3
9.640e+1, -1.172e-3
9.680e+1, -1.167e-3
9.720e+1, -1.164e-3
9.760e+1, -1.160e-3
9.800e+1, -1.160e-3
9.840e+1, -1.160e-3
9.880e+1, -1.159e-3
9.920e+1, -1.154e-3
9.960e+1, -1.153e-3
1.000e+2, -1.160e-3
1.004e+2, -1.155e-3
1.008e+2, -1.152e-3
1.012e+2, -1.149e-3
1.016e+2, -1.152e-3
1.020e+2, -1.150e-3
1.024e+2, -1.151e-3
1.028e+2, -1.167e-3
1.032e+2, -1.169e-3
1.036e+2, -1.166e-3
1.040e+2, -1.164e-3
1.044e+2, -1.167e-3
1.048e+2, -1.162e-3
1.052e+2, -1.167e-3
1.056e+2, -1.162e-3
1.060e+2, -1.157e-3
1.064e+2, -1.157e-3
1.068e+2, -1.153e-3
1.072e+2, -1.154e-3
1.076e+2, -1.149e-3
1.080e+2, -1.143e-3
1.084e+2, -1.145e-3
1.088e+2, -1.141e-3
1.092e+2, -1.165e-3
1.096e+2, -1.155e-3
1.100e+2, -1.151e-3
1.104e+2, -1.153e-3
1.108e+2, -1.149e-3
1.112e+2, -1.145e-3
1.116e+2, -1.158e-3
1.120e+2, -1.153e-3
1.124e+2, -1.147e-3
1.128e+2, -1.202e-3
1.132e+2, -1.208e-3
1.136e+2, -1.202e-3
1.140e+2, -1.201e-3
1.144e+2, -1.206e-3
1.148e+2, -1.223e-3
1.152e+2, -1.234e-3
1.156e+2, -1.233e-3
1.160e+2, -1.230e-3
1.164e+2, -1.223e-3
1.168e+2, -1.219e-3
1.172e+2, -1.222e-3
1.176e+2, -1.229e-3
1.180e+2, -1.232e-3
1.184e+2, -1.228e-3
1.188e+2, -1.228e-3
1.192e+2, -1.225e-3
1.196e+2, -1.247e-3
1.200e+2, -1.237e-3
1.204e+2, -1.240e-3
1.208e+2, -1.234e-3
1.212e+2, -1.229e-3
1.216e+2, -1.226e-3
1.220e+2, -1.222e-3
1.224e+2, -1.213e-3
1.228e+2, -1.221e-3
1.232e+2, -1.218e-3
1.236e+2, -1.209e-3
1.240e+2, -1.212e-3
1.244e+2, -1.205e-3
1.248e+2, -1.225e-3
1.252e+2, -1.220e-3
1.256e+2, -1.217e-3
1.260e+2, -1.214e-3
1.264e+2, -1.214e-3
1.268e+2, -1.209e-3
1.272e+2, -1.214e-3
1.276e+2, -1.215e-3
1.280e+2, -1.208e-3
1.284e+2, -1.214e-3
1.288e+2, -1.220e-3
1.292e+2, -1.219e-3
1.296e+2, -1.213e-3
1.300e+2, -1.210e-3
1.304e+2, -1.207e-3
1.308e+2, -1.199e-3
1.312e+2, -1.201e-3
1.316e+2, -1.201e-3
1.320e+2, -1.201e-3
1.324e+2, -1.200e-3
1.328e+2, -1.193e-3
1.332e+2, -1.188e-3
1.336e+2, -1.184e-3
1.340e+2, -1.190e-3
1.344e+2, -1.210e-3
1.348e+2, -1.203e-3
1.352e+2, -1.196e-3
1.356e+2, -1.196e-3
1.360e+2, -1.189e-3
1.364e+2, -1.180e-3
1.368e+2, -1.181e-3
1.372e+2, -1.170e-3
1.376e+2, -1.172e-3
1.380e+2, -1.170e-3
1.384e+2, -1.178e-3
1.388e+2, -1.173e-3
1.392e+2, -1.186e-3
1.396e+2, -1.206e-3
1.400e+2, -1.200e-3
1.404e+2, -1.193e-3
1.408e+2, -1.190e-3
1.412e+2, -1.189e-3
1.416e+2, -1.185e-3
1.420e+2, -1.180e-3
1.424e+2, -1.181e-3
1.428e+2, -1.186e-3
1.432e+2, -1.203e-3
1.436e+2, -1.196e-3
1.440e+2, -1.193e-3
1.444e+2, -1.190e-3
1.448e+2, -1.188e-3
1.452e+2, -1.188e-3
1.456e+2, -1.199e-3
1.460e+2, -1.193e-3
1.464e+2, -1.192e-3
1.468e+2, -1.189e-3
1.472e+2, -1.190e-3
1.476e+2, -1.187e-3
1.480e+2, -1.202e-3
1.484e+2, -1.199e-3
1.488e+2, -1.196e-3
1.492e+2, -1.189e-3
1.496e+2, -1.182e-3
1.500e+2, -1.191e-3
1.504e+2, -1.195e-3
1.508e+2, -1.190e-3
1.512e+2, -1.186e-3
1.516e+2, -1.183e-3
1.520e+2, -1.176e-3
1.524e+2, -1.172e-3
1.528e+2, -1.179e-3
1.532e+2, -1.174e-3
1.536e+2, -1.172e-3
1.540e+2, -1.168e-3
1.544e+2, -1.171e-3
1.548e+2, -1.172e-3
1.552e+2, -1.171e-3
1.556e+2, -1.164e-3
1.560e+2, -1.160e-3
1.564e+2, -1.161e-3
1.568e+2, -1.155e-3
1.572e+2, -1.164e-3
1.576e+2, -1.158e-3
1.580e+2, -1.159e-3
1.584e+2, -1.159e-3
1.588e+2, -1.156e-3
1.592e+2, -1.157e-3
1.596e+2, -1.153e-3
1.600e+2, -1.152e-3
1.604e+2, -1.150e-3
1.608e+2, -1.145e-3
1.612e+2, -1.140e-3
1.616e+2, -1.140e-3
1.620e+2, -1.157e-3
1.624e+2, -1.172e-3
1.628e+2, -1.169e-3
1.632e+2, -1.170e-3
1.636e+2, -1.177e-3
1.640e+2, -1.169e-3
1.644e+2, -1.165e-3
1.648e+2, -1.162e-3
1.652e+2, -1.158e-3
1.656e+2, -1.155e-3
1.660e+2, -1.155e-3
1.664e+2, -1.152e-3
1.668e+2, -1.151e-3
1.672e+2, -1.149e-3
1.676e+2, -1.149e-3
1.680e+2, -1.144e-3
1.684e+2, -1.141e-3
1.688e+2, -1.143e-3
1.692e+2, -1.144e-3
1.696e+2, -1.147e-3
1.700e+2, -1.144e-3
1.704e+2, -1.142e-3
1.708e+2, -1.135e-3
1.712e+2, -1.131e-3
1.716e+2, -1.133e-3
1.720e+2, -1.131e-3
1.724e+2, -1.125e-3
1.728e+2, -1.119e-3
1.732e+2, -1.120e-3
1.736e+2, -1.128e-3
1.740e+2, -1.125e-3
1.744e+2, -1.119e-3
1.748e+2, -1.117e-3
1.752e+2, -1.114e-3
1.756e+2, -1.107e-3
1.760e+2, -1.113e-3
1.764e+2, -1.121e-3
1.768e+2, -1.120e-3
1.772e+2, -1.114e-3
1.776e+2, -1.110e-3
1.780e+2, -1.105e-3
1.784e+2, -1.107e-3
1.788e+2, -1.117e-3
1.792e+2, -1.116e-3
1.796e+2, -1.107e-3
1.800e+2, -1.106e-3
1.804e+2, -1.103e-3
1.808e+2, -1.111e-3
1.812e+2, -1.167e-3
1.816e+2, -1.168e-3
1.820e+2, -1.161e-3
1.824e+2, -1.160e-3
1.828e+2, -1.157e-3
1.832e+2, -1.156e-3
1.836e+2, -1.155e-3
1.840e+2, -1.160e-3
1.844e+2, -1.154e-3
1.848e+2, -1.148e-3
1.852e+2, -1.146e-3
1.856e+2, -1.146e-3
1.860e+2, -1.145e-3
1.864e+2, -1.140e-3
1.868e+2, -1.139e-3
1.872e+2, -1.135e-3
1.876e+2, -1.141e-3
1.880e+2, -1.143e-3
1.884e+2, -1.145e-3
1.888e+2, -1.143e-3
1.892e+2, -1.147e-3
1.896e+2, -1.144e-3
1.900e+2, -1.146e-3
1.904e+2, -1.155e-3
1.908e+2, -1.154e-3
1.912e+2, -1.176e-3
1.916e+2, -1.172e-3
1.920e+2, -1.169e-3
1.924e+2, -1.165e-3
1.928e+2, -1.171e-3
1.932e+2, -1.168e-3
1.936e+2, -1.166e-3
1.940e+2, -1.160e-3
1.944e+2, -1.153e-3
1.948e+2, -1.154e-3
1.952e+2, -1.149e-3
1.956e+2, -1.145e-3
1.960e+2, -1.140e-3
1.964e+2, -1.137e-3
1.968e+2, -1.144e-3
1.972e+2, -1.141e-3
1.976e+2, -1.142e-3
1.980e+2, -1.134e-3
1.984e+2, -1.135e-3
1.988e+2, -1.134e-3
1.992e+2, -1.131e-3
1.996e+2, -1.132e-3
2.000e+2, -1.129e-3
2.004e+2, -1.127e-3
2.008e+2, -1.123e-3
2.012e+2, -1.122e-3
2.016e+2, -1.120e-3
2.020e+2, -1.118e-3
2.024e+2, -1.124e-3
2.028e+2, -1.121e-3
2.032e+2, -1.120e-3
2.036e+2, -1.167e-3
2.040e+2, -1.161e-3
2.044e+2, -1.154e-3
2.048e+2, -1.156e-3
2.052e+2, -1.152e-3
2.056e+2, -1.146e-3
2.060e+2, -1.146e-3
2.064e+2, -1.144e-3
2.068e+2, -1.145e-3
2.072e+2, -1.138e-3
2.076e+2, -1.136e-3
2.080e+2, -1.135e-3
2.084e+2, -1.138e-3
2.088e+2, -1.129e-3
2.092e+2, -1.132e-3
2.096e+2, -1.144e-3
2.100e+2, -1.171e-3
2.104e+2, -1.236e-3
2.108e+2, -1.224e-3
2.112e+2, -1.221e-3
2.116e+2, -1.214e-3
2.120e+2, -1.211e-3
2.124e+2, -1.206e-3
2.128e+2, -1.216e-3
2.132e+2, -1.223e-3
2.136e+2, -1.220e-3
2.140e+2, -1.218e-3
2.144e+2, -1.207e-3
2.148e+2, -1.213e-3
2.152e+2, -1.209e-3
2.156e+2, -1.205e-3
2.160e+2, -1.204e-3
2.164e+2, -1.199e-3
2.168e+2, -1.191e-3
2.172e+2, -1.203e-3
2.176e+2, -1.202e-3
2.180e+2, -1.201e-3
2.184e+2, -1.195e-3
2.188e+2, -1.186e-3
2.192e+2, -1.191e-3
2.196e+2, -1.191e-3
2.200e+2, -1.206e-3
2.204e+2, -1.200e-3
2.208e+2, -1.193e-3
2.212e+2, -1.195e-3
2.216e+2, -1.192e-3
2.220e+2, -1.187e-3
2.224e+2, -1.183e-3
2.228e+2, -1.183e-3
2.232e+2, -1.187e-3
2.236e+2, -1.187e-3
2.240e+2, -1.193e-3
2.244e+2, -1.197e-3
2.248e+2, -1.198e-3
2.252e+2, -1.198e-3
2.256e+2, -1.192e-3
2.260e+2, -1.188e-3
2.264e+2, -1.188e-3
2.268e+2, -1.185e-3
2.272e+2, -1.181e-3
2.276e+2, -1.174e-3
2.280e+2, -1.174e-3
2.284e+2, -1.172e-3
2.288e+2, -1.171e-3
2.292e+2, -1.169e-3
2.296e+2, -1.165e-3
2.300e+2, -1.164e-3
2.304e+2, -1.158e-3
2.308e+2, -1.155e-3
2.312e+2, -1.148e-3
2.316e+2, -1.146e-3
2.320e+2, -1.155e-3
2.324e+2, -1.151e-3
2.328e+2, -1.148e-3
2.332e+2, -1.152e-3
2.336e+2, -1.196e-3
2.340e+2, -1.192e-3
2.344e+2, -1.186e-3
2.348e+2, -1.180e-3
2.352e+2, -1.182e-3
2.356e+2, -1.176e-3
2.360e+2, -1.178e-3
2.364e+2, -1.175e-3
2.368e+2, -1.171e-3
2.372e+2, -1.166e-3
2.376e+2, -1.166e-3
2.380e+2, -1.159e-3
2.384e+2, -1.161e-3
2.388e+2, -1.157e-3
2.392e+2, -1.155e-3
2.396e+2, -1.160e-3
2.400e+2, -1.154e-3
2.404e+2, -1.152e-3
2.408e+2, -1.150e-3
2.412e+2, -1.151e-3
2.416e+2, -1.153e-3
2.420e+2, -1.147e-3
2.424e+2, -1.149e-3
2.428e+2, -1.143e-3
2.432e+2, -1.137e-3
2.436e+2, -1.149e-3
2.440e+2, -1.147e-3
2.444e+2, -1.144e-3
2.448e+2, -1.146e-3
2.452e+2, -1.141e-3
2.456e+2, -1.142e-3
2.460e+2, -1.139e-3
2.464e+2, -1.139e-3
2.468e+2, -1.135e-3
2.472e+2, -1.128e-3
2.476e+2, -1.129e-3
2.480e+2, -1.132e-3
2.484e+2, -1.143e-3
2.488e+2, -1.156e-3
2.492e+2, -1.151e-3
2.496e+2, -1.146e-3
2.500e+2, -1.143e-3
2.504e+2, -1.141e-3
2.508e+2, -1.138e-3
2.512e+2, -1.138e-3
2.516e+2, -1.134e-3
2.520e+2, -1.130e-3
2.524e+2, -1.126e-3
2.528e+2, -1.137e-3
2.532e+2, -1.137e-3
2.536e+2, -1.137e-3
2.540e+2, -1.131e-3
2.544e+2, -1.128e-3
2.548e+2, -1.131e-3
2.552e+2, -1.127e-3
2.556e+2, -1.121e-3
2.560e+2, -1.124e-3
2.564e+2, -1.120e-3
2.568e+2, -1.120e-3
2.572e+2, -1.118e-3
2.576e+2, -1.114e-3
2.580e+2, -1.110e-3
2.584e+2, -1.116e-3
2.588e+2, -1.112e-3
2.592e+2, -1.112e-3
2.596e+2, -1.110e-3
2.600e+2, -1.103e-3
2.604e+2, -1.102e-3
2.608e+2, -1.100e-3
2.612e+2, -1.103e-3
2.616e+2, -1.107e-3
2.620e+2, -1.120e-3
2.624e+2, -1.115e-3
2.628e+2, -1.111e-3
2.632e+2, -1.111e-3
2.636e+2, -1.112e-3
2.640e+2, -1.110e-3
2.644e+2, -1.114e-3
2.648e+2, -1.110e-3
2.652e+2, -1.109e-3
2.656e+2, -1.106e-3
2.660e+2, -1.105e-3
2.664e+2, -1.106e-3
2.668e+2, -1.110e-3
2.672e+2, -1.112e-3
2.676e+2, -1.116e-3
2.680e+2, -1.113e-3
2.684e+2, -1.108e-3
2.688e+2, -1.104e-3
2.692e+2, -1.114e-3
2.696e+2, -1.117e-3
2.700e+2, -1.116e-3
2.704e+2, -1.112e-3
2.708e+2, -1.109e-3
2.712e+2, -1.102e-3
2.716e+2, -1.098e-3
2.720e+2, -1.092e-3
2.724e+2, -1.092e-3
2.728e+2, -1.090e-3
2.732e+2, -1.085e-3
2.736e+2, -1.090e-3
2.740e+2, -1.100e-3
2.744e+2, -1.127e-3
2.748e+2, -1.153e-3
2.752e+2, -1.146e-3
2.756e+2, -1.140e-3
2.760e+2, -1.141e-3
2.764e+2, -1.134e-3
2.768e+2, -1.131e-3
2.772e+2, -1.174e-3
2.776e+2, -1.168e-3
2.780e+2, -1.166e-3
2.784e+2, -1.165e-3
2.788e+2, -1.162e-3
2.792e+2, -1.171e-3
2.796e+2, -1.166e-3
2.800e+2, -1.163e-3
2.804e+2, -1.162e-3
2.808e+2, -1.158e-3
2.812e+2, -1.155e-3
2.816e+2, -1.154e-3
2.820e+2, -1.161e-3
2.824e+2, -1.158e-3
2.828e+2, -1.157e-3
2.832e+2, -1.157e-3
2.836e+2, -1.150e-3
2.840e+2, -1.146e-3
2.844e+2, -1.140e-3
2.848e+2, -1.137e-3
2.852e+2, -1.135e-3
2.856e+2, -1.132e-3
2.860e+2, -1.146e-3
2.864e+2, -1.144e-3
2.868e+2, -1.140e-3
2.872e+2, -1.138e-3
2.876e+2, -1.135e-3
2.880e+2, -1.133e-3
2.884e+2, -1.129e-3
2.888e+2, -1.132e-3
2.892e+2, -1.130e-3
2.896e+2, -1.126e-3
2.900e+2, -1.124e-3
2.904e+2, -1.117e-3
2.908e+2, -1.113e-3
2.912e+2, -1.113e-3
2.916e+2, -1.116e-3
2.920e+2, -1.114e-3
2.924e+2, -1.110e-3
2.928e+2, -1.132e-3
2.932e+2, -1.145e-3
2.936e+2, -1.140e-3
2.940e+2, -1.134e-3
2.944e+2, -1.137e-3
2.948e+2, -1.136e-3
2.952e+2, -1.130e-3
2.956e+2, -1.126e-3
2.960e+2, -1.121e-3
2.964e+2, -1.121e-3
2.968e+2, -1.120e-3
2.972e+2, -1.130e-3
2.976e+2, -1.131e-3
2.980e+2, -1.128e-3
2.984e+2, -1.120e-3
2.988e+2, -1.116e-3
2.992e+2, -1.122e-3
2.996e+2, -1.118e-3
3.000e+2, -1.115e-3
3.004e+2, -1.113e-3
3.008e+2, -1.110e-3
3.012e+2, -1.102e-3
3.016e+2, -1.098e-3
3.020e+2, -1.093e-3
3.024e+2, -1.089e-3
3.028e+2, -1.110e-3
3.032e+2, -1.105e-3
3.036e+2, -1.102e-3
3.040e+2, -1.104e-3
3.044e+2, -1.102e-3
3.048e+2, -1.098e-3
3.052e+2, -1.096e-3
3.056e+2, -1.093e-3
3.060e+2, -1.091e-3
3.064e+2, -1.108e-3
3.068e+2, -1.107e-3
3.072e+2, -1.100e-3
3.076e+2, -1.099e-3
3.080e+2, -1.100e-3
3.084e+2, -1.098e-3
3.088e+2, -1.097e-3
3.092e+2, -1.095e-3
3.096e+2, -1.102e-3
3.100e+2, -1.100e-3
3.104e+2, -1.098e-3
3.108e+2, -1.100e-3
3.112e+2, -1.107e-3
3.116e+2, -1.109e-3
3.120e+2, -1.112e-3
3.124e+2, -1.129e-3
3.128e+2, -1.125e-3
3.132e+2, -1.126e-3
3.136e+2, -1.121e-3
3.140e+2, -1.119e-3
3.144e+2, -1.120e-3
3.148e+2, -1.117e-3
3.152e+2, -1.118e-3
3.156e+2, -1.116e-3
3.160e+2, -1.119e-3
3.164e+2, -1.109e-3
3.168e+2, -1.109e-3
3.172e+2, -1.114e-3
3.176e+2, -1.112e-3
3.180e+2, -1.106e-3
3.184e+2, -1.111e-3
3.188e+2, -1.109e-3
3.192e+2, -1.106e-3
3.196e+2, -1.102e-3
3.200e+2, -1.104e-3
3.204e+2, -1.101e-3
3.208e+2, -1.095e-3
3.212e+2, -1.104e-3
3.216e+2, -1.105e-3
3.220e+2, -1.097e-3
3.224e+2, -1.099e-3
3.228e+2, -1.096e-3
3.232e+2, -1.092e-3
3.236e+2, -1.091e-3
3.240e+2, -1.089e-3
3.244e+2, -1.085e-3
3.248e+2, -1.083e-3
3.252e+2, -1.075e-3
3.256e+2, -1.075e-3
3.260e+2, -1.069e-3
3.264e+2, -1.150e-3
3.268e+2, -1.141e-3
3.272e+2, -1.140e-3
3.276e+2, -1.132e-3
3.280e+2, -1.129e-3
3.284e+2, -1.123e-3
3.288e+2, -1.136e-3
3.292e+2, -1.130e-3
3.296e+2, -1.125e-3
3.300e+2, -1.127e-3
3.304e+2, -1.124e-3
3.308e+2, -1.117e-3
3.312e+2, -1.116e-3
3.316e+2, -1.137e-3
3.320e+2, -1.134e-3
3.324e+2, -1.131e-3
3.328e+2, -1.124e-3
3.332e+2, -1.122e-3
3.336e+2, -1.121e-3
3.340e+2, -1.122e-3
3.344e+2, -1.119e-3
3.348e+2, -1.118e-3
3.352e+2, -1.115e-3
3.356e+2, -1.111e-3
3.360e+2, -1.108e-3
3.364e+2, -1.107e-3
3.368e+2, -1.100e-3
3.372e+2, -1.097e-3
3.376e+2, -1.092e-3
3.380e+2, -1.086e-3
3.384e+2, -1.081e-3
3.388e+2, -1.088e-3
3.392e+2, -1.105e-3
3.396e+2, -1.131e-3
3.400e+2, -1.123e-3
3.404e+2, -1.120e-3
3.408e+2, -1.116e-3
3.412e+2, -1.113e-3
3.416e+2, -1.124e-3
3.420e+2, -1.132e-3
3.424e+2, -1.127e-3
3.428e+2, -1.124e-3
3.432e+2, -1.120e-3
3.436e+2, -1.115e-3
3.440e+2, -1.119e-3
3.444e+2, -1.116e-3
3.448e+2, -1.131e-3
3.452e+2, -1.129e-3
3.456e+2, -1.125e-3
3.460e+2, -1.118e-3
3.464e+2, -1.112e-3
3.468e+2, -1.103e-3
3.472e+2, -1.093e-3
3.476e+2, -1.107e-3
3.480e+2, -1.110e-3
3.484e+2, -1.105e-3
3.488e+2, -1.104e-3
3.492e+2, -1.123e-3
3.496e+2, -1.128e-3
3.500e+2, -1.124e-3
3.504e+2, -1.120e-3
3.508e+2, -1.119e-3
3.512e+2, -1.114e-3
3.516e+2, -1.114e-3
3.520e+2, -1.120e-3
3.524e+2, -1.115e-3
3.528e+2, -1.115e-3
3.532e+2, -1.111e-3
3.536e+2, -1.105e-3
3.540e+2, -1.110e-3
3.544e+2, -1.104e-3
3.548e+2, -1.100e-3
3.552e+2, -1.102e-3
3.556e+2, -1.095e-3
3.560e+2, -1.095e-3
3.564e+2, -1.099e-3
3.568e+2, -1.088e-3
3.572e+2, -1.085e-3
3.576e+2, -1.082e-3
3.580e+2, -1.081e-3
3.584e+2, -1.074e-3
3.588e+2, -1.068e-3
3.592e+2, -1.096e-3
3.596e+2, -1.100e-3
3.600e+2, -1.098e-3
3.604e+2, -1.092e-3
3.608e+2, -1.090e-3
3.612e+2, -1.102e-3
3.616e+2, -1.108e-3
3.620e+2, -1.102e-3
3.624e+2, -1.101e-3
3.628e+2, -1.106e-3
3.632e+2, -1.102e-3
3.636e+2, -1.100e-3
3.640e+2, -1.097e-3
3.644e+2, -1.098e-3
3.648e+2, -1.094e-3
3.652e+2, -1.092e-3
3.656e+2, -1.091e-3
3.660e+2, -1.088e-3
3.664e+2, -1.086e-3
3.668e+2, -1.083e-3
3.672e+2, -1.082e-3
3.676e+2, -1.088e-3
3.680e+2, -1.096e-3
3.684e+2, -1.094e-3
3.688e+2, -1.088e-3
3.692e+2, -1.097e-3
3.696e+2, -1.100e-3
3.700e+2, -1.109e-3
3.704e+2, -1.104e-3
3.708e+2, -1.098e-3
3.712e+2, -1.093e-3
3.716e+2, -1.093e-3
3.720e+2, -1.091e-3
3.724e+2, -1.088e-3
3.728e+2, -1.084e-3
3.732e+2, -1.087e-3
3.736e+2, -1.083e-3
3.740e+2, -1.080e-3
3.744e+2, -1.081e-3
3.748e+2, -1.081e-3
3.752e+2, -1.076e-3
3.756e+2, -1.074e-3
3.760e+2, -1.070e-3
3.764e+2, -1.067e-3
3.768e+2, -1.061e-3
3.772e+2, -1.063e-3
3.776e+2, -1.081e-3
3.780e+2, -1.083e-3
3.784e+2, -1.093e-3
3.788e+2, -1.087e-3
3.792e+2, -1.084e-3
3.796e+2, -1.081e-3
3.800e+2, -1.076e-3
3.804e+2, -1.074e-3
3.808e+2, -1.068e-3
3.812e+2, -1.071e-3
3.816e+2, -1.065e-3
3.820e+2, -1.068e-3
3.824e+2, -1.066e-3
3.828e+2, -1.075e-3
3.832e+2, -1.072e-3
3.836e+2, -1.070e-3
3.840e+2, -1.065e-3
3.844e+2, -1.072e-3
3.848e+2, -1.076e-3
3.852e+2, -1.070e-3
3.856e+2, -1.066e-3
3.860e+2, -1.062e-3
3.864e+2, -1.066e-3
3.868e+2, -1.060e-3
3.872e+2, -1.058e-3
3.876e+2, -1.057e-3
3.880e+2, -1.055e-3
3.884e+2, -1.056e-3
3.888e+2, -1.067e-3
3.892e+2, -1.063e-3
3.896e+2, -1.058e-3
3.900e+2, -1.054e-3
3.904e+2, -1.069e-3
3.908e+2, -1.069e-3
3.912e+2, -1.064e-3
3.916e+2, -1.059e-3
3.920e+2, -1.057e-3
3.924e+2, -1.052e-3
3.928e+2, -1.048e-3
3.932e+2, -1.045e-3
3.936e+2, -1.044e-3
3.940e+2, -1.041e-3
3.944e+2, -1.057e-3
3.948e+2, -1.068e-3
3.952e+2, -1.176e-3
3.956e+2, -1.173e-3
3.960e+2, -1.173e-3
3.964e+2, -1.168e-3
3.968e+2, -1.162e-3
3.972e+2, -1.160e-3
3.976e+2, -1.160e-3
3.980e+2, -1.154e-3
3.984e+2, -1.150e-3
3.988e+2, -1.145e-3
3.992e+2, -1.140e-3
3.996e+2, -1.136e-3
4.000e+2, -1.125e-3
4.004e+2, -1.130e-3
4.008e+2, -1.125e-3
4.012e+2, -1.123e-3
4.016e+2, -1.117e-3
4.020e+2, -1.128e-3
4.024e+2, -1.127e-3
4.028e+2, -1.126e-3
4.032e+2, -1.119e-3
4.036e+2, -1.122e-3
4.040e+2, -1.125e-3
4.044e+2, -1.128e-3
4.048e+2, -1.121e-3
4.052e+2, -1.137e-3
4.056e+2, -1.136e-3
4.060e+2, -1.136e-3
4.064e+2, -1.131e-3
4.068e+2, -1.132e-3
4.072e+2, -1.133e-3
4.076e+2, -1.148e-3
4.080e+2, -1.142e-3
4.084e+2, -1.138e-3
4.088e+2, -1.132e-3
4.092e+2, -1.126e-3
4.096e+2, -1.120e-3
4.100e+2, -1.120e-3
4.104e+2, -1.125e-3
4.108e+2, -1.122e-3
4.112e+2, -1.126e-3
4.116e+2, -1.123e-3
4.120e+2, -1.127e-3
4.124e+2, -1.122e-3
4.128e+2, -1.115e-3
4.132e+2, -1.123e-3
4.136e+2, -1.123e-3
4.140e+2, -1.127e-3
4.144e+2, -1.123e-3
4.148e+2, -1.118e-3
4.152e+2, -1.119e-3
4.156e+2, -1.139e-3
4.160e+2, -1.131e-3
4.164e+2, -1.127e-3
4.168e+2, -1.122e-3
4.172e+2, -1.121e-3
4.176e+2, -1.121e-3
4.180e+2, -1.120e-3
4.184e+2, -1.114e-3
4.188e+2, -1.111e-3
4.192e+2, -1.107e-3
4.196e+2, -1.101e-3
4.200e+2, -1.099e-3
4.204e+2, -1.095e-3
4.208e+2, -1.091e-3
4.212e+2, -1.112e-3
4.216e+2, -1.109e-3
4.220e+2, -1.103e-3
4.224e+2, -1.102e-3
4.228e+2, -1.104e-3
4.232e+2, -1.142e-3
4.236e+2, -1.146e-3
4.240e+2, -1.147e-3
4.244e+2, -1.144e-3
4.248e+2, -1.142e-3
4.252e+2, -1.151e-3
4.256e+2, -1.145e-3
4.260e+2, -1.143e-3
4.264e+2, -1.137e-3
4.268e+2, -1.133e-3
4.272e+2, -1.137e-3
4.276e+2, -1.135e-3
4.280e+2, -1.229e-3
4.284e+2, -1.233e-3
4.288e+2, -1.230e-3
4.292e+2, -1.224e-3
4.296e+2, -1.222e-3
4.300e+2, -1.220e-3
4.304e+2, -1.217e-3
4.308e+2, -1.213e-3
4.312e+2, -1.207e-3
4.316e+2, -1.204e-3
4.320e+2, -1.204e-3
4.324e+2, -1.201e-3
4.328e+2, -1.198e-3
4.332e+2, -1.192e-3
4.336e+2, -1.190e-3
4.340e+2, -1.194e-3
4.344e+2, -1.196e-3
4.348e+2, -1.201e-3
4.352e+2, -1.196e-3
4.356e+2, -1.193e-3
4.360e+2, -1.190e-3
4.364e+2, -1.197e-3
4.368e+2, -1.209e-3
4.372e+2, -1.208e-3
4.376e+2, -1.204e-3
4.380e+2, -1.200e-3
4.384e+2, -1.200e-3
4.388e+2, -1.198e-3
4.392e+2, -1.195e-3
4.396e+2, -1.203e-3
4.400e+2, -1.200e-3
4.404e+2, -1.200e-3
4.408e+2, -1.196e-3
4.412e+2, -1.193e-3
4.416e+2, -1.194e-3
4.420e+2, -1.190e-3
4.424e+2, -1.184e-3
4.428e+2, -1.179e-3
4.432e+2, -1.176e-3
4.436e+2, -1.175e-3
4.440e+2, -1.175e-3
4.444e+2, -1.176e-3
4.448e+2, -1.172e-3
4.452e+2, -1.172e-3
4.456e+2, -1.178e-3
4.460e+2, -1.184e-3
4.464e+2, -1.185e-3
4.468e+2, -1.179e-3
4.472e+2, -1.176e-3
4.476e+2, -1.173e-3
4.480e+2, -1.171e-3
4.484e+2, -1.172e-3
4.488e+2, -1.182e-3
4.492e+2, -1.179e-3
4.496e+2, -1.174e-3
4.500e+2, -1.171e-3
4.504e+2, -1.168e-3
4.508e+2, -1.168e-3
4.512e+2, -1.164e-3
4.516e+2, -1.161e-3
4.520e+2, -1.163e-3
4.524e+2, -1.160e-3
4.528e+2, -1.162e-3
4.532e+2, -1.157e-3
4.536e+2, -1.154e-3
4.540e+2, -1.152e-3
4.544e+2, -1.166e-3
4.548e+2, -1.171e-3
4.552e+2, -1.174e-3
4.556e+2, -1.176e-3
4.560e+2, -1.175e-3
4.564e+2, -1.184e-3
4.568e+2, -1.197e-3
4.572e+2, -1.193e-3
4.576e+2, -1.195e-3
4.580e+2, -1.195e-3
4.584e+2, -1.190e-3
4.588e+2, -1.185e-3
4.592e+2, -1.180e-3
4.596e+2, -1.176e-3
4.600e+2, -1.174e-3
4.604e+2, -1.166e-3
4.608e+2, -1.164e-3
4.612e+2, -1.156e-3
4.616e+2, -1.164e-3
4.620e+2, -1.154e-3
4.624e+2, -1.147e-3
4.628e+2, -1.153e-3
4.632e+2, -1.154e-3
4.636e+2, -1.152e-3
4.640e+2, -1.159e-3
4.644e+2, -1.154e-3
4.648e+2, -1.152e-3
4.652e+2, -1.145e-3
4.656e+2, -1.145e-3
4.660e+2, -1.142e-3
4.664e+2, -1.145e-3
4.668e+2, -1.158e-3
4.672e+2, -1.154e-3
4.676e+2, -1.149e-3
4.680e+2, -1.145e-3
4.684e+2, -1.144e-3
4.688e+2, -1.137e-3
4.692e+2, -1.169e-3
4.696e+2, -1.173e-3
4.700e+2, -1.167e-3
4.704e+2, -1.165e-3
4.708e+2, -1.161e-3
4.712e+2, -1.158e-3
4.716e+2, -1.154e-3
4.720e+2, -1.152e-3
4.724e+2, -1.147e-3
4.728e+2, -1.146e-3
4.732e+2, -1.147e-3
4.736e+2, -1.144e-3
4.740e+2, -1.142e-3
4.744e+2, -1.139e-3
4.748e+2, -1.137e-3
4.752e+2, -1.162e-3
4.756e+2, -1.159e-3
4.760e+2, -1.162e-3
4.764e+2, -1.178e-3
4.768e+2, -1.171e-3
4.772e+2, -1.169e-3
4.776e+2, -1.167e-3
4.780e+2, -1.176e-3
4.784e+2, -1.176e-3
4.788e+2, -1.172e-3
4.792e+2, -1.174e-3
4.796e+2, -1.169e-3
4.800e+2, -1.168e-3
4.804e+2, -1.167e-3
4.808e+2, -1.161e-3
4.812e+2, -1.160e-3
4.816e+2, -1.155e-3
4.820e+2, -1.155e-3
4.824e+2, -1.152e-3
4.828e+2, -1.147e-3
4.832e+2, -1.146e-3
4.836e+2, -1.143e-3
4.840e+2, -1.154e-3
4.844e+2, -1.149e-3
4.848e+2, -1.145e-3
4.852e+2, -1.140e-3
4.856e+2, -1.148e-3
4.860e+2, -1.144e-3
4.864e+2, -1.160e-3
4.868e+2, -1.176e-3
4.872e+2, -1.167e-3
4.876e+2, -1.163e-3
4.880e+2, -1.163e-3
4.884e+2, -1.159e-3
4.888e+2, -1.156e-3
4.892e+2, -1.151e-3
4.896e+2, -1.148e-3
4.900e+2, -1.143e-3
4.904e+2, -1.143e-3
4.908e+2, -1.140e-3
4.912e+2, -1.135e-3
4.916e+2, -1.132e-3
4.920e+2, -1.136e-3
4.924e+2, -1.139e-3
4.928e+2, -1.131e-3
4.932e+2, -1.126e-3
4.936e+2, -1.122e-3
4.940e+2, -1.119e-3
4.944e+2, -1.124e-3
4.948e+2, -1.121e-3
4.952e+2, -1.120e-3
4.956e+2, -1.144e-3
4.960e+2, -1.155e-3
4.964e+2, -1.150e-3
4.968e+2, -1.148e-3
4.972e+2, -1.168e-3
4.976e+2, -1.169e-3
4.980e+2, -1.165e-3
4.984e+2, -1.159e-3
4.988e+2, -1.154e-3
4.992e+2, -1.151e-3
4.996e+2, -1.146e-3
5.000e+2, -1.149e-3
5.004e+2, -1.156e-3
5.008e+2, -1.150e-3
5.012e+2, -1.150e-3
5.016e+2, -1.147e-3
5.020e+2, -1.144e-3
5.024e+2, -1.135e-3
5.028e+2, -1.130e-3
5.032e+2, -1.137e-3
5.036e+2, -1.136e-3
5.040e+2, -1.155e-3
5.044e+2, -1.150e-3
5.048e+2, -1.147e-3
5.052e+2, -1.164e-3
5.056e+2, -1.169e-3
5.060e+2, -1.162e-3
5.064e+2, -1.156e-3
5.068e+2, -1.155e-3
5.072e+2, -1.158e-3
5.076e+2, -1.156e-3
5.080e+2, -1.154e-3
5.084e+2, -1.151e-3
5.088e+2, -1.149e-3
5.092e+2, -1.150e-3
5.096e+2, -1.147e-3
5.100e+2, -1.143e-3
5.104e+2, -1.140e-3
5.108e+2, -1.138e-3
5.112e+2, -1.135e-3
5.116e+2, -1.133e-3
5.120e+2, -1.130e-3
5.124e+2, -1.137e-3
5.128e+2, -1.133e-3
5.132e+2, -1.129e-3
5.136e+2, -1.140e-3
5.140e+2, -1.148e-3
5.144e+2, -1.146e-3
5.148e+2, -1.143e-3
5.152e+2, -1.138e-3
5.156e+2, -1.140e-3
5.160e+2, -1.137e-3
5.164e+2, -1.135e-3
5.168e+2, -1.129e-3
5.172e+2, -1.127e-3
5.176e+2, -1.127e-3
5.180e+2, -1.121e-3
5.184e+2, -1.115e-3
5.188e+2, -1.115e-3
5.192e+2, -1.117e-3
5.196e+2, -1.115e-3
5.200e+2, -1.125e-3
5.204e+2, -1.123e-3
5.208e+2, -1.130e-3
5.212e+2, -1.127e-3
5.216e+2, -1.123e-3
5.220e+2, -1.121e-3
5.224e+2, -1.115e-3
5.228e+2, -1.115e-3
5.232e+2, -1.109e-3
5.236e+2, -1.109e-3
5.240e+2, -1.130e-3
5.244e+2, -1.128e-3
5.248e+2, -1.125e-3
5.252e+2, -1.125e-3
5.256e+2, -1.123e-3
5.260e+2, -1.121e-3
5.264e+2, -1.127e-3
5.268e+2, -1.129e-3
5.272e+2, -1.137e-3
5.276e+2, -1.134e-3
5.280e+2, -1.130e-3
5.284e+2, -1.129e-3
5.288e+2, -1.124e-3
5.292e+2, -1.124e-3
5.296e+2, -1.120e-3
5.300e+2, -1.122e-3
5.304e+2, -1.125e-3
5.308e+2, -1.136e-3
5.312e+2, -1.154e-3
5.316e+2, -1.151e-3
5.320e+2, -1.149e-3
5.324e+2, -1.142e-3
5.328e+2, -1.136e-3
5.332e+2, -1.134e-3
5.336e+2, -1.131e-3
5.340e+2, -1.136e-3
5.344e+2, -1.196e-3
5.348e+2, -1.193e-3
5.352e+2, -1.187e-3
5.356e+2, -1.181e-3
5.360e+2, -1.182e-3
5.364e+2, -1.179e-3
5.368e+2, -1.198e-3
5.372e+2, -1.197e-3
5.376e+2, -1.193e-3
5.380e+2, -1.193e-3
5.384e+2, -1.192e-3
5.388e+2, -1.191e-3
5.392e+2, -1.188e-3
5.396e+2, -1.185e-3
5.400e+2, -1.182e-3
5.404e+2, -1.179e-3
5.408e+2, -1.179e-3
5.412e+2, -1.178e-3
5.416e+2, -1.178e-3
5.420e+2, -1.174e-3
5.424e+2, -1.172e-3
5.428e+2, -1.179e-3
5.432e+2, -1.173e-3
5.436e+2, -1.173e-3
5.440e+2, -1.167e-3
5.444e+2, -1.168e-3
5.448e+2, -1.168e-3
5.452e+2, -1.164e-3
5.456e+2, -1.157e-3
5.460e+2, -1.157e-3
5.464e+2, -1.151e-3
5.468e+2, -1.157e-3
5.472e+2, -1.155e-3
5.476e+2, -1.177e-3
5.480e+2, -1.176e-3
5.484e+2, -1.184e-3
5.488e+2, -1.180e-3
5.492e+2, -1.177e-3
5.496e+2, -1.171e-3
5.500e+2, -1.171e-3
5.504e+2, -1.168e-3
5.508e+2, -1.165e-3
5.512e+2, -1.163e-3
5.516e+2, -1.157e-3
5.520e+2, -1.149e-3
5.524e+2, -1.148e-3
5.528e+2, -1.157e-3
5.532e+2, -1.153e-3
5.536e+2, -1.155e-3
5.540e+2, -1.153e-3
5.544e+2, -1.156e-3
5.548e+2, -1.150e-3
5.552e+2, -1.150e-3
5.556e+2, -1.144e-3
5.560e+2, -1.136e-3
5.564e+2, -1.136e-3
5.568e+2, -1.133e-3
5.572e+2, -1.162e-3
5.576e+2, -1.164e-3
5.580e+2, -1.161e-3
5.584e+2, -1.155e-3
5.588e+2, -1.152e-3
5.592e+2, -1.151e-3
5.596e+2, -1.151e-3
5.600e+2, -1.145e-3
5.604e+2, -1.151e-3
5.608e+2, -1.154e-3
5.612e+2, -1.152e-3
5.616e+2, -1.146e-3
5.620e+2, -1.141e-3
5.624e+2, -1.138e-3
5.628e+2, -1.137e-3
5.632e+2, -1.151e-3
5.636e+2, -1.148e-3
5.640e+2, -1.145e-3
5.644e+2, -1.138e-3
5.648e+2, -1.135e-3
5.652e+2, -1.133e-3
5.656e+2, -1.129e-3
5.660e+2, -1.129e-3
5.664e+2, -1.126e-3
5.668e+2, -1.122e-3
5.672e+2, -1.121e-3
5.676e+2, -1.118e-3
5.680e+2, -1.146e-3
5.684e+2, -1.153e-3
5.688e+2, -1.145e-3
5.692e+2, -1.141e-3
5.696e+2, -1.140e-3
5.700e+2, -1.139e-3
5.704e+2, -1.138e-3
5.708e+2, -1.133e-3
5.712e+2, -1.139e-3
5.716e+2, -1.134e-3
5.720e+2, -1.129e-3
5.724e+2, -1.129e-3
5.728e+2, -1.125e-3
5.732e+2, -1.122e-3
5.736e+2, -1.122e-3
5.740e+2, -1.123e-3
5.744e+2, -1.122e-3
5.748e+2, -1.119e-3
5.752e+2, -1.120e-3
5.756e+2, -1.117e-3
5.760e+2, -1.120e-3
5.764e+2, -1.146e-3
5.768e+2, -1.160e-3
5.772e+2, -1.207e-3
5.776e+2, -1.200e-3
5.780e+2, -1.196e-3
5.784e+2, -1.192e-3
5.788e+2, -1.188e-3
5.792e+2, -1.188e-3
5.796e+2, -1.185e-3
5.800e+2, -1.184e-3
5.804e+2, -1.183e-3
5.808e+2, -1.197e-3
5.812e+2, -1.193e-3
5.816e+2, -1.191e-3
5.820e+2, -1.188e-3
5.824e+2, -1.183e-3
5.828e+2, -1.180e-3
5.832e+2, -1.178e-3
5.836e+2, -1.178e-3
5.840e+2, -1.175e-3
5.844e+2, -1.171e-3
5.848e+2, -1.169e-3
5.852e+2, -1.165e-3
5.856e+2, -1.167e-3
5.860e+2, -1.164e-3
5.864e+2, -1.164e-3
5.868e+2, -1.158e-3
5.872e+2, -1.155e-3
5.876e+2, -1.149e-3
5.880e+2, -1.150e-3
5.884e+2, -1.149e-3
5.888e+2, -1.146e-3
5.892e+2, -1.143e-3
5.896e+2, -1.141e-3
5.900e+2, -1.147e-3
5.904e+2, -1.160e-3
5.908e+2, -1.154e-3
5.912e+2, -1.162e-3
5.916e+2, -1.159e-3
5.920e+2, -1.159e-3
5.924e+2, -1.159e-3
5.928e+2, -1.155e-3
5.932e+2, -1.156e-3
5.936e+2, -1.152e-3
5.940e+2, -1.151e-3
5.944e+2, -1.150e-3
5.948e+2, -1.149e-3
5.952e+2, -1.148e-3
5.956e+2, -1.137e-3
5.960e+2, -1.136e-3
5.964e+2, -1.155e-3
5.968e+2, -1.156e-3
5.972e+2, -1.151e-3
5.976e+2, -1.151e-3
5.980e+2, -1.153e-3
5.984e+2, -1.152e-3
5.988e+2, -1.149e-3
5.992e+2, -1.146e-3
5.996e+2, -1.144e-3
6.000e+2, -1.142e-3
6.004e+2, -1.142e-3
6.008e+2, -1.140e-3
6.012e+2, -1.140e-3
6.016e+2, -1.138e-3
6.020e+2, -1.139e-3
6.024e+2, -1.135e-3
6.028e+2, -1.133e-3
6.032e+2, -1.130e-3
6.036e+2, -1.127e-3
6.040e+2, -1.125e-3
6.044e+2, -1.129e-3
6.048e+2, -1.140e-3
6.052e+2, -1.139e-3
6.056e+2, -1.139e-3
6.060e+2, -1.136e-3
6.064e+2, -1.134e-3
6.068e+2, -1.137e-3
6.072e+2, -1.135e-3
6.076e+2, -1.142e-3
6.080e+2, -1.143e-3
6.084e+2, -1.138e-3
6.088e+2, -1.136e-3
6.092e+2, -1.134e-3
6.096e+2, -1.132e-3
6.100e+2, -1.128e-3
6.104e+2, -1.126e-3
6.108e+2, -1.124e-3
6.112e+2, -1.122e-3
6.116e+2, -1.118e-3
6.120e+2, -1.118e-3
6.124e+2, -1.115e-3
6.128e+2, -1.111e-3
6.132e+2, -1.112e-3
6.136e+2, -1.108e-3
6.140e+2, -1.106e-3
6.144e+2, -1.105e-3
6.148e+2, -1.104e-3
6.152e+2, -1.104e-3
6.156e+2, -1.106e-3
6.160e+2, -1.116e-3
6.164e+2, -1.111e-3
6.168e+2, -1.108e-3
6.172e+2, -1.114e-3
6.176e+2, -1.176e-3
6.180e+2, -1.170e-3
6.184e+2, -1.175e-3
6.188e+2, -1.168e-3
6.192e+2, -1.160e-3
6.196e+2, -1.156e-3
6.200e+2, -1.152e-3
6.204e+2, -1.150e-3
6.208e+2, -1.146e-3
6.212e+2, -1.144e-3
6.216e+2, -1.140e-3
6.220e+2, -1.137e-3
6.224e+2, -1.135e-3
6.228e+2, -1.130e-3
6.232e+2, -1.127e-3
6.236e+2, -1.124e-3
6.240e+2, -1.123e-3
6.244e+2, -1.163e-3
6.248e+2, -1.157e-3
6.252e+2, -1.151e-3
6.256e+2, -1.156e-3
6.260e+2, -1.152e-3
6.264e+2, -1.148e-3
6.268e+2, -1.148e-3
6.272e+2, -1.149e-3
6.276e+2, -1.171e-3
6.280e+2, -1.176e-3
6.284e+2, -1.171e-3
6.288e+2, -1.167e-3
6.292e+2, -1.163e-3
6.296e+2, -1.162e-3
6.300e+2, -1.155e-3
6.304e+2, -1.154e-3
6.308e+2, -1.151e-3
6.312e+2, -1.148e-3
6.316e+2, -1.145e-3
6.320e+2, -1.144e-3
6.324e+2, -1.136e-3
6.328e+2, -1.135e-3
6.332e+2, -1.130e-3
6.336e+2, -1.135e-3
6.340e+2, -1.133e-3
6.344e+2, -1.129e-3
6.348e+2, -1.125e-3
6.352e+2, -1.120e-3
6.356e+2, -1.140e-3
6.360e+2, -1.140e-3
6.364e+2, -1.137e-3
6.368e+2, -1.143e-3
6.372e+2, -1.137e-3
6.376e+2, -1.133e-3
6.380e+2, -1.130e-3
6.384e+2, -1.126e-3
6.388e+2, -1.124e-3
6.392e+2, -1.122e-3
6.396e+2, -1.122e-3
6.400e+2, -1.120e-3
6.404e+2, -1.116e-3
6.408e+2, -1.114e-3
6.412e+2, -1.112e-3
6.416e+2, -1.106e-3
6.420e+2, -1.103e-3
6.424e+2, -1.100e-3
6.428e+2, -1.099e-3
6.432e+2, -1.107e-3
6.436e+2, -1.118e-3
6.440e+2, -1.116e-3
6.444e+2, -1.134e-3
6.448e+2, -1.127e-3
6.452e+2, -1.123e-3
6.456e+2, -1.120e-3
6.460e+2, -1.115e-3
6.464e+2, -1.118e-3
6.468e+2, -1.113e-3
6.472e+2, -1.115e-3
6.476e+2, -1.125e-3
6.480e+2, -1.122e-3
6.484e+2, -1.117e-3
6.488e+2, -1.110e-3
6.492e+2, -1.108e-3
6.496e+2, -1.107e-3
6.500e+2, -1.105e-3
6.504e+2, -1.102e-3
6.508e+2, -1.096e-3
6.512e+2, -1.102e-3
6.516e+2, -1.113e-3
6.520e+2, -1.106e-3
6.524e+2, -1.114e-3
6.528e+2, -1.111e-3
6.532e+2, -1.104e-3
6.536e+2, -1.103e-3
6.540e+2, -1.101e-3
6.544e+2, -1.096e-3
6.548e+2, -1.104e-3
6.552e+2, -1.105e-3
6.556e+2, -1.100e-3
6.560e+2, -1.099e-3
6.564e+2, -1.098e-3
6.568e+2, -1.110e-3
6.572e+2, -1.106e-3
6.576e+2, -1.103e-3
6.580e+2, -1.100e-3
6.584e+2, -1.110e-3
6.588e+2, -1.105e-3
6.592e+2, -1.099e-3
6.596e+2, -1.106e-3
6.600e+2, -1.111e-3
6.604e+2, -1.108e-3
6.608e+2, -1.110e-3
6.612e+2, -1.110e-3
6.616e+2, -1.111e-3
6.620e+2, -1.107e-3
6.624e+2, -1.101e-3
6.628e+2, -1.096e-3
6.632e+2, -1.098e-3
6.636e+2, -1.105e-3
6.640e+2, -1.100e-3
6.644e+2, -1.093e-3
6.648e+2, -1.093e-3
6.652e+2, -1.090e-3
6.656e+2, -1.086e-3
6.660e+2, -1.084e-3
6.664e+2, -1.080e-3
6.668e+2, -1.093e-3
6.672e+2, -1.109e-3
6.676e+2, -1.104e-3
6.680e+2, -1.114e-3
6.684e+2, -1.118e-3
6.688e+2, -1.125e-3
6.692e+2, -1.122e-3
6.696e+2, -1.116e-3
6.700e+2, -1.113e-3
6.704e+2, -1.111e-3
6.708e+2, -1.105e-3
6.712e+2, -1.101e-3
6.716e+2, -1.108e-3
6.720e+2, -1.103e-3
6.724e+2, -1.102e-3
6.728e+2, -1.098e-3
6.732e+2, -1.097e-3
6.736e+2, -1.092e-3
6.740e+2, -1.091e-3
6.744e+2, -1.091e-3
6.748e+2, -1.089e-3
6.752e+2, -1.086e-3
6.756e+2, -1.080e-3
6.760e+2, -1.093e-3
6.764e+2, -1.090e-3
6.768e+2, -1.096e-3
6.772e+2, -1.094e-3
6.776e+2, -1.097e-3
6.780e+2, -1.097e-3
6.784e+2, -1.092e-3
6.788e+2, -1.088e-3
6.792e+2, -1.082e-3
6.796e+2, -1.081e-3
6.800e+2, -1.084e-3
6.804e+2, -1.081e-3
6.808e+2, -1.076e-3
6.812e+2, -1.074e-3
6.816e+2, -1.076e-3
6.820e+2, -1.073e-3
6.824e+2, -1.068e-3
6.828e+2, -1.065e-3
6.832e+2, -1.064e-3
6.836e+2, -1.066e-3
6.840e+2, -1.062e-3
6.844e+2, -1.058e-3
6.848e+2, -1.055e-3
6.852e+2, -1.065e-3
6.856e+2, -1.060e-3
6.860e+2, -1.068e-3
6.864e+2, -1.072e-3
6.868e+2, -1.099e-3
6.872e+2, -1.093e-3
6.876e+2, -1.090e-3
6.880e+2, -1.087e-3
6.884e+2, -1.081e-3
6.888e+2, -1.077e-3
6.892e+2, -1.075e-3
6.896e+2, -1.072e-3
6.900e+2, -1.082e-3
6.904e+2, -1.081e-3
6.908e+2, -1.074e-3
6.912e+2, -1.072e-3
6.916e+2, -1.067e-3
6.920e+2, -1.065e-3
6.924e+2, -1.069e-3
6.928e+2, -1.069e-3
6.932e+2, -1.066e-3
6.936e+2, -1.074e-3
6.940e+2, -1.079e-3
6.944e+2, -1.086e-3
6.948e+2, -1.086e-3
6.952e+2, -1.083e-3
6.956e+2, -1.079e-3
6.960e+2, -1.076e-3
6.964e+2, -1.075e-3
6.968e+2, -1.073e-3
6.972e+2, -1.070e-3
6.976e+2, -1.067e-3
6.980e+2, -1.064e-3
6.984e+2, -1.059e-3
6.988e+2, -1.057e-3
6.992e+2, -1.054e-3
6.996e+2, -1.051e-3
7.000e+2, -1.049e-3
7.004e+2, -1.046e-3
7.008e+2, -1.056e-3
7.012e+2, -1.068e-3
7.016e+2, -1.088e-3
7.020e+2, -1.129e-3
7.024e+2, -1.123e-3
7.028e+2, -1.121e-3
7.032e+2, -1.118e-3
7.036e+2, -1.116e-3
7.040e+2, -1.116e-3
7.044e+2, -1.112e-3
7.048e+2, -1.109e-3
7.052e+2, -1.107e-3
7.056e+2, -1.102e-3
7.060e+2, -1.099e-3
7.064e+2, -1.102e-3
7.068e+2, -1.098e-3
7.072e+2, -1.096e-3
7.076e+2, -1.091e-3
7.080e+2, -1.101e-3
7.084e+2, -1.100e-3
7.088e+2, -1.096e-3
7.092e+2, -1.091e-3
7.096e+2, -1.086e-3
7.100e+2, -1.086e-3
7.104e+2, -1.093e-3
7.108e+2, -1.107e-3
7.112e+2, -1.112e-3
7.116e+2, -1.109e-3
7.120e+2, -1.107e-3
7.124e+2, -1.101e-3
7.128e+2, -1.100e-3
7.132e+2, -1.098e-3
7.136e+2, -1.095e-3
7.140e+2, -1.095e-3
7.144e+2, -1.091e-3
7.148e+2, -1.095e-3
7.152e+2, -1.098e-3
7.156e+2, -1.094e-3
7.160e+2, -1.093e-3
7.164e+2, -1.089e-3
7.168e+2, -1.089e-3
7.172e+2, -1.133e-3
7.176e+2, -1.125e-3
7.180e+2, -1.124e-3
7.184e+2, -1.122e-3
7.188e+2, -1.120e-3
7.192e+2, -1.115e-3
7.196e+2, -1.108e-3
7.200e+2, -1.132e-3
7.204e+2, -1.123e-3
7.208e+2, -1.121e-3
7.212e+2, -1.123e-3
7.216e+2, -1.123e-3
7.220e+2, -1.118e-3
7.224e+2, -1.113e-3
7.228e+2, -1.110e-3
7.232e+2, -1.108e-3
7.236e+2, -1.105e-3
7.240e+2, -1.099e-3
7.244e+2, -1.107e-3
7.248e+2, -1.109e-3
7.252e+2, -1.103e-3
7.256e+2, -1.100e-3
7.260e+2, -1.100e-3
7.264e+2, -1.095e-3
7.268e+2, -1.097e-3
7.272e+2, -1.106e-3
7.276e+2, -1.103e-3
7.280e+2, -1.099e-3
7.284e+2, -1.109e-3
7.288e+2, -1.118e-3
7.292e+2, -1.113e-3
7.296e+2, -1.110e-3
7.300e+2, -1.107e-3
7.304e+2, -1.102e-3
7.308e+2, -1.099e-3
7.312e+2, -1.096e-3
7.316e+2, -1.098e-3
7.320e+2, -1.095e-3
7.324e+2, -1.100e-3
7.328e+2, -1.095e-3
7.332e+2, -1.101e-3
7.336e+2, -1.099e-3
7.340e+2, -1.094e-3
7.344e+2, -1.094e-3
7.348e+2, -1.091e-3
7.352e+2, -1.088e-3
7.356e+2, -1.086e-3
7.360e+2, -1.082e-3
7.364e+2, -1.080e-3
7.368e+2, -1.079e-3
7.372e+2, -1.078e-3
7.376e+2, -1.074e-3
7.380e+2, -1.083e-3
7.384e+2, -1.080e-3
7.388e+2, -1.081e-3
7.392e+2, -1.076e-3
7.396e+2, -1.071e-3
7.400e+2, -1.073e-3
7.404e+2, -1.071e-3
7.408e+2, -1.066e-3
7.412e+2, -1.064e-3
7.416e+2, -1.061e-3
7.420e+2, -1.080e-3
7.424e+2, -1.093e-3
7.428e+2, -1.088e-3
7.432e+2, -1.086e-3
7.436e+2, -1.084e-3
7.440e+2, -1.081e-3
7.444e+2, -1.077e-3
7.448e+2, -1.075e-3
7.452e+2, -1.070e-3
7.456e+2, -1.077e-3
7.460e+2, -1.072e-3
7.464e+2, -1.068e-3
7.468e+2, -1.063e-3
7.472e+2, -1.066e-3
7.476e+2, -1.064e-3
7.480e+2, -1.059e-3
7.484e+2, -1.056e-3
7.488e+2, -1.068e-3
7.492e+2, -1.069e-3
7.496e+2, -1.069e-3
7.500e+2, -1.066e-3
7.504e+2, -1.058e-3
7.508e+2, -1.054e-3
7.512e+2, -1.055e-3
7.516e+2, -1.055e-3
7.520e+2, -1.061e-3
7.524e+2, -1.058e-3
7.528e+2, -1.054e-3
7.532e+2, -1.054e-3
7.536e+2, -1.053e-3
7.540e+2, -1.049e-3
7.544e+2, -1.047e-3
7.548e+2, -1.043e-3
7.552e+2, -1.040e-3
7.556e+2, -1.042e-3
7.560e+2, -1.040e-3
7.564e+2, -1.040e-3
7.568e+2, -1.039e-3
7.572e+2, -1.035e-3
7.576e+2, -1.040e-3
7.580e+2, -1.039e-3
7.584e+2, -1.038e-3
7.588e+2, -1.035e-3
7.592e+2, -1.033e-3
7.596e+2, -1.029e-3
7.600e+2, -1.029e-3
7.604e+2, -1.038e-3
7.608e+2, -1.034e-3
7.612e+2, -1.033e-3
7.616e+2, -1.051e-3
7.620e+2, -1.044e-3
7.624e+2, -1.041e-3
7.628e+2, -1.041e-3
7.632e+2, -1.039e-3
7.636e+2, -1.037e-3
7.640e+2, -1.031e-3
7.644e+2, -1.031e-3
7.648e+2, -1.028e-3
7.652e+2, -1.028e-3
7.656e+2, -1.028e-3
7.660e+2, -1.027e-3
7.664e+2, -1.025e-3
7.668e+2, -1.020e-3
7.672e+2, -1.018e-3
7.676e+2, -1.033e-3
7.680e+2, -1.028e-3
7.684e+2, -1.023e-3
7.688e+2, -1.021e-3
7.692e+2, -1.018e-3
7.696e+2, -1.016e-3
7.700e+2, -1.014e-3
7.704e+2, -1.018e-3
7.708e+2, -1.015e-3
7.712e+2, -1.014e-3
7.716e+2, -1.011e-3
7.720e+2, -1.010e-3
7.724e+2, -1.006e-3
7.728e+2, -1.017e-3
7.732e+2, -1.016e-3
7.736e+2, -1.016e-3
7.740e+2, -1.013e-3
7.744e+2, -1.012e-3
7.748e+2, -1.010e-3
7.752e+2, -1.019e-3
7.756e+2, -1.014e-3
7.760e+2, -1.013e-3
7.764e+2, -1.012e-3
7.768e+2, -1.007e-3
7.772e+2, -1.008e-3
7.776e+2, -1.009e-3
7.780e+2, -1.007e-3
7.784e+2, -1.007e-3
7.788e+2, -1.006e-3
7.792e+2, -1.005e-3
7.796e+2, -1.003e-3
7.800e+2, -9.990e-4
7.804e+2, -9.945e-4
7.808e+2, -9.921e-4
7.812e+2, -9.875e-4
7.816e+2, -9.909e-4
7.820e+2, -1.172e-3
7.824e+2, -1.165e-3
7.828e+2, -1.163e-3
7.832e+2, -1.160e-3
7.836e+2, -1.157e-3
7.840e+2, -1.154e-3
7.844e+2, -1.152e-3
7.848e+2, -1.157e-3
7.852e+2, -1.154e-3
7.856e+2, -1.156e-3
7.860e+2, -1.152e-3
7.864e+2, -1.150e-3
7.868e+2, -1.144e-3
7.872e+2, -1.140e-3
7.876e+2, -1.139e-3
7.880e+2, -1.145e-3
7.884e+2, -1.142e-3
7.888e+2, -1.137e-3
7.892e+2, -1.135e-3
7.896e+2, -1.133e-3
7.900e+2, -1.130e-3
7.904e+2, -1.126e-3
7.908e+2, -1.125e-3
7.912e+2, -1.134e-3
7.916e+2, -1.128e-3
7.920e+2, -1.146e-3
7.924e+2, -1.142e-3
7.928e+2, -1.138e-3
7.932e+2, -1.151e-3
7.936e+2, -1.147e-3
7.940e+2, -1.141e-3
7.944e+2, -1.146e-3
7.948e+2, -1.148e-3
7.952e+2, -1.143e-3
7.956e+2, -1.147e-3
7.960e+2, -1.176e-3
7.964e+2, -1.167e-3
7.968e+2, -1.162e-3
7.972e+2, -1.162e-3
7.976e+2, -1.159e-3
7.980e+2, -1.154e-3
7.984e+2, -1.154e-3
7.988e+2, -1.151e-3
7.992e+2, -1.151e-3
7.996e+2, -1.157e-3
8.000e+2, -1.151e-3
8.004e+2, -1.169e-3
8.008e+2, -1.167e-3
8.012e+2, -1.163e-3
8.016e+2, -1.163e-3
8.020e+2, -1.157e-3
8.024e+2, -1.153e-3
8.028e+2, -1.153e-3
8.032e+2, -1.146e-3
8.036e+2, -1.148e-3
8.040e+2, -1.154e-3
8.044e+2, -1.148e-3
8.048e+2, -1.144e-3
8.052e+2, -1.141e-3
8.056e+2, -1.143e-3
8.060e+2, -1.141e-3
8.064e+2, -1.149e-3
8.068e+2, -1.151e-3
8.071e+2, -1.145e-3
8.075e+2, -1.140e-3
8.079e+2, -1.135e-3
8.083e+2, -1.137e-3
8.087e+2, -1.130e-3
8.091e+2, -1.125e-3
8.095e+2, -1.126e-3
8.099e+2, -1.124e-3
8.103e+2, -1.126e-3
8.107e+2, -1.120e-3
8.111e+2, -1.135e-3
8.115e+2, -1.131e-3
8.119e+2, -1.127e-3
8.123e+2, -1.121e-3
8.127e+2, -1.118e-3
8.131e+2, -1.110e-3
8.135e+2, -1.123e-3
8.139e+2, -1.137e-3
8.143e+2, -1.133e-3
8.147e+2, -1.130e-3
8.151e+2, -1.126e-3
8.155e+2, -1.122e-3
8.159e+2, -1.119e-3
8.163e+2, -1.118e-3
8.167e+2, -1.112e-3
8.171e+2, -1.112e-3
8.175e+2, -1.123e-3
8.179e+2, -1.120e-3
8.183e+2, -1.117e-3
8.187e+2, -1.118e-3
8.191e+2, -1.114e-3
8.195e+2, -1.147e-3
8.199e+2, -1.140e-3
8.203e+2, -1.134e-3
8.207e+2, -1.126e-3
8.211e+2, -1.126e-3
8.215e+2, -1.119e-3
8.219e+2, -1.116e-3
8.223e+2, -1.124e-3
8.227e+2, -1.120e-3
8.231e+2, -1.116e-3
8.235e+2, -1.131e-3
8.239e+2, -1.125e-3
8.243e+2, -1.119e-3
8.247e+2, -1.117e-3
8.251e+2, -1.115e-3
8.255e+2, -1.116e-3
8.259e+2, -1.126e-3
8.263e+2, -1.125e-3
8.267e+2, -1.120e-3
8.271e+2, -1.114e-3
8.275e+2, -1.115e-3
8.279e+2, -1.119e-3
8.283e+2, -1.121e-3
8.287e+2, -1.116e-3
8.291e+2, -1.111e-3
8.295e+2, -1.128e-3
8.299e+2, -1.122e-3
8.303e+2, -1.125e-3
8.307e+2, -1.122e-3
8.311e+2, -1.116e-3
8.315e+2, -1.115e-3
8.319e+2, -1.118e-3
8.323e+2, -1.115e-3
8.327e+2, -1.113e-3
8.331e+2, -1.116e-3
8.335e+2, -1.122e-3
8.339e+2, -1.127e-3
8.343e+2, -1.123e-3
8.347e+2, -1.122e-3
8.351e+2, -1.121e-3
8.355e+2, -1.119e-3
8.359e+2, -1.118e-3
8.363e+2, -1.116e-3
8.367e+2, -1.111e-3
8.371e+2, -1.112e-3
8.375e+2, -1.121e-3
8.379e+2, -1.120e-3
8.383e+2, -1.114e-3
8.387e+2, -1.112e-3
8.391e+2, -1.106e-3
8.395e+2, -1.105e-3
8.399e+2, -1.103e-3
8.403e+2, -1.095e-3
8.407e+2, -1.103e-3
8.411e+2, -1.104e-3
8.415e+2, -1.101e-3
8.419e+2, -1.096e-3
8.423e+2, -1.102e-3
8.427e+2, -1.097e-3
8.431e+2, -1.095e-3
8.435e+2, -1.092e-3
8.439e+2, -1.090e-3
8.443e+2, -1.093e-3
8.447e+2, -1.095e-3
8.451e+2, -1.108e-3
8.455e+2, -1.103e-3
8.459e+2, -1.104e-3
8.463e+2, -1.102e-3
8.467e+2, -1.098e-3
8.471e+2, -1.102e-3
8.475e+2, -1.100e-3
8.479e+2, -1.098e-3
8.483e+2, -1.095e-3
8.487e+2, -1.092e-3
8.491e+2, -1.088e-3
8.495e+2, -1.085e-3
8.499e+2, -1.084e-3
8.503e+2, -1.080e-3
8.507e+2, -1.080e-3
8.511e+2, -1.077e-3
8.515e+2, -1.076e-3
8.519e+2, -1.075e-3
8.523e+2, -1.074e-3
8.527e+2, -1.068e-3
8.531e+2, -1.066e-3
8.535e+2, -1.073e-3
8.539e+2, -1.075e-3
8.543e+2, -1.071e-3
8.547e+2, -1.071e-3
8.551e+2, -1.080e-3
8.555e+2, -1.079e-3
8.559e+2, -1.078e-3
8.563e+2, -1.076e-3
8.567e+2, -1.074e-3
8.571e+2, -1.082e-3
8.575e+2, -1.086e-3
8.579e+2, -1.086e-3
8.583e+2, -1.081e-3
8.587e+2, -1.078e-3
8.591e+2, -1.088e-3
8.595e+2, -1.085e-3
8.599e+2, -1.083e-3
8.603e+2, -1.076e-3
8.607e+2, -1.080e-3
8.611e+2, -1.081e-3
8.615e+2, -1.078e-3
8.619e+2, -1.075e-3
8.623e+2, -1.070e-3
8.627e+2, -1.071e-3
8.631e+2, -1.068e-3
8.635e+2, -1.063e-3
8.639e+2, -1.070e-3
8.643e+2, -1.068e-3
8.647e+2, -1.064e-3
8.651e+2, -1.063e-3
8.655e+2, -1.060e-3
8.659e+2, -1.061e-3
8.663e+2, -1.056e-3
8.667e+2, -1.052e-3
8.671e+2, -1.051e-3
8.675e+2, -1.051e-3
8.679e+2, -1.052e-3
8.683e+2, -1.050e-3
8.687e+2, -1.048e-3
8.691e+2, -1.043e-3
8.695e+2, -1.048e-3
8.699e+2, -1.061e-3
8.703e+2, -1.054e-3
8.707e+2, -1.052e-3
8.711e+2, -1.051e-3
8.715e+2, -1.049e-3
8.719e+2, -1.049e-3
8.723e+2, -1.051e-3
8.727e+2, -1.060e-3
8.731e+2, -1.058e-3
8.735e+2, -1.058e-3
8.739e+2, -1.055e-3
8.743e+2, -1.054e-3
8.747e+2, -1.057e-3
8.751e+2, -1.052e-3
8.755e+2, -1.052e-3
8.759e+2, -1.049e-3
8.763e+2, -1.048e-3
8.767e+2, -1.045e-3
8.771e+2, -1.048e-3
8.775e+2, -1.049e-3
8.779e+2, -1.046e-3
8.783e+2, -1.044e-3
8.787e+2, -1.040e-3
8.791e+2, -1.036e-3
8.795e+2, -1.037e-3
8.799e+2, -1.031e-3
8.803e+2, -1.027e-3
8.807e+2, -1.047e-3
8.811e+2, -1.048e-3
8.815e+2, -1.044e-3
8.819e+2, -1.041e-3
8.823e+2, -1.108e-3
8.827e+2, -1.103e-3
8.831e+2, -1.099e-3
8.835e+2, -1.095e-3
8.839e+2, -1.095e-3
8.843e+2, -1.091e-3
8.847e+2, -1.089e-3
8.851e+2, -1.085e-3
8.855e+2, -1.087e-3
8.859e+2, -1.086e-3
8.863e+2, -1.081e-3
8.867e+2, -1.079e-3
8.871e+2, -1.077e-3
8.875e+2, -1.077e-3
8.879e+2, -1.076e-3
8.883e+2, -1.071e-3
8.887e+2, -1.081e-3
8.891e+2, -1.079e-3
8.895e+2, -1.091e-3
8.899e+2, -1.086e-3
8.903e+2, -1.082e-3
8.907e+2, -1.084e-3
8.911e+2, -1.087e-3
8.915e+2, -1.087e-3
8.919e+2, -1.148e-3
8.923e+2, -1.180e-3
8.927e+2, -1.176e-3
8.931e+2, -1.172e-3
8.935e+2, -1.168e-3
8.939e+2, -1.164e-3
8.943e+2, -1.162e-3
8.947e+2, -1.162e-3
8.951e+2, -1.155e-3
8.955e+2, -1.153e-3
8.959e+2, -1.151e-3
8.963e+2, -1.147e-3
8.967e+2, -1.144e-3
8.971e+2, -1.141e-3
8.975e+2, -1.142e-3
8.979e+2, -1.135e-3
8.983e+2, -1.138e-3
8.987e+2, -1.133e-3
8.991e+2, -1.137e-3
8.995e+2, -1.136e-3
8.999e+2, -1.134e-3
9.003e+2, -1.162e-3
9.007e+2, -1.158e-3
9.011e+2, -1.157e-3
9.015e+2, -1.153e-3
9.019e+2, -1.151e-3
9.023e+2, -1.151e-3
9.027e+2, -1.148e-3
9.031e+2, -1.145e-3
9.035e+2, -1.148e-3
9.039e+2, -1.146e-3
9.043e+2, -1.144e-3
9.047e+2, -1.140e-3
9.051e+2, -1.136e-3
9.055e+2, -1.133e-3
9.059e+2, -1.128e-3
9.063e+2, -1.130e-3
9.067e+2, -1.124e-3
9.071e+2, -1.122e-3
9.075e+2, -1.131e-3
9.079e+2, -1.133e-3
9.083e+2, -1.141e-3
9.087e+2, -1.137e-3
9.091e+2, -1.137e-3
9.095e+2, -1.137e-3
9.099e+2, -1.132e-3
9.103e+2, -1.130e-3
9.107e+2, -1.126e-3
9.111e+2, -1.123e-3
9.115e+2, -1.121e-3
9.119e+2, -1.117e-3
9.123e+2, -1.121e-3
9.127e+2, -1.119e-3
9.131e+2, -1.117e-3
9.135e+2, -1.112e-3
9.139e+2, -1.112e-3
9.143e+2, -1.122e-3
9.147e+2, -1.116e-3
9.151e+2, -1.113e-3
9.155e+2, -1.111e-3
9.159e+2, -1.108e-3
9.163e+2, -1.108e-3
9.167e+2, -1.104e-3
9.171e+2, -1.111e-3
9.175e+2, -1.116e-3
9.179e+2, -1.115e-3
9.183e+2, -1.112e-3
9.187e+2, -1.115e-3
9.191e+2, -1.113e-3
9.195e+2, -1.110e-3
9.199e+2, -1.110e-3
9.203e+2, -1.107e-3
9.207e+2, -1.110e-3
9.211e+2, -1.107e-3
9.215e+2, -1.105e-3
9.219e+2, -1.103e-3
9.223e+2, -1.100e-3
9.227e+2, -1.100e-3
9.231e+2, -1.102e-3
9.235e+2, -1.099e-3
9.239e+2, -1.095e-3
9.243e+2, -1.092e-3
9.247e+2, -1.093e-3
9.251e+2, -1.092e-3
9.255e+2, -1.091e-3
9.259e+2, -1.093e-3
9.263e+2, -1.092e-3
9.267e+2, -1.089e-3
9.271e+2, -1.090e-3
9.275e+2, -1.088e-3
9.279e+2, -1.084e-3
9.283e+2, -1.083e-3
9.287e+2, -1.085e-3
9.291e+2, -1.081e-3
9.295e+2, -1.078e-3
9.299e+2, -1.077e-3
9.303e+2, -1.075e-3
9.307e+2, -1.077e-3
9.311e+2, -1.075e-3
9.315e+2, -1.075e-3
9.319e+2, -1.073e-3
9.323e+2, -1.071e-3
9.327e+2, -1.073e-3
9.331e+2, -1.069e-3
9.335e+2, -1.071e-3
9.339e+2, -1.076e-3
9.343e+2, -1.073e-3
9.347e+2, -1.071e-3
9.351e+2, -1.077e-3
9.355e+2, -1.074e-3
9.359e+2, -1.097e-3
9.363e+2, -1.091e-3
9.367e+2, -1.087e-3
9.371e+2, -1.086e-3
9.375e+2, -1.087e-3
9.379e+2, -1.081e-3
9.383e+2, -1.080e-3
9.387e+2, -1.082e-3
9.391e+2, -1.081e-3
9.395e+2, -1.083e-3
9.399e+2, -1.084e-3
9.403e+2, -1.082e-3
9.407e+2, -1.078e-3
9.411e+2, -1.076e-3
9.415e+2, -1.070e-3
9.419e+2, -1.074e-3
9.423e+2, -1.073e-3
9.427e+2, -1.071e-3
9.431e+2, -1.072e-3
9.435e+2, -1.069e-3
9.439e+2, -1.064e-3
9.443e+2, -1.062e-3
9.447e+2, -1.060e-3
9.451e+2, -1.059e-3
9.455e+2, -1.055e-3
9.459e+2, -1.053e-3
9.463e+2, -1.053e-3
9.467e+2, -1.051e-3
9.471e+2, -1.048e-3
9.475e+2, -1.045e-3
9.479e+2, -1.046e-3
9.483e+2, -1.045e-3
9.487e+2, -1.052e-3
9.491e+2, -1.047e-3
9.495e+2, -1.044e-3
9.499e+2, -1.043e-3
9.503e+2, -1.041e-3
9.507e+2, -1.043e-3
9.511e+2, -1.043e-3
9.515e+2, -1.038e-3
9.519e+2, -1.032e-3
9.523e+2, -1.037e-3
9.527e+2, -1.037e-3
9.531e+2, -1.033e-3
9.535e+2, -1.031e-3
9.539e+2, -1.027e-3
9.543e+2, -1.026e-3
9.547e+2, -1.025e-3
9.551e+2, -1.025e-3
9.555e+2, -1.026e-3
9.559e+2, -1.026e-3
9.563e+2, -1.045e-3
9.567e+2, -1.039e-3
9.571e+2, -1.039e-3
9.575e+2, -1.037e-3
9.579e+2, -1.034e-3
9.583e+2, -1.032e-3
9.587e+2, -1.029e-3
9.591e+2, -1.026e-3
9.595e+2, -1.024e-3
9.599e+2, -1.024e-3
9.603e+2, -1.025e-3
9.607e+2, -1.025e-3
9.611e+2, -1.022e-3
9.615e+2, -1.020e-3
9.619e+2, -1.130e-3
9.623e+2, -1.194e-3
9.627e+2, -1.188e-3
9.631e+2, -1.184e-3
9.635e+2, -1.180e-3
9.639e+2, -1.177e-3
9.643e+2, -1.175e-3
9.647e+2, -1.169e-3
9.651e+2, -1.171e-3
9.655e+2, -1.165e-3
9.659e+2, -1.167e-3
9.663e+2, -1.174e-3
9.667e+2, -1.171e-3
9.671e+2, -1.172e-3
9.675e+2, -1.171e-3
9.679e+2, -1.167e-3
9.683e+2, -1.169e-3
9.687e+2, -1.176e-3
9.691e+2, -1.203e-3
9.695e+2, -1.200e-3
9.699e+2, -1.192e-3
9.703e+2, -1.191e-3
9.707e+2, -1.187e-3
9.711e+2, -1.197e-3
9.715e+2, -1.195e-3
9.719e+2, -1.193e-3
9.723e+2, -1.190e-3
9.727e+2, -1.186e-3
9.731e+2, -1.200e-3
9.735e+2, -1.198e-3
9.739e+2, -1.192e-3
9.743e+2, -1.191e-3
9.747e+2, -1.191e-3
9.751e+2, -1.193e-3
9.755e+2, -1.190e-3
9.759e+2, -1.185e-3
9.763e+2, -1.184e-3
9.767e+2, -1.179e-3
9.771e+2, -1.195e-3
9.775e+2, -1.189e-3
9.779e+2, -1.187e-3
9.783e+2, -1.185e-3
9.787e+2, -1.182e-3
9.791e+2, -1.184e-3
9.795e+2, -1.181e-3
9.799e+2, -1.174e-3
9.803e+2, -1.175e-3
9.807e+2, -1.173e-3
9.811e+2, -1.170e-3
9.815e+2, -1.164e-3
9.819e+2, -1.160e-3
9.823e+2, -1.166e-3
9.827e+2, -1.161e-3
9.831e+2, -1.157e-3
9.835e+2, -1.157e-3
9.839e+2, -1.149e-3
9.843e+2, -1.148e-3
9.847e+2, -1.146e-3
9.851e+2, -1.145e-3
9.855e+2, -1.158e-3
9.859e+2, -1.157e-3
9.863e+2, -1.168e-3
9.867e+2, -1.166e-3
9.871e+2, -1.162e-3
9.875e+2, -1.159e-3
9.879e+2, -1.165e-3
9.883e+2, -1.161e-3
9.887e+2, -1.159e-3
9.891e+2, -1.170e-3
9.895e+2, -1.169e-3
9.899e+2, -1.171e-3
9.903e+2, -1.170e-3
9.907e+2, -1.167e-3
9.911e+2, -1.164e-3
9.915e+2, -1.160e-3
9.919e+2, -1.159e-3
9.923e+2, -1.155e-3
9.927e+2, -1.152e-3
9.931e+2, -1.151e-3
9.935e+2, -1.143e-3
9.939e+2, -1.139e-3
9.943e+2, -1.134e-3
9.947e+2, -1.146e-3
9.951e+2, -1.145e-3
9.955e+2, -1.141e-3
9.959e+2, -1.146e-3
9.963e+2, -1.144e-3
9.967e+2, -1.143e-3
9.971e+2, -1.140e-3
9.975e+2, -1.135e-3
9.979e+2, -1.129e-3
9.983e+2, -1.130e-3
9.987e+2, -1.134e-3
9.991e+2, -1.134e-3
9.995e+2, -1.136e-3
9.999e+2, -1.130e-3
1.000e+3, -1.127e-3
1.001e+3, -1.154e-3
1.001e+3, -1.146e-3
1.002e+3, -1.156e-3
1.002e+3, -1.166e-3
1.002e+3, -1.160e-3
1.003e+3, -1.154e-3
1.003e+3, -1.151e-3
1.004e+3, -1.153e-3
1.004e+3, -1.149e-3
1.004e+3, -1.142e-3
1.005e+3, -1.141e-3
1.005e+3, -1.137e-3
1.006e+3, -1.134e-3
1.006e+3, -1.134e-3
1.006e+3, -1.127e-3
1.007e+3, -1.125e-3
1.007e+3, -1.123e-3
1.008e+3, -1.122e-3
1.008e+3, -1.148e-3
1.008e+3, -1.143e-3
1.009e+3, -1.156e-3
1.009e+3, -1.150e-3
1.010e+3, -1.147e-3
1.010e+3, -1.148e-3
1.010e+3, -1.144e-3
1.011e+3, -1.145e-3
1.011e+3, -1.140e-3
1.012e+3, -1.136e-3
1.012e+3, -1.140e-3
1.012e+3, -1.141e-3
1.013e+3, -1.138e-3
1.013e+3, -1.135e-3
1.013e+3, -1.131e-3
1.014e+3, -1.126e-3
1.014e+3, -1.130e-3
1.015e+3, -1.125e-3
1.015e+3, -1.124e-3
1.015e+3, -1.123e-3
1.016e+3, -1.120e-3
1.016e+3, -1.127e-3
1.017e+3, -1.124e-3
1.017e+3, -1.122e-3
1.017e+3, -1.135e-3
1.018e+3, -1.139e-3
1.018e+3, -1.135e-3
1.019e+3, -1.132e-3
1.019e+3, -1.130e-3
1.019e+3, -1.134e-3
1.020e+3, -1.131e-3
1.020e+3, -1.131e-3
1.021e+3, -1.131e-3
1.021e+3, -1.126e-3
1.021e+3, -1.125e-3
1.022e+3, -1.122e-3
1.022e+3, -1.118e-3
1.023e+3, -1.118e-3
1.023e+3, -1.115e-3
1.023e+3, -1.116e-3
1.024e+3, -1.114e-3
1.024e+3, -1.113e-3
1.025e+3, -1.113e-3
1.025e+3, -1.123e-3
1.025e+3, -1.122e-3
1.026e+3, -1.118e-3
1.026e+3, -1.114e-3
1.027e+3, -1.112e-3
1.027e+3, -1.117e-3
1.027e+3, -1.115e-3
1.028e+3, -1.114e-3
1.028e+3, -1.115e-3
1.029e+3, -1.111e-3
1.029e+3, -1.110e-3
1.029e+3, -1.110e-3
1.030e+3, -1.114e-3
1.030e+3, -1.111e-3
1.031e+3, -1.105e-3
1.031e+3, -1.099e-3
1.031e+3, -1.102e-3
1.032e+3, -1.097e-3
1.032e+3, -1.092e-3
1.033e+3, -1.093e-3
1.033e+3, -1.090e-3
1.033e+3, -1.090e-3
1.034e+3, -1.093e-3
1.034e+3, -1.089e-3
1.035e+3, -1.096e-3
1.035e+3, -1.101e-3
1.035e+3, -1.098e-3
1.036e+3, -1.092e-3
1.036e+3, -1.086e-3
1.037e+3, -1.089e-3
1.037e+3, -1.100e-3
1.037e+3, -1.125e-3
1.038e+3, -1.121e-3
1.038e+3, -1.119e-3
1.039e+3, -1.120e-3
1.039e+3, -1.117e-3
1.039e+3, -1.116e-3
1.040e+3, -1.117e-3
1.040e+3, -1.119e-3
1.041e+3, -1.118e-3
1.041e+3, -1.120e-3
1.041e+3, -1.120e-3
1.042e+3, -1.118e-3
1.042e+3, -1.117e-3
1.043e+3, -1.121e-3
1.043e+3, -1.117e-3
1.043e+3, -1.114e-3
1.044e+3, -1.119e-3
1.044e+3, -1.117e-3
1.045e+3, -1.115e-3
1.045e+3, -1.116e-3
1.045e+3, -1.113e-3
1.046e+3, -1.111e-3
1.046e+3, -1.107e-3
1.047e+3, -1.105e-3
1.047e+3, -1.101e-3
1.047e+3, -1.100e-3
1.048e+3, -1.098e-3
1.048e+3, -1.099e-3
1.049e+3, -1.096e-3
1.049e+3, -1.093e-3
1.049e+3, -1.089e-3
1.050e+3, -1.087e-3
1.050e+3, -1.100e-3
1.051e+3, -1.102e-3
1.051e+3, -1.104e-3
1.051e+3, -1.101e-3
1.052e+3, -1.104e-3
1.052e+3, -1.103e-3
1.053e+3, -1.100e-3
1.053e+3, -1.100e-3
1.053e+3, -1.109e-3
1.054e+3, -1.140e-3
1.054e+3, -1.214e-3
1.055e+3, -1.209e-3
1.055e+3, -1.204e-3
1.055e+3, -1.200e-3
1.056e+3, -1.200e-3
1.056e+3, -1.195e-3
1.057e+3, -1.192e-3
1.057e+3, -1.188e-3
1.057e+3, -1.184e-3
1.058e+3, -1.180e-3
1.058e+3, -1.181e-3
1.059e+3, -1.181e-3
1.059e+3, -1.177e-3
1.059e+3, -1.172e-3
1.060e+3, -1.169e-3
1.060e+3, -1.169e-3
1.061e+3, -1.192e-3
1.061e+3, -1.195e-3
1.061e+3, -1.191e-3
1.062e+3, -1.188e-3
1.062e+3, -1.185e-3
1.063e+3, -1.183e-3
1.063e+3, -1.179e-3
1.063e+3, -1.175e-3
1.064e+3, -1.175e-3
1.064e+3, -1.174e-3
1.065e+3, -1.170e-3
1.065e+3, -1.169e-3
1.065e+3, -1.166e-3
1.066e+3, -1.163e-3
1.066e+3, -1.161e-3
1.067e+3, -1.158e-3
1.067e+3, -1.155e-3
1.067e+3, -1.151e-3
1.068e+3, -1.154e-3
1.068e+3, -1.154e-3
1.069e+3, -1.164e-3
1.069e+3, -1.158e-3
1.069e+3, -1.152e-3
1.070e+3, -1.169e-3
1.070e+3, -1.165e-3
1.071e+3, -1.167e-3
1.071e+3, -1.167e-3
1.071e+3, -1.170e-3
1.072e+3, -1.177e-3
1.072e+3, -1.175e-3
1.073e+3, -1.174e-3
1.073e+3, -1.173e-3
1.073e+3, -1.170e-3
1.074e+3, -1.170e-3
1.074e+3, -1.165e-3
1.075e+3, -1.160e-3
1.075e+3, -1.159e-3
1.075e+3, -1.160e-3
1.076e+3, -1.155e-3
1.076e+3, -1.158e-3
1.077e+3, -1.157e-3
1.077e+3, -1.157e-3
1.077e+3, -1.152e-3
1.078e+3, -1.150e-3
1.078e+3, -1.146e-3
1.079e+3, -1.144e-3
1.079e+3, -1.138e-3
1.079e+3, -1.167e-3
1.080e+3, -1.182e-3
1.080e+3, -1.178e-3
1.081e+3, -1.175e-3
1.081e+3, -1.173e-3
1.081e+3, -1.169e-3
1.082e+3, -1.166e-3
1.082e+3, -1.160e-3
1.083e+3, -1.161e-3
1.083e+3, -1.158e-3
1.083e+3, -1.154e-3
1.084e+3, -1.150e-3
1.084e+3, -1.149e-3
1.085e+3, -1.151e-3
1.085e+3, -1.150e-3
1.085e+3, -1.164e-3
1.086e+3, -1.167e-3
1.086e+3, -1.171e-3
1.087e+3, -1.169e-3
1.087e+3, -1.166e-3
1.087e+3, -1.161e-3
1.088e+3, -1.159e-3
1.088e+3, -1.155e-3
1.089e+3, -1.155e-3
1.089e+3, -1.157e-3
1.089e+3, -1.155e-3
1.090e+3, -1.151e-3
1.090e+3, -1.151e-3
1.091e+3, -1.147e-3
1.091e+3, -1.150e-3
1.091e+3, -1.148e-3
1.092e+3, -1.144e-3
1.092e+3, -1.141e-3
1.093e+3, -1.146e-3
1.093e+3, -1.144e-3
1.093e+3, -1.140e-3
1.094e+3, -1.139e-3
1.094e+3, -1.140e-3
1.095e+3, -1.136e-3
1.095e+3, -1.138e-3
1.095e+3, -1.136e-3
1.096e+3, -1.137e-3
1.096e+3, -1.132e-3
1.097e+3, -1.134e-3
1.097e+3, -1.128e-3
1.097e+3, -1.130e-3
1.098e+3, -1.127e-3
1.098e+3, -1.127e-3
1.099e+3, -1.126e-3
1.099e+3, -1.122e-3
1.099e+3, -1.119e-3
1.100e+3, -1.119e-3
1.100e+3, -1.121e-3
1.101e+3, -1.134e-3
1.101e+3, -1.131e-3
1.101e+3, -1.131e-3
1.102e+3, -1.125e-3
1.102e+3, -1.120e-3
1.103e+3, -1.118e-3
1.103e+3, -1.116e-3
1.103e+3, -1.115e-3
1.104e+3, -1.114e-3
1.104e+3, -1.110e-3
1.105e+3, -1.108e-3
1.105e+3, -1.102e-3
1.105e+3, -1.102e-3
1.106e+3, -1.099e-3
1.106e+3, -1.097e-3
1.107e+3, -1.102e-3
1.107e+3, -1.108e-3
1.107e+3, -1.116e-3
1.108e+3, -1.130e-3
1.108e+3, -1.127e-3
1.109e+3, -1.123e-3
1.109e+3, -1.120e-3
1.109e+3, -1.116e-3
1.110e+3, -1.112e-3
1.110e+3, -1.114e-3
1.111e+3, -1.117e-3
1.111e+3, -1.118e-3
1.111e+3, -1.117e-3
1.112e+3, -1.113e-3
1.112e+3, -1.111e-3
1.113e+3, -1.112e-3
1.113e+3, -1.111e-3
1.113e+3, -1.108e-3
1.114e+3, -1.109e-3
1.114e+3, -1.107e-3
1.115e+3, -1.104e-3
1.115e+3, -1.105e-3
1.115e+3, -1.102e-3
1.116e+3, -1.100e-3
1.116e+3, -1.098e-3
1.117e+3, -1.095e-3
1.117e+3, -1.091e-3
1.117e+3, -1.092e-3
1.118e+3, -1.098e-3
1.118e+3, -1.094e-3
1.119e+3, -1.092e-3
1.119e+3, -1.092e-3
1.119e+3, -1.099e-3
1.120e+3, -1.102e-3
1.120e+3, -1.102e-3
1.121e+3, -1.104e-3
1.121e+3, -1.105e-3
1.121e+3, -1.101e-3
1.122e+3, -1.099e-3
1.122e+3, -1.098e-3
1.123e+3, -1.098e-3
1.123e+3, -1.097e-3
1.123e+3, -1.095e-3
1.124e+3, -1.090e-3
1.124e+3, -1.090e-3
1.125e+3, -1.088e-3
1.125e+3, -1.086e-3
1.125e+3, -1.083e-3
1.126e+3, -1.089e-3
1.126e+3, -1.086e-3
1.127e+3, -1.082e-3
1.127e+3, -1.083e-3
1.127e+3, -1.082e-3
1.128e+3, -1.081e-3
1.128e+3, -1.079e-3
1.129e+3, -1.076e-3
1.129e+3, -1.074e-3
1.129e+3, -1.074e-3
1.130e+3, -1.073e-3
1.130e+3, -1.070e-3
1.131e+3, -1.069e-3
1.131e+3, -1.065e-3
1.131e+3, -1.063e-3
1.132e+3, -1.064e-3
1.132e+3, -1.064e-3
1.133e+3, -1.071e-3
1.133e+3, -1.140e-3
1.133e+3, -1.156e-3
1.134e+3, -1.155e-3
1.134e+3, -1.151e-3
1.135e+3, -1.146e-3
1.135e+3, -1.144e-3
1.135e+3, -1.146e-3
1.136e+3, -1.143e-3
1.136e+3, -1.145e-3
1.137e+3, -1.141e-3
1.137e+3, -1.143e-3
1.137e+3, -1.141e-3
1.138e+3, -1.138e-3
1.138e+3, -1.139e-3
1.139e+3, -1.140e-3
1.139e+3, -1.136e-3
1.139e+3, -1.136e-3
1.140e+3, -1.133e-3
1.140e+3, -1.131e-3
1.141e+3, -1.129e-3
1.141e+3, -1.128e-3
1.141e+3, -1.126e-3
1.142e+3, -1.128e-3
1.142e+3, -1.126e-3
1.143e+3, -1.125e-3
1.143e+3, -1.123e-3
1.143e+3, -1.123e-3
1.144e+3, -1.124e-3
1.144e+3, -1.123e-3
1.145e+3, -1.119e-3
1.145e+3, -1.120e-3
1.145e+3, -1.119e-3
1.146e+3, -1.122e-3
1.146e+3, -1.123e-3
1.147e+3, -1.137e-3
1.147e+3, -1.135e-3
1.147e+3, -1.132e-3
1.148e+3, -1.130e-3
1.148e+3, -1.136e-3
1.149e+3, -1.171e-3
1.149e+3, -1.165e-3
1.149e+3, -1.164e-3
1.150e+3, -1.162e-3
1.150e+3, -1.158e-3
1.151e+3, -1.153e-3
1.151e+3, -1.151e-3
1.151e+3, -1.170e-3
1.152e+3, -1.161e-3
1.152e+3, -1.163e-3
1.153e+3, -1.156e-3
1.153e+3, -1.155e-3
1.153e+3, -1.150e-3
1.154e+3, -1.162e-3
1.154e+3, -1.159e-3
1.155e+3, -1.152e-3
1.155e+3, -1.153e-3
1.155e+3, -1.149e-3
1.156e+3, -1.149e-3
1.156e+3, -1.143e-3
1.157e+3, -1.145e-3
1.157e+3, -1.146e-3
1.157e+3, -1.140e-3
1.158e+3, -1.133e-3
1.158e+3, -1.133e-3
1.159e+3, -1.134e-3
1.159e+3, -1.131e-3
1.159e+3, -1.126e-3
1.160e+3, -1.127e-3
1.160e+3, -1.123e-3
1.161e+3, -1.126e-3
1.161e+3, -1.124e-3
1.161e+3, -1.118e-3
1.162e+3, -1.120e-3
1.162e+3, -1.116e-3
1.163e+3, -1.117e-3
1.163e+3, -1.131e-3
1.163e+3, -1.131e-3
1.164e+3, -1.127e-3
1.164e+3, -1.120e-3
1.165e+3, -1.122e-3
1.165e+3, -1.116e-3
1.165e+3, -1.114e-3
1.166e+3, -1.117e-3
1.166e+3, -1.110e-3
1.167e+3, -1.109e-3
1.167e+3, -1.124e-3
1.167e+3, -1.121e-3
1.168e+3, -1.118e-3
1.168e+3, -1.113e-3
1.169e+3, -1.120e-3
1.169e+3, -1.115e-3
1.169e+3, -1.112e-3
1.170e+3, -1.106e-3
1.170e+3, -1.103e-3
1.171e+3, -1.100e-3
1.171e+3, -1.107e-3
1.171e+3, -1.108e-3
1.172e+3, -1.107e-3
1.172e+3, -1.101e-3
1.173e+3, -1.118e-3
1.173e+3, -1.113e-3
1.173e+3, -1.109e-3
1.174e+3, -1.105e-3
1.174e+3, -1.104e-3
1.175e+3, -1.104e-3
1.175e+3, -1.108e-3
1.175e+3, -1.105e-3
1.176e+3, -1.102e-3
1.176e+3, -1.097e-3
1.177e+3, -1.100e-3
1.177e+3, -1.099e-3
1.177e+3, -1.097e-3
1.178e+3, -1.127e-3
1.178e+3, -1.120e-3
1.179e+3, -1.121e-3
1.179e+3, -1.118e-3
1.179e+3, -1.127e-3
1.180e+3, -1.134e-3
1.180e+3, -1.127e-3
1.181e+3, -1.128e-3
1.181e+3, -1.125e-3
1.181e+3, -1.121e-3
1.182e+3, -1.122e-3
1.182e+3, -1.120e-3
1.183e+3, -1.118e-3
1.183e+3, -1.113e-3
1.183e+3, -1.116e-3
1.184e+3, -1.115e-3
1.184e+3, -1.120e-3
1.185e+3, -1.117e-3
1.185e+3, -1.116e-3
1.185e+3, -1.122e-3
1.186e+3, -1.119e-3
1.186e+3, -1.116e-3
1.187e+3, -1.114e-3
1.187e+3, -1.111e-3
1.187e+3, -1.110e-3
1.188e+3, -1.112e-3
1.188e+3, -1.108e-3
1.189e+3, -1.107e-3
1.189e+3, -1.105e-3
1.189e+3, -1.107e-3
1.190e+3, -1.101e-3
1.190e+3, -1.098e-3
1.191e+3, -1.116e-3
1.191e+3, -1.113e-3
1.191e+3, -1.109e-3
1.192e+3, -1.111e-3
1.192e+3, -1.113e-3
1.193e+3, -1.111e-3
1.193e+3, -1.106e-3
1.193e+3, -1.106e-3
1.194e+3, -1.105e-3
1.194e+3, -1.103e-3
1.195e+3, -1.104e-3
1.195e+3, -1.110e-3
1.195e+3, -1.104e-3
1.196e+3, -1.105e-3
1.196e+3, -1.104e-3
1.197e+3, -1.104e-3
1.197e+3, -1.104e-3
1.197e+3, -1.099e-3
1.198e+3, -1.098e-3
1.198e+3, -1.100e-3
1.199e+3, -1.096e-3
1.199e+3, -1.119e-3
1.199e+3, -1.114e-3
1.200e+3, -1.114e-3
1.200e+3, -1.119e-3
1.201e+3, -1.117e-3
1.201e+3, -1.117e-3
1.201e+3, -1.114e-3
1.202e+3, -1.117e-3
1.202e+3, -1.117e-3
1.203e+3, -1.114e-3
1.203e+3, -1.113e-3
1.203e+3, -1.111e-3
1.204e+3, -1.107e-3
1.204e+3, -1.108e-3
1.205e+3, -1.108e-3
1.205e+3, -1.109e-3
1.205e+3, -1.105e-3
1.206e+3, -1.103e-3
1.206e+3, -1.102e-3
1.207e+3, -1.101e-3
1.207e+3, -1.098e-3
1.207e+3, -1.096e-3
1.208e+3, -1.099e-3
1.208e+3, -1.099e-3
1.209e+3, -1.097e-3
1.209e+3, -1.093e-3
1.209e+3, -1.089e-3
1.210e+3, -1.087e-3
1.210e+3, -1.085e-3
1.211e+3, -1.086e-3
1.211e+3, -1.088e-3
1.211e+3, -1.083e-3
1.212e+3, -1.082e-3
1.212e+3, -1.080e-3
1.213e+3, -1.080e-3
1.213e+3, -1.091e-3
1.213e+3, -1.092e-3
1.214e+3, -1.090e-3
1.214e+3, -1.088e-3
1.215e+3, -1.087e-3
1.215e+3, -1.086e-3
1.215e+3, -1.088e-3
1.216e+3, -1.084e-3
1.216e+3, -1.082e-3
1.217e+3, -1.079e-3
1.217e+3, -1.078e-3
1.217e+3, -1.078e-3
1.218e+3, -1.081e-3
1.218e+3, -1.078e-3
1.219e+3, -1.094e-3
1.219e+3, -1.094e-3
1.219e+3, -1.093e-3
1.220e+3, -1.089e-3
1.220e+3, -1.086e-3
1.221e+3, -1.085e-3
1.221e+3, -1.084e-3
1.221e+3, -1.082e-3
1.222e+3, -1.080e-3
1.222e+3, -1.079e-3
1.223e+3, -1.076e-3
1.223e+3, -1.080e-3
1.223e+3, -1.078e-3
1.224e+3, -1.076e-3
1.224e+3, -1.079e-3
1.225e+3, -1.075e-3
1.225e+3, -1.074e-3
1.225e+3, -1.073e-3
1.226e+3, -1.072e-3
1.226e+3, -1.071e-3
1.227e+3, -1.082e-3
1.227e+3, -1.079e-3
1.227e+3, -1.080e-3
1.228e+3, -1.078e-3
1.228e+3, -1.076e-3
1.229e+3, -1.074e-3
1.229e+3, -1.071e-3
1.229e+3, -1.070e-3
1.230e+3, -1.067e-3
1.230e+3, -1.065e-3
1.231e+3, -1.066e-3
1.231e+3, -1.069e-3
1.231e+3, -1.064e-3
1.232e+3, -1.063e-3
1.232e+3, -1.062e-3
1.233e+3, -1.060e-3
1.233e+3, -1.056e-3
1.233e+3, -1.054e-3
1.234e+3, -1.053e-3
1.234e+3, -1.050e-3
1.235e+3, -1.050e-3
1.235e+3, -1.053e-3
1.235e+3, -1.049e-3
1.236e+3, -1.051e-3
1.236e+3, -1.048e-3
1.237e+3, -1.045e-3
1.237e+3, -1.043e-3
1.237e+3, -1.042e-3
1.238e+3, -1.127e-3
1.238e+3, -1.142e-3
1.239e+3, -1.138e-3
1.239e+3, -1.136e-3
1.239e+3, -1.129e-3
1.240e+3, -1.135e-3
1.240e+3, -1.133e-3
1.241e+3, -1.224e-3
1.241e+3, -1.211e-3
1.241e+3, -1.208e-3
1.242e+3, -1.204e-3
1.242e+3, -1.200e-3
1.243e+3, -1.202e-3
1.243e+3, -1.199e-3
1.243e+3, -1.195e-3
1.244e+3, -1.190e-3
1.244e+3, -1.183e-3
1.245e+3, -1.186e-3
1.245e+3, -1.187e-3
1.245e+3, -1.183e-3
1.246e+3, -1.181e-3
1.246e+3, -1.176e-3
1.247e+3, -1.174e-3
1.247e+3, -1.174e-3
1.247e+3, -1.178e-3
1.248e+3, -1.181e-3
1.248e+3, -1.200e-3
1.249e+3, -1.200e-3
1.249e+3, -1.196e-3
1.249e+3, -1.199e-3
1.250e+3, -1.197e-3
1.250e+3, -1.194e-3
1.251e+3, -1.191e-3
1.251e+3, -1.189e-3
1.251e+3, -1.188e-3
1.252e+3, -1.184e-3
1.252e+3, -1.185e-3
1.253e+3, -1.187e-3
1.253e+3, -1.182e-3
1.253e+3, -1.183e-3
1.254e+3, -1.179e-3
1.254e+3, -1.176e-3
1.255e+3, -1.174e-3
1.255e+3, -1.177e-3
1.255e+3, -1.172e-3
1.256e+3, -1.169e-3
1.256e+3, -1.163e-3
1.257e+3, -1.158e-3
1.257e+3, -1.156e-3
1.257e+3, -1.166e-3
1.258e+3, -1.158e-3
1.258e+3, -1.159e-3
1.259e+3, -1.153e-3
1.259e+3, -1.166e-3
1.259e+3, -1.182e-3
1.260e+3, -1.180e-3
1.260e+3, -1.178e-3
1.261e+3, -1.176e-3
1.261e+3, -1.174e-3
1.261e+3, -1.173e-3
1.262e+3, -1.169e-3
1.262e+3, -1.167e-3
1.263e+3, -1.166e-3
1.263e+3, -1.169e-3
1.263e+3, -1.166e-3
1.264e+3, -1.162e-3
1.264e+3, -1.162e-3
1.265e+3, -1.157e-3
1.265e+3, -1.154e-3
1.265e+3, -1.160e-3
1.266e+3, -1.158e-3
1.266e+3, -1.154e-3
1.267e+3, -1.153e-3
1.267e+3, -1.152e-3
1.267e+3, -1.153e-3
1.268e+3, -1.151e-3
1.268e+3, -1.149e-3
1.269e+3, -1.148e-3
1.269e+3, -1.147e-3
1.269e+3, -1.143e-3
1.270e+3, -1.144e-3
1.270e+3, -1.149e-3
1.271e+3, -1.146e-3
1.271e+3, -1.141e-3
1.271e+3, -1.140e-3
1.272e+3, -1.139e-3
1.272e+3, -1.151e-3
1.273e+3, -1.148e-3
1.273e+3, -1.145e-3
1.273e+3, -1.143e-3
1.274e+3, -1.146e-3
1.274e+3, -1.150e-3
1.275e+3, -1.146e-3
1.275e+3, -1.148e-3
1.275e+3, -1.148e-3
1.276e+3, -1.162e-3
1.276e+3, -1.161e-3
1.277e+3, -1.158e-3
1.277e+3, -1.156e-3
1.277e+3, -1.154e-3
1.278e+3, -1.151e-3
1.278e+3, -1.169e-3
1.279e+3, -1.190e-3
1.279e+3, -1.186e-3
1.279e+3, -1.184e-3
1.280e+3, -1.181e-3
1.280e+3, -1.180e-3
1.281e+3, -1.180e-3
1.281e+3, -1.179e-3
1.281e+3, -1.177e-3
1.282e+3, -1.178e-3
1.282e+3, -1.174e-3
1.283e+3, -1.169e-3
1.283e+3, -1.163e-3
1.283e+3, -1.163e-3
1.284e+3, -1.185e-3
1.284e+3, -1.178e-3
1.285e+3, -1.176e-3
1.285e+3, -1.174e-3
1.285e+3, -1.174e-3
1.286e+3, -1.170e-3
1.286e+3, -1.165e-3
1.287e+3, -1.160e-3
1.287e+3, -1.164e-3
1.287e+3, -1.162e-3
1.288e+3, -1.161e-3
1.288e+3, -1.161e-3
1.289e+3, -1.159e-3
1.289e+3, -1.154e-3
1.289e+3, -1.151e-3
1.290e+3, -1.152e-3
1.290e+3, -1.154e-3
1.291e+3, -1.156e-3
1.291e+3, -1.155e-3
1.291e+3, -1.154e-3
1.292e+3, -1.148e-3
1.292e+3, -1.141e-3
1.293e+3, -1.143e-3
1.293e+3, -1.150e-3
1.293e+3, -1.151e-3
1.294e+3, -1.148e-3
1.294e+3, -1.152e-3
1.295e+3, -1.161e-3
1.295e+3, -1.160e-3
1.295e+3, -1.159e-3
1.296e+3, -1.154e-3
1.296e+3, -1.155e-3
1.297e+3, -1.153e-3
1.297e+3, -1.153e-3
1.297e+3, -1.153e-3
1.298e+3, -1.150e-3
1.298e+3, -1.146e-3
1.299e+3, -1.144e-3
1.299e+3, -1.144e-3
1.299e+3, -1.143e-3
1.300e+3, -1.139e-3
1.300e+3, -1.143e-3
1.301e+3, -1.140e-3
1.301e+3, -1.138e-3
1.301e+3, -1.136e-3
1.302e+3, -1.135e-3
1.302e+3, -1.138e-3
1.303e+3, -1.147e-3
1.303e+3, -1.147e-3
1.303e+3, -1.146e-3
1.304e+3, -1.143e-3
1.304e+3, -1.140e-3
1.305e+3, -1.139e-3
1.305e+3, -1.135e-3
1.305e+3, -1.134e-3
1.306e+3, -1.135e-3
1.306e+3, -1.132e-3
1.307e+3, -1.138e-3
1.307e+3, -1.139e-3
1.307e+3, -1.136e-3
1.308e+3, -1.136e-3
1.308e+3, -1.134e-3
1.309e+3, -1.132e-3
1.309e+3, -1.130e-3
1.309e+3, -1.127e-3
1.310e+3, -1.129e-3
1.310e+3, -1.131e-3
1.311e+3, -1.130e-3
1.311e+3, -1.127e-3
1.311e+3, -1.126e-3
1.312e+3, -1.126e-3
1.312e+3, -1.124e-3
1.313e+3, -1.124e-3
1.313e+3, -1.126e-3
1.313e+3, -1.124e-3
1.314e+3, -1.123e-3
1.314e+3, -1.121e-3
1.315e+3, -1.128e-3
1.315e+3, -1.126e-3
1.315e+3, -1.124e-3
1.316e+3, -1.123e-3
1.316e+3, -1.123e-3
1.317e+3, -1.118e-3
1.317e+3, -1.117e-3
1.317e+3, -1.115e-3
1.318e+3, -1.118e-3
1.318e+3, -1.114e-3
1.319e+3, -1.112e-3
1.319e+3, -1.113e-3
1.319e+3, -1.111e-3
1.320e+3, -1.109e-3
1.320e+3, -1.110e-3
1.321e+3, -1.110e-3
1.321e+3, -1.107e-3
1.321e+3, -1.105e-3
1.322e+3, -1.104e-3
1.322e+3, -1.104e-3
1.323e+3, -1.101e-3
1.323e+3, -1.106e-3
1.323e+3, -1.103e-3
1.324e+3, -1.098e-3
1.324e+3, -1.099e-3
1.325e+3, -1.098e-3
1.325e+3, -1.096e-3
1.325e+3, -1.098e-3
1.326e+3, -1.095e-3
1.326e+3, -1.096e-3
1.327e+3, -1.095e-3
1.327e+3, -1.093e-3
1.327e+3, -1.094e-3
1.328e+3, -1.091e-3
1.328e+3, -1.092e-3
1.329e+3, -1.088e-3
1.329e+3, -1.090e-3
1.329e+3, -1.087e-3
1.330e+3, -1.085e-3
1.330e+3, -1.085e-3
1.331e+3, -1.083e-3
1.331e+3, -1.083e-3
1.331e+3, -1.085e-3
1.332e+3, -1.087e-3
1.332e+3, -1.085e-3
1.333e+3, -1.086e-3
1.333e+3, -1.081e-3
1.333e+3, -1.080e-3
1.334e+3, -1.080e-3
1.334e+3, -1.079e-3
1.335e+3, -1.078e-3
1.335e+3, -1.077e-3
1.335e+3, -1.076e-3
1.336e+3, -1.074e-3
1.336e+3, -1.073e-3
1.337e+3, -1.074e-3
1.337e+3, -1.073e-3
1.337e+3, -1.070e-3
1.338e+3, -1.068e-3
1.338e+3, -1.071e-3
1.339e+3, -1.069e-3
1.339e+3, -1.067e-3
1.339e+3, -1.066e-3
1.340e+3, -1.065e-3
1.340e+3, -1.064e-3
1.341e+3, -1.063e-3
1.341e+3, -1.060e-3
1.341e+3, -1.059e-3
1.342e+3, -1.057e-3
1.342e+3, -1.057e-3
1.343e+3, -1.055e-3
1.343e+3, -1.053e-3
1.343e+3, -1.063e-3
1.344e+3, -1.065e-3
1.344e+3, -1.088e-3
1.345e+3, -1.086e-3
1.345e+3, -1.148e-3
1.345e+3, -1.162e-3
1.346e+3, -1.156e-3
1.346e+3, -1.155e-3
1.347e+3, -1.153e-3
1.347e+3, -1.148e-3
1.347e+3, -1.145e-3
1.348e+3, -1.143e-3
1.348e+3, -1.141e-3
1.349e+3, -1.134e-3
1.349e+3, -1.135e-3
1.349e+3, -1.134e-3
1.350e+3, -1.131e-3
1.350e+3, -1.127e-3
1.351e+3, -1.120e-3
1.351e+3, -1.131e-3
1.351e+3, -1.130e-3
1.352e+3, -1.138e-3
1.352e+3, -1.140e-3
1.353e+3, -1.142e-3
1.353e+3, -1.136e-3
1.353e+3, -1.131e-3
1.354e+3, -1.132e-3
1.354e+3, -1.126e-3
1.355e+3, -1.124e-3
1.355e+3, -1.123e-3
1.355e+3, -1.126e-3
1.356e+3, -1.121e-3
1.356e+3, -1.119e-3
1.357e+3, -1.121e-3
1.357e+3, -1.118e-3
1.357e+3, -1.119e-3
1.358e+3, -1.119e-3
1.358e+3, -1.119e-3
1.359e+3, -1.115e-3
1.359e+3, -1.119e-3
1.359e+3, -1.118e-3
1.360e+3, -1.117e-3
1.360e+3, -1.113e-3
1.361e+3, -1.113e-3
1.361e+3, -1.109e-3
1.361e+3, -1.108e-3
1.362e+3, -1.107e-3
1.362e+3, -1.106e-3
1.363e+3, -1.100e-3
1.363e+3, -1.099e-3
1.363e+3, -1.099e-3
1.364e+3, -1.112e-3
1.364e+3, -1.113e-3
1.365e+3, -1.112e-3
1.365e+3, -1.107e-3
1.365e+3, -1.105e-3
1.366e+3, -1.105e-3
1.366e+3, -1.102e-3
1.367e+3, -1.106e-3
1.367e+3, -1.103e-3
1.367e+3, -1.121e-3
1.368e+3, -1.118e-3
1.368e+3, -1.118e-3
1.369e+3, -1.119e-3
1.369e+3, -1.115e-3
1.369e+3, -1.113e-3
1.370e+3, -1.109e-3
1.370e+3, -1.110e-3
1.371e+3, -1.109e-3
1.371e+3, -1.106e-3
1.371e+3, -1.104e-3
1.372e+3, -1.102e-3
1.372e+3, -1.101e-3
1.373e+3, -1.096e-3
1.373e+3, -1.101e-3
1.373e+3, -1.102e-3
1.374e+3, -1.099e-3
1.374e+3, -1.098e-3
1.375e+3, -1.094e-3
1.375e+3, -1.096e-3
1.375e+3, -1.097e-3
1.376e+3, -1.112e-3
1.376e+3, -1.107e-3
1.377e+3, -1.105e-3
1.377e+3, -1.103e-3
1.377e+3, -1.100e-3
1.378e+3, -1.096e-3
1.378e+3, -1.094e-3
1.379e+3, -1.096e-3
1.379e+3, -1.096e-3
1.379e+3, -1.093e-3
1.380e+3, -1.093e-3
1.380e+3, -1.096e-3
1.381e+3, -1.093e-3
1.381e+3, -1.092e-3
1.381e+3, -1.089e-3
1.382e+3, -1.088e-3
1.382e+3, -1.085e-3
1.383e+3, -1.083e-3
1.383e+3, -1.085e-3
1.383e+3, -1.083e-3
1.384e+3, -1.161e-3
1.384e+3, -1.150e-3
1.385e+3, -1.144e-3
1.385e+3, -1.149e-3
1.385e+3, -1.145e-3
1.386e+3, -1.148e-3
1.386e+3, -1.147e-3
1.387e+3, -1.144e-3
1.387e+3, -1.140e-3
1.387e+3, -1.140e-3
1.388e+3, -1.137e-3
1.388e+3, -1.140e-3
1.389e+3, -1.142e-3
1.389e+3, -1.139e-3
1.389e+3, -1.139e-3
1.390e+3, -1.136e-3
1.390e+3, -1.136e-3
1.391e+3, -1.137e-3
1.391e+3, -1.134e-3
1.391e+3, -1.130e-3
1.392e+3, -1.132e-3
1.392e+3, -1.131e-3
1.393e+3, -1.127e-3
1.393e+3, -1.129e-3
1.393e+3, -1.126e-3
1.394e+3, -1.130e-3
1.394e+3, -1.155e-3
1.395e+3, -1.151e-3
1.395e+3, -1.153e-3
1.395e+3, -1.145e-3
1.396e+3, -1.145e-3
1.396e+3, -1.142e-3
1.397e+3, -1.139e-3
1.397e+3, -1.138e-3
1.397e+3, -1.138e-3
1.398e+3, -1.136e-3
1.398e+3, -1.133e-3
1.399e+3, -1.130e-3
1.399e+3, -1.128e-3
1.399e+3, -1.126e-3
1.400e+3, -1.123e-3
1.400e+3, -1.123e-3
1.401e+3, -1.127e-3
1.401e+3, -1.123e-3
1.401e+3, -1.126e-3
1.402e+3, -1.125e-3
1.402e+3, -1.126e-3
1.403e+3, -1.133e-3
1.403e+3, -1.134e-3
1.403e+3, -1.132e-3
1.404e+3, -1.130e-3
1.404e+3, -1.128e-3
1.405e+3, -1.126e-3
1.405e+3, -1.125e-3
1.405e+3, -1.123e-3
1.406e+3, -1.125e-3
1.406e+3, -1.120e-3
1.407e+3, -1.116e-3
1.407e+3, -1.119e-3
1.407e+3, -1.119e-3
1.408e+3, -1.117e-3
1.408e+3, -1.114e-3
1.409e+3, -1.123e-3
1.409e+3, -1.123e-3
1.409e+3, -1.121e-3
1.410e+3, -1.120e-3
1.410e+3, -1.119e-3
1.411e+3, -1.117e-3
1.411e+3, -1.112e-3
1.411e+3, -1.115e-3
1.412e+3, -1.115e-3
1.412e+3, -1.127e-3
1.413e+3, -1.124e-3
1.413e+3, -1.123e-3
1.413e+3, -1.120e-3
1.414e+3, -1.130e-3
1.414e+3, -1.127e-3
1.415e+3, -1.124e-3
1.415e+3, -1.124e-3
1.415e+3, -1.124e-3
1.416e+3, -1.120e-3
1.416e+3, -1.122e-3
1.417e+3, -1.119e-3
1.417e+3, -1.116e-3
1.417e+3, -1.114e-3
1.418e+3, -1.112e-3
1.418e+3, -1.111e-3
1.419e+3, -1.110e-3
1.419e+3, -1.107e-3
1.419e+3, -1.106e-3
1.420e+3, -1.108e-3
1.420e+3, -1.108e-3
1.421e+3, -1.115e-3
1.421e+3, -1.118e-3
1.421e+3, -1.114e-3
1.422e+3, -1.113e-3
1.422e+3, -1.111e-3
1.423e+3, -1.108e-3
1.423e+3, -1.107e-3
1.423e+3, -1.104e-3
1.424e+3, -1.109e-3
1.424e+3, -1.110e-3
1.425e+3, -1.108e-3
1.425e+3, -1.105e-3
1.425e+3, -1.105e-3
1.426e+3, -1.104e-3
1.426e+3, -1.101e-3
1.427e+3, -1.101e-3
1.427e+3, -1.102e-3
1.427e+3, -1.103e-3
1.428e+3, -1.101e-3
1.428e+3, -1.101e-3
1.429e+3, -1.098e-3
1.429e+3, -1.096e-3
1.429e+3, -1.095e-3
1.430e+3, -1.091e-3
1.430e+3, -1.093e-3
1.431e+3, -1.092e-3
1.431e+3, -1.095e-3
1.431e+3, -1.094e-3
1.432e+3, -1.092e-3
1.432e+3, -1.089e-3
1.433e+3, -1.089e-3
1.433e+3, -1.094e-3
1.433e+3, -1.092e-3
1.434e+3, -1.090e-3
1.434e+3, -1.092e-3
1.435e+3, -1.091e-3
1.435e+3, -1.090e-3
1.435e+3, -1.097e-3
1.436e+3, -1.095e-3
1.436e+3, -1.094e-3
1.437e+3, -1.092e-3
1.437e+3, -1.090e-3
1.437e+3, -1.090e-3
1.438e+3, -1.086e-3
1.438e+3, -1.086e-3
1.439e+3, -1.083e-3
1.439e+3, -1.085e-3
1.439e+3, -1.082e-3
1.440e+3, -1.084e-3
1.440e+3, -1.082e-3
1.441e+3, -1.081e-3
1.441e+3, -1.085e-3
1.441e+3, -1.083e-3
1.442e+3, -1.081e-3
1.442e+3, -1.080e-3
1.443e+3, -1.077e-3
1.443e+3, -1.076e-3
1.443e+3, -1.075e-3
1.444e+3, -1.073e-3
1.444e+3, -1.071e-3
1.445e+3, -1.068e-3
1.445e+3, -1.070e-3
1.445e+3, -1.068e-3
1.446e+3, -1.064e-3
1.446e+3, -1.063e-3
1.447e+3, -1.063e-3
1.447e+3, -1.060e-3
1.447e+3, -1.059e-3
1.448e+3, -1.057e-3
1.448e+3, -1.051e-3
1.449e+3, -1.054e-3
1.449e+3, -1.054e-3
1.449e+3, -1.059e-3
1.450e+3, -1.057e-3
1.450e+3, -1.056e-3
1.451e+3, -1.056e-3
1.451e+3, -1.054e-3
1.451e+3, -1.053e-3
1.452e+3, -1.052e-3
1.452e+3, -1.051e-3
1.453e+3, -1.047e-3
1.453e+3, -1.051e-3
1.453e+3, -1.113e-3
1.454e+3, -1.111e-3
1.454e+3, -1.108e-3
1.455e+3, -1.105e-3
1.455e+3, -1.106e-3
1.455e+3, -1.109e-3
1.456e+3, -1.109e-3
1.456e+3, -1.106e-3
1.457e+3, -1.103e-3
1.457e+3, -1.108e-3
1.457e+3, -1.107e-3
1.458e+3, -1.106e-3
1.458e+3, -1.108e-3
1.459e+3, -1.103e-3
1.459e+3, -1.102e-3
1.459e+3, -1.098e-3
1.460e+3, -1.102e-3
1.460e+3, -1.106e-3
1.461e+3, -1.107e-3
1.461e+3, -1.105e-3
1.461e+3, -1.101e-3
1.462e+3, -1.099e-3
1.462e+3, -1.098e-3
1.463e+3, -1.098e-3
1.463e+3, -1.098e-3
1.463e+3, -1.096e-3
1.464e+3, -1.099e-3
1.464e+3, -1.099e-3
1.465e+3, -1.098e-3
1.465e+3, -1.096e-3
1.465e+3, -1.094e-3
1.466e+3, -1.097e-3
1.466e+3, -1.096e-3
1.467e+3, -1.157e-3
1.467e+3, -1.152e-3
1.467e+3, -1.148e-3
1.468e+3, -1.145e-3
1.468e+3, -1.142e-3
1.469e+3, -1.143e-3
1.469e+3, -1.135e-3
1.469e+3, -1.137e-3
1.470e+3, -1.145e-3
1.470e+3, -1.141e-3
1.471e+3, -1.136e-3
1.471e+3, -1.137e-3
1.471e+3, -1.143e-3
1.472e+3, -1.143e-3
1.472e+3, -1.138e-3
1.473e+3, -1.135e-3
1.473e+3, -1.128e-3
1.473e+3, -1.134e-3
1.474e+3, -1.139e-3
1.474e+3, -1.136e-3
1.475e+3, -1.134e-3
1.475e+3, -1.129e-3
1.475e+3, -1.124e-3
1.476e+3, -1.131e-3
1.476e+3, -1.132e-3
1.477e+3, -1.129e-3
1.477e+3, -1.124e-3
1.477e+3, -1.123e-3
1.478e+3, -1.120e-3
1.478e+3, -1.123e-3
1.479e+3, -1.121e-3
1.479e+3, -1.119e-3
1.479e+3, -1.121e-3
1.480e+3, -1.118e-3
1.480e+3, -1.113e-3
1.481e+3, -1.114e-3
1.481e+3, -1.113e-3
1.481e+3, -1.112e-3
1.482e+3, -1.108e-3
1.482e+3, -1.112e-3
1.483e+3, -1.110e-3
1.483e+3, -1.106e-3
1.483e+3, -1.108e-3
1.484e+3, -1.107e-3
1.484e+3, -1.101e-3
1.485e+3, -1.101e-3
1.485e+3, -1.102e-3
1.485e+3, -1.104e-3
1.486e+3, -1.102e-3
1.486e+3, -1.102e-3
1.487e+3, -1.122e-3
1.487e+3, -1.118e-3
1.487e+3, -1.117e-3
1.488e+3, -1.115e-3
1.488e+3, -1.116e-3
1.489e+3, -1.113e-3
1.489e+3, -1.112e-3
1.489e+3, -1.111e-3
1.490e+3, -1.107e-3
1.490e+3, -1.109e-3
1.491e+3, -1.104e-3
1.491e+3, -1.104e-3
1.491e+3, -1.102e-3
1.492e+3, -1.097e-3
1.492e+3, -1.096e-3
1.493e+3, -1.093e-3
1.493e+3, -1.098e-3
1.493e+3, -1.095e-3
1.494e+3, -1.094e-3
1.494e+3, -1.090e-3
1.495e+3, -1.097e-3
1.495e+3, -1.109e-3
1.495e+3, -1.105e-3
1.496e+3, -1.102e-3
1.496e+3, -1.101e-3
1.497e+3, -1.097e-3
1.497e+3, -1.097e-3
1.497e+3, -1.097e-3
1.498e+3, -1.096e-3
1.498e+3, -1.097e-3
1.499e+3, -1.094e-3
1.499e+3, -1.095e-3
1.499e+3, -1.092e-3
1.500e+3, -1.092e-3
1.500e+3, -1.090e-3
1.501e+3, -1.089e-3
1.501e+3, -1.086e-3
1.501e+3, -1.084e-3
1.502e+3, -1.083e-3
1.502e+3, -1.085e-3
1.503e+3, -1.083e-3
1.503e+3, -1.082e-3
1.503e+3, -1.079e-3
1.504e+3, -1.078e-3
1.504e+3, -1.077e-3
1.505e+3, -1.076e-3
1.505e+3, -1.079e-3
1.505e+3, -1.083e-3
1.506e+3, -1.084e-3
1.506e+3, -1.104e-3
1.507e+3, -1.103e-3
1.507e+3, -1.102e-3
1.507e+3, -1.098e-3
1.508e+3, -1.098e-3
1.508e+3, -1.097e-3
1.509e+3, -1.097e-3
1.509e+3, -1.093e-3
1.509e+3, -1.089e-3
1.510e+3, -1.090e-3
1.510e+3, -1.093e-3
1.511e+3, -1.089e-3
1.511e+3, -1.086e-3
1.511e+3, -1.189e-3
1.512e+3, -1.181e-3
1.512e+3, -1.179e-3
1.513e+3, -1.176e-3
1.513e+3, -1.178e-3
1.513e+3, -1.177e-3
1.514e+3, -1.175e-3
1.514e+3, -1.173e-3
1.515e+3, -1.172e-3
1.515e+3, -1.169e-3
1.515e+3, -1.164e-3
1.516e+3, -1.181e-3
1.516e+3, -1.176e-3
1.517e+3, -1.175e-3
1.517e+3, -1.174e-3
1.517e+3, -1.175e-3
1.518e+3, -1.172e-3
1.518e+3, -1.177e-3
1.519e+3, -1.178e-3
1.519e+3, -1.177e-3
1.519e+3, -1.178e-3
1.520e+3, -1.175e-3
1.520e+3, -1.174e-3
1.521e+3, -1.173e-3
1.521e+3, -1.170e-3
1.521e+3, -1.170e-3
1.522e+3, -1.170e-3
1.522e+3, -1.169e-3
1.523e+3, -1.169e-3
1.523e+3, -1.167e-3
1.523e+3, -1.168e-3
1.524e+3, -1.169e-3
1.524e+3, -1.169e-3
1.525e+3, -1.165e-3
1.525e+3, -1.161e-3
1.525e+3, -1.169e-3
1.526e+3, -1.168e-3
1.526e+3, -1.164e-3
1.527e+3, -1.166e-3
1.527e+3, -1.166e-3
1.527e+3, -1.167e-3
1.528e+3, -1.163e-3
1.528e+3, -1.170e-3
1.529e+3, -1.172e-3
1.529e+3, -1.175e-3
1.529e+3, -1.174e-3
1.530e+3, -1.171e-3
1.530e+3, -1.171e-3
1.531e+3, -1.168e-3
1.531e+3, -1.166e-3
1.531e+3, -1.165e-3
1.532e+3, -1.167e-3
1.532e+3, -1.163e-3
1.533e+3, -1.161e-3
1.533e+3, -1.159e-3
1.533e+3, -1.168e-3
1.534e+3, -1.170e-3
1.534e+3, -1.169e-3
1.535e+3, -1.168e-3
1.535e+3, -1.166e-3
1.535e+3, -1.165e-3
1.536e+3, -1.160e-3
1.536e+3, -1.162e-3
1.537e+3, -1.160e-3
1.537e+3, -1.160e-3
1.537e+3, -1.159e-3
1.538e+3, -1.157e-3
1.538e+3, -1.153e-3
1.539e+3, -1.152e-3
1.539e+3, -1.155e-3
1.539e+3, -1.151e-3
1.540e+3, -1.148e-3
1.540e+3, -1.147e-3
1.541e+3, -1.147e-3
1.541e+3, -1.146e-3
1.541e+3, -1.147e-3
1.542e+3, -1.145e-3
1.542e+3, -1.144e-3
1.543e+3, -1.145e-3
1.543e+3, -1.142e-3
1.543e+3, -1.139e-3
1.544e+3, -1.137e-3
1.544e+3, -1.143e-3
1.545e+3, -1.144e-3
1.545e+3, -1.144e-3
1.545e+3, -1.140e-3
1.546e+3, -1.138e-3
1.546e+3, -1.149e-3
1.547e+3, -1.149e-3
1.547e+3, -1.148e-3
1.547e+3, -1.146e-3
1.548e+3, -1.149e-3
1.548e+3, -1.150e-3
1.549e+3, -1.146e-3
1.549e+3, -1.148e-3
1.549e+3, -1.152e-3
1.550e+3, -1.150e-3
1.550e+3, -1.148e-3
1.551e+3, -1.150e-3
1.551e+3, -1.148e-3
1.551e+3, -1.146e-3
1.552e+3, -1.142e-3
1.552e+3, -1.140e-3
1.553e+3, -1.136e-3
1.553e+3, -1.137e-3
1.553e+3, -1.135e-3
1.554e+3, -1.137e-3
1.554e+3, -1.141e-3
1.555e+3, -1.141e-3
1.555e+3, -1.139e-3
1.555e+3, -1.140e-3
1.556e+3, -1.140e-3
1.556e+3, -1.139e-3
1.557e+3, -1.138e-3
1.557e+3, -1.135e-3
1.557e+3, -1.131e-3
1.558e+3, -1.134e-3
1.558e+3, -1.131e-3
1.559e+3, -1.131e-3
1.559e+3, -1.128e-3
1.559e+3, -1.127e-3
1.560e+3, -1.125e-3
1.560e+3, -1.126e-3
1.561e+3, -1.122e-3
1.561e+3, -1.121e-3
1.561e+3, -1.125e-3
1.562e+3, -1.124e-3
1.562e+3, -1.130e-3
1.563e+3, -1.131e-3
1.563e+3, -1.168e-3
1.563e+3, -1.165e-3
1.564e+3, -1.158e-3
1.564e+3, -1.160e-3
1.565e+3, -1.160e-3
1.565e+3, -1.153e-3
1.565e+3, -1.150e-3
1.566e+3, -1.147e-3
1.566e+3, -1.161e-3
1.567e+3, -1.155e-3
1.567e+3, -1.154e-3
1.567e+3, -1.155e-3
1.568e+3, -1.157e-3
1.568e+3, -1.155e-3
1.569e+3, -1.157e-3
1.569e+3, -1.159e-3
1.569e+3, -1.158e-3
1.570e+3, -1.158e-3
1.570e+3, -1.154e-3
1.571e+3, -1.154e-3
1.571e+3, -1.153e-3
1.571e+3, -1.155e-3
1.572e+3, -1.151e-3
1.572e+3, -1.150e-3
1.573e+3, -1.146e-3
1.573e+3, -1.147e-3
1.573e+3, -1.143e-3
1.574e+3, -1.154e-3
1.574e+3, -1.152e-3
1.575e+3, -1.152e-3
1.575e+3, -1.152e-3
1.575e+3, -1.149e-3
1.576e+3, -1.148e-3
1.576e+3, -1.147e-3
1.577e+3, -1.147e-3
1.577e+3, -1.142e-3
1.577e+3, -1.141e-3
1.578e+3, -1.139e-3
1.578e+3, -1.139e-3
1.579e+3, -1.142e-3
1.579e+3, -1.138e-3
1.579e+3, -1.136e-3
1.580e+3, -1.134e-3
1.580e+3, -1.130e-3
1.581e+3, -1.135e-3
1.581e+3, -1.130e-3
1.581e+3, -1.127e-3
1.582e+3, -1.129e-3
1.582e+3, -1.125e-3
1.583e+3, -1.124e-3
1.583e+3, -1.121e-3
1.583e+3, -1.121e-3
1.584e+3, -1.126e-3
1.584e+3, -1.123e-3
1.585e+3, -1.133e-3
1.585e+3, -1.131e-3
1.585e+3, -1.131e-3
1.586e+3, -1.129e-3
1.586e+3, -1.125e-3
1.587e+3, -1.123e-3
1.587e+3, -1.125e-3
1.587e+3, -1.121e-3
1.588e+3, -1.119e-3
1.588e+3, -1.119e-3
1.589e+3, -1.116e-3
1.589e+3, -1.117e-3
1.589e+3, -1.113e-3
1.590e+3, -1.110e-3
1.590e+3, -1.111e-3
1.591e+3, -1.111e-3
1.591e+3, -1.111e-3
1.591e+3, -1.116e-3
1.592e+3, -1.187e-3
1.592e+3, -1.176e-3
1.593e+3, -1.172e-3
1.593e+3, -1.170e-3
1.593e+3, -1.166e-3
1.594e+3, -1.165e-3
1.594e+3, -1.164e-3
1.595e+3, -1.166e-3
1.595e+3, -1.161e-3
1.595e+3, -1.159e-3
1.596e+3, -1.162e-3
1.596e+3, -1.161e-3
1.597e+3, -1.163e-3
1.597e+3, -1.161e-3
1.597e+3, -1.159e-3
1.598e+3, -1.156e-3
1.598e+3, -1.162e-3
1.599e+3, -1.159e-3
1.599e+3, -1.159e-3
1.599e+3, -1.155e-3
1.600e+3, -1.157e-3
1.600e+3, -1.151e-3
1.601e+3, -1.152e-3
1.601e+3, -1.154e-3
1.601e+3, -1.158e-3
1.602e+3, -1.154e-3
1.602e+3, -1.160e-3
1.603e+3, -1.163e-3
1.603e+3, -1.158e-3
1.603e+3, -1.156e-3
1.604e+3, -1.157e-3
1.604e+3, -1.149e-3
1.605e+3, -1.148e-3
1.605e+3, -1.143e-3
1.605e+3, -1.151e-3
1.606e+3, -1.153e-3
1.606e+3, -1.151e-3
1.607e+3, -1.149e-3
1.607e+3, -1.144e-3
1.607e+3, -1.140e-3
1.608e+3, -1.137e-3
1.608e+3, -1.138e-3
1.609e+3, -1.140e-3
1.609e+3, -1.141e-3
1.609e+3, -1.141e-3
1.610e+3, -1.139e-3
1.610e+3, -1.139e-3
1.611e+3, -1.137e-3
1.611e+3, -1.135e-3
1.611e+3, -1.133e-3
1.612e+3, -1.131e-3
1.612e+3, -1.134e-3
1.613e+3, -1.134e-3
1.613e+3, -1.130e-3
1.613e+3, -1.131e-3
1.614e+3, -1.130e-3
1.614e+3, -1.143e-3
1.615e+3, -1.144e-3
1.615e+3, -1.140e-3
1.615e+3, -1.146e-3
1.616e+3, -1.144e-3
1.616e+3, -1.144e-3
1.617e+3, -1.142e-3
1.617e+3, -1.142e-3
1.617e+3, -1.138e-3
1.618e+3, -1.137e-3
1.618e+3, -1.135e-3
1.619e+3, -1.132e-3
1.619e+3, -1.133e-3
1.619e+3, -1.132e-3
1.620e+3, -1.129e-3
1.620e+3, -1.129e-3
1.621e+3, -1.131e-3
1.621e+3, -1.128e-3
1.621e+3, -1.126e-3
1.622e+3, -1.122e-3
1.622e+3, -1.121e-3
1.623e+3, -1.120e-3
1.623e+3, -1.119e-3
1.623e+3, -1.116e-3
1.624e+3, -1.112e-3
1.624e+3, -1.111e-3
1.625e+3, -1.116e-3
1.625e+3, -1.112e-3
1.625e+3, -1.110e-3
1.626e+3, -1.119e-3
1.626e+3, -1.124e-3
1.627e+3, -1.122e-3
1.627e+3, -1.119e-3
1.627e+3, -1.117e-3
1.628e+3, -1.115e-3
1.628e+3, -1.114e-3
1.629e+3, -1.113e-3
1.629e+3, -1.112e-3
1.629e+3, -1.110e-3
1.630e+3, -1.108e-3
1.630e+3, -1.108e-3
1.631e+3, -1.107e-3
1.631e+3, -1.108e-3
1.631e+3, -1.110e-3
1.632e+3, -1.116e-3
1.632e+3, -1.114e-3
1.633e+3, -1.113e-3
1.633e+3, -1.113e-3
1.633e+3, -1.108e-3
1.634e+3, -1.119e-3
1.634e+3, -1.116e-3
1.635e+3, -1.115e-3
1.635e+3, -1.113e-3
1.635e+3, -1.111e-3
1.636e+3, -1.112e-3
1.636e+3, -1.111e-3
1.637e+3, -1.110e-3
1.637e+3, -1.109e-3
1.637e+3, -1.107e-3
1.638e+3, -1.104e-3
1.638e+3, -1.119e-3
1.639e+3, -1.116e-3
1.639e+3, -1.115e-3
1.639e+3, -1.118e-3
1.640e+3, -1.118e-3
1.640e+3, -1.119e-3
1.641e+3, -1.117e-3
1.641e+3, -1.118e-3
1.641e+3, -1.115e-3
1.642e+3, -1.116e-3
1.642e+3, -1.114e-3
1.643e+3, -1.118e-3
1.643e+3, -1.115e-3
1.643e+3, -1.112e-3
1.644e+3, -1.110e-3
1.644e+3, -1.111e-3
1.645e+3, -1.110e-3
1.645e+3, -1.107e-3
1.645e+3, -1.105e-3
1.646e+3, -1.105e-3
1.646e+3, -1.111e-3
1.647e+3, -1.109e-3
1.647e+3, -1.109e-3
1.647e+3, -1.112e-3
1.648e+3, -1.115e-3
1.648e+3, -1.115e-3
1.649e+3, -1.113e-3
1.649e+3, -1.112e-3
1.649e+3, -1.111e-3
1.650e+3, -1.107e-3
1.650e+3, -1.106e-3
1.651e+3, -1.105e-3
1.651e+3, -1.108e-3
1.651e+3, -1.123e-3
1.652e+3, -1.137e-3
1.652e+3, -1.129e-3
1.653e+3, -1.132e-3
1.653e+3, -1.133e-3
1.653e+3, -1.127e-3
1.654e+3, -1.126e-3
1.654e+3, -1.123e-3
1.655e+3, -1.119e-3
1.655e+3, -1.121e-3
1.655e+3, -1.120e-3
1.656e+3, -1.116e-3
1.656e+3, -1.123e-3
1.657e+3, -1.145e-3
1.657e+3, -1.146e-3
1.657e+3, -1.143e-3
1.658e+3, -1.143e-3
1.658e+3, -1.139e-3
1.659e+3, -1.133e-3
1.659e+3, -1.137e-3
1.659e+3, -1.138e-3
1.660e+3, -1.146e-3
1.660e+3, -1.142e-3
1.661e+3, -1.139e-3
1.661e+3, -1.136e-3
1.661e+3, -1.136e-3
1.662e+3, -1.133e-3
1.662e+3, -1.132e-3
1.663e+3, -1.131e-3
1.663e+3, -1.139e-3
1.663e+3, -1.147e-3
1.664e+3, -1.151e-3
1.664e+3, -1.147e-3
1.665e+3, -1.142e-3
1.665e+3, -1.142e-3
1.665e+3, -1.140e-3
1.666e+3, -1.140e-3
1.666e+3, -1.137e-3
1.667e+3, -1.136e-3
1.667e+3, -1.134e-3
1.667e+3, -1.131e-3
1.668e+3, -1.131e-3
1.668e+3, -1.132e-3
1.669e+3, -1.138e-3
1.669e+3, -1.134e-3
1.669e+3, -1.133e-3
1.670e+3, -1.128e-3
1.670e+3, -1.128e-3
1.671e+3, -1.129e-3
1.671e+3, -1.126e-3
1.671e+3, -1.123e-3
1.672e+3, -1.124e-3
1.672e+3, -1.123e-3
1.673e+3, -1.120e-3
1.673e+3, -1.120e-3
1.673e+3, -1.120e-3
1.674e+3, -1.118e-3
1.674e+3, -1.116e-3
1.675e+3, -1.115e-3
1.675e+3, -1.122e-3
1.675e+3, -1.124e-3
1.676e+3, -1.124e-3
1.676e+3, -1.122e-3
1.677e+3, -1.119e-3
1.677e+3, -1.120e-3
1.677e+3, -1.118e-3
1.678e+3, -1.115e-3
1.678e+3, -1.112e-3
1.679e+3, -1.114e-3
1.679e+3, -1.112e-3
1.679e+3, -1.109e-3
1.680e+3, -1.106e-3
1.680e+3, -1.103e-3
1.681e+3, -1.103e-3
1.681e+3, -1.097e-3
1.681e+3, -1.093e-3
1.682e+3, -1.091e-3
1.682e+3, -1.098e-3
1.683e+3, -1.097e-3
1.683e+3, -1.101e-3
1.683e+3, -1.117e-3
1.684e+3, -1.112e-3
1.684e+3, -1.109e-3
1.685e+3, -1.104e-3
1.685e+3, -1.100e-3
1.685e+3, -1.093e-3
1.686e+3, -1.096e-3
1.686e+3, -1.111e-3
1.687e+3, -1.103e-3
1.687e+3, -1.102e-3
1.687e+3, -1.097e-3
1.688e+3, -1.097e-3
1.688e+3, -1.094e-3
1.689e+3, -1.092e-3
1.689e+3, -1.090e-3
1.689e+3, -1.093e-3
1.690e+3, -1.093e-3
1.690e+3, -1.092e-3
1.691e+3, -1.100e-3
1.691e+3, -1.103e-3
1.691e+3, -1.102e-3
1.692e+3, -1.103e-3
1.692e+3, -1.170e-3
1.693e+3, -1.168e-3
1.693e+3, -1.165e-3
1.693e+3, -1.164e-3
1.694e+3, -1.161e-3
1.694e+3, -1.160e-3
1.695e+3, -1.160e-3
1.695e+3, -1.159e-3
1.695e+3, -1.159e-3
1.696e+3, -1.157e-3
1.696e+3, -1.154e-3
1.697e+3, -1.151e-3
1.697e+3, -1.149e-3
1.697e+3, -1.146e-3
1.698e+3, -1.149e-3
1.698e+3, -1.158e-3
1.699e+3, -1.156e-3
1.699e+3, -1.153e-3
1.699e+3, -1.149e-3
1.700e+3, -1.150e-3
1.700e+3, -1.160e-3
1.701e+3, -1.158e-3
1.701e+3, -1.155e-3
1.701e+3, -1.158e-3
1.702e+3, -1.155e-3
1.702e+3, -1.151e-3
1.703e+3, -1.155e-3
1.703e+3, -1.155e-3
1.703e+3, -1.155e-3
1.704e+3, -1.153e-3
1.704e+3, -1.151e-3
1.705e+3, -1.150e-3
1.705e+3, -1.148e-3
1.705e+3, -1.148e-3
1.706e+3, -1.145e-3
1.706e+3, -1.143e-3
1.707e+3, -1.141e-3
1.707e+3, -1.150e-3
1.707e+3, -1.147e-3
1.708e+3, -1.144e-3
1.708e+3, -1.144e-3
1.709e+3, -1.144e-3
1.709e+3, -1.144e-3
1.709e+3, -1.145e-3
1.710e+3, -1.143e-3
1.710e+3, -1.141e-3
1.711e+3, -1.142e-3
1.711e+3, -1.147e-3
1.711e+3, -1.143e-3
1.712e+3, -1.142e-3
1.712e+3, -1.144e-3
1.713e+3, -1.145e-3
1.713e+3, -1.148e-3
1.713e+3, -1.144e-3
1.714e+3, -1.144e-3
1.714e+3, -1.141e-3
1.715e+3, -1.139e-3
1.715e+3, -1.136e-3
1.715e+3, -1.135e-3
1.716e+3, -1.132e-3
1.716e+3, -1.127e-3
1.717e+3, -1.128e-3
1.717e+3, -1.128e-3
1.717e+3, -1.133e-3
1.718e+3, -1.127e-3
1.718e+3, -1.125e-3
1.719e+3, -1.126e-3
1.719e+3, -1.127e-3
1.719e+3, -1.124e-3
1.720e+3, -1.121e-3
1.720e+3, -1.118e-3
1.721e+3, -1.130e-3
1.721e+3, -1.131e-3
1.721e+3, -1.131e-3
1.722e+3, -1.125e-3
1.722e+3, -1.126e-3
1.723e+3, -1.125e-3
1.723e+3, -1.124e-3
1.723e+3, -1.122e-3
1.724e+3, -1.118e-3
1.724e+3, -1.118e-3
1.725e+3, -1.117e-3
1.725e+3, -1.117e-3
1.725e+3, -1.120e-3
1.726e+3, -1.123e-3
1.726e+3, -1.122e-3
1.727e+3, -1.118e-3
1.727e+3, -1.118e-3
1.727e+3, -1.114e-3
1.728e+3, -1.113e-3
1.728e+3, -1.114e-3
1.729e+3, -1.112e-3
1.729e+3, -1.112e-3
1.729e+3, -1.112e-3
1.730e+3, -1.116e-3
1.730e+3, -1.116e-3
1.731e+3, -1.114e-3
1.731e+3, -1.111e-3
1.731e+3, -1.108e-3
1.732e+3, -1.107e-3
1.732e+3, -1.109e-3
1.733e+3, -1.106e-3
1.733e+3, -1.105e-3
1.733e+3, -1.103e-3
1.734e+3, -1.103e-3
1.734e+3, -1.103e-3
1.735e+3, -1.104e-3
1.735e+3, -1.101e-3
1.735e+3, -1.101e-3
1.736e+3, -1.100e-3
1.736e+3, -1.102e-3
1.737e+3, -1.100e-3
1.737e+3, -1.098e-3
1.737e+3, -1.098e-3
1.738e+3, -1.095e-3
1.738e+3, -1.094e-3
1.739e+3, -1.096e-3
1.739e+3, -1.109e-3
1.739e+3, -1.109e-3
1.740e+3, -1.107e-3
1.740e+3, -1.106e-3
1.741e+3, -1.106e-3
1.741e+3, -1.105e-3
1.741e+3, -1.102e-3
1.742e+3, -1.103e-3
1.742e+3, -1.102e-3
1.743e+3, -1.101e-3
1.743e+3, -1.098e-3
1.743e+3, -1.095e-3
1.744e+3, -1.097e-3
1.744e+3, -1.094e-3
1.745e+3, -1.094e-3
1.745e+3, -1.095e-3
1.745e+3, -1.093e-3
1.746e+3, -1.091e-3
1.746e+3, -1.098e-3
1.747e+3, -1.098e-3
1.747e+3, -1.095e-3
1.747e+3, -1.098e-3
1.748e+3, -1.096e-3
1.748e+3, -1.097e-3
1.749e+3, -1.095e-3
1.749e+3, -1.096e-3
1.749e+3, -1.094e-3
1.750e+3, -1.096e-3
1.750e+3, -1.093e-3
1.751e+3, -1.091e-3
1.751e+3, -1.095e-3
1.751e+3, -1.105e-3
1.752e+3, -1.129e-3
1.752e+3, -1.124e-3
1.753e+3, -1.123e-3
1.753e+3, -1.119e-3
1.753e+3, -1.115e-3
1.754e+3, -1.116e-3
1.754e+3, -1.114e-3
1.755e+3, -1.112e-3
1.755e+3, -1.109e-3
1.755e+3, -1.106e-3
1.756e+3, -1.105e-3
1.756e+3, -1.114e-3
1.757e+3, -1.126e-3
1.757e+3, -1.122e-3
1.757e+3, -1.121e-3
1.758e+3, -1.119e-3
1.758e+3, -1.120e-3
1.759e+3, -1.119e-3
1.759e+3, -1.115e-3
1.759e+3, -1.112e-3
1.760e+3, -1.111e-3
1.760e+3, -1.114e-3
1.761e+3, -1.113e-3
1.761e+3, -1.173e-3
1.761e+3, -1.164e-3
1.762e+3, -1.163e-3
1.762e+3, -1.159e-3
1.763e+3, -1.160e-3
1.763e+3, -1.158e-3
1.763e+3, -1.158e-3
1.764e+3, -1.152e-3
1.764e+3, -1.154e-3
1.765e+3, -1.151e-3
1.765e+3, -1.151e-3
1.765e+3, -1.151e-3
1.766e+3, -1.148e-3
1.766e+3, -1.145e-3
1.767e+3, -1.143e-3
1.767e+3, -1.142e-3
1.767e+3, -1.144e-3
1.768e+3, -1.143e-3
1.768e+3, -1.141e-3
1.769e+3, -1.142e-3
1.769e+3, -1.145e-3
1.769e+3, -1.142e-3
1.770e+3, -1.143e-3
1.770e+3, -1.140e-3
1.771e+3, -1.139e-3
1.771e+3, -1.138e-3
1.771e+3, -1.136e-3
1.772e+3, -1.146e-3
1.772e+3, -1.142e-3
1.773e+3, -1.142e-3
1.773e+3, -1.140e-3
1.773e+3, -1.136e-3
1.774e+3, -1.136e-3
1.774e+3, -1.132e-3
1.775e+3, -1.131e-3
1.775e+3, -1.132e-3
1.775e+3, -1.130e-3
1.776e+3, -1.132e-3
1.776e+3, -1.132e-3
1.777e+3, -1.130e-3
1.777e+3, -1.137e-3
1.777e+3, -1.139e-3
1.778e+3, -1.136e-3
1.778e+3, -1.135e-3
1.779e+3, -1.132e-3
1.779e+3, -1.132e-3
1.779e+3, -1.129e-3
1.780e+3, -1.128e-3
1.780e+3, -1.127e-3
1.781e+3, -1.122e-3
1.781e+3, -1.126e-3
1.781e+3, -1.129e-3
1.782e+3, -1.125e-3
1.782e+3, -1.123e-3
1.783e+3, -1.121e-3
1.783e+3, -1.136e-3
1.783e+3, -1.130e-3
1.784e+3, -1.135e-3
1.784e+3, -1.133e-3
1.785e+3, -1.131e-3
1.785e+3, -1.127e-3
1.785e+3, -1.124e-3
1.786e+3, -1.123e-3
1.786e+3, -1.120e-3
1.787e+3, -1.120e-3
1.787e+3, -1.115e-3
1.787e+3, -1.114e-3
1.788e+3, -1.115e-3
1.788e+3, -1.123e-3
1.789e+3, -1.119e-3
1.789e+3, -1.117e-3
1.789e+3, -1.114e-3
1.790e+3, -1.109e-3
1.790e+3, -1.111e-3
1.791e+3, -1.104e-3
1.791e+3, -1.109e-3
1.791e+3, -1.104e-3
1.792e+3, -1.107e-3
1.792e+3, -1.112e-3
1.793e+3, -1.113e-3
1.793e+3, -1.111e-3
1.793e+3, -1.120e-3
1.794e+3, -1.118e-3
1.794e+3, -1.115e-3
1.795e+3, -1.115e-3
1.795e+3, -1.112e-3
1.795e+3, -1.109e-3
1.796e+3, -1.107e-3
1.796e+3, -1.107e-3
1.797e+3, -1.104e-3
1.797e+3, -1.105e-3
1.797e+3, -1.111e-3
1.798e+3, -1.108e-3
1.798e+3, -1.107e-3
1.799e+3, -1.108e-3
1.799e+3, -1.104e-3
1.799e+3, -1.103e-3
1.800e+3, -1.104e-3
1.800e+3, -1.103e-3
1.801e+3, -1.103e-3
1.801e+3, -1.103e-3
1.801e+3, -1.103e-3
1.802e+3, -1.100e-3
1.802e+3, -1.099e-3
1.803e+3, -1.097e-3
1.803e+3, -1.097e-3
1.803e+3, -1.093e-3
1.804e+3, -1.099e-3
1.804e+3, -1.097e-3
1.805e+3, -1.097e-3
1.805e+3, -1.095e-3
1.805e+3, -1.095e-3
1.806e+3, -1.095e-3
1.806e+3, -1.097e-3
1.807e+3, -1.093e-3
1.807e+3, -1.088e-3
1.807e+3, -1.090e-3
1.808e+3, -1.092e-3
1.808e+3, -1.091e-3
1.809e+3, -1.093e-3
1.809e+3, -1.090e-3
1.809e+3, -1.087e-3
1.810e+3, -1.085e-3
1.810e+3, -1.085e-3
1.811e+3, -1.083e-3
1.811e+3, -1.080e-3
1.811e+3, -1.083e-3
1.812e+3, -1.078e-3
1.812e+3, -1.078e-3
1.813e+3, -1.077e-3
1.813e+3, -1.082e-3
1.813e+3, -1.082e-3
1.814e+3, -1.082e-3
1.814e+3, -1.081e-3
1.815e+3, -1.081e-3
1.815e+3, -1.118e-3
1.815e+3, -1.113e-3
1.816e+3, -1.111e-3
1.816e+3, -1.108e-3
1.817e+3, -1.105e-3
1.817e+3, -1.107e-3
1.817e+3, -1.106e-3
1.818e+3, -1.105e-3
1.818e+3, -1.103e-3
1.819e+3, -1.098e-3
1.819e+3, -1.098e-3
1.819e+3, -1.099e-3
1.820e+3, -1.104e-3
1.820e+3, -1.104e-3
1.821e+3, -1.103e-3
1.821e+3, -1.101e-3
1.821e+3, -1.100e-3
1.822e+3, -1.099e-3
1.822e+3, -1.099e-3
1.823e+3, -1.097e-3
1.823e+3, -1.096e-3
1.823e+3, -1.093e-3
1.824e+3, -1.097e-3
1.824e+3, -1.095e-3
1.825e+3, -1.093e-3
1.825e+3, -1.100e-3
1.825e+3, -1.099e-3
1.826e+3, -1.097e-3
1.826e+3, -1.094e-3
1.827e+3, -1.093e-3
1.827e+3, -1.094e-3
1.827e+3, -1.092e-3
1.828e+3, -1.092e-3
1.828e+3, -1.089e-3
1.829e+3, -1.090e-3
1.829e+3, -1.089e-3
1.829e+3, -1.087e-3
1.830e+3, -1.085e-3
1.830e+3, -1.085e-3
1.831e+3, -1.084e-3
1.831e+3, -1.082e-3
1.831e+3, -1.085e-3
1.832e+3, -1.081e-3
1.832e+3, -1.079e-3
1.832e+3, -1.079e-3
1.833e+3, -1.077e-3
1.833e+3, -1.075e-3
1.834e+3, -1.081e-3
1.834e+3, -1.079e-3
1.834e+3, -1.079e-3
1.835e+3, -1.076e-3
1.835e+3, -1.077e-3
1.836e+3, -1.074e-3
1.836e+3, -1.071e-3
1.836e+3, -1.071e-3
1.837e+3, -1.071e-3
1.837e+3, -1.074e-3
1.838e+3, -1.076e-3
1.838e+3, -1.073e-3
1.838e+3, -1.070e-3
1.839e+3, -1.071e-3
1.839e+3, -1.068e-3
1.840e+3, -1.068e-3
1.840e+3, -1.067e-3
1.840e+3, -1.065e-3
1.841e+3, -1.063e-3
1.841e+3, -1.063e-3
1.842e+3, -1.060e-3
1.842e+3, -1.064e-3
1.842e+3, -1.062e-3
1.843e+3, -1.065e-3
1.843e+3, -1.064e-3
1.844e+3, -1.116e-3
1.844e+3, -1.112e-3
1.844e+3, -1.111e-3
1.845e+3, -1.109e-3
1.845e+3, -1.105e-3
1.846e+3, -1.108e-3
1.846e+3, -1.104e-3
1.846e+3, -1.101e-3
1.847e+3, -1.098e-3
1.847e+3, -1.097e-3
1.848e+3, -1.100e-3
1.848e+3, -1.100e-3
1.848e+3, -1.098e-3
1.849e+3, -1.095e-3
1.849e+3, -1.090e-3
1.850e+3, -1.087e-3
1.850e+3, -1.098e-3
1.850e+3, -1.100e-3
1.851e+3, -1.109e-3
1.851e+3, -1.108e-3
1.852e+3, -1.105e-3
1.852e+3, -1.103e-3
1.852e+3, -1.104e-3
1.853e+3, -1.098e-3
1.853e+3, -1.152e-3
1.854e+3, -1.171e-3
1.854e+3, -1.166e-3
1.854e+3, -1.161e-3
1.855e+3, -1.160e-3
1.855e+3, -1.157e-3
1.856e+3, -1.156e-3
1.856e+3, -1.154e-3
1.856e+3, -1.160e-3
1.857e+3, -1.165e-3
1.857e+3, -1.160e-3
1.858e+3, -1.156e-3
1.858e+3, -1.154e-3
1.858e+3, -1.155e-3
1.859e+3, -1.153e-3
1.859e+3, -1.151e-3
1.860e+3, -1.155e-3
1.860e+3, -1.155e-3
1.860e+3, -1.156e-3
1.861e+3, -1.153e-3
1.861e+3, -1.153e-3
1.862e+3, -1.156e-3
1.862e+3, -1.152e-3
1.862e+3, -1.153e-3
1.863e+3, -1.152e-3
1.863e+3, -1.151e-3
1.864e+3, -1.149e-3
1.864e+3, -1.148e-3
1.864e+3, -1.146e-3
1.865e+3, -1.144e-3
1.865e+3, -1.143e-3
1.866e+3, -1.143e-3
1.866e+3, -1.141e-3
1.866e+3, -1.138e-3
1.867e+3, -1.134e-3
1.867e+3, -1.134e-3
1.868e+3, -1.130e-3
1.868e+3, -1.131e-3
1.868e+3, -1.127e-3
1.869e+3, -1.125e-3
1.869e+3, -1.126e-3
1.870e+3, -1.128e-3
1.870e+3, -1.129e-3
1.870e+3, -1.128e-3
1.871e+3, -1.123e-3
1.871e+3, -1.122e-3
1.872e+3, -1.124e-3
1.872e+3, -1.132e-3
1.872e+3, -1.130e-3
1.873e+3, -1.128e-3
1.873e+3, -1.126e-3
1.874e+3, -1.123e-3
1.874e+3, -1.125e-3
1.874e+3, -1.127e-3
1.875e+3, -1.142e-3
1.875e+3, -1.140e-3
1.876e+3, -1.138e-3
1.876e+3, -1.137e-3
1.876e+3, -1.135e-3
1.877e+3, -1.135e-3
1.877e+3, -1.146e-3
1.878e+3, -1.145e-3
1.878e+3, -1.143e-3
1.878e+3, -1.143e-3
1.879e+3, -1.139e-3
1.879e+3, -1.137e-3
1.880e+3, -1.129e-3
1.880e+3, -1.140e-3
1.880e+3, -1.133e-3
1.881e+3, -1.131e-3
1.881e+3, -1.132e-3
1.882e+3, -1.139e-3
1.882e+3, -1.138e-3
1.882e+3, -1.136e-3
1.883e+3, -1.130e-3
1.883e+3, -1.134e-3
1.884e+3, -1.130e-3
1.884e+3, -1.128e-3
1.884e+3, -1.130e-3
1.885e+3, -1.128e-3
1.885e+3, -1.140e-3
1.886e+3, -1.138e-3
1.886e+3, -1.137e-3
1.886e+3, -1.135e-3
1.887e+3, -1.135e-3
1.887e+3, -1.132e-3
1.888e+3, -1.132e-3
1.888e+3, -1.129e-3
1.888e+3, -1.132e-3
1.889e+3, -1.133e-3
1.889e+3, -1.130e-3
1.890e+3, -1.128e-3
1.890e+3, -1.127e-3
1.890e+3, -1.128e-3
1.891e+3, -1.127e-3
1.891e+3, -1.127e-3
1.892e+3, -1.125e-3
1.892e+3, -1.123e-3
1.892e+3, -1.121e-3
1.893e+3, -1.118e-3
1.893e+3, -1.118e-3
1.894e+3, -1.115e-3
1.894e+3, -1.119e-3
1.894e+3, -1.115e-3
1.895e+3, -1.114e-3
1.895e+3, -1.114e-3
1.896e+3, -1.115e-3
1.896e+3, -1.111e-3
1.896e+3, -1.108e-3
1.897e+3, -1.105e-3
1.897e+3, -1.103e-3
1.898e+3, -1.100e-3
1.898e+3, -1.106e-3
1.898e+3, -1.105e-3
1.899e+3, -1.100e-3
1.899e+3, -1.099e-3
1.900e+3, -1.108e-3
1.900e+3, -1.106e-3
1.900e+3, -1.108e-3
1.901e+3, -1.102e-3
1.901e+3, -1.102e-3
1.902e+3, -1.101e-3
1.902e+3, -1.095e-3
1.902e+3, -1.090e-3
1.903e+3, -1.092e-3
1.903e+3, -1.096e-3
1.904e+3, -1.100e-3
1.904e+3, -1.098e-3
1.904e+3, -1.097e-3
1.905e+3, -1.095e-3
1.905e+3, -1.094e-3
1.906e+3, -1.092e-3
1.906e+3, -1.093e-3
1.906e+3, -1.090e-3
1.907e+3, -1.086e-3
1.907e+3, -1.084e-3
1.908e+3, -1.087e-3
1.908e+3, -1.084e-3
1.908e+3, -1.083e-3
1.909e+3, -1.083e-3
1.909e+3, -1.091e-3
1.910e+3, -1.090e-3
1.910e+3, -1.088e-3
1.910e+3, -1.088e-3
1.911e+3, -1.088e-3
1.911e+3, -1.086e-3
1.912e+3, -1.083e-3
1.912e+3, -1.090e-3
1.912e+3, -1.088e-3
1.913e+3, -1.086e-3
1.913e+3, -1.085e-3
1.914e+3, -1.087e-3
1.914e+3, -1.089e-3
1.914e+3, -1.088e-3
1.915e+3, -1.094e-3
1.915e+3, -1.094e-3
1.916e+3, -1.093e-3
1.916e+3, -1.090e-3
1.916e+3, -1.088e-3
1.917e+3, -1.088e-3
1.917e+3, -1.089e-3
1.918e+3, -1.088e-3
1.918e+3, -1.086e-3
1.918e+3, -1.088e-3
1.919e+3, -1.089e-3
1.919e+3, -1.087e-3
1.920e+3, -1.088e-3
1.920e+3, -1.086e-3
1.920e+3, -1.088e-3
1.921e+3, -1.087e-3
1.921e+3, -1.085e-3
1.922e+3, -1.082e-3
1.922e+3, -1.079e-3
1.922e+3, -1.080e-3
1.923e+3, -1.078e-3
1.923e+3, -1.078e-3
1.924e+3, -1.076e-3
1.924e+3, -1.086e-3
1.924e+3, -1.084e-3
1.925e+3, -1.085e-3
1.925e+3, -1.083e-3
1.926e+3, -1.081e-3
1.926e+3, -1.080e-3
1.926e+3, -1.077e-3
1.927e+3, -1.075e-3
1.927e+3, -1.073e-3
1.928e+3, -1.074e-3
1.928e+3, -1.074e-3
1.928e+3, -1.071e-3
1.929e+3, -1.075e-3
1.929e+3, -1.077e-3
1.930e+3, -1.073e-3
1.930e+3, -1.069e-3
1.930e+3, -1.067e-3
1.931e+3, -1.065e-3
1.931e+3, -1.065e-3
1.932e+3, -1.064e-3
1.932e+3, -1.063e-3
1.932e+3, -1.064e-3
1.933e+3, -1.067e-3
1.933e+3, -1.066e-3
1.934e+3, -1.063e-3
1.934e+3, -1.061e-3
1.934e+3, -1.061e-3
1.935e+3, -1.061e-3
1.935e+3, -1.058e-3
1.936e+3, -1.057e-3
1.936e+3, -1.056e-3
1.936e+3, -1.054e-3
1.937e+3, -1.061e-3
1.937e+3, -1.061e-3
1.938e+3, -1.059e-3
1.938e+3, -1.057e-3
1.938e+3, -1.055e-3
1.939e+3, -1.062e-3
1.939e+3, -1.062e-3
1.940e+3, -1.061e-3
1.940e+3, -1.059e-3
1.940e+3, -1.057e-3
1.941e+3, -1.055e-3
1.941e+3, -1.055e-3
1.942e+3, -1.052e-3
1.942e+3, -1.051e-3
1.942e+3, -1.050e-3
1.943e+3, -1.048e-3
1.943e+3, -1.046e-3
1.944e+3, -1.044e-3
1.944e+3, -1.041e-3
1.944e+3, -1.049e-3
1.945e+3, -1.049e-3
1.945e+3, -1.054e-3
1.946e+3, -1.054e-3
1.946e+3, -1.056e-3
1.946e+3, -1.056e-3
1.947e+3, -1.055e-3
1.947e+3, -1.054e-3
1.948e+3, -1.052e-3
1.948e+3, -1.051e-3
1.948e+3, -1.050e-3
1.949e+3, -1.049e-3
1.949e+3, -1.046e-3
1.950e+3, -1.043e-3
1.950e+3, -1.049e-3
1.950e+3, -1.046e-3
1.951e+3, -1.044e-3
1.951e+3, -1.044e-3
1.952e+3, -1.043e-3
1.952e+3, -1.046e-3
1.952e+3, -1.041e-3
1.953e+3, -1.042e-3
1.953e+3, -1.040e-3
1.954e+3, -1.042e-3
1.954e+3, -1.039e-3
1.954e+3, -1.051e-3
1.955e+3, -1.109e-3
1.955e+3, -1.105e-3
1.956e+3, -1.099e-3
1.956e+3, -1.101e-3
1.956e+3, -1.098e-3
1.957e+3, -1.094e-3
1.957e+3, -1.099e-3
1.958e+3, -1.094e-3
1.958e+3, -1.093e-3
1.958e+3, -1.093e-3
1.959e+3, -1.094e-3
1.959e+3, -1.093e-3
1.960e+3, -1.090e-3
1.960e+3, -1.089e-3
1.960e+3, -1.087e-3
1.961e+3, -1.084e-3
1.961e+3, -1.083e-3
1.962e+3, -1.081e-3
1.962e+3, -1.082e-3
1.962e+3, -1.089e-3
1.963e+3, -1.110e-3
1.963e+3, -1.103e-3
1.964e+3, -1.103e-3
1.964e+3, -1.099e-3
1.964e+3, -1.096e-3
1.965e+3, -1.091e-3
1.965e+3, -1.089e-3
1.966e+3, -1.089e-3
1.966e+3, -1.094e-3
1.966e+3, -1.090e-3
1.967e+3, -1.092e-3
1.967e+3, -1.091e-3
1.968e+3, -1.099e-3
1.968e+3, -1.097e-3
1.968e+3, -1.095e-3
1.969e+3, -1.093e-3
1.969e+3, -1.091e-3
1.970e+3, -1.090e-3
1.970e+3, -1.088e-3
1.970e+3, -1.087e-3
1.971e+3, -1.084e-3
1.971e+3, -1.080e-3
1.972e+3, -1.082e-3
1.972e+3, -1.080e-3
1.972e+3, -1.077e-3
1.973e+3, -1.081e-3
1.973e+3, -1.079e-3
1.974e+3, -1.078e-3
1.974e+3, -1.073e-3
1.974e+3, -1.070e-3
1.975e+3, -1.073e-3
1.975e+3, -1.071e-3
1.976e+3, -1.068e-3
1.976e+3, -1.067e-3
1.976e+3, -1.068e-3
1.977e+3, -1.064e-3
1.977e+3, -1.059e-3
1.978e+3, -1.063e-3
1.978e+3, -1.060e-3
1.978e+3, -1.059e-3
1.979e+3, -1.059e-3
1.979e+3, -1.061e-3
1.980e+3, -1.057e-3
1.980e+3, -1.061e-3
1.980e+3, -1.073e-3
1.981e+3, -1.070e-3
1.981e+3, -1.066e-3
1.982e+3, -1.064e-3
1.982e+3, -1.066e-3
1.982e+3, -1.062e-3
1.983e+3, -1.060e-3
1.983e+3, -1.056e-3
1.984e+3, -1.054e-3
1.984e+3, -1.051e-3
1.984e+3, -1.050e-3
1.985e+3, -1.048e-3
1.985e+3, -1.045e-3
1.986e+3, -1.048e-3
1.986e+3, -1.045e-3
1.986e+3, -1.047e-3
1.987e+3, -1.046e-3
1.987e+3, -1.046e-3
1.988e+3, -1.042e-3
1.988e+3, -1.038e-3
1.988e+3, -1.036e-3
1.989e+3, -1.062e-3
1.989e+3, -1.060e-3
1.990e+3, -1.056e-3
1.990e+3, -1.058e-3
1.990e+3, -1.054e-3
1.991e+3, -1.053e-3
1.991e+3, -1.051e-3
1.992e+3, -1.056e-3
1.992e+3, -1.057e-3
1.992e+3, -1.055e-3
1.993e+3, -1.053e-3
1.993e+3, -1.056e-3
1.994e+3, -1.054e-3
1.994e+3, -1.054e-3
1.994e+3, -1.054e-3
1.995e+3, -1.058e-3
1.995e+3, -1.056e-3
1.996e+3, -1.057e-3
1.996e+3, -1.055e-3
1.996e+3, -1.051e-3
1.997e+3, -1.049e-3
1.997e+3, -1.046e-3
1.998e+3, -1.046e-3
1.998e+3, -1.046e-3
1.998e+3, -1.044e-3
1.999e+3, -1.042e-3
1.999e+3, -1.040e-3
2.000e+3, -1.039e-3
2.000e+3, -1.038e-3
2.000e+3, -1.035e-3
2.001e+3, -1.035e-3
2.001e+3, -1.033e-3
2.002e+3, -1.030e-3
2.002e+3, -1.029e-3
2.002e+3, -1.027e-3
2.003e+3, -1.026e-3
2.003e+3, -1.024e-3
2.004e+3, -1.022e-3
2.004e+3, -1.020e-3
2.004e+3, -1.019e-3
2.005e+3, -1.016e-3
2.005e+3, -1.014e-3
2.006e+3, -1.015e-3
2.006e+3, -1.013e-3
2.006e+3, -1.010e-3
2.007e+3, -1.007e-3
2.007e+3, -1.017e-3
2.008e+3, -1.014e-3
2.008e+3, -1.012e-3
2.008e+3, -1.012e-3
2.009e+3, -1.007e-3
2.009e+3, -1.014e-3
2.010e+3, -1.017e-3
2.010e+3, -1.029e-3
2.010e+3, -1.028e-3
2.011e+3, -1.024e-3
2.011e+3, -1.020e-3
2.012e+3, -1.018e-3
2.012e+3, -1.017e-3
2.012e+3, -1.016e-3
2.013e+3, -1.015e-3
2.013e+3, -1.014e-3
2.014e+3, -1.009e-3
2.014e+3, -1.008e-3
2.014e+3, -1.006e-3
2.015e+3, -1.007e-3
2.015e+3, -1.007e-3
2.016e+3, -1.010e-3
2.016e+3, -1.010e-3
2.016e+3, -1.007e-3
2.017e+3, -1.006e-3
2.017e+3, -1.041e-3
2.018e+3, -1.122e-3
2.018e+3, -1.117e-3
2.018e+3, -1.114e-3
2.019e+3, -1.110e-3
2.019e+3, -1.109e-3
2.020e+3, -1.107e-3
2.020e+3, -1.105e-3
2.020e+3, -1.105e-3
2.021e+3, -1.105e-3
2.021e+3, -1.103e-3
2.022e+3, -1.102e-3
2.022e+3, -1.100e-3
2.022e+3, -1.098e-3
2.023e+3, -1.098e-3
2.023e+3, -1.096e-3
2.024e+3, -1.101e-3
2.024e+3, -1.098e-3
2.024e+3, -1.096e-3
2.025e+3, -1.094e-3
2.025e+3, -1.095e-3
2.026e+3, -1.094e-3
2.026e+3, -1.091e-3
2.026e+3, -1.090e-3
2.027e+3, -1.089e-3
2.027e+3, -1.089e-3
2.028e+3, -1.095e-3
2.028e+3, -1.093e-3
2.028e+3, -1.093e-3
2.029e+3, -1.088e-3
2.029e+3, -1.102e-3
2.030e+3, -1.099e-3
2.030e+3, -1.096e-3
2.030e+3, -1.095e-3
2.031e+3, -1.096e-3
2.031e+3, -1.098e-3
2.032e+3, -1.096e-3
2.032e+3, -1.096e-3
2.032e+3, -1.094e-3
2.033e+3, -1.095e-3
2.033e+3, -1.092e-3
2.034e+3, -1.089e-3
2.034e+3, -1.094e-3
2.034e+3, -1.091e-3
2.035e+3, -1.090e-3
2.035e+3, -1.088e-3
2.036e+3, -1.085e-3
2.036e+3, -1.083e-3
2.036e+3, -1.088e-3
2.037e+3, -1.122e-3
2.037e+3, -1.118e-3
2.038e+3, -1.114e-3
2.038e+3, -1.113e-3
2.038e+3, -1.109e-3
2.039e+3, -1.106e-3
2.039e+3, -1.113e-3
2.040e+3, -1.114e-3
2.040e+3, -1.112e-3
2.040e+3, -1.112e-3
2.041e+3, -1.109e-3
2.041e+3, -1.106e-3
2.042e+3, -1.103e-3
2.042e+3, -1.109e-3
2.042e+3, -1.112e-3
2.043e+3, -1.112e-3
2.043e+3, -1.112e-3
2.044e+3, -1.110e-3
2.044e+3, -1.110e-3
2.044e+3, -1.107e-3
2.045e+3, -1.107e-3
2.045e+3, -1.106e-3
2.046e+3, -1.105e-3
2.046e+3, -1.104e-3
2.046e+3, -1.103e-3
2.047e+3, -1.100e-3
2.047e+3, -1.098e-3
2.048e+3, -1.096e-3
2.048e+3, -1.096e-3
2.048e+3, -1.106e-3
2.049e+3, -1.104e-3
2.049e+3, -1.103e-3
2.050e+3, -1.102e-3
2.050e+3, -1.102e-3
2.050e+3, -1.100e-3
2.051e+3, -1.096e-3
2.051e+3, -1.095e-3
2.052e+3, -1.092e-3
2.052e+3, -1.094e-3
2.052e+3, -1.091e-3
2.053e+3, -1.094e-3
2.053e+3, -1.093e-3
2.054e+3, -1.092e-3
2.054e+3, -1.089e-3
2.054e+3, -1.090e-3
2.055e+3, -1.087e-3
2.055e+3, -1.088e-3
2.056e+3, -1.086e-3
2.056e+3, -1.085e-3
2.056e+3, -1.081e-3
2.057e+3, -1.081e-3
2.057e+3, -1.081e-3
2.058e+3, -1.078e-3
2.058e+3, -1.077e-3
2.058e+3, -1.073e-3
2.059e+3, -1.075e-3
2.059e+3, -1.076e-3
2.060e+3, -1.074e-3
2.060e+3, -1.072e-3
2.060e+3, -1.067e-3
2.061e+3, -1.071e-3
2.061e+3, -1.086e-3
2.062e+3, -1.091e-3
2.062e+3, -1.091e-3
2.062e+3, -1.089e-3
2.063e+3, -1.088e-3
2.063e+3, -1.087e-3
2.064e+3, -1.087e-3
2.064e+3, -1.085e-3
2.064e+3, -1.083e-3
2.065e+3, -1.083e-3
2.065e+3, -1.080e-3
2.066e+3, -1.078e-3
2.066e+3, -1.079e-3
2.066e+3, -1.076e-3
2.067e+3, -1.072e-3
2.067e+3, -1.072e-3
2.068e+3, -1.074e-3
2.068e+3, -1.073e-3
2.068e+3, -1.068e-3
2.069e+3, -1.068e-3
2.069e+3, -1.065e-3
2.070e+3, -1.063e-3
2.070e+3, -1.062e-3
2.070e+3, -1.070e-3
2.071e+3, -1.069e-3
2.071e+3, -1.067e-3
2.072e+3, -1.066e-3
2.072e+3, -1.062e-3
2.072e+3, -1.068e-3
2.073e+3, -1.064e-3
2.073e+3, -1.065e-3
2.074e+3, -1.063e-3
2.074e+3, -1.060e-3
2.074e+3, -1.060e-3
2.075e+3, -1.057e-3
2.075e+3, -1.055e-3
2.076e+3, -1.070e-3
2.076e+3, -1.067e-3
2.076e+3, -1.065e-3
2.077e+3, -1.063e-3
2.077e+3, -1.063e-3
2.078e+3, -1.063e-3
2.078e+3, -1.065e-3
2.078e+3, -1.064e-3
2.079e+3, -1.062e-3
2.079e+3, -1.060e-3
2.080e+3, -1.057e-3
2.080e+3, -1.055e-3
2.080e+3, -1.052e-3
2.081e+3, -1.055e-3
2.081e+3, -1.054e-3
2.082e+3, -1.058e-3
2.082e+3, -1.057e-3
2.082e+3, -1.056e-3
2.083e+3, -1.052e-3
2.083e+3, -1.052e-3
2.084e+3, -1.050e-3
2.084e+3, -1.049e-3
2.084e+3, -1.049e-3
2.085e+3, -1.050e-3
2.085e+3, -1.049e-3
2.086e+3, -1.044e-3
2.086e+3, -1.043e-3
2.086e+3, -1.045e-3
2.087e+3, -1.042e-3
2.087e+3, -1.042e-3
2.088e+3, -1.038e-3
2.088e+3, -1.038e-3
2.088e+3, -1.039e-3
2.089e+3, -1.037e-3
2.089e+3, -1.037e-3
2.090e+3, -1.034e-3
2.090e+3, -1.048e-3
2.090e+3, -1.039e-3
2.091e+3, -1.091e-3
2.091e+3, -1.088e-3
2.092e+3, -1.089e-3
2.092e+3, -1.086e-3
2.092e+3, -1.087e-3
2.093e+3, -1.085e-3
2.093e+3, -1.094e-3
2.094e+3, -1.095e-3
2.094e+3, -1.096e-3
2.094e+3, -1.094e-3
2.095e+3, -1.090e-3
2.095e+3, -1.087e-3
2.096e+3, -1.089e-3
2.096e+3, -1.091e-3
2.096e+3, -1.099e-3
2.097e+3, -1.097e-3
2.097e+3, -1.120e-3
2.098e+3, -1.118e-3
2.098e+3, -1.116e-3
2.098e+3, -1.115e-3
2.099e+3, -1.113e-3
2.099e+3, -1.112e-3
2.100e+3, -1.112e-3
2.100e+3, -1.110e-3
2.100e+3, -1.107e-3
2.101e+3, -1.106e-3
2.101e+3, -1.103e-3
2.102e+3, -1.101e-3
2.102e+3, -1.101e-3
2.103e+3, -1.101e-3
2.103e+3, -1.104e-3
2.103e+3, -1.103e-3
2.104e+3, -1.102e-3
2.104e+3, -1.099e-3
2.105e+3, -1.112e-3
2.105e+3, -1.111e-3
2.105e+3, -1.109e-3
2.106e+3, -1.108e-3
2.106e+3, -1.106e-3
2.107e+3, -1.104e-3
2.107e+3, -1.102e-3
2.107e+3, -1.102e-3
2.108e+3, -1.101e-3
2.108e+3, -1.098e-3
2.109e+3, -1.096e-3
2.109e+3, -1.097e-3
2.109e+3, -1.097e-3
2.110e+3, -1.096e-3
2.110e+3, -1.092e-3
2.111e+3, -1.086e-3
2.111e+3, -1.093e-3
2.111e+3, -1.107e-3
2.112e+3, -1.113e-3
2.112e+3, -1.112e-3
2.113e+3, -1.110e-3
2.113e+3, -1.107e-3
2.113e+3, -1.108e-3
2.114e+3, -1.106e-3
2.114e+3, -1.105e-3
2.115e+3, -1.101e-3
2.115e+3, -1.100e-3
2.115e+3, -1.100e-3
2.116e+3, -1.098e-3
2.116e+3, -1.098e-3
2.117e+3, -1.097e-3
2.117e+3, -1.096e-3
2.117e+3, -1.105e-3
2.118e+3, -1.100e-3
2.118e+3, -1.100e-3
2.119e+3, -1.098e-3
2.119e+3, -1.097e-3
2.119e+3, -1.097e-3
2.120e+3, -1.097e-3
2.120e+3, -1.095e-3
2.121e+3, -1.095e-3
2.121e+3, -1.093e-3
2.121e+3, -1.091e-3
2.122e+3, -1.090e-3
2.122e+3, -1.087e-3
2.123e+3, -1.098e-3
2.123e+3, -1.094e-3
2.123e+3, -1.091e-3
2.124e+3, -1.091e-3
2.124e+3, -1.089e-3
2.125e+3, -1.092e-3
2.125e+3, -1.090e-3
2.125e+3, -1.091e-3
2.126e+3, -1.092e-3
2.126e+3, -1.134e-3
2.127e+3, -1.127e-3
2.127e+3, -1.125e-3
2.127e+3, -1.123e-3
2.128e+3, -1.124e-3
2.128e+3, -1.119e-3
2.129e+3, -1.117e-3
2.129e+3, -1.112e-3
2.129e+3, -1.105e-3
2.130e+3, -1.116e-3
2.130e+3, -1.112e-3
2.131e+3, -1.122e-3
2.131e+3, -1.120e-3
2.131e+3, -1.119e-3
2.132e+3, -1.116e-3
2.132e+3, -1.129e-3
2.133e+3, -1.130e-3
2.133e+3, -1.129e-3
2.133e+3, -1.127e-3
2.134e+3, -1.124e-3
2.134e+3, -1.120e-3
2.135e+3, -1.118e-3
2.135e+3, -1.115e-3
2.135e+3, -1.112e-3
2.136e+3, -1.112e-3
2.136e+3, -1.124e-3
2.137e+3, -1.123e-3
2.137e+3, -1.120e-3
2.137e+3, -1.120e-3
2.138e+3, -1.117e-3
2.138e+3, -1.115e-3
2.139e+3, -1.111e-3
2.139e+3, -1.116e-3
2.139e+3, -1.112e-3
2.140e+3, -1.109e-3
2.140e+3, -1.107e-3
2.141e+3, -1.107e-3
2.141e+3, -1.107e-3
2.141e+3, -1.110e-3
2.142e+3, -1.110e-3
2.142e+3, -1.107e-3
2.143e+3, -1.106e-3
2.143e+3, -1.108e-3
2.143e+3, -1.107e-3
2.144e+3, -1.105e-3
2.144e+3, -1.104e-3
2.145e+3, -1.103e-3
2.145e+3, -1.101e-3
2.145e+3, -1.101e-3
2.146e+3, -1.100e-3
2.146e+3, -1.098e-3
2.147e+3, -1.097e-3
2.147e+3, -1.094e-3
2.147e+3, -1.091e-3
2.148e+3, -1.090e-3
2.148e+3, -1.088e-3
2.149e+3, -1.088e-3
2.149e+3, -1.091e-3
2.149e+3, -1.086e-3
2.150e+3, -1.082e-3
2.150e+3, -1.085e-3
2.151e+3, -1.102e-3
2.151e+3, -1.103e-3
2.151e+3, -1.105e-3
2.152e+3, -1.101e-3
2.152e+3, -1.098e-3
2.153e+3, -1.097e-3
2.153e+3, -1.096e-3
2.153e+3, -1.100e-3
2.154e+3, -1.096e-3
2.154e+3, -1.097e-3
2.155e+3, -1.097e-3
2.155e+3, -1.096e-3
2.155e+3, -1.097e-3
2.156e+3, -1.095e-3
2.156e+3, -1.105e-3
2.157e+3, -1.108e-3
2.157e+3, -1.106e-3
2.157e+3, -1.107e-3
2.158e+3, -1.108e-3
2.158e+3, -1.103e-3
2.159e+3, -1.102e-3
2.159e+3, -1.103e-3
2.159e+3, -1.101e-3
2.160e+3, -1.101e-3
2.160e+3, -1.099e-3
2.161e+3, -1.099e-3
2.161e+3, -1.094e-3
2.161e+3, -1.088e-3
2.162e+3, -1.085e-3
2.162e+3, -1.094e-3
2.163e+3, -1.092e-3
2.163e+3, -1.088e-3
2.163e+3, -1.090e-3
2.164e+3, -1.103e-3
2.164e+3, -1.099e-3
2.165e+3, -1.096e-3
2.165e+3, -1.095e-3
2.165e+3, -1.093e-3
2.166e+3, -1.091e-3
2.166e+3, -1.097e-3
2.167e+3, -1.098e-3
2.167e+3, -1.094e-3
2.167e+3, -1.094e-3
2.168e+3, -1.092e-3
2.168e+3, -1.088e-3
2.169e+3, -1.089e-3
2.169e+3, -1.093e-3
2.169e+3, -1.089e-3
2.170e+3, -1.087e-3
2.170e+3, -1.085e-3
2.171e+3, -1.086e-3
2.171e+3, -1.085e-3
2.171e+3, -1.084e-3
2.172e+3, -1.083e-3
2.172e+3, -1.083e-3
2.173e+3, -1.080e-3
2.173e+3, -1.077e-3
2.173e+3, -1.077e-3
2.174e+3, -1.078e-3
2.174e+3, -1.075e-3
2.175e+3, -1.084e-3
2.175e+3, -1.084e-3
2.175e+3, -1.081e-3
2.176e+3, -1.081e-3
2.176e+3, -1.080e-3
2.177e+3, -1.078e-3
2.177e+3, -1.075e-3
2.177e+3, -1.075e-3
2.178e+3, -1.082e-3
2.178e+3, -1.080e-3
2.179e+3, -1.078e-3
2.179e+3, -1.077e-3
2.179e+3, -1.074e-3
2.180e+3, -1.075e-3
2.180e+3, -1.078e-3
2.181e+3, -1.075e-3
2.181e+3, -1.074e-3
2.181e+3, -1.071e-3
2.182e+3, -1.070e-3
2.182e+3, -1.070e-3
2.183e+3, -1.067e-3
2.183e+3, -1.067e-3
2.183e+3, -1.068e-3
2.184e+3, -1.065e-3
2.184e+3, -1.064e-3
2.185e+3, -1.062e-3
2.185e+3, -1.061e-3
2.185e+3, -1.060e-3
2.186e+3, -1.071e-3
2.186e+3, -1.069e-3
2.187e+3, -1.067e-3
2.187e+3, -1.065e-3
2.187e+3, -1.064e-3
2.188e+3, -1.062e-3
2.188e+3, -1.060e-3
2.189e+3, -1.058e-3
2.189e+3, -1.059e-3
2.189e+3, -1.057e-3
2.190e+3, -1.053e-3
2.190e+3, -1.067e-3
2.191e+3, -1.072e-3
2.191e+3, -1.070e-3
2.191e+3, -1.069e-3
2.192e+3, -1.068e-3
2.192e+3, -1.066e-3
2.193e+3, -1.069e-3
2.193e+3, -1.066e-3
2.193e+3, -1.064e-3
2.194e+3, -1.060e-3
2.194e+3, -1.059e-3
2.195e+3, -1.060e-3
2.195e+3, -1.060e-3
2.195e+3, -1.057e-3
2.196e+3, -1.068e-3
2.196e+3, -1.067e-3
2.197e+3, -1.066e-3
2.197e+3, -1.066e-3
2.197e+3, -1.065e-3
2.198e+3, -1.065e-3
2.198e+3, -1.064e-3
2.199e+3, -1.062e-3
2.199e+3, -1.061e-3
2.199e+3, -1.061e-3
2.200e+3, -1.058e-3
2.200e+3, -1.059e-3
2.201e+3, -1.058e-3
2.201e+3, -1.058e-3
2.201e+3, -1.054e-3
2.202e+3, -1.052e-3
2.202e+3, -1.100e-3
2.203e+3, -1.100e-3
2.203e+3, -1.097e-3
2.203e+3, -1.098e-3
2.204e+3, -1.093e-3
2.204e+3, -1.093e-3
2.205e+3, -1.090e-3
2.205e+3, -1.089e-3
2.205e+3, -1.089e-3
2.206e+3, -1.091e-3
2.206e+3, -1.089e-3
2.207e+3, -1.087e-3
2.207e+3, -1.087e-3
2.207e+3, -1.088e-3
2.208e+3, -1.083e-3
2.208e+3, -1.081e-3
2.209e+3, -1.079e-3
2.209e+3, -1.080e-3
2.209e+3, -1.078e-3
2.210e+3, -1.079e-3
2.210e+3, -1.077e-3
2.211e+3, -1.078e-3
2.211e+3, -1.076e-3
2.211e+3, -1.075e-3
2.212e+3, -1.076e-3
2.212e+3, -1.075e-3
2.213e+3, -1.080e-3
2.213e+3, -1.079e-3
2.213e+3, -1.075e-3
2.214e+3, -1.075e-3
2.214e+3, -1.076e-3
2.215e+3, -1.074e-3
2.215e+3, -1.072e-3
2.215e+3, -1.071e-3
2.216e+3, -1.070e-3
2.216e+3, -1.068e-3
2.217e+3, -1.067e-3
2.217e+3, -1.071e-3
2.217e+3, -1.071e-3
2.218e+3, -1.073e-3
2.218e+3, -1.070e-3
2.219e+3, -1.070e-3
2.219e+3, -1.068e-3
2.219e+3, -1.068e-3
2.220e+3, -1.068e-3
2.220e+3, -1.065e-3
2.221e+3, -1.065e-3
2.221e+3, -1.064e-3
2.221e+3, -1.063e-3
2.222e+3, -1.063e-3
2.222e+3, -1.061e-3
2.223e+3, -1.061e-3
2.223e+3, -1.061e-3
2.223e+3, -1.061e-3
2.224e+3, -1.058e-3
2.224e+3, -1.057e-3
2.225e+3, -1.057e-3
2.225e+3, -1.059e-3
2.225e+3, -1.057e-3
2.226e+3, -1.054e-3
2.226e+3, -1.055e-3
2.227e+3, -1.053e-3
2.227e+3, -1.052e-3
2.227e+3, -1.051e-3
2.228e+3, -1.050e-3
2.228e+3, -1.052e-3
2.229e+3, -1.050e-3
2.229e+3, -1.052e-3
2.229e+3, -1.073e-3
2.230e+3, -1.083e-3
2.230e+3, -1.081e-3
2.231e+3, -1.079e-3
2.231e+3, -1.077e-3
2.231e+3, -1.076e-3
2.232e+3, -1.073e-3
2.232e+3, -1.075e-3
2.233e+3, -1.075e-3
2.233e+3, -1.073e-3
2.233e+3, -1.071e-3
2.234e+3, -1.068e-3
2.234e+3, -1.066e-3
2.235e+3, -1.070e-3
2.235e+3, -1.066e-3
2.235e+3, -1.064e-3
2.236e+3, -1.103e-3
2.236e+3, -1.094e-3
2.237e+3, -1.091e-3
2.237e+3, -1.088e-3
2.237e+3, -1.086e-3
2.238e+3, -1.084e-3
2.238e+3, -1.082e-3
2.239e+3, -1.086e-3
2.239e+3, -1.085e-3
2.239e+3, -1.085e-3
2.240e+3, -1.085e-3
2.240e+3, -1.080e-3
2.241e+3, -1.077e-3
2.241e+3, -1.075e-3
2.241e+3, -1.074e-3
2.242e+3, -1.082e-3
2.242e+3, -1.089e-3
2.243e+3, -1.090e-3
2.243e+3, -1.087e-3
2.243e+3, -1.090e-3
2.244e+3, -1.092e-3
2.244e+3, -1.089e-3
2.245e+3, -1.088e-3
2.245e+3, -1.084e-3
2.245e+3, -1.088e-3
2.246e+3, -1.085e-3
2.246e+3, -1.088e-3
2.247e+3, -1.084e-3
2.247e+3, -1.085e-3
2.247e+3, -1.083e-3
2.248e+3, -1.082e-3
2.248e+3, -1.081e-3
2.249e+3, -1.077e-3
2.249e+3, -1.077e-3
2.249e+3, -1.089e-3
2.250e+3, -1.086e-3
2.250e+3, -1.089e-3
2.251e+3, -1.087e-3
2.251e+3, -1.087e-3
2.251e+3, -1.086e-3
2.252e+3, -1.083e-3
2.252e+3, -1.082e-3
2.253e+3, -1.080e-3
2.253e+3, -1.077e-3
2.253e+3, -1.086e-3
2.254e+3, -1.083e-3
2.254e+3, -1.086e-3
2.255e+3, -1.084e-3
2.255e+3, -1.081e-3
2.255e+3, -1.081e-3
2.256e+3, -1.081e-3
2.256e+3, -1.080e-3
2.257e+3, -1.081e-3
2.257e+3, -1.080e-3
2.257e+3, -1.077e-3
2.258e+3, -1.076e-3
2.258e+3, -1.075e-3
2.259e+3, -1.074e-3
2.259e+3, -1.071e-3
2.259e+3, -1.073e-3
2.260e+3, -1.072e-3
2.260e+3, -1.069e-3
2.261e+3, -1.069e-3
2.261e+3, -1.067e-3
2.261e+3, -1.067e-3
2.262e+3, -1.066e-3
2.262e+3, -1.061e-3
2.263e+3, -1.061e-3
2.263e+3, -1.059e-3
2.263e+3, -1.056e-3
2.264e+3, -1.057e-3
2.264e+3, -1.060e-3
2.265e+3, -1.057e-3
2.265e+3, -1.054e-3
2.265e+3, -1.057e-3
2.266e+3, -1.060e-3
2.266e+3, -1.060e-3
2.267e+3, -1.058e-3
2.267e+3, -1.056e-3
2.267e+3, -1.056e-3
2.268e+3, -1.054e-3
2.268e+3, -1.053e-3
2.269e+3, -1.050e-3
2.269e+3, -1.050e-3
2.269e+3, -1.050e-3
2.270e+3, -1.052e-3
2.270e+3, -1.049e-3
2.271e+3, -1.050e-3
2.271e+3, -1.048e-3
2.271e+3, -1.047e-3
2.272e+3, -1.044e-3
2.272e+3, -1.042e-3
2.273e+3, -1.043e-3
2.273e+3, -1.040e-3
2.273e+3, -1.041e-3
2.274e+3, -1.040e-3
2.274e+3, -1.038e-3
2.275e+3, -1.037e-3
2.275e+3, -1.037e-3
2.275e+3, -1.036e-3
2.276e+3, -1.035e-3
2.276e+3, -1.037e-3
2.277e+3, -1.033e-3
2.277e+3, -1.032e-3
2.277e+3, -1.031e-3
2.278e+3, -1.031e-3
2.278e+3, -1.036e-3
2.279e+3, -1.035e-3
2.279e+3, -1.032e-3
2.279e+3, -1.033e-3
2.280e+3, -1.030e-3
2.280e+3, -1.027e-3
2.281e+3, -1.029e-3
2.281e+3, -1.027e-3
2.281e+3, -1.027e-3
2.282e+3, -1.027e-3
2.282e+3, -1.026e-3
2.283e+3, -1.043e-3
2.283e+3, -1.042e-3
2.283e+3, -1.040e-3
2.284e+3, -1.037e-3
2.284e+3, -1.040e-3
2.285e+3, -1.038e-3
2.285e+3, -1.037e-3
2.285e+3, -1.037e-3
2.286e+3, -1.035e-3
2.286e+3, -1.095e-3
2.287e+3, -1.157e-3
2.287e+3, -1.153e-3
2.287e+3, -1.151e-3
2.288e+3, -1.147e-3
2.288e+3, -1.149e-3
2.289e+3, -1.148e-3
2.289e+3, -1.148e-3
2.289e+3, -1.147e-3
2.290e+3, -1.146e-3
2.290e+3, -1.145e-3
2.291e+3, -1.143e-3
2.291e+3, -1.142e-3
2.291e+3, -1.141e-3
2.292e+3, -1.139e-3
2.292e+3, -1.138e-3
2.293e+3, -1.136e-3
2.293e+3, -1.134e-3
2.293e+3, -1.136e-3
2.294e+3, -1.134e-3
2.294e+3, -1.135e-3
2.295e+3, -1.135e-3
2.295e+3, -1.135e-3
2.295e+3, -1.133e-3
2.296e+3, -1.135e-3
2.296e+3, -1.170e-3
2.297e+3, -1.167e-3
2.297e+3, -1.164e-3
2.297e+3, -1.160e-3
2.298e+3, -1.159e-3
2.298e+3, -1.155e-3
2.299e+3, -1.162e-3
2.299e+3, -1.158e-3
2.299e+3, -1.159e-3
2.300e+3, -1.157e-3
2.300e+3, -1.154e-3
2.301e+3, -1.153e-3
2.301e+3, -1.155e-3
2.301e+3, -1.154e-3
2.302e+3, -1.150e-3
2.302e+3, -1.148e-3
2.303e+3, -1.147e-3
2.303e+3, -1.146e-3
2.303e+3, -1.145e-3
2.304e+3, -1.138e-3
2.304e+3, -1.142e-3
2.305e+3, -1.143e-3
2.305e+3, -1.147e-3
2.305e+3, -1.147e-3
2.306e+3, -1.143e-3
2.306e+3, -1.145e-3
2.307e+3, -1.142e-3
2.307e+3, -1.141e-3
2.308e+3, -1.139e-3
2.308e+3, -1.139e-3
2.308e+3, -1.140e-3
2.309e+3, -1.136e-3
2.309e+3, -1.133e-3
2.310e+3, -1.131e-3
2.310e+3, -1.131e-3
2.310e+3, -1.128e-3
2.311e+3, -1.130e-3
2.311e+3, -1.126e-3
2.312e+3, -1.126e-3
2.312e+3, -1.127e-3
2.312e+3, -1.125e-3
2.313e+3, -1.121e-3
2.313e+3, -1.120e-3
2.314e+3, -1.130e-3
2.314e+3, -1.129e-3
2.314e+3, -1.126e-3
2.315e+3, -1.135e-3
2.315e+3, -1.133e-3
2.316e+3, -1.132e-3
2.316e+3, -1.132e-3
2.316e+3, -1.128e-3
2.317e+3, -1.127e-3
2.317e+3, -1.126e-3
2.318e+3, -1.125e-3
2.318e+3, -1.122e-3
2.318e+3, -1.117e-3
2.319e+3, -1.119e-3
2.319e+3, -1.129e-3
2.320e+3, -1.127e-3
2.320e+3, -1.128e-3
2.320e+3, -1.126e-3
2.321e+3, -1.131e-3
2.321e+3, -1.126e-3
2.322e+3, -1.127e-3
2.322e+3, -1.127e-3
2.322e+3, -1.126e-3
2.323e+3, -1.126e-3
2.323e+3, -1.125e-3
2.324e+3, -1.123e-3
2.324e+3, -1.121e-3
2.324e+3, -1.120e-3
2.325e+3, -1.126e-3
2.325e+3, -1.130e-3
2.326e+3, -1.128e-3
2.326e+3, -1.127e-3
2.326e+3, -1.124e-3
2.327e+3, -1.119e-3
2.327e+3, -1.119e-3
2.328e+3, -1.119e-3
2.328e+3, -1.118e-3
2.328e+3, -1.115e-3
2.329e+3, -1.114e-3
2.329e+3, -1.112e-3
2.330e+3, -1.113e-3
2.330e+3, -1.113e-3
2.330e+3, -1.111e-3
2.331e+3, -1.114e-3
2.331e+3, -1.112e-3
2.332e+3, -1.108e-3
2.332e+3, -1.113e-3
2.332e+3, -1.109e-3
2.333e+3, -1.108e-3
2.333e+3, -1.112e-3
2.334e+3, -1.110e-3
2.334e+3, -1.109e-3
2.334e+3, -1.109e-3
2.335e+3, -1.110e-3
2.335e+3, -1.111e-3
2.336e+3, -1.109e-3
2.336e+3, -1.107e-3
2.336e+3, -1.107e-3
2.337e+3, -1.105e-3
2.337e+3, -1.103e-3
2.338e+3, -1.101e-3
2.338e+3, -1.097e-3
2.338e+3, -1.093e-3
2.339e+3, -1.093e-3
2.339e+3, -1.098e-3
2.340e+3, -1.098e-3
2.340e+3, -1.098e-3
2.340e+3, -1.094e-3
2.341e+3, -1.093e-3
2.341e+3, -1.093e-3
2.342e+3, -1.090e-3
2.342e+3, -1.087e-3
2.342e+3, -1.089e-3
2.343e+3, -1.091e-3
2.343e+3, -1.088e-3
2.344e+3, -1.096e-3
2.344e+3, -1.093e-3
2.344e+3, -1.114e-3
2.345e+3, -1.110e-3
2.345e+3, -1.107e-3
2.346e+3, -1.101e-3
2.346e+3, -1.113e-3
2.346e+3, -1.113e-3
2.347e+3, -1.123e-3
2.347e+3, -1.121e-3
2.348e+3, -1.120e-3
2.348e+3, -1.118e-3
2.348e+3, -1.117e-3
2.349e+3, -1.117e-3
2.349e+3, -1.115e-3
2.350e+3, -1.113e-3
2.350e+3, -1.109e-3
2.350e+3, -1.111e-3
2.351e+3, -1.108e-3
2.351e+3, -1.111e-3
2.352e+3, -1.109e-3
2.352e+3, -1.108e-3
2.352e+3, -1.105e-3
2.353e+3, -1.106e-3
2.353e+3, -1.104e-3
2.354e+3, -1.104e-3
2.354e+3, -1.102e-3
2.354e+3, -1.100e-3
2.355e+3, -1.099e-3
2.355e+3, -1.098e-3
2.356e+3, -1.098e-3
2.356e+3, -1.096e-3
2.356e+3, -1.095e-3
2.357e+3, -1.092e-3
2.357e+3, -1.091e-3
2.358e+3, -1.095e-3
2.358e+3, -1.093e-3
2.358e+3, -1.091e-3
2.359e+3, -1.098e-3
2.359e+3, -1.098e-3
2.360e+3, -1.099e-3
2.360e+3, -1.096e-3
2.360e+3, -1.094e-3
2.361e+3, -1.094e-3
2.361e+3, -1.095e-3
2.362e+3, -1.093e-3
2.362e+3, -1.093e-3
2.362e+3, -1.090e-3
2.363e+3, -1.088e-3
2.363e+3, -1.088e-3
2.364e+3, -1.087e-3
2.364e+3, -1.087e-3
2.364e+3, -1.084e-3
2.365e+3, -1.084e-3
2.365e+3, -1.084e-3
2.366e+3, -1.081e-3
2.366e+3, -1.082e-3
2.366e+3, -1.081e-3
2.367e+3, -1.080e-3
2.367e+3, -1.078e-3
2.368e+3, -1.076e-3
2.368e+3, -1.076e-3
2.368e+3, -1.082e-3
2.369e+3, -1.081e-3
2.369e+3, -1.079e-3
2.370e+3, -1.078e-3
2.370e+3, -1.077e-3
2.370e+3, -1.076e-3
2.371e+3, -1.076e-3
2.371e+3, -1.075e-3
2.372e+3, -1.072e-3
2.372e+3, -1.071e-3
2.372e+3, -1.071e-3
2.373e+3, -1.070e-3
2.373e+3, -1.071e-3
2.374e+3, -1.068e-3
2.374e+3, -1.068e-3
2.374e+3, -1.069e-3
2.375e+3, -1.076e-3
2.375e+3, -1.073e-3
2.376e+3, -1.071e-3
2.376e+3, -1.071e-3
2.376e+3, -1.072e-3
2.377e+3, -1.070e-3
2.377e+3, -1.067e-3
2.378e+3, -1.065e-3
2.378e+3, -1.066e-3
2.378e+3, -1.070e-3
2.379e+3, -1.069e-3
2.379e+3, -1.067e-3
2.380e+3, -1.065e-3
2.380e+3, -1.065e-3
2.380e+3, -1.064e-3
2.381e+3, -1.063e-3
2.381e+3, -1.061e-3
2.382e+3, -1.059e-3
2.382e+3, -1.061e-3
2.382e+3, -1.060e-3
2.383e+3, -1.058e-3
2.383e+3, -1.057e-3
2.384e+3, -1.054e-3
2.384e+3, -1.054e-3
2.384e+3, -1.052e-3
2.385e+3, -1.051e-3
2.385e+3, -1.051e-3
2.386e+3, -1.046e-3
2.386e+3, -1.046e-3
2.386e+3, -1.047e-3
2.387e+3, -1.045e-3
2.387e+3, -1.042e-3
2.388e+3, -1.043e-3
2.388e+3, -1.051e-3
2.388e+3, -1.048e-3
2.389e+3, -1.049e-3
2.389e+3, -1.050e-3
2.390e+3, -1.049e-3
2.390e+3, -1.047e-3
2.390e+3, -1.047e-3
2.391e+3, -1.049e-3
2.391e+3, -1.050e-3
2.392e+3, -1.047e-3
2.392e+3, -1.052e-3
2.392e+3, -1.050e-3
2.393e+3, -1.049e-3
2.393e+3, -1.046e-3
2.394e+3, -1.046e-3
2.394e+3, -1.045e-3
2.394e+3, -1.043e-3
2.395e+3, -1.042e-3
2.395e+3, -1.040e-3
2.396e+3, -1.038e-3
2.396e+3, -1.037e-3
2.396e+3, -1.035e-3
2.397e+3, -1.033e-3
2.397e+3, -1.041e-3
2.398e+3, -1.039e-3
2.398e+3, -1.043e-3
2.398e+3, -1.091e-3
2.399e+3, -1.088e-3
2.399e+3, -1.087e-3
2.400e+3, -1.086e-3
2.400e+3, -1.085e-3
2.400e+3, -1.082e-3
2.401e+3, -1.081e-3
2.401e+3, -1.077e-3
2.402e+3, -1.075e-3
2.402e+3, -1.077e-3
2.402e+3, -1.077e-3
2.403e+3, -1.075e-3
2.403e+3, -1.071e-3
2.404e+3, -1.069e-3
2.404e+3, -1.072e-3
2.404e+3, -1.070e-3
2.405e+3, -1.066e-3
2.405e+3, -1.069e-3
2.406e+3, -1.065e-3
2.406e+3, -1.065e-3
2.406e+3, -1.062e-3
2.407e+3, -1.057e-3
2.407e+3, -1.057e-3
2.408e+3, -1.066e-3
2.408e+3, -1.063e-3
2.408e+3, -1.078e-3
2.409e+3, -1.075e-3
2.409e+3, -1.139e-3
2.410e+3, -1.134e-3
2.410e+3, -1.135e-3
2.410e+3, -1.136e-3
2.411e+3, -1.134e-3
2.411e+3, -1.131e-3
2.412e+3, -1.133e-3
2.412e+3, -1.130e-3
2.412e+3, -1.128e-3
2.413e+3, -1.130e-3
2.413e+3, -1.130e-3
2.414e+3, -1.126e-3
2.414e+3, -1.123e-3
2.414e+3, -1.121e-3
2.415e+3, -1.121e-3
2.415e+3, -1.129e-3
2.416e+3, -1.127e-3
2.416e+3, -1.122e-3
2.416e+3, -1.129e-3
2.417e+3, -1.123e-3
2.417e+3, -1.122e-3
2.418e+3, -1.121e-3
2.418e+3, -1.120e-3
2.418e+3, -1.121e-3
2.419e+3, -1.121e-3
2.419e+3, -1.116e-3
2.420e+3, -1.117e-3
2.420e+3, -1.118e-3
2.420e+3, -1.115e-3
2.421e+3, -1.113e-3
2.421e+3, -1.113e-3
2.422e+3, -1.112e-3
2.422e+3, -1.115e-3
2.422e+3, -1.115e-3
2.423e+3, -1.113e-3
2.423e+3, -1.113e-3
2.424e+3, -1.111e-3
2.424e+3, -1.108e-3
2.424e+3, -1.109e-3
2.425e+3, -1.110e-3
2.425e+3, -1.108e-3
2.426e+3, -1.106e-3
2.426e+3, -1.105e-3
2.426e+3, -1.102e-3
2.427e+3, -1.099e-3
2.427e+3, -1.105e-3
2.428e+3, -1.102e-3
2.428e+3, -1.098e-3
2.428e+3, -1.103e-3
2.429e+3, -1.105e-3
2.429e+3, -1.104e-3
2.430e+3, -1.101e-3
2.430e+3, -1.100e-3
2.430e+3, -1.098e-3
2.431e+3, -1.094e-3
2.431e+3, -1.097e-3
2.432e+3, -1.095e-3
2.432e+3, -1.094e-3
2.432e+3, -1.091e-3
2.433e+3, -1.090e-3
2.433e+3, -1.089e-3
2.434e+3, -1.087e-3
2.434e+3, -1.088e-3
2.434e+3, -1.087e-3
2.435e+3, -1.085e-3
2.435e+3, -1.087e-3
2.436e+3, -1.089e-3
2.436e+3, -1.087e-3
2.436e+3, -1.084e-3
2.437e+3, -1.082e-3
2.437e+3, -1.083e-3
2.438e+3, -1.084e-3
2.438e+3, -1.082e-3
2.438e+3, -1.080e-3
2.439e+3, -1.080e-3
2.439e+3, -1.079e-3
2.440e+3, -1.094e-3
2.440e+3, -1.091e-3
2.440e+3, -1.089e-3
2.441e+3, -1.088e-3
2.441e+3, -1.088e-3
2.442e+3, -1.086e-3
2.442e+3, -1.084e-3
2.442e+3, -1.082e-3
2.443e+3, -1.083e-3
2.443e+3, -1.085e-3
2.444e+3, -1.084e-3
2.444e+3, -1.081e-3
2.444e+3, -1.082e-3
2.445e+3, -1.079e-3
2.445e+3, -1.079e-3
2.446e+3, -1.080e-3
2.446e+3, -1.078e-3
2.446e+3, -1.076e-3
2.447e+3, -1.073e-3
2.447e+3, -1.071e-3
2.448e+3, -1.069e-3
2.448e+3, -1.068e-3
2.448e+3, -1.069e-3
2.449e+3, -1.066e-3
2.449e+3, -1.067e-3
2.450e+3, -1.064e-3
2.450e+3, -1.065e-3
2.450e+3, -1.064e-3
2.451e+3, -1.062e-3
2.451e+3, -1.060e-3
2.452e+3, -1.057e-3
2.452e+3, -1.055e-3
2.452e+3, -1.057e-3
2.453e+3, -1.055e-3
2.453e+3, -1.052e-3
2.454e+3, -1.055e-3
2.454e+3, -1.065e-3
2.454e+3, -1.063e-3
2.455e+3, -1.062e-3
2.455e+3, -1.060e-3
2.456e+3, -1.058e-3
2.456e+3, -1.057e-3
2.456e+3, -1.060e-3
2.457e+3, -1.058e-3
2.457e+3, -1.057e-3
2.458e+3, -1.054e-3
2.458e+3, -1.066e-3
2.458e+3, -1.063e-3
2.459e+3, -1.064e-3
2.459e+3, -1.062e-3
2.460e+3, -1.061e-3
2.460e+3, -1.059e-3
2.460e+3, -1.058e-3
2.461e+3, -1.057e-3
2.461e+3, -1.056e-3
2.462e+3, -1.056e-3
2.462e+3, -1.054e-3
2.462e+3, -1.053e-3
2.463e+3, -1.051e-3
2.463e+3, -1.052e-3
2.464e+3, -1.050e-3
2.464e+3, -1.050e-3
2.464e+3, -1.048e-3
2.465e+3, -1.050e-3
2.465e+3, -1.053e-3
2.466e+3, -1.052e-3
2.466e+3, -1.051e-3
2.466e+3, -1.049e-3
2.467e+3, -1.048e-3
2.467e+3, -1.046e-3
2.468e+3, -1.046e-3
2.468e+3, -1.043e-3
2.468e+3, -1.043e-3
2.469e+3, -1.041e-3
2.469e+3, -1.039e-3
2.470e+3, -1.039e-3
2.470e+3, -1.038e-3
2.470e+3, -1.037e-3
2.471e+3, -1.034e-3
2.471e+3, -1.038e-3
2.472e+3, -1.040e-3
2.472e+3, -1.037e-3
2.472e+3, -1.036e-3
2.473e+3, -1.034e-3
2.473e+3, -1.032e-3
2.474e+3, -1.030e-3
2.474e+3, -1.030e-3
2.474e+3, -1.029e-3
2.475e+3, -1.026e-3
2.475e+3, -1.024e-3
2.476e+3, -1.024e-3
2.476e+3, -1.026e-3
2.476e+3, -1.028e-3
2.477e+3, -1.032e-3
2.477e+3, -1.031e-3
2.478e+3, -1.033e-3
2.478e+3, -1.030e-3
2.478e+3, -1.028e-3
2.479e+3, -1.028e-3
2.479e+3, -1.056e-3
2.480e+3, -1.049e-3
2.480e+3, -1.046e-3
2.480e+3, -1.044e-3
2.481e+3, -1.044e-3
2.481e+3, -1.043e-3
2.482e+3, -1.038e-3
2.482e+3, -1.035e-3
2.482e+3, -1.034e-3
2.483e+3, -1.031e-3
2.483e+3, -1.028e-3
2.484e+3, -1.027e-3
2.484e+3, -1.026e-3
2.484e+3, -1.030e-3
2.485e+3, -1.033e-3
2.485e+3, -1.033e-3
2.486e+3, -1.032e-3
2.486e+3, -1.029e-3
2.486e+3, -1.095e-3
2.487e+3, -1.131e-3
2.487e+3, -1.124e-3
2.488e+3, -1.120e-3
2.488e+3, -1.117e-3
2.488e+3, -1.120e-3
2.489e+3, -1.119e-3
2.489e+3, -1.117e-3
2.490e+3, -1.121e-3
2.490e+3, -1.121e-3
2.490e+3, -1.119e-3
2.491e+3, -1.125e-3
2.491e+3, -1.120e-3
2.492e+3, -1.127e-3
2.492e+3, -1.125e-3
2.492e+3, -1.121e-3
2.493e+3, -1.123e-3
2.493e+3, -1.121e-3
2.494e+3, -1.123e-3
2.494e+3, -1.122e-3
2.494e+3, -1.122e-3
2.495e+3, -1.122e-3
2.495e+3, -1.118e-3
2.496e+3, -1.116e-3
2.496e+3, -1.113e-3
2.496e+3, -1.112e-3
2.497e+3, -1.115e-3
2.497e+3, -1.112e-3
2.498e+3, -1.111e-3
2.498e+3, -1.115e-3
2.498e+3, -1.113e-3
2.499e+3, -1.112e-3
2.499e+3, -1.110e-3
2.500e+3, -1.107e-3
2.500e+3, -1.105e-3
2.500e+3, -1.110e-3
2.501e+3, -1.108e-3
2.501e+3, -1.106e-3
2.502e+3, -1.104e-3
2.502e+3, -1.106e-3
2.502e+3, -1.102e-3
2.503e+3, -1.105e-3
2.503e+3, -1.101e-3
2.504e+3, -1.108e-3
2.504e+3, -1.105e-3
2.504e+3, -1.105e-3
2.505e+3, -1.103e-3
2.505e+3, -1.104e-3
2.506e+3, -1.114e-3
2.506e+3, -1.114e-3
2.506e+3, -1.112e-3
2.507e+3, -1.110e-3
2.507e+3, -1.110e-3
2.508e+3, -1.110e-3
2.508e+3, -1.109e-3
2.508e+3, -1.107e-3
2.509e+3, -1.105e-3
2.509e+3, -1.103e-3
2.510e+3, -1.104e-3
2.510e+3, -1.106e-3
2.510e+3, -1.105e-3
2.511e+3, -1.101e-3
2.511e+3, -1.098e-3
2.512e+3, -1.101e-3
2.512e+3, -1.100e-3
2.513e+3, -1.099e-3
2.513e+3, -1.096e-3
2.513e+3, -1.093e-3
2.514e+3, -1.091e-3
2.514e+3, -1.096e-3
2.515e+3, -1.098e-3
2.515e+3, -1.095e-3
2.515e+3, -1.095e-3
2.516e+3, -1.093e-3
2.516e+3, -1.091e-3
2.517e+3, -1.089e-3
2.517e+3, -1.086e-3
2.517e+3, -1.085e-3
2.518e+3, -1.081e-3
2.518e+3, -1.086e-3
2.519e+3, -1.083e-3
2.519e+3, -1.084e-3
2.519e+3, -1.094e-3
2.520e+3, -1.093e-3
2.520e+3, -1.091e-3
2.521e+3, -1.089e-3
2.521e+3, -1.091e-3
2.521e+3, -1.089e-3
2.522e+3, -1.104e-3
2.522e+3, -1.102e-3
2.523e+3, -1.102e-3
2.523e+3, -1.101e-3
2.523e+3, -1.101e-3
2.524e+3, -1.097e-3
2.524e+3, -1.095e-3
2.525e+3, -1.096e-3
2.525e+3, -1.097e-3
2.525e+3, -1.094e-3
2.526e+3, -1.091e-3
2.526e+3, -1.091e-3
2.527e+3, -1.090e-3
2.527e+3, -1.089e-3
2.527e+3, -1.085e-3
2.528e+3, -1.082e-3
2.528e+3, -1.087e-3
2.529e+3, -1.087e-3
2.529e+3, -1.083e-3
2.529e+3, -1.081e-3
2.530e+3, -1.081e-3
2.530e+3, -1.081e-3
2.531e+3, -1.078e-3
2.531e+3, -1.080e-3
2.531e+3, -1.089e-3
2.532e+3, -1.088e-3
2.532e+3, -1.086e-3
2.533e+3, -1.085e-3
2.533e+3, -1.082e-3
2.533e+3, -1.081e-3
2.534e+3, -1.081e-3
2.534e+3, -1.082e-3
2.535e+3, -1.080e-3
2.535e+3, -1.079e-3
2.535e+3, -1.077e-3
2.536e+3, -1.076e-3
2.536e+3, -1.075e-3
2.537e+3, -1.074e-3
2.537e+3, -1.072e-3
2.537e+3, -1.070e-3
2.538e+3, -1.071e-3
2.538e+3, -1.082e-3
2.539e+3, -1.080e-3
2.539e+3, -1.076e-3
2.539e+3, -1.075e-3
2.540e+3, -1.074e-3
2.540e+3, -1.073e-3
2.541e+3, -1.073e-3
2.541e+3, -1.072e-3
2.541e+3, -1.069e-3
2.542e+3, -1.069e-3
2.542e+3, -1.078e-3
2.543e+3, -1.099e-3
2.543e+3, -1.122e-3
2.543e+3, -1.118e-3
2.544e+3, -1.118e-3
2.544e+3, -1.115e-3
2.545e+3, -1.116e-3
2.545e+3, -1.116e-3
2.545e+3, -1.115e-3
2.546e+3, -1.113e-3
2.546e+3, -1.115e-3
2.547e+3, -1.114e-3
2.547e+3, -1.113e-3
2.547e+3, -1.113e-3
2.548e+3, -1.110e-3
2.548e+3, -1.111e-3
2.549e+3, -1.111e-3
2.549e+3, -1.108e-3
2.549e+3, -1.106e-3
2.550e+3, -1.104e-3
2.550e+3, -1.102e-3
2.551e+3, -1.106e-3
2.551e+3, -1.106e-3
2.551e+3, -1.100e-3
2.552e+3, -1.099e-3
2.552e+3, -1.099e-3
2.553e+3, -1.098e-3
2.553e+3, -1.097e-3
2.553e+3, -1.099e-3
2.554e+3, -1.096e-3
2.554e+3, -1.122e-3
2.555e+3, -1.119e-3
2.555e+3, -1.118e-3
2.555e+3, -1.117e-3
2.556e+3, -1.113e-3
2.556e+3, -1.112e-3
2.557e+3, -1.110e-3
2.557e+3, -1.113e-3
2.557e+3, -1.114e-3
2.558e+3, -1.110e-3
2.558e+3, -1.111e-3
2.559e+3, -1.111e-3
2.559e+3, -1.112e-3
2.559e+3, -1.112e-3
2.560e+3, -1.110e-3
2.560e+3, -1.108e-3
2.561e+3, -1.108e-3
2.561e+3, -1.105e-3
2.561e+3, -1.104e-3
2.562e+3, -1.103e-3
2.562e+3, -1.103e-3
2.563e+3, -1.103e-3
2.563e+3, -1.102e-3
2.563e+3, -1.099e-3
2.564e+3, -1.100e-3
2.564e+3, -1.102e-3
2.565e+3, -1.108e-3
2.565e+3, -1.110e-3
2.565e+3, -1.110e-3
2.566e+3, -1.108e-3
2.566e+3, -1.109e-3
2.567e+3, -1.108e-3
2.567e+3, -1.106e-3
2.567e+3, -1.104e-3
2.568e+3, -1.104e-3
2.568e+3, -1.103e-3
2.569e+3, -1.100e-3
2.569e+3, -1.104e-3
2.569e+3, -1.104e-3
2.570e+3, -1.107e-3
2.570e+3, -1.107e-3
2.571e+3, -1.106e-3
2.571e+3, -1.104e-3
2.571e+3, -1.104e-3
2.572e+3, -1.104e-3
2.572e+3, -1.103e-3
2.573e+3, -1.103e-3
2.573e+3, -1.101e-3
2.573e+3, -1.104e-3
2.574e+3, -1.101e-3
2.574e+3, -1.099e-3
2.575e+3, -1.097e-3
2.575e+3, -1.104e-3
2.575e+3, -1.101e-3
2.576e+3, -1.101e-3
2.576e+3, -1.102e-3
2.577e+3, -1.099e-3
2.577e+3, -1.097e-3
2.577e+3, -1.096e-3
2.578e+3, -1.096e-3
2.578e+3, -1.096e-3
2.579e+3, -1.095e-3
2.579e+3, -1.092e-3
2.579e+3, -1.094e-3
2.580e+3, -1.118e-3
2.580e+3, -1.131e-3
2.581e+3, -1.129e-3
2.581e+3, -1.126e-3
2.581e+3, -1.124e-3
2.582e+3, -1.123e-3
2.582e+3, -1.122e-3
2.583e+3, -1.119e-3
2.583e+3, -1.115e-3
2.583e+3, -1.115e-3
2.584e+3, -1.119e-3
2.584e+3, -1.116e-3
2.585e+3, -1.115e-3
2.585e+3, -1.113e-3
2.585e+3, -1.109e-3
2.586e+3, -1.106e-3
2.586e+3, -1.107e-3
2.587e+3, -1.104e-3
2.587e+3, -1.108e-3
2.587e+3, -1.107e-3
2.588e+3, -1.110e-3
2.588e+3, -1.108e-3
2.589e+3, -1.107e-3
2.589e+3, -1.113e-3
2.589e+3, -1.111e-3
2.590e+3, -1.106e-3
2.590e+3, -1.104e-3
2.591e+3, -1.104e-3
2.591e+3, -1.102e-3
2.591e+3, -1.103e-3
2.592e+3, -1.103e-3
2.592e+3, -1.103e-3
2.593e+3, -1.103e-3
2.593e+3, -1.100e-3
2.593e+3, -1.100e-3
2.594e+3, -1.096e-3
2.594e+3, -1.094e-3
2.595e+3, -1.096e-3
2.595e+3, -1.092e-3
2.595e+3, -1.090e-3
2.596e+3, -1.103e-3
2.596e+3, -1.102e-3
2.597e+3, -1.099e-3
2.597e+3, -1.098e-3
2.597e+3, -1.094e-3
2.598e+3, -1.093e-3
2.598e+3, -1.090e-3
2.599e+3, -1.092e-3
2.599e+3, -1.091e-3
2.599e+3, -1.094e-3
2.600e+3, -1.092e-3
2.600e+3, -1.123e-3
2.601e+3, -1.116e-3
2.601e+3, -1.115e-3
2.601e+3, -1.113e-3
2.602e+3, -1.121e-3
2.602e+3, -1.121e-3
2.603e+3, -1.119e-3
2.603e+3, -1.119e-3
2.603e+3, -1.116e-3
2.604e+3, -1.114e-3
2.604e+3, -1.113e-3
2.605e+3, -1.112e-3
2.605e+3, -1.109e-3
2.605e+3, -1.106e-3
2.606e+3, -1.107e-3
2.606e+3, -1.101e-3
2.607e+3, -1.106e-3
2.607e+3, -1.108e-3
2.607e+3, -1.107e-3
2.608e+3, -1.108e-3
2.608e+3, -1.109e-3
2.609e+3, -1.109e-3
2.609e+3, -1.106e-3
2.609e+3, -1.106e-3
2.610e+3, -1.106e-3
2.610e+3, -1.104e-3
2.611e+3, -1.102e-3
2.611e+3, -1.101e-3
2.611e+3, -1.101e-3
2.612e+3, -1.100e-3
2.612e+3, -1.098e-3
2.613e+3, -1.096e-3
2.613e+3, -1.094e-3
2.613e+3, -1.092e-3
2.614e+3, -1.096e-3
2.614e+3, -1.092e-3
2.615e+3, -1.101e-3
2.615e+3, -1.098e-3
2.615e+3, -1.096e-3
2.616e+3, -1.097e-3
2.616e+3, -1.092e-3
2.617e+3, -1.092e-3
2.617e+3, -1.091e-3
2.617e+3, -1.089e-3
2.618e+3, -1.093e-3
2.618e+3, -1.091e-3
2.619e+3, -1.096e-3
2.619e+3, -1.098e-3
2.619e+3, -1.093e-3
2.620e+3, -1.092e-3
2.620e+3, -1.091e-3
2.621e+3, -1.090e-3
2.621e+3, -1.086e-3
2.621e+3, -1.083e-3
2.622e+3, -1.085e-3
2.622e+3, -1.084e-3
2.623e+3, -1.082e-3
2.623e+3, -1.083e-3
2.623e+3, -1.081e-3
2.624e+3, -1.079e-3
2.624e+3, -1.078e-3
2.625e+3, -1.084e-3
2.625e+3, -1.090e-3
2.625e+3, -1.089e-3
2.626e+3, -1.086e-3
2.626e+3, -1.099e-3
2.627e+3, -1.098e-3
2.627e+3, -1.095e-3
2.627e+3, -1.096e-3
2.628e+3, -1.099e-3
2.628e+3, -1.096e-3
2.629e+3, -1.092e-3
2.629e+3, -1.091e-3
2.629e+3, -1.090e-3
2.630e+3, -1.092e-3
2.630e+3, -1.091e-3
2.631e+3, -1.120e-3
2.631e+3, -1.119e-3
2.631e+3, -1.119e-3
2.632e+3, -1.116e-3
2.632e+3, -1.114e-3
2.633e+3, -1.116e-3
2.633e+3, -1.113e-3
2.633e+3, -1.113e-3
2.634e+3, -1.110e-3
2.634e+3, -1.111e-3
2.635e+3, -1.108e-3
2.635e+3, -1.106e-3
2.635e+3, -1.104e-3
2.636e+3, -1.101e-3
2.636e+3, -1.104e-3
2.637e+3, -1.106e-3
2.637e+3, -1.108e-3
2.637e+3, -1.113e-3
2.638e+3, -1.117e-3
2.638e+3, -1.117e-3
2.639e+3, -1.113e-3
2.639e+3, -1.110e-3
2.639e+3, -1.109e-3
2.640e+3, -1.106e-3
2.640e+3, -1.107e-3
2.641e+3, -1.108e-3
2.641e+3, -1.109e-3
2.641e+3, -1.105e-3
2.642e+3, -1.103e-3
2.642e+3, -1.103e-3
2.643e+3, -1.101e-3
2.643e+3, -1.103e-3
2.643e+3, -1.103e-3
2.644e+3, -1.103e-3
2.644e+3, -1.102e-3
2.645e+3, -1.103e-3
2.645e+3, -1.106e-3
2.645e+3, -1.117e-3
2.646e+3, -1.115e-3
2.646e+3, -1.113e-3
2.647e+3, -1.111e-3
2.647e+3, -1.110e-3
2.647e+3, -1.111e-3
2.648e+3, -1.107e-3
2.648e+3, -1.106e-3
2.649e+3, -1.103e-3
2.649e+3, -1.104e-3
2.649e+3, -1.103e-3
2.650e+3, -1.103e-3
2.650e+3, -1.101e-3
2.651e+3, -1.102e-3
2.651e+3, -1.101e-3
2.651e+3, -1.098e-3
2.652e+3, -1.100e-3
2.652e+3, -1.098e-3
2.653e+3, -1.098e-3
2.653e+3, -1.096e-3
2.653e+3, -1.093e-3
2.654e+3, -1.092e-3
2.654e+3, -1.090e-3
2.655e+3, -1.089e-3
2.655e+3, -1.095e-3
2.655e+3, -1.094e-3
2.656e+3, -1.095e-3
2.656e+3, -1.094e-3
2.657e+3, -1.090e-3
2.657e+3, -1.091e-3
2.657e+3, -1.087e-3
2.658e+3, -1.088e-3
2.658e+3, -1.084e-3
2.659e+3, -1.087e-3
2.659e+3, -1.084e-3
2.659e+3, -1.085e-3
2.660e+3, -1.083e-3
2.660e+3, -1.083e-3
2.661e+3, -1.095e-3
2.661e+3, -1.095e-3
2.661e+3, -1.092e-3
2.662e+3, -1.090e-3
2.662e+3, -1.088e-3
2.663e+3, -1.088e-3
2.663e+3, -1.087e-3
2.663e+3, -1.086e-3
2.664e+3, -1.082e-3
2.664e+3, -1.082e-3
2.665e+3, -1.082e-3
2.665e+3, -1.081e-3
2.665e+3, -1.079e-3
2.666e+3, -1.080e-3
2.666e+3, -1.080e-3
2.667e+3, -1.083e-3
2.667e+3, -1.081e-3
2.667e+3, -1.081e-3
2.668e+3, -1.081e-3
2.668e+3, -1.079e-3
2.669e+3, -1.078e-3
2.669e+3, -1.077e-3
2.669e+3, -1.075e-3
2.670e+3, -1.077e-3
2.670e+3, -1.073e-3
2.671e+3, -1.074e-3
2.671e+3, -1.072e-3
2.671e+3, -1.070e-3
2.672e+3, -1.069e-3
2.672e+3, -1.066e-3
2.673e+3, -1.065e-3
2.673e+3, -1.064e-3
2.673e+3, -1.061e-3
2.674e+3, -1.060e-3
2.674e+3, -1.062e-3
2.675e+3, -1.065e-3
2.675e+3, -1.062e-3
2.675e+3, -1.064e-3
2.676e+3, -1.063e-3
2.676e+3, -1.070e-3
2.677e+3, -1.067e-3
2.677e+3, -1.067e-3
2.677e+3, -1.065e-3
2.678e+3, -1.063e-3
2.678e+3, -1.061e-3
2.679e+3, -1.060e-3
2.679e+3, -1.060e-3
2.679e+3, -1.061e-3
2.680e+3, -1.058e-3
2.680e+3, -1.058e-3
2.681e+3, -1.057e-3
2.681e+3, -1.057e-3
2.681e+3, -1.056e-3
2.682e+3, -1.089e-3
2.682e+3, -1.085e-3
2.683e+3, -1.083e-3
2.683e+3, -1.080e-3
2.683e+3, -1.079e-3
2.684e+3, -1.076e-3
2.684e+3, -1.074e-3
2.685e+3, -1.071e-3
2.685e+3, -1.078e-3
2.685e+3, -1.076e-3
2.686e+3, -1.074e-3
2.686e+3, -1.072e-3
2.687e+3, -1.071e-3
2.687e+3, -1.072e-3
2.687e+3, -1.069e-3
2.688e+3, -1.075e-3
2.688e+3, -1.089e-3
2.689e+3, -1.086e-3
2.689e+3, -1.085e-3
2.689e+3, -1.083e-3
2.690e+3, -1.082e-3
2.690e+3, -1.083e-3
2.691e+3, -1.081e-3
2.691e+3, -1.079e-3
2.691e+3, -1.079e-3
2.692e+3, -1.078e-3
2.692e+3, -1.076e-3
2.693e+3, -1.075e-3
2.693e+3, -1.074e-3
2.693e+3, -1.073e-3
2.694e+3, -1.070e-3
2.694e+3, -1.070e-3
2.695e+3, -1.066e-3
2.695e+3, -1.076e-3
2.695e+3, -1.075e-3
2.696e+3, -1.075e-3
2.696e+3, -1.074e-3
2.697e+3, -1.072e-3
2.697e+3, -1.070e-3
2.697e+3, -1.068e-3
2.698e+3, -1.067e-3
2.698e+3, -1.066e-3
2.699e+3, -1.064e-3
2.699e+3, -1.061e-3
2.699e+3, -1.062e-3
2.700e+3, -1.057e-3
2.700e+3, -1.059e-3
2.701e+3, -1.071e-3
2.701e+3, -1.068e-3
2.701e+3, -1.066e-3
2.702e+3, -1.065e-3
2.702e+3, -1.063e-3
2.703e+3, -1.065e-3
2.703e+3, -1.064e-3
2.703e+3, -1.070e-3
2.704e+3, -1.069e-3
2.704e+3, -1.067e-3
2.705e+3, -1.066e-3
2.705e+3, -1.115e-3
2.705e+3, -1.105e-3
2.706e+3, -1.101e-3
2.706e+3, -1.100e-3
2.707e+3, -1.100e-3
2.707e+3, -1.101e-3
2.707e+3, -1.097e-3
2.708e+3, -1.097e-3
2.708e+3, -1.098e-3
2.709e+3, -1.095e-3
2.709e+3, -1.094e-3
2.709e+3, -1.093e-3
2.710e+3, -1.091e-3
2.710e+3, -1.088e-3
2.711e+3, -1.088e-3
2.711e+3, -1.085e-3
2.711e+3, -1.081e-3
2.712e+3, -1.081e-3
2.712e+3, -1.084e-3
2.713e+3, -1.094e-3
2.713e+3, -1.091e-3
2.713e+3, -1.088e-3
2.714e+3, -1.088e-3
2.714e+3, -1.088e-3
2.715e+3, -1.086e-3
2.715e+3, -1.086e-3
2.715e+3, -1.083e-3
2.716e+3, -1.082e-3
2.716e+3, -1.087e-3
2.717e+3, -1.087e-3
2.717e+3, -1.088e-3
2.718e+3, -1.087e-3
2.718e+3, -1.086e-3
2.718e+3, -1.083e-3
2.719e+3, -1.082e-3
2.719e+3, -1.081e-3
2.720e+3, -1.079e-3
2.720e+3, -1.077e-3
2.720e+3, -1.085e-3
2.721e+3, -1.084e-3
2.721e+3, -1.081e-3
2.722e+3, -1.083e-3
2.722e+3, -1.081e-3
2.722e+3, -1.079e-3
2.723e+3, -1.076e-3
2.723e+3, -1.080e-3
2.724e+3, -1.080e-3
2.724e+3, -1.079e-3
2.724e+3, -1.079e-3
2.725e+3, -1.078e-3
2.725e+3, -1.077e-3
2.726e+3, -1.145e-3
2.726e+3, -1.146e-3
2.726e+3, -1.142e-3
2.727e+3, -1.142e-3
2.727e+3, -1.138e-3
2.728e+3, -1.138e-3
2.728e+3, -1.139e-3
2.728e+3, -1.136e-3
2.729e+3, -1.136e-3
2.729e+3, -1.142e-3
2.730e+3, -1.141e-3
2.730e+3, -1.140e-3
2.730e+3, -1.139e-3
2.731e+3, -1.137e-3
2.731e+3, -1.138e-3
2.732e+3, -1.135e-3
2.732e+3, -1.136e-3
2.732e+3, -1.136e-3
2.733e+3, -1.132e-3
2.733e+3, -1.134e-3
2.734e+3, -1.134e-3
2.734e+3, -1.131e-3
2.734e+3, -1.131e-3
2.735e+3, -1.130e-3
2.735e+3, -1.127e-3
2.736e+3, -1.131e-3
2.736e+3, -1.129e-3
2.736e+3, -1.128e-3
2.737e+3, -1.130e-3
2.737e+3, -1.131e-3
2.738e+3, -1.128e-3
2.738e+3, -1.128e-3
2.738e+3, -1.128e-3
2.739e+3, -1.126e-3
2.739e+3, -1.125e-3
2.740e+3, -1.123e-3
2.740e+3, -1.122e-3
2.740e+3, -1.122e-3
2.741e+3, -1.121e-3
2.741e+3, -1.119e-3
2.742e+3, -1.117e-3
2.742e+3, -1.116e-3
2.742e+3, -1.118e-3
2.743e+3, -1.124e-3
2.743e+3, -1.123e-3
2.744e+3, -1.131e-3
2.744e+3, -1.127e-3
2.744e+3, -1.127e-3
2.745e+3, -1.126e-3
2.745e+3, -1.124e-3
2.746e+3, -1.127e-3
2.746e+3, -1.126e-3
2.746e+3, -1.125e-3
2.747e+3, -1.122e-3
2.747e+3, -1.121e-3
2.748e+3, -1.118e-3
2.748e+3, -1.118e-3
2.748e+3, -1.118e-3
2.749e+3, -1.118e-3
2.749e+3, -1.115e-3
2.750e+3, -1.120e-3
2.750e+3, -1.118e-3
2.750e+3, -1.116e-3
2.751e+3, -1.114e-3
2.751e+3, -1.116e-3
2.752e+3, -1.114e-3
2.752e+3, -1.120e-3
2.752e+3, -1.121e-3
2.753e+3, -1.121e-3
2.753e+3, -1.118e-3
2.754e+3, -1.117e-3
2.754e+3, -1.117e-3
2.754e+3, -1.116e-3
2.755e+3, -1.114e-3
2.755e+3, -1.114e-3
2.756e+3, -1.113e-3
2.756e+3, -1.110e-3
2.756e+3, -1.110e-3
2.757e+3, -1.108e-3
2.757e+3, -1.109e-3
2.758e+3, -1.107e-3
2.758e+3, -1.110e-3
2.758e+3, -1.108e-3
2.759e+3, -1.107e-3
2.759e+3, -1.106e-3
2.760e+3, -1.105e-3
2.760e+3, -1.103e-3
2.760e+3, -1.103e-3
2.761e+3, -1.103e-3
2.761e+3, -1.102e-3
2.762e+3, -1.100e-3
2.762e+3, -1.107e-3
2.762e+3, -1.104e-3
2.763e+3, -1.104e-3
2.763e+3, -1.103e-3
2.764e+3, -1.104e-3
2.764e+3, -1.105e-3
2.764e+3, -1.106e-3
2.765e+3, -1.104e-3
2.765e+3, -1.103e-3
2.766e+3, -1.100e-3
2.766e+3, -1.101e-3
2.766e+3, -1.098e-3
2.767e+3, -1.095e-3
2.767e+3, -1.096e-3
2.768e+3, -1.094e-3
2.768e+3, -1.092e-3
2.768e+3, -1.093e-3
2.769e+3, -1.093e-3
2.769e+3, -1.092e-3
2.770e+3, -1.090e-3
2.770e+3, -1.087e-3
2.770e+3, -1.092e-3
2.771e+3, -1.097e-3
2.771e+3, -1.096e-3
2.772e+3, -1.093e-3
2.772e+3, -1.093e-3
2.772e+3, -1.094e-3
2.773e+3, -1.091e-3
2.773e+3, -1.091e-3
2.774e+3, -1.089e-3
2.774e+3, -1.088e-3
2.774e+3, -1.088e-3
2.775e+3, -1.086e-3
2.775e+3, -1.086e-3
2.776e+3, -1.085e-3
2.776e+3, -1.085e-3
2.776e+3, -1.084e-3
2.777e+3, -1.084e-3
2.777e+3, -1.083e-3
2.778e+3, -1.079e-3
2.778e+3, -1.080e-3
2.778e+3, -1.080e-3
2.779e+3, -1.082e-3
2.779e+3, -1.082e-3
2.780e+3, -1.081e-3
2.780e+3, -1.081e-3
2.780e+3, -1.096e-3
2.781e+3, -1.095e-3
2.781e+3, -1.097e-3
2.782e+3, -1.096e-3
2.782e+3, -1.094e-3
2.782e+3, -1.092e-3
2.783e+3, -1.090e-3
2.783e+3, -1.097e-3
2.784e+3, -1.095e-3
2.784e+3, -1.093e-3
2.784e+3, -1.092e-3
2.785e+3, -1.089e-3
2.785e+3, -1.102e-3
2.786e+3, -1.142e-3
2.786e+3, -1.138e-3
2.786e+3, -1.135e-3
2.787e+3, -1.134e-3
2.787e+3, -1.132e-3
2.788e+3, -1.127e-3
2.788e+3, -1.129e-3
2.788e+3, -1.124e-3
2.789e+3, -1.123e-3
2.789e+3, -1.122e-3
2.790e+3, -1.117e-3
2.790e+3, -1.132e-3
2.790e+3, -1.129e-3
2.791e+3, -1.127e-3
2.791e+3, -1.139e-3
2.792e+3, -1.140e-3
2.792e+3, -1.137e-3
2.792e+3, -1.138e-3
2.793e+3, -1.134e-3
2.793e+3, -1.139e-3
2.794e+3, -1.139e-3
2.794e+3, -1.139e-3
2.794e+3, -1.136e-3
2.795e+3, -1.134e-3
2.795e+3, -1.137e-3
2.796e+3, -1.137e-3
2.796e+3, -1.143e-3
2.796e+3, -1.142e-3
2.797e+3, -1.138e-3
2.797e+3, -1.139e-3
2.798e+3, -1.137e-3
2.798e+3, -1.139e-3
2.798e+3, -1.137e-3
2.799e+3, -1.137e-3
2.799e+3, -1.136e-3
2.800e+3, -1.138e-3
2.800e+3, -1.138e-3
2.800e+3, -1.134e-3
2.801e+3, -1.131e-3
2.801e+3, -1.129e-3
2.802e+3, -1.126e-3
2.802e+3, -1.126e-3
2.802e+3, -1.124e-3
2.803e+3, -1.124e-3
2.803e+3, -1.134e-3
2.804e+3, -1.129e-3
2.804e+3, -1.129e-3
2.804e+3, -1.126e-3
2.805e+3, -1.127e-3
2.805e+3, -1.133e-3
2.806e+3, -1.130e-3
2.806e+3, -1.127e-3
2.806e+3, -1.125e-3
2.807e+3, -1.124e-3
2.807e+3, -1.122e-3
2.808e+3, -1.123e-3
2.808e+3, -1.122e-3
2.808e+3, -1.121e-3
2.809e+3, -1.119e-3
2.809e+3, -1.118e-3
2.810e+3, -1.118e-3
2.810e+3, -1.121e-3
2.810e+3, -1.120e-3
2.811e+3, -1.121e-3
2.811e+3, -1.120e-3
2.812e+3, -1.118e-3
2.812e+3, -1.115e-3
2.812e+3, -1.114e-3
2.813e+3, -1.113e-3
2.813e+3, -1.112e-3
2.814e+3, -1.110e-3
2.814e+3, -1.108e-3
2.814e+3, -1.109e-3
2.815e+3, -1.108e-3
2.815e+3, -1.104e-3
2.816e+3, -1.105e-3
2.816e+3, -1.103e-3
2.816e+3, -1.102e-3
2.817e+3, -1.099e-3
2.817e+3, -1.098e-3
2.818e+3, -1.094e-3
2.818e+3, -1.100e-3
2.818e+3, -1.100e-3
2.819e+3, -1.100e-3
2.819e+3, -1.102e-3
2.820e+3, -1.101e-3
2.820e+3, -1.100e-3
2.820e+3, -1.099e-3
2.821e+3, -1.098e-3
2.821e+3, -1.097e-3
2.822e+3, -1.095e-3
2.822e+3, -1.092e-3
2.822e+3, -1.091e-3
2.823e+3, -1.092e-3
2.823e+3, -1.144e-3
2.824e+3, -1.141e-3
2.824e+3, -1.143e-3
2.824e+3, -1.143e-3
2.825e+3, -1.157e-3
2.825e+3, -1.154e-3
2.826e+3, -1.152e-3
2.826e+3, -1.150e-3
2.826e+3, -1.148e-3
2.827e+3, -1.147e-3
2.827e+3, -1.147e-3
2.828e+3, -1.148e-3
2.828e+3, -1.146e-3
2.828e+3, -1.152e-3
2.829e+3, -1.150e-3
2.829e+3, -1.150e-3
2.830e+3, -1.151e-3
2.830e+3, -1.148e-3
2.830e+3, -1.145e-3
2.831e+3, -1.144e-3
2.831e+3, -1.148e-3
2.832e+3, -1.146e-3
2.832e+3, -1.152e-3
2.832e+3, -1.151e-3
2.833e+3, -1.151e-3
2.833e+3, -1.150e-3
2.834e+3, -1.151e-3
2.834e+3, -1.151e-3
2.834e+3, -1.152e-3
2.835e+3, -1.152e-3
2.835e+3, -1.150e-3
2.836e+3, -1.150e-3
2.836e+3, -1.147e-3
2.836e+3, -1.144e-3
2.837e+3, -1.146e-3
2.837e+3, -1.145e-3
2.838e+3, -1.144e-3
2.838e+3, -1.142e-3
2.838e+3, -1.137e-3
2.839e+3, -1.140e-3
2.839e+3, -1.137e-3
2.840e+3, -1.135e-3
2.840e+3, -1.134e-3
2.840e+3, -1.138e-3
2.841e+3, -1.138e-3
2.841e+3, -1.136e-3
2.842e+3, -1.137e-3
2.842e+3, -1.136e-3
2.842e+3, -1.134e-3
2.843e+3, -1.137e-3
2.843e+3, -1.134e-3
2.844e+3, -1.134e-3
2.844e+3, -1.132e-3
2.844e+3, -1.131e-3
2.845e+3, -1.136e-3
2.845e+3, -1.135e-3
2.846e+3, -1.135e-3
2.846e+3, -1.135e-3
2.846e+3, -1.133e-3
2.847e+3, -1.132e-3
2.847e+3, -1.130e-3
2.848e+3, -1.130e-3
2.848e+3, -1.129e-3
2.848e+3, -1.127e-3
2.849e+3, -1.127e-3
2.849e+3, -1.126e-3
2.850e+3, -1.125e-3
2.850e+3, -1.126e-3
2.850e+3, -1.137e-3
2.851e+3, -1.137e-3
2.851e+3, -1.133e-3
2.852e+3, -1.132e-3
2.852e+3, -1.133e-3
2.852e+3, -1.131e-3
2.853e+3, -1.127e-3
2.853e+3, -1.134e-3
2.854e+3, -1.133e-3
2.854e+3, -1.132e-3
2.854e+3, -1.131e-3
2.855e+3, -1.128e-3
2.855e+3, -1.128e-3
2.856e+3, -1.125e-3
2.856e+3, -1.122e-3
2.856e+3, -1.122e-3
2.857e+3, -1.119e-3
2.857e+3, -1.112e-3
2.858e+3, -1.118e-3
2.858e+3, -1.118e-3
2.858e+3, -1.115e-3
2.859e+3, -1.113e-3
2.859e+3, -1.124e-3
2.860e+3, -1.123e-3
2.860e+3, -1.122e-3
2.860e+3, -1.120e-3
2.861e+3, -1.119e-3
2.861e+3, -1.121e-3
2.862e+3, -1.119e-3
2.862e+3, -1.118e-3
2.862e+3, -1.118e-3
2.863e+3, -1.118e-3
2.863e+3, -1.118e-3
2.864e+3, -1.115e-3
2.864e+3, -1.114e-3
2.864e+3, -1.114e-3
2.865e+3, -1.112e-3
2.865e+3, -1.110e-3
2.866e+3, -1.110e-3
2.866e+3, -1.108e-3
2.866e+3, -1.121e-3
2.867e+3, -1.117e-3
2.867e+3, -1.114e-3
2.868e+3, -1.113e-3
2.868e+3, -1.118e-3
2.868e+3, -1.113e-3
2.869e+3, -1.114e-3
2.869e+3, -1.113e-3
2.870e+3, -1.112e-3
2.870e+3, -1.109e-3
2.870e+3, -1.112e-3
2.871e+3, -1.116e-3
2.871e+3, -1.116e-3
2.872e+3, -1.115e-3
2.872e+3, -1.115e-3
2.872e+3, -1.115e-3
2.873e+3, -1.115e-3
2.873e+3, -1.112e-3
2.874e+3, -1.114e-3
2.874e+3, -1.110e-3
2.874e+3, -1.108e-3
2.875e+3, -1.122e-3
2.875e+3, -1.121e-3
2.876e+3, -1.121e-3
2.876e+3, -1.120e-3
2.876e+3, -1.117e-3
2.877e+3, -1.118e-3
2.877e+3, -1.115e-3
2.878e+3, -1.113e-3
2.878e+3, -1.113e-3
2.878e+3, -1.110e-3
2.879e+3, -1.109e-3
2.879e+3, -1.109e-3
2.880e+3, -1.107e-3
2.880e+3, -1.104e-3
2.880e+3, -1.102e-3
2.881e+3, -1.099e-3
2.881e+3, -1.102e-3
2.882e+3, -1.170e-3
2.882e+3, -1.164e-3
2.882e+3, -1.160e-3
2.883e+3, -1.157e-3
2.883e+3, -1.157e-3
2.884e+3, -1.154e-3
2.884e+3, -1.150e-3
2.884e+3, -1.159e-3
2.885e+3, -1.155e-3
2.885e+3, -1.152e-3
2.886e+3, -1.152e-3
2.886e+3, -1.153e-3
2.886e+3, -1.149e-3
2.887e+3, -1.153e-3
2.887e+3, -1.153e-3
2.888e+3, -1.149e-3
2.888e+3, -1.148e-3
2.888e+3, -1.150e-3
2.889e+3, -1.148e-3
2.889e+3, -1.147e-3
2.890e+3, -1.143e-3
2.890e+3, -1.138e-3
2.890e+3, -1.148e-3
2.891e+3, -1.145e-3
2.891e+3, -1.145e-3
2.892e+3, -1.141e-3
2.892e+3, -1.145e-3
2.892e+3, -1.144e-3
2.893e+3, -1.142e-3
2.893e+3, -1.142e-3
2.894e+3, -1.141e-3
2.894e+3, -1.149e-3
2.894e+3, -1.147e-3
2.895e+3, -1.148e-3
2.895e+3, -1.145e-3
2.896e+3, -1.145e-3
2.896e+3, -1.144e-3
2.896e+3, -1.144e-3
2.897e+3, -1.142e-3
2.897e+3, -1.141e-3
2.898e+3, -1.140e-3
2.898e+3, -1.139e-3
2.898e+3, -1.140e-3
2.899e+3, -1.137e-3
2.899e+3, -1.135e-3
2.900e+3, -1.135e-3
2.900e+3, -1.135e-3
2.900e+3, -1.132e-3
2.901e+3, -1.143e-3
2.901e+3, -1.142e-3
2.902e+3, -1.138e-3
2.902e+3, -1.138e-3
2.902e+3, -1.137e-3
2.903e+3, -1.136e-3
2.903e+3, -1.138e-3
2.904e+3, -1.137e-3
2.904e+3, -1.135e-3
2.904e+3, -1.135e-3
2.905e+3, -1.139e-3
2.905e+3, -1.140e-3
2.906e+3, -1.138e-3
2.906e+3, -1.141e-3
2.906e+3, -1.138e-3
2.907e+3, -1.136e-3
2.907e+3, -1.136e-3
2.908e+3, -1.134e-3
2.908e+3, -1.135e-3
2.908e+3, -1.136e-3
2.909e+3, -1.147e-3
2.909e+3, -1.147e-3
2.910e+3, -1.145e-3
2.910e+3, -1.146e-3
2.910e+3, -1.143e-3
2.911e+3, -1.141e-3
2.911e+3, -1.141e-3
2.912e+3, -1.141e-3
2.912e+3, -1.141e-3
2.912e+3, -1.140e-3
2.913e+3, -1.140e-3
2.913e+3, -1.138e-3
2.914e+3, -1.136e-3
2.914e+3, -1.135e-3
2.914e+3, -1.136e-3
2.915e+3, -1.136e-3
2.915e+3, -1.134e-3
2.916e+3, -1.132e-3
2.916e+3, -1.138e-3
2.916e+3, -1.137e-3
2.917e+3, -1.136e-3
2.917e+3, -1.135e-3
2.918e+3, -1.133e-3
2.918e+3, -1.134e-3
2.918e+3, -1.134e-3
2.919e+3, -1.132e-3
2.919e+3, -1.131e-3
2.920e+3, -1.131e-3
2.920e+3, -1.128e-3
2.920e+3, -1.130e-3
2.921e+3, -1.127e-3
2.921e+3, -1.126e-3
2.922e+3, -1.126e-3
2.922e+3, -1.125e-3
2.923e+3, -1.123e-3
2.923e+3, -1.121e-3
2.923e+3, -1.125e-3
2.924e+3, -1.125e-3
2.924e+3, -1.123e-3
2.925e+3, -1.122e-3
2.925e+3, -1.122e-3
2.925e+3, -1.120e-3
2.926e+3, -1.120e-3
2.926e+3, -1.120e-3
2.927e+3, -1.118e-3
2.927e+3, -1.118e-3
2.927e+3, -1.123e-3
2.928e+3, -1.126e-3
2.928e+3, -1.125e-3
2.929e+3, -1.127e-3
2.929e+3, -1.123e-3
2.929e+3, -1.123e-3
2.930e+3, -1.122e-3
2.930e+3, -1.123e-3
2.931e+3, -1.120e-3
2.931e+3, -1.120e-3
2.931e+3, -1.119e-3
2.932e+3, -1.116e-3
2.932e+3, -1.113e-3
2.933e+3, -1.114e-3
2.933e+3, -1.112e-3
2.933e+3, -1.113e-3
2.934e+3, -1.110e-3
2.934e+3, -1.112e-3
2.935e+3, -1.111e-3
2.935e+3, -1.109e-3
2.935e+3, -1.108e-3
2.936e+3, -1.108e-3
2.936e+3, -1.107e-3
2.937e+3, -1.106e-3
2.937e+3, -1.104e-3
2.937e+3, -1.103e-3
2.938e+3, -1.103e-3
2.938e+3, -1.101e-3
2.939e+3, -1.100e-3
2.939e+3, -1.099e-3
2.939e+3, -1.097e-3
2.940e+3, -1.098e-3
2.940e+3, -1.098e-3
2.941e+3, -1.105e-3
2.941e+3, -1.102e-3
2.941e+3, -1.100e-3
2.942e+3, -1.101e-3
2.942e+3, -1.098e-3
2.943e+3, -1.099e-3
2.943e+3, -1.100e-3
2.943e+3, -1.098e-3
2.944e+3, -1.100e-3
2.944e+3, -1.100e-3
2.945e+3, -1.098e-3
2.945e+3, -1.098e-3
2.945e+3, -1.096e-3
2.946e+3, -1.094e-3
2.946e+3, -1.093e-3
2.947e+3, -1.092e-3
2.947e+3, -1.089e-3
2.947e+3, -1.089e-3
2.948e+3, -1.087e-3
2.948e+3, -1.088e-3
2.949e+3, -1.088e-3
2.949e+3, -1.086e-3
2.949e+3, -1.101e-3
2.950e+3, -1.100e-3
2.950e+3, -1.099e-3
2.951e+3, -1.098e-3
2.951e+3, -1.096e-3
2.951e+3, -1.097e-3
2.952e+3, -1.096e-3
2.952e+3, -1.094e-3
2.953e+3, -1.100e-3
2.953e+3, -1.099e-3
2.953e+3, -1.097e-3
2.954e+3, -1.097e-3
2.954e+3, -1.094e-3
2.955e+3, -1.093e-3
2.955e+3, -1.093e-3
2.955e+3, -1.093e-3
2.956e+3, -1.092e-3
2.956e+3, -1.089e-3
2.957e+3, -1.088e-3
2.957e+3, -1.084e-3
2.957e+3, -1.085e-3
2.958e+3, -1.086e-3
2.958e+3, -1.087e-3
2.959e+3, -1.085e-3
2.959e+3, -1.084e-3
2.959e+3, -1.082e-3
2.960e+3, -1.081e-3
2.960e+3, -1.083e-3
2.961e+3, -1.079e-3
2.961e+3, -1.077e-3
2.961e+3, -1.075e-3
2.962e+3, -1.084e-3
2.962e+3, -1.081e-3
2.963e+3, -1.080e-3
2.963e+3, -1.079e-3
2.963e+3, -1.077e-3
2.964e+3, -1.075e-3
2.964e+3, -1.075e-3
2.965e+3, -1.075e-3
2.965e+3, -1.075e-3
2.965e+3, -1.075e-3
2.966e+3, -1.073e-3
2.966e+3, -1.071e-3
2.967e+3, -1.069e-3
2.967e+3, -1.070e-3
2.967e+3, -1.065e-3
2.968e+3, -1.067e-3
2.968e+3, -1.066e-3
2.969e+3, -1.066e-3
2.969e+3, -1.071e-3
2.969e+3, -1.068e-3
2.970e+3, -1.069e-3
2.970e+3, -1.069e-3
2.971e+3, -1.069e-3
2.971e+3, -1.066e-3
2.971e+3, -1.067e-3
2.972e+3, -1.066e-3
2.972e+3, -1.064e-3
2.973e+3, -1.063e-3
2.973e+3, -1.063e-3
2.973e+3, -1.061e-3
2.974e+3, -1.059e-3
2.974e+3, -1.059e-3
2.975e+3, -1.061e-3
2.975e+3, -1.062e-3
2.975e+3, -1.060e-3
2.976e+3, -1.059e-3
2.976e+3, -1.058e-3
2.977e+3, -1.058e-3
2.977e+3, -1.058e-3
2.977e+3, -1.057e-3
2.978e+3, -1.058e-3
2.978e+3, -1.056e-3
2.979e+3, -1.055e-3
2.979e+3, -1.054e-3
2.979e+3, -1.053e-3
2.980e+3, -1.086e-3
2.980e+3, -1.081e-3
2.981e+3, -1.081e-3
2.981e+3, -1.079e-3
2.981e+3, -1.077e-3
2.982e+3, -1.075e-3
2.982e+3, -1.072e-3
2.983e+3, -1.070e-3
2.983e+3, -1.073e-3
2.983e+3, -1.072e-3
2.984e+3, -1.070e-3
2.984e+3, -1.072e-3
2.985e+3, -1.072e-3
2.985e+3, -1.071e-3
2.985e+3, -1.069e-3
2.986e+3, -1.069e-3
2.986e+3, -1.066e-3
2.987e+3, -1.065e-3
2.987e+3, -1.063e-3
2.987e+3, -1.064e-3
2.988e+3, -1.062e-3
2.988e+3, -1.061e-3
2.989e+3, -1.061e-3
2.989e+3, -1.060e-3
2.989e+3, -1.058e-3
2.990e+3, -1.056e-3
2.990e+3, -1.055e-3
2.991e+3, -1.056e-3
2.991e+3, -1.072e-3
2.991e+3, -1.079e-3
2.992e+3, -1.079e-3
2.992e+3, -1.077e-3
2.993e+3, -1.085e-3
2.993e+3, -1.083e-3
2.993e+3, -1.082e-3
2.994e+3, -1.081e-3
2.994e+3, -1.079e-3
2.995e+3, -1.078e-3
2.995e+3, -1.076e-3
2.995e+3, -1.076e-3
2.996e+3, -1.074e-3
2.996e+3, -1.073e-3
2.997e+3, -1.072e-3
2.997e+3, -1.069e-3
2.997e+3, -1.067e-3
2.998e+3, -1.064e-3
2.998e+3, -1.063e-3
2.999e+3, -1.061e-3
2.999e+3, -1.066e-3
2.999e+3, -1.064e-3
3.000e+3, -1.061e-3
3.000e+3, -1.059e-3
3.001e+3, -1.059e-3
3.001e+3, -1.057e-3
3.001e+3, -1.059e-3
3.002e+3, -1.054e-3
3.002e+3, -1.052e-3
3.003e+3, -1.059e-3
3.003e+3, -1.057e-3
3.003e+3, -1.055e-3
3.004e+3, -1.054e-3
3.004e+3, -1.054e-3
3.005e+3, -1.051e-3
3.005e+3, -1.051e-3
3.005e+3, -1.051e-3
3.006e+3, -1.052e-3
3.006e+3, -1.049e-3
3.007e+3, -1.048e-3
3.007e+3, -1.046e-3
3.007e+3, -1.046e-3
3.008e+3, -1.044e-3
3.008e+3, -1.042e-3
3.009e+3, -1.038e-3
3.009e+3, -1.037e-3
3.009e+3, -1.034e-3
3.010e+3, -1.053e-3
3.010e+3, -1.049e-3
3.011e+3, -1.045e-3
3.011e+3, -1.046e-3
3.011e+3, -1.046e-3
3.012e+3, -1.044e-3
3.012e+3, -1.042e-3
3.013e+3, -1.039e-3
3.013e+3, -1.039e-3
3.013e+3, -1.037e-3
3.014e+3, -1.035e-3
3.014e+3, -1.034e-3
3.015e+3, -1.041e-3
3.015e+3, -1.042e-3
3.015e+3, -1.041e-3
3.016e+3, -1.038e-3
3.016e+3, -1.037e-3
3.017e+3, -1.036e-3
3.017e+3, -1.035e-3
3.017e+3, -1.033e-3
3.018e+3, -1.031e-3
3.018e+3, -1.033e-3
3.019e+3, -1.031e-3
3.019e+3, -1.031e-3
3.019e+3, -1.030e-3
3.020e+3, -1.029e-3
3.020e+3, -1.027e-3
3.021e+3, -1.027e-3
3.021e+3, -1.026e-3
3.021e+3, -1.022e-3
3.022e+3, -1.019e-3
3.022e+3, -1.019e-3
3.023e+3, -1.017e-3
3.023e+3, -1.013e-3
3.023e+3, -1.011e-3
3.024e+3, -1.020e-3
3.024e+3, -1.020e-3
3.025e+3, -1.019e-3
3.025e+3, -1.021e-3
3.025e+3, -1.019e-3
3.026e+3, -1.020e-3
3.026e+3, -1.020e-3
3.027e+3, -1.019e-3
3.027e+3, -1.017e-3
3.027e+3, -1.015e-3
3.028e+3, -1.015e-3
3.028e+3, -1.015e-3
3.029e+3, -1.012e-3
3.029e+3, -1.012e-3
3.029e+3, -1.011e-3
3.030e+3, -1.009e-3
3.030e+3, -1.010e-3
3.031e+3, -1.006e-3
3.031e+3, -1.011e-3
3.031e+3, -1.009e-3
3.032e+3, -1.007e-3
3.032e+3, -1.005e-3
3.033e+3, -1.005e-3
3.033e+3, -1.003e-3
3.033e+3, -1.001e-3
3.034e+3, -9.982e-4
3.034e+3, -9.973e-4
3.035e+3, -9.946e-4
3.035e+3, -9.937e-4
3.035e+3, -9.986e-4
3.036e+3, -1.002e-3
3.036e+3, -9.989e-4
3.037e+3, -1.110e-3
3.037e+3, -1.125e-3
3.037e+3, -1.121e-3
3.038e+3, -1.119e-3
3.038e+3, -1.117e-3
3.039e+3, -1.116e-3
3.039e+3, -1.116e-3
3.039e+3, -1.113e-3
3.040e+3, -1.121e-3
3.040e+3, -1.119e-3
3.041e+3, -1.118e-3
3.041e+3, -1.117e-3
3.041e+3, -1.116e-3
3.042e+3, -1.116e-3
3.042e+3, -1.117e-3
3.043e+3, -1.114e-3
3.043e+3, -1.115e-3
3.043e+3, -1.114e-3
3.044e+3, -1.114e-3
3.044e+3, -1.113e-3
3.045e+3, -1.112e-3
3.045e+3, -1.110e-3
3.045e+3, -1.109e-3
3.046e+3, -1.108e-3
3.046e+3, -1.106e-3
3.047e+3, -1.107e-3
3.047e+3, -1.105e-3
3.047e+3, -1.102e-3
3.048e+3, -1.102e-3
3.048e+3, -1.106e-3
3.049e+3, -1.106e-3
3.049e+3, -1.106e-3
3.049e+3, -1.104e-3
3.050e+3, -1.103e-3
3.050e+3, -1.102e-3
3.051e+3, -1.104e-3
3.051e+3, -1.103e-3
3.051e+3, -1.101e-3
3.052e+3, -1.100e-3
3.052e+3, -1.100e-3
3.053e+3, -1.100e-3
3.053e+3, -1.099e-3
3.053e+3, -1.098e-3
3.054e+3, -1.097e-3
3.054e+3, -1.096e-3
3.055e+3, -1.094e-3
3.055e+3, -1.094e-3
3.055e+3, -1.094e-3
3.056e+3, -1.090e-3
3.056e+3, -1.088e-3
3.057e+3, -1.086e-3
3.057e+3, -1.086e-3
3.057e+3, -1.085e-3
3.058e+3, -1.086e-3
3.058e+3, -1.084e-3
3.059e+3, -1.081e-3
3.059e+3, -1.079e-3
3.059e+3, -1.081e-3
3.060e+3, -1.079e-3
3.060e+3, -1.084e-3
3.061e+3, -1.077e-3
3.061e+3, -1.081e-3
3.061e+3, -1.081e-3
3.062e+3, -1.079e-3
3.062e+3, -1.078e-3
3.063e+3, -1.077e-3
3.063e+3, -1.080e-3
3.063e+3, -1.080e-3
3.064e+3, -1.079e-3
3.064e+3, -1.077e-3
3.065e+3, -1.079e-3
3.065e+3, -1.077e-3
3.065e+3, -1.077e-3
3.066e+3, -1.073e-3
3.066e+3, -1.073e-3
3.067e+3, -1.072e-3
3.067e+3, -1.070e-3
3.067e+3, -1.067e-3
3.068e+3, -1.067e-3
3.068e+3, -1.065e-3
3.069e+3, -1.065e-3
3.069e+3, -1.066e-3
3.069e+3, -1.068e-3
3.070e+3, -1.070e-3
3.070e+3, -1.070e-3
3.071e+3, -1.076e-3
3.071e+3, -1.081e-3
3.071e+3, -1.079e-3
3.072e+3, -1.079e-3
3.072e+3, -1.096e-3
3.073e+3, -1.095e-3
3.073e+3, -1.093e-3
3.073e+3, -1.092e-3
3.074e+3, -1.092e-3
3.074e+3, -1.090e-3
3.075e+3, -1.088e-3
3.075e+3, -1.087e-3
3.075e+3, -1.088e-3
3.076e+3, -1.087e-3
3.076e+3, -1.088e-3
3.077e+3, -1.085e-3
3.077e+3, -1.085e-3
3.077e+3, -1.086e-3
3.078e+3, -1.084e-3
3.078e+3, -1.083e-3
3.079e+3, -1.082e-3
3.079e+3, -1.083e-3
3.079e+3, -1.081e-3
3.080e+3, -1.080e-3
3.080e+3, -1.079e-3
3.081e+3, -1.077e-3
3.081e+3, -1.077e-3
3.081e+3, -1.076e-3
3.082e+3, -1.074e-3
3.082e+3, -1.072e-3
3.083e+3, -1.074e-3
3.083e+3, -1.074e-3
3.083e+3, -1.128e-3
3.084e+3, -1.121e-3
3.084e+3, -1.118e-3
3.085e+3, -1.117e-3
3.085e+3, -1.121e-3
3.085e+3, -1.118e-3
3.086e+3, -1.116e-3
3.086e+3, -1.117e-3
3.087e+3, -1.118e-3
3.087e+3, -1.116e-3
3.087e+3, -1.115e-3
3.088e+3, -1.112e-3
3.088e+3, -1.111e-3
3.089e+3, -1.111e-3
3.089e+3, -1.110e-3
3.089e+3, -1.153e-3
3.090e+3, -1.148e-3
3.090e+3, -1.148e-3
3.091e+3, -1.147e-3
3.091e+3, -1.146e-3
3.091e+3, -1.146e-3
3.092e+3, -1.143e-3
3.092e+3, -1.141e-3
3.093e+3, -1.137e-3
3.093e+3, -1.139e-3
3.093e+3, -1.135e-3
3.094e+3, -1.134e-3
3.094e+3, -1.132e-3
3.095e+3, -1.137e-3
3.095e+3, -1.135e-3
3.095e+3, -1.134e-3
3.096e+3, -1.128e-3
3.096e+3, -1.128e-3
3.097e+3, -1.127e-3
3.097e+3, -1.132e-3
3.097e+3, -1.139e-3
3.098e+3, -1.138e-3
3.098e+3, -1.137e-3
3.099e+3, -1.137e-3
3.099e+3, -1.136e-3
3.099e+3, -1.136e-3
3.100e+3, -1.137e-3
3.100e+3, -1.138e-3
3.101e+3, -1.138e-3
3.101e+3, -1.136e-3
3.101e+3, -1.134e-3
3.102e+3, -1.132e-3
3.102e+3, -1.132e-3
3.103e+3, -1.133e-3
3.103e+3, -1.131e-3
3.103e+3, -1.128e-3
3.104e+3, -1.126e-3
3.104e+3, -1.126e-3
3.105e+3, -1.125e-3
3.105e+3, -1.127e-3
3.105e+3, -1.127e-3
3.106e+3, -1.124e-3
3.106e+3, -1.125e-3
3.107e+3, -1.124e-3
3.107e+3, -1.123e-3
3.107e+3, -1.123e-3
3.108e+3, -1.121e-3
3.108e+3, -1.122e-3
3.109e+3, -1.121e-3
3.109e+3, -1.120e-3
3.109e+3, -1.117e-3
3.110e+3, -1.113e-3
3.110e+3, -1.115e-3
3.111e+3, -1.113e-3
3.111e+3, -1.113e-3
3.111e+3, -1.112e-3
3.112e+3, -1.109e-3
3.112e+3, -1.118e-3
3.113e+3, -1.119e-3
3.113e+3, -1.117e-3
3.113e+3, -1.116e-3
3.114e+3, -1.115e-3
3.114e+3, -1.114e-3
3.115e+3, -1.113e-3
3.115e+3, -1.111e-3
3.115e+3, -1.109e-3
3.116e+3, -1.110e-3
3.116e+3, -1.110e-3
3.117e+3, -1.113e-3
3.117e+3, -1.120e-3
3.117e+3, -1.119e-3
3.118e+3, -1.117e-3
3.118e+3, -1.117e-3
3.119e+3, -1.120e-3
3.119e+3, -1.119e-3
3.119e+3, -1.118e-3
3.120e+3, -1.115e-3
3.120e+3, -1.114e-3
3.121e+3, -1.112e-3
3.121e+3, -1.113e-3
3.121e+3, -1.112e-3
3.122e+3, -1.113e-3
3.122e+3, -1.110e-3
3.123e+3, -1.109e-3
3.123e+3, -1.109e-3
3.123e+3, -1.107e-3
3.124e+3, -1.110e-3
3.124e+3, -1.107e-3
3.125e+3, -1.110e-3
3.125e+3, -1.107e-3
3.125e+3, -1.107e-3
3.126e+3, -1.105e-3
3.126e+3, -1.103e-3
3.127e+3, -1.103e-3
3.127e+3, -1.102e-3
3.128e+3, -1.100e-3
3.128e+3, -1.098e-3
3.128e+3, -1.099e-3
3.129e+3, -1.096e-3
3.129e+3, -1.095e-3
3.130e+3, -1.095e-3
3.130e+3, -1.094e-3
3.130e+3, -1.093e-3
3.131e+3, -1.091e-3
3.131e+3, -1.090e-3
3.132e+3, -1.087e-3
3.132e+3, -1.086e-3
3.132e+3, -1.089e-3
3.133e+3, -1.098e-3
3.133e+3, -1.100e-3
3.134e+3, -1.098e-3
3.134e+3, -1.099e-3
3.134e+3, -1.095e-3
3.135e+3, -1.093e-3
3.135e+3, -1.093e-3
3.136e+3, -1.093e-3
3.136e+3, -1.094e-3
3.136e+3, -1.097e-3
3.137e+3, -1.096e-3
3.137e+3, -1.094e-3
3.138e+3, -1.093e-3
3.138e+3, -1.092e-3
3.138e+3, -1.091e-3
3.139e+3, -1.092e-3
3.139e+3, -1.089e-3
3.140e+3, -1.089e-3
3.140e+3, -1.090e-3
3.140e+3, -1.089e-3
3.141e+3, -1.088e-3
3.141e+3, -1.085e-3
3.142e+3, -1.086e-3
3.142e+3, -1.084e-3
3.142e+3, -1.082e-3
3.143e+3, -1.079e-3
3.143e+3, -1.078e-3
3.144e+3, -1.079e-3
3.144e+3, -1.077e-3
3.144e+3, -1.076e-3
3.145e+3, -1.075e-3
3.145e+3, -1.073e-3
3.146e+3, -1.078e-3
3.146e+3, -1.080e-3
3.146e+3, -1.078e-3
3.147e+3, -1.077e-3
3.147e+3, -1.076e-3
3.148e+3, -1.075e-3
3.148e+3, -1.073e-3
3.148e+3, -1.071e-3
3.149e+3, -1.071e-3
3.149e+3, -1.070e-3
3.150e+3, -1.069e-3
3.150e+3, -1.080e-3
3.150e+3, -1.077e-3
3.151e+3, -1.076e-3
3.151e+3, -1.075e-3
3.152e+3, -1.073e-3
3.152e+3, -1.073e-3
3.152e+3, -1.071e-3
3.153e+3, -1.069e-3
3.153e+3, -1.068e-3
3.154e+3, -1.066e-3
3.154e+3, -1.065e-3
3.154e+3, -1.064e-3
3.155e+3, -1.064e-3
3.155e+3, -1.062e-3
3.156e+3, -1.060e-3
3.156e+3, -1.066e-3
3.156e+3, -1.068e-3
3.157e+3, -1.066e-3
3.157e+3, -1.065e-3
3.158e+3, -1.064e-3
3.158e+3, -1.065e-3
3.158e+3, -1.063e-3
3.159e+3, -1.064e-3
3.159e+3, -1.062e-3
3.160e+3, -1.064e-3
3.160e+3, -1.061e-3
3.160e+3, -1.059e-3
3.161e+3, -1.058e-3
3.161e+3, -1.056e-3
3.162e+3, -1.055e-3
3.162e+3, -1.054e-3
3.162e+3, -1.052e-3
3.163e+3, -1.051e-3
3.163e+3, -1.051e-3
3.164e+3, -1.050e-3
3.164e+3, -1.048e-3
3.164e+3, -1.046e-3
3.165e+3, -1.048e-3
3.165e+3, -1.050e-3
3.166e+3, -1.053e-3
3.166e+3, -1.051e-3
3.166e+3, -1.049e-3
3.167e+3, -1.047e-3
3.167e+3, -1.046e-3
3.168e+3, -1.044e-3
3.168e+3, -1.045e-3
3.168e+3, -1.040e-3
3.169e+3, -1.040e-3
3.169e+3, -1.040e-3
3.170e+3, -1.038e-3
3.170e+3, -1.036e-3
3.170e+3, -1.037e-3
3.171e+3, -1.043e-3
3.171e+3, -1.045e-3
3.172e+3, -1.043e-3
3.172e+3, -1.043e-3
3.172e+3, -1.042e-3
3.173e+3, -1.039e-3
3.173e+3, -1.037e-3
3.174e+3, -1.035e-3
3.174e+3, -1.034e-3
3.174e+3, -1.042e-3
3.175e+3, -1.041e-3
3.175e+3, -1.042e-3
3.176e+3, -1.131e-3
3.176e+3, -1.121e-3
3.176e+3, -1.120e-3
3.177e+3, -1.117e-3
3.177e+3, -1.117e-3
3.178e+3, -1.114e-3
3.178e+3, -1.113e-3
3.178e+3, -1.112e-3
3.179e+3, -1.113e-3
3.179e+3, -1.116e-3
3.180e+3, -1.115e-3
3.180e+3, -1.114e-3
3.180e+3, -1.112e-3
3.181e+3, -1.111e-3
3.181e+3, -1.110e-3
3.182e+3, -1.109e-3
3.182e+3, -1.108e-3
3.182e+3, -1.110e-3
3.183e+3, -1.113e-3
3.183e+3, -1.111e-3
3.184e+3, -1.110e-3
3.184e+3, -1.108e-3
3.184e+3, -1.106e-3
3.185e+3, -1.105e-3
3.185e+3, -1.107e-3
3.186e+3, -1.105e-3
3.186e+3, -1.102e-3
3.186e+3, -1.104e-3
3.187e+3, -1.104e-3
3.187e+3, -1.105e-3
3.188e+3, -1.106e-3
3.188e+3, -1.105e-3
3.188e+3, -1.104e-3
3.189e+3, -1.102e-3
3.189e+3, -1.103e-3
3.190e+3, -1.101e-3
3.190e+3, -1.101e-3
3.190e+3, -1.099e-3
3.191e+3, -1.102e-3
3.191e+3, -1.101e-3
3.192e+3, -1.100e-3
3.192e+3, -1.097e-3
3.192e+3, -1.099e-3
3.193e+3, -1.100e-3
3.193e+3, -1.132e-3
3.194e+3, -1.126e-3
3.194e+3, -1.127e-3
3.194e+3, -1.123e-3
3.195e+3, -1.125e-3
3.195e+3, -1.122e-3
3.196e+3, -1.121e-3
3.196e+3, -1.119e-3
3.196e+3, -1.120e-3
3.197e+3, -1.114e-3
3.197e+3, -1.129e-3
3.198e+3, -1.124e-3
3.198e+3, -1.120e-3
3.198e+3, -1.119e-3
3.199e+3, -1.120e-3
3.199e+3, -1.123e-3
3.200e+3, -1.133e-3
3.200e+3, -1.132e-3
3.200e+3, -1.129e-3
3.201e+3, -1.128e-3
3.201e+3, -1.137e-3
3.202e+3, -1.134e-3
3.202e+3, -1.135e-3
3.202e+3, -1.137e-3
3.203e+3, -1.135e-3
3.203e+3, -1.131e-3
3.204e+3, -1.131e-3
3.204e+3, -1.131e-3
3.204e+3, -1.128e-3
3.205e+3, -1.126e-3
3.205e+3, -1.127e-3
3.206e+3, -1.130e-3
3.206e+3, -1.129e-3
3.206e+3, -1.127e-3
3.207e+3, -1.127e-3
3.207e+3, -1.125e-3
3.208e+3, -1.122e-3
3.208e+3, -1.124e-3
3.208e+3, -1.122e-3
3.209e+3, -1.120e-3
3.209e+3, -1.116e-3
3.210e+3, -1.119e-3
3.210e+3, -1.118e-3
3.210e+3, -1.116e-3
3.211e+3, -1.114e-3
3.211e+3, -1.111e-3
3.212e+3, -1.117e-3
3.212e+3, -1.114e-3
3.212e+3, -1.123e-3
3.213e+3, -1.123e-3
3.213e+3, -1.124e-3
3.214e+3, -1.124e-3
3.214e+3, -1.122e-3
3.214e+3, -1.119e-3
3.215e+3, -1.117e-3
3.215e+3, -1.118e-3
3.216e+3, -1.118e-3
3.216e+3, -1.116e-3
3.216e+3, -1.114e-3
3.217e+3, -1.110e-3
3.217e+3, -1.125e-3
3.218e+3, -1.120e-3
3.218e+3, -1.119e-3
3.218e+3, -1.116e-3
3.219e+3, -1.117e-3
3.219e+3, -1.115e-3
3.220e+3, -1.114e-3
3.220e+3, -1.116e-3
3.220e+3, -1.114e-3
3.221e+3, -1.112e-3
3.221e+3, -1.111e-3
3.222e+3, -1.112e-3
3.222e+3, -1.115e-3
3.222e+3, -1.113e-3
3.223e+3, -1.113e-3
3.223e+3, -1.115e-3
3.224e+3, -1.116e-3
3.224e+3, -1.117e-3
3.224e+3, -1.118e-3
3.225e+3, -1.117e-3
3.225e+3, -1.115e-3
3.226e+3, -1.117e-3
3.226e+3, -1.114e-3
3.226e+3, -1.112e-3
3.227e+3, -1.112e-3
3.227e+3, -1.111e-3
3.228e+3, -1.107e-3
3.228e+3, -1.109e-3
3.228e+3, -1.108e-3
3.229e+3, -1.111e-3
3.229e+3, -1.113e-3
3.230e+3, -1.112e-3
3.230e+3, -1.107e-3
3.230e+3, -1.112e-3
3.231e+3, -1.109e-3
3.231e+3, -1.109e-3
3.232e+3, -1.107e-3
3.232e+3, -1.114e-3
3.232e+3, -1.116e-3
3.233e+3, -1.116e-3
3.233e+3, -1.114e-3
3.234e+3, -1.112e-3
3.234e+3, -1.109e-3
3.234e+3, -1.108e-3
3.235e+3, -1.108e-3
3.235e+3, -1.109e-3
3.236e+3, -1.106e-3
3.236e+3, -1.105e-3
3.236e+3, -1.103e-3
3.237e+3, -1.102e-3
3.237e+3, -1.099e-3
3.238e+3, -1.097e-3
3.238e+3, -1.098e-3
3.238e+3, -1.097e-3
3.239e+3, -1.094e-3
3.239e+3, -1.092e-3
3.240e+3, -1.091e-3
3.240e+3, -1.091e-3
3.240e+3, -1.088e-3
3.241e+3, -1.083e-3
3.241e+3, -1.084e-3
3.242e+3, -1.091e-3
3.242e+3, -1.089e-3
3.242e+3, -1.092e-3
3.243e+3, -1.088e-3
3.243e+3, -1.087e-3
3.244e+3, -1.087e-3
3.244e+3, -1.097e-3
3.244e+3, -1.094e-3
3.245e+3, -1.093e-3
3.245e+3, -1.091e-3
3.246e+3, -1.089e-3
3.246e+3, -1.088e-3
3.246e+3, -1.087e-3
3.247e+3, -1.086e-3
3.247e+3, -1.083e-3
3.248e+3, -1.080e-3
3.248e+3, -1.081e-3
3.248e+3, -1.082e-3
3.249e+3, -1.083e-3
3.249e+3, -1.081e-3
3.250e+3, -1.082e-3
3.250e+3, -1.072e-3
3.250e+3, -1.071e-3
3.251e+3, -1.077e-3
3.251e+3, -1.085e-3
3.252e+3, -1.089e-3
3.252e+3, -1.087e-3
3.252e+3, -1.089e-3
3.253e+3, -1.089e-3
3.253e+3, -1.087e-3
3.254e+3, -1.086e-3
3.254e+3, -1.087e-3
3.254e+3, -1.084e-3
3.255e+3, -1.084e-3
3.255e+3, -1.083e-3
3.256e+3, -1.082e-3
3.256e+3, -1.081e-3
3.256e+3, -1.081e-3
3.257e+3, -1.079e-3
3.257e+3, -1.077e-3
3.258e+3, -1.076e-3
3.258e+3, -1.076e-3
3.258e+3, -1.073e-3
3.259e+3, -1.071e-3
3.259e+3, -1.072e-3
3.260e+3, -1.072e-3
3.260e+3, -1.069e-3
3.260e+3, -1.068e-3
3.261e+3, -1.068e-3
3.261e+3, -1.066e-3
3.262e+3, -1.069e-3
3.262e+3, -1.074e-3
3.262e+3, -1.075e-3
3.263e+3, -1.073e-3
3.263e+3, -1.074e-3
3.264e+3, -1.075e-3
3.264e+3, -1.074e-3
3.264e+3, -1.073e-3
3.265e+3, -1.074e-3
3.265e+3, -1.072e-3
3.266e+3, -1.075e-3
3.266e+3, -1.072e-3
3.266e+3, -1.071e-3
3.267e+3, -1.070e-3
3.267e+3, -1.068e-3
3.268e+3, -1.066e-3
3.268e+3, -1.066e-3
3.268e+3, -1.069e-3
3.269e+3, -1.068e-3
3.269e+3, -1.065e-3
3.270e+3, -1.064e-3
3.270e+3, -1.069e-3
3.270e+3, -1.069e-3
3.271e+3, -1.070e-3
3.271e+3, -1.067e-3
3.272e+3, -1.064e-3
3.272e+3, -1.063e-3
3.272e+3, -1.064e-3
3.273e+3, -1.065e-3
3.273e+3, -1.060e-3
3.274e+3, -1.060e-3
3.274e+3, -1.066e-3
3.274e+3, -1.065e-3
3.275e+3, -1.065e-3
3.275e+3, -1.064e-3
3.276e+3, -1.063e-3
3.276e+3, -1.063e-3
3.276e+3, -1.061e-3
3.277e+3, -1.062e-3
3.277e+3, -1.061e-3
3.278e+3, -1.058e-3
3.278e+3, -1.058e-3
3.278e+3, -1.055e-3
3.279e+3, -1.055e-3
3.279e+3, -1.053e-3
3.280e+3, -1.052e-3
3.280e+3, -1.050e-3
3.280e+3, -1.051e-3
3.281e+3, -1.050e-3
3.281e+3, -1.050e-3
3.282e+3, -1.052e-3
3.282e+3, -1.052e-3
3.282e+3, -1.053e-3
3.283e+3, -1.050e-3
3.283e+3, -1.048e-3
3.284e+3, -1.048e-3
3.284e+3, -1.047e-3
3.284e+3, -1.049e-3
3.285e+3, -1.051e-3
3.285e+3, -1.049e-3
3.286e+3, -1.047e-3
3.286e+3, -1.046e-3
3.286e+3, -1.045e-3
3.287e+3, -1.045e-3
3.287e+3, -1.043e-3
3.288e+3, -1.044e-3
3.288e+3, -1.041e-3
3.288e+3, -1.040e-3
3.289e+3, -1.051e-3
3.289e+3, -1.071e-3
3.290e+3, -1.069e-3
3.290e+3, -1.065e-3
3.290e+3, -1.068e-3
3.291e+3, -1.066e-3
3.291e+3, -1.064e-3
3.292e+3, -1.065e-3
3.292e+3, -1.066e-3
3.292e+3, -1.066e-3
3.293e+3, -1.062e-3
3.293e+3, -1.061e-3
3.294e+3, -1.060e-3
3.294e+3, -1.059e-3
3.294e+3, -1.058e-3
3.295e+3, -1.113e-3
3.295e+3, -1.108e-3
3.296e+3, -1.109e-3
3.296e+3, -1.106e-3
3.296e+3, -1.104e-3
3.297e+3, -1.105e-3
3.297e+3, -1.103e-3
3.298e+3, -1.102e-3
3.298e+3, -1.103e-3
3.298e+3, -1.102e-3
3.299e+3, -1.100e-3
3.299e+3, -1.102e-3
3.300e+3, -1.104e-3
3.300e+3, -1.102e-3
3.300e+3, -1.100e-3
3.301e+3, -1.099e-3
3.301e+3, -1.099e-3
3.302e+3, -1.097e-3
3.302e+3, -1.097e-3
3.302e+3, -1.096e-3
3.303e+3, -1.102e-3
3.303e+3, -1.103e-3
3.304e+3, -1.104e-3
3.304e+3, -1.103e-3
3.304e+3, -1.104e-3
3.305e+3, -1.108e-3
3.305e+3, -1.105e-3
3.306e+3, -1.103e-3
3.306e+3, -1.102e-3
3.306e+3, -1.103e-3
3.307e+3, -1.101e-3
3.307e+3, -1.099e-3
3.308e+3, -1.096e-3
3.308e+3, -1.095e-3
3.308e+3, -1.095e-3
3.309e+3, -1.096e-3
3.309e+3, -1.095e-3
3.310e+3, -1.098e-3
3.310e+3, -1.096e-3
3.310e+3, -1.095e-3
3.311e+3, -1.094e-3
3.311e+3, -1.095e-3
3.312e+3, -1.091e-3
3.312e+3, -1.091e-3
3.312e+3, -1.091e-3
3.313e+3, -1.089e-3
3.313e+3, -1.089e-3
3.314e+3, -1.088e-3
3.314e+3, -1.088e-3
3.314e+3, -1.085e-3
3.315e+3, -1.083e-3
3.315e+3, -1.091e-3
3.316e+3, -1.088e-3
3.316e+3, -1.086e-3
3.316e+3, -1.100e-3
3.317e+3, -1.095e-3
3.317e+3, -1.096e-3
3.318e+3, -1.094e-3
3.318e+3, -1.096e-3
3.318e+3, -1.094e-3
3.319e+3, -1.092e-3
3.319e+3, -1.091e-3
3.320e+3, -1.091e-3
3.320e+3, -1.087e-3
3.320e+3, -1.088e-3
3.321e+3, -1.087e-3
3.321e+3, -1.085e-3
3.322e+3, -1.083e-3
3.322e+3, -1.083e-3
3.322e+3, -1.083e-3
3.323e+3, -1.084e-3
3.323e+3, -1.082e-3
3.324e+3, -1.081e-3
3.324e+3, -1.081e-3
3.324e+3, -1.079e-3
3.325e+3, -1.081e-3
3.325e+3, -1.082e-3
3.326e+3, -1.080e-3
3.326e+3, -1.082e-3
3.326e+3, -1.085e-3
3.327e+3, -1.081e-3
3.327e+3, -1.081e-3
3.328e+3, -1.080e-3
3.328e+3, -1.077e-3
3.328e+3, -1.076e-3
3.329e+3, -1.077e-3
3.329e+3, -1.076e-3
3.330e+3, -1.073e-3
3.330e+3, -1.073e-3
3.330e+3, -1.072e-3
3.331e+3, -1.071e-3
3.331e+3, -1.073e-3
3.332e+3, -1.070e-3
3.332e+3, -1.068e-3
3.333e+3, -1.067e-3
3.333e+3, -1.064e-3
3.333e+3, -1.064e-3
3.334e+3, -1.064e-3
3.334e+3, -1.064e-3
3.335e+3, -1.068e-3
3.335e+3, -1.066e-3
3.335e+3, -1.066e-3
3.336e+3, -1.065e-3
3.336e+3, -1.068e-3
3.337e+3, -1.066e-3
3.337e+3, -1.066e-3
3.337e+3, -1.063e-3
3.338e+3, -1.064e-3
3.338e+3, -1.062e-3
3.339e+3, -1.062e-3
3.339e+3, -1.071e-3
3.339e+3, -1.070e-3
3.340e+3, -1.069e-3
3.340e+3, -1.070e-3
3.341e+3, -1.067e-3
3.341e+3, -1.076e-3
3.341e+3, -1.074e-3
3.342e+3, -1.073e-3
3.342e+3, -1.071e-3
3.343e+3, -1.071e-3
3.343e+3, -1.067e-3
3.343e+3, -1.069e-3
3.344e+3, -1.068e-3
3.344e+3, -1.068e-3
3.345e+3, -1.066e-3
3.345e+3, -1.065e-3
3.345e+3, -1.065e-3
3.346e+3, -1.064e-3
3.346e+3, -1.063e-3
3.347e+3, -1.063e-3
3.347e+3, -1.060e-3
3.347e+3, -1.060e-3
3.348e+3, -1.058e-3
3.348e+3, -1.057e-3
3.349e+3, -1.058e-3
3.349e+3, -1.055e-3
3.349e+3, -1.054e-3
3.350e+3, -1.055e-3
3.350e+3, -1.058e-3
3.351e+3, -1.058e-3
3.351e+3, -1.060e-3
3.351e+3, -1.058e-3
3.352e+3, -1.056e-3
3.352e+3, -1.056e-3
3.353e+3, -1.054e-3
3.353e+3, -1.054e-3
3.353e+3, -1.053e-3
3.354e+3, -1.051e-3
3.354e+3, -1.051e-3
3.355e+3, -1.048e-3
3.355e+3, -1.048e-3
3.355e+3, -1.058e-3
3.356e+3, -1.063e-3
3.356e+3, -1.059e-3
3.357e+3, -1.058e-3
3.357e+3, -1.056e-3
3.357e+3, -1.060e-3
3.358e+3, -1.061e-3
3.358e+3, -1.061e-3
3.359e+3, -1.059e-3
3.359e+3, -1.059e-3
3.359e+3, -1.058e-3
3.360e+3, -1.058e-3
3.360e+3, -1.056e-3
3.361e+3, -1.058e-3
3.361e+3, -1.056e-3
3.361e+3, -1.055e-3
3.362e+3, -1.055e-3
3.362e+3, -1.055e-3
3.363e+3, -1.055e-3
3.363e+3, -1.055e-3
3.363e+3, -1.054e-3
3.364e+3, -1.055e-3
3.364e+3, -1.053e-3
3.365e+3, -1.053e-3
3.365e+3, -1.052e-3
3.365e+3, -1.050e-3
3.366e+3, -1.050e-3
3.366e+3, -1.049e-3
3.367e+3, -1.048e-3
3.367e+3, -1.045e-3
3.367e+3, -1.043e-3
3.368e+3, -1.046e-3
3.368e+3, -1.047e-3
3.369e+3, -1.047e-3
3.369e+3, -1.045e-3
3.369e+3, -1.043e-3
3.370e+3, -1.044e-3
3.370e+3, -1.044e-3
3.371e+3, -1.041e-3
3.371e+3, -1.043e-3
3.371e+3, -1.043e-3
3.372e+3, -1.039e-3
3.372e+3, -1.041e-3
3.373e+3, -1.041e-3
3.373e+3, -1.039e-3
3.373e+3, -1.038e-3
3.374e+3, -1.037e-3
3.374e+3, -1.037e-3
3.375e+3, -1.036e-3
3.375e+3, -1.035e-3
3.375e+3, -1.035e-3
3.376e+3, -1.035e-3
3.376e+3, -1.032e-3
3.377e+3, -1.030e-3
3.377e+3, -1.028e-3
3.377e+3, -1.032e-3
3.378e+3, -1.033e-3
3.378e+3, -1.033e-3
3.379e+3, -1.030e-3
3.379e+3, -1.027e-3
3.379e+3, -1.028e-3
3.380e+3, -1.029e-3
3.380e+3, -1.032e-3
3.381e+3, -1.035e-3
3.381e+3, -1.034e-3
3.381e+3, -1.033e-3
3.382e+3, -1.033e-3
3.382e+3, -1.032e-3
3.383e+3, -1.030e-3
3.383e+3, -1.031e-3
3.383e+3, -1.031e-3
3.384e+3, -1.030e-3
3.384e+3, -1.028e-3
3.385e+3, -1.027e-3
3.385e+3, -1.027e-3
3.385e+3, -1.026e-3
3.386e+3, -1.027e-3
3.386e+3, -1.026e-3
3.387e+3, -1.024e-3
3.387e+3, -1.022e-3
3.387e+3, -1.023e-3
3.388e+3, -1.021e-3
3.388e+3, -1.021e-3
3.389e+3, -1.019e-3
3.389e+3, -1.021e-3
3.389e+3, -1.022e-3
3.390e+3, -1.021e-3
3.390e+3, -1.020e-3
3.391e+3, -1.020e-3
3.391e+3, -1.017e-3
3.391e+3, -1.019e-3
3.392e+3, -1.020e-3
3.392e+3, -1.019e-3
3.393e+3, -1.017e-3
3.393e+3, -1.014e-3
3.393e+3, -1.015e-3
3.394e+3, -1.016e-3
3.394e+3, -1.019e-3
3.395e+3, -1.017e-3
3.395e+3, -1.016e-3
3.395e+3, -1.017e-3
3.396e+3, -1.067e-3
3.396e+3, -1.060e-3
3.397e+3, -1.070e-3
3.397e+3, -1.071e-3
3.397e+3, -1.069e-3
3.398e+3, -1.068e-3
3.398e+3, -1.067e-3
3.399e+3, -1.065e-3
3.399e+3, -1.067e-3
3.399e+3, -1.065e-3
3.400e+3, -1.062e-3
3.400e+3, -1.060e-3
3.401e+3, -1.059e-3
3.401e+3, -1.058e-3
3.401e+3, -1.057e-3
3.402e+3, -1.058e-3
3.402e+3, -1.063e-3
3.403e+3, -1.061e-3
3.403e+3, -1.062e-3
3.403e+3, -1.061e-3
3.404e+3, -1.059e-3
3.404e+3, -1.060e-3
3.405e+3, -1.058e-3
3.405e+3, -1.058e-3
3.405e+3, -1.055e-3
3.406e+3, -1.053e-3
3.406e+3, -1.051e-3
3.407e+3, -1.051e-3
3.407e+3, -1.053e-3
3.407e+3, -1.051e-3
3.408e+3, -1.049e-3
3.408e+3, -1.048e-3
3.409e+3, -1.047e-3
3.409e+3, -1.047e-3
3.409e+3, -1.046e-3
3.410e+3, -1.042e-3
3.410e+3, -1.039e-3
3.411e+3, -1.043e-3
3.411e+3, -1.040e-3
3.411e+3, -1.045e-3
3.412e+3, -1.044e-3
3.412e+3, -1.042e-3
3.413e+3, -1.041e-3
3.413e+3, -1.040e-3
3.413e+3, -1.040e-3
3.414e+3, -1.037e-3
3.414e+3, -1.039e-3
3.415e+3, -1.039e-3
3.415e+3, -1.039e-3
3.415e+3, -1.039e-3
3.416e+3, -1.037e-3
3.416e+3, -1.039e-3
3.417e+3, -1.037e-3
3.417e+3, -1.035e-3
3.417e+3, -1.034e-3
3.418e+3, -1.032e-3
3.418e+3, -1.029e-3
3.419e+3, -1.031e-3
3.419e+3, -1.030e-3
3.419e+3, -1.027e-3
3.420e+3, -1.027e-3
3.420e+3, -1.027e-3
3.421e+3, -1.026e-3
3.421e+3, -1.027e-3
3.421e+3, -1.024e-3
3.422e+3, -1.024e-3
3.422e+3, -1.022e-3
3.423e+3, -1.021e-3
3.423e+3, -1.022e-3
3.423e+3, -1.020e-3
3.424e+3, -1.027e-3
3.424e+3, -1.025e-3
3.425e+3, -1.023e-3
3.425e+3, -1.024e-3
3.425e+3, -1.022e-3
3.426e+3, -1.026e-3
3.426e+3, -1.022e-3
3.427e+3, -1.024e-3
3.427e+3, -1.082e-3
3.427e+3, -1.085e-3
3.428e+3, -1.080e-3
3.428e+3, -1.080e-3
3.429e+3, -1.078e-3
3.429e+3, -1.078e-3
3.429e+3, -1.076e-3
3.430e+3, -1.079e-3
3.430e+3, -1.076e-3
3.431e+3, -1.083e-3
3.431e+3, -1.086e-3
3.431e+3, -1.082e-3
3.432e+3, -1.082e-3
3.432e+3, -1.081e-3
3.433e+3, -1.081e-3
3.433e+3, -1.082e-3
3.433e+3, -1.080e-3
3.434e+3, -1.082e-3
3.434e+3, -1.081e-3
3.435e+3, -1.079e-3
3.435e+3, -1.079e-3
3.435e+3, -1.077e-3
3.436e+3, -1.080e-3
3.436e+3, -1.080e-3
3.437e+3, -1.078e-3
3.437e+3, -1.079e-3
3.437e+3, -1.077e-3
3.438e+3, -1.074e-3
3.438e+3, -1.076e-3
3.439e+3, -1.075e-3
3.439e+3, -1.074e-3
3.439e+3, -1.071e-3
3.440e+3, -1.070e-3
3.440e+3, -1.069e-3
3.441e+3, -1.069e-3
3.441e+3, -1.068e-3
3.441e+3, -1.068e-3
3.442e+3, -1.070e-3
3.442e+3, -1.069e-3
3.443e+3, -1.067e-3
3.443e+3, -1.068e-3
3.443e+3, -1.065e-3
3.444e+3, -1.111e-3
3.444e+3, -1.104e-3
3.445e+3, -1.105e-3
3.445e+3, -1.103e-3
3.445e+3, -1.102e-3
3.446e+3, -1.102e-3
3.446e+3, -1.099e-3
3.447e+3, -1.100e-3
3.447e+3, -1.101e-3
3.447e+3, -1.099e-3
3.448e+3, -1.100e-3
3.448e+3, -1.099e-3
3.449e+3, -1.098e-3
3.449e+3, -1.096e-3
3.449e+3, -1.094e-3
3.450e+3, -1.094e-3
3.450e+3, -1.092e-3
3.451e+3, -1.092e-3
3.451e+3, -1.089e-3
3.451e+3, -1.091e-3
3.452e+3, -1.091e-3
3.452e+3, -1.090e-3
3.453e+3, -1.088e-3
3.453e+3, -1.091e-3
3.453e+3, -1.089e-3
3.454e+3, -1.087e-3
3.454e+3, -1.085e-3
3.455e+3, -1.086e-3
3.455e+3, -1.085e-3
3.455e+3, -1.085e-3
3.456e+3, -1.083e-3
3.456e+3, -1.081e-3
3.457e+3, -1.081e-3
3.457e+3, -1.081e-3
3.457e+3, -1.079e-3
3.458e+3, -1.079e-3
3.458e+3, -1.077e-3
3.459e+3, -1.076e-3
3.459e+3, -1.080e-3
3.459e+3, -1.082e-3
3.460e+3, -1.079e-3
3.460e+3, -1.078e-3
3.461e+3, -1.078e-3
3.461e+3, -1.076e-3
3.461e+3, -1.077e-3
3.462e+3, -1.075e-3
3.462e+3, -1.073e-3
3.463e+3, -1.082e-3
3.463e+3, -1.082e-3
3.463e+3, -1.081e-3
3.464e+3, -1.079e-3
3.464e+3, -1.078e-3
3.465e+3, -1.078e-3
3.465e+3, -1.078e-3
3.465e+3, -1.078e-3
3.466e+3, -1.077e-3
3.466e+3, -1.077e-3
3.467e+3, -1.075e-3
3.467e+3, -1.074e-3
3.467e+3, -1.076e-3
3.468e+3, -1.075e-3
3.468e+3, -1.074e-3
3.469e+3, -1.073e-3
3.469e+3, -1.074e-3
3.469e+3, -1.071e-3
3.470e+3, -1.071e-3
3.470e+3, -1.069e-3
3.471e+3, -1.074e-3
3.471e+3, -1.073e-3
3.471e+3, -1.073e-3
3.472e+3, -1.072e-3
3.472e+3, -1.070e-3
3.473e+3, -1.069e-3
3.473e+3, -1.068e-3
3.473e+3, -1.066e-3
3.474e+3, -1.067e-3
3.474e+3, -1.066e-3
3.475e+3, -1.066e-3
3.475e+3, -1.069e-3
3.475e+3, -1.066e-3
3.476e+3, -1.063e-3
3.476e+3, -1.062e-3
3.477e+3, -1.063e-3
3.477e+3, -1.062e-3
3.477e+3, -1.062e-3
3.478e+3, -1.060e-3
3.478e+3, -1.060e-3
3.479e+3, -1.058e-3
3.479e+3, -1.057e-3
3.479e+3, -1.056e-3
3.480e+3, -1.057e-3
3.480e+3, -1.057e-3
3.481e+3, -1.056e-3
3.481e+3, -1.054e-3
3.481e+3, -1.052e-3
3.482e+3, -1.051e-3
3.482e+3, -1.051e-3
3.483e+3, -1.049e-3
3.483e+3, -1.054e-3
3.483e+3, -1.053e-3
3.484e+3, -1.052e-3
3.484e+3, -1.051e-3
3.485e+3, -1.050e-3
3.485e+3, -1.049e-3
3.485e+3, -1.048e-3
3.486e+3, -1.048e-3
3.486e+3, -1.048e-3
3.487e+3, -1.048e-3
3.487e+3, -1.046e-3
3.487e+3, -1.047e-3
3.488e+3, -1.045e-3
3.488e+3, -1.043e-3
3.489e+3, -1.042e-3
3.489e+3, -1.058e-3
3.489e+3, -1.056e-3
3.490e+3, -1.056e-3
3.490e+3, -1.054e-3
3.491e+3, -1.052e-3
3.491e+3, -1.053e-3
3.491e+3, -1.052e-3
3.492e+3, -1.051e-3
3.492e+3, -1.052e-3
3.493e+3, -1.051e-3
3.493e+3, -1.050e-3
3.493e+3, -1.049e-3
3.494e+3, -1.047e-3
3.494e+3, -1.049e-3
3.495e+3, -1.046e-3
3.495e+3, -1.048e-3
3.495e+3, -1.046e-3
3.496e+3, -1.045e-3
3.496e+3, -1.045e-3
3.497e+3, -1.044e-3
3.497e+3, -1.043e-3
3.497e+3, -1.042e-3
3.498e+3, -1.040e-3
3.498e+3, -1.041e-3
3.499e+3, -1.037e-3
3.499e+3, -1.039e-3
3.499e+3, -1.087e-3
3.500e+3, -1.084e-3
3.500e+3, -1.082e-3
3.501e+3, -1.080e-3
3.501e+3, -1.080e-3
3.501e+3, -1.079e-3
3.502e+3, -1.077e-3
3.502e+3, -1.077e-3
3.503e+3, -1.084e-3
3.503e+3, -1.083e-3
3.503e+3, -1.091e-3
3.504e+3, -1.089e-3
3.504e+3, -1.088e-3
3.505e+3, -1.085e-3
3.505e+3, -1.083e-3
3.505e+3, -1.081e-3
3.506e+3, -1.083e-3
3.506e+3, -1.083e-3
3.507e+3, -1.077e-3
3.507e+3, -1.077e-3
3.507e+3, -1.074e-3
3.508e+3, -1.074e-3
3.508e+3, -1.077e-3
3.509e+3, -1.074e-3
3.509e+3, -1.071e-3
3.509e+3, -1.070e-3
3.510e+3, -1.068e-3
3.510e+3, -1.067e-3
3.511e+3, -1.067e-3
3.511e+3, -1.065e-3
3.511e+3, -1.065e-3
3.512e+3, -1.064e-3
3.512e+3, -1.066e-3
3.513e+3, -1.074e-3
3.513e+3, -1.076e-3
3.513e+3, -1.074e-3
3.514e+3, -1.072e-3
3.514e+3, -1.072e-3
3.515e+3, -1.071e-3
3.515e+3, -1.069e-3
3.515e+3, -1.065e-3
3.516e+3, -1.065e-3
3.516e+3, -1.064e-3
3.517e+3, -1.065e-3
3.517e+3, -1.065e-3
3.517e+3, -1.062e-3
3.518e+3, -1.059e-3
3.518e+3, -1.066e-3
3.519e+3, -1.063e-3
3.519e+3, -1.060e-3
3.519e+3, -1.060e-3
3.520e+3, -1.056e-3
3.520e+3, -1.057e-3
3.521e+3, -1.058e-3
3.521e+3, -1.061e-3
3.521e+3, -1.061e-3
3.522e+3, -1.059e-3
3.522e+3, -1.058e-3
3.523e+3, -1.057e-3
3.523e+3, -1.054e-3
3.523e+3, -1.055e-3
3.524e+3, -1.052e-3
3.524e+3, -1.052e-3
3.525e+3, -1.056e-3
3.525e+3, -1.054e-3
3.525e+3, -1.054e-3
3.526e+3, -1.052e-3
3.526e+3, -1.051e-3
3.527e+3, -1.050e-3
3.527e+3, -1.049e-3
3.527e+3, -1.050e-3
3.528e+3, -1.049e-3
3.528e+3, -1.047e-3
3.529e+3, -1.052e-3
3.529e+3, -1.051e-3
3.529e+3, -1.050e-3
3.530e+3, -1.058e-3
3.530e+3, -1.055e-3
3.531e+3, -1.057e-3
3.531e+3, -1.051e-3
3.531e+3, -1.050e-3
3.532e+3, -1.049e-3
3.532e+3, -1.048e-3
3.533e+3, -1.046e-3
3.533e+3, -1.044e-3
3.533e+3, -1.045e-3
3.534e+3, -1.042e-3
3.534e+3, -1.041e-3
3.535e+3, -1.041e-3
3.535e+3, -1.040e-3
3.535e+3, -1.038e-3
3.536e+3, -1.037e-3
3.536e+3, -1.037e-3
3.537e+3, -1.036e-3
3.537e+3, -1.034e-3
3.538e+3, -1.033e-3
3.538e+3, -1.032e-3
3.538e+3, -1.031e-3
3.539e+3, -1.030e-3
3.539e+3, -1.029e-3
3.540e+3, -1.028e-3
3.540e+3, -1.026e-3
3.540e+3, -1.027e-3
3.541e+3, -1.027e-3
3.541e+3, -1.025e-3
3.542e+3, -1.033e-3
3.542e+3, -1.030e-3
3.542e+3, -1.028e-3
3.543e+3, -1.028e-3
3.543e+3, -1.025e-3
3.544e+3, -1.027e-3
3.544e+3, -1.027e-3
3.544e+3, -1.026e-3
3.545e+3, -1.022e-3
3.545e+3, -1.021e-3
3.546e+3, -1.021e-3
3.546e+3, -1.018e-3
3.546e+3, -1.018e-3
3.547e+3, -1.020e-3
3.547e+3, -1.021e-3
3.548e+3, -1.018e-3
3.548e+3, -1.020e-3
3.548e+3, -1.020e-3
3.549e+3, -1.019e-3
3.549e+3, -1.018e-3
3.550e+3, -1.017e-3
3.550e+3, -1.017e-3
3.550e+3, -1.016e-3
3.551e+3, -1.015e-3
3.551e+3, -1.014e-3
3.552e+3, -1.014e-3
3.552e+3, -1.047e-3
3.552e+3, -1.076e-3
3.553e+3, -1.074e-3
3.553e+3, -1.121e-3
3.554e+3, -1.111e-3
3.554e+3, -1.108e-3
3.554e+3, -1.106e-3
3.555e+3, -1.108e-3
3.555e+3, -1.105e-3
3.556e+3, -1.103e-3
3.556e+3, -1.103e-3
3.556e+3, -1.102e-3
3.557e+3, -1.100e-3
3.557e+3, -1.098e-3
3.558e+3, -1.100e-3
3.558e+3, -1.099e-3
3.558e+3, -1.096e-3
3.559e+3, -1.094e-3
3.559e+3, -1.097e-3
3.560e+3, -1.094e-3
3.560e+3, -1.091e-3
3.560e+3, -1.091e-3
3.561e+3, -1.092e-3
3.561e+3, -1.088e-3
3.562e+3, -1.088e-3
3.562e+3, -1.087e-3
3.562e+3, -1.085e-3
3.563e+3, -1.082e-3
3.563e+3, -1.086e-3
3.564e+3, -1.086e-3
3.564e+3, -1.087e-3
3.564e+3, -1.086e-3
3.565e+3, -1.085e-3
3.565e+3, -1.087e-3
3.566e+3, -1.086e-3
3.566e+3, -1.085e-3
3.566e+3, -1.085e-3
3.567e+3, -1.084e-3
3.567e+3, -1.096e-3
3.568e+3, -1.099e-3
3.568e+3, -1.099e-3
3.568e+3, -1.097e-3
3.569e+3, -1.098e-3
3.569e+3, -1.097e-3
3.570e+3, -1.096e-3
3.570e+3, -1.096e-3
3.570e+3, -1.094e-3
3.571e+3, -1.095e-3
3.571e+3, -1.092e-3
3.572e+3, -1.090e-3
3.572e+3, -1.088e-3
3.572e+3, -1.089e-3
3.573e+3, -1.088e-3
3.573e+3, -1.089e-3
3.574e+3, -1.087e-3
3.574e+3, -1.087e-3
3.574e+3, -1.087e-3
3.575e+3, -1.085e-3
3.575e+3, -1.083e-3
3.576e+3, -1.083e-3
3.576e+3, -1.082e-3
3.576e+3, -1.081e-3
3.577e+3, -1.079e-3
3.577e+3, -1.079e-3
3.578e+3, -1.076e-3
3.578e+3, -1.081e-3
3.578e+3, -1.078e-3
3.579e+3, -1.076e-3
3.579e+3, -1.081e-3
3.580e+3, -1.079e-3
3.580e+3, -1.088e-3
3.580e+3, -1.090e-3
3.581e+3, -1.098e-3
3.581e+3, -1.101e-3
3.582e+3, -1.104e-3
3.582e+3, -1.107e-3
3.582e+3, -1.106e-3
3.583e+3, -1.107e-3
3.583e+3, -1.105e-3
3.584e+3, -1.106e-3
3.584e+3, -1.104e-3
3.584e+3, -1.104e-3
3.585e+3, -1.102e-3
3.585e+3, -1.101e-3
3.586e+3, -1.102e-3
3.586e+3, -1.132e-3
3.586e+3, -1.137e-3
3.587e+3, -1.134e-3
3.587e+3, -1.132e-3
3.588e+3, -1.133e-3
3.588e+3, -1.129e-3
3.588e+3, -1.134e-3
3.589e+3, -1.132e-3
3.589e+3, -1.131e-3
3.590e+3, -1.129e-3
3.590e+3, -1.126e-3
3.590e+3, -1.127e-3
3.591e+3, -1.128e-3
3.591e+3, -1.128e-3
3.592e+3, -1.126e-3
3.592e+3, -1.125e-3
3.592e+3, -1.123e-3
3.593e+3, -1.122e-3
3.593e+3, -1.120e-3
3.594e+3, -1.120e-3
3.594e+3, -1.119e-3
3.594e+3, -1.123e-3
3.595e+3, -1.122e-3
3.595e+3, -1.121e-3
3.596e+3, -1.121e-3
3.596e+3, -1.120e-3
3.596e+3, -1.118e-3
3.597e+3, -1.118e-3
3.597e+3, -1.120e-3
3.598e+3, -1.119e-3
3.598e+3, -1.117e-3
3.598e+3, -1.121e-3
3.599e+3, -1.120e-3
3.599e+3, -1.119e-3
3.600e+3, -1.118e-3
3.600e+3, -1.117e-3
3.600e+3, -1.115e-3
3.601e+3, -1.115e-3
3.601e+3, -1.112e-3
3.602e+3, -1.111e-3
3.602e+3, -1.110e-3
3.602e+3, -1.109e-3
3.603e+3, -1.110e-3
3.603e+3, -1.107e-3
3.604e+3, -1.109e-3
3.604e+3, -1.107e-3
3.604e+3, -1.107e-3
3.605e+3, -1.105e-3
3.605e+3, -1.106e-3
3.606e+3, -1.105e-3
3.606e+3, -1.104e-3
3.606e+3, -1.102e-3
3.607e+3, -1.100e-3
3.607e+3, -1.102e-3
3.608e+3, -1.101e-3
3.608e+3, -1.099e-3
3.608e+3, -1.099e-3
3.609e+3, -1.097e-3
3.609e+3, -1.095e-3
3.610e+3, -1.095e-3
3.610e+3, -1.093e-3
3.610e+3, -1.092e-3
3.611e+3, -1.093e-3
3.611e+3, -1.094e-3
3.612e+3, -1.093e-3
3.612e+3, -1.092e-3
3.612e+3, -1.093e-3
3.613e+3, -1.089e-3
3.613e+3, -1.086e-3
3.614e+3, -1.086e-3
3.614e+3, -1.091e-3
3.614e+3, -1.096e-3
3.615e+3, -1.095e-3
3.615e+3, -1.093e-3
3.616e+3, -1.092e-3
3.616e+3, -1.089e-3
3.616e+3, -1.088e-3
3.617e+3, -1.086e-3
3.617e+3, -1.083e-3
3.618e+3, -1.086e-3
3.618e+3, -1.086e-3
3.618e+3, -1.086e-3
3.619e+3, -1.089e-3
3.619e+3, -1.088e-3
3.620e+3, -1.087e-3
3.620e+3, -1.085e-3
3.620e+3, -1.085e-3
3.621e+3, -1.084e-3
3.621e+3, -1.081e-3
3.622e+3, -1.081e-3
3.622e+3, -1.079e-3
3.622e+3, -1.081e-3
3.623e+3, -1.082e-3
3.623e+3, -1.083e-3
3.624e+3, -1.080e-3
3.624e+3, -1.079e-3
3.624e+3, -1.077e-3
3.625e+3, -1.084e-3
3.625e+3, -1.083e-3
3.626e+3, -1.082e-3
3.626e+3, -1.081e-3
3.626e+3, -1.083e-3
3.627e+3, -1.079e-3
3.627e+3, -1.079e-3
3.628e+3, -1.078e-3
3.628e+3, -1.076e-3
3.628e+3, -1.075e-3
3.629e+3, -1.076e-3
3.629e+3, -1.074e-3
3.630e+3, -1.074e-3
3.630e+3, -1.073e-3
3.630e+3, -1.070e-3
3.631e+3, -1.071e-3
3.631e+3, -1.069e-3
3.632e+3, -1.068e-3
3.632e+3, -1.067e-3
3.632e+3, -1.084e-3
3.633e+3, -1.084e-3
3.633e+3, -1.081e-3
3.634e+3, -1.080e-3
3.634e+3, -1.079e-3
3.634e+3, -1.078e-3
3.635e+3, -1.076e-3
3.635e+3, -1.074e-3
3.636e+3, -1.075e-3
3.636e+3, -1.084e-3
3.636e+3, -1.088e-3
3.637e+3, -1.093e-3
3.637e+3, -1.092e-3
3.638e+3, -1.092e-3
3.638e+3, -1.090e-3
3.638e+3, -1.090e-3
3.639e+3, -1.091e-3
3.639e+3, -1.088e-3
3.640e+3, -1.086e-3
3.640e+3, -1.087e-3
3.640e+3, -1.083e-3
3.641e+3, -1.083e-3
3.641e+3, -1.095e-3
3.642e+3, -1.092e-3
3.642e+3, -1.092e-3
3.642e+3, -1.092e-3
3.643e+3, -1.094e-3
3.643e+3, -1.090e-3
3.644e+3, -1.088e-3
3.644e+3, -1.085e-3
3.644e+3, -1.088e-3
3.645e+3, -1.088e-3
3.645e+3, -1.087e-3
3.646e+3, -1.090e-3
3.646e+3, -1.088e-3
3.646e+3, -1.087e-3
3.647e+3, -1.089e-3
3.647e+3, -1.086e-3
3.648e+3, -1.085e-3
3.648e+3, -1.086e-3
3.648e+3, -1.085e-3
3.649e+3, -1.083e-3
3.649e+3, -1.082e-3
3.650e+3, -1.081e-3
3.650e+3, -1.080e-3
3.650e+3, -1.079e-3
3.651e+3, -1.077e-3
3.651e+3, -1.076e-3
3.652e+3, -1.077e-3
3.652e+3, -1.075e-3
3.652e+3, -1.073e-3
3.653e+3, -1.071e-3
3.653e+3, -1.071e-3
3.654e+3, -1.070e-3
3.654e+3, -1.069e-3
3.654e+3, -1.069e-3
3.655e+3, -1.066e-3
3.655e+3, -1.066e-3
3.656e+3, -1.063e-3
3.656e+3, -1.066e-3
3.656e+3, -1.064e-3
3.657e+3, -1.064e-3
3.657e+3, -1.073e-3
3.658e+3, -1.073e-3
3.658e+3, -1.071e-3
3.658e+3, -1.071e-3
3.659e+3, -1.069e-3
3.659e+3, -1.071e-3
3.660e+3, -1.069e-3
3.660e+3, -1.070e-3
3.660e+3, -1.067e-3
3.661e+3, -1.066e-3
3.661e+3, -1.066e-3
3.662e+3, -1.064e-3
3.662e+3, -1.063e-3
3.662e+3, -1.065e-3
3.663e+3, -1.066e-3
3.663e+3, -1.066e-3
3.664e+3, -1.065e-3
3.664e+3, -1.067e-3
3.664e+3, -1.065e-3
3.665e+3, -1.064e-3
3.665e+3, -1.063e-3
3.666e+3, -1.066e-3
3.666e+3, -1.066e-3
3.666e+3, -1.066e-3
3.667e+3, -1.069e-3
3.667e+3, -1.066e-3
3.668e+3, -1.065e-3
3.668e+3, -1.065e-3
3.668e+3, -1.064e-3
3.669e+3, -1.063e-3
3.669e+3, -1.062e-3
3.670e+3, -1.060e-3
3.670e+3, -1.057e-3
3.670e+3, -1.060e-3
3.671e+3, -1.061e-3
3.671e+3, -1.058e-3
3.672e+3, -1.057e-3
3.672e+3, -1.059e-3
3.672e+3, -1.060e-3
3.673e+3, -1.058e-3
3.673e+3, -1.055e-3
3.674e+3, -1.055e-3
3.674e+3, -1.066e-3
3.674e+3, -1.069e-3
3.675e+3, -1.068e-3
3.675e+3, -1.067e-3
3.676e+3, -1.065e-3
3.676e+3, -1.064e-3
3.676e+3, -1.063e-3
3.677e+3, -1.062e-3
3.677e+3, -1.063e-3
3.678e+3, -1.060e-3
3.678e+3, -1.060e-3
3.678e+3, -1.061e-3
3.679e+3, -1.059e-3
3.679e+3, -1.059e-3
3.680e+3, -1.056e-3
3.680e+3, -1.125e-3
3.680e+3, -1.116e-3
3.681e+3, -1.113e-3
3.681e+3, -1.112e-3
3.682e+3, -1.111e-3
3.682e+3, -1.109e-3
3.682e+3, -1.107e-3
3.683e+3, -1.106e-3
3.683e+3, -1.105e-3
3.684e+3, -1.104e-3
3.684e+3, -1.101e-3
3.684e+3, -1.099e-3
3.685e+3, -1.099e-3
3.685e+3, -1.096e-3
3.686e+3, -1.096e-3
3.686e+3, -1.095e-3
3.686e+3, -1.090e-3
3.687e+3, -1.094e-3
3.687e+3, -1.094e-3
3.688e+3, -1.094e-3
3.688e+3, -1.092e-3
3.688e+3, -1.091e-3
3.689e+3, -1.093e-3
3.689e+3, -1.091e-3
3.690e+3, -1.089e-3
3.690e+3, -1.088e-3
3.690e+3, -1.086e-3
3.691e+3, -1.087e-3
3.691e+3, -1.083e-3
3.692e+3, -1.085e-3
3.692e+3, -1.144e-3
3.692e+3, -1.143e-3
3.693e+3, -1.141e-3
3.693e+3, -1.139e-3
3.694e+3, -1.137e-3
3.694e+3, -1.135e-3
3.694e+3, -1.135e-3
3.695e+3, -1.134e-3
3.695e+3, -1.131e-3
3.696e+3, -1.130e-3
3.696e+3, -1.129e-3
3.696e+3, -1.133e-3
3.697e+3, -1.133e-3
3.697e+3, -1.130e-3
3.698e+3, -1.132e-3
3.698e+3, -1.133e-3
3.698e+3, -1.131e-3
3.699e+3, -1.131e-3
3.699e+3, -1.130e-3
3.700e+3, -1.128e-3
3.700e+3, -1.127e-3
3.700e+3, -1.125e-3
3.701e+3, -1.123e-3
3.701e+3, -1.123e-3
3.702e+3, -1.121e-3
3.702e+3, -1.119e-3
3.702e+3, -1.117e-3
3.703e+3, -1.119e-3
3.703e+3, -1.123e-3
3.704e+3, -1.124e-3
3.704e+3, -1.128e-3
3.704e+3, -1.126e-3
3.705e+3, -1.129e-3
3.705e+3, -1.127e-3
3.706e+3, -1.125e-3
3.706e+3, -1.128e-3
3.706e+3, -1.129e-3
3.707e+3, -1.126e-3
3.707e+3, -1.124e-3
3.708e+3, -1.122e-3
3.708e+3, -1.120e-3
3.708e+3, -1.121e-3
3.709e+3, -1.123e-3
3.709e+3, -1.121e-3
3.710e+3, -1.120e-3
3.710e+3, -1.119e-3
3.710e+3, -1.121e-3
3.711e+3, -1.117e-3
3.711e+3, -1.116e-3
3.712e+3, -1.116e-3
3.712e+3, -1.115e-3
3.712e+3, -1.112e-3
3.713e+3, -1.111e-3
3.713e+3, -1.110e-3
3.714e+3, -1.112e-3
3.714e+3, -1.109e-3
3.714e+3, -1.108e-3
3.715e+3, -1.107e-3
3.715e+3, -1.107e-3
3.716e+3, -1.111e-3
3.716e+3, -1.110e-3
3.716e+3, -1.108e-3
3.717e+3, -1.110e-3
3.717e+3, -1.108e-3
3.718e+3, -1.109e-3
3.718e+3, -1.106e-3
3.718e+3, -1.105e-3
3.719e+3, -1.104e-3
3.719e+3, -1.104e-3
3.720e+3, -1.105e-3
3.720e+3, -1.101e-3
3.720e+3, -1.102e-3
3.721e+3, -1.100e-3
3.721e+3, -1.097e-3
3.722e+3, -1.097e-3
3.722e+3, -1.095e-3
3.722e+3, -1.095e-3
3.723e+3, -1.094e-3
3.723e+3, -1.092e-3
3.724e+3, -1.091e-3
3.724e+3, -1.088e-3
3.724e+3, -1.086e-3
3.725e+3, -1.090e-3
3.725e+3, -1.087e-3
3.726e+3, -1.086e-3
3.726e+3, -1.089e-3
3.726e+3, -1.093e-3
3.727e+3, -1.092e-3
3.727e+3, -1.092e-3
3.728e+3, -1.090e-3
3.728e+3, -1.088e-3
3.728e+3, -1.086e-3
3.729e+3, -1.086e-3
3.729e+3, -1.085e-3
3.730e+3, -1.087e-3
3.730e+3, -1.085e-3
3.730e+3, -1.084e-3
3.731e+3, -1.083e-3
3.731e+3, -1.083e-3
3.732e+3, -1.082e-3
3.732e+3, -1.078e-3
3.732e+3, -1.085e-3
3.733e+3, -1.082e-3
3.733e+3, -1.081e-3
3.734e+3, -1.080e-3
3.734e+3, -1.080e-3
3.734e+3, -1.080e-3
3.735e+3, -1.078e-3
3.735e+3, -1.077e-3
3.736e+3, -1.076e-3
3.736e+3, -1.073e-3
3.736e+3, -1.073e-3
3.737e+3, -1.071e-3
3.737e+3, -1.070e-3
3.738e+3, -1.070e-3
3.738e+3, -1.070e-3
3.738e+3, -1.068e-3
3.739e+3, -1.065e-3
3.739e+3, -1.065e-3
3.740e+3, -1.071e-3
3.740e+3, -1.070e-3
3.740e+3, -1.068e-3
3.741e+3, -1.069e-3
3.741e+3, -1.068e-3
3.742e+3, -1.067e-3
3.742e+3, -1.069e-3
3.743e+3, -1.069e-3
3.743e+3, -1.067e-3
3.743e+3, -1.067e-3
3.744e+3, -1.065e-3
3.744e+3, -1.063e-3
3.745e+3, -1.063e-3
3.745e+3, -1.060e-3
3.745e+3, -1.060e-3
3.746e+3, -1.059e-3
3.746e+3, -1.059e-3
3.747e+3, -1.059e-3
3.747e+3, -1.057e-3
3.747e+3, -1.056e-3
3.748e+3, -1.056e-3
3.748e+3, -1.056e-3
3.749e+3, -1.053e-3
3.749e+3, -1.053e-3
3.749e+3, -1.051e-3
3.750e+3, -1.051e-3
3.750e+3, -1.061e-3
3.751e+3, -1.059e-3
3.751e+3, -1.057e-3
3.751e+3, -1.054e-3
3.752e+3, -1.055e-3
3.752e+3, -1.055e-3
3.753e+3, -1.053e-3
3.753e+3, -1.053e-3
3.753e+3, -1.052e-3
3.754e+3, -1.049e-3
3.754e+3, -1.050e-3
3.755e+3, -1.047e-3
3.755e+3, -1.046e-3
3.755e+3, -1.055e-3
3.756e+3, -1.101e-3
3.756e+3, -1.121e-3
3.757e+3, -1.115e-3
3.757e+3, -1.115e-3
3.757e+3, -1.113e-3
3.758e+3, -1.114e-3
3.758e+3, -1.110e-3
3.759e+3, -1.108e-3
3.759e+3, -1.112e-3
3.759e+3, -1.109e-3
3.760e+3, -1.107e-3
3.760e+3, -1.106e-3
3.761e+3, -1.104e-3
3.761e+3, -1.104e-3
3.761e+3, -1.103e-3
3.762e+3, -1.101e-3
3.762e+3, -1.101e-3
3.763e+3, -1.101e-3
3.763e+3, -1.098e-3
3.763e+3, -1.098e-3
3.764e+3, -1.096e-3
3.764e+3, -1.097e-3
3.765e+3, -1.100e-3
3.765e+3, -1.098e-3
3.765e+3, -1.097e-3
3.766e+3, -1.095e-3
3.766e+3, -1.094e-3
3.767e+3, -1.096e-3
3.767e+3, -1.093e-3
3.767e+3, -1.096e-3
3.768e+3, -1.096e-3
3.768e+3, -1.095e-3
3.769e+3, -1.095e-3
3.769e+3, -1.094e-3
3.769e+3, -1.092e-3
3.770e+3, -1.093e-3
3.770e+3, -1.092e-3
3.771e+3, -1.099e-3
3.771e+3, -1.099e-3
3.771e+3, -1.097e-3
3.772e+3, -1.096e-3
3.772e+3, -1.094e-3
3.773e+3, -1.096e-3
3.773e+3, -1.094e-3
3.773e+3, -1.122e-3
3.774e+3, -1.118e-3
3.774e+3, -1.118e-3
3.775e+3, -1.117e-3
3.775e+3, -1.115e-3
3.775e+3, -1.114e-3
3.776e+3, -1.110e-3
3.776e+3, -1.110e-3
3.777e+3, -1.108e-3
3.777e+3, -1.109e-3
3.777e+3, -1.109e-3
3.778e+3, -1.112e-3
3.778e+3, -1.110e-3
3.779e+3, -1.109e-3
3.779e+3, -1.107e-3
3.779e+3, -1.104e-3
3.780e+3, -1.105e-3
3.780e+3, -1.104e-3
3.781e+3, -1.104e-3
3.781e+3, -1.105e-3
3.781e+3, -1.107e-3
3.782e+3, -1.101e-3
3.782e+3, -1.101e-3
3.783e+3, -1.102e-3
3.783e+3, -1.101e-3
3.783e+3, -1.101e-3
3.784e+3, -1.103e-3
3.784e+3, -1.103e-3
3.785e+3, -1.100e-3
3.785e+3, -1.100e-3
3.785e+3, -1.097e-3
3.786e+3, -1.096e-3
3.786e+3, -1.095e-3
3.787e+3, -1.094e-3
3.787e+3, -1.092e-3
3.787e+3, -1.090e-3
3.788e+3, -1.091e-3
3.788e+3, -1.090e-3
3.789e+3, -1.088e-3
3.789e+3, -1.097e-3
3.789e+3, -1.093e-3
3.790e+3, -1.092e-3
3.790e+3, -1.094e-3
3.791e+3, -1.091e-3
3.791e+3, -1.089e-3
3.791e+3, -1.086e-3
3.792e+3, -1.085e-3
3.792e+3, -1.081e-3
3.793e+3, -1.082e-3
3.793e+3, -1.083e-3
3.793e+3, -1.086e-3
3.794e+3, -1.085e-3
3.794e+3, -1.084e-3
3.795e+3, -1.081e-3
3.795e+3, -1.079e-3
3.795e+3, -1.079e-3
3.796e+3, -1.078e-3
3.796e+3, -1.077e-3
3.797e+3, -1.087e-3
3.797e+3, -1.085e-3
3.797e+3, -1.085e-3
3.798e+3, -1.085e-3
3.798e+3, -1.092e-3
3.799e+3, -1.092e-3
3.799e+3, -1.096e-3
3.799e+3, -1.093e-3
3.800e+3, -1.092e-3
3.800e+3, -1.092e-3
3.801e+3, -1.091e-3
3.801e+3, -1.092e-3
3.801e+3, -1.089e-3
3.802e+3, -1.091e-3
3.802e+3, -1.089e-3
3.803e+3, -1.087e-3
3.803e+3, -1.086e-3
3.803e+3, -1.084e-3
3.804e+3, -1.080e-3
3.804e+3, -1.081e-3
3.805e+3, -1.078e-3
3.805e+3, -1.082e-3
3.805e+3, -1.079e-3
3.806e+3, -1.076e-3
3.806e+3, -1.077e-3
3.807e+3, -1.080e-3
3.807e+3, -1.080e-3
3.807e+3, -1.081e-3
3.808e+3, -1.077e-3
3.808e+3, -1.076e-3
3.809e+3, -1.075e-3
3.809e+3, -1.073e-3
3.809e+3, -1.082e-3
3.810e+3, -1.080e-3
3.810e+3, -1.079e-3
3.811e+3, -1.077e-3
3.811e+3, -1.074e-3
3.811e+3, -1.077e-3
3.812e+3, -1.075e-3
3.812e+3, -1.075e-3
3.813e+3, -1.075e-3
3.813e+3, -1.073e-3
3.813e+3, -1.073e-3
3.814e+3, -1.070e-3
3.814e+3, -1.070e-3
3.815e+3, -1.067e-3
3.815e+3, -1.065e-3
3.815e+3, -1.066e-3
3.816e+3, -1.065e-3
3.816e+3, -1.063e-3
3.817e+3, -1.062e-3
3.817e+3, -1.060e-3
3.817e+3, -1.059e-3
3.818e+3, -1.058e-3
3.818e+3, -1.059e-3
3.819e+3, -1.058e-3
3.819e+3, -1.057e-3
3.819e+3, -1.057e-3
3.820e+3, -1.055e-3
3.820e+3, -1.058e-3
3.821e+3, -1.064e-3
3.821e+3, -1.061e-3
3.821e+3, -1.059e-3
3.822e+3, -1.060e-3
3.822e+3, -1.058e-3
3.823e+3, -1.058e-3
3.823e+3, -1.056e-3
3.823e+3, -1.054e-3
3.824e+3, -1.053e-3
3.824e+3, -1.054e-3
3.825e+3, -1.054e-3
3.825e+3, -1.053e-3
3.825e+3, -1.051e-3
3.826e+3, -1.050e-3
3.826e+3, -1.051e-3
3.827e+3, -1.050e-3
3.827e+3, -1.050e-3
3.827e+3, -1.049e-3
3.828e+3, -1.047e-3
3.828e+3, -1.047e-3
3.829e+3, -1.045e-3
3.829e+3, -1.054e-3
3.829e+3, -1.056e-3
3.830e+3, -1.054e-3
3.830e+3, -1.054e-3
3.831e+3, -1.052e-3
3.831e+3, -1.054e-3
3.831e+3, -1.052e-3
3.832e+3, -1.053e-3
3.832e+3, -1.064e-3
3.833e+3, -1.070e-3
3.833e+3, -1.069e-3
3.833e+3, -1.069e-3
3.834e+3, -1.069e-3
3.834e+3, -1.067e-3
3.835e+3, -1.067e-3
3.835e+3, -1.066e-3
3.835e+3, -1.067e-3
3.836e+3, -1.065e-3
3.836e+3, -1.063e-3
3.837e+3, -1.064e-3
3.837e+3, -1.061e-3
3.837e+3, -1.061e-3
3.838e+3, -1.062e-3
3.838e+3, -1.062e-3
3.839e+3, -1.061e-3
3.839e+3, -1.060e-3
3.839e+3, -1.059e-3
3.840e+3, -1.059e-3
3.840e+3, -1.059e-3
3.841e+3, -1.058e-3
3.841e+3, -1.058e-3
3.841e+3, -1.056e-3
3.842e+3, -1.054e-3
3.842e+3, -1.055e-3
3.843e+3, -1.055e-3
3.843e+3, -1.053e-3
3.843e+3, -1.051e-3
3.844e+3, -1.052e-3
3.844e+3, -1.054e-3
3.845e+3, -1.053e-3
3.845e+3, -1.053e-3
3.845e+3, -1.051e-3
3.846e+3, -1.052e-3
3.846e+3, -1.050e-3
3.847e+3, -1.049e-3
3.847e+3, -1.048e-3
3.847e+3, -1.046e-3
3.848e+3, -1.046e-3
3.848e+3, -1.046e-3
3.849e+3, -1.045e-3
3.849e+3, -1.044e-3
3.849e+3, -1.042e-3
3.850e+3, -1.043e-3
3.850e+3, -1.042e-3
3.851e+3, -1.042e-3
3.851e+3, -1.043e-3
3.851e+3, -1.041e-3
3.852e+3, -1.039e-3
3.852e+3, -1.038e-3
3.853e+3, -1.037e-3
3.853e+3, -1.036e-3
3.853e+3, -1.034e-3
3.854e+3, -1.040e-3
3.854e+3, -1.035e-3
3.855e+3, -1.033e-3
3.855e+3, -1.036e-3
3.855e+3, -1.036e-3
3.856e+3, -1.035e-3
3.856e+3, -1.033e-3
3.857e+3, -1.033e-3
3.857e+3, -1.034e-3
3.857e+3, -1.032e-3
3.858e+3, -1.033e-3
3.858e+3, -1.032e-3
3.859e+3, -1.030e-3
3.859e+3, -1.028e-3
3.859e+3, -1.027e-3
3.860e+3, -1.027e-3
3.860e+3, -1.025e-3
3.861e+3, -1.024e-3
3.861e+3, -1.024e-3
3.861e+3, -1.025e-3
3.862e+3, -1.029e-3
3.862e+3, -1.027e-3
3.863e+3, -1.026e-3
3.863e+3, -1.025e-3
3.863e+3, -1.026e-3
3.864e+3, -1.026e-3
3.864e+3, -1.027e-3
3.865e+3, -1.026e-3
3.865e+3, -1.024e-3
3.865e+3, -1.023e-3
3.866e+3, -1.020e-3
3.866e+3, -1.020e-3
3.867e+3, -1.019e-3
3.867e+3, -1.019e-3
3.867e+3, -1.023e-3
3.868e+3, -1.021e-3
3.868e+3, -1.020e-3
3.869e+3, -1.024e-3
3.869e+3, -1.022e-3
3.869e+3, -1.021e-3
3.870e+3, -1.023e-3
3.870e+3, -1.058e-3
3.871e+3, -1.053e-3
3.871e+3, -1.048e-3
3.871e+3, -1.046e-3
3.872e+3, -1.046e-3
3.872e+3, -1.045e-3
3.873e+3, -1.043e-3
3.873e+3, -1.044e-3
3.873e+3, -1.043e-3
3.874e+3, -1.042e-3
3.874e+3, -1.038e-3
3.875e+3, -1.037e-3
3.875e+3, -1.038e-3
3.875e+3, -1.037e-3
3.876e+3, -1.036e-3
3.876e+3, -1.040e-3
3.877e+3, -1.042e-3
3.877e+3, -1.040e-3
3.877e+3, -1.038e-3
3.878e+3, -1.037e-3
3.878e+3, -1.036e-3
3.879e+3, -1.034e-3
3.879e+3, -1.036e-3
3.879e+3, -1.035e-3
3.880e+3, -1.036e-3
3.880e+3, -1.034e-3
3.881e+3, -1.031e-3
3.881e+3, -1.030e-3
3.881e+3, -1.029e-3
3.882e+3, -1.028e-3
3.882e+3, -1.031e-3
3.883e+3, -1.032e-3
3.883e+3, -1.036e-3
3.883e+3, -1.034e-3
3.884e+3, -1.034e-3
3.884e+3, -1.033e-3
3.885e+3, -1.033e-3
3.885e+3, -1.032e-3
3.885e+3, -1.031e-3
3.886e+3, -1.031e-3
3.886e+3, -1.030e-3
3.887e+3, -1.027e-3
3.887e+3, -1.029e-3
3.887e+3, -1.026e-3
3.888e+3, -1.027e-3
3.888e+3, -1.027e-3
3.889e+3, -1.025e-3
3.889e+3, -1.022e-3
3.889e+3, -1.020e-3
3.890e+3, -1.018e-3
3.890e+3, -1.024e-3
3.891e+3, -1.022e-3
3.891e+3, -1.024e-3
3.891e+3, -1.022e-3
3.892e+3, -1.020e-3
3.892e+3, -1.019e-3
3.893e+3, -1.018e-3
3.893e+3, -1.016e-3
3.893e+3, -1.016e-3
3.894e+3, -1.014e-3
3.894e+3, -1.014e-3
3.895e+3, -1.012e-3
3.895e+3, -1.012e-3
3.895e+3, -1.011e-3
3.896e+3, -1.011e-3
3.896e+3, -1.006e-3
3.897e+3, -1.004e-3
3.897e+3, -1.016e-3
3.897e+3, -1.014e-3
3.898e+3, -1.014e-3
3.898e+3, -1.011e-3
3.899e+3, -1.009e-3
3.899e+3, -1.009e-3
3.899e+3, -1.008e-3
3.900e+3, -1.008e-3
3.900e+3, -1.006e-3
3.901e+3, -1.006e-3
3.901e+3, -1.006e-3
3.901e+3, -1.004e-3
3.902e+3, -1.006e-3
3.902e+3, -1.009e-3
3.903e+3, -1.007e-3
3.903e+3, -1.004e-3
3.903e+3, -1.003e-3
3.904e+3, -1.001e-3
3.904e+3, -9.991e-4
3.905e+3, -9.982e-4
3.905e+3, -9.980e-4
3.905e+3, -9.959e-4
3.906e+3, -9.947e-4
3.906e+3, -9.954e-4
3.907e+3, -9.945e-4
3.907e+3, -9.926e-4
3.907e+3, -9.915e-4
3.908e+3, -9.890e-4
3.908e+3, -9.876e-4
3.909e+3, -9.876e-4
3.909e+3, -9.871e-4
3.909e+3, -9.877e-4
3.910e+3, -1.042e-3
3.910e+3, -1.037e-3
3.911e+3, -1.037e-3
3.911e+3, -1.036e-3
3.911e+3, -1.036e-3
3.912e+3, -1.044e-3
3.912e+3, -1.055e-3
3.913e+3, -1.053e-3
3.913e+3, -1.051e-3
3.913e+3, -1.050e-3
3.914e+3, -1.048e-3
3.914e+3, -1.047e-3
3.915e+3, -1.045e-3
3.915e+3, -1.045e-3
3.915e+3, -1.044e-3
3.916e+3, -1.042e-3
3.916e+3, -1.041e-3
3.917e+3, -1.042e-3
3.917e+3, -1.041e-3
3.917e+3, -1.043e-3
3.918e+3, -1.041e-3
3.918e+3, -1.042e-3
3.919e+3, -1.040e-3
3.919e+3, -1.037e-3
3.919e+3, -1.039e-3
3.920e+3, -1.037e-3
3.920e+3, -1.036e-3
3.921e+3, -1.037e-3
3.921e+3, -1.036e-3
3.921e+3, -1.034e-3
3.922e+3, -1.032e-3
3.922e+3, -1.030e-3
3.923e+3, -1.033e-3
3.923e+3, -1.032e-3
3.923e+3, -1.032e-3
3.924e+3, -1.030e-3
3.924e+3, -1.029e-3
3.925e+3, -1.028e-3
3.925e+3, -1.025e-3
3.925e+3, -1.024e-3
3.926e+3, -1.025e-3
3.926e+3, -1.022e-3
3.927e+3, -1.021e-3
3.927e+3, -1.021e-3
3.927e+3, -1.023e-3
3.928e+3, -1.020e-3
3.928e+3, -1.020e-3
3.929e+3, -1.018e-3
3.929e+3, -1.016e-3
3.929e+3, -1.014e-3
3.930e+3, -1.127e-3
3.930e+3, -1.119e-3
3.931e+3, -1.120e-3
3.931e+3, -1.116e-3
3.931e+3, -1.116e-3
3.932e+3, -1.113e-3
3.932e+3, -1.114e-3
3.933e+3, -1.112e-3
3.933e+3, -1.112e-3
3.933e+3, -1.111e-3
3.934e+3, -1.109e-3
3.934e+3, -1.107e-3
3.935e+3, -1.108e-3
3.935e+3, -1.110e-3
3.935e+3, -1.108e-3
3.936e+3, -1.108e-3
3.936e+3, -1.106e-3
3.937e+3, -1.107e-3
3.937e+3, -1.105e-3
3.937e+3, -1.103e-3
3.938e+3, -1.104e-3
3.938e+3, -1.102e-3
3.939e+3, -1.104e-3
3.939e+3, -1.103e-3
3.939e+3, -1.100e-3
3.940e+3, -1.099e-3
3.940e+3, -1.103e-3
3.941e+3, -1.105e-3
3.941e+3, -1.104e-3
3.941e+3, -1.100e-3
3.942e+3, -1.098e-3
3.942e+3, -1.099e-3
3.943e+3, -1.101e-3
3.943e+3, -1.099e-3
3.943e+3, -1.099e-3
3.944e+3, -1.095e-3
3.944e+3, -1.095e-3
3.945e+3, -1.095e-3
3.945e+3, -1.095e-3
3.945e+3, -1.093e-3
3.946e+3, -1.092e-3
3.946e+3, -1.098e-3
3.947e+3, -1.099e-3
3.947e+3, -1.099e-3
3.948e+3, -1.098e-3
3.948e+3, -1.097e-3
3.948e+3, -1.096e-3
3.949e+3, -1.094e-3
3.949e+3, -1.093e-3
3.950e+3, -1.091e-3
3.950e+3, -1.091e-3
3.950e+3, -1.093e-3
3.951e+3, -1.091e-3
3.951e+3, -1.090e-3
3.952e+3, -1.094e-3
3.952e+3, -1.092e-3
3.952e+3, -1.092e-3
3.953e+3, -1.093e-3
3.953e+3, -1.091e-3
3.954e+3, -1.090e-3
3.954e+3, -1.091e-3
3.954e+3, -1.090e-3
3.955e+3, -1.087e-3
3.955e+3, -1.089e-3
3.956e+3, -1.087e-3
3.956e+3, -1.086e-3
3.956e+3, -1.085e-3
3.957e+3, -1.085e-3
3.957e+3, -1.085e-3
3.958e+3, -1.083e-3
3.958e+3, -1.083e-3
3.958e+3, -1.083e-3
3.959e+3, -1.087e-3
3.959e+3, -1.083e-3
3.960e+3, -1.095e-3
3.960e+3, -1.093e-3
3.960e+3, -1.093e-3
3.961e+3, -1.092e-3
3.961e+3, -1.092e-3
3.962e+3, -1.092e-3
3.962e+3, -1.091e-3
3.962e+3, -1.090e-3
3.963e+3, -1.088e-3
3.963e+3, -1.088e-3
3.964e+3, -1.090e-3
3.964e+3, -1.087e-3
3.964e+3, -1.085e-3
3.965e+3, -1.083e-3
3.965e+3, -1.082e-3
3.966e+3, -1.081e-3
3.966e+3, -1.084e-3
3.966e+3, -1.083e-3
3.967e+3, -1.082e-3
3.967e+3, -1.081e-3
3.968e+3, -1.081e-3
3.968e+3, -1.081e-3
3.968e+3, -1.078e-3
3.969e+3, -1.078e-3
3.969e+3, -1.076e-3
3.970e+3, -1.075e-3
3.970e+3, -1.075e-3
3.970e+3, -1.075e-3
3.971e+3, -1.074e-3
3.971e+3, -1.072e-3
3.972e+3, -1.072e-3
3.972e+3, -1.083e-3
3.972e+3, -1.082e-3
3.973e+3, -1.080e-3
3.973e+3, -1.079e-3
3.974e+3, -1.080e-3
3.974e+3, -1.078e-3
3.974e+3, -1.077e-3
3.975e+3, -1.079e-3
3.975e+3, -1.078e-3
3.976e+3, -1.081e-3
3.976e+3, -1.081e-3
3.976e+3, -1.080e-3
3.977e+3, -1.078e-3
3.977e+3, -1.076e-3
3.978e+3, -1.077e-3
3.978e+3, -1.075e-3
3.978e+3, -1.076e-3
3.979e+3, -1.079e-3
3.979e+3, -1.111e-3
3.980e+3, -1.106e-3
3.980e+3, -1.108e-3
3.980e+3, -1.116e-3
3.981e+3, -1.138e-3
3.981e+3, -1.138e-3
3.982e+3, -1.133e-3
3.982e+3, -1.133e-3
3.982e+3, -1.133e-3
3.983e+3, -1.134e-3
3.983e+3, -1.134e-3
3.984e+3, -1.136e-3
3.984e+3, -1.135e-3
3.984e+3, -1.135e-3
3.985e+3, -1.132e-3
3.985e+3, -1.132e-3
3.986e+3, -1.129e-3
3.986e+3, -1.129e-3
3.986e+3, -1.129e-3
3.987e+3, -1.126e-3
3.987e+3, -1.128e-3
3.988e+3, -1.126e-3
3.988e+3, -1.127e-3
3.988e+3, -1.124e-3
3.989e+3, -1.124e-3
3.989e+3, -1.123e-3
3.990e+3, -1.123e-3
3.990e+3, -1.121e-3
3.990e+3, -1.118e-3
3.991e+3, -1.116e-3
3.991e+3, -1.117e-3
3.992e+3, -1.117e-3
3.992e+3, -1.118e-3
3.992e+3, -1.119e-3
3.993e+3, -1.116e-3
3.993e+3, -1.115e-3
3.994e+3, -1.115e-3
3.994e+3, -1.113e-3
3.994e+3, -1.113e-3
3.995e+3, -1.106e-3
3.995e+3, -1.117e-3
3.996e+3, -1.118e-3
3.996e+3, -1.126e-3
3.996e+3, -1.124e-3
3.997e+3, -1.126e-3
3.997e+3, -1.124e-3
3.998e+3, -1.122e-3
3.998e+3, -1.122e-3
3.998e+3, -1.123e-3
3.999e+3, -1.121e-3
3.999e+3, -1.119e-3
4.000e+3, -1.118e-3
4.000e+3, -1.117e-3
4.000e+3, -1.117e-3
4.001e+3, -1.117e-3
4.001e+3, -1.116e-3
4.002e+3, -1.115e-3
4.002e+3, -1.113e-3
4.002e+3, -1.113e-3
4.003e+3, -1.110e-3
4.003e+3, -1.110e-3
4.004e+3, -1.108e-3
4.004e+3, -1.108e-3
4.004e+3, -1.108e-3
4.005e+3, -1.108e-3
4.005e+3, -1.104e-3
4.006e+3, -1.104e-3
4.006e+3, -1.101e-3
4.006e+3, -1.099e-3
4.007e+3, -1.097e-3
4.007e+3, -1.095e-3
4.008e+3, -1.102e-3
4.008e+3, -1.099e-3
4.008e+3, -1.098e-3
4.009e+3, -1.105e-3
4.009e+3, -1.106e-3
4.010e+3, -1.106e-3
4.010e+3, -1.105e-3
4.010e+3, -1.104e-3
4.011e+3, -1.107e-3
4.011e+3, -1.103e-3
4.012e+3, -1.105e-3
4.012e+3, -1.101e-3
4.012e+3, -1.103e-3
4.013e+3, -1.100e-3
4.013e+3, -1.098e-3
4.014e+3, -1.100e-3
4.014e+3, -1.098e-3
4.014e+3, -1.098e-3
4.015e+3, -1.096e-3
4.015e+3, -1.095e-3
4.016e+3, -1.095e-3
4.016e+3, -1.097e-3
4.016e+3, -1.095e-3
4.017e+3, -1.096e-3
4.017e+3, -1.095e-3
4.018e+3, -1.095e-3
4.018e+3, -1.091e-3
4.018e+3, -1.089e-3
4.019e+3, -1.088e-3
4.019e+3, -1.099e-3
4.020e+3, -1.097e-3
4.020e+3, -1.096e-3
4.020e+3, -1.097e-3
4.021e+3, -1.096e-3
4.021e+3, -1.094e-3
4.022e+3, -1.093e-3
4.022e+3, -1.091e-3
4.022e+3, -1.090e-3
4.023e+3, -1.088e-3
4.023e+3, -1.089e-3
4.024e+3, -1.088e-3
4.024e+3, -1.088e-3
4.024e+3, -1.091e-3
4.025e+3, -1.091e-3
4.025e+3, -1.089e-3
4.026e+3, -1.088e-3
4.026e+3, -1.088e-3
4.026e+3, -1.085e-3
4.027e+3, -1.084e-3
4.027e+3, -1.084e-3
4.028e+3, -1.083e-3
4.028e+3, -1.082e-3
4.028e+3, -1.081e-3
4.029e+3, -1.080e-3
4.029e+3, -1.079e-3
4.030e+3, -1.078e-3
4.030e+3, -1.077e-3
4.030e+3, -1.082e-3
4.031e+3, -1.080e-3
4.031e+3, -1.080e-3
4.032e+3, -1.080e-3
4.032e+3, -1.088e-3
4.032e+3, -1.084e-3
4.033e+3, -1.082e-3
4.033e+3, -1.082e-3
4.034e+3, -1.080e-3
4.034e+3, -1.080e-3
4.034e+3, -1.080e-3
4.035e+3, -1.081e-3
4.035e+3, -1.092e-3
4.036e+3, -1.089e-3
4.036e+3, -1.088e-3
4.036e+3, -1.086e-3
4.037e+3, -1.086e-3
4.037e+3, -1.086e-3
4.038e+3, -1.085e-3
4.038e+3, -1.085e-3
4.038e+3, -1.084e-3
4.039e+3, -1.082e-3
4.039e+3, -1.081e-3
4.040e+3, -1.080e-3
4.040e+3, -1.079e-3
4.040e+3, -1.082e-3
4.041e+3, -1.081e-3
4.041e+3, -1.080e-3
4.042e+3, -1.081e-3
4.042e+3, -1.081e-3
4.042e+3, -1.079e-3
4.043e+3, -1.077e-3
4.043e+3, -1.075e-3
4.044e+3, -1.074e-3
4.044e+3, -1.074e-3
4.044e+3, -1.076e-3
4.045e+3, -1.076e-3
4.045e+3, -1.076e-3
4.046e+3, -1.073e-3
4.046e+3, -1.072e-3
4.046e+3, -1.076e-3
4.047e+3, -1.075e-3
4.047e+3, -1.072e-3
4.048e+3, -1.071e-3
4.048e+3, -1.071e-3
4.048e+3, -1.070e-3
4.049e+3, -1.069e-3
4.049e+3, -1.069e-3
4.050e+3, -1.069e-3
4.050e+3, -1.066e-3
4.050e+3, -1.071e-3
4.051e+3, -1.069e-3
4.051e+3, -1.069e-3
4.052e+3, -1.066e-3
4.052e+3, -1.066e-3
4.052e+3, -1.068e-3
4.053e+3, -1.068e-3
4.053e+3, -1.068e-3
4.054e+3, -1.067e-3
4.054e+3, -1.066e-3
4.054e+3, -1.065e-3
4.055e+3, -1.063e-3
4.055e+3, -1.063e-3
4.056e+3, -1.062e-3
4.056e+3, -1.062e-3
4.056e+3, -1.061e-3
4.057e+3, -1.060e-3
4.057e+3, -1.058e-3
4.058e+3, -1.057e-3
4.058e+3, -1.056e-3
4.058e+3, -1.056e-3
4.059e+3, -1.056e-3
4.059e+3, -1.054e-3
4.060e+3, -1.053e-3
4.060e+3, -1.052e-3
4.060e+3, -1.051e-3
4.061e+3, -1.051e-3
4.061e+3, -1.049e-3
4.062e+3, -1.049e-3
4.062e+3, -1.047e-3
4.062e+3, -1.046e-3
4.063e+3, -1.047e-3
4.063e+3, -1.053e-3
4.064e+3, -1.052e-3
4.064e+3, -1.051e-3
4.064e+3, -1.051e-3
4.065e+3, -1.052e-3
4.065e+3, -1.050e-3
4.066e+3, -1.049e-3
4.066e+3, -1.046e-3
4.066e+3, -1.049e-3
4.067e+3, -1.048e-3
4.067e+3, -1.047e-3
4.068e+3, -1.046e-3
4.068e+3, -1.048e-3
4.068e+3, -1.046e-3
4.069e+3, -1.045e-3
4.069e+3, -1.044e-3
4.070e+3, -1.043e-3
4.070e+3, -1.042e-3
4.070e+3, -1.042e-3
4.071e+3, -1.041e-3
4.071e+3, -1.041e-3
4.072e+3, -1.039e-3
4.072e+3, -1.042e-3
4.072e+3, -1.042e-3
4.073e+3, -1.042e-3
4.073e+3, -1.040e-3
4.074e+3, -1.040e-3
4.074e+3, -1.038e-3
4.074e+3, -1.037e-3
4.075e+3, -1.036e-3
4.075e+3, -1.036e-3
4.076e+3, -1.038e-3
4.076e+3, -1.042e-3
4.076e+3, -1.085e-3
4.077e+3, -1.076e-3
4.077e+3, -1.073e-3
4.078e+3, -1.071e-3
4.078e+3, -1.068e-3
4.078e+3, -1.069e-3
4.079e+3, -1.066e-3
4.079e+3, -1.065e-3
4.080e+3, -1.065e-3
4.080e+3, -1.063e-3
4.080e+3, -1.063e-3
4.081e+3, -1.062e-3
4.081e+3, -1.060e-3
4.082e+3, -1.064e-3
4.082e+3, -1.063e-3
4.082e+3, -1.062e-3
4.083e+3, -1.061e-3
4.083e+3, -1.059e-3
4.084e+3, -1.059e-3
4.084e+3, -1.057e-3
4.084e+3, -1.055e-3
4.085e+3, -1.052e-3
4.085e+3, -1.052e-3
4.086e+3, -1.053e-3
4.086e+3, -1.051e-3
4.086e+3, -1.050e-3
4.087e+3, -1.048e-3
4.087e+3, -1.049e-3
4.088e+3, -1.049e-3
4.088e+3, -1.047e-3
4.088e+3, -1.046e-3
4.089e+3, -1.047e-3
4.089e+3, -1.047e-3
4.090e+3, -1.044e-3
4.090e+3, -1.045e-3
4.090e+3, -1.042e-3
4.091e+3, -1.043e-3
4.091e+3, -1.040e-3
4.092e+3, -1.038e-3
4.092e+3, -1.038e-3
4.092e+3, -1.040e-3
4.093e+3, -1.039e-3
4.093e+3, -1.037e-3
4.094e+3, -1.035e-3
4.094e+3, -1.033e-3
4.094e+3, -1.032e-3
4.095e+3, -1.030e-3
4.095e+3, -1.029e-3
4.096e+3, -1.029e-3
4.096e+3, -1.029e-3
4.096e+3, -1.103e-3
4.097e+3, -1.098e-3
4.097e+3, -1.096e-3
4.098e+3, -1.094e-3
4.098e+3, -1.100e-3
4.098e+3, -1.111e-3
4.099e+3, -1.114e-3
4.099e+3, -1.112e-3
4.100e+3, -1.119e-3
4.100e+3, -1.117e-3
4.100e+3, -1.120e-3
4.101e+3, -1.121e-3
4.101e+3, -1.119e-3
4.102e+3, -1.117e-3
4.102e+3, -1.118e-3
4.102e+3, -1.117e-3
4.103e+3, -1.115e-3
4.103e+3, -1.118e-3
4.104e+3, -1.118e-3
4.104e+3, -1.117e-3
4.104e+3, -1.116e-3
4.105e+3, -1.116e-3
4.105e+3, -1.115e-3
4.106e+3, -1.114e-3
4.106e+3, -1.113e-3
4.106e+3, -1.113e-3
4.107e+3, -1.112e-3
4.107e+3, -1.110e-3
4.108e+3, -1.110e-3
4.108e+3, -1.108e-3
4.108e+3, -1.106e-3
4.109e+3, -1.106e-3
4.109e+3, -1.106e-3
4.110e+3, -1.104e-3
4.110e+3, -1.103e-3
4.110e+3, -1.100e-3
4.111e+3, -1.102e-3
4.111e+3, -1.098e-3
4.112e+3, -1.102e-3
4.112e+3, -1.100e-3
4.112e+3, -1.100e-3
4.113e+3, -1.099e-3
4.113e+3, -1.098e-3
4.114e+3, -1.095e-3
4.114e+3, -1.093e-3
4.114e+3, -1.098e-3
4.115e+3, -1.099e-3
4.115e+3, -1.097e-3
4.116e+3, -1.096e-3
4.116e+3, -1.096e-3
4.116e+3, -1.095e-3
4.117e+3, -1.094e-3
4.117e+3, -1.102e-3
4.118e+3, -1.101e-3
4.118e+3, -1.101e-3
4.118e+3, -1.100e-3
4.119e+3, -1.099e-3
4.119e+3, -1.100e-3
4.120e+3, -1.100e-3
4.120e+3, -1.098e-3
4.120e+3, -1.097e-3
4.121e+3, -1.095e-3
4.121e+3, -1.096e-3
4.122e+3, -1.095e-3
4.122e+3, -1.094e-3
4.122e+3, -1.097e-3
4.123e+3, -1.094e-3
4.123e+3, -1.093e-3
4.124e+3, -1.091e-3
4.124e+3, -1.090e-3
4.124e+3, -1.090e-3
4.125e+3, -1.089e-3
4.125e+3, -1.092e-3
4.126e+3, -1.091e-3
4.126e+3, -1.091e-3
4.126e+3, -1.091e-3
4.127e+3, -1.088e-3
4.127e+3, -1.087e-3
4.128e+3, -1.087e-3
4.128e+3, -1.087e-3
4.128e+3, -1.082e-3
4.129e+3, -1.083e-3
4.129e+3, -1.082e-3
4.130e+3, -1.082e-3
4.130e+3, -1.082e-3
4.130e+3, -1.081e-3
4.131e+3, -1.087e-3
4.131e+3, -1.090e-3
4.132e+3, -1.089e-3
4.132e+3, -1.088e-3
4.132e+3, -1.086e-3
4.133e+3, -1.088e-3
4.133e+3, -1.087e-3
4.134e+3, -1.086e-3
4.134e+3, -1.085e-3
4.134e+3, -1.088e-3
4.135e+3, -1.085e-3
4.135e+3, -1.083e-3
4.136e+3, -1.084e-3
4.136e+3, -1.083e-3
4.136e+3, -1.083e-3
4.137e+3, -1.083e-3
4.137e+3, -1.084e-3
4.138e+3, -1.083e-3
4.138e+3, -1.086e-3
4.138e+3, -1.084e-3
4.139e+3, -1.082e-3
4.139e+3, -1.082e-3
4.140e+3, -1.081e-3
4.140e+3, -1.080e-3
4.140e+3, -1.080e-3
4.141e+3, -1.081e-3
4.141e+3, -1.080e-3
4.142e+3, -1.079e-3
4.142e+3, -1.078e-3
4.142e+3, -1.077e-3
4.143e+3, -1.076e-3
4.143e+3, -1.078e-3
4.144e+3, -1.075e-3
4.144e+3, -1.074e-3
4.144e+3, -1.072e-3
4.145e+3, -1.072e-3
4.145e+3, -1.073e-3
4.146e+3, -1.073e-3
4.146e+3, -1.071e-3
4.146e+3, -1.071e-3
4.147e+3, -1.069e-3
4.147e+3, -1.067e-3
4.148e+3, -1.068e-3
4.148e+3, -1.068e-3
4.148e+3, -1.066e-3
4.149e+3, -1.069e-3
4.149e+3, -1.066e-3
4.150e+3, -1.064e-3
4.150e+3, -1.064e-3
4.150e+3, -1.063e-3
4.151e+3, -1.063e-3
4.151e+3, -1.062e-3
4.152e+3, -1.062e-3
4.152e+3, -1.062e-3
4.153e+3, -1.065e-3
4.153e+3, -1.062e-3
4.153e+3, -1.061e-3
4.154e+3, -1.060e-3
4.154e+3, -1.059e-3
4.155e+3, -1.058e-3
4.155e+3, -1.057e-3
4.155e+3, -1.059e-3
4.156e+3, -1.059e-3
4.156e+3, -1.057e-3
4.157e+3, -1.056e-3
4.157e+3, -1.056e-3
4.157e+3, -1.055e-3
4.158e+3, -1.054e-3
4.158e+3, -1.053e-3
4.159e+3, -1.053e-3
4.159e+3, -1.053e-3
4.159e+3, -1.052e-3
4.160e+3, -1.051e-3
4.160e+3, -1.051e-3
4.161e+3, -1.050e-3
4.161e+3, -1.048e-3
4.161e+3, -1.048e-3
4.162e+3, -1.049e-3
4.162e+3, -1.046e-3
4.163e+3, -1.044e-3
4.163e+3, -1.044e-3
4.163e+3, -1.044e-3
4.164e+3, -1.051e-3
4.164e+3, -1.050e-3
4.165e+3, -1.047e-3
4.165e+3, -1.046e-3
4.165e+3, -1.045e-3
4.166e+3, -1.047e-3
4.166e+3, -1.045e-3
4.167e+3, -1.043e-3
4.167e+3, -1.041e-3
4.167e+3, -1.040e-3
4.168e+3, -1.037e-3
4.168e+3, -1.038e-3
4.169e+3, -1.037e-3
4.169e+3, -1.036e-3
4.169e+3, -1.034e-3
4.170e+3, -1.035e-3
4.170e+3, -1.035e-3
4.171e+3, -1.039e-3
4.171e+3, -1.038e-3
4.171e+3, -1.036e-3
4.172e+3, -1.037e-3
4.172e+3, -1.035e-3
4.173e+3, -1.034e-3
4.173e+3, -1.033e-3
4.173e+3, -1.033e-3
4.174e+3, -1.030e-3
4.174e+3, -1.029e-3
4.175e+3, -1.031e-3
4.175e+3, -1.029e-3
4.175e+3, -1.029e-3
4.176e+3, -1.027e-3
4.176e+3, -1.029e-3
4.177e+3, -1.028e-3
4.177e+3, -1.026e-3
4.177e+3, -1.026e-3
4.178e+3, -1.026e-3
4.178e+3, -1.024e-3
4.179e+3, -1.023e-3
4.179e+3, -1.026e-3
4.179e+3, -1.022e-3
4.180e+3, -1.022e-3
4.180e+3, -1.022e-3
4.181e+3, -1.021e-3
4.181e+3, -1.022e-3
4.181e+3, -1.021e-3
4.182e+3, -1.024e-3
4.182e+3, -1.055e-3
4.183e+3, -1.051e-3
4.183e+3, -1.050e-3
4.183e+3, -1.046e-3
4.184e+3, -1.049e-3
4.184e+3, -1.047e-3
4.185e+3, -1.048e-3
4.185e+3, -1.045e-3
4.185e+3, -1.044e-3
4.186e+3, -1.041e-3
4.186e+3, -1.041e-3
4.187e+3, -1.040e-3
4.187e+3, -1.038e-3
4.187e+3, -1.036e-3
4.188e+3, -1.038e-3
4.188e+3, -1.037e-3
4.189e+3, -1.037e-3
4.189e+3, -1.034e-3
4.189e+3, -1.034e-3
4.190e+3, -1.033e-3
4.190e+3, -1.033e-3
4.191e+3, -1.031e-3
4.191e+3, -1.031e-3
4.191e+3, -1.028e-3
4.192e+3, -1.028e-3
4.192e+3, -1.029e-3
4.193e+3, -1.026e-3
4.193e+3, -1.026e-3
4.193e+3, -1.025e-3
4.194e+3, -1.090e-3
4.194e+3, -1.088e-3
4.195e+3, -1.087e-3
4.195e+3, -1.087e-3
4.195e+3, -1.087e-3
4.196e+3, -1.086e-3
4.196e+3, -1.083e-3
4.197e+3, -1.083e-3
4.197e+3, -1.081e-3
4.197e+3, -1.082e-3
4.198e+3, -1.079e-3
4.198e+3, -1.078e-3
4.199e+3, -1.075e-3
4.199e+3, -1.077e-3
4.199e+3, -1.079e-3
4.200e+3, -1.078e-3
4.200e+3, -1.074e-3
4.201e+3, -1.074e-3
4.201e+3, -1.074e-3
4.201e+3, -1.071e-3
4.202e+3, -1.070e-3
4.202e+3, -1.070e-3
4.203e+3, -1.078e-3
4.203e+3, -1.077e-3
4.203e+3, -1.074e-3
4.204e+3, -1.074e-3
4.204e+3, -1.074e-3
4.205e+3, -1.074e-3
4.205e+3, -1.074e-3
4.205e+3, -1.072e-3
4.206e+3, -1.072e-3
4.206e+3, -1.072e-3
4.207e+3, -1.072e-3
4.207e+3, -1.071e-3
4.207e+3, -1.070e-3
4.208e+3, -1.068e-3
4.208e+3, -1.068e-3
4.209e+3, -1.066e-3
4.209e+3, -1.067e-3
4.209e+3, -1.064e-3
4.210e+3, -1.063e-3
4.210e+3, -1.064e-3
4.211e+3, -1.063e-3
4.211e+3, -1.061e-3
4.211e+3, -1.061e-3
4.212e+3, -1.059e-3
4.212e+3, -1.059e-3
4.213e+3, -1.057e-3
4.213e+3, -1.055e-3
4.213e+3, -1.053e-3
4.214e+3, -1.051e-3
4.214e+3, -1.055e-3
4.215e+3, -1.056e-3
4.215e+3, -1.055e-3
4.215e+3, -1.054e-3
4.216e+3, -1.053e-3
4.216e+3, -1.051e-3
4.217e+3, -1.049e-3
4.217e+3, -1.050e-3
4.217e+3, -1.047e-3
4.218e+3, -1.047e-3
4.218e+3, -1.046e-3
4.219e+3, -1.045e-3
4.219e+3, -1.044e-3
4.219e+3, -1.043e-3
4.220e+3, -1.040e-3
4.220e+3, -1.040e-3
4.221e+3, -1.039e-3
4.221e+3, -1.037e-3
4.221e+3, -1.037e-3
4.222e+3, -1.034e-3
4.222e+3, -1.034e-3
4.223e+3, -1.036e-3
4.223e+3, -1.033e-3
4.223e+3, -1.030e-3
4.224e+3, -1.080e-3
4.224e+3, -1.062e-3
4.225e+3, -1.077e-3
4.225e+3, -1.089e-3
4.225e+3, -1.084e-3
4.226e+3, -1.085e-3
4.226e+3, -1.083e-3
4.227e+3, -1.082e-3
4.227e+3, -1.081e-3
4.227e+3, -1.081e-3
4.228e+3, -1.081e-3
4.228e+3, -1.080e-3
4.229e+3, -1.078e-3
4.229e+3, -1.078e-3
4.229e+3, -1.079e-3
4.230e+3, -1.077e-3
4.230e+3, -1.074e-3
4.231e+3, -1.075e-3
4.231e+3, -1.074e-3
4.231e+3, -1.078e-3
4.232e+3, -1.075e-3
4.232e+3, -1.075e-3
4.233e+3, -1.074e-3
4.233e+3, -1.072e-3
4.233e+3, -1.070e-3
4.234e+3, -1.071e-3
4.234e+3, -1.073e-3
4.235e+3, -1.071e-3
4.235e+3, -1.071e-3
4.235e+3, -1.069e-3
4.236e+3, -1.069e-3
4.236e+3, -1.067e-3
4.237e+3, -1.067e-3
4.237e+3, -1.066e-3
4.237e+3, -1.066e-3
4.238e+3, -1.066e-3
4.238e+3, -1.065e-3
4.239e+3, -1.065e-3
4.239e+3, -1.062e-3
4.239e+3, -1.061e-3
4.240e+3, -1.060e-3
4.240e+3, -1.059e-3
4.241e+3, -1.057e-3
4.241e+3, -1.057e-3
4.241e+3, -1.057e-3
4.242e+3, -1.056e-3
4.242e+3, -1.053e-3
4.243e+3, -1.070e-3
4.243e+3, -1.068e-3
4.243e+3, -1.069e-3
4.244e+3, -1.068e-3
4.244e+3, -1.068e-3
4.245e+3, -1.068e-3
4.245e+3, -1.067e-3
4.245e+3, -1.066e-3
4.246e+3, -1.066e-3
4.246e+3, -1.066e-3
4.247e+3, -1.064e-3
4.247e+3, -1.063e-3
4.247e+3, -1.061e-3
4.248e+3, -1.060e-3
4.248e+3, -1.060e-3
4.249e+3, -1.057e-3
4.249e+3, -1.056e-3
4.249e+3, -1.055e-3
4.250e+3, -1.055e-3
4.250e+3, -1.053e-3
4.251e+3, -1.055e-3
4.251e+3, -1.056e-3
4.251e+3, -1.056e-3
4.252e+3, -1.054e-3
4.252e+3, -1.052e-3
4.253e+3, -1.053e-3
4.253e+3, -1.051e-3
4.253e+3, -1.050e-3
4.254e+3, -1.049e-3
4.254e+3, -1.051e-3
4.255e+3, -1.049e-3
4.255e+3, -1.047e-3
4.255e+3, -1.046e-3
4.256e+3, -1.044e-3
4.256e+3, -1.052e-3
4.257e+3, -1.051e-3
4.257e+3, -1.050e-3
4.257e+3, -1.051e-3
4.258e+3, -1.050e-3
4.258e+3, -1.047e-3
4.259e+3, -1.047e-3
4.259e+3, -1.046e-3
4.259e+3, -1.055e-3
4.260e+3, -1.054e-3
4.260e+3, -1.052e-3
4.261e+3, -1.056e-3
4.261e+3, -1.053e-3
4.261e+3, -1.050e-3
4.262e+3, -1.053e-3
4.262e+3, -1.052e-3
4.263e+3, -1.052e-3
4.263e+3, -1.049e-3
4.263e+3, -1.049e-3
4.264e+3, -1.047e-3
4.264e+3, -1.046e-3
4.265e+3, -1.045e-3
4.265e+3, -1.045e-3
4.265e+3, -1.045e-3
4.266e+3, -1.050e-3
4.266e+3, -1.048e-3
4.267e+3, -1.046e-3
4.267e+3, -1.046e-3
4.267e+3, -1.045e-3
4.268e+3, -1.045e-3
4.268e+3, -1.043e-3
4.269e+3, -1.042e-3
4.269e+3, -1.040e-3
4.269e+3, -1.039e-3
4.270e+3, -1.038e-3
4.270e+3, -1.038e-3
4.271e+3, -1.038e-3
4.271e+3, -1.036e-3
4.271e+3, -1.095e-3
4.272e+3, -1.093e-3
4.272e+3, -1.092e-3
4.273e+3, -1.090e-3
4.273e+3, -1.088e-3
4.273e+3, -1.088e-3
4.274e+3, -1.090e-3
4.274e+3, -1.087e-3
4.275e+3, -1.085e-3
4.275e+3, -1.085e-3
4.275e+3, -1.084e-3
4.276e+3, -1.084e-3
4.276e+3, -1.086e-3
4.277e+3, -1.088e-3
4.277e+3, -1.087e-3
4.277e+3, -1.085e-3
4.278e+3, -1.084e-3
4.278e+3, -1.084e-3
4.279e+3, -1.084e-3
4.279e+3, -1.082e-3
4.279e+3, -1.082e-3
4.280e+3, -1.081e-3
4.280e+3, -1.082e-3
4.281e+3, -1.079e-3
4.281e+3, -1.078e-3
4.281e+3, -1.078e-3
4.282e+3, -1.078e-3
4.282e+3, -1.078e-3
4.283e+3, -1.080e-3
4.283e+3, -1.079e-3
4.283e+3, -1.080e-3
4.284e+3, -1.081e-3
4.284e+3, -1.091e-3
4.285e+3, -1.118e-3
4.285e+3, -1.116e-3
4.285e+3, -1.115e-3
4.286e+3, -1.114e-3
4.286e+3, -1.113e-3
4.287e+3, -1.110e-3
4.287e+3, -1.110e-3
4.287e+3, -1.106e-3
4.288e+3, -1.100e-3
4.288e+3, -1.110e-3
4.289e+3, -1.110e-3
4.289e+3, -1.107e-3
4.289e+3, -1.110e-3
4.290e+3, -1.107e-3
4.290e+3, -1.116e-3
4.291e+3, -1.115e-3
4.291e+3, -1.117e-3
4.291e+3, -1.115e-3
4.292e+3, -1.113e-3
4.292e+3, -1.117e-3
4.293e+3, -1.119e-3
4.293e+3, -1.117e-3
4.293e+3, -1.117e-3
4.294e+3, -1.118e-3
4.294e+3, -1.112e-3
4.295e+3, -1.117e-3
4.295e+3, -1.117e-3
4.295e+3, -1.113e-3
4.296e+3, -1.113e-3
4.296e+3, -1.110e-3
4.297e+3, -1.109e-3
4.297e+3, -1.108e-3
4.297e+3, -1.106e-3
4.298e+3, -1.105e-3
4.298e+3, -1.109e-3
4.299e+3, -1.108e-3
4.299e+3, -1.110e-3
4.299e+3, -1.107e-3
4.300e+3, -1.105e-3
4.300e+3, -1.105e-3
4.301e+3, -1.102e-3
4.301e+3, -1.107e-3
4.301e+3, -1.106e-3
4.302e+3, -1.105e-3
4.302e+3, -1.100e-3
4.303e+3, -1.103e-3
4.303e+3, -1.103e-3
4.303e+3, -1.109e-3
4.304e+3, -1.105e-3
4.304e+3, -1.107e-3
4.305e+3, -1.105e-3
4.305e+3, -1.108e-3
4.305e+3, -1.107e-3
4.306e+3, -1.106e-3
4.306e+3, -1.103e-3
4.307e+3, -1.102e-3
4.307e+3, -1.101e-3
4.307e+3, -1.098e-3
4.308e+3, -1.098e-3
4.308e+3, -1.098e-3
4.309e+3, -1.096e-3
4.309e+3, -1.095e-3
4.309e+3, -1.093e-3
4.310e+3, -1.095e-3
4.310e+3, -1.093e-3
4.311e+3, -1.090e-3
4.311e+3, -1.087e-3
4.311e+3, -1.090e-3
4.312e+3, -1.090e-3
4.312e+3, -1.091e-3
4.313e+3, -1.095e-3
4.313e+3, -1.096e-3
4.313e+3, -1.094e-3
4.314e+3, -1.093e-3
4.314e+3, -1.092e-3
4.315e+3, -1.091e-3
4.315e+3, -1.090e-3
4.315e+3, -1.092e-3
4.316e+3, -1.092e-3
4.316e+3, -1.089e-3
4.317e+3, -1.087e-3
4.317e+3, -1.086e-3
4.317e+3, -1.085e-3
4.318e+3, -1.085e-3
4.318e+3, -1.084e-3
4.319e+3, -1.083e-3
4.319e+3, -1.084e-3
4.319e+3, -1.091e-3
4.320e+3, -1.094e-3
4.320e+3, -1.093e-3
4.321e+3, -1.091e-3
4.321e+3, -1.089e-3
4.321e+3, -1.090e-3
4.322e+3, -1.088e-3
4.322e+3, -1.089e-3
4.323e+3, -1.092e-3
4.323e+3, -1.090e-3
4.323e+3, -1.101e-3
4.324e+3, -1.100e-3
4.324e+3, -1.099e-3
4.325e+3, -1.097e-3
4.325e+3, -1.096e-3
4.325e+3, -1.096e-3
4.326e+3, -1.095e-3
4.326e+3, -1.094e-3
4.327e+3, -1.093e-3
4.327e+3, -1.092e-3
4.327e+3, -1.089e-3
4.328e+3, -1.090e-3
4.328e+3, -1.087e-3
4.329e+3, -1.085e-3
4.329e+3, -1.087e-3
4.329e+3, -1.085e-3
4.330e+3, -1.090e-3
4.330e+3, -1.088e-3
4.331e+3, -1.088e-3
4.331e+3, -1.096e-3
4.331e+3, -1.095e-3
4.332e+3, -1.093e-3
4.332e+3, -1.098e-3
4.333e+3, -1.097e-3
4.333e+3, -1.095e-3
4.333e+3, -1.095e-3
4.334e+3, -1.094e-3
4.334e+3, -1.094e-3
4.335e+3, -1.093e-3
4.335e+3, -1.092e-3
4.335e+3, -1.091e-3
4.336e+3, -1.087e-3
4.336e+3, -1.086e-3
4.337e+3, -1.086e-3
4.337e+3, -1.086e-3
4.337e+3, -1.085e-3
4.338e+3, -1.084e-3
4.338e+3, -1.083e-3
4.339e+3, -1.081e-3
4.339e+3, -1.080e-3
4.339e+3, -1.080e-3
4.340e+3, -1.079e-3
4.340e+3, -1.085e-3
4.341e+3, -1.082e-3
4.341e+3, -1.081e-3
4.341e+3, -1.080e-3
4.342e+3, -1.080e-3
4.342e+3, -1.088e-3
4.343e+3, -1.087e-3
4.343e+3, -1.085e-3
4.343e+3, -1.084e-3
4.344e+3, -1.082e-3
4.344e+3, -1.084e-3
4.345e+3, -1.083e-3
4.345e+3, -1.081e-3
4.345e+3, -1.080e-3
4.346e+3, -1.079e-3
4.346e+3, -1.080e-3
4.347e+3, -1.079e-3
4.347e+3, -1.080e-3
4.347e+3, -1.078e-3
4.348e+3, -1.079e-3
4.348e+3, -1.079e-3
4.349e+3, -1.103e-3
4.349e+3, -1.102e-3
4.349e+3, -1.101e-3
4.350e+3, -1.101e-3
4.350e+3, -1.098e-3
4.351e+3, -1.098e-3
4.351e+3, -1.098e-3
4.351e+3, -1.096e-3
4.352e+3, -1.093e-3
4.352e+3, -1.092e-3
4.353e+3, -1.092e-3
4.353e+3, -1.093e-3
4.353e+3, -1.095e-3
4.354e+3, -1.098e-3
4.354e+3, -1.096e-3
4.355e+3, -1.094e-3
4.355e+3, -1.094e-3
4.355e+3, -1.092e-3
4.356e+3, -1.091e-3
4.356e+3, -1.089e-3
4.357e+3, -1.090e-3
4.357e+3, -1.088e-3
4.358e+3, -1.088e-3
4.358e+3, -1.092e-3
4.358e+3, -1.089e-3
4.359e+3, -1.090e-3
4.359e+3, -1.090e-3
4.360e+3, -1.087e-3
4.360e+3, -1.086e-3
4.360e+3, -1.086e-3
4.361e+3, -1.085e-3
4.361e+3, -1.084e-3
4.362e+3, -1.082e-3
4.362e+3, -1.083e-3
4.362e+3, -1.082e-3
4.363e+3, -1.081e-3
4.363e+3, -1.081e-3
4.364e+3, -1.079e-3
4.364e+3, -1.078e-3
4.364e+3, -1.077e-3
4.365e+3, -1.075e-3
4.365e+3, -1.074e-3
4.366e+3, -1.075e-3
4.366e+3, -1.073e-3
4.366e+3, -1.072e-3
4.367e+3, -1.070e-3
4.367e+3, -1.069e-3
4.368e+3, -1.068e-3
4.368e+3, -1.066e-3
4.368e+3, -1.063e-3
4.369e+3, -1.064e-3
4.369e+3, -1.063e-3
4.370e+3, -1.063e-3
4.370e+3, -1.060e-3
4.370e+3, -1.064e-3
4.371e+3, -1.076e-3
4.371e+3, -1.071e-3
4.372e+3, -1.077e-3
4.372e+3, -1.076e-3
4.372e+3, -1.074e-3
4.373e+3, -1.076e-3
4.373e+3, -1.073e-3
4.374e+3, -1.071e-3
4.374e+3, -1.070e-3
4.374e+3, -1.070e-3
4.375e+3, -1.072e-3
4.375e+3, -1.072e-3
4.376e+3, -1.068e-3
4.376e+3, -1.068e-3
4.376e+3, -1.066e-3
4.377e+3, -1.064e-3
4.377e+3, -1.065e-3
4.378e+3, -1.064e-3
4.378e+3, -1.061e-3
4.378e+3, -1.061e-3
4.379e+3, -1.059e-3
4.379e+3, -1.066e-3
4.380e+3, -1.064e-3
4.380e+3, -1.062e-3
4.380e+3, -1.062e-3
4.381e+3, -1.062e-3
4.381e+3, -1.060e-3
4.382e+3, -1.057e-3
4.382e+3, -1.057e-3
4.382e+3, -1.058e-3
4.383e+3, -1.058e-3
4.383e+3, -1.057e-3
4.384e+3, -1.053e-3
4.384e+3, -1.056e-3
4.384e+3, -1.054e-3
4.385e+3, -1.051e-3
4.385e+3, -1.060e-3
4.386e+3, -1.059e-3
4.386e+3, -1.058e-3
4.386e+3, -1.070e-3
4.387e+3, -1.067e-3
4.387e+3, -1.065e-3
4.388e+3, -1.116e-3
4.388e+3, -1.111e-3
4.388e+3, -1.109e-3
4.389e+3, -1.106e-3
4.389e+3, -1.107e-3
4.390e+3, -1.111e-3
4.390e+3, -1.109e-3
4.390e+3, -1.109e-3
4.391e+3, -1.110e-3
4.391e+3, -1.107e-3
4.392e+3, -1.106e-3
4.392e+3, -1.108e-3
4.392e+3, -1.106e-3
4.393e+3, -1.105e-3
4.393e+3, -1.104e-3
4.394e+3, -1.103e-3
4.394e+3, -1.101e-3
4.394e+3, -1.099e-3
4.395e+3, -1.100e-3
4.395e+3, -1.098e-3
4.396e+3, -1.097e-3
4.396e+3, -1.096e-3
4.396e+3, -1.096e-3
4.397e+3, -1.093e-3
4.397e+3, -1.092e-3
4.398e+3, -1.092e-3
4.398e+3, -1.095e-3
4.398e+3, -1.093e-3
4.399e+3, -1.094e-3
4.399e+3, -1.092e-3
4.400e+3, -1.091e-3
4.400e+3, -1.090e-3
4.400e+3, -1.089e-3
4.401e+3, -1.086e-3
4.401e+3, -1.087e-3
4.402e+3, -1.088e-3
4.402e+3, -1.086e-3
4.402e+3, -1.086e-3
4.403e+3, -1.084e-3
4.403e+3, -1.083e-3
4.404e+3, -1.082e-3
4.404e+3, -1.084e-3
4.404e+3, -1.096e-3
4.405e+3, -1.093e-3
4.405e+3, -1.092e-3
4.406e+3, -1.092e-3
4.406e+3, -1.091e-3
4.406e+3, -1.088e-3
4.407e+3, -1.088e-3
4.407e+3, -1.089e-3
4.408e+3, -1.087e-3
4.408e+3, -1.085e-3
4.408e+3, -1.082e-3
4.409e+3, -1.082e-3
4.409e+3, -1.081e-3
4.410e+3, -1.080e-3
4.410e+3, -1.080e-3
4.410e+3, -1.077e-3
4.411e+3, -1.077e-3
4.411e+3, -1.075e-3
4.412e+3, -1.073e-3
4.412e+3, -1.072e-3
4.412e+3, -1.071e-3
4.413e+3, -1.070e-3
4.413e+3, -1.066e-3
4.414e+3, -1.065e-3
4.414e+3, -1.065e-3
4.414e+3, -1.067e-3
4.415e+3, -1.064e-3
4.415e+3, -1.065e-3
4.416e+3, -1.063e-3
4.416e+3, -1.069e-3
4.416e+3, -1.067e-3
4.417e+3, -1.066e-3
4.417e+3, -1.065e-3
4.418e+3, -1.062e-3
4.418e+3, -1.062e-3
4.418e+3, -1.060e-3
4.419e+3, -1.061e-3
4.419e+3, -1.061e-3
4.420e+3, -1.061e-3
4.420e+3, -1.060e-3
4.420e+3, -1.057e-3
4.421e+3, -1.056e-3
4.421e+3, -1.064e-3
4.422e+3, -1.062e-3
4.422e+3, -1.061e-3
4.422e+3, -1.060e-3
4.423e+3, -1.059e-3
4.423e+3, -1.057e-3
4.424e+3, -1.062e-3
4.424e+3, -1.062e-3
4.424e+3, -1.068e-3
4.425e+3, -1.065e-3
4.425e+3, -1.065e-3
4.426e+3, -1.063e-3
4.426e+3, -1.064e-3
4.426e+3, -1.063e-3
4.427e+3, -1.060e-3
4.427e+3, -1.060e-3
4.428e+3, -1.057e-3
4.428e+3, -1.057e-3
4.428e+3, -1.057e-3
4.429e+3, -1.053e-3
4.429e+3, -1.055e-3
4.430e+3, -1.054e-3
4.430e+3, -1.054e-3
4.430e+3, -1.052e-3
4.431e+3, -1.052e-3
4.431e+3, -1.051e-3
4.432e+3, -1.048e-3
4.432e+3, -1.048e-3
4.432e+3, -1.049e-3
4.433e+3, -1.046e-3
4.433e+3, -1.052e-3
4.434e+3, -1.054e-3
4.434e+3, -1.049e-3
4.434e+3, -1.049e-3
4.435e+3, -1.048e-3
4.435e+3, -1.047e-3
4.436e+3, -1.046e-3
4.436e+3, -1.045e-3
4.436e+3, -1.046e-3
4.437e+3, -1.045e-3
4.437e+3, -1.044e-3
4.438e+3, -1.043e-3
4.438e+3, -1.042e-3
4.438e+3, -1.041e-3
4.439e+3, -1.040e-3
4.439e+3, -1.040e-3
4.440e+3, -1.039e-3
4.440e+3, -1.037e-3
4.440e+3, -1.037e-3
4.441e+3, -1.035e-3
4.441e+3, -1.034e-3
4.442e+3, -1.032e-3
4.442e+3, -1.031e-3
4.442e+3, -1.030e-3
4.443e+3, -1.031e-3
4.443e+3, -1.028e-3
4.444e+3, -1.026e-3
4.444e+3, -1.026e-3
4.444e+3, -1.024e-3
4.445e+3, -1.023e-3
4.445e+3, -1.023e-3
4.446e+3, -1.019e-3
4.446e+3, -1.024e-3
4.446e+3, -1.022e-3
4.447e+3, -1.022e-3
4.447e+3, -1.019e-3
4.448e+3, -1.019e-3
4.448e+3, -1.022e-3
4.448e+3, -1.023e-3
4.449e+3, -1.020e-3
4.449e+3, -1.019e-3
4.450e+3, -1.020e-3
4.450e+3, -1.018e-3
4.450e+3, -1.017e-3
4.451e+3, -1.017e-3
4.451e+3, -1.017e-3
4.452e+3, -1.015e-3
4.452e+3, -1.012e-3
4.452e+3, -1.011e-3
4.453e+3, -1.012e-3
4.453e+3, -1.012e-3
4.454e+3, -1.012e-3
4.454e+3, -1.010e-3
4.454e+3, -1.009e-3
4.455e+3, -1.007e-3
4.455e+3, -1.007e-3
4.456e+3, -1.005e-3
4.456e+3, -1.003e-3
4.456e+3, -9.999e-4
4.457e+3, -1.001e-3
4.457e+3, -1.002e-3
4.458e+3, -1.003e-3
4.458e+3, -1.002e-3
4.458e+3, -1.001e-3
4.459e+3, -1.002e-3
4.459e+3, -1.000e-3
4.460e+3, -9.986e-4
4.460e+3, -9.978e-4
4.460e+3, -9.989e-4
4.461e+3, -9.983e-4
4.461e+3, -9.968e-4
4.462e+3, -1.002e-3
4.462e+3, -1.030e-3
4.462e+3, -1.028e-3
4.463e+3, -1.025e-3
4.463e+3, -1.021e-3
4.464e+3, -1.021e-3
4.464e+3, -1.026e-3
4.464e+3, -1.023e-3
4.465e+3, -1.021e-3
4.465e+3, -1.017e-3
4.466e+3, -1.022e-3
4.466e+3, -1.020e-3
4.466e+3, -1.018e-3
4.467e+3, -1.015e-3
4.467e+3, -1.020e-3
4.468e+3, -1.017e-3
4.468e+3, -1.016e-3
4.468e+3, -1.012e-3
4.469e+3, -1.013e-3
4.469e+3, -1.013e-3
4.470e+3, -1.015e-3
4.470e+3, -1.017e-3
4.470e+3, -1.014e-3
4.471e+3, -1.031e-3
4.471e+3, -1.038e-3
4.472e+3, -1.038e-3
4.472e+3, -1.035e-3
4.472e+3, -1.034e-3
4.473e+3, -1.032e-3
4.473e+3, -1.033e-3
4.474e+3, -1.033e-3
4.474e+3, -1.032e-3
4.474e+3, -1.146e-3
4.475e+3, -1.136e-3
4.475e+3, -1.134e-3
4.476e+3, -1.133e-3
4.476e+3, -1.128e-3
4.476e+3, -1.130e-3
4.477e+3, -1.129e-3
4.477e+3, -1.128e-3
4.478e+3, -1.127e-3
4.478e+3, -1.127e-3
4.478e+3, -1.125e-3
4.479e+3, -1.123e-3
4.479e+3, -1.123e-3
4.480e+3, -1.121e-3
4.480e+3, -1.122e-3
4.480e+3, -1.122e-3
4.481e+3, -1.123e-3
4.481e+3, -1.122e-3
4.482e+3, -1.121e-3
4.482e+3, -1.121e-3
4.482e+3, -1.120e-3
4.483e+3, -1.119e-3
4.483e+3, -1.118e-3
4.484e+3, -1.116e-3
4.484e+3, -1.117e-3
4.484e+3, -1.113e-3
4.485e+3, -1.123e-3
4.485e+3, -1.120e-3
4.486e+3, -1.119e-3
4.486e+3, -1.119e-3
4.486e+3, -1.119e-3
4.487e+3, -1.118e-3
4.487e+3, -1.116e-3
4.488e+3, -1.115e-3
4.488e+3, -1.121e-3
4.488e+3, -1.120e-3
4.489e+3, -1.120e-3
4.489e+3, -1.117e-3
4.490e+3, -1.116e-3
4.490e+3, -1.118e-3
4.490e+3, -1.116e-3
4.491e+3, -1.116e-3
4.491e+3, -1.116e-3
4.492e+3, -1.113e-3
4.492e+3, -1.114e-3
4.492e+3, -1.112e-3
4.493e+3, -1.112e-3
4.493e+3, -1.111e-3
4.494e+3, -1.108e-3
4.494e+3, -1.107e-3
4.494e+3, -1.106e-3
4.495e+3, -1.104e-3
4.495e+3, -1.102e-3
4.496e+3, -1.100e-3
4.496e+3, -1.098e-3
4.496e+3, -1.097e-3
4.497e+3, -1.097e-3
4.497e+3, -1.098e-3
4.498e+3, -1.101e-3
4.498e+3, -1.099e-3
4.498e+3, -1.097e-3
4.499e+3, -1.096e-3
4.499e+3, -1.099e-3
4.500e+3, -1.101e-3
4.500e+3, -1.111e-3
4.500e+3, -1.110e-3
4.501e+3, -1.109e-3
4.501e+3, -1.111e-3
4.502e+3, -1.110e-3
4.502e+3, -1.109e-3
4.502e+3, -1.108e-3
4.503e+3, -1.105e-3
4.503e+3, -1.106e-3
4.504e+3, -1.105e-3
4.504e+3, -1.104e-3
4.504e+3, -1.102e-3
4.505e+3, -1.102e-3
4.505e+3, -1.105e-3
4.506e+3, -1.105e-3
4.506e+3, -1.102e-3
4.506e+3, -1.101e-3
4.507e+3, -1.103e-3
4.507e+3, -1.101e-3
4.508e+3, -1.102e-3
4.508e+3, -1.101e-3
4.508e+3, -1.100e-3
4.509e+3, -1.099e-3
4.509e+3, -1.099e-3
4.510e+3, -1.097e-3
4.510e+3, -1.096e-3
4.510e+3, -1.096e-3
4.511e+3, -1.096e-3
4.511e+3, -1.094e-3
4.512e+3, -1.094e-3
4.512e+3, -1.091e-3
4.512e+3, -1.090e-3
4.513e+3, -1.089e-3
4.513e+3, -1.083e-3
4.514e+3, -1.086e-3
4.514e+3, -1.087e-3
4.514e+3, -1.084e-3
4.515e+3, -1.084e-3
4.515e+3, -1.085e-3
4.516e+3, -1.086e-3
4.516e+3, -1.084e-3
4.516e+3, -1.082e-3
4.517e+3, -1.081e-3
4.517e+3, -1.082e-3
4.518e+3, -1.084e-3
4.518e+3, -1.086e-3
4.518e+3, -1.085e-3
4.519e+3, -1.083e-3
4.519e+3, -1.088e-3
4.520e+3, -1.087e-3
4.520e+3, -1.086e-3
4.520e+3, -1.087e-3
4.521e+3, -1.087e-3
4.521e+3, -1.085e-3
4.522e+3, -1.107e-3
4.522e+3, -1.108e-3
4.522e+3, -1.107e-3
4.523e+3, -1.107e-3
4.523e+3, -1.105e-3
4.524e+3, -1.103e-3
4.524e+3, -1.104e-3
4.524e+3, -1.104e-3
4.525e+3, -1.104e-3
4.525e+3, -1.102e-3
4.526e+3, -1.101e-3
4.526e+3, -1.100e-3
4.526e+3, -1.098e-3
4.527e+3, -1.098e-3
4.527e+3, -1.099e-3
4.528e+3, -1.097e-3
4.528e+3, -1.097e-3
4.528e+3, -1.095e-3
4.529e+3, -1.095e-3
4.529e+3, -1.094e-3
4.530e+3, -1.091e-3
4.530e+3, -1.091e-3
4.530e+3, -1.089e-3
4.531e+3, -1.088e-3
4.531e+3, -1.092e-3
4.532e+3, -1.090e-3
4.532e+3, -1.090e-3
4.532e+3, -1.089e-3
4.533e+3, -1.087e-3
4.533e+3, -1.086e-3
4.534e+3, -1.086e-3
4.534e+3, -1.086e-3
4.534e+3, -1.086e-3
4.535e+3, -1.084e-3
4.535e+3, -1.083e-3
4.536e+3, -1.082e-3
4.536e+3, -1.084e-3
4.536e+3, -1.083e-3
4.537e+3, -1.081e-3
4.537e+3, -1.080e-3
4.538e+3, -1.079e-3
4.538e+3, -1.078e-3
4.538e+3, -1.078e-3
4.539e+3, -1.076e-3
4.539e+3, -1.077e-3
4.540e+3, -1.076e-3
4.540e+3, -1.073e-3
4.540e+3, -1.076e-3
4.541e+3, -1.074e-3
4.541e+3, -1.074e-3
4.542e+3, -1.072e-3
4.542e+3, -1.070e-3
4.542e+3, -1.072e-3
4.543e+3, -1.073e-3
4.543e+3, -1.073e-3
4.544e+3, -1.071e-3
4.544e+3, -1.070e-3
4.544e+3, -1.075e-3
4.545e+3, -1.075e-3
4.545e+3, -1.074e-3
4.546e+3, -1.075e-3
4.546e+3, -1.073e-3
4.546e+3, -1.074e-3
4.547e+3, -1.070e-3
4.547e+3, -1.068e-3
4.548e+3, -1.067e-3
4.548e+3, -1.067e-3
4.548e+3, -1.066e-3
4.549e+3, -1.065e-3
4.549e+3, -1.063e-3
4.550e+3, -1.063e-3
4.550e+3, -1.062e-3
4.550e+3, -1.062e-3
4.551e+3, -1.061e-3
4.551e+3, -1.060e-3
4.552e+3, -1.059e-3
4.552e+3, -1.058e-3
4.552e+3, -1.056e-3
4.553e+3, -1.061e-3
4.553e+3, -1.060e-3
4.554e+3, -1.057e-3
4.554e+3, -1.060e-3
4.554e+3, -1.059e-3
4.555e+3, -1.059e-3
4.555e+3, -1.056e-3
4.556e+3, -1.057e-3
4.556e+3, -1.055e-3
4.556e+3, -1.054e-3
4.557e+3, -1.053e-3
4.557e+3, -1.054e-3
4.558e+3, -1.056e-3
4.558e+3, -1.056e-3
4.558e+3, -1.054e-3
4.559e+3, -1.053e-3
4.559e+3, -1.052e-3
4.560e+3, -1.053e-3
4.560e+3, -1.055e-3
4.560e+3, -1.087e-3
4.561e+3, -1.081e-3
4.561e+3, -1.081e-3
4.562e+3, -1.079e-3
4.562e+3, -1.079e-3
4.563e+3, -1.077e-3
4.563e+3, -1.076e-3
4.563e+3, -1.074e-3
4.564e+3, -1.073e-3
4.564e+3, -1.075e-3
4.565e+3, -1.073e-3
4.565e+3, -1.074e-3
4.565e+3, -1.073e-3
4.566e+3, -1.071e-3
4.566e+3, -1.071e-3
4.567e+3, -1.070e-3
4.567e+3, -1.070e-3
4.567e+3, -1.070e-3
4.568e+3, -1.069e-3
4.568e+3, -1.068e-3
4.569e+3, -1.067e-3
4.569e+3, -1.065e-3
4.569e+3, -1.067e-3
4.570e+3, -1.063e-3
4.570e+3, -1.063e-3
4.571e+3, -1.062e-3
4.571e+3, -1.060e-3
4.571e+3, -1.062e-3
4.572e+3, -1.061e-3
4.572e+3, -1.064e-3
4.573e+3, -1.062e-3
4.573e+3, -1.059e-3
4.573e+3, -1.070e-3
4.574e+3, -1.067e-3
4.574e+3, -1.065e-3
4.575e+3, -1.066e-3
4.575e+3, -1.064e-3
4.575e+3, -1.061e-3
4.576e+3, -1.060e-3
4.576e+3, -1.060e-3
4.577e+3, -1.058e-3
4.577e+3, -1.060e-3
4.577e+3, -1.058e-3
4.578e+3, -1.056e-3
4.578e+3, -1.057e-3
4.579e+3, -1.055e-3
4.579e+3, -1.056e-3
4.579e+3, -1.053e-3
4.580e+3, -1.050e-3
4.580e+3, -1.050e-3
4.581e+3, -1.049e-3
4.581e+3, -1.046e-3
4.581e+3, -1.046e-3
4.582e+3, -1.045e-3
4.582e+3, -1.056e-3
4.583e+3, -1.054e-3
4.583e+3, -1.051e-3
4.583e+3, -1.053e-3
4.584e+3, -1.049e-3
4.584e+3, -1.048e-3
4.585e+3, -1.048e-3
4.585e+3, -1.047e-3
4.585e+3, -1.046e-3
4.586e+3, -1.046e-3
4.586e+3, -1.045e-3
4.587e+3, -1.044e-3
4.587e+3, -1.042e-3
4.587e+3, -1.041e-3
4.588e+3, -1.041e-3
4.588e+3, -1.039e-3
4.589e+3, -1.039e-3
4.589e+3, -1.046e-3
4.589e+3, -1.045e-3
4.590e+3, -1.043e-3
4.590e+3, -1.042e-3
4.591e+3, -1.039e-3
4.591e+3, -1.038e-3
4.591e+3, -1.037e-3
4.592e+3, -1.035e-3
4.592e+3, -1.037e-3
4.593e+3, -1.037e-3
4.593e+3, -1.034e-3
4.593e+3, -1.032e-3
4.594e+3, -1.030e-3
4.594e+3, -1.030e-3
4.595e+3, -1.031e-3
4.595e+3, -1.027e-3
4.595e+3, -1.027e-3
4.596e+3, -1.034e-3
4.596e+3, -1.031e-3
4.597e+3, -1.032e-3
4.597e+3, -1.031e-3
4.597e+3, -1.029e-3
4.598e+3, -1.029e-3
4.598e+3, -1.027e-3
4.599e+3, -1.025e-3
4.599e+3, -1.023e-3
4.599e+3, -1.020e-3
4.600e+3, -1.019e-3
4.600e+3, -1.019e-3
4.601e+3, -1.017e-3
4.601e+3, -1.018e-3
4.601e+3, -1.018e-3
4.602e+3, -1.028e-3
4.602e+3, -1.026e-3
4.603e+3, -1.026e-3
4.603e+3, -1.024e-3
4.603e+3, -1.023e-3
4.604e+3, -1.022e-3
4.604e+3, -1.021e-3
4.605e+3, -1.018e-3
4.605e+3, -1.017e-3
4.605e+3, -1.015e-3
4.606e+3, -1.013e-3
4.606e+3, -1.012e-3
4.607e+3, -1.012e-3
4.607e+3, -1.012e-3
4.607e+3, -1.011e-3
4.608e+3, -1.008e-3
4.608e+3, -1.009e-3
4.609e+3, -1.007e-3
4.609e+3, -1.006e-3
4.609e+3, -1.004e-3
4.610e+3, -1.008e-3
4.610e+3, -1.008e-3
4.611e+3, -1.009e-3
4.611e+3, -1.008e-3
4.611e+3, -1.006e-3
4.612e+3, -1.005e-3
4.612e+3, -1.005e-3
4.613e+3, -1.003e-3
4.613e+3, -1.001e-3
4.613e+3, -9.990e-4
4.614e+3, -1.003e-3
4.614e+3, -1.001e-3
4.615e+3, -1.000e-3
4.615e+3, -1.000e-3
4.615e+3, -1.000e-3
4.616e+3, -9.999e-4
4.616e+3, -9.979e-4
4.617e+3, -9.963e-4
4.617e+3, -9.937e-4
4.617e+3, -9.940e-4
4.618e+3, -9.928e-4
4.618e+3, -9.926e-4
4.619e+3, -9.934e-4
4.619e+3, -9.906e-4
4.619e+3, -9.901e-4
4.620e+3, -9.922e-4
4.620e+3, -9.912e-4
4.621e+3, -9.889e-4
4.621e+3, -9.901e-4
4.621e+3, -1.080e-3
4.622e+3, -1.071e-3
4.622e+3, -1.070e-3
4.623e+3, -1.067e-3
4.623e+3, -1.065e-3
4.623e+3, -1.067e-3
4.624e+3, -1.066e-3
4.624e+3, -1.065e-3
4.625e+3, -1.064e-3
4.625e+3, -1.066e-3
4.625e+3, -1.064e-3
4.626e+3, -1.063e-3
4.626e+3, -1.062e-3
4.627e+3, -1.060e-3
4.627e+3, -1.059e-3
4.627e+3, -1.059e-3
4.628e+3, -1.055e-3
4.628e+3, -1.057e-3
4.629e+3, -1.057e-3
4.629e+3, -1.056e-3
4.629e+3, -1.062e-3
4.630e+3, -1.059e-3
4.630e+3, -1.058e-3
4.631e+3, -1.056e-3
4.631e+3, -1.058e-3
4.631e+3, -1.056e-3
4.632e+3, -1.056e-3
4.632e+3, -1.053e-3
4.633e+3, -1.052e-3
4.633e+3, -1.050e-3
4.633e+3, -1.053e-3
4.634e+3, -1.051e-3
4.634e+3, -1.050e-3
4.635e+3, -1.061e-3
4.635e+3, -1.061e-3
4.635e+3, -1.058e-3
4.636e+3, -1.058e-3
4.636e+3, -1.058e-3
4.637e+3, -1.057e-3
4.637e+3, -1.055e-3
4.637e+3, -1.058e-3
4.638e+3, -1.055e-3
4.638e+3, -1.055e-3
4.639e+3, -1.056e-3
4.639e+3, -1.055e-3
4.639e+3, -1.052e-3
4.640e+3, -1.057e-3
4.640e+3, -1.055e-3
4.641e+3, -1.053e-3
4.641e+3, -1.052e-3
4.641e+3, -1.051e-3
4.642e+3, -1.052e-3
4.642e+3, -1.061e-3
4.643e+3, -1.057e-3
4.643e+3, -1.054e-3
4.643e+3, -1.050e-3
4.644e+3, -1.051e-3
4.644e+3, -1.050e-3
4.645e+3, -1.050e-3
4.645e+3, -1.048e-3
4.645e+3, -1.048e-3
4.646e+3, -1.047e-3
4.646e+3, -1.046e-3
4.647e+3, -1.045e-3
4.647e+3, -1.045e-3
4.647e+3, -1.044e-3
4.648e+3, -1.043e-3
4.648e+3, -1.044e-3
4.649e+3, -1.042e-3
4.649e+3, -1.042e-3
4.649e+3, -1.045e-3
4.650e+3, -1.043e-3
4.650e+3, -1.042e-3
4.651e+3, -1.041e-3
4.651e+3, -1.042e-3
4.651e+3, -1.040e-3
4.652e+3, -1.040e-3
4.652e+3, -1.040e-3
4.653e+3, -1.039e-3
4.653e+3, -1.038e-3
4.653e+3, -1.036e-3
4.654e+3, -1.036e-3
4.654e+3, -1.035e-3
4.655e+3, -1.035e-3
4.655e+3, -1.037e-3
4.655e+3, -1.036e-3
4.656e+3, -1.032e-3
4.656e+3, -1.032e-3
4.657e+3, -1.032e-3
4.657e+3, -1.031e-3
4.657e+3, -1.029e-3
4.658e+3, -1.033e-3
4.658e+3, -1.031e-3
4.659e+3, -1.030e-3
4.659e+3, -1.029e-3
4.659e+3, -1.027e-3
4.660e+3, -1.027e-3
4.660e+3, -1.026e-3
4.661e+3, -1.025e-3
4.661e+3, -1.024e-3
4.661e+3, -1.024e-3
4.662e+3, -1.022e-3
4.662e+3, -1.025e-3
4.663e+3, -1.024e-3
4.663e+3, -1.023e-3
4.663e+3, -1.022e-3
4.664e+3, -1.019e-3
4.664e+3, -1.018e-3
4.665e+3, -1.019e-3
4.665e+3, -1.019e-3
4.665e+3, -1.018e-3
4.666e+3, -1.019e-3
4.666e+3, -1.018e-3
4.667e+3, -1.022e-3
4.667e+3, -1.020e-3
4.667e+3, -1.025e-3
4.668e+3, -1.026e-3
4.668e+3, -1.024e-3
4.669e+3, -1.021e-3
4.669e+3, -1.022e-3
4.669e+3, -1.110e-3
4.670e+3, -1.104e-3
4.670e+3, -1.146e-3
4.671e+3, -1.143e-3
4.671e+3, -1.141e-3
4.671e+3, -1.139e-3
4.672e+3, -1.139e-3
4.672e+3, -1.139e-3
4.673e+3, -1.137e-3
4.673e+3, -1.136e-3
4.673e+3, -1.137e-3
4.674e+3, -1.135e-3
4.674e+3, -1.135e-3
4.675e+3, -1.133e-3
4.675e+3, -1.137e-3
4.675e+3, -1.139e-3
4.676e+3, -1.137e-3
4.676e+3, -1.136e-3
4.677e+3, -1.135e-3
4.677e+3, -1.136e-3
4.677e+3, -1.133e-3
4.678e+3, -1.134e-3
4.678e+3, -1.132e-3
4.679e+3, -1.131e-3
4.679e+3, -1.130e-3
4.679e+3, -1.130e-3
4.680e+3, -1.129e-3
4.680e+3, -1.127e-3
4.681e+3, -1.125e-3
4.681e+3, -1.127e-3
4.681e+3, -1.127e-3
4.682e+3, -1.127e-3
4.682e+3, -1.125e-3
4.683e+3, -1.123e-3
4.683e+3, -1.123e-3
4.683e+3, -1.124e-3
4.684e+3, -1.124e-3
4.684e+3, -1.122e-3
4.685e+3, -1.119e-3
4.685e+3, -1.118e-3
4.685e+3, -1.116e-3
4.686e+3, -1.119e-3
4.686e+3, -1.117e-3
4.687e+3, -1.116e-3
4.687e+3, -1.116e-3
4.687e+3, -1.112e-3
4.688e+3, -1.120e-3
4.688e+3, -1.118e-3
4.689e+3, -1.117e-3
4.689e+3, -1.116e-3
4.689e+3, -1.114e-3
4.690e+3, -1.113e-3
4.690e+3, -1.110e-3
4.691e+3, -1.109e-3
4.691e+3, -1.111e-3
4.691e+3, -1.110e-3
4.692e+3, -1.108e-3
4.692e+3, -1.106e-3
4.693e+3, -1.105e-3
4.693e+3, -1.104e-3
4.693e+3, -1.104e-3
4.694e+3, -1.102e-3
4.694e+3, -1.102e-3
4.695e+3, -1.100e-3
4.695e+3, -1.099e-3
4.695e+3, -1.101e-3
4.696e+3, -1.103e-3
4.696e+3, -1.100e-3
4.697e+3, -1.098e-3
4.697e+3, -1.096e-3
4.697e+3, -1.092e-3
4.698e+3, -1.092e-3
4.698e+3, -1.097e-3
4.699e+3, -1.097e-3
4.699e+3, -1.096e-3
4.699e+3, -1.096e-3
4.700e+3, -1.094e-3
4.700e+3, -1.093e-3
4.701e+3, -1.099e-3
4.701e+3, -1.098e-3
4.701e+3, -1.095e-3
4.702e+3, -1.096e-3
4.702e+3, -1.095e-3
4.703e+3, -1.093e-3
4.703e+3, -1.092e-3
4.703e+3, -1.090e-3
4.704e+3, -1.088e-3
4.704e+3, -1.087e-3
4.705e+3, -1.088e-3
4.705e+3, -1.086e-3
4.705e+3, -1.094e-3
4.706e+3, -1.097e-3
4.706e+3, -1.095e-3
4.707e+3, -1.094e-3
4.707e+3, -1.092e-3
4.707e+3, -1.093e-3
4.708e+3, -1.095e-3
4.708e+3, -1.093e-3
4.709e+3, -1.091e-3
4.709e+3, -1.092e-3
4.709e+3, -1.089e-3
4.710e+3, -1.089e-3
4.710e+3, -1.088e-3
4.711e+3, -1.101e-3
4.711e+3, -1.110e-3
4.711e+3, -1.105e-3
4.712e+3, -1.103e-3
4.712e+3, -1.102e-3
4.713e+3, -1.102e-3
4.713e+3, -1.100e-3
4.713e+3, -1.102e-3
4.714e+3, -1.101e-3
4.714e+3, -1.101e-3
4.715e+3, -1.098e-3
4.715e+3, -1.097e-3
4.715e+3, -1.095e-3
4.716e+3, -1.097e-3
4.716e+3, -1.096e-3
4.717e+3, -1.094e-3
4.717e+3, -1.091e-3
4.717e+3, -1.091e-3
4.718e+3, -1.095e-3
4.718e+3, -1.102e-3
4.719e+3, -1.101e-3
4.719e+3, -1.103e-3
4.719e+3, -1.099e-3
4.720e+3, -1.101e-3
4.720e+3, -1.100e-3
4.721e+3, -1.100e-3
4.721e+3, -1.101e-3
4.721e+3, -1.100e-3
4.722e+3, -1.102e-3
4.722e+3, -1.104e-3
4.723e+3, -1.104e-3
4.723e+3, -1.101e-3
4.723e+3, -1.098e-3
4.724e+3, -1.099e-3
4.724e+3, -1.098e-3
4.725e+3, -1.098e-3
4.725e+3, -1.097e-3
4.725e+3, -1.096e-3
4.726e+3, -1.096e-3
4.726e+3, -1.096e-3
4.727e+3, -1.095e-3
4.727e+3, -1.093e-3
4.727e+3, -1.093e-3
4.728e+3, -1.091e-3
4.728e+3, -1.091e-3
4.729e+3, -1.091e-3
4.729e+3, -1.091e-3
4.729e+3, -1.089e-3
4.730e+3, -1.087e-3
4.730e+3, -1.087e-3
4.731e+3, -1.086e-3
4.731e+3, -1.085e-3
4.731e+3, -1.083e-3
4.732e+3, -1.083e-3
4.732e+3, -1.085e-3
4.733e+3, -1.082e-3
4.733e+3, -1.082e-3
4.733e+3, -1.081e-3
4.734e+3, -1.086e-3
4.734e+3, -1.086e-3
4.735e+3, -1.085e-3
4.735e+3, -1.084e-3
4.735e+3, -1.084e-3
4.736e+3, -1.084e-3
4.736e+3, -1.083e-3
4.737e+3, -1.081e-3
4.737e+3, -1.079e-3
4.737e+3, -1.081e-3
4.738e+3, -1.081e-3
4.738e+3, -1.078e-3
4.739e+3, -1.077e-3
4.739e+3, -1.076e-3
4.739e+3, -1.075e-3
4.740e+3, -1.074e-3
4.740e+3, -1.073e-3
4.741e+3, -1.072e-3
4.741e+3, -1.070e-3
4.741e+3, -1.070e-3
4.742e+3, -1.069e-3
4.742e+3, -1.070e-3
4.743e+3, -1.071e-3
4.743e+3, -1.070e-3
4.743e+3, -1.067e-3
4.744e+3, -1.068e-3
4.744e+3, -1.067e-3
4.745e+3, -1.067e-3
4.745e+3, -1.067e-3
4.745e+3, -1.066e-3
4.746e+3, -1.063e-3
4.746e+3, -1.063e-3
4.747e+3, -1.064e-3
4.747e+3, -1.063e-3
4.747e+3, -1.060e-3
4.748e+3, -1.060e-3
4.748e+3, -1.061e-3
4.749e+3, -1.058e-3
4.749e+3, -1.059e-3
4.749e+3, -1.057e-3
4.750e+3, -1.055e-3
4.750e+3, -1.055e-3
4.751e+3, -1.056e-3
4.751e+3, -1.053e-3
4.751e+3, -1.051e-3
4.752e+3, -1.049e-3
4.752e+3, -1.050e-3
4.753e+3, -1.053e-3
4.753e+3, -1.052e-3
4.753e+3, -1.051e-3
4.754e+3, -1.050e-3
4.754e+3, -1.048e-3
4.755e+3, -1.050e-3
4.755e+3, -1.049e-3
4.755e+3, -1.048e-3
4.756e+3, -1.045e-3
4.756e+3, -1.045e-3
4.757e+3, -1.044e-3
4.757e+3, -1.045e-3
4.757e+3, -1.043e-3
4.758e+3, -1.042e-3
4.758e+3, -1.039e-3
4.759e+3, -1.037e-3
4.759e+3, -1.039e-3
4.759e+3, -1.038e-3
4.760e+3, -1.039e-3
4.760e+3, -1.036e-3
4.761e+3, -1.151e-3
4.761e+3, -1.136e-3
4.761e+3, -1.132e-3
4.762e+3, -1.131e-3
4.762e+3, -1.131e-3
4.763e+3, -1.127e-3
4.763e+3, -1.126e-3
4.763e+3, -1.124e-3
4.764e+3, -1.125e-3
4.764e+3, -1.124e-3
4.765e+3, -1.121e-3
4.765e+3, -1.121e-3
4.765e+3, -1.120e-3
4.766e+3, -1.128e-3
4.766e+3, -1.126e-3
4.767e+3, -1.125e-3
4.767e+3, -1.125e-3
4.768e+3, -1.124e-3
4.768e+3, -1.123e-3
4.768e+3, -1.122e-3
4.769e+3, -1.126e-3
4.769e+3, -1.121e-3
4.770e+3, -1.121e-3
4.770e+3, -1.119e-3
4.770e+3, -1.120e-3
4.771e+3, -1.119e-3
4.771e+3, -1.118e-3
4.772e+3, -1.117e-3
4.772e+3, -1.116e-3
4.772e+3, -1.113e-3
4.773e+3, -1.115e-3
4.773e+3, -1.115e-3
4.774e+3, -1.115e-3
4.774e+3, -1.114e-3
4.774e+3, -1.119e-3
4.775e+3, -1.117e-3
4.775e+3, -1.116e-3
4.776e+3, -1.114e-3
4.776e+3, -1.115e-3
4.776e+3, -1.112e-3
4.777e+3, -1.111e-3
4.777e+3, -1.110e-3
4.778e+3, -1.113e-3
4.778e+3, -1.111e-3
4.778e+3, -1.110e-3
4.779e+3, -1.109e-3
4.779e+3, -1.106e-3
4.780e+3, -1.106e-3
4.780e+3, -1.107e-3
4.780e+3, -1.107e-3
4.781e+3, -1.106e-3
4.781e+3, -1.103e-3
4.782e+3, -1.103e-3
4.782e+3, -1.102e-3
4.782e+3, -1.100e-3
4.783e+3, -1.101e-3
4.783e+3, -1.102e-3
4.784e+3, -1.102e-3
4.784e+3, -1.102e-3
4.784e+3, -1.100e-3
4.785e+3, -1.100e-3
4.785e+3, -1.095e-3
4.786e+3, -1.098e-3
4.786e+3, -1.098e-3
4.786e+3, -1.097e-3
4.787e+3, -1.096e-3
4.787e+3, -1.097e-3
4.788e+3, -1.096e-3
4.788e+3, -1.094e-3
4.788e+3, -1.095e-3
4.789e+3, -1.093e-3
4.789e+3, -1.089e-3
4.790e+3, -1.090e-3
4.790e+3, -1.088e-3
4.790e+3, -1.086e-3
4.791e+3, -1.086e-3
4.791e+3, -1.088e-3
4.792e+3, -1.095e-3
4.792e+3, -1.096e-3
4.792e+3, -1.093e-3
4.793e+3, -1.094e-3
4.793e+3, -1.091e-3
4.794e+3, -1.089e-3
4.794e+3, -1.088e-3
4.794e+3, -1.090e-3
4.795e+3, -1.088e-3
4.795e+3, -1.087e-3
4.796e+3, -1.086e-3
4.796e+3, -1.087e-3
4.796e+3, -1.086e-3
4.797e+3, -1.083e-3
4.797e+3, -1.081e-3
4.798e+3, -1.080e-3
4.798e+3, -1.080e-3
4.798e+3, -1.080e-3
4.799e+3, -1.078e-3
4.799e+3, -1.078e-3
4.800e+3, -1.079e-3
4.800e+3, -1.077e-3
4.800e+3, -1.077e-3
4.801e+3, -1.076e-3
4.801e+3, -1.074e-3
4.802e+3, -1.088e-3
4.802e+3, -1.084e-3
4.802e+3, -1.083e-3
4.803e+3, -1.083e-3
4.803e+3, -1.082e-3
4.804e+3, -1.081e-3
4.804e+3, -1.079e-3
4.804e+3, -1.080e-3
4.805e+3, -1.079e-3
4.805e+3, -1.077e-3
4.806e+3, -1.076e-3
4.806e+3, -1.076e-3
4.806e+3, -1.075e-3
4.807e+3, -1.074e-3
4.807e+3, -1.071e-3
4.808e+3, -1.071e-3
4.808e+3, -1.070e-3
4.808e+3, -1.068e-3
4.809e+3, -1.076e-3
4.809e+3, -1.075e-3
4.810e+3, -1.073e-3
4.810e+3, -1.073e-3
4.810e+3, -1.077e-3
4.811e+3, -1.074e-3
4.811e+3, -1.073e-3
4.812e+3, -1.071e-3
4.812e+3, -1.070e-3
4.812e+3, -1.069e-3
4.813e+3, -1.069e-3
4.813e+3, -1.069e-3
4.814e+3, -1.068e-3
4.814e+3, -1.066e-3
4.814e+3, -1.065e-3
4.815e+3, -1.064e-3
4.815e+3, -1.062e-3
4.816e+3, -1.061e-3
4.816e+3, -1.059e-3
4.816e+3, -1.059e-3
4.817e+3, -1.059e-3
4.817e+3, -1.059e-3
4.818e+3, -1.065e-3
4.818e+3, -1.065e-3
4.818e+3, -1.063e-3
4.819e+3, -1.063e-3
4.819e+3, -1.063e-3
4.820e+3, -1.069e-3
4.820e+3, -1.067e-3
4.820e+3, -1.066e-3
4.821e+3, -1.065e-3
4.821e+3, -1.064e-3
4.822e+3, -1.064e-3
4.822e+3, -1.063e-3
4.822e+3, -1.062e-3
4.823e+3, -1.060e-3
4.823e+3, -1.059e-3
4.824e+3, -1.058e-3
4.824e+3, -1.057e-3
4.824e+3, -1.057e-3
4.825e+3, -1.055e-3
4.825e+3, -1.055e-3
4.826e+3, -1.053e-3
4.826e+3, -1.052e-3
4.826e+3, -1.051e-3
4.827e+3, -1.054e-3
4.827e+3, -1.051e-3
4.828e+3, -1.050e-3
4.828e+3, -1.049e-3
4.828e+3, -1.049e-3
4.829e+3, -1.049e-3
4.829e+3, -1.052e-3
4.830e+3, -1.050e-3
4.830e+3, -1.048e-3
4.830e+3, -1.048e-3
4.831e+3, -1.047e-3
4.831e+3, -1.045e-3
4.832e+3, -1.046e-3
4.832e+3, -1.044e-3
4.832e+3, -1.043e-3
4.833e+3, -1.041e-3
4.833e+3, -1.041e-3
4.834e+3, -1.043e-3
4.834e+3, -1.040e-3
4.834e+3, -1.038e-3
4.835e+3, -1.037e-3
4.835e+3, -1.037e-3
4.836e+3, -1.039e-3
4.836e+3, -1.038e-3
4.836e+3, -1.038e-3
4.837e+3, -1.036e-3
4.837e+3, -1.034e-3
4.838e+3, -1.033e-3
4.838e+3, -1.032e-3
4.838e+3, -1.029e-3
4.839e+3, -1.029e-3
4.839e+3, -1.027e-3
4.840e+3, -1.027e-3
4.840e+3, -1.027e-3
4.840e+3, -1.027e-3
4.841e+3, -1.028e-3
4.841e+3, -1.032e-3
4.842e+3, -1.031e-3
4.842e+3, -1.110e-3
4.842e+3, -1.104e-3
4.843e+3, -1.102e-3
4.843e+3, -1.100e-3
4.844e+3, -1.097e-3
4.844e+3, -1.098e-3
4.844e+3, -1.096e-3
4.845e+3, -1.095e-3
4.845e+3, -1.096e-3
4.846e+3, -1.097e-3
4.846e+3, -1.094e-3
4.846e+3, -1.090e-3
4.847e+3, -1.093e-3
4.847e+3, -1.092e-3
4.848e+3, -1.089e-3
4.848e+3, -1.092e-3
4.848e+3, -1.092e-3
4.849e+3, -1.094e-3
4.849e+3, -1.092e-3
4.850e+3, -1.092e-3
4.850e+3, -1.089e-3
4.850e+3, -1.090e-3
4.851e+3, -1.119e-3
4.851e+3, -1.125e-3
4.852e+3, -1.121e-3
4.852e+3, -1.119e-3
4.852e+3, -1.118e-3
4.853e+3, -1.118e-3
4.853e+3, -1.117e-3
4.854e+3, -1.116e-3
4.854e+3, -1.119e-3
4.854e+3, -1.116e-3
4.855e+3, -1.115e-3
4.855e+3, -1.117e-3
4.856e+3, -1.114e-3
4.856e+3, -1.114e-3
4.856e+3, -1.114e-3
4.857e+3, -1.111e-3
4.857e+3, -1.109e-3
4.858e+3, -1.116e-3
4.858e+3, -1.124e-3
4.858e+3, -1.123e-3
4.859e+3, -1.122e-3
4.859e+3, -1.120e-3
4.860e+3, -1.119e-3
4.860e+3, -1.119e-3
4.860e+3, -1.118e-3
4.861e+3, -1.115e-3
4.861e+3, -1.113e-3
4.862e+3, -1.112e-3
4.862e+3, -1.112e-3
4.862e+3, -1.110e-3
4.863e+3, -1.109e-3
4.863e+3, -1.115e-3
4.864e+3, -1.114e-3
4.864e+3, -1.112e-3
4.864e+3, -1.114e-3
4.865e+3, -1.111e-3
4.865e+3, -1.110e-3
4.866e+3, -1.107e-3
4.866e+3, -1.107e-3
4.866e+3, -1.107e-3
4.867e+3, -1.106e-3
4.867e+3, -1.103e-3
4.868e+3, -1.103e-3
4.868e+3, -1.105e-3
4.868e+3, -1.104e-3
4.869e+3, -1.101e-3
4.869e+3, -1.101e-3
4.870e+3, -1.103e-3
4.870e+3, -1.101e-3
4.870e+3, -1.100e-3
4.871e+3, -1.098e-3
4.871e+3, -1.102e-3
4.872e+3, -1.105e-3
4.872e+3, -1.103e-3
4.872e+3, -1.101e-3
4.873e+3, -1.102e-3
4.873e+3, -1.100e-3
4.874e+3, -1.099e-3
4.874e+3, -1.100e-3
4.874e+3, -1.098e-3
4.875e+3, -1.103e-3
4.875e+3, -1.105e-3
4.876e+3, -1.104e-3
4.876e+3, -1.104e-3
4.876e+3, -1.102e-3
4.877e+3, -1.102e-3
4.877e+3, -1.112e-3
4.878e+3, -1.109e-3
4.878e+3, -1.108e-3
4.878e+3, -1.106e-3
4.879e+3, -1.104e-3
4.879e+3, -1.102e-3
4.880e+3, -1.105e-3
4.880e+3, -1.104e-3
4.880e+3, -1.102e-3
4.881e+3, -1.100e-3
4.881e+3, -1.105e-3
4.882e+3, -1.105e-3
4.882e+3, -1.102e-3
4.882e+3, -1.103e-3
4.883e+3, -1.101e-3
4.883e+3, -1.100e-3
4.884e+3, -1.099e-3
4.884e+3, -1.098e-3
4.884e+3, -1.111e-3
4.885e+3, -1.110e-3
4.885e+3, -1.107e-3
4.886e+3, -1.110e-3
4.886e+3, -1.109e-3
4.886e+3, -1.107e-3
4.887e+3, -1.107e-3
4.887e+3, -1.105e-3
4.888e+3, -1.103e-3
4.888e+3, -1.105e-3
4.888e+3, -1.102e-3
4.889e+3, -1.101e-3
4.889e+3, -1.099e-3
4.890e+3, -1.102e-3
4.890e+3, -1.098e-3
4.890e+3, -1.096e-3
4.891e+3, -1.096e-3
4.891e+3, -1.098e-3
4.892e+3, -1.097e-3
4.892e+3, -1.096e-3
4.892e+3, -1.098e-3
4.893e+3, -1.097e-3
4.893e+3, -1.097e-3
4.894e+3, -1.095e-3
4.894e+3, -1.095e-3
4.894e+3, -1.095e-3
4.895e+3, -1.094e-3
4.895e+3, -1.093e-3
4.896e+3, -1.092e-3
4.896e+3, -1.092e-3
4.896e+3, -1.090e-3
4.897e+3, -1.089e-3
4.897e+3, -1.089e-3
4.898e+3, -1.088e-3
4.898e+3, -1.088e-3
4.898e+3, -1.086e-3
4.899e+3, -1.086e-3
4.899e+3, -1.085e-3
4.900e+3, -1.084e-3
4.900e+3, -1.083e-3
4.900e+3, -1.082e-3
4.901e+3, -1.082e-3
4.901e+3, -1.089e-3
4.902e+3, -1.086e-3
4.902e+3, -1.087e-3
4.902e+3, -1.087e-3
4.903e+3, -1.087e-3
4.903e+3, -1.087e-3
4.904e+3, -1.086e-3
4.904e+3, -1.086e-3
4.904e+3, -1.085e-3
4.905e+3, -1.087e-3
4.905e+3, -1.086e-3
4.906e+3, -1.085e-3
4.906e+3, -1.084e-3
4.906e+3, -1.084e-3
4.907e+3, -1.084e-3
4.907e+3, -1.083e-3
4.908e+3, -1.082e-3
4.908e+3, -1.079e-3
4.908e+3, -1.085e-3
4.909e+3, -1.083e-3
4.909e+3, -1.081e-3
4.910e+3, -1.081e-3
4.910e+3, -1.081e-3
4.910e+3, -1.081e-3
4.911e+3, -1.079e-3
4.911e+3, -1.078e-3
4.912e+3, -1.079e-3
4.912e+3, -1.080e-3
4.912e+3, -1.078e-3
4.913e+3, -1.078e-3
4.913e+3, -1.076e-3
4.914e+3, -1.075e-3
4.914e+3, -1.075e-3
4.914e+3, -1.077e-3
4.915e+3, -1.074e-3
4.915e+3, -1.074e-3
4.916e+3, -1.072e-3
4.916e+3, -1.070e-3
4.916e+3, -1.071e-3
4.917e+3, -1.068e-3
4.917e+3, -1.065e-3
4.918e+3, -1.068e-3
4.918e+3, -1.069e-3
4.918e+3, -1.073e-3
4.919e+3, -1.072e-3
4.919e+3, -1.072e-3
4.920e+3, -1.071e-3
4.920e+3, -1.070e-3
4.920e+3, -1.068e-3
4.921e+3, -1.069e-3
4.921e+3, -1.069e-3
4.922e+3, -1.067e-3
4.922e+3, -1.066e-3
4.922e+3, -1.067e-3
4.923e+3, -1.065e-3
4.923e+3, -1.064e-3
4.924e+3, -1.064e-3
4.924e+3, -1.062e-3
4.924e+3, -1.065e-3
4.925e+3, -1.065e-3
4.925e+3, -1.071e-3
4.926e+3, -1.069e-3
4.926e+3, -1.068e-3
4.926e+3, -1.067e-3
4.927e+3, -1.067e-3
4.927e+3, -1.065e-3
4.928e+3, -1.065e-3
4.928e+3, -1.063e-3
4.928e+3, -1.063e-3
4.929e+3, -1.061e-3
4.929e+3, -1.061e-3
4.930e+3, -1.061e-3
4.930e+3, -1.060e-3
4.930e+3, -1.058e-3
4.931e+3, -1.061e-3
4.931e+3, -1.059e-3
4.932e+3, -1.060e-3
4.932e+3, -1.101e-3
4.932e+3, -1.099e-3
4.933e+3, -1.097e-3
4.933e+3, -1.096e-3
4.934e+3, -1.098e-3
4.934e+3, -1.098e-3
4.934e+3, -1.095e-3
4.935e+3, -1.098e-3
4.935e+3, -1.094e-3
4.936e+3, -1.093e-3
4.936e+3, -1.094e-3
4.936e+3, -1.092e-3
4.937e+3, -1.093e-3
4.937e+3, -1.092e-3
4.938e+3, -1.093e-3
4.938e+3, -1.090e-3
4.938e+3, -1.088e-3
4.939e+3, -1.089e-3
4.939e+3, -1.091e-3
4.940e+3, -1.088e-3
4.940e+3, -1.089e-3
4.940e+3, -1.087e-3
4.941e+3, -1.090e-3
4.941e+3, -1.088e-3
4.942e+3, -1.087e-3
4.942e+3, -1.085e-3
4.942e+3, -1.085e-3
4.943e+3, -1.085e-3
4.943e+3, -1.086e-3
4.944e+3, -1.085e-3
4.944e+3, -1.083e-3
4.944e+3, -1.083e-3
4.945e+3, -1.081e-3
4.945e+3, -1.083e-3
4.946e+3, -1.083e-3
4.946e+3, -1.080e-3
4.946e+3, -1.081e-3
4.947e+3, -1.082e-3
4.947e+3, -1.082e-3
4.948e+3, -1.082e-3
4.948e+3, -1.080e-3
4.948e+3, -1.082e-3
4.949e+3, -1.080e-3
4.949e+3, -1.081e-3
4.950e+3, -1.086e-3
4.950e+3, -1.084e-3
4.950e+3, -1.081e-3
4.951e+3, -1.082e-3
4.951e+3, -1.081e-3
4.952e+3, -1.081e-3
4.952e+3, -1.081e-3
4.952e+3, -1.080e-3
4.953e+3, -1.078e-3
4.953e+3, -1.078e-3
4.954e+3, -1.077e-3
4.954e+3, -1.075e-3
4.954e+3, -1.075e-3
4.955e+3, -1.074e-3
4.955e+3, -1.074e-3
4.956e+3, -1.076e-3
4.956e+3, -1.077e-3
4.956e+3, -1.111e-3
4.957e+3, -1.108e-3
4.957e+3, -1.107e-3
4.958e+3, -1.104e-3
4.958e+3, -1.100e-3
4.958e+3, -1.100e-3
4.959e+3, -1.099e-3
4.959e+3, -1.097e-3
4.960e+3, -1.097e-3
4.960e+3, -1.095e-3
4.960e+3, -1.091e-3
4.961e+3, -1.089e-3
4.961e+3, -1.087e-3
4.962e+3, -1.084e-3
4.962e+3, -1.089e-3
4.962e+3, -1.096e-3
4.963e+3, -1.095e-3
4.963e+3, -1.094e-3
4.964e+3, -1.093e-3
4.964e+3, -1.091e-3
4.964e+3, -1.090e-3
4.965e+3, -1.090e-3
4.965e+3, -1.087e-3
4.966e+3, -1.087e-3
4.966e+3, -1.086e-3
4.966e+3, -1.084e-3
4.967e+3, -1.083e-3
4.967e+3, -1.083e-3
4.968e+3, -1.081e-3
4.968e+3, -1.080e-3
4.968e+3, -1.080e-3
4.969e+3, -1.080e-3
4.969e+3, -1.083e-3
4.970e+3, -1.081e-3
4.970e+3, -1.078e-3
4.970e+3, -1.081e-3
4.971e+3, -1.090e-3
4.971e+3, -1.090e-3
4.972e+3, -1.087e-3
4.972e+3, -1.085e-3
4.973e+3, -1.085e-3
4.973e+3, -1.084e-3
4.973e+3, -1.081e-3
4.974e+3, -1.081e-3
4.974e+3, -1.081e-3
4.975e+3, -1.078e-3
4.975e+3, -1.079e-3
4.975e+3, -1.077e-3
4.976e+3, -1.076e-3
4.976e+3, -1.077e-3
4.977e+3, -1.075e-3
4.977e+3, -1.075e-3
4.977e+3, -1.072e-3
4.978e+3, -1.071e-3
4.978e+3, -1.071e-3
4.979e+3, -1.070e-3
4.979e+3, -1.100e-3
4.979e+3, -1.097e-3
4.980e+3, -1.095e-3
4.980e+3, -1.093e-3
4.981e+3, -1.091e-3
4.981e+3, -1.093e-3
4.981e+3, -1.092e-3
4.982e+3, -1.091e-3
4.982e+3, -1.088e-3
4.983e+3, -1.089e-3
4.983e+3, -1.090e-3
4.983e+3, -1.086e-3
4.984e+3, -1.088e-3
4.984e+3, -1.087e-3
4.985e+3, -1.085e-3
4.985e+3, -1.083e-3
4.985e+3, -1.083e-3
4.986e+3, -1.083e-3
4.986e+3, -1.082e-3
4.987e+3, -1.081e-3
4.987e+3, -1.079e-3
4.987e+3, -1.079e-3
4.988e+3, -1.077e-3
4.988e+3, -1.073e-3
4.989e+3, -1.074e-3
4.989e+3, -1.076e-3
4.989e+3, -1.075e-3
4.990e+3, -1.081e-3
4.990e+3, -1.082e-3
4.991e+3, -1.079e-3
4.991e+3, -1.079e-3
4.991e+3, -1.078e-3
4.992e+3, -1.080e-3
4.992e+3, -1.087e-3
4.993e+3, -1.087e-3
4.993e+3, -1.084e-3
4.993e+3, -1.084e-3
4.994e+3, -1.084e-3
4.994e+3, -1.084e-3
4.995e+3, -1.082e-3
4.995e+3, -1.081e-3
4.995e+3, -1.080e-3
4.996e+3, -1.078e-3
4.996e+3, -1.079e-3
4.997e+3, -1.082e-3
4.997e+3, -1.081e-3
4.997e+3, -1.077e-3
4.998e+3, -1.078e-3
4.998e+3, -1.076e-3
4.999e+3, -1.077e-3
4.999e+3, -1.076e-3
4.999e+3, -1.075e-3
5.000e+3, -1.076e-3
5.000e+3, -1.075e-3
5.001e+3, -1.074e-3
5.001e+3, -1.072e-3
5.001e+3, -1.072e-3
5.002e+3, -1.072e-3
5.002e+3, -1.071e-3
5.003e+3, -1.069e-3
5.003e+3, -1.070e-3
5.003e+3, -1.073e-3
5.004e+3, -1.080e-3
5.004e+3, -1.078e-3
5.005e+3, -1.091e-3
5.005e+3, -1.088e-3
5.005e+3, -1.088e-3
5.006e+3, -1.089e-3
5.006e+3, -1.087e-3
5.007e+3, -1.086e-3
5.007e+3, -1.085e-3
5.007e+3, -1.087e-3
5.008e+3, -1.086e-3
5.008e+3, -1.084e-3
5.009e+3, -1.085e-3
5.009e+3, -1.083e-3
5.009e+3, -1.081e-3
5.010e+3, -1.080e-3
5.010e+3, -1.080e-3
5.011e+3, -1.079e-3
5.011e+3, -1.081e-3
5.011e+3, -1.080e-3
5.012e+3, -1.079e-3
5.012e+3, -1.077e-3
5.013e+3, -1.076e-3
5.013e+3, -1.075e-3
5.013e+3, -1.074e-3
5.014e+3, -1.072e-3
5.014e+3, -1.072e-3
5.015e+3, -1.073e-3
5.015e+3, -1.073e-3
5.015e+3, -1.072e-3
5.016e+3, -1.072e-3
5.016e+3, -1.070e-3
5.017e+3, -1.069e-3
5.017e+3, -1.067e-3
5.017e+3, -1.069e-3
5.018e+3, -1.066e-3
5.018e+3, -1.065e-3
5.019e+3, -1.063e-3
5.019e+3, -1.064e-3
5.019e+3, -1.062e-3
5.020e+3, -1.061e-3
5.020e+3, -1.060e-3
5.021e+3, -1.059e-3
5.021e+3, -1.057e-3
5.021e+3, -1.055e-3
5.022e+3, -1.055e-3
5.022e+3, -1.056e-3
5.023e+3, -1.053e-3
5.023e+3, -1.052e-3
5.023e+3, -1.050e-3
5.024e+3, -1.049e-3
5.024e+3, -1.048e-3
5.025e+3, -1.057e-3
5.025e+3, -1.063e-3
5.025e+3, -1.071e-3
5.026e+3, -1.068e-3
5.026e+3, -1.067e-3
5.027e+3, -1.067e-3
5.027e+3, -1.064e-3
5.027e+3, -1.069e-3
5.028e+3, -1.066e-3
5.028e+3, -1.070e-3
5.029e+3, -1.071e-3
5.029e+3, -1.070e-3
5.029e+3, -1.070e-3
5.030e+3, -1.072e-3
5.030e+3, -1.072e-3
5.031e+3, -1.069e-3
5.031e+3, -1.071e-3
5.031e+3, -1.072e-3
5.032e+3, -1.070e-3
5.032e+3, -1.070e-3
5.033e+3, -1.068e-3
5.033e+3, -1.069e-3
5.033e+3, -1.067e-3
5.034e+3, -1.067e-3
5.034e+3, -1.065e-3
5.035e+3, -1.064e-3
5.035e+3, -1.063e-3
5.035e+3, -1.061e-3
5.036e+3, -1.062e-3
5.036e+3, -1.063e-3
5.037e+3, -1.061e-3
5.037e+3, -1.059e-3
5.037e+3, -1.058e-3
5.038e+3, -1.055e-3
5.038e+3, -1.060e-3
5.039e+3, -1.058e-3
5.039e+3, -1.059e-3
5.039e+3, -1.057e-3
5.040e+3, -1.057e-3
5.040e+3, -1.057e-3
5.041e+3, -1.057e-3
5.041e+3, -1.056e-3
5.041e+3, -1.055e-3
5.042e+3, -1.056e-3
5.042e+3, -1.057e-3
5.043e+3, -1.054e-3
5.043e+3, -1.053e-3
5.043e+3, -1.052e-3
5.044e+3, -1.055e-3
5.044e+3, -1.097e-3
5.045e+3, -1.093e-3
5.045e+3, -1.091e-3
5.045e+3, -1.091e-3
5.046e+3, -1.092e-3
5.046e+3, -1.092e-3
5.047e+3, -1.090e-3
5.047e+3, -1.089e-3
5.047e+3, -1.088e-3
5.048e+3, -1.088e-3
5.048e+3, -1.085e-3
5.049e+3, -1.086e-3
5.049e+3, -1.084e-3
5.049e+3, -1.083e-3
5.050e+3, -1.082e-3
5.050e+3, -1.083e-3
5.051e+3, -1.079e-3
5.051e+3, -1.085e-3
5.051e+3, -1.085e-3
5.052e+3, -1.083e-3
5.052e+3, -1.082e-3
5.053e+3, -1.083e-3
5.053e+3, -1.083e-3
5.053e+3, -1.083e-3
5.054e+3, -1.080e-3
5.054e+3, -1.080e-3
5.055e+3, -1.078e-3
5.055e+3, -1.081e-3
5.055e+3, -1.082e-3
5.056e+3, -1.084e-3
5.056e+3, -1.080e-3
5.057e+3, -1.080e-3
5.057e+3, -1.080e-3
5.057e+3, -1.079e-3
5.058e+3, -1.077e-3
5.058e+3, -1.076e-3
5.059e+3, -1.074e-3
5.059e+3, -1.073e-3
5.059e+3, -1.072e-3
5.060e+3, -1.072e-3
5.060e+3, -1.069e-3
5.061e+3, -1.068e-3
5.061e+3, -1.073e-3
5.061e+3, -1.071e-3
5.062e+3, -1.073e-3
5.062e+3, -1.071e-3
5.063e+3, -1.072e-3
5.063e+3, -1.069e-3
5.063e+3, -1.070e-3
5.064e+3, -1.067e-3
5.064e+3, -1.066e-3
5.065e+3, -1.063e-3
5.065e+3, -1.062e-3
5.065e+3, -1.064e-3
5.066e+3, -1.062e-3
5.066e+3, -1.061e-3
5.067e+3, -1.059e-3
5.067e+3, -1.059e-3
5.067e+3, -1.064e-3
5.068e+3, -1.062e-3
5.068e+3, -1.062e-3
5.069e+3, -1.061e-3
5.069e+3, -1.060e-3
5.069e+3, -1.059e-3
5.070e+3, -1.057e-3
5.070e+3, -1.058e-3
5.071e+3, -1.064e-3
5.071e+3, -1.063e-3
5.071e+3, -1.059e-3
5.072e+3, -1.057e-3
5.072e+3, -1.057e-3
5.073e+3, -1.056e-3
5.073e+3, -1.055e-3
5.073e+3, -1.053e-3
5.074e+3, -1.056e-3
5.074e+3, -1.055e-3
5.075e+3, -1.057e-3
5.075e+3, -1.059e-3
5.075e+3, -1.057e-3
5.076e+3, -1.056e-3
5.076e+3, -1.056e-3
5.077e+3, -1.055e-3
5.077e+3, -1.053e-3
5.077e+3, -1.051e-3
5.078e+3, -1.070e-3
5.078e+3, -1.092e-3
5.079e+3, -1.090e-3
5.079e+3, -1.090e-3
5.079e+3, -1.089e-3
5.080e+3, -1.088e-3
5.080e+3, -1.087e-3
5.081e+3, -1.088e-3
5.081e+3, -1.087e-3
5.081e+3, -1.085e-3
5.082e+3, -1.086e-3
5.082e+3, -1.085e-3
5.083e+3, -1.085e-3
5.083e+3, -1.083e-3
5.083e+3, -1.084e-3
5.084e+3, -1.080e-3
5.084e+3, -1.082e-3
5.085e+3, -1.081e-3
5.085e+3, -1.080e-3
5.085e+3, -1.079e-3
5.086e+3, -1.077e-3
5.086e+3, -1.076e-3
5.087e+3, -1.076e-3
5.087e+3, -1.075e-3
5.087e+3, -1.073e-3
5.088e+3, -1.075e-3
5.088e+3, -1.073e-3
5.089e+3, -1.071e-3
5.089e+3, -1.071e-3
5.089e+3, -1.068e-3
5.090e+3, -1.068e-3
5.090e+3, -1.069e-3
5.091e+3, -1.066e-3
5.091e+3, -1.067e-3
5.091e+3, -1.065e-3
5.092e+3, -1.066e-3
5.092e+3, -1.065e-3
5.093e+3, -1.064e-3
5.093e+3, -1.065e-3
5.093e+3, -1.065e-3
5.094e+3, -1.064e-3
5.094e+3, -1.063e-3
5.095e+3, -1.061e-3
5.095e+3, -1.065e-3
5.095e+3, -1.062e-3
5.096e+3, -1.061e-3
5.096e+3, -1.061e-3
5.097e+3, -1.060e-3
5.097e+3, -1.059e-3
5.097e+3, -1.058e-3
5.098e+3, -1.058e-3
5.098e+3, -1.059e-3
5.099e+3, -1.055e-3
5.099e+3, -1.056e-3
5.099e+3, -1.054e-3
5.100e+3, -1.059e-3
5.100e+3, -1.059e-3
5.101e+3, -1.059e-3
5.101e+3, -1.059e-3
5.101e+3, -1.058e-3
5.102e+3, -1.056e-3
5.102e+3, -1.054e-3
5.103e+3, -1.052e-3
5.103e+3, -1.052e-3
5.103e+3, -1.052e-3
5.104e+3, -1.050e-3
5.104e+3, -1.049e-3
5.105e+3, -1.050e-3
5.105e+3, -1.048e-3
5.105e+3, -1.046e-3
5.106e+3, -1.049e-3
5.106e+3, -1.046e-3
5.107e+3, -1.046e-3
5.107e+3, -1.045e-3
5.107e+3, -1.042e-3
5.108e+3, -1.040e-3
5.108e+3, -1.039e-3
5.109e+3, -1.045e-3
5.109e+3, -1.045e-3
5.109e+3, -1.048e-3
5.110e+3, -1.047e-3
5.110e+3, -1.046e-3
5.111e+3, -1.046e-3
5.111e+3, -1.045e-3
5.111e+3, -1.043e-3
5.112e+3, -1.041e-3
5.112e+3, -1.040e-3
5.113e+3, -1.041e-3
5.113e+3, -1.038e-3
5.113e+3, -1.043e-3
5.114e+3, -1.044e-3
5.114e+3, -1.044e-3
5.115e+3, -1.044e-3
5.115e+3, -1.041e-3
5.115e+3, -1.040e-3
5.116e+3, -1.042e-3
5.116e+3, -1.041e-3
5.117e+3, -1.040e-3
5.117e+3, -1.040e-3
5.117e+3, -1.039e-3
5.118e+3, -1.037e-3
5.118e+3, -1.036e-3
5.119e+3, -1.035e-3
5.119e+3, -1.034e-3
5.119e+3, -1.036e-3
5.120e+3, -1.036e-3
5.120e+3, -1.038e-3
5.121e+3, -1.036e-3
5.121e+3, -1.035e-3
5.121e+3, -1.034e-3
5.122e+3, -1.032e-3
5.122e+3, -1.034e-3
5.123e+3, -1.032e-3
5.123e+3, -1.031e-3
5.123e+3, -1.032e-3
5.124e+3, -1.030e-3
5.124e+3, -1.030e-3
5.125e+3, -1.029e-3
5.125e+3, -1.028e-3
5.125e+3, -1.027e-3
5.126e+3, -1.025e-3
5.126e+3, -1.025e-3
5.127e+3, -1.024e-3
5.127e+3, -1.022e-3
5.127e+3, -1.022e-3
5.128e+3, -1.021e-3
5.128e+3, -1.018e-3
5.129e+3, -1.020e-3
5.129e+3, -1.019e-3
5.129e+3, -1.018e-3
5.130e+3, -1.019e-3
5.130e+3, -1.017e-3
5.131e+3, -1.018e-3
5.131e+3, -1.016e-3
5.131e+3, -1.015e-3
5.132e+3, -1.014e-3
5.132e+3, -1.013e-3
5.133e+3, -1.012e-3
5.133e+3, -1.012e-3
5.133e+3, -1.010e-3
5.134e+3, -1.009e-3
5.134e+3, -1.007e-3
5.135e+3, -1.012e-3
5.135e+3, -1.010e-3
5.135e+3, -1.012e-3
5.136e+3, -1.029e-3
5.136e+3, -1.029e-3
5.137e+3, -1.027e-3
5.137e+3, -1.027e-3
5.137e+3, -1.026e-3
5.138e+3, -1.023e-3
5.138e+3, -1.023e-3
5.139e+3, -1.023e-3
5.139e+3, -1.021e-3
5.139e+3, -1.020e-3
5.140e+3, -1.018e-3
5.140e+3, -1.019e-3
5.141e+3, -1.021e-3
5.141e+3, -1.020e-3
5.141e+3, -1.019e-3
5.142e+3, -1.084e-3
5.142e+3, -1.139e-3
5.143e+3, -1.140e-3
5.143e+3, -1.135e-3
5.143e+3, -1.133e-3
5.144e+3, -1.132e-3
5.144e+3, -1.131e-3
5.145e+3, -1.130e-3
5.145e+3, -1.127e-3
5.145e+3, -1.127e-3
5.146e+3, -1.125e-3
5.146e+3, -1.124e-3
5.147e+3, -1.124e-3
5.147e+3, -1.125e-3
5.147e+3, -1.124e-3
5.148e+3, -1.124e-3
5.148e+3, -1.121e-3
5.149e+3, -1.123e-3
5.149e+3, -1.120e-3
5.149e+3, -1.122e-3
5.150e+3, -1.119e-3
5.150e+3, -1.119e-3
5.151e+3, -1.118e-3
5.151e+3, -1.116e-3
5.151e+3, -1.116e-3
5.152e+3, -1.113e-3
5.152e+3, -1.113e-3
5.153e+3, -1.114e-3
5.153e+3, -1.112e-3
5.153e+3, -1.110e-3
5.154e+3, -1.108e-3
5.154e+3, -1.108e-3
5.155e+3, -1.106e-3
5.155e+3, -1.107e-3
5.155e+3, -1.105e-3
5.156e+3, -1.106e-3
5.156e+3, -1.103e-3
5.157e+3, -1.104e-3
5.157e+3, -1.101e-3
5.157e+3, -1.101e-3
5.158e+3, -1.097e-3
5.158e+3, -1.096e-3
5.159e+3, -1.093e-3
5.159e+3, -1.094e-3
5.159e+3, -1.091e-3
5.160e+3, -1.095e-3
5.160e+3, -1.093e-3
5.161e+3, -1.091e-3
5.161e+3, -1.092e-3
5.161e+3, -1.091e-3
5.162e+3, -1.095e-3
5.162e+3, -1.102e-3
5.163e+3, -1.100e-3
5.163e+3, -1.108e-3
5.163e+3, -1.106e-3
5.164e+3, -1.119e-3
5.164e+3, -1.117e-3
5.165e+3, -1.118e-3
5.165e+3, -1.115e-3
5.165e+3, -1.120e-3
5.166e+3, -1.118e-3
5.166e+3, -1.117e-3
5.167e+3, -1.116e-3
5.167e+3, -1.121e-3
5.167e+3, -1.123e-3
5.168e+3, -1.123e-3
5.168e+3, -1.121e-3
5.169e+3, -1.121e-3
5.169e+3, -1.119e-3
5.169e+3, -1.119e-3
5.170e+3, -1.117e-3
5.170e+3, -1.118e-3
5.171e+3, -1.119e-3
5.171e+3, -1.117e-3
5.171e+3, -1.117e-3
5.172e+3, -1.115e-3
5.172e+3, -1.114e-3
5.173e+3, -1.114e-3
5.173e+3, -1.113e-3
5.173e+3, -1.120e-3
5.174e+3, -1.119e-3
5.174e+3, -1.116e-3
5.175e+3, -1.119e-3
5.175e+3, -1.118e-3
5.175e+3, -1.117e-3
5.176e+3, -1.116e-3
5.176e+3, -1.114e-3
5.177e+3, -1.116e-3
5.177e+3, -1.114e-3
5.178e+3, -1.111e-3
5.178e+3, -1.111e-3
5.178e+3, -1.112e-3
5.179e+3, -1.108e-3
5.179e+3, -1.111e-3
5.180e+3, -1.113e-3
5.180e+3, -1.113e-3
5.180e+3, -1.112e-3
5.181e+3, -1.111e-3
5.181e+3, -1.110e-3
5.182e+3, -1.107e-3
5.182e+3, -1.106e-3
5.182e+3, -1.104e-3
5.183e+3, -1.104e-3
5.183e+3, -1.102e-3
5.184e+3, -1.099e-3
5.184e+3, -1.102e-3
5.184e+3, -1.102e-3
5.185e+3, -1.102e-3
5.185e+3, -1.100e-3
5.186e+3, -1.100e-3
5.186e+3, -1.099e-3
5.186e+3, -1.097e-3
5.187e+3, -1.096e-3
5.187e+3, -1.096e-3
5.188e+3, -1.099e-3
5.188e+3, -1.098e-3
5.188e+3, -1.095e-3
5.189e+3, -1.094e-3
5.189e+3, -1.106e-3
5.190e+3, -1.106e-3
5.190e+3, -1.106e-3
5.190e+3, -1.106e-3
5.191e+3, -1.104e-3
5.191e+3, -1.105e-3
5.192e+3, -1.105e-3
5.192e+3, -1.107e-3
5.192e+3, -1.104e-3
5.193e+3, -1.103e-3
5.193e+3, -1.103e-3
5.194e+3, -1.102e-3
5.194e+3, -1.101e-3
5.194e+3, -1.102e-3
5.195e+3, -1.102e-3
5.195e+3, -1.100e-3
5.196e+3, -1.099e-3
5.196e+3, -1.099e-3
5.196e+3, -1.098e-3
5.197e+3, -1.096e-3
5.197e+3, -1.097e-3
5.198e+3, -1.094e-3
5.198e+3, -1.094e-3
5.198e+3, -1.093e-3
5.199e+3, -1.092e-3
5.199e+3, -1.091e-3
5.200e+3, -1.094e-3
5.200e+3, -1.093e-3
5.200e+3, -1.091e-3
5.201e+3, -1.091e-3
5.201e+3, -1.092e-3
5.202e+3, -1.089e-3
5.202e+3, -1.089e-3
5.202e+3, -1.088e-3
5.203e+3, -1.086e-3
5.203e+3, -1.088e-3
5.204e+3, -1.087e-3
5.204e+3, -1.085e-3
5.204e+3, -1.083e-3
5.205e+3, -1.084e-3
5.205e+3, -1.083e-3
5.206e+3, -1.083e-3
5.206e+3, -1.083e-3
5.206e+3, -1.081e-3
5.207e+3, -1.081e-3
5.207e+3, -1.080e-3
5.208e+3, -1.079e-3
5.208e+3, -1.077e-3
5.208e+3, -1.078e-3
5.209e+3, -1.078e-3
5.209e+3, -1.077e-3
5.210e+3, -1.075e-3
5.210e+3, -1.074e-3
5.210e+3, -1.073e-3
5.211e+3, -1.073e-3
5.211e+3, -1.073e-3
5.212e+3, -1.071e-3
5.212e+3, -1.070e-3
5.212e+3, -1.069e-3
5.213e+3, -1.090e-3
5.213e+3, -1.112e-3
5.214e+3, -1.108e-3
5.214e+3, -1.108e-3
5.214e+3, -1.106e-3
5.215e+3, -1.105e-3
5.215e+3, -1.106e-3
5.216e+3, -1.108e-3
5.216e+3, -1.105e-3
5.216e+3, -1.105e-3
5.217e+3, -1.105e-3
5.217e+3, -1.106e-3
5.218e+3, -1.104e-3
5.218e+3, -1.103e-3
5.218e+3, -1.102e-3
5.219e+3, -1.103e-3
5.219e+3, -1.102e-3
5.220e+3, -1.101e-3
5.220e+3, -1.100e-3
5.220e+3, -1.100e-3
5.221e+3, -1.100e-3
5.221e+3, -1.098e-3
5.222e+3, -1.100e-3
5.222e+3, -1.099e-3
5.222e+3, -1.098e-3
5.223e+3, -1.097e-3
5.223e+3, -1.097e-3
5.224e+3, -1.095e-3
5.224e+3, -1.093e-3
5.224e+3, -1.095e-3
5.225e+3, -1.095e-3
5.225e+3, -1.095e-3
5.226e+3, -1.096e-3
5.226e+3, -1.094e-3
5.226e+3, -1.093e-3
5.227e+3, -1.093e-3
5.227e+3, -1.091e-3
5.228e+3, -1.094e-3
5.228e+3, -1.134e-3
5.228e+3, -1.131e-3
5.229e+3, -1.128e-3
5.229e+3, -1.127e-3
5.230e+3, -1.125e-3
5.230e+3, -1.124e-3
5.230e+3, -1.123e-3
5.231e+3, -1.124e-3
5.231e+3, -1.120e-3
5.232e+3, -1.122e-3
5.232e+3, -1.120e-3
5.232e+3, -1.118e-3
5.233e+3, -1.115e-3
5.233e+3, -1.116e-3
5.234e+3, -1.114e-3
5.234e+3, -1.114e-3
5.234e+3, -1.114e-3
5.235e+3, -1.112e-3
5.235e+3, -1.111e-3
5.236e+3, -1.111e-3
5.236e+3, -1.117e-3
5.236e+3, -1.115e-3
5.237e+3, -1.118e-3
5.237e+3, -1.115e-3
5.238e+3, -1.115e-3
5.238e+3, -1.113e-3
5.238e+3, -1.115e-3
5.239e+3, -1.113e-3
5.239e+3, -1.112e-3
5.240e+3, -1.109e-3
5.240e+3, -1.106e-3
5.240e+3, -1.106e-3
5.241e+3, -1.105e-3
5.241e+3, -1.105e-3
5.242e+3, -1.102e-3
5.242e+3, -1.101e-3
5.242e+3, -1.101e-3
5.243e+3, -1.112e-3
5.243e+3, -1.109e-3
5.244e+3, -1.109e-3
5.244e+3, -1.107e-3
5.244e+3, -1.106e-3
5.245e+3, -1.106e-3
5.245e+3, -1.104e-3
5.246e+3, -1.105e-3
5.246e+3, -1.105e-3
5.246e+3, -1.104e-3
5.247e+3, -1.108e-3
5.247e+3, -1.111e-3
5.248e+3, -1.110e-3
5.248e+3, -1.107e-3
5.248e+3, -1.108e-3
5.249e+3, -1.109e-3
5.249e+3, -1.110e-3
5.250e+3, -1.112e-3
5.250e+3, -1.110e-3
5.250e+3, -1.109e-3
5.251e+3, -1.106e-3
5.251e+3, -1.107e-3
5.252e+3, -1.113e-3
5.252e+3, -1.112e-3
5.252e+3, -1.110e-3
5.253e+3, -1.108e-3
5.253e+3, -1.107e-3
5.254e+3, -1.106e-3
5.254e+3, -1.104e-3
5.254e+3, -1.105e-3
5.255e+3, -1.104e-3
5.255e+3, -1.103e-3
5.256e+3, -1.104e-3
5.256e+3, -1.105e-3
5.256e+3, -1.103e-3
5.257e+3, -1.103e-3
5.257e+3, -1.101e-3
5.258e+3, -1.100e-3
5.258e+3, -1.099e-3
5.258e+3, -1.098e-3
5.259e+3, -1.098e-3
5.259e+3, -1.098e-3
5.260e+3, -1.099e-3
5.260e+3, -1.096e-3
5.260e+3, -1.095e-3
5.261e+3, -1.095e-3
5.261e+3, -1.094e-3
5.262e+3, -1.092e-3
5.262e+3, -1.094e-3
5.262e+3, -1.093e-3
5.263e+3, -1.091e-3
5.263e+3, -1.093e-3
5.264e+3, -1.090e-3
5.264e+3, -1.091e-3
5.264e+3, -1.088e-3
5.265e+3, -1.087e-3
5.265e+3, -1.089e-3
5.266e+3, -1.086e-3
5.266e+3, -1.086e-3
5.266e+3, -1.087e-3
5.267e+3, -1.087e-3
5.267e+3, -1.084e-3
5.268e+3, -1.083e-3
5.268e+3, -1.083e-3
5.268e+3, -1.081e-3
5.269e+3, -1.078e-3
5.269e+3, -1.087e-3
5.270e+3, -1.088e-3
5.270e+3, -1.086e-3
5.270e+3, -1.084e-3
5.271e+3, -1.086e-3
5.271e+3, -1.085e-3
5.272e+3, -1.082e-3
5.272e+3, -1.091e-3
5.272e+3, -1.091e-3
5.273e+3, -1.090e-3
5.273e+3, -1.089e-3
5.274e+3, -1.089e-3
5.274e+3, -1.086e-3
5.274e+3, -1.090e-3
5.275e+3, -1.089e-3
5.275e+3, -1.088e-3
5.276e+3, -1.087e-3
5.276e+3, -1.085e-3
5.276e+3, -1.085e-3
5.277e+3, -1.084e-3
5.277e+3, -1.083e-3
5.278e+3, -1.081e-3
5.278e+3, -1.084e-3
5.278e+3, -1.081e-3
5.279e+3, -1.082e-3
5.279e+3, -1.080e-3
5.280e+3, -1.080e-3
5.280e+3, -1.079e-3
5.280e+3, -1.078e-3
5.281e+3, -1.078e-3
5.281e+3, -1.075e-3
5.282e+3, -1.076e-3
5.282e+3, -1.075e-3
5.282e+3, -1.074e-3
5.283e+3, -1.073e-3
5.283e+3, -1.071e-3
5.284e+3, -1.074e-3
5.284e+3, -1.072e-3
5.284e+3, -1.073e-3
5.285e+3, -1.071e-3
5.285e+3, -1.072e-3
5.286e+3, -1.072e-3
5.286e+3, -1.068e-3
5.286e+3, -1.069e-3
5.287e+3, -1.093e-3
5.287e+3, -1.089e-3
5.288e+3, -1.091e-3
5.288e+3, -1.091e-3
5.288e+3, -1.089e-3
5.289e+3, -1.089e-3
5.289e+3, -1.088e-3
5.290e+3, -1.088e-3
5.290e+3, -1.088e-3
5.290e+3, -1.089e-3
5.291e+3, -1.088e-3
5.291e+3, -1.086e-3
5.292e+3, -1.087e-3
5.292e+3, -1.091e-3
5.292e+3, -1.089e-3
5.293e+3, -1.091e-3
5.293e+3, -1.089e-3
5.294e+3, -1.090e-3
5.294e+3, -1.086e-3
5.294e+3, -1.088e-3
5.295e+3, -1.087e-3
5.295e+3, -1.085e-3
5.296e+3, -1.085e-3
5.296e+3, -1.087e-3
5.296e+3, -1.085e-3
5.297e+3, -1.084e-3
5.297e+3, -1.084e-3
5.298e+3, -1.080e-3
5.298e+3, -1.084e-3
5.298e+3, -1.087e-3
5.299e+3, -1.087e-3
5.299e+3, -1.086e-3
5.300e+3, -1.085e-3
5.300e+3, -1.083e-3
5.300e+3, -1.082e-3
5.301e+3, -1.082e-3
5.301e+3, -1.083e-3
5.302e+3, -1.081e-3
5.302e+3, -1.081e-3
5.302e+3, -1.082e-3
5.303e+3, -1.084e-3
5.303e+3, -1.083e-3
5.304e+3, -1.080e-3
5.304e+3, -1.079e-3
5.304e+3, -1.083e-3
5.305e+3, -1.082e-3
5.305e+3, -1.083e-3
5.306e+3, -1.081e-3
5.306e+3, -1.080e-3
5.306e+3, -1.077e-3
5.307e+3, -1.080e-3
5.307e+3, -1.079e-3
5.308e+3, -1.078e-3
5.308e+3, -1.079e-3
5.308e+3, -1.078e-3
5.309e+3, -1.076e-3
5.309e+3, -1.075e-3
5.310e+3, -1.074e-3
5.310e+3, -1.073e-3
5.310e+3, -1.072e-3
5.311e+3, -1.072e-3
5.311e+3, -1.071e-3
5.312e+3, -1.071e-3
5.312e+3, -1.068e-3
5.312e+3, -1.068e-3
5.313e+3, -1.066e-3
5.313e+3, -1.065e-3
5.314e+3, -1.066e-3
5.314e+3, -1.064e-3
5.314e+3, -1.064e-3
5.315e+3, -1.063e-3
5.315e+3, -1.062e-3
5.316e+3, -1.062e-3
5.316e+3, -1.062e-3
5.316e+3, -1.066e-3
5.317e+3, -1.063e-3
5.317e+3, -1.064e-3
5.318e+3, -1.062e-3
5.318e+3, -1.063e-3
5.318e+3, -1.062e-3
5.319e+3, -1.062e-3
5.319e+3, -1.068e-3
5.320e+3, -1.071e-3
5.320e+3, -1.097e-3
5.320e+3, -1.093e-3
5.321e+3, -1.090e-3
5.321e+3, -1.089e-3
5.322e+3, -1.085e-3
5.322e+3, -1.087e-3
5.322e+3, -1.083e-3
5.323e+3, -1.083e-3
5.323e+3, -1.082e-3
5.324e+3, -1.081e-3
5.324e+3, -1.080e-3
5.324e+3, -1.079e-3
5.325e+3, -1.077e-3
5.325e+3, -1.075e-3
5.326e+3, -1.072e-3
5.326e+3, -1.072e-3
5.326e+3, -1.077e-3
5.327e+3, -1.086e-3
5.327e+3, -1.084e-3
5.328e+3, -1.082e-3
5.328e+3, -1.083e-3
5.328e+3, -1.083e-3
5.329e+3, -1.080e-3
5.329e+3, -1.081e-3
5.330e+3, -1.078e-3
5.330e+3, -1.076e-3
5.330e+3, -1.077e-3
5.331e+3, -1.075e-3
5.331e+3, -1.076e-3
5.332e+3, -1.076e-3
5.332e+3, -1.074e-3
5.332e+3, -1.074e-3
5.333e+3, -1.074e-3
5.333e+3, -1.073e-3
5.334e+3, -1.071e-3
5.334e+3, -1.069e-3
5.334e+3, -1.068e-3
5.335e+3, -1.073e-3
5.335e+3, -1.071e-3
5.336e+3, -1.072e-3
5.336e+3, -1.071e-3
5.336e+3, -1.071e-3
5.337e+3, -1.073e-3
5.337e+3, -1.071e-3
5.338e+3, -1.072e-3
5.338e+3, -1.070e-3
5.338e+3, -1.070e-3
5.339e+3, -1.070e-3
5.339e+3, -1.067e-3
5.340e+3, -1.073e-3
5.340e+3, -1.071e-3
5.340e+3, -1.070e-3
5.341e+3, -1.069e-3
5.341e+3, -1.071e-3
5.342e+3, -1.069e-3
5.342e+3, -1.070e-3
5.342e+3, -1.070e-3
5.343e+3, -1.069e-3
5.343e+3, -1.069e-3
5.344e+3, -1.068e-3
5.344e+3, -1.067e-3
5.344e+3, -1.066e-3
5.345e+3, -1.065e-3
5.345e+3, -1.064e-3
5.346e+3, -1.064e-3
5.346e+3, -1.062e-3
5.346e+3, -1.069e-3
5.347e+3, -1.066e-3
5.347e+3, -1.066e-3
5.348e+3, -1.064e-3
5.348e+3, -1.064e-3
5.348e+3, -1.064e-3
5.349e+3, -1.061e-3
5.349e+3, -1.064e-3
5.350e+3, -1.062e-3
5.350e+3, -1.060e-3
5.350e+3, -1.059e-3
5.351e+3, -1.059e-3
5.351e+3, -1.057e-3
5.352e+3, -1.057e-3
5.352e+3, -1.056e-3
5.352e+3, -1.074e-3
5.353e+3, -1.089e-3
5.353e+3, -1.087e-3
5.354e+3, -1.083e-3
5.354e+3, -1.084e-3
5.354e+3, -1.083e-3
5.355e+3, -1.083e-3
5.355e+3, -1.082e-3
5.356e+3, -1.080e-3
5.356e+3, -1.081e-3
5.356e+3, -1.084e-3
5.357e+3, -1.082e-3
5.357e+3, -1.082e-3
5.358e+3, -1.080e-3
5.358e+3, -1.079e-3
5.358e+3, -1.079e-3
5.359e+3, -1.084e-3
5.359e+3, -1.083e-3
5.360e+3, -1.082e-3
5.360e+3, -1.080e-3
5.360e+3, -1.079e-3
5.361e+3, -1.078e-3
5.361e+3, -1.078e-3
5.362e+3, -1.078e-3
5.362e+3, -1.078e-3
5.362e+3, -1.076e-3
5.363e+3, -1.076e-3
5.363e+3, -1.075e-3
5.364e+3, -1.073e-3
5.364e+3, -1.073e-3
5.364e+3, -1.072e-3
5.365e+3, -1.071e-3
5.365e+3, -1.071e-3
5.366e+3, -1.072e-3
5.366e+3, -1.069e-3
5.366e+3, -1.069e-3
5.367e+3, -1.069e-3
5.367e+3, -1.070e-3
5.368e+3, -1.068e-3
5.368e+3, -1.069e-3
5.368e+3, -1.068e-3
5.369e+3, -1.066e-3
5.369e+3, -1.066e-3
5.370e+3, -1.064e-3
5.370e+3, -1.067e-3
5.370e+3, -1.066e-3
5.371e+3, -1.065e-3
5.371e+3, -1.065e-3
5.372e+3, -1.063e-3
5.372e+3, -1.063e-3
5.372e+3, -1.061e-3
5.373e+3, -1.060e-3
5.373e+3, -1.060e-3
5.374e+3, -1.060e-3
5.374e+3, -1.058e-3
5.374e+3, -1.060e-3
5.375e+3, -1.060e-3
5.375e+3, -1.058e-3
5.376e+3, -1.057e-3
5.376e+3, -1.056e-3
5.376e+3, -1.056e-3
5.377e+3, -1.054e-3
5.377e+3, -1.052e-3
5.378e+3, -1.053e-3
5.378e+3, -1.052e-3
5.378e+3, -1.050e-3
5.379e+3, -1.049e-3
5.379e+3, -1.048e-3
5.380e+3, -1.046e-3
5.380e+3, -1.048e-3
5.380e+3, -1.050e-3
5.381e+3, -1.048e-3
5.381e+3, -1.047e-3
5.382e+3, -1.047e-3
5.382e+3, -1.046e-3
5.383e+3, -1.043e-3
5.383e+3, -1.043e-3
5.383e+3, -1.042e-3
5.384e+3, -1.047e-3
5.384e+3, -1.047e-3
5.385e+3, -1.052e-3
5.385e+3, -1.052e-3
5.385e+3, -1.052e-3
5.386e+3, -1.051e-3
5.386e+3, -1.049e-3
5.387e+3, -1.049e-3
5.387e+3, -1.049e-3
5.387e+3, -1.049e-3
5.388e+3, -1.045e-3
5.388e+3, -1.046e-3
5.389e+3, -1.046e-3
5.389e+3, -1.044e-3
5.389e+3, -1.044e-3
5.390e+3, -1.043e-3
5.390e+3, -1.043e-3
5.391e+3, -1.043e-3
5.391e+3, -1.040e-3
5.391e+3, -1.040e-3
5.392e+3, -1.040e-3
5.392e+3, -1.045e-3
5.393e+3, -1.046e-3
5.393e+3, -1.044e-3
5.393e+3, -1.045e-3
5.394e+3, -1.043e-3
5.394e+3, -1.044e-3
5.395e+3, -1.042e-3
5.395e+3, -1.041e-3
5.395e+3, -1.039e-3
5.396e+3, -1.039e-3
5.396e+3, -1.037e-3
5.397e+3, -1.037e-3
5.397e+3, -1.038e-3
5.397e+3, -1.037e-3
5.398e+3, -1.035e-3
5.398e+3, -1.035e-3
5.399e+3, -1.034e-3
5.399e+3, -1.033e-3
5.399e+3, -1.033e-3
5.400e+3, -1.033e-3
5.400e+3, -1.032e-3
5.401e+3, -1.031e-3
5.401e+3, -1.029e-3
5.401e+3, -1.028e-3
5.402e+3, -1.027e-3
5.402e+3, -1.027e-3
5.403e+3, -1.025e-3
5.403e+3, -1.031e-3
5.403e+3, -1.029e-3
5.404e+3, -1.028e-3
5.404e+3, -1.028e-3
5.405e+3, -1.026e-3
5.405e+3, -1.026e-3
5.405e+3, -1.023e-3
5.406e+3, -1.023e-3
5.406e+3, -1.024e-3
5.407e+3, -1.021e-3
5.407e+3, -1.020e-3
5.407e+3, -1.021e-3
5.408e+3, -1.021e-3
5.408e+3, -1.018e-3
5.409e+3, -1.017e-3
5.409e+3, -1.015e-3
5.409e+3, -1.015e-3
5.410e+3, -1.015e-3
5.410e+3, -1.014e-3
5.411e+3, -1.013e-3
5.411e+3, -1.013e-3
5.411e+3, -1.012e-3
5.412e+3, -1.012e-3
5.412e+3, -1.010e-3
5.413e+3, -1.009e-3
5.413e+3, -1.011e-3
5.413e+3, -1.008e-3
5.414e+3, -1.008e-3
5.414e+3, -1.010e-3
5.415e+3, -1.013e-3
5.415e+3, -1.011e-3
5.415e+3, -1.016e-3
5.416e+3, -1.015e-3
5.416e+3, -1.014e-3
5.417e+3, -1.013e-3
5.417e+3, -1.013e-3
5.417e+3, -1.012e-3
5.418e+3, -1.011e-3
5.418e+3, -1.009e-3
5.419e+3, -1.008e-3
5.419e+3, -1.011e-3
5.419e+3, -1.010e-3
5.420e+3, -1.009e-3
5.420e+3, -1.008e-3
5.421e+3, -1.007e-3
5.421e+3, -1.006e-3
5.421e+3, -1.007e-3
5.422e+3, -1.006e-3
5.422e+3, -1.004e-3
5.423e+3, -1.003e-3
5.423e+3, -1.002e-3
5.423e+3, -1.003e-3
5.424e+3, -1.002e-3
5.424e+3, -1.003e-3
5.425e+3, -1.002e-3
5.425e+3, -1.001e-3
5.425e+3, -9.993e-4
5.426e+3, -9.981e-4
5.426e+3, -9.994e-4
5.427e+3, -9.994e-4
5.427e+3, -1.000e-3
5.427e+3, -9.999e-4
5.428e+3, -9.986e-4
5.428e+3, -9.975e-4
5.429e+3, -9.962e-4
5.429e+3, -9.964e-4
5.429e+3, -9.964e-4
5.430e+3, -9.948e-4
5.430e+3, -9.951e-4
5.431e+3, -9.927e-4
5.431e+3, -9.940e-4
5.431e+3, -9.929e-4
5.432e+3, -9.934e-4
5.432e+3, -1.053e-3
5.433e+3, -1.099e-3
5.433e+3, -1.098e-3
5.433e+3, -1.095e-3
5.434e+3, -1.095e-3
5.434e+3, -1.093e-3
5.435e+3, -1.092e-3
5.435e+3, -1.093e-3
5.435e+3, -1.091e-3
5.436e+3, -1.089e-3
5.436e+3, -1.091e-3
5.437e+3, -1.086e-3
5.437e+3, -1.086e-3
5.437e+3, -1.088e-3
5.438e+3, -1.087e-3
5.438e+3, -1.087e-3
5.439e+3, -1.089e-3
5.439e+3, -1.087e-3
5.439e+3, -1.086e-3
5.440e+3, -1.085e-3
5.440e+3, -1.085e-3
5.441e+3, -1.083e-3
5.441e+3, -1.083e-3
5.441e+3, -1.082e-3
5.442e+3, -1.081e-3
5.442e+3, -1.081e-3
5.443e+3, -1.080e-3
5.443e+3, -1.079e-3
5.443e+3, -1.078e-3
5.444e+3, -1.077e-3
5.444e+3, -1.076e-3
5.445e+3, -1.074e-3
5.445e+3, -1.073e-3
5.445e+3, -1.071e-3
5.446e+3, -1.074e-3
5.446e+3, -1.074e-3
5.447e+3, -1.072e-3
5.447e+3, -1.070e-3
5.447e+3, -1.069e-3
5.448e+3, -1.069e-3
5.448e+3, -1.068e-3
5.449e+3, -1.068e-3
5.449e+3, -1.065e-3
5.449e+3, -1.066e-3
5.450e+3, -1.064e-3
5.450e+3, -1.064e-3
5.451e+3, -1.066e-3
5.451e+3, -1.065e-3
5.451e+3, -1.064e-3
5.452e+3, -1.062e-3
5.452e+3, -1.062e-3
5.453e+3, -1.061e-3
5.453e+3, -1.059e-3
5.453e+3, -1.061e-3
5.454e+3, -1.057e-3
5.454e+3, -1.059e-3
5.455e+3, -1.056e-3
5.455e+3, -1.056e-3
5.455e+3, -1.055e-3
5.456e+3, -1.055e-3
5.456e+3, -1.053e-3
5.457e+3, -1.052e-3
5.457e+3, -1.054e-3
5.457e+3, -1.052e-3
5.458e+3, -1.050e-3
5.458e+3, -1.053e-3
5.459e+3, -1.053e-3
5.459e+3, -1.053e-3
5.459e+3, -1.052e-3
5.460e+3, -1.051e-3
5.460e+3, -1.051e-3
5.461e+3, -1.049e-3
5.461e+3, -1.047e-3
5.461e+3, -1.045e-3
5.462e+3, -1.047e-3
5.462e+3, -1.046e-3
5.463e+3, -1.045e-3
5.463e+3, -1.059e-3
5.463e+3, -1.058e-3
5.464e+3, -1.077e-3
5.464e+3, -1.073e-3
5.465e+3, -1.072e-3
5.465e+3, -1.072e-3
5.465e+3, -1.072e-3
5.466e+3, -1.072e-3
5.466e+3, -1.071e-3
5.467e+3, -1.069e-3
5.467e+3, -1.069e-3
5.467e+3, -1.067e-3
5.468e+3, -1.066e-3
5.468e+3, -1.067e-3
5.469e+3, -1.066e-3
5.469e+3, -1.065e-3
5.469e+3, -1.064e-3
5.470e+3, -1.063e-3
5.470e+3, -1.061e-3
5.471e+3, -1.061e-3
5.471e+3, -1.061e-3
5.471e+3, -1.058e-3
5.472e+3, -1.057e-3
5.472e+3, -1.056e-3
5.473e+3, -1.056e-3
5.473e+3, -1.053e-3
5.473e+3, -1.055e-3
5.474e+3, -1.053e-3
5.474e+3, -1.051e-3
5.475e+3, -1.049e-3
5.475e+3, -1.048e-3
5.475e+3, -1.049e-3
5.476e+3, -1.051e-3
5.476e+3, -1.052e-3
5.477e+3, -1.052e-3
5.477e+3, -1.050e-3
5.477e+3, -1.049e-3
5.478e+3, -1.047e-3
5.478e+3, -1.048e-3
5.479e+3, -1.046e-3
5.479e+3, -1.046e-3
5.479e+3, -1.044e-3
5.480e+3, -1.043e-3
5.480e+3, -1.042e-3
5.481e+3, -1.042e-3
5.481e+3, -1.040e-3
5.481e+3, -1.039e-3
5.482e+3, -1.039e-3
5.482e+3, -1.039e-3
5.483e+3, -1.038e-3
5.483e+3, -1.037e-3
5.483e+3, -1.037e-3
5.484e+3, -1.039e-3
5.484e+3, -1.038e-3
5.485e+3, -1.036e-3
5.485e+3, -1.035e-3
5.485e+3, -1.033e-3
5.486e+3, -1.034e-3
5.486e+3, -1.038e-3
5.487e+3, -1.036e-3
5.487e+3, -1.037e-3
5.487e+3, -1.035e-3
5.488e+3, -1.033e-3
5.488e+3, -1.033e-3
5.489e+3, -1.032e-3
5.489e+3, -1.030e-3
5.489e+3, -1.028e-3
5.490e+3, -1.029e-3
5.490e+3, -1.027e-3
5.491e+3, -1.028e-3
5.491e+3, -1.026e-3
5.491e+3, -1.024e-3
5.492e+3, -1.022e-3
5.492e+3, -1.024e-3
5.493e+3, -1.021e-3
5.493e+3, -1.021e-3
5.493e+3, -1.019e-3
5.494e+3, -1.020e-3
5.494e+3, -1.018e-3
5.495e+3, -1.016e-3
5.495e+3, -1.014e-3
5.495e+3, -1.014e-3
5.496e+3, -1.014e-3
5.496e+3, -1.016e-3
5.497e+3, -1.015e-3
5.497e+3, -1.024e-3
5.497e+3, -1.021e-3
5.498e+3, -1.051e-3
5.498e+3, -1.043e-3
5.499e+3, -1.042e-3
5.499e+3, -1.041e-3
5.499e+3, -1.040e-3
5.500e+3, -1.041e-3
5.500e+3, -1.036e-3
5.501e+3, -1.034e-3
5.501e+3, -1.034e-3
5.501e+3, -1.033e-3
5.502e+3, -1.033e-3
5.502e+3, -1.030e-3
5.503e+3, -1.028e-3
5.503e+3, -1.025e-3
5.503e+3, -1.024e-3
5.504e+3, -1.024e-3
5.504e+3, -1.021e-3
5.505e+3, -1.019e-3
5.505e+3, -1.017e-3
5.505e+3, -1.015e-3
5.506e+3, -1.013e-3
5.506e+3, -1.016e-3
5.507e+3, -1.014e-3
5.507e+3, -1.017e-3
5.507e+3, -1.021e-3
5.508e+3, -1.021e-3
5.508e+3, -1.017e-3
5.509e+3, -1.017e-3
5.509e+3, -1.017e-3
5.509e+3, -1.015e-3
5.510e+3, -1.013e-3
5.510e+3, -1.011e-3
5.511e+3, -1.010e-3
5.511e+3, -1.009e-3
5.511e+3, -1.007e-3
5.512e+3, -1.135e-3
5.512e+3, -1.125e-3
5.513e+3, -1.121e-3
5.513e+3, -1.119e-3
5.513e+3, -1.117e-3
5.514e+3, -1.118e-3
5.514e+3, -1.116e-3
5.515e+3, -1.115e-3
5.515e+3, -1.115e-3
5.515e+3, -1.115e-3
5.516e+3, -1.113e-3
5.516e+3, -1.112e-3
5.517e+3, -1.112e-3
5.517e+3, -1.111e-3
5.517e+3, -1.110e-3
5.518e+3, -1.109e-3
5.518e+3, -1.107e-3
5.519e+3, -1.107e-3
5.519e+3, -1.107e-3
5.519e+3, -1.111e-3
5.520e+3, -1.110e-3
5.520e+3, -1.108e-3
5.521e+3, -1.107e-3
5.521e+3, -1.105e-3
5.521e+3, -1.104e-3
5.522e+3, -1.102e-3
5.522e+3, -1.109e-3
5.523e+3, -1.106e-3
5.523e+3, -1.105e-3
5.523e+3, -1.109e-3
5.524e+3, -1.107e-3
5.524e+3, -1.106e-3
5.525e+3, -1.104e-3
5.525e+3, -1.101e-3
5.525e+3, -1.101e-3
5.526e+3, -1.104e-3
5.526e+3, -1.113e-3
5.527e+3, -1.111e-3
5.527e+3, -1.109e-3
5.527e+3, -1.109e-3
5.528e+3, -1.109e-3
5.528e+3, -1.109e-3
5.529e+3, -1.108e-3
5.529e+3, -1.107e-3
5.529e+3, -1.118e-3
5.530e+3, -1.116e-3
5.530e+3, -1.116e-3
5.531e+3, -1.116e-3
5.531e+3, -1.114e-3
5.531e+3, -1.112e-3
5.532e+3, -1.112e-3
5.532e+3, -1.112e-3
5.533e+3, -1.110e-3
5.533e+3, -1.110e-3
5.533e+3, -1.109e-3
5.534e+3, -1.107e-3
5.534e+3, -1.105e-3
5.535e+3, -1.107e-3
5.535e+3, -1.107e-3
5.535e+3, -1.108e-3
5.536e+3, -1.106e-3
5.536e+3, -1.104e-3
5.537e+3, -1.106e-3
5.537e+3, -1.103e-3
5.537e+3, -1.102e-3
5.538e+3, -1.102e-3
5.538e+3, -1.100e-3
5.539e+3, -1.100e-3
5.539e+3, -1.099e-3
5.539e+3, -1.099e-3
5.540e+3, -1.097e-3
5.540e+3, -1.096e-3
5.541e+3, -1.095e-3
5.541e+3, -1.091e-3
5.541e+3, -1.093e-3
5.542e+3, -1.093e-3
5.542e+3, -1.095e-3
5.543e+3, -1.094e-3
5.543e+3, -1.093e-3
5.543e+3, -1.094e-3
5.544e+3, -1.095e-3
5.544e+3, -1.096e-3
5.545e+3, -1.094e-3
5.545e+3, -1.093e-3
5.545e+3, -1.092e-3
5.546e+3, -1.095e-3
5.546e+3, -1.095e-3
5.547e+3, -1.093e-3
5.547e+3, -1.092e-3
5.547e+3, -1.090e-3
5.548e+3, -1.090e-3
5.548e+3, -1.088e-3
5.549e+3, -1.087e-3
5.549e+3, -1.089e-3
5.549e+3, -1.087e-3
5.550e+3, -1.087e-3
5.550e+3, -1.086e-3
5.551e+3, -1.085e-3
5.551e+3, -1.086e-3
5.551e+3, -1.084e-3
5.552e+3, -1.084e-3
5.552e+3, -1.082e-3
5.553e+3, -1.081e-3
5.553e+3, -1.081e-3
5.553e+3, -1.082e-3
5.554e+3, -1.083e-3
5.554e+3, -1.082e-3
5.555e+3, -1.081e-3
5.555e+3, -1.090e-3
5.555e+3, -1.087e-3
5.556e+3, -1.085e-3
5.556e+3, -1.086e-3
5.557e+3, -1.085e-3
5.557e+3, -1.084e-3
5.557e+3, -1.083e-3
5.558e+3, -1.083e-3
5.558e+3, -1.083e-3
5.559e+3, -1.082e-3
5.559e+3, -1.081e-3
5.559e+3, -1.081e-3
5.560e+3, -1.081e-3
5.560e+3, -1.081e-3
5.561e+3, -1.080e-3
5.561e+3, -1.080e-3
5.561e+3, -1.078e-3
5.562e+3, -1.078e-3
5.562e+3, -1.077e-3
5.563e+3, -1.076e-3
5.563e+3, -1.077e-3
5.563e+3, -1.076e-3
5.564e+3, -1.075e-3
5.564e+3, -1.076e-3
5.565e+3, -1.076e-3
5.565e+3, -1.076e-3
5.565e+3, -1.075e-3
5.566e+3, -1.074e-3
5.566e+3, -1.074e-3
5.567e+3, -1.073e-3
5.567e+3, -1.073e-3
5.567e+3, -1.071e-3
5.568e+3, -1.072e-3
5.568e+3, -1.071e-3
5.569e+3, -1.070e-3
5.569e+3, -1.069e-3
5.569e+3, -1.069e-3
5.570e+3, -1.068e-3
5.570e+3, -1.067e-3
5.571e+3, -1.066e-3
5.571e+3, -1.067e-3
5.571e+3, -1.066e-3
5.572e+3, -1.065e-3
5.572e+3, -1.065e-3
5.573e+3, -1.064e-3
5.573e+3, -1.065e-3
5.573e+3, -1.064e-3
5.574e+3, -1.062e-3
5.574e+3, -1.063e-3
5.575e+3, -1.061e-3
5.575e+3, -1.059e-3
5.575e+3, -1.059e-3
5.576e+3, -1.059e-3
5.576e+3, -1.059e-3
5.577e+3, -1.056e-3
5.577e+3, -1.058e-3
5.577e+3, -1.057e-3
5.578e+3, -1.056e-3
5.578e+3, -1.055e-3
5.579e+3, -1.053e-3
5.579e+3, -1.054e-3
5.579e+3, -1.052e-3
5.580e+3, -1.051e-3
5.580e+3, -1.050e-3
5.581e+3, -1.051e-3
5.581e+3, -1.049e-3
5.581e+3, -1.048e-3
5.582e+3, -1.048e-3
5.582e+3, -1.046e-3
5.583e+3, -1.044e-3
5.583e+3, -1.045e-3
5.583e+3, -1.044e-3
5.584e+3, -1.042e-3
5.584e+3, -1.042e-3
5.585e+3, -1.040e-3
5.585e+3, -1.039e-3
5.585e+3, -1.038e-3
5.586e+3, -1.037e-3
5.586e+3, -1.036e-3
5.587e+3, -1.034e-3
5.587e+3, -1.032e-3
5.588e+3, -1.032e-3
5.588e+3, -1.039e-3
5.588e+3, -1.042e-3
5.589e+3, -1.042e-3
5.589e+3, -1.041e-3
5.590e+3, -1.040e-3
5.590e+3, -1.041e-3
5.590e+3, -1.038e-3
5.591e+3, -1.038e-3
5.591e+3, -1.036e-3
5.592e+3, -1.036e-3
5.592e+3, -1.035e-3
5.592e+3, -1.034e-3
5.593e+3, -1.033e-3
5.593e+3, -1.032e-3
5.594e+3, -1.031e-3
5.594e+3, -1.032e-3
5.594e+3, -1.029e-3
5.595e+3, -1.027e-3
5.595e+3, -1.028e-3
5.596e+3, -1.027e-3
5.596e+3, -1.025e-3
5.596e+3, -1.025e-3
5.597e+3, -1.025e-3
5.597e+3, -1.023e-3
5.598e+3, -1.024e-3
5.598e+3, -1.021e-3
5.598e+3, -1.020e-3
5.599e+3, -1.019e-3
5.599e+3, -1.019e-3
5.600e+3, -1.018e-3
5.600e+3, -1.017e-3
5.600e+3, -1.015e-3
5.601e+3, -1.016e-3
5.601e+3, -1.019e-3
5.602e+3, -1.018e-3
5.602e+3, -1.016e-3
5.602e+3, -1.016e-3
5.603e+3, -1.015e-3
5.603e+3, -1.013e-3
5.604e+3, -1.012e-3
5.604e+3, -1.011e-3
5.604e+3, -1.011e-3
5.605e+3, -1.040e-3
5.605e+3, -1.066e-3
5.606e+3, -1.062e-3
5.606e+3, -1.060e-3
5.606e+3, -1.059e-3
5.607e+3, -1.056e-3
5.607e+3, -1.056e-3
5.608e+3, -1.057e-3
5.608e+3, -1.056e-3
5.608e+3, -1.058e-3
5.609e+3, -1.057e-3
5.609e+3, -1.055e-3
5.610e+3, -1.055e-3
5.610e+3, -1.053e-3
5.610e+3, -1.055e-3
5.611e+3, -1.091e-3
5.611e+3, -1.088e-3
5.612e+3, -1.085e-3
5.612e+3, -1.084e-3
5.612e+3, -1.082e-3
5.613e+3, -1.082e-3
5.613e+3, -1.080e-3
5.614e+3, -1.080e-3
5.614e+3, -1.078e-3
5.614e+3, -1.076e-3
5.615e+3, -1.078e-3
5.615e+3, -1.078e-3
5.616e+3, -1.076e-3
5.616e+3, -1.075e-3
5.616e+3, -1.129e-3
5.617e+3, -1.119e-3
5.617e+3, -1.118e-3
5.618e+3, -1.117e-3
5.618e+3, -1.115e-3
5.618e+3, -1.115e-3
5.619e+3, -1.115e-3
5.619e+3, -1.115e-3
5.620e+3, -1.114e-3
5.620e+3, -1.112e-3
5.620e+3, -1.111e-3
5.621e+3, -1.111e-3
5.621e+3, -1.114e-3
5.622e+3, -1.112e-3
5.622e+3, -1.119e-3
5.622e+3, -1.119e-3
5.623e+3, -1.116e-3
5.623e+3, -1.115e-3
5.624e+3, -1.116e-3
5.624e+3, -1.116e-3
5.624e+3, -1.114e-3
5.625e+3, -1.114e-3
5.625e+3, -1.116e-3
5.626e+3, -1.116e-3
5.626e+3, -1.115e-3
5.626e+3, -1.115e-3
5.627e+3, -1.115e-3
5.627e+3, -1.114e-3
5.628e+3, -1.113e-3
5.628e+3, -1.115e-3
5.628e+3, -1.111e-3
5.629e+3, -1.113e-3
5.629e+3, -1.111e-3
5.630e+3, -1.109e-3
5.630e+3, -1.112e-3
5.630e+3, -1.109e-3
5.631e+3, -1.108e-3
5.631e+3, -1.108e-3
5.632e+3, -1.106e-3
5.632e+3, -1.104e-3
5.632e+3, -1.107e-3
5.633e+3, -1.105e-3
5.633e+3, -1.104e-3
5.634e+3, -1.105e-3
5.634e+3, -1.104e-3
5.634e+3, -1.103e-3
5.635e+3, -1.103e-3
5.635e+3, -1.101e-3
5.636e+3, -1.102e-3
5.636e+3, -1.102e-3
5.636e+3, -1.100e-3
5.637e+3, -1.099e-3
5.637e+3, -1.100e-3
5.638e+3, -1.098e-3
5.638e+3, -1.096e-3
5.638e+3, -1.094e-3
5.639e+3, -1.095e-3
5.639e+3, -1.094e-3
5.640e+3, -1.095e-3
5.640e+3, -1.093e-3
5.640e+3, -1.092e-3
5.641e+3, -1.098e-3
5.641e+3, -1.096e-3
5.642e+3, -1.094e-3
5.642e+3, -1.095e-3
5.642e+3, -1.092e-3
5.643e+3, -1.092e-3
5.643e+3, -1.090e-3
5.644e+3, -1.090e-3
5.644e+3, -1.089e-3
5.644e+3, -1.089e-3
5.645e+3, -1.088e-3
5.645e+3, -1.088e-3
5.646e+3, -1.089e-3
5.646e+3, -1.086e-3
5.646e+3, -1.085e-3
5.647e+3, -1.087e-3
5.647e+3, -1.092e-3
5.648e+3, -1.092e-3
5.648e+3, -1.091e-3
5.648e+3, -1.088e-3
5.649e+3, -1.088e-3
5.649e+3, -1.087e-3
5.650e+3, -1.086e-3
5.650e+3, -1.085e-3
5.650e+3, -1.084e-3
5.651e+3, -1.084e-3
5.651e+3, -1.085e-3
5.652e+3, -1.097e-3
5.652e+3, -1.099e-3
5.652e+3, -1.113e-3
5.653e+3, -1.111e-3
5.653e+3, -1.110e-3
5.654e+3, -1.108e-3
5.654e+3, -1.107e-3
5.654e+3, -1.107e-3
5.655e+3, -1.106e-3
5.655e+3, -1.106e-3
5.656e+3, -1.108e-3
5.656e+3, -1.107e-3
5.656e+3, -1.105e-3
5.657e+3, -1.105e-3
5.657e+3, -1.105e-3
5.658e+3, -1.105e-3
5.658e+3, -1.104e-3
5.658e+3, -1.103e-3
5.659e+3, -1.101e-3
5.659e+3, -1.099e-3
5.660e+3, -1.101e-3
5.660e+3, -1.101e-3
5.660e+3, -1.100e-3
5.661e+3, -1.100e-3
5.661e+3, -1.098e-3
5.662e+3, -1.104e-3
5.662e+3, -1.102e-3
5.662e+3, -1.100e-3
5.663e+3, -1.101e-3
5.663e+3, -1.101e-3
5.664e+3, -1.099e-3
5.664e+3, -1.099e-3
5.664e+3, -1.099e-3
5.665e+3, -1.098e-3
5.665e+3, -1.096e-3
5.666e+3, -1.096e-3
5.666e+3, -1.094e-3
5.666e+3, -1.091e-3
5.667e+3, -1.095e-3
5.667e+3, -1.093e-3
5.668e+3, -1.098e-3
5.668e+3, -1.096e-3
5.668e+3, -1.094e-3
5.669e+3, -1.095e-3
5.669e+3, -1.094e-3
5.670e+3, -1.094e-3
5.670e+3, -1.094e-3
5.670e+3, -1.093e-3
5.671e+3, -1.093e-3
5.671e+3, -1.093e-3
5.672e+3, -1.090e-3
5.672e+3, -1.091e-3
5.672e+3, -1.090e-3
5.673e+3, -1.092e-3
5.673e+3, -1.091e-3
5.674e+3, -1.089e-3
5.674e+3, -1.087e-3
5.674e+3, -1.087e-3
5.675e+3, -1.085e-3
5.675e+3, -1.085e-3
5.676e+3, -1.085e-3
5.676e+3, -1.086e-3
5.676e+3, -1.086e-3
5.677e+3, -1.084e-3
5.677e+3, -1.083e-3
5.678e+3, -1.082e-3
5.678e+3, -1.082e-3
5.678e+3, -1.087e-3
5.679e+3, -1.086e-3
5.679e+3, -1.086e-3
5.680e+3, -1.083e-3
5.680e+3, -1.084e-3
5.680e+3, -1.085e-3
5.681e+3, -1.083e-3
5.681e+3, -1.082e-3
5.682e+3, -1.081e-3
5.682e+3, -1.081e-3
5.682e+3, -1.081e-3
5.683e+3, -1.080e-3
5.683e+3, -1.079e-3
5.684e+3, -1.078e-3
5.684e+3, -1.077e-3
5.684e+3, -1.076e-3
5.685e+3, -1.076e-3
5.685e+3, -1.076e-3
5.686e+3, -1.075e-3
5.686e+3, -1.073e-3
5.686e+3, -1.075e-3
5.687e+3, -1.072e-3
5.687e+3, -1.073e-3
5.688e+3, -1.071e-3
5.688e+3, -1.071e-3
5.688e+3, -1.070e-3
5.689e+3, -1.069e-3
5.689e+3, -1.069e-3
5.690e+3, -1.068e-3
5.690e+3, -1.070e-3
5.690e+3, -1.069e-3
5.691e+3, -1.068e-3
5.691e+3, -1.067e-3
5.692e+3, -1.070e-3
5.692e+3, -1.092e-3
5.692e+3, -1.094e-3
5.693e+3, -1.091e-3
5.693e+3, -1.090e-3
5.694e+3, -1.088e-3
5.694e+3, -1.088e-3
5.694e+3, -1.086e-3
5.695e+3, -1.085e-3
5.695e+3, -1.083e-3
5.696e+3, -1.082e-3
5.696e+3, -1.082e-3
5.696e+3, -1.084e-3
5.697e+3, -1.083e-3
5.697e+3, -1.086e-3
5.698e+3, -1.084e-3
5.698e+3, -1.084e-3
5.698e+3, -1.084e-3
5.699e+3, -1.083e-3
5.699e+3, -1.081e-3
5.700e+3, -1.081e-3
5.700e+3, -1.080e-3
5.700e+3, -1.080e-3
5.701e+3, -1.078e-3
5.701e+3, -1.077e-3
5.702e+3, -1.076e-3
5.702e+3, -1.075e-3
5.702e+3, -1.074e-3
5.703e+3, -1.073e-3
5.703e+3, -1.073e-3
5.704e+3, -1.071e-3
5.704e+3, -1.072e-3
5.704e+3, -1.070e-3
5.705e+3, -1.071e-3
5.705e+3, -1.069e-3
5.706e+3, -1.070e-3
5.706e+3, -1.067e-3
5.706e+3, -1.074e-3
5.707e+3, -1.075e-3
5.707e+3, -1.075e-3
5.708e+3, -1.074e-3
5.708e+3, -1.071e-3
5.708e+3, -1.073e-3
5.709e+3, -1.072e-3
5.709e+3, -1.072e-3
5.710e+3, -1.070e-3
5.710e+3, -1.070e-3
5.710e+3, -1.071e-3
5.711e+3, -1.069e-3
5.711e+3, -1.066e-3
5.712e+3, -1.065e-3
5.712e+3, -1.065e-3
5.712e+3, -1.064e-3
5.713e+3, -1.064e-3
5.713e+3, -1.062e-3
5.714e+3, -1.061e-3
5.714e+3, -1.060e-3
5.714e+3, -1.060e-3
5.715e+3, -1.060e-3
5.715e+3, -1.060e-3
5.716e+3, -1.058e-3
5.716e+3, -1.055e-3
5.716e+3, -1.057e-3
5.717e+3, -1.055e-3
5.717e+3, -1.055e-3
5.718e+3, -1.073e-3
5.718e+3, -1.070e-3
5.718e+3, -1.069e-3
5.719e+3, -1.069e-3
5.719e+3, -1.067e-3
5.720e+3, -1.068e-3
5.720e+3, -1.066e-3
5.720e+3, -1.064e-3
5.721e+3, -1.064e-3
5.721e+3, -1.066e-3
5.722e+3, -1.065e-3
5.722e+3, -1.064e-3
5.722e+3, -1.065e-3
5.723e+3, -1.063e-3
5.723e+3, -1.061e-3
5.724e+3, -1.060e-3
5.724e+3, -1.060e-3
5.724e+3, -1.117e-3
5.725e+3, -1.114e-3
5.725e+3, -1.115e-3
5.726e+3, -1.113e-3
5.726e+3, -1.112e-3
5.726e+3, -1.111e-3
5.727e+3, -1.110e-3
5.727e+3, -1.112e-3
5.728e+3, -1.110e-3
5.728e+3, -1.108e-3
5.728e+3, -1.107e-3
5.729e+3, -1.105e-3
5.729e+3, -1.107e-3
5.730e+3, -1.108e-3
5.730e+3, -1.105e-3
5.730e+3, -1.103e-3
5.731e+3, -1.106e-3
5.731e+3, -1.104e-3
5.732e+3, -1.105e-3
5.732e+3, -1.102e-3
5.732e+3, -1.103e-3
5.733e+3, -1.102e-3
5.733e+3, -1.101e-3
5.734e+3, -1.102e-3
5.734e+3, -1.099e-3
5.734e+3, -1.098e-3
5.735e+3, -1.097e-3
5.735e+3, -1.097e-3
5.736e+3, -1.099e-3
5.736e+3, -1.101e-3
5.736e+3, -1.101e-3
5.737e+3, -1.098e-3
5.737e+3, -1.097e-3
5.738e+3, -1.099e-3
5.738e+3, -1.099e-3
5.738e+3, -1.097e-3
5.739e+3, -1.097e-3
5.739e+3, -1.096e-3
5.740e+3, -1.097e-3
5.740e+3, -1.095e-3
5.740e+3, -1.095e-3
5.741e+3, -1.092e-3
5.741e+3, -1.092e-3
5.742e+3, -1.091e-3
5.742e+3, -1.092e-3
5.742e+3, -1.092e-3
5.743e+3, -1.091e-3
5.743e+3, -1.092e-3
5.744e+3, -1.090e-3
5.744e+3, -1.093e-3
5.744e+3, -1.091e-3
5.745e+3, -1.090e-3
5.745e+3, -1.090e-3
5.746e+3, -1.089e-3
5.746e+3, -1.089e-3
5.746e+3, -1.088e-3
5.747e+3, -1.087e-3
5.747e+3, -1.085e-3
5.748e+3, -1.085e-3
5.748e+3, -1.085e-3
5.748e+3, -1.084e-3
5.749e+3, -1.083e-3
5.749e+3, -1.083e-3
5.750e+3, -1.086e-3
5.750e+3, -1.085e-3
5.750e+3, -1.085e-3
5.751e+3, -1.083e-3
5.751e+3, -1.082e-3
5.752e+3, -1.093e-3
5.752e+3, -1.105e-3
5.752e+3, -1.103e-3
5.753e+3, -1.101e-3
5.753e+3, -1.102e-3
5.754e+3, -1.103e-3
5.754e+3, -1.103e-3
5.754e+3, -1.100e-3
5.755e+3, -1.101e-3
5.755e+3, -1.101e-3
5.756e+3, -1.100e-3
5.756e+3, -1.098e-3
5.756e+3, -1.099e-3
5.757e+3, -1.099e-3
5.757e+3, -1.099e-3
5.758e+3, -1.097e-3
5.758e+3, -1.097e-3
5.758e+3, -1.095e-3
5.759e+3, -1.095e-3
5.759e+3, -1.094e-3
5.760e+3, -1.092e-3
5.760e+3, -1.093e-3
5.760e+3, -1.094e-3
5.761e+3, -1.092e-3
5.761e+3, -1.095e-3
5.762e+3, -1.093e-3
5.762e+3, -1.092e-3
5.762e+3, -1.093e-3
5.763e+3, -1.091e-3
5.763e+3, -1.090e-3
5.764e+3, -1.089e-3
5.764e+3, -1.089e-3
5.764e+3, -1.089e-3
5.765e+3, -1.087e-3
5.765e+3, -1.086e-3
5.766e+3, -1.085e-3
5.766e+3, -1.093e-3
5.766e+3, -1.092e-3
5.767e+3, -1.090e-3
5.767e+3, -1.090e-3
5.768e+3, -1.089e-3
5.768e+3, -1.088e-3
5.768e+3, -1.087e-3
5.769e+3, -1.088e-3
5.769e+3, -1.086e-3
5.770e+3, -1.086e-3
5.770e+3, -1.084e-3
5.770e+3, -1.084e-3
5.771e+3, -1.086e-3
5.771e+3, -1.085e-3
5.772e+3, -1.086e-3
5.772e+3, -1.084e-3
5.772e+3, -1.083e-3
5.773e+3, -1.084e-3
5.773e+3, -1.084e-3
5.774e+3, -1.083e-3
5.774e+3, -1.082e-3
5.774e+3, -1.080e-3
5.775e+3, -1.080e-3
5.775e+3, -1.078e-3
5.776e+3, -1.078e-3
5.776e+3, -1.077e-3
5.776e+3, -1.076e-3
5.777e+3, -1.075e-3
5.777e+3, -1.075e-3
5.778e+3, -1.073e-3
5.778e+3, -1.073e-3
5.778e+3, -1.070e-3
5.779e+3, -1.071e-3
5.779e+3, -1.070e-3
5.780e+3, -1.069e-3
5.780e+3, -1.068e-3
5.780e+3, -1.069e-3
5.781e+3, -1.068e-3
5.781e+3, -1.068e-3
5.782e+3, -1.070e-3
5.782e+3, -1.068e-3
5.782e+3, -1.067e-3
5.783e+3, -1.067e-3
5.783e+3, -1.069e-3
5.784e+3, -1.069e-3
5.784e+3, -1.069e-3
5.784e+3, -1.067e-3
5.785e+3, -1.068e-3
5.785e+3, -1.070e-3
5.786e+3, -1.070e-3
5.786e+3, -1.069e-3
5.786e+3, -1.071e-3
5.787e+3, -1.070e-3
5.787e+3, -1.068e-3
5.788e+3, -1.071e-3
5.788e+3, -1.068e-3
5.788e+3, -1.069e-3
5.789e+3, -1.069e-3
5.789e+3, -1.071e-3
5.790e+3, -1.071e-3
5.790e+3, -1.104e-3
5.790e+3, -1.102e-3
5.791e+3, -1.101e-3
5.791e+3, -1.098e-3
5.792e+3, -1.102e-3
5.792e+3, -1.100e-3
5.793e+3, -1.109e-3
5.793e+3, -1.105e-3
5.793e+3, -1.103e-3
5.794e+3, -1.102e-3
5.794e+3, -1.102e-3
5.795e+3, -1.101e-3
5.795e+3, -1.102e-3
5.795e+3, -1.099e-3
5.796e+3, -1.102e-3
5.796e+3, -1.099e-3
5.797e+3, -1.096e-3
5.797e+3, -1.095e-3
5.797e+3, -1.095e-3
5.798e+3, -1.094e-3
5.798e+3, -1.093e-3
5.799e+3, -1.094e-3
5.799e+3, -1.094e-3
5.799e+3, -1.093e-3
5.800e+3, -1.093e-3
5.800e+3, -1.093e-3
5.801e+3, -1.091e-3
5.801e+3, -1.090e-3
5.801e+3, -1.090e-3
5.802e+3, -1.088e-3
5.802e+3, -1.088e-3
5.803e+3, -1.088e-3
5.803e+3, -1.086e-3
5.803e+3, -1.084e-3
5.804e+3, -1.084e-3
5.804e+3, -1.085e-3
5.805e+3, -1.085e-3
5.805e+3, -1.083e-3
5.805e+3, -1.081e-3
5.806e+3, -1.080e-3
5.806e+3, -1.080e-3
5.807e+3, -1.079e-3
5.807e+3, -1.078e-3
5.807e+3, -1.076e-3
5.808e+3, -1.076e-3
5.808e+3, -1.075e-3
5.809e+3, -1.075e-3
5.809e+3, -1.075e-3
5.809e+3, -1.072e-3
5.810e+3, -1.071e-3
5.810e+3, -1.070e-3
5.811e+3, -1.074e-3
5.811e+3, -1.077e-3
5.811e+3, -1.075e-3
5.812e+3, -1.074e-3
5.812e+3, -1.074e-3
5.813e+3, -1.071e-3
5.813e+3, -1.071e-3
5.813e+3, -1.070e-3
5.814e+3, -1.068e-3
5.814e+3, -1.068e-3
5.815e+3, -1.073e-3
5.815e+3, -1.073e-3
5.815e+3, -1.072e-3
5.816e+3, -1.069e-3
5.816e+3, -1.072e-3
5.817e+3, -1.070e-3
5.817e+3, -1.070e-3
5.817e+3, -1.068e-3
5.818e+3, -1.068e-3
5.818e+3, -1.068e-3
5.819e+3, -1.067e-3
5.819e+3, -1.066e-3
5.819e+3, -1.064e-3
5.820e+3, -1.065e-3
5.820e+3, -1.063e-3
5.821e+3, -1.062e-3
5.821e+3, -1.061e-3
5.821e+3, -1.062e-3
5.822e+3, -1.064e-3
5.822e+3, -1.062e-3
5.823e+3, -1.063e-3
5.823e+3, -1.062e-3
5.823e+3, -1.064e-3
5.824e+3, -1.063e-3
5.824e+3, -1.062e-3
5.825e+3, -1.062e-3
5.825e+3, -1.060e-3
5.825e+3, -1.060e-3
5.826e+3, -1.057e-3
5.826e+3, -1.057e-3
5.827e+3, -1.058e-3
5.827e+3, -1.057e-3
5.827e+3, -1.056e-3
5.828e+3, -1.056e-3
5.828e+3, -1.056e-3
5.829e+3, -1.054e-3
5.829e+3, -1.055e-3
5.829e+3, -1.055e-3
5.830e+3, -1.052e-3
5.830e+3, -1.052e-3
5.831e+3, -1.053e-3
5.831e+3, -1.053e-3
5.831e+3, -1.050e-3
5.832e+3, -1.051e-3
5.832e+3, -1.050e-3
5.833e+3, -1.049e-3
5.833e+3, -1.111e-3
5.833e+3, -1.106e-3
5.834e+3, -1.106e-3
5.834e+3, -1.105e-3
5.835e+3, -1.105e-3
5.835e+3, -1.103e-3
5.835e+3, -1.102e-3
5.836e+3, -1.101e-3
5.836e+3, -1.102e-3
5.837e+3, -1.101e-3
5.837e+3, -1.100e-3
5.837e+3, -1.099e-3
5.838e+3, -1.097e-3
5.838e+3, -1.097e-3
5.839e+3, -1.097e-3
5.839e+3, -1.096e-3
5.839e+3, -1.096e-3
5.840e+3, -1.095e-3
5.840e+3, -1.096e-3
5.841e+3, -1.095e-3
5.841e+3, -1.093e-3
5.841e+3, -1.092e-3
5.842e+3, -1.091e-3
5.842e+3, -1.090e-3
5.843e+3, -1.091e-3
5.843e+3, -1.093e-3
5.843e+3, -1.091e-3
5.844e+3, -1.090e-3
5.844e+3, -1.090e-3
5.845e+3, -1.089e-3
5.845e+3, -1.089e-3
5.845e+3, -1.088e-3
5.846e+3, -1.089e-3
5.846e+3, -1.087e-3
5.847e+3, -1.086e-3
5.847e+3, -1.085e-3
5.847e+3, -1.083e-3
5.848e+3, -1.085e-3
5.848e+3, -1.084e-3
5.849e+3, -1.087e-3
5.849e+3, -1.084e-3
5.849e+3, -1.084e-3
5.850e+3, -1.082e-3
5.850e+3, -1.080e-3
5.851e+3, -1.081e-3
5.851e+3, -1.082e-3
5.851e+3, -1.079e-3
5.852e+3, -1.078e-3
5.852e+3, -1.078e-3
5.853e+3, -1.079e-3
5.853e+3, -1.079e-3
5.853e+3, -1.077e-3
5.854e+3, -1.076e-3
5.854e+3, -1.076e-3
5.855e+3, -1.074e-3
5.855e+3, -1.073e-3
5.855e+3, -1.072e-3
5.856e+3, -1.074e-3
5.856e+3, -1.069e-3
5.857e+3, -1.070e-3
5.857e+3, -1.068e-3
5.857e+3, -1.070e-3
5.858e+3, -1.068e-3
5.858e+3, -1.067e-3
5.859e+3, -1.067e-3
5.859e+3, -1.073e-3
5.859e+3, -1.072e-3
5.860e+3, -1.073e-3
5.860e+3, -1.072e-3
5.861e+3, -1.073e-3
5.861e+3, -1.071e-3
5.861e+3, -1.070e-3
5.862e+3, -1.070e-3
5.862e+3, -1.070e-3
5.863e+3, -1.069e-3
5.863e+3, -1.069e-3
5.863e+3, -1.067e-3
5.864e+3, -1.076e-3
5.864e+3, -1.073e-3
5.865e+3, -1.075e-3
5.865e+3, -1.074e-3
5.865e+3, -1.073e-3
5.866e+3, -1.074e-3
5.866e+3, -1.072e-3
5.867e+3, -1.072e-3
5.867e+3, -1.071e-3
5.867e+3, -1.071e-3
5.868e+3, -1.069e-3
5.868e+3, -1.066e-3
5.869e+3, -1.067e-3
5.869e+3, -1.066e-3
5.869e+3, -1.066e-3
5.870e+3, -1.067e-3
5.870e+3, -1.064e-3
5.871e+3, -1.064e-3
5.871e+3, -1.066e-3
5.871e+3, -1.063e-3
5.872e+3, -1.062e-3
5.872e+3, -1.060e-3
5.873e+3, -1.060e-3
5.873e+3, -1.059e-3
5.873e+3, -1.057e-3
5.874e+3, -1.057e-3
5.874e+3, -1.057e-3
5.875e+3, -1.056e-3
5.875e+3, -1.055e-3
5.875e+3, -1.055e-3
5.876e+3, -1.054e-3
5.876e+3, -1.052e-3
5.877e+3, -1.051e-3
5.877e+3, -1.050e-3
5.877e+3, -1.052e-3
5.878e+3, -1.051e-3
5.878e+3, -1.052e-3
5.879e+3, -1.052e-3
5.879e+3, -1.051e-3
5.879e+3, -1.051e-3
5.880e+3, -1.050e-3
5.880e+3, -1.048e-3
5.881e+3, -1.048e-3
5.881e+3, -1.047e-3
5.881e+3, -1.050e-3
5.882e+3, -1.050e-3
5.882e+3, -1.049e-3
5.883e+3, -1.048e-3
5.883e+3, -1.047e-3
5.883e+3, -1.045e-3
5.884e+3, -1.043e-3
5.884e+3, -1.046e-3
5.885e+3, -1.048e-3
5.885e+3, -1.046e-3
5.885e+3, -1.045e-3
5.886e+3, -1.044e-3
5.886e+3, -1.043e-3
5.887e+3, -1.042e-3
5.887e+3, -1.041e-3
5.887e+3, -1.041e-3
5.888e+3, -1.040e-3
5.888e+3, -1.038e-3
5.889e+3, -1.038e-3
5.889e+3, -1.039e-3
5.889e+3, -1.038e-3
5.890e+3, -1.035e-3
5.890e+3, -1.036e-3
5.891e+3, -1.037e-3
5.891e+3, -1.036e-3
5.891e+3, -1.034e-3
5.892e+3, -1.033e-3
5.892e+3, -1.040e-3
5.893e+3, -1.040e-3
5.893e+3, -1.039e-3
5.893e+3, -1.053e-3
5.894e+3, -1.051e-3
5.894e+3, -1.090e-3
5.895e+3, -1.087e-3
5.895e+3, -1.084e-3
5.895e+3, -1.086e-3
5.896e+3, -1.085e-3
5.896e+3, -1.083e-3
5.897e+3, -1.082e-3
5.897e+3, -1.082e-3
5.897e+3, -1.080e-3
5.898e+3, -1.084e-3
5.898e+3, -1.080e-3
5.899e+3, -1.080e-3
5.899e+3, -1.080e-3
5.899e+3, -1.079e-3
5.900e+3, -1.078e-3
5.900e+3, -1.076e-3
5.901e+3, -1.075e-3
5.901e+3, -1.075e-3
5.901e+3, -1.073e-3
5.902e+3, -1.074e-3
5.902e+3, -1.073e-3
5.903e+3, -1.072e-3
5.903e+3, -1.071e-3
5.903e+3, -1.071e-3
5.904e+3, -1.068e-3
5.904e+3, -1.070e-3
5.905e+3, -1.070e-3
5.905e+3, -1.069e-3
5.905e+3, -1.069e-3
5.906e+3, -1.066e-3
5.906e+3, -1.067e-3
5.907e+3, -1.065e-3
5.907e+3, -1.065e-3
5.907e+3, -1.066e-3
5.908e+3, -1.066e-3
5.908e+3, -1.064e-3
5.909e+3, -1.065e-3
5.909e+3, -1.063e-3
5.909e+3, -1.062e-3
5.910e+3, -1.063e-3
5.910e+3, -1.061e-3
5.911e+3, -1.057e-3
5.911e+3, -1.057e-3
5.911e+3, -1.054e-3
5.912e+3, -1.052e-3
5.912e+3, -1.050e-3
5.913e+3, -1.048e-3
5.913e+3, -1.050e-3
5.913e+3, -1.049e-3
5.914e+3, -1.046e-3
5.914e+3, -1.052e-3
5.915e+3, -1.050e-3
5.915e+3, -1.048e-3
5.915e+3, -1.049e-3
5.916e+3, -1.047e-3
5.916e+3, -1.047e-3
5.917e+3, -1.051e-3
5.917e+3, -1.051e-3
5.917e+3, -1.051e-3
5.918e+3, -1.050e-3
5.918e+3, -1.049e-3
5.919e+3, -1.048e-3
5.919e+3, -1.046e-3
5.919e+3, -1.045e-3
5.920e+3, -1.047e-3
5.920e+3, -1.047e-3
5.921e+3, -1.046e-3
5.921e+3, -1.044e-3
5.921e+3, -1.044e-3
5.922e+3, -1.043e-3
5.922e+3, -1.043e-3
5.923e+3, -1.050e-3
5.923e+3, -1.048e-3
5.923e+3, -1.047e-3
5.924e+3, -1.046e-3
5.924e+3, -1.045e-3
5.925e+3, -1.127e-3
5.925e+3, -1.119e-3
5.925e+3, -1.115e-3
5.926e+3, -1.114e-3
5.926e+3, -1.114e-3
5.927e+3, -1.112e-3
5.927e+3, -1.114e-3
5.927e+3, -1.112e-3
5.928e+3, -1.111e-3
5.928e+3, -1.110e-3
5.929e+3, -1.110e-3
5.929e+3, -1.108e-3
5.929e+3, -1.107e-3
5.930e+3, -1.108e-3
5.930e+3, -1.105e-3
5.931e+3, -1.106e-3
5.931e+3, -1.105e-3
5.931e+3, -1.108e-3
5.932e+3, -1.107e-3
5.932e+3, -1.108e-3
5.933e+3, -1.106e-3
5.933e+3, -1.105e-3
5.933e+3, -1.105e-3
5.934e+3, -1.102e-3
5.934e+3, -1.103e-3
5.935e+3, -1.101e-3
5.935e+3, -1.100e-3
5.935e+3, -1.098e-3
5.936e+3, -1.097e-3
5.936e+3, -1.094e-3
5.937e+3, -1.096e-3
5.937e+3, -1.102e-3
5.937e+3, -1.104e-3
5.938e+3, -1.102e-3
5.938e+3, -1.101e-3
5.939e+3, -1.099e-3
5.939e+3, -1.099e-3
5.939e+3, -1.099e-3
5.940e+3, -1.097e-3
5.940e+3, -1.097e-3
5.941e+3, -1.093e-3
5.941e+3, -1.096e-3
5.941e+3, -1.094e-3
5.942e+3, -1.101e-3
5.942e+3, -1.100e-3
5.943e+3, -1.098e-3
5.943e+3, -1.098e-3
5.943e+3, -1.097e-3
5.944e+3, -1.096e-3
5.944e+3, -1.095e-3
5.945e+3, -1.093e-3
5.945e+3, -1.096e-3
5.945e+3, -1.093e-3
5.946e+3, -1.092e-3
5.946e+3, -1.093e-3
5.947e+3, -1.091e-3
5.947e+3, -1.091e-3
5.947e+3, -1.090e-3
5.948e+3, -1.090e-3
5.948e+3, -1.089e-3
5.949e+3, -1.088e-3
5.949e+3, -1.088e-3
5.949e+3, -1.086e-3
5.950e+3, -1.086e-3
5.950e+3, -1.086e-3
5.951e+3, -1.084e-3
5.951e+3, -1.083e-3
5.951e+3, -1.082e-3
5.952e+3, -1.086e-3
5.952e+3, -1.085e-3
5.953e+3, -1.086e-3
5.953e+3, -1.085e-3
5.953e+3, -1.085e-3
5.954e+3, -1.084e-3
5.954e+3, -1.085e-3
5.955e+3, -1.082e-3
5.955e+3, -1.083e-3
5.955e+3, -1.082e-3
5.956e+3, -1.080e-3
5.956e+3, -1.084e-3
5.957e+3, -1.082e-3
5.957e+3, -1.081e-3
5.957e+3, -1.080e-3
5.958e+3, -1.081e-3
5.958e+3, -1.079e-3
5.959e+3, -1.078e-3
5.959e+3, -1.079e-3
5.959e+3, -1.075e-3
5.960e+3, -1.079e-3
5.960e+3, -1.079e-3
5.961e+3, -1.077e-3
5.961e+3, -1.078e-3
5.961e+3, -1.077e-3
5.962e+3, -1.078e-3
5.962e+3, -1.076e-3
5.963e+3, -1.073e-3
5.963e+3, -1.075e-3
5.963e+3, -1.073e-3
5.964e+3, -1.073e-3
5.964e+3, -1.071e-3
5.965e+3, -1.070e-3
5.965e+3, -1.070e-3
5.965e+3, -1.070e-3
5.966e+3, -1.069e-3
5.966e+3, -1.067e-3
5.967e+3, -1.065e-3
5.967e+3, -1.066e-3
5.967e+3, -1.064e-3
5.968e+3, -1.064e-3
5.968e+3, -1.063e-3
5.969e+3, -1.067e-3
5.969e+3, -1.068e-3
5.969e+3, -1.066e-3
5.970e+3, -1.065e-3
5.970e+3, -1.066e-3
5.971e+3, -1.065e-3
5.971e+3, -1.065e-3
5.971e+3, -1.065e-3
5.972e+3, -1.064e-3
5.972e+3, -1.064e-3
5.973e+3, -1.062e-3
5.973e+3, -1.060e-3
5.973e+3, -1.062e-3
5.974e+3, -1.059e-3
5.974e+3, -1.059e-3
5.975e+3, -1.060e-3
5.975e+3, -1.059e-3
5.975e+3, -1.057e-3
5.976e+3, -1.059e-3
5.976e+3, -1.059e-3
5.977e+3, -1.057e-3
5.977e+3, -1.057e-3
5.977e+3, -1.056e-3
5.978e+3, -1.054e-3
5.978e+3, -1.055e-3
5.979e+3, -1.055e-3
5.979e+3, -1.053e-3
5.979e+3, -1.052e-3
5.980e+3, -1.051e-3
5.980e+3, -1.051e-3
5.981e+3, -1.050e-3
5.981e+3, -1.050e-3
5.981e+3, -1.048e-3
5.982e+3, -1.047e-3
5.982e+3, -1.047e-3
5.983e+3, -1.048e-3
5.983e+3, -1.050e-3
5.983e+3, -1.048e-3
5.984e+3, -1.047e-3
5.984e+3, -1.046e-3
5.985e+3, -1.045e-3
5.985e+3, -1.045e-3
5.985e+3, -1.045e-3
5.986e+3, -1.043e-3
5.986e+3, -1.041e-3
5.987e+3, -1.043e-3
5.987e+3, -1.044e-3
5.987e+3, -1.044e-3
5.988e+3, -1.058e-3
5.988e+3, -1.055e-3
5.989e+3, -1.053e-3
5.989e+3, -1.053e-3
5.989e+3, -1.053e-3
5.990e+3, -1.054e-3
5.990e+3, -1.055e-3
5.991e+3, -1.054e-3
5.991e+3, -1.055e-3
5.991e+3, -1.053e-3
5.992e+3, -1.055e-3
5.992e+3, -1.073e-3
5.993e+3, -1.069e-3
5.993e+3, -1.067e-3
5.993e+3, -1.071e-3
5.994e+3, -1.071e-3
5.994e+3, -1.071e-3
5.995e+3, -1.070e-3
5.995e+3, -1.072e-3
5.995e+3, -1.104e-3
5.996e+3, -1.103e-3
5.996e+3, -1.101e-3
5.997e+3, -1.099e-3
5.997e+3, -1.099e-3
5.998e+3, -1.098e-3
5.998e+3, -1.097e-3
5.998e+3, -1.098e-3
5.999e+3, -1.098e-3
5.999e+3, -1.096e-3
6.000e+3, -1.094e-3
6.000e+3, -1.095e-3
6.000e+3, -1.094e-3
6.001e+3, -1.093e-3
6.001e+3, -1.090e-3
6.002e+3, -1.089e-3
6.002e+3, -1.088e-3
6.002e+3, -1.089e-3
6.003e+3, -1.088e-3
6.003e+3, -1.086e-3
6.004e+3, -1.086e-3
6.004e+3, -1.086e-3
6.004e+3, -1.082e-3
6.005e+3, -1.083e-3
6.005e+3, -1.084e-3
6.006e+3, -1.084e-3
6.006e+3, -1.082e-3
6.006e+3, -1.080e-3
6.007e+3, -1.079e-3
6.007e+3, -1.076e-3
6.008e+3, -1.074e-3
6.008e+3, -1.081e-3
6.008e+3, -1.077e-3
6.009e+3, -1.078e-3
6.009e+3, -1.082e-3
6.010e+3, -1.080e-3
6.010e+3, -1.077e-3
6.010e+3, -1.077e-3
6.011e+3, -1.077e-3
6.011e+3, -1.076e-3
6.012e+3, -1.074e-3
6.012e+3, -1.073e-3
6.012e+3, -1.072e-3
6.013e+3, -1.071e-3
6.013e+3, -1.070e-3
6.014e+3, -1.069e-3
6.014e+3, -1.068e-3
6.014e+3, -1.070e-3
6.015e+3, -1.069e-3
6.015e+3, -1.068e-3
6.016e+3, -1.068e-3
6.016e+3, -1.069e-3
6.016e+3, -1.070e-3
6.017e+3, -1.070e-3
6.017e+3, -1.069e-3
6.018e+3, -1.068e-3
6.018e+3, -1.066e-3
6.018e+3, -1.066e-3
6.019e+3, -1.065e-3
6.019e+3, -1.062e-3
6.020e+3, -1.061e-3
6.020e+3, -1.061e-3
6.020e+3, -1.059e-3
6.021e+3, -1.057e-3
6.021e+3, -1.056e-3
6.022e+3, -1.057e-3
6.022e+3, -1.054e-3
6.022e+3, -1.055e-3
6.023e+3, -1.053e-3
6.023e+3, -1.053e-3
6.024e+3, -1.051e-3
6.024e+3, -1.054e-3
6.024e+3, -1.052e-3
6.025e+3, -1.054e-3
6.025e+3, -1.051e-3
6.026e+3, -1.052e-3
6.026e+3, -1.059e-3
6.026e+3, -1.057e-3
6.027e+3, -1.057e-3
6.027e+3, -1.057e-3
6.028e+3, -1.054e-3
6.028e+3, -1.053e-3
6.028e+3, -1.053e-3
6.029e+3, -1.053e-3
6.029e+3, -1.052e-3
6.030e+3, -1.051e-3
6.030e+3, -1.051e-3
6.030e+3, -1.050e-3
6.031e+3, -1.048e-3
6.031e+3, -1.050e-3
6.032e+3, -1.049e-3
6.032e+3, -1.048e-3
6.032e+3, -1.047e-3
6.033e+3, -1.047e-3
6.033e+3, -1.044e-3
6.034e+3, -1.045e-3
6.034e+3, -1.043e-3
6.034e+3, -1.043e-3
6.035e+3, -1.042e-3
6.035e+3, -1.041e-3
6.036e+3, -1.040e-3
6.036e+3, -1.041e-3
6.036e+3, -1.039e-3
6.037e+3, -1.040e-3
6.037e+3, -1.050e-3
6.038e+3, -1.100e-3
6.038e+3, -1.097e-3
6.038e+3, -1.095e-3
6.039e+3, -1.093e-3
6.039e+3, -1.092e-3
6.040e+3, -1.091e-3
6.040e+3, -1.092e-3
6.040e+3, -1.090e-3
6.041e+3, -1.093e-3
6.041e+3, -1.092e-3
6.042e+3, -1.094e-3
6.042e+3, -1.090e-3
6.042e+3, -1.092e-3
6.043e+3, -1.091e-3
6.043e+3, -1.093e-3
6.044e+3, -1.091e-3
6.044e+3, -1.093e-3
6.044e+3, -1.091e-3
6.045e+3, -1.089e-3
6.045e+3, -1.090e-3
6.046e+3, -1.089e-3
6.046e+3, -1.088e-3
6.046e+3, -1.087e-3
6.047e+3, -1.088e-3
6.047e+3, -1.087e-3
6.048e+3, -1.087e-3
6.048e+3, -1.086e-3
6.048e+3, -1.087e-3
6.049e+3, -1.086e-3
6.049e+3, -1.084e-3
6.050e+3, -1.084e-3
6.050e+3, -1.083e-3
6.050e+3, -1.082e-3
6.051e+3, -1.081e-3
6.051e+3, -1.083e-3
6.052e+3, -1.081e-3
6.052e+3, -1.079e-3
6.052e+3, -1.079e-3
6.053e+3, -1.079e-3
6.053e+3, -1.078e-3
6.054e+3, -1.079e-3
6.054e+3, -1.078e-3
6.054e+3, -1.077e-3
6.055e+3, -1.076e-3
6.055e+3, -1.076e-3
6.056e+3, -1.075e-3
6.056e+3, -1.075e-3
6.056e+3, -1.076e-3
6.057e+3, -1.073e-3
6.057e+3, -1.086e-3
6.058e+3, -1.085e-3
6.058e+3, -1.083e-3
6.058e+3, -1.082e-3
6.059e+3, -1.081e-3
6.059e+3, -1.081e-3
6.060e+3, -1.079e-3
6.060e+3, -1.078e-3
6.060e+3, -1.079e-3
6.061e+3, -1.080e-3
6.061e+3, -1.078e-3
6.062e+3, -1.077e-3
6.062e+3, -1.076e-3
6.062e+3, -1.076e-3
6.063e+3, -1.075e-3
6.063e+3, -1.074e-3
6.064e+3, -1.072e-3
6.064e+3, -1.072e-3
6.064e+3, -1.071e-3
6.065e+3, -1.070e-3
6.065e+3, -1.069e-3
6.066e+3, -1.069e-3
6.066e+3, -1.068e-3
6.066e+3, -1.067e-3
6.067e+3, -1.066e-3
6.067e+3, -1.064e-3
6.068e+3, -1.063e-3
6.068e+3, -1.062e-3
6.068e+3, -1.063e-3
6.069e+3, -1.063e-3
6.069e+3, -1.061e-3
6.070e+3, -1.060e-3
6.070e+3, -1.060e-3
6.070e+3, -1.060e-3
6.071e+3, -1.060e-3
6.071e+3, -1.059e-3
6.072e+3, -1.063e-3
6.072e+3, -1.063e-3
6.072e+3, -1.063e-3
6.073e+3, -1.060e-3
6.073e+3, -1.062e-3
6.074e+3, -1.060e-3
6.074e+3, -1.058e-3
6.074e+3, -1.058e-3
6.075e+3, -1.058e-3
6.075e+3, -1.056e-3
6.076e+3, -1.057e-3
6.076e+3, -1.056e-3
6.076e+3, -1.055e-3
6.077e+3, -1.054e-3
6.077e+3, -1.055e-3
6.078e+3, -1.055e-3
6.078e+3, -1.058e-3
6.078e+3, -1.056e-3
6.079e+3, -1.056e-3
6.079e+3, -1.055e-3
6.080e+3, -1.056e-3
6.080e+3, -1.054e-3
6.080e+3, -1.056e-3
6.081e+3, -1.054e-3
6.081e+3, -1.054e-3
6.082e+3, -1.053e-3
6.082e+3, -1.051e-3
6.082e+3, -1.050e-3
6.083e+3, -1.062e-3
6.083e+3, -1.062e-3
6.084e+3, -1.061e-3
6.084e+3, -1.061e-3
6.084e+3, -1.060e-3
6.085e+3, -1.059e-3
6.085e+3, -1.060e-3
6.086e+3, -1.059e-3
6.086e+3, -1.059e-3
6.086e+3, -1.085e-3
6.087e+3, -1.083e-3
6.087e+3, -1.080e-3
6.088e+3, -1.078e-3
6.088e+3, -1.076e-3
6.088e+3, -1.075e-3
6.089e+3, -1.076e-3
6.089e+3, -1.077e-3
6.090e+3, -1.075e-3
6.090e+3, -1.073e-3
6.090e+3, -1.072e-3
6.091e+3, -1.074e-3
6.091e+3, -1.072e-3
6.092e+3, -1.070e-3
6.092e+3, -1.069e-3
6.092e+3, -1.070e-3
6.093e+3, -1.067e-3
6.093e+3, -1.067e-3
6.094e+3, -1.067e-3
6.094e+3, -1.065e-3
6.094e+3, -1.064e-3
6.095e+3, -1.064e-3
6.095e+3, -1.065e-3
6.096e+3, -1.063e-3
6.096e+3, -1.061e-3
6.096e+3, -1.059e-3
6.097e+3, -1.059e-3
6.097e+3, -1.057e-3
6.098e+3, -1.060e-3
6.098e+3, -1.058e-3
6.098e+3, -1.056e-3
6.099e+3, -1.054e-3
6.099e+3, -1.054e-3
6.100e+3, -1.055e-3
6.100e+3, -1.053e-3
6.100e+3, -1.053e-3
6.101e+3, -1.051e-3
6.101e+3, -1.053e-3
6.102e+3, -1.052e-3
6.102e+3, -1.049e-3
6.102e+3, -1.049e-3
6.103e+3, -1.047e-3
6.103e+3, -1.048e-3
6.104e+3, -1.048e-3
6.104e+3, -1.045e-3
6.104e+3, -1.047e-3
6.105e+3, -1.054e-3
6.105e+3, -1.052e-3
6.106e+3, -1.051e-3
6.106e+3, -1.050e-3
6.106e+3, -1.050e-3
6.107e+3, -1.048e-3
6.107e+3, -1.051e-3
6.108e+3, -1.048e-3
6.108e+3, -1.047e-3
6.108e+3, -1.048e-3
6.109e+3, -1.046e-3
6.109e+3, -1.047e-3
6.110e+3, -1.045e-3
6.110e+3, -1.045e-3
6.110e+3, -1.042e-3
6.111e+3, -1.041e-3
6.111e+3, -1.040e-3
6.112e+3, -1.040e-3
6.112e+3, -1.038e-3
6.112e+3, -1.042e-3
6.113e+3, -1.053e-3
6.113e+3, -1.051e-3
6.114e+3, -1.049e-3
6.114e+3, -1.049e-3
6.114e+3, -1.047e-3
6.115e+3, -1.046e-3
6.115e+3, -1.045e-3
6.116e+3, -1.044e-3
6.116e+3, -1.044e-3
6.116e+3, -1.043e-3
6.117e+3, -1.041e-3
6.117e+3, -1.040e-3
6.118e+3, -1.043e-3
6.118e+3, -1.041e-3
6.118e+3, -1.039e-3
6.119e+3, -1.041e-3
6.119e+3, -1.039e-3
6.120e+3, -1.038e-3
6.120e+3, -1.045e-3
6.120e+3, -1.044e-3
6.121e+3, -1.042e-3
6.121e+3, -1.040e-3
6.122e+3, -1.041e-3
6.122e+3, -1.044e-3
6.122e+3, -1.042e-3
6.123e+3, -1.040e-3
6.123e+3, -1.039e-3
6.124e+3, -1.039e-3
6.124e+3, -1.088e-3
6.124e+3, -1.083e-3
6.125e+3, -1.080e-3
6.125e+3, -1.080e-3
6.126e+3, -1.080e-3
6.126e+3, -1.081e-3
6.126e+3, -1.084e-3
6.127e+3, -1.083e-3
6.127e+3, -1.082e-3
6.128e+3, -1.083e-3
6.128e+3, -1.081e-3
6.128e+3, -1.079e-3
6.129e+3, -1.079e-3
6.129e+3, -1.077e-3
6.130e+3, -1.080e-3
6.130e+3, -1.078e-3
6.130e+3, -1.078e-3
6.131e+3, -1.077e-3
6.131e+3, -1.076e-3
6.132e+3, -1.075e-3
6.132e+3, -1.074e-3
6.132e+3, -1.074e-3
6.133e+3, -1.073e-3
6.133e+3, -1.074e-3
6.134e+3, -1.072e-3
6.134e+3, -1.071e-3
6.134e+3, -1.069e-3
6.135e+3, -1.069e-3
6.135e+3, -1.069e-3
6.136e+3, -1.073e-3
6.136e+3, -1.073e-3
6.136e+3, -1.071e-3
6.137e+3, -1.070e-3
6.137e+3, -1.069e-3
6.138e+3, -1.070e-3
6.138e+3, -1.069e-3
6.138e+3, -1.068e-3
6.139e+3, -1.066e-3
6.139e+3, -1.068e-3
6.140e+3, -1.067e-3
6.140e+3, -1.069e-3
6.140e+3, -1.067e-3
6.141e+3, -1.067e-3
6.141e+3, -1.066e-3
6.142e+3, -1.067e-3
6.142e+3, -1.066e-3
6.142e+3, -1.065e-3
6.143e+3, -1.065e-3
6.143e+3, -1.065e-3
6.144e+3, -1.065e-3
6.144e+3, -1.061e-3
6.144e+3, -1.062e-3
6.145e+3, -1.061e-3
6.145e+3, -1.059e-3
6.146e+3, -1.064e-3
6.146e+3, -1.064e-3
6.146e+3, -1.063e-3
6.147e+3, -1.061e-3
6.147e+3, -1.061e-3
6.148e+3, -1.060e-3
6.148e+3, -1.059e-3
6.148e+3, -1.060e-3
6.149e+3, -1.061e-3
6.149e+3, -1.061e-3
6.150e+3, -1.060e-3
6.150e+3, -1.060e-3
6.150e+3, -1.060e-3
6.151e+3, -1.057e-3
6.151e+3, -1.056e-3
6.152e+3, -1.056e-3
6.152e+3, -1.056e-3
6.152e+3, -1.054e-3
6.153e+3, -1.053e-3
6.153e+3, -1.053e-3
6.154e+3, -1.054e-3
6.154e+3, -1.053e-3
6.154e+3, -1.053e-3
6.155e+3, -1.050e-3
6.155e+3, -1.050e-3
6.156e+3, -1.048e-3
6.156e+3, -1.047e-3
6.156e+3, -1.045e-3
6.157e+3, -1.044e-3
6.157e+3, -1.048e-3
6.158e+3, -1.052e-3
6.158e+3, -1.051e-3
6.158e+3, -1.049e-3
6.159e+3, -1.050e-3
6.159e+3, -1.048e-3
6.160e+3, -1.052e-3
6.160e+3, -1.050e-3
6.160e+3, -1.050e-3
6.161e+3, -1.049e-3
6.161e+3, -1.048e-3
6.162e+3, -1.048e-3
6.162e+3, -1.048e-3
6.162e+3, -1.048e-3
6.163e+3, -1.046e-3
6.163e+3, -1.047e-3
6.164e+3, -1.046e-3
6.164e+3, -1.045e-3
6.164e+3, -1.043e-3
6.165e+3, -1.041e-3
6.165e+3, -1.043e-3
6.166e+3, -1.042e-3
6.166e+3, -1.042e-3
6.166e+3, -1.041e-3
6.167e+3, -1.041e-3
6.167e+3, -1.040e-3
6.168e+3, -1.040e-3
6.168e+3, -1.042e-3
6.168e+3, -1.039e-3
6.169e+3, -1.039e-3
6.169e+3, -1.038e-3
6.170e+3, -1.037e-3
6.170e+3, -1.038e-3
6.170e+3, -1.036e-3
6.171e+3, -1.035e-3
6.171e+3, -1.036e-3
6.172e+3, -1.037e-3
6.172e+3, -1.035e-3
6.172e+3, -1.036e-3
6.173e+3, -1.034e-3
6.173e+3, -1.032e-3
6.174e+3, -1.031e-3
6.174e+3, -1.030e-3
6.174e+3, -1.032e-3
6.175e+3, -1.030e-3
6.175e+3, -1.030e-3
6.176e+3, -1.029e-3
6.176e+3, -1.034e-3
6.176e+3, -1.053e-3
6.177e+3, -1.060e-3
6.177e+3, -1.061e-3
6.178e+3, -1.059e-3
6.178e+3, -1.060e-3
6.178e+3, -1.058e-3
6.179e+3, -1.056e-3
6.179e+3, -1.057e-3
6.180e+3, -1.056e-3
6.180e+3, -1.054e-3
6.180e+3, -1.052e-3
6.181e+3, -1.052e-3
6.181e+3, -1.050e-3
6.182e+3, -1.049e-3
6.182e+3, -1.047e-3
6.182e+3, -1.048e-3
6.183e+3, -1.087e-3
6.183e+3, -1.081e-3
6.184e+3, -1.079e-3
6.184e+3, -1.078e-3
6.184e+3, -1.077e-3
6.185e+3, -1.077e-3
6.185e+3, -1.077e-3
6.186e+3, -1.076e-3
6.186e+3, -1.077e-3
6.186e+3, -1.075e-3
6.187e+3, -1.074e-3
6.187e+3, -1.072e-3
6.188e+3, -1.071e-3
6.188e+3, -1.071e-3
6.188e+3, -1.070e-3
6.189e+3, -1.069e-3
6.189e+3, -1.068e-3
6.190e+3, -1.068e-3
6.190e+3, -1.068e-3
6.190e+3, -1.070e-3
6.191e+3, -1.068e-3
6.191e+3, -1.068e-3
6.192e+3, -1.066e-3
6.192e+3, -1.076e-3
6.192e+3, -1.100e-3
6.193e+3, -1.098e-3
6.193e+3, -1.096e-3
6.194e+3, -1.097e-3
6.194e+3, -1.094e-3
6.194e+3, -1.094e-3
6.195e+3, -1.093e-3
6.195e+3, -1.092e-3
6.196e+3, -1.091e-3
6.196e+3, -1.091e-3
6.196e+3, -1.089e-3
6.197e+3, -1.090e-3
6.197e+3, -1.095e-3
6.198e+3, -1.095e-3
6.198e+3, -1.093e-3
6.198e+3, -1.094e-3
6.199e+3, -1.093e-3
6.199e+3, -1.091e-3
6.200e+3, -1.091e-3
6.200e+3, -1.091e-3
6.200e+3, -1.098e-3
6.201e+3, -1.095e-3
6.201e+3, -1.094e-3
6.202e+3, -1.096e-3
6.202e+3, -1.096e-3
6.203e+3, -1.095e-3
6.203e+3, -1.093e-3
6.203e+3, -1.093e-3
6.204e+3, -1.093e-3
6.204e+3, -1.093e-3
6.205e+3, -1.092e-3
6.205e+3, -1.094e-3
6.205e+3, -1.092e-3
6.206e+3, -1.089e-3
6.206e+3, -1.089e-3
6.207e+3, -1.087e-3
6.207e+3, -1.087e-3
6.207e+3, -1.087e-3
6.208e+3, -1.088e-3
6.208e+3, -1.086e-3
6.209e+3, -1.087e-3
6.209e+3, -1.087e-3
6.209e+3, -1.085e-3
6.210e+3, -1.084e-3
6.210e+3, -1.083e-3
6.211e+3, -1.083e-3
6.211e+3, -1.082e-3
6.211e+3, -1.081e-3
6.212e+3, -1.081e-3
6.212e+3, -1.080e-3
6.213e+3, -1.079e-3
6.213e+3, -1.078e-3
6.213e+3, -1.076e-3
6.214e+3, -1.076e-3
6.214e+3, -1.076e-3
6.215e+3, -1.076e-3
6.215e+3, -1.074e-3
6.215e+3, -1.073e-3
6.216e+3, -1.072e-3
6.216e+3, -1.073e-3
6.217e+3, -1.073e-3
6.217e+3, -1.069e-3
6.217e+3, -1.071e-3
6.218e+3, -1.069e-3
6.218e+3, -1.069e-3
6.219e+3, -1.070e-3
6.219e+3, -1.075e-3
6.219e+3, -1.080e-3
6.220e+3, -1.079e-3
6.220e+3, -1.078e-3
6.221e+3, -1.095e-3
6.221e+3, -1.092e-3
6.221e+3, -1.093e-3
6.222e+3, -1.092e-3
6.222e+3, -1.091e-3
6.223e+3, -1.090e-3
6.223e+3, -1.090e-3
6.223e+3, -1.088e-3
6.224e+3, -1.088e-3
6.224e+3, -1.088e-3
6.225e+3, -1.088e-3
6.225e+3, -1.085e-3
6.225e+3, -1.087e-3
6.226e+3, -1.085e-3
6.226e+3, -1.083e-3
6.227e+3, -1.084e-3
6.227e+3, -1.082e-3
6.227e+3, -1.087e-3
6.228e+3, -1.084e-3
6.228e+3, -1.082e-3
6.229e+3, -1.083e-3
6.229e+3, -1.082e-3
6.229e+3, -1.079e-3
6.230e+3, -1.079e-3
6.230e+3, -1.080e-3
6.231e+3, -1.081e-3
6.231e+3, -1.081e-3
6.231e+3, -1.080e-3
6.232e+3, -1.079e-3
6.232e+3, -1.079e-3
6.233e+3, -1.079e-3
6.233e+3, -1.077e-3
6.233e+3, -1.076e-3
6.234e+3, -1.075e-3
6.234e+3, -1.075e-3
6.235e+3, -1.072e-3
6.235e+3, -1.073e-3
6.235e+3, -1.072e-3
6.236e+3, -1.071e-3
6.236e+3, -1.070e-3
6.237e+3, -1.069e-3
6.237e+3, -1.071e-3
6.237e+3, -1.070e-3
6.238e+3, -1.068e-3
6.238e+3, -1.068e-3
6.239e+3, -1.066e-3
6.239e+3, -1.066e-3
6.239e+3, -1.064e-3
6.240e+3, -1.064e-3
6.240e+3, -1.063e-3
6.241e+3, -1.062e-3
6.241e+3, -1.065e-3
6.241e+3, -1.067e-3
6.242e+3, -1.066e-3
6.242e+3, -1.067e-3
6.243e+3, -1.066e-3
6.243e+3, -1.064e-3
6.243e+3, -1.063e-3
6.244e+3, -1.064e-3
6.244e+3, -1.063e-3
6.245e+3, -1.062e-3
6.245e+3, -1.060e-3
6.245e+3, -1.059e-3
6.246e+3, -1.059e-3
6.246e+3, -1.056e-3
6.247e+3, -1.057e-3
6.247e+3, -1.057e-3
6.247e+3, -1.057e-3
6.248e+3, -1.059e-3
6.248e+3, -1.063e-3
6.249e+3, -1.060e-3
6.249e+3, -1.076e-3
6.249e+3, -1.091e-3
6.250e+3, -1.088e-3
6.250e+3, -1.088e-3
6.251e+3, -1.087e-3
6.251e+3, -1.086e-3
6.251e+3, -1.085e-3
6.252e+3, -1.086e-3
6.252e+3, -1.084e-3
6.253e+3, -1.082e-3
6.253e+3, -1.082e-3
6.253e+3, -1.082e-3
6.254e+3, -1.081e-3
6.254e+3, -1.081e-3
6.255e+3, -1.081e-3
6.255e+3, -1.080e-3
6.255e+3, -1.076e-3
6.256e+3, -1.079e-3
6.256e+3, -1.077e-3
6.257e+3, -1.077e-3
6.257e+3, -1.077e-3
6.257e+3, -1.075e-3
6.258e+3, -1.075e-3
6.258e+3, -1.073e-3
6.259e+3, -1.073e-3
6.259e+3, -1.075e-3
6.259e+3, -1.073e-3
6.260e+3, -1.073e-3
6.260e+3, -1.073e-3
6.261e+3, -1.072e-3
6.261e+3, -1.071e-3
6.261e+3, -1.072e-3
6.262e+3, -1.070e-3
6.262e+3, -1.070e-3
6.263e+3, -1.070e-3
6.263e+3, -1.069e-3
6.263e+3, -1.070e-3
6.264e+3, -1.069e-3
6.264e+3, -1.071e-3
6.265e+3, -1.069e-3
6.265e+3, -1.069e-3
6.265e+3, -1.071e-3
6.266e+3, -1.068e-3
6.266e+3, -1.105e-3
6.267e+3, -1.102e-3
6.267e+3, -1.100e-3
6.267e+3, -1.098e-3
6.268e+3, -1.097e-3
6.268e+3, -1.095e-3
6.269e+3, -1.097e-3
6.269e+3, -1.097e-3
6.269e+3, -1.097e-3
6.270e+3, -1.095e-3
6.270e+3, -1.094e-3
6.271e+3, -1.092e-3
6.271e+3, -1.091e-3
6.271e+3, -1.089e-3
6.272e+3, -1.095e-3
6.272e+3, -1.096e-3
6.273e+3, -1.094e-3
6.273e+3, -1.093e-3
6.273e+3, -1.093e-3
6.274e+3, -1.093e-3
6.274e+3, -1.091e-3
6.275e+3, -1.092e-3
6.275e+3, -1.090e-3
6.275e+3, -1.090e-3
6.276e+3, -1.089e-3
6.276e+3, -1.088e-3
6.277e+3, -1.087e-3
6.277e+3, -1.085e-3
6.277e+3, -1.083e-3
6.278e+3, -1.084e-3
6.278e+3, -1.082e-3
6.279e+3, -1.080e-3
6.279e+3, -1.079e-3
6.279e+3, -1.077e-3
6.280e+3, -1.076e-3
6.280e+3, -1.082e-3
6.281e+3, -1.080e-3
6.281e+3, -1.080e-3
6.281e+3, -1.079e-3
6.282e+3, -1.081e-3
6.282e+3, -1.080e-3
6.283e+3, -1.079e-3
6.283e+3, -1.078e-3
6.283e+3, -1.077e-3
6.284e+3, -1.077e-3
6.284e+3, -1.075e-3
6.285e+3, -1.074e-3
6.285e+3, -1.074e-3
6.285e+3, -1.073e-3
6.286e+3, -1.092e-3
6.286e+3, -1.090e-3
6.287e+3, -1.088e-3
6.287e+3, -1.085e-3
6.287e+3, -1.085e-3
6.288e+3, -1.085e-3
6.288e+3, -1.084e-3
6.289e+3, -1.082e-3
6.289e+3, -1.083e-3
6.289e+3, -1.081e-3
6.290e+3, -1.080e-3
6.290e+3, -1.080e-3
6.291e+3, -1.080e-3
6.291e+3, -1.080e-3
6.291e+3, -1.078e-3
6.292e+3, -1.079e-3
6.292e+3, -1.078e-3
6.293e+3, -1.078e-3
6.293e+3, -1.076e-3
6.293e+3, -1.075e-3
6.294e+3, -1.073e-3
6.294e+3, -1.086e-3
6.295e+3, -1.092e-3
6.295e+3, -1.092e-3
6.295e+3, -1.093e-3
6.296e+3, -1.093e-3
6.296e+3, -1.094e-3
6.297e+3, -1.092e-3
6.297e+3, -1.092e-3
6.297e+3, -1.092e-3
6.298e+3, -1.092e-3
6.298e+3, -1.091e-3
6.299e+3, -1.088e-3
6.299e+3, -1.092e-3
6.299e+3, -1.090e-3
6.300e+3, -1.088e-3
6.300e+3, -1.086e-3
6.301e+3, -1.089e-3
6.301e+3, -1.087e-3
6.301e+3, -1.085e-3
6.302e+3, -1.084e-3
6.302e+3, -1.081e-3
6.303e+3, -1.084e-3
6.303e+3, -1.086e-3
6.303e+3, -1.083e-3
6.304e+3, -1.080e-3
6.304e+3, -1.079e-3
6.305e+3, -1.078e-3
6.305e+3, -1.078e-3
6.305e+3, -1.076e-3
6.306e+3, -1.078e-3
6.306e+3, -1.076e-3
6.307e+3, -1.075e-3
6.307e+3, -1.073e-3
6.307e+3, -1.074e-3
6.308e+3, -1.073e-3
6.308e+3, -1.071e-3
6.309e+3, -1.075e-3
6.309e+3, -1.073e-3
6.309e+3, -1.072e-3
6.310e+3, -1.074e-3
6.310e+3, -1.073e-3
6.311e+3, -1.072e-3
6.311e+3, -1.071e-3
6.311e+3, -1.072e-3
6.312e+3, -1.071e-3
6.312e+3, -1.070e-3
6.313e+3, -1.070e-3
6.313e+3, -1.067e-3
6.313e+3, -1.068e-3
6.314e+3, -1.066e-3
6.314e+3, -1.066e-3
6.315e+3, -1.064e-3
6.315e+3, -1.064e-3
6.315e+3, -1.064e-3
6.316e+3, -1.063e-3
6.316e+3, -1.086e-3
6.317e+3, -1.094e-3
6.317e+3, -1.092e-3
6.317e+3, -1.090e-3
6.318e+3, -1.090e-3
6.318e+3, -1.089e-3
6.319e+3, -1.088e-3
6.319e+3, -1.088e-3
6.319e+3, -1.088e-3
6.320e+3, -1.088e-3
6.320e+3, -1.088e-3
6.321e+3, -1.084e-3
6.321e+3, -1.086e-3
6.321e+3, -1.086e-3
6.322e+3, -1.084e-3
6.322e+3, -1.084e-3
6.323e+3, -1.084e-3
6.323e+3, -1.082e-3
6.323e+3, -1.090e-3
6.324e+3, -1.088e-3
6.324e+3, -1.087e-3
6.325e+3, -1.086e-3
6.325e+3, -1.088e-3
6.325e+3, -1.087e-3
6.326e+3, -1.085e-3
6.326e+3, -1.085e-3
6.327e+3, -1.085e-3
6.327e+3, -1.084e-3
6.327e+3, -1.084e-3
6.328e+3, -1.082e-3
6.328e+3, -1.081e-3
6.329e+3, -1.080e-3
6.329e+3, -1.078e-3
6.329e+3, -1.081e-3
6.330e+3, -1.079e-3
6.330e+3, -1.079e-3
6.331e+3, -1.078e-3
6.331e+3, -1.077e-3
6.331e+3, -1.076e-3
6.332e+3, -1.075e-3
6.332e+3, -1.073e-3
6.333e+3, -1.074e-3
6.333e+3, -1.076e-3
6.333e+3, -1.074e-3
6.334e+3, -1.073e-3
6.334e+3, -1.073e-3
6.335e+3, -1.070e-3
6.335e+3, -1.069e-3
6.335e+3, -1.068e-3
6.336e+3, -1.069e-3
6.336e+3, -1.068e-3
6.337e+3, -1.063e-3
6.337e+3, -1.060e-3
6.337e+3, -1.070e-3
6.338e+3, -1.068e-3
6.338e+3, -1.068e-3
6.339e+3, -1.066e-3
6.339e+3, -1.066e-3
6.339e+3, -1.064e-3
6.340e+3, -1.064e-3
6.340e+3, -1.070e-3
6.341e+3, -1.069e-3
6.341e+3, -1.069e-3
6.341e+3, -1.070e-3
6.342e+3, -1.068e-3
6.342e+3, -1.067e-3
6.343e+3, -1.067e-3
6.343e+3, -1.068e-3
6.343e+3, -1.066e-3
6.344e+3, -1.065e-3
6.344e+3, -1.066e-3
6.345e+3, -1.064e-3
6.345e+3, -1.064e-3
6.345e+3, -1.063e-3
6.346e+3, -1.062e-3
6.346e+3, -1.062e-3
6.347e+3, -1.060e-3
6.347e+3, -1.060e-3
6.347e+3, -1.061e-3
6.348e+3, -1.062e-3
6.348e+3, -1.062e-3
6.349e+3, -1.061e-3
6.349e+3, -1.060e-3
6.349e+3, -1.059e-3
6.350e+3, -1.057e-3
6.350e+3, -1.060e-3
6.351e+3, -1.059e-3
6.351e+3, -1.061e-3
6.351e+3, -1.061e-3
6.352e+3, -1.060e-3
6.352e+3, -1.061e-3
6.353e+3, -1.058e-3
6.353e+3, -1.098e-3
6.353e+3, -1.093e-3
6.354e+3, -1.090e-3
6.354e+3, -1.090e-3
6.355e+3, -1.091e-3
6.355e+3, -1.089e-3
6.355e+3, -1.089e-3
6.356e+3, -1.087e-3
6.356e+3, -1.089e-3
6.357e+3, -1.088e-3
6.357e+3, -1.088e-3
6.357e+3, -1.087e-3
6.358e+3, -1.087e-3
6.358e+3, -1.086e-3
6.359e+3, -1.087e-3
6.359e+3, -1.088e-3
6.359e+3, -1.086e-3
6.360e+3, -1.086e-3
6.360e+3, -1.087e-3
6.361e+3, -1.087e-3
6.361e+3, -1.084e-3
6.361e+3, -1.089e-3
6.362e+3, -1.087e-3
6.362e+3, -1.089e-3
6.363e+3, -1.086e-3
6.363e+3, -1.091e-3
6.363e+3, -1.110e-3
6.364e+3, -1.118e-3
6.364e+3, -1.118e-3
6.365e+3, -1.117e-3
6.365e+3, -1.113e-3
6.365e+3, -1.116e-3
6.366e+3, -1.114e-3
6.366e+3, -1.112e-3
6.367e+3, -1.112e-3
6.367e+3, -1.115e-3
6.367e+3, -1.114e-3
6.368e+3, -1.113e-3
6.368e+3, -1.112e-3
6.369e+3, -1.111e-3
6.369e+3, -1.110e-3
6.369e+3, -1.113e-3
6.370e+3, -1.110e-3
6.370e+3, -1.111e-3
6.371e+3, -1.109e-3
6.371e+3, -1.107e-3
6.371e+3, -1.106e-3
6.372e+3, -1.105e-3
6.372e+3, -1.104e-3
6.373e+3, -1.104e-3
6.373e+3, -1.103e-3
6.373e+3, -1.101e-3
6.374e+3, -1.100e-3
6.374e+3, -1.099e-3
6.375e+3, -1.101e-3
6.375e+3, -1.097e-3
6.375e+3, -1.097e-3
6.376e+3, -1.094e-3
6.376e+3, -1.103e-3
6.377e+3, -1.101e-3
6.377e+3, -1.098e-3
6.377e+3, -1.098e-3
6.378e+3, -1.098e-3
6.378e+3, -1.098e-3
6.379e+3, -1.096e-3
6.379e+3, -1.095e-3
6.379e+3, -1.093e-3
6.380e+3, -1.090e-3
6.380e+3, -1.093e-3
6.381e+3, -1.094e-3
6.381e+3, -1.091e-3
6.381e+3, -1.090e-3
6.382e+3, -1.091e-3
6.382e+3, -1.091e-3
6.383e+3, -1.089e-3
6.383e+3, -1.088e-3
6.383e+3, -1.088e-3
6.384e+3, -1.090e-3
6.384e+3, -1.087e-3
6.385e+3, -1.089e-3
6.385e+3, -1.085e-3
6.385e+3, -1.084e-3
6.386e+3, -1.084e-3
6.386e+3, -1.093e-3
6.387e+3, -1.093e-3
6.387e+3, -1.093e-3
6.387e+3, -1.092e-3
6.388e+3, -1.090e-3
6.388e+3, -1.090e-3
6.389e+3, -1.092e-3
6.389e+3, -1.094e-3
6.389e+3, -1.091e-3
6.390e+3, -1.091e-3
6.390e+3, -1.089e-3
6.391e+3, -1.088e-3
6.391e+3, -1.091e-3
6.391e+3, -1.088e-3
6.392e+3, -1.089e-3
6.392e+3, -1.090e-3
6.393e+3, -1.090e-3
6.393e+3, -1.091e-3
6.393e+3, -1.090e-3
6.394e+3, -1.089e-3
6.394e+3, -1.088e-3
6.395e+3, -1.089e-3
6.395e+3, -1.087e-3
6.395e+3, -1.086e-3
6.396e+3, -1.085e-3
6.396e+3, -1.083e-3
6.397e+3, -1.085e-3
6.397e+3, -1.083e-3
6.397e+3, -1.083e-3
6.398e+3, -1.082e-3
6.398e+3, -1.082e-3
6.399e+3, -1.082e-3
6.399e+3, -1.082e-3
6.399e+3, -1.080e-3
6.400e+3, -1.080e-3
6.400e+3, -1.079e-3
6.401e+3, -1.077e-3
6.401e+3, -1.076e-3
6.401e+3, -1.077e-3
6.402e+3, -1.077e-3
6.402e+3, -1.076e-3
6.403e+3, -1.075e-3
6.403e+3, -1.074e-3
6.403e+3, -1.072e-3
6.404e+3, -1.072e-3
6.404e+3, -1.072e-3
6.405e+3, -1.070e-3
6.405e+3, -1.070e-3
6.405e+3, -1.071e-3
6.406e+3, -1.071e-3
6.406e+3, -1.069e-3
6.407e+3, -1.071e-3
6.407e+3, -1.071e-3
6.408e+3, -1.072e-3
6.408e+3, -1.071e-3
6.408e+3, -1.071e-3
6.409e+3, -1.069e-3
6.409e+3, -1.068e-3
6.410e+3, -1.065e-3
6.410e+3, -1.066e-3
6.410e+3, -1.065e-3
6.411e+3, -1.066e-3
6.411e+3, -1.064e-3
6.412e+3, -1.063e-3
6.412e+3, -1.062e-3
6.412e+3, -1.062e-3
6.413e+3, -1.060e-3
6.413e+3, -1.059e-3
6.414e+3, -1.058e-3
6.414e+3, -1.056e-3
6.414e+3, -1.064e-3
6.415e+3, -1.067e-3
6.415e+3, -1.065e-3
6.416e+3, -1.064e-3
6.416e+3, -1.065e-3
6.416e+3, -1.063e-3
6.417e+3, -1.062e-3
6.417e+3, -1.062e-3
6.418e+3, -1.061e-3
6.418e+3, -1.058e-3
6.418e+3, -1.059e-3
6.419e+3, -1.059e-3
6.419e+3, -1.058e-3
6.420e+3, -1.055e-3
6.420e+3, -1.055e-3
6.420e+3, -1.056e-3
6.421e+3, -1.058e-3
6.421e+3, -1.056e-3
6.422e+3, -1.055e-3
6.422e+3, -1.055e-3
6.422e+3, -1.061e-3
6.423e+3, -1.060e-3
6.423e+3, -1.060e-3
6.424e+3, -1.058e-3
6.424e+3, -1.057e-3
6.424e+3, -1.056e-3
6.425e+3, -1.056e-3
6.425e+3, -1.057e-3
6.426e+3, -1.056e-3
6.426e+3, -1.056e-3
6.426e+3, -1.057e-3
6.427e+3, -1.055e-3
6.427e+3, -1.054e-3
6.428e+3, -1.054e-3
6.428e+3, -1.053e-3
6.428e+3, -1.052e-3
6.429e+3, -1.052e-3
6.429e+3, -1.054e-3
6.430e+3, -1.054e-3
6.430e+3, -1.072e-3
6.430e+3, -1.069e-3
6.431e+3, -1.068e-3
6.431e+3, -1.070e-3
6.432e+3, -1.069e-3
6.432e+3, -1.067e-3
6.432e+3, -1.066e-3
6.433e+3, -1.065e-3
6.433e+3, -1.064e-3
6.434e+3, -1.062e-3
6.434e+3, -1.061e-3
6.434e+3, -1.061e-3
6.435e+3, -1.060e-3
6.435e+3, -1.059e-3
6.436e+3, -1.060e-3
6.436e+3, -1.060e-3
6.436e+3, -1.060e-3
6.437e+3, -1.059e-3
6.437e+3, -1.059e-3
6.438e+3, -1.058e-3
6.438e+3, -1.057e-3
6.438e+3, -1.056e-3
6.439e+3, -1.056e-3
6.439e+3, -1.056e-3
6.440e+3, -1.054e-3
6.440e+3, -1.053e-3
6.440e+3, -1.053e-3
6.441e+3, -1.051e-3
6.441e+3, -1.051e-3
6.442e+3, -1.052e-3
6.442e+3, -1.053e-3
6.442e+3, -1.051e-3
6.443e+3, -1.051e-3
6.443e+3, -1.053e-3
6.444e+3, -1.052e-3
6.444e+3, -1.051e-3
6.444e+3, -1.051e-3
6.445e+3, -1.049e-3
6.445e+3, -1.050e-3
6.446e+3, -1.048e-3
6.446e+3, -1.047e-3
6.446e+3, -1.046e-3
6.447e+3, -1.046e-3
6.447e+3, -1.044e-3
6.448e+3, -1.045e-3
6.448e+3, -1.045e-3
6.448e+3, -1.044e-3
6.449e+3, -1.044e-3
6.449e+3, -1.045e-3
6.450e+3, -1.044e-3
6.450e+3, -1.044e-3
6.450e+3, -1.044e-3
6.451e+3, -1.042e-3
6.451e+3, -1.042e-3
6.452e+3, -1.041e-3
6.452e+3, -1.041e-3
6.452e+3, -1.042e-3
6.453e+3, -1.040e-3
6.453e+3, -1.039e-3
6.454e+3, -1.038e-3
6.454e+3, -1.037e-3
6.454e+3, -1.035e-3
6.455e+3, -1.034e-3
6.455e+3, -1.035e-3
6.456e+3, -1.033e-3
6.456e+3, -1.032e-3
6.456e+3, -1.031e-3
6.457e+3, -1.032e-3
6.457e+3, -1.030e-3
6.458e+3, -1.030e-3
6.458e+3, -1.029e-3
6.458e+3, -1.029e-3
6.459e+3, -1.029e-3
6.459e+3, -1.029e-3
6.460e+3, -1.029e-3
6.460e+3, -1.028e-3
6.460e+3, -1.030e-3
6.461e+3, -1.031e-3
6.461e+3, -1.030e-3
6.462e+3, -1.028e-3
6.462e+3, -1.028e-3
6.462e+3, -1.025e-3
6.463e+3, -1.029e-3
6.463e+3, -1.031e-3
6.464e+3, -1.029e-3
6.464e+3, -1.027e-3
6.464e+3, -1.027e-3
6.465e+3, -1.027e-3
6.465e+3, -1.102e-3
6.466e+3, -1.132e-3
6.466e+3, -1.130e-3
6.466e+3, -1.127e-3
6.467e+3, -1.126e-3
6.467e+3, -1.125e-3
6.468e+3, -1.123e-3
6.468e+3, -1.123e-3
6.468e+3, -1.123e-3
6.469e+3, -1.123e-3
6.469e+3, -1.121e-3
6.470e+3, -1.120e-3
6.470e+3, -1.120e-3
6.470e+3, -1.118e-3
6.471e+3, -1.117e-3
6.471e+3, -1.116e-3
6.472e+3, -1.119e-3
6.472e+3, -1.115e-3
6.472e+3, -1.112e-3
6.473e+3, -1.117e-3
6.473e+3, -1.116e-3
6.474e+3, -1.117e-3
6.474e+3, -1.115e-3
6.474e+3, -1.115e-3
6.475e+3, -1.112e-3
6.475e+3, -1.112e-3
6.476e+3, -1.112e-3
6.476e+3, -1.111e-3
6.476e+3, -1.110e-3
6.477e+3, -1.109e-3
6.477e+3, -1.109e-3
6.478e+3, -1.108e-3
6.478e+3, -1.106e-3
6.478e+3, -1.118e-3
6.479e+3, -1.117e-3
6.479e+3, -1.115e-3
6.480e+3, -1.115e-3
6.480e+3, -1.114e-3
6.480e+3, -1.113e-3
6.481e+3, -1.112e-3
6.481e+3, -1.111e-3
6.482e+3, -1.112e-3
6.482e+3, -1.112e-3
6.482e+3, -1.109e-3
6.483e+3, -1.110e-3
6.483e+3, -1.111e-3
6.484e+3, -1.112e-3
6.484e+3, -1.111e-3
6.484e+3, -1.109e-3
6.485e+3, -1.107e-3
6.485e+3, -1.108e-3
6.486e+3, -1.107e-3
6.486e+3, -1.107e-3
6.486e+3, -1.105e-3
6.487e+3, -1.105e-3
6.487e+3, -1.105e-3
6.488e+3, -1.104e-3
6.488e+3, -1.103e-3
6.488e+3, -1.103e-3
6.489e+3, -1.107e-3
6.489e+3, -1.106e-3
6.490e+3, -1.103e-3
6.490e+3, -1.102e-3
6.490e+3, -1.102e-3
6.491e+3, -1.102e-3
6.491e+3, -1.102e-3
6.492e+3, -1.101e-3
6.492e+3, -1.101e-3
6.492e+3, -1.099e-3
6.493e+3, -1.097e-3
6.493e+3, -1.098e-3
6.494e+3, -1.099e-3
6.494e+3, -1.097e-3
6.494e+3, -1.097e-3
6.495e+3, -1.096e-3
6.495e+3, -1.096e-3
6.496e+3, -1.095e-3
6.496e+3, -1.094e-3
6.496e+3, -1.093e-3
6.497e+3, -1.093e-3
6.497e+3, -1.091e-3
6.498e+3, -1.089e-3
6.498e+3, -1.090e-3
6.498e+3, -1.090e-3
6.499e+3, -1.090e-3
6.499e+3, -1.087e-3
6.500e+3, -1.087e-3
6.500e+3, -1.087e-3
6.500e+3, -1.087e-3
6.501e+3, -1.086e-3
6.501e+3, -1.086e-3
6.502e+3, -1.084e-3
6.502e+3, -1.084e-3
6.502e+3, -1.083e-3
6.503e+3, -1.082e-3
6.503e+3, -1.082e-3
6.504e+3, -1.082e-3
6.504e+3, -1.080e-3
6.504e+3, -1.079e-3
6.505e+3, -1.081e-3
6.505e+3, -1.080e-3
6.506e+3, -1.079e-3
6.506e+3, -1.077e-3
6.506e+3, -1.079e-3
6.507e+3, -1.077e-3
6.507e+3, -1.077e-3
6.508e+3, -1.075e-3
6.508e+3, -1.076e-3
6.508e+3, -1.074e-3
6.509e+3, -1.073e-3
6.509e+3, -1.074e-3
6.510e+3, -1.075e-3
6.510e+3, -1.073e-3
6.510e+3, -1.072e-3
6.511e+3, -1.072e-3
6.511e+3, -1.071e-3
6.512e+3, -1.071e-3
6.512e+3, -1.070e-3
6.512e+3, -1.069e-3
6.513e+3, -1.068e-3
6.513e+3, -1.066e-3
6.514e+3, -1.067e-3
6.514e+3, -1.065e-3
6.514e+3, -1.065e-3
6.515e+3, -1.064e-3
6.515e+3, -1.063e-3
6.516e+3, -1.064e-3
6.516e+3, -1.063e-3
6.516e+3, -1.061e-3
6.517e+3, -1.060e-3
6.517e+3, -1.060e-3
6.518e+3, -1.059e-3
6.518e+3, -1.058e-3
6.518e+3, -1.064e-3
6.519e+3, -1.069e-3
6.519e+3, -1.067e-3
6.520e+3, -1.065e-3
6.520e+3, -1.062e-3
6.520e+3, -1.067e-3
6.521e+3, -1.070e-3
6.521e+3, -1.070e-3
6.522e+3, -1.068e-3
6.522e+3, -1.069e-3
6.522e+3, -1.076e-3
6.523e+3, -1.074e-3
6.523e+3, -1.073e-3
6.524e+3, -1.073e-3
6.524e+3, -1.075e-3
6.524e+3, -1.074e-3
6.525e+3, -1.070e-3
6.525e+3, -1.071e-3
6.526e+3, -1.069e-3
6.526e+3, -1.069e-3
6.526e+3, -1.068e-3
6.527e+3, -1.070e-3
6.527e+3, -1.068e-3
6.528e+3, -1.067e-3
6.528e+3, -1.067e-3
6.528e+3, -1.067e-3
6.529e+3, -1.067e-3
6.529e+3, -1.065e-3
6.530e+3, -1.065e-3
6.530e+3, -1.066e-3
6.530e+3, -1.066e-3
6.531e+3, -1.063e-3
6.531e+3, -1.062e-3
6.532e+3, -1.062e-3
6.532e+3, -1.061e-3
6.532e+3, -1.059e-3
6.533e+3, -1.059e-3
6.533e+3, -1.059e-3
6.534e+3, -1.057e-3
6.534e+3, -1.056e-3
6.534e+3, -1.056e-3
6.535e+3, -1.057e-3
6.535e+3, -1.057e-3
6.536e+3, -1.055e-3
6.536e+3, -1.054e-3
6.536e+3, -1.054e-3
6.537e+3, -1.053e-3
6.537e+3, -1.053e-3
6.538e+3, -1.051e-3
6.538e+3, -1.052e-3
6.538e+3, -1.051e-3
6.539e+3, -1.051e-3
6.539e+3, -1.050e-3
6.540e+3, -1.052e-3
6.540e+3, -1.050e-3
6.540e+3, -1.048e-3
6.541e+3, -1.081e-3
6.541e+3, -1.080e-3
6.542e+3, -1.079e-3
6.542e+3, -1.078e-3
6.542e+3, -1.078e-3
6.543e+3, -1.076e-3
6.543e+3, -1.076e-3
6.544e+3, -1.075e-3
6.544e+3, -1.074e-3
6.544e+3, -1.074e-3
6.545e+3, -1.073e-3
6.545e+3, -1.073e-3
6.546e+3, -1.072e-3
6.546e+3, -1.071e-3
6.546e+3, -1.070e-3
6.547e+3, -1.068e-3
6.547e+3, -1.071e-3
6.548e+3, -1.069e-3
6.548e+3, -1.069e-3
6.548e+3, -1.068e-3
6.549e+3, -1.068e-3
6.549e+3, -1.067e-3
6.550e+3, -1.066e-3
6.550e+3, -1.065e-3
6.550e+3, -1.063e-3
6.551e+3, -1.064e-3
6.551e+3, -1.062e-3
6.552e+3, -1.062e-3
6.552e+3, -1.064e-3
6.552e+3, -1.061e-3
6.553e+3, -1.062e-3
6.553e+3, -1.066e-3
6.554e+3, -1.065e-3
6.554e+3, -1.064e-3
6.554e+3, -1.063e-3
6.555e+3, -1.061e-3
6.555e+3, -1.062e-3
6.556e+3, -1.062e-3
6.556e+3, -1.061e-3
6.556e+3, -1.059e-3
6.557e+3, -1.058e-3
6.557e+3, -1.058e-3
6.558e+3, -1.057e-3
6.558e+3, -1.056e-3
6.558e+3, -1.055e-3
6.559e+3, -1.054e-3
6.559e+3, -1.053e-3
6.560e+3, -1.053e-3
6.560e+3, -1.053e-3
6.560e+3, -1.051e-3
6.561e+3, -1.051e-3
6.561e+3, -1.050e-3
6.562e+3, -1.049e-3
6.562e+3, -1.048e-3
6.562e+3, -1.046e-3
6.563e+3, -1.046e-3
6.563e+3, -1.045e-3
6.564e+3, -1.045e-3
6.564e+3, -1.043e-3
6.564e+3, -1.043e-3
6.565e+3, -1.042e-3
6.565e+3, -1.041e-3
6.566e+3, -1.042e-3
6.566e+3, -1.041e-3
6.566e+3, -1.039e-3
6.567e+3, -1.038e-3
6.567e+3, -1.036e-3
6.568e+3, -1.038e-3
6.568e+3, -1.036e-3
6.568e+3, -1.039e-3
6.569e+3, -1.041e-3
6.569e+3, -1.040e-3
6.570e+3, -1.040e-3
6.570e+3, -1.041e-3
6.570e+3, -1.040e-3
6.571e+3, -1.037e-3
6.571e+3, -1.037e-3
6.572e+3, -1.037e-3
6.572e+3, -1.034e-3
6.572e+3, -1.033e-3
6.573e+3, -1.036e-3
6.573e+3, -1.035e-3
6.574e+3, -1.035e-3
6.574e+3, -1.034e-3
6.574e+3, -1.032e-3
6.575e+3, -1.032e-3
6.575e+3, -1.032e-3
6.576e+3, -1.032e-3
6.576e+3, -1.031e-3
6.576e+3, -1.031e-3
6.577e+3, -1.030e-3
6.577e+3, -1.028e-3
6.578e+3, -1.027e-3
6.578e+3, -1.026e-3
6.578e+3, -1.025e-3
6.579e+3, -1.025e-3
6.579e+3, -1.032e-3
6.580e+3, -1.043e-3
6.580e+3, -1.083e-3
6.580e+3, -1.116e-3
6.581e+3, -1.113e-3
6.581e+3, -1.111e-3
6.582e+3, -1.110e-3
6.582e+3, -1.109e-3
6.582e+3, -1.108e-3
6.583e+3, -1.106e-3
6.583e+3, -1.105e-3
6.584e+3, -1.105e-3
6.584e+3, -1.105e-3
6.584e+3, -1.102e-3
6.585e+3, -1.102e-3
6.585e+3, -1.103e-3
6.586e+3, -1.103e-3
6.586e+3, -1.103e-3
6.586e+3, -1.103e-3
6.587e+3, -1.100e-3
6.587e+3, -1.101e-3
6.588e+3, -1.099e-3
6.588e+3, -1.099e-3
6.588e+3, -1.098e-3
6.589e+3, -1.098e-3
6.589e+3, -1.097e-3
6.590e+3, -1.098e-3
6.590e+3, -1.097e-3
6.590e+3, -1.095e-3
6.591e+3, -1.095e-3
6.591e+3, -1.094e-3
6.592e+3, -1.093e-3
6.592e+3, -1.091e-3
6.592e+3, -1.090e-3
6.593e+3, -1.089e-3
6.593e+3, -1.091e-3
6.594e+3, -1.090e-3
6.594e+3, -1.091e-3
6.594e+3, -1.089e-3
6.595e+3, -1.088e-3
6.595e+3, -1.087e-3
6.596e+3, -1.088e-3
6.596e+3, -1.085e-3
6.596e+3, -1.086e-3
6.597e+3, -1.084e-3
6.597e+3, -1.084e-3
6.598e+3, -1.082e-3
6.598e+3, -1.082e-3
6.598e+3, -1.080e-3
6.599e+3, -1.080e-3
6.599e+3, -1.079e-3
6.600e+3, -1.079e-3
6.600e+3, -1.079e-3
6.600e+3, -1.077e-3
6.601e+3, -1.075e-3
6.601e+3, -1.074e-3
6.602e+3, -1.074e-3
6.602e+3, -1.075e-3
6.602e+3, -1.075e-3
6.603e+3, -1.073e-3
6.603e+3, -1.070e-3
6.604e+3, -1.068e-3
6.604e+3, -1.080e-3
6.604e+3, -1.077e-3
6.605e+3, -1.075e-3
6.605e+3, -1.080e-3
6.606e+3, -1.078e-3
6.606e+3, -1.075e-3
6.606e+3, -1.075e-3
6.607e+3, -1.074e-3
6.607e+3, -1.074e-3
6.608e+3, -1.073e-3
6.608e+3, -1.071e-3
6.608e+3, -1.080e-3
6.609e+3, -1.079e-3
6.609e+3, -1.078e-3
6.610e+3, -1.077e-3
6.610e+3, -1.076e-3
6.610e+3, -1.074e-3
6.611e+3, -1.075e-3
6.611e+3, -1.074e-3
6.612e+3, -1.075e-3
6.612e+3, -1.072e-3
6.613e+3, -1.074e-3
6.613e+3, -1.073e-3
6.613e+3, -1.071e-3
6.614e+3, -1.072e-3
6.614e+3, -1.071e-3
6.615e+3, -1.073e-3
6.615e+3, -1.072e-3
6.615e+3, -1.072e-3
6.616e+3, -1.071e-3
6.616e+3, -1.069e-3
6.617e+3, -1.068e-3
6.617e+3, -1.068e-3
6.617e+3, -1.065e-3
6.618e+3, -1.067e-3
6.618e+3, -1.068e-3
6.619e+3, -1.068e-3
6.619e+3, -1.066e-3
6.619e+3, -1.066e-3
6.620e+3, -1.066e-3
6.620e+3, -1.066e-3
6.621e+3, -1.065e-3
6.621e+3, -1.065e-3
6.621e+3, -1.065e-3
6.622e+3, -1.063e-3
6.622e+3, -1.063e-3
6.623e+3, -1.064e-3
6.623e+3, -1.063e-3
6.623e+3, -1.065e-3
6.624e+3, -1.064e-3
6.624e+3, -1.063e-3
6.625e+3, -1.062e-3
6.625e+3, -1.063e-3
6.625e+3, -1.062e-3
6.626e+3, -1.061e-3
6.626e+3, -1.061e-3
6.627e+3, -1.060e-3
6.627e+3, -1.059e-3
6.627e+3, -1.061e-3
6.628e+3, -1.060e-3
6.628e+3, -1.060e-3
6.629e+3, -1.060e-3
6.629e+3, -1.058e-3
6.629e+3, -1.057e-3
6.630e+3, -1.057e-3
6.630e+3, -1.054e-3
6.631e+3, -1.058e-3
6.631e+3, -1.055e-3
6.631e+3, -1.055e-3
6.632e+3, -1.055e-3
6.632e+3, -1.054e-3
6.633e+3, -1.057e-3
6.633e+3, -1.059e-3
6.633e+3, -1.058e-3
6.634e+3, -1.058e-3
6.634e+3, -1.058e-3
6.635e+3, -1.055e-3
6.635e+3, -1.058e-3
6.635e+3, -1.059e-3
6.636e+3, -1.056e-3
6.636e+3, -1.056e-3
6.637e+3, -1.057e-3
6.637e+3, -1.056e-3
6.637e+3, -1.054e-3
6.638e+3, -1.054e-3
6.638e+3, -1.054e-3
6.639e+3, -1.055e-3
6.639e+3, -1.055e-3
6.639e+3, -1.053e-3
6.640e+3, -1.053e-3
6.640e+3, -1.053e-3
6.641e+3, -1.053e-3
6.641e+3, -1.053e-3
6.641e+3, -1.051e-3
6.642e+3, -1.052e-3
6.642e+3, -1.050e-3
6.643e+3, -1.049e-3
6.643e+3, -1.050e-3
6.643e+3, -1.048e-3
6.644e+3, -1.049e-3
6.644e+3, -1.048e-3
6.645e+3, -1.047e-3
6.645e+3, -1.048e-3
6.645e+3, -1.047e-3
6.646e+3, -1.046e-3
6.646e+3, -1.046e-3
6.647e+3, -1.046e-3
6.647e+3, -1.046e-3
6.647e+3, -1.045e-3
6.648e+3, -1.043e-3
6.648e+3, -1.043e-3
6.649e+3, -1.043e-3
6.649e+3, -1.041e-3
6.649e+3, -1.043e-3
6.650e+3, -1.042e-3
6.650e+3, -1.041e-3
6.651e+3, -1.041e-3
6.651e+3, -1.039e-3
6.651e+3, -1.039e-3
6.652e+3, -1.039e-3
6.652e+3, -1.038e-3
6.653e+3, -1.036e-3
6.653e+3, -1.037e-3
6.653e+3, -1.037e-3
6.654e+3, -1.035e-3
6.654e+3, -1.036e-3
6.655e+3, -1.038e-3
6.655e+3, -1.035e-3
6.655e+3, -1.035e-3
6.656e+3, -1.033e-3
6.656e+3, -1.033e-3
6.657e+3, -1.033e-3
6.657e+3, -1.032e-3
6.657e+3, -1.032e-3
6.658e+3, -1.029e-3
6.658e+3, -1.029e-3
6.659e+3, -1.028e-3
6.659e+3, -1.028e-3
6.659e+3, -1.027e-3
6.660e+3, -1.026e-3
6.660e+3, -1.026e-3
6.661e+3, -1.029e-3
6.661e+3, -1.041e-3
6.661e+3, -1.039e-3
6.662e+3, -1.038e-3
6.662e+3, -1.038e-3
6.663e+3, -1.037e-3
6.663e+3, -1.036e-3
6.663e+3, -1.034e-3
6.664e+3, -1.034e-3
6.664e+3, -1.033e-3
6.665e+3, -1.034e-3
6.665e+3, -1.031e-3
6.665e+3, -1.032e-3
6.666e+3, -1.031e-3
6.666e+3, -1.030e-3
6.667e+3, -1.030e-3
6.667e+3, -1.029e-3
6.667e+3, -1.029e-3
6.668e+3, -1.029e-3
6.668e+3, -1.027e-3
6.669e+3, -1.026e-3
6.669e+3, -1.026e-3
6.669e+3, -1.026e-3
6.670e+3, -1.026e-3
6.670e+3, -1.025e-3
6.671e+3, -1.023e-3
6.671e+3, -1.039e-3
6.671e+3, -1.040e-3
6.672e+3, -1.037e-3
6.672e+3, -1.059e-3
6.673e+3, -1.084e-3
6.673e+3, -1.105e-3
6.673e+3, -1.104e-3
6.674e+3, -1.101e-3
6.674e+3, -1.101e-3
6.675e+3, -1.099e-3
6.675e+3, -1.097e-3
6.675e+3, -1.097e-3
6.676e+3, -1.096e-3
6.676e+3, -1.094e-3
6.677e+3, -1.095e-3
6.677e+3, -1.092e-3
6.677e+3, -1.092e-3
6.678e+3, -1.090e-3
6.678e+3, -1.087e-3
6.679e+3, -1.088e-3
6.679e+3, -1.088e-3
6.679e+3, -1.086e-3
6.680e+3, -1.085e-3
6.680e+3, -1.083e-3
6.681e+3, -1.087e-3
6.681e+3, -1.088e-3
6.681e+3, -1.086e-3
6.682e+3, -1.086e-3
6.682e+3, -1.085e-3
6.683e+3, -1.081e-3
6.683e+3, -1.078e-3
6.683e+3, -1.074e-3
6.684e+3, -1.079e-3
6.684e+3, -1.078e-3
6.685e+3, -1.076e-3
6.685e+3, -1.071e-3
6.685e+3, -1.083e-3
6.686e+3, -1.079e-3
6.686e+3, -1.082e-3
6.687e+3, -1.081e-3
6.687e+3, -1.079e-3
6.687e+3, -1.079e-3
6.688e+3, -1.077e-3
6.688e+3, -1.077e-3
6.689e+3, -1.076e-3
6.689e+3, -1.075e-3
6.689e+3, -1.072e-3
6.690e+3, -1.069e-3
6.690e+3, -1.078e-3
6.691e+3, -1.078e-3
6.691e+3, -1.100e-3
6.691e+3, -1.100e-3
6.692e+3, -1.099e-3
6.692e+3, -1.098e-3
6.693e+3, -1.097e-3
6.693e+3, -1.096e-3
6.693e+3, -1.096e-3
6.694e+3, -1.093e-3
6.694e+3, -1.106e-3
6.695e+3, -1.107e-3
6.695e+3, -1.104e-3
6.695e+3, -1.104e-3
6.696e+3, -1.101e-3
6.696e+3, -1.102e-3
6.697e+3, -1.102e-3
6.697e+3, -1.100e-3
6.697e+3, -1.099e-3
6.698e+3, -1.099e-3
6.698e+3, -1.098e-3
6.699e+3, -1.098e-3
6.699e+3, -1.097e-3
6.699e+3, -1.096e-3
6.700e+3, -1.094e-3
6.700e+3, -1.097e-3
6.701e+3, -1.095e-3
6.701e+3, -1.094e-3
6.701e+3, -1.094e-3
6.702e+3, -1.093e-3
6.702e+3, -1.093e-3
6.703e+3, -1.094e-3
6.703e+3, -1.091e-3
6.703e+3, -1.092e-3
6.704e+3, -1.091e-3
6.704e+3, -1.090e-3
6.705e+3, -1.090e-3
6.705e+3, -1.088e-3
6.705e+3, -1.087e-3
6.706e+3, -1.086e-3
6.706e+3, -1.086e-3
6.707e+3, -1.085e-3
6.707e+3, -1.083e-3
6.707e+3, -1.081e-3
6.708e+3, -1.083e-3
6.708e+3, -1.081e-3
6.709e+3, -1.082e-3
6.709e+3, -1.081e-3
6.709e+3, -1.081e-3
6.710e+3, -1.087e-3
6.710e+3, -1.084e-3
6.711e+3, -1.084e-3
6.711e+3, -1.083e-3
6.711e+3, -1.085e-3
6.712e+3, -1.083e-3
6.712e+3, -1.082e-3
6.713e+3, -1.082e-3
6.713e+3, -1.080e-3
6.713e+3, -1.079e-3
6.714e+3, -1.078e-3
6.714e+3, -1.077e-3
6.715e+3, -1.076e-3
6.715e+3, -1.078e-3
6.715e+3, -1.080e-3
6.716e+3, -1.083e-3
6.716e+3, -1.083e-3
6.717e+3, -1.084e-3
6.717e+3, -1.082e-3
6.717e+3, -1.082e-3
6.718e+3, -1.081e-3
6.718e+3, -1.080e-3
6.719e+3, -1.078e-3
6.719e+3, -1.079e-3
6.719e+3, -1.079e-3
6.720e+3, -1.082e-3
6.720e+3, -1.081e-3
6.721e+3, -1.078e-3
6.721e+3, -1.078e-3
6.721e+3, -1.077e-3
6.722e+3, -1.076e-3
6.722e+3, -1.077e-3
6.723e+3, -1.077e-3
6.723e+3, -1.075e-3
6.723e+3, -1.076e-3
6.724e+3, -1.079e-3
6.724e+3, -1.080e-3
6.725e+3, -1.080e-3
6.725e+3, -1.079e-3
6.725e+3, -1.080e-3
6.726e+3, -1.079e-3
6.726e+3, -1.076e-3
6.727e+3, -1.076e-3
6.727e+3, -1.076e-3
6.727e+3, -1.074e-3
6.728e+3, -1.074e-3
6.728e+3, -1.074e-3
6.729e+3, -1.073e-3
6.729e+3, -1.074e-3
6.729e+3, -1.072e-3
6.730e+3, -1.073e-3
6.730e+3, -1.075e-3
6.731e+3, -1.072e-3
6.731e+3, -1.074e-3
6.731e+3, -1.072e-3
6.732e+3, -1.071e-3
6.732e+3, -1.071e-3
6.733e+3, -1.070e-3
6.733e+3, -1.071e-3
6.733e+3, -1.068e-3
6.734e+3, -1.071e-3
6.734e+3, -1.069e-3
6.735e+3, -1.068e-3
6.735e+3, -1.067e-3
6.735e+3, -1.066e-3
6.736e+3, -1.066e-3
6.736e+3, -1.063e-3
6.737e+3, -1.065e-3
6.737e+3, -1.063e-3
6.737e+3, -1.063e-3
6.738e+3, -1.063e-3
6.738e+3, -1.060e-3
6.739e+3, -1.062e-3
6.739e+3, -1.060e-3
6.739e+3, -1.060e-3
6.740e+3, -1.060e-3
6.740e+3, -1.060e-3
6.741e+3, -1.061e-3
6.741e+3, -1.061e-3
6.741e+3, -1.060e-3
6.742e+3, -1.060e-3
6.742e+3, -1.059e-3
6.743e+3, -1.059e-3
6.743e+3, -1.057e-3
6.743e+3, -1.058e-3
6.744e+3, -1.056e-3
6.744e+3, -1.055e-3
6.745e+3, -1.055e-3
6.745e+3, -1.055e-3
6.745e+3, -1.053e-3
6.746e+3, -1.051e-3
6.746e+3, -1.052e-3
6.747e+3, -1.052e-3
6.747e+3, -1.049e-3
6.747e+3, -1.049e-3
6.748e+3, -1.055e-3
6.748e+3, -1.052e-3
6.749e+3, -1.053e-3
6.749e+3, -1.053e-3
6.749e+3, -1.052e-3
6.750e+3, -1.052e-3
6.750e+3, -1.052e-3
6.751e+3, -1.050e-3
6.751e+3, -1.050e-3
6.751e+3, -1.048e-3
6.752e+3, -1.049e-3
6.752e+3, -1.051e-3
6.753e+3, -1.049e-3
6.753e+3, -1.051e-3
6.753e+3, -1.050e-3
6.754e+3, -1.050e-3
6.754e+3, -1.048e-3
6.755e+3, -1.048e-3
6.755e+3, -1.047e-3
6.755e+3, -1.045e-3
6.756e+3, -1.045e-3
6.756e+3, -1.045e-3
6.757e+3, -1.045e-3
6.757e+3, -1.043e-3
6.757e+3, -1.043e-3
6.758e+3, -1.047e-3
6.758e+3, -1.045e-3
6.759e+3, -1.045e-3
6.759e+3, -1.043e-3
6.759e+3, -1.043e-3
6.760e+3, -1.043e-3
6.760e+3, -1.042e-3
6.761e+3, -1.041e-3
6.761e+3, -1.040e-3
6.761e+3, -1.040e-3
6.762e+3, -1.040e-3
6.762e+3, -1.038e-3
6.763e+3, -1.039e-3
6.763e+3, -1.039e-3
6.763e+3, -1.040e-3
6.764e+3, -1.038e-3
6.764e+3, -1.038e-3
6.765e+3, -1.036e-3
6.765e+3, -1.035e-3
6.765e+3, -1.034e-3
6.766e+3, -1.034e-3
6.766e+3, -1.033e-3
6.767e+3, -1.032e-3
6.767e+3, -1.032e-3
6.767e+3, -1.029e-3
6.768e+3, -1.030e-3
6.768e+3, -1.029e-3
6.769e+3, -1.028e-3
6.769e+3, -1.027e-3
6.769e+3, -1.028e-3
6.770e+3, -1.026e-3
6.770e+3, -1.025e-3
6.771e+3, -1.024e-3
6.771e+3, -1.023e-3
6.771e+3, -1.024e-3
6.772e+3, -1.024e-3
6.772e+3, -1.031e-3
6.773e+3, -1.036e-3
6.773e+3, -1.037e-3
6.773e+3, -1.035e-3
6.774e+3, -1.034e-3
6.774e+3, -1.033e-3
6.775e+3, -1.032e-3
6.775e+3, -1.031e-3
6.775e+3, -1.033e-3
6.776e+3, -1.031e-3
6.776e+3, -1.034e-3
6.777e+3, -1.032e-3
6.777e+3, -1.054e-3
6.777e+3, -1.055e-3
6.778e+3, -1.055e-3
6.778e+3, -1.055e-3
6.779e+3, -1.053e-3
6.779e+3, -1.051e-3
6.779e+3, -1.053e-3
6.780e+3, -1.051e-3
6.780e+3, -1.051e-3
6.781e+3, -1.090e-3
6.781e+3, -1.085e-3
6.781e+3, -1.082e-3
6.782e+3, -1.080e-3
6.782e+3, -1.081e-3
6.783e+3, -1.081e-3
6.783e+3, -1.079e-3
6.783e+3, -1.079e-3
6.784e+3, -1.077e-3
6.784e+3, -1.076e-3
6.785e+3, -1.076e-3
6.785e+3, -1.076e-3
6.785e+3, -1.075e-3
6.786e+3, -1.072e-3
6.786e+3, -1.072e-3
6.787e+3, -1.074e-3
6.787e+3, -1.073e-3
6.787e+3, -1.074e-3
6.788e+3, -1.076e-3
6.788e+3, -1.074e-3
6.789e+3, -1.076e-3
6.789e+3, -1.073e-3
6.789e+3, -1.073e-3
6.790e+3, -1.074e-3
6.790e+3, -1.073e-3
6.791e+3, -1.073e-3
6.791e+3, -1.074e-3
6.791e+3, -1.072e-3
6.792e+3, -1.068e-3
6.792e+3, -1.070e-3
6.793e+3, -1.069e-3
6.793e+3, -1.068e-3
6.793e+3, -1.068e-3
6.794e+3, -1.066e-3
6.794e+3, -1.065e-3
6.795e+3, -1.065e-3
6.795e+3, -1.064e-3
6.795e+3, -1.062e-3
6.796e+3, -1.062e-3
6.796e+3, -1.060e-3
6.797e+3, -1.060e-3
6.797e+3, -1.060e-3
6.797e+3, -1.059e-3
6.798e+3, -1.061e-3
6.798e+3, -1.059e-3
6.799e+3, -1.058e-3
6.799e+3, -1.057e-3
6.799e+3, -1.058e-3
6.800e+3, -1.056e-3
6.800e+3, -1.057e-3
6.801e+3, -1.056e-3
6.801e+3, -1.057e-3
6.801e+3, -1.054e-3
6.802e+3, -1.059e-3
6.802e+3, -1.058e-3
6.803e+3, -1.058e-3
6.803e+3, -1.057e-3
6.803e+3, -1.059e-3
6.804e+3, -1.100e-3
6.804e+3, -1.094e-3
6.805e+3, -1.092e-3
6.805e+3, -1.093e-3
6.805e+3, -1.092e-3
6.806e+3, -1.091e-3
6.806e+3, -1.091e-3
6.807e+3, -1.091e-3
6.807e+3, -1.091e-3
6.807e+3, -1.087e-3
6.808e+3, -1.086e-3
6.808e+3, -1.087e-3
6.809e+3, -1.087e-3
6.809e+3, -1.086e-3
6.809e+3, -1.085e-3
6.810e+3, -1.081e-3
6.810e+3, -1.080e-3
6.811e+3, -1.080e-3
6.811e+3, -1.077e-3
6.811e+3, -1.074e-3
6.812e+3, -1.093e-3
6.812e+3, -1.092e-3
6.813e+3, -1.090e-3
6.813e+3, -1.090e-3
6.813e+3, -1.088e-3
6.814e+3, -1.088e-3
6.814e+3, -1.088e-3
6.815e+3, -1.086e-3
6.815e+3, -1.085e-3
6.815e+3, -1.085e-3
6.816e+3, -1.086e-3
6.816e+3, -1.086e-3
6.817e+3, -1.087e-3
6.817e+3, -1.088e-3
6.818e+3, -1.086e-3
6.818e+3, -1.086e-3
6.818e+3, -1.084e-3
6.819e+3, -1.082e-3
6.819e+3, -1.083e-3
6.820e+3, -1.082e-3
6.820e+3, -1.085e-3
6.820e+3, -1.086e-3
6.821e+3, -1.084e-3
6.821e+3, -1.084e-3
6.822e+3, -1.081e-3
6.822e+3, -1.084e-3
6.822e+3, -1.081e-3
6.823e+3, -1.081e-3
6.823e+3, -1.083e-3
6.824e+3, -1.080e-3
6.824e+3, -1.083e-3
6.824e+3, -1.080e-3
6.825e+3, -1.078e-3
6.825e+3, -1.080e-3
6.826e+3, -1.078e-3
6.826e+3, -1.076e-3
6.826e+3, -1.079e-3
6.827e+3, -1.077e-3
6.827e+3, -1.079e-3
6.828e+3, -1.077e-3
6.828e+3, -1.077e-3
6.828e+3, -1.075e-3
6.829e+3, -1.074e-3
6.829e+3, -1.075e-3
6.830e+3, -1.074e-3
6.830e+3, -1.073e-3
6.830e+3, -1.072e-3
6.831e+3, -1.071e-3
6.831e+3, -1.073e-3
6.832e+3, -1.071e-3
6.832e+3, -1.072e-3
6.832e+3, -1.074e-3
6.833e+3, -1.073e-3
6.833e+3, -1.071e-3
6.834e+3, -1.073e-3
6.834e+3, -1.073e-3
6.834e+3, -1.072e-3
6.835e+3, -1.071e-3
6.835e+3, -1.071e-3
6.836e+3, -1.070e-3
6.836e+3, -1.071e-3
6.836e+3, -1.071e-3
6.837e+3, -1.073e-3
6.837e+3, -1.073e-3
6.838e+3, -1.071e-3
6.838e+3, -1.080e-3
6.838e+3, -1.077e-3
6.839e+3, -1.076e-3
6.839e+3, -1.082e-3
6.840e+3, -1.084e-3
6.840e+3, -1.084e-3
6.840e+3, -1.083e-3
6.841e+3, -1.084e-3
6.841e+3, -1.082e-3
6.842e+3, -1.083e-3
6.842e+3, -1.082e-3
6.842e+3, -1.080e-3
6.843e+3, -1.081e-3
6.843e+3, -1.081e-3
6.844e+3, -1.081e-3
6.844e+3, -1.080e-3
6.844e+3, -1.080e-3
6.845e+3, -1.079e-3
6.845e+3, -1.077e-3
6.846e+3, -1.078e-3
6.846e+3, -1.079e-3
6.846e+3, -1.076e-3
6.847e+3, -1.076e-3
6.847e+3, -1.074e-3
6.848e+3, -1.075e-3
6.848e+3, -1.074e-3
6.848e+3, -1.075e-3
6.849e+3, -1.073e-3
6.849e+3, -1.073e-3
6.850e+3, -1.071e-3
6.850e+3, -1.073e-3
6.850e+3, -1.073e-3
6.851e+3, -1.071e-3
6.851e+3, -1.072e-3
6.852e+3, -1.069e-3
6.852e+3, -1.071e-3
6.852e+3, -1.074e-3
6.853e+3, -1.072e-3
6.853e+3, -1.071e-3
6.854e+3, -1.071e-3
6.854e+3, -1.069e-3
6.854e+3, -1.068e-3
6.855e+3, -1.070e-3
6.855e+3, -1.069e-3
6.856e+3, -1.069e-3
6.856e+3, -1.066e-3
6.856e+3, -1.069e-3
6.857e+3, -1.067e-3
6.857e+3, -1.072e-3
6.858e+3, -1.071e-3
6.858e+3, -1.070e-3
6.858e+3, -1.069e-3
6.859e+3, -1.069e-3
6.859e+3, -1.068e-3
6.860e+3, -1.067e-3
6.860e+3, -1.067e-3
6.860e+3, -1.064e-3
6.861e+3, -1.067e-3
6.861e+3, -1.065e-3
6.862e+3, -1.064e-3
6.862e+3, -1.064e-3
6.862e+3, -1.063e-3
6.863e+3, -1.061e-3
6.863e+3, -1.061e-3
6.864e+3, -1.060e-3
6.864e+3, -1.062e-3
6.864e+3, -1.064e-3
6.865e+3, -1.061e-3
6.865e+3, -1.060e-3
6.866e+3, -1.061e-3
6.866e+3, -1.061e-3
6.866e+3, -1.060e-3
6.867e+3, -1.059e-3
6.867e+3, -1.059e-3
6.868e+3, -1.059e-3
6.868e+3, -1.057e-3
6.868e+3, -1.055e-3
6.869e+3, -1.056e-3
6.869e+3, -1.055e-3
6.870e+3, -1.055e-3
6.870e+3, -1.054e-3
6.870e+3, -1.054e-3
6.871e+3, -1.053e-3
6.871e+3, -1.053e-3
6.872e+3, -1.051e-3
6.872e+3, -1.051e-3
6.872e+3, -1.050e-3
6.873e+3, -1.049e-3
6.873e+3, -1.049e-3
6.874e+3, -1.047e-3
6.874e+3, -1.047e-3
6.874e+3, -1.046e-3
6.875e+3, -1.044e-3
6.875e+3, -1.043e-3
6.876e+3, -1.043e-3
6.876e+3, -1.043e-3
6.876e+3, -1.044e-3
6.877e+3, -1.045e-3
6.877e+3, -1.044e-3
6.878e+3, -1.043e-3
6.878e+3, -1.042e-3
6.878e+3, -1.044e-3
6.879e+3, -1.044e-3
6.879e+3, -1.045e-3
6.880e+3, -1.044e-3
6.880e+3, -1.044e-3
6.880e+3, -1.043e-3
6.881e+3, -1.043e-3
6.881e+3, -1.044e-3
6.882e+3, -1.045e-3
6.882e+3, -1.077e-3
6.882e+3, -1.074e-3
6.883e+3, -1.072e-3
6.883e+3, -1.071e-3
6.884e+3, -1.069e-3
6.884e+3, -1.068e-3
6.884e+3, -1.067e-3
6.885e+3, -1.067e-3
6.885e+3, -1.064e-3
6.886e+3, -1.064e-3
6.886e+3, -1.063e-3
6.886e+3, -1.062e-3
6.887e+3, -1.066e-3
6.887e+3, -1.065e-3
6.888e+3, -1.064e-3
6.888e+3, -1.064e-3
6.888e+3, -1.064e-3
6.889e+3, -1.063e-3
6.889e+3, -1.062e-3
6.890e+3, -1.059e-3
6.890e+3, -1.061e-3
6.890e+3, -1.061e-3
6.891e+3, -1.059e-3
6.891e+3, -1.058e-3
6.892e+3, -1.057e-3
6.892e+3, -1.056e-3
6.892e+3, -1.055e-3
6.893e+3, -1.054e-3
6.893e+3, -1.052e-3
6.894e+3, -1.054e-3
6.894e+3, -1.054e-3
6.894e+3, -1.053e-3
6.895e+3, -1.053e-3
6.895e+3, -1.054e-3
6.896e+3, -1.053e-3
6.896e+3, -1.052e-3
6.896e+3, -1.052e-3
6.897e+3, -1.051e-3
6.897e+3, -1.052e-3
6.898e+3, -1.051e-3
6.898e+3, -1.049e-3
6.898e+3, -1.048e-3
6.899e+3, -1.048e-3
6.899e+3, -1.047e-3
6.900e+3, -1.047e-3
6.900e+3, -1.044e-3
6.900e+3, -1.043e-3
6.901e+3, -1.043e-3
6.901e+3, -1.044e-3
6.902e+3, -1.042e-3
6.902e+3, -1.040e-3
6.902e+3, -1.041e-3
6.903e+3, -1.042e-3
6.903e+3, -1.041e-3
6.904e+3, -1.045e-3
6.904e+3, -1.045e-3
6.904e+3, -1.044e-3
6.905e+3, -1.041e-3
6.905e+3, -1.041e-3
6.906e+3, -1.041e-3
6.906e+3, -1.038e-3
6.906e+3, -1.039e-3
6.907e+3, -1.057e-3
6.907e+3, -1.052e-3
6.908e+3, -1.051e-3
6.908e+3, -1.053e-3
6.908e+3, -1.050e-3
6.909e+3, -1.049e-3
6.909e+3, -1.048e-3
6.910e+3, -1.050e-3
6.910e+3, -1.048e-3
6.910e+3, -1.047e-3
6.911e+3, -1.047e-3
6.911e+3, -1.047e-3
6.912e+3, -1.046e-3
6.912e+3, -1.046e-3
6.912e+3, -1.044e-3
6.913e+3, -1.044e-3
6.913e+3, -1.044e-3
6.914e+3, -1.042e-3
6.914e+3, -1.041e-3
6.914e+3, -1.039e-3
6.915e+3, -1.060e-3
6.915e+3, -1.069e-3
6.916e+3, -1.069e-3
6.916e+3, -1.068e-3
6.916e+3, -1.067e-3
6.917e+3, -1.066e-3
6.917e+3, -1.066e-3
6.918e+3, -1.066e-3
6.918e+3, -1.065e-3
6.918e+3, -1.069e-3
6.919e+3, -1.068e-3
6.919e+3, -1.067e-3
6.920e+3, -1.068e-3
6.920e+3, -1.066e-3
6.920e+3, -1.065e-3
6.921e+3, -1.063e-3
6.921e+3, -1.067e-3
6.922e+3, -1.064e-3
6.922e+3, -1.063e-3
6.922e+3, -1.062e-3
6.923e+3, -1.065e-3
6.923e+3, -1.062e-3
6.924e+3, -1.062e-3
6.924e+3, -1.061e-3
6.924e+3, -1.060e-3
6.925e+3, -1.060e-3
6.925e+3, -1.063e-3
6.926e+3, -1.061e-3
6.926e+3, -1.060e-3
6.926e+3, -1.060e-3
6.927e+3, -1.060e-3
6.927e+3, -1.059e-3
6.928e+3, -1.060e-3
6.928e+3, -1.063e-3
6.928e+3, -1.071e-3
6.929e+3, -1.073e-3
6.929e+3, -1.071e-3
6.930e+3, -1.070e-3
6.930e+3, -1.068e-3
6.930e+3, -1.069e-3
6.931e+3, -1.069e-3
6.931e+3, -1.067e-3
6.932e+3, -1.068e-3
6.932e+3, -1.068e-3
6.932e+3, -1.067e-3
6.933e+3, -1.067e-3
6.933e+3, -1.067e-3
6.934e+3, -1.066e-3
6.934e+3, -1.065e-3
6.934e+3, -1.064e-3
6.935e+3, -1.062e-3
6.935e+3, -1.061e-3
6.936e+3, -1.064e-3
6.936e+3, -1.064e-3
6.936e+3, -1.063e-3
6.937e+3, -1.065e-3
6.937e+3, -1.066e-3
6.938e+3, -1.066e-3
6.938e+3, -1.066e-3
6.938e+3, -1.065e-3
6.939e+3, -1.065e-3
6.939e+3, -1.063e-3
6.940e+3, -1.061e-3
6.940e+3, -1.064e-3
6.940e+3, -1.061e-3
6.941e+3, -1.062e-3
6.941e+3, -1.063e-3
6.942e+3, -1.074e-3
6.942e+3, -1.073e-3
6.942e+3, -1.072e-3
6.943e+3, -1.071e-3
6.943e+3, -1.072e-3
6.944e+3, -1.070e-3
6.944e+3, -1.070e-3
6.944e+3, -1.068e-3
6.945e+3, -1.071e-3
6.945e+3, -1.070e-3
6.946e+3, -1.068e-3
6.946e+3, -1.068e-3
6.946e+3, -1.069e-3
6.947e+3, -1.068e-3
6.947e+3, -1.069e-3
6.948e+3, -1.070e-3
6.948e+3, -1.068e-3
6.948e+3, -1.067e-3
6.949e+3, -1.067e-3
6.949e+3, -1.066e-3
6.950e+3, -1.067e-3
6.950e+3, -1.067e-3
6.950e+3, -1.065e-3
6.951e+3, -1.066e-3
6.951e+3, -1.064e-3
6.952e+3, -1.065e-3
6.952e+3, -1.064e-3
6.952e+3, -1.063e-3
6.953e+3, -1.064e-3
6.953e+3, -1.063e-3
6.954e+3, -1.063e-3
6.954e+3, -1.061e-3
6.954e+3, -1.060e-3
6.955e+3, -1.061e-3
6.955e+3, -1.061e-3
6.956e+3, -1.059e-3
6.956e+3, -1.060e-3
6.956e+3, -1.059e-3
6.957e+3, -1.058e-3
6.957e+3, -1.057e-3
6.958e+3, -1.057e-3
6.958e+3, -1.058e-3
6.958e+3, -1.056e-3
6.959e+3, -1.054e-3
6.959e+3, -1.053e-3
6.960e+3, -1.052e-3
6.960e+3, -1.052e-3
6.960e+3, -1.051e-3
6.961e+3, -1.051e-3
6.961e+3, -1.052e-3
6.962e+3, -1.052e-3
6.962e+3, -1.052e-3
6.962e+3, -1.051e-3
6.963e+3, -1.051e-3
6.963e+3, -1.049e-3
6.964e+3, -1.049e-3
6.964e+3, -1.047e-3
6.964e+3, -1.048e-3
6.965e+3, -1.050e-3
6.965e+3, -1.049e-3
6.966e+3, -1.048e-3
6.966e+3, -1.046e-3
6.966e+3, -1.043e-3
6.967e+3, -1.045e-3
6.967e+3, -1.044e-3
6.968e+3, -1.044e-3
6.968e+3, -1.045e-3
6.968e+3, -1.044e-3
6.969e+3, -1.045e-3
6.969e+3, -1.043e-3
6.970e+3, -1.042e-3
6.970e+3, -1.041e-3
6.970e+3, -1.041e-3
6.971e+3, -1.040e-3
6.971e+3, -1.038e-3
6.972e+3, -1.037e-3
6.972e+3, -1.036e-3
6.972e+3, -1.036e-3
6.973e+3, -1.035e-3
6.973e+3, -1.035e-3
6.974e+3, -1.034e-3
6.974e+3, -1.035e-3
6.974e+3, -1.045e-3
6.975e+3, -1.045e-3
6.975e+3, -1.043e-3
6.976e+3, -1.043e-3
6.976e+3, -1.042e-3
6.976e+3, -1.042e-3
6.977e+3, -1.040e-3
6.977e+3, -1.040e-3
6.978e+3, -1.039e-3
6.978e+3, -1.038e-3
6.978e+3, -1.038e-3
6.979e+3, -1.037e-3
6.979e+3, -1.036e-3
6.980e+3, -1.037e-3
6.980e+3, -1.038e-3
6.980e+3, -1.038e-3
6.981e+3, -1.036e-3
6.981e+3, -1.036e-3
6.982e+3, -1.036e-3
6.982e+3, -1.034e-3
6.982e+3, -1.033e-3
6.983e+3, -1.031e-3
6.983e+3, -1.035e-3
6.984e+3, -1.034e-3
6.984e+3, -1.033e-3
6.984e+3, -1.032e-3
6.985e+3, -1.031e-3
6.985e+3, -1.031e-3
6.986e+3, -1.030e-3
6.986e+3, -1.030e-3
6.986e+3, -1.029e-3
6.987e+3, -1.028e-3
6.987e+3, -1.031e-3
6.988e+3, -1.029e-3
6.988e+3, -1.029e-3
6.988e+3, -1.028e-3
6.989e+3, -1.030e-3
6.989e+3, -1.029e-3
6.990e+3, -1.028e-3
6.990e+3, -1.027e-3
6.990e+3, -1.025e-3
6.991e+3, -1.024e-3
6.991e+3, -1.027e-3
6.992e+3, -1.026e-3
6.992e+3, -1.024e-3
6.992e+3, -1.022e-3
6.993e+3, -1.024e-3
6.993e+3, -1.023e-3
6.994e+3, -1.023e-3
6.994e+3, -1.024e-3
6.994e+3, -1.023e-3
6.995e+3, -1.061e-3
6.995e+3, -1.057e-3
6.996e+3, -1.056e-3
6.996e+3, -1.055e-3
6.996e+3, -1.056e-3
6.997e+3, -1.055e-3
6.997e+3, -1.053e-3
6.998e+3, -1.051e-3
6.998e+3, -1.051e-3
6.998e+3, -1.049e-3
6.999e+3, -1.049e-3
6.999e+3, -1.048e-3
7.000e+3, -1.047e-3
7.000e+3, -1.047e-3
7.000e+3, -1.050e-3
7.001e+3, -1.047e-3
7.001e+3, -1.046e-3
7.002e+3, -1.045e-3
7.002e+3, -1.046e-3
7.002e+3, -1.046e-3
7.003e+3, -1.043e-3
7.003e+3, -1.044e-3
7.004e+3, -1.043e-3
7.004e+3, -1.043e-3
7.004e+3, -1.046e-3
7.005e+3, -1.044e-3
7.005e+3, -1.043e-3
7.006e+3, -1.043e-3
7.006e+3, -1.042e-3
7.006e+3, -1.042e-3
7.007e+3, -1.041e-3
7.007e+3, -1.040e-3
7.008e+3, -1.041e-3
7.008e+3, -1.038e-3
7.008e+3, -1.038e-3
7.009e+3, -1.039e-3
7.009e+3, -1.039e-3
7.010e+3, -1.038e-3
7.010e+3, -1.035e-3
7.010e+3, -1.039e-3
7.011e+3, -1.037e-3
7.011e+3, -1.036e-3
7.012e+3, -1.036e-3
7.012e+3, -1.034e-3
7.012e+3, -1.035e-3
7.013e+3, -1.035e-3
7.013e+3, -1.037e-3
7.014e+3, -1.040e-3
7.014e+3, -1.038e-3
7.014e+3, -1.038e-3
7.015e+3, -1.037e-3
7.015e+3, -1.036e-3
7.016e+3, -1.036e-3
7.016e+3, -1.036e-3
7.016e+3, -1.037e-3
7.017e+3, -1.036e-3
7.017e+3, -1.036e-3
7.018e+3, -1.035e-3
7.018e+3, -1.033e-3
7.018e+3, -1.032e-3
7.019e+3, -1.035e-3
7.019e+3, -1.034e-3
7.020e+3, -1.032e-3
7.020e+3, -1.031e-3
7.020e+3, -1.030e-3
7.021e+3, -1.030e-3
7.021e+3, -1.028e-3
7.022e+3, -1.027e-3
7.022e+3, -1.027e-3
7.023e+3, -1.026e-3
7.023e+3, -1.025e-3
7.023e+3, -1.027e-3
7.024e+3, -1.025e-3
7.024e+3, -1.024e-3
7.025e+3, -1.023e-3
7.025e+3, -1.023e-3
7.025e+3, -1.032e-3
7.026e+3, -1.030e-3
7.026e+3, -1.029e-3
7.027e+3, -1.028e-3
7.027e+3, -1.026e-3
7.027e+3, -1.025e-3
7.028e+3, -1.025e-3
7.028e+3, -1.024e-3
7.029e+3, -1.024e-3
7.029e+3, -1.025e-3
7.029e+3, -1.023e-3
7.030e+3, -1.023e-3
7.030e+3, -1.021e-3
7.031e+3, -1.022e-3
7.031e+3, -1.022e-3
7.031e+3, -1.021e-3
7.032e+3, -1.021e-3
7.032e+3, -1.033e-3
7.033e+3, -1.032e-3
7.033e+3, -1.029e-3
7.033e+3, -1.029e-3
7.034e+3, -1.029e-3
7.034e+3, -1.029e-3
7.035e+3, -1.027e-3
7.035e+3, -1.027e-3
7.035e+3, -1.027e-3
7.036e+3, -1.026e-3
7.036e+3, -1.023e-3
7.037e+3, -1.027e-3
7.037e+3, -1.026e-3
7.037e+3, -1.025e-3
7.038e+3, -1.024e-3
7.038e+3, -1.022e-3
7.039e+3, -1.027e-3
7.039e+3, -1.027e-3
7.039e+3, -1.027e-3
7.040e+3, -1.024e-3
7.040e+3, -1.025e-3
7.041e+3, -1.024e-3
7.041e+3, -1.022e-3
7.041e+3, -1.022e-3
7.042e+3, -1.022e-3
7.042e+3, -1.020e-3
7.043e+3, -1.020e-3
7.043e+3, -1.019e-3
7.043e+3, -1.021e-3
7.044e+3, -1.020e-3
7.044e+3, -1.016e-3
7.045e+3, -1.034e-3
7.045e+3, -1.059e-3
7.045e+3, -1.057e-3
7.046e+3, -1.055e-3
7.046e+3, -1.057e-3
7.047e+3, -1.054e-3
7.047e+3, -1.057e-3
7.047e+3, -1.056e-3
7.048e+3, -1.053e-3
7.048e+3, -1.054e-3
7.049e+3, -1.053e-3
7.049e+3, -1.053e-3
7.049e+3, -1.053e-3
7.050e+3, -1.051e-3
7.050e+3, -1.050e-3
7.051e+3, -1.050e-3
7.051e+3, -1.051e-3
7.051e+3, -1.051e-3
7.052e+3, -1.049e-3
7.052e+3, -1.048e-3
7.053e+3, -1.048e-3
7.053e+3, -1.049e-3
7.053e+3, -1.048e-3
7.054e+3, -1.048e-3
7.054e+3, -1.046e-3
7.055e+3, -1.047e-3
7.055e+3, -1.047e-3
7.055e+3, -1.046e-3
7.056e+3, -1.045e-3
7.056e+3, -1.044e-3
7.057e+3, -1.045e-3
7.057e+3, -1.045e-3
7.057e+3, -1.044e-3
7.058e+3, -1.045e-3
7.058e+3, -1.042e-3
7.059e+3, -1.043e-3
7.059e+3, -1.041e-3
7.059e+3, -1.042e-3
7.060e+3, -1.041e-3
7.060e+3, -1.040e-3
7.061e+3, -1.041e-3
7.061e+3, -1.039e-3
7.061e+3, -1.037e-3
7.062e+3, -1.036e-3
7.062e+3, -1.036e-3
7.063e+3, -1.038e-3
7.063e+3, -1.035e-3
7.063e+3, -1.035e-3
7.064e+3, -1.035e-3
7.064e+3, -1.036e-3
7.065e+3, -1.034e-3
7.065e+3, -1.034e-3
7.065e+3, -1.034e-3
7.066e+3, -1.035e-3
7.066e+3, -1.040e-3
7.067e+3, -1.047e-3
7.067e+3, -1.044e-3
7.067e+3, -1.048e-3
7.068e+3, -1.047e-3
7.068e+3, -1.046e-3
7.069e+3, -1.046e-3
7.069e+3, -1.046e-3
7.069e+3, -1.045e-3
7.070e+3, -1.045e-3
7.070e+3, -1.043e-3
7.071e+3, -1.045e-3
7.071e+3, -1.043e-3
7.071e+3, -1.044e-3
7.072e+3, -1.043e-3
7.072e+3, -1.042e-3
7.073e+3, -1.042e-3
7.073e+3, -1.039e-3
7.073e+3, -1.040e-3
7.074e+3, -1.039e-3
7.074e+3, -1.037e-3
7.075e+3, -1.038e-3
7.075e+3, -1.037e-3
7.075e+3, -1.036e-3
7.076e+3, -1.037e-3
7.076e+3, -1.035e-3
7.077e+3, -1.035e-3
7.077e+3, -1.034e-3
7.077e+3, -1.034e-3
7.078e+3, -1.033e-3
7.078e+3, -1.032e-3
7.079e+3, -1.032e-3
7.079e+3, -1.033e-3
7.079e+3, -1.032e-3
7.080e+3, -1.031e-3
7.080e+3, -1.031e-3
7.081e+3, -1.032e-3
7.081e+3, -1.032e-3
7.081e+3, -1.032e-3
7.082e+3, -1.031e-3
7.082e+3, -1.032e-3
7.083e+3, -1.030e-3
7.083e+3, -1.031e-3
7.083e+3, -1.032e-3
7.084e+3, -1.031e-3
7.084e+3, -1.030e-3
7.085e+3, -1.031e-3
7.085e+3, -1.057e-3
7.085e+3, -1.074e-3
7.086e+3, -1.072e-3
7.086e+3, -1.070e-3
7.087e+3, -1.074e-3
7.087e+3, -1.072e-3
7.087e+3, -1.073e-3
7.088e+3, -1.071e-3
7.088e+3, -1.069e-3
7.089e+3, -1.071e-3
7.089e+3, -1.070e-3
7.089e+3, -1.069e-3
7.090e+3, -1.070e-3
7.090e+3, -1.069e-3
7.091e+3, -1.069e-3
7.091e+3, -1.066e-3
7.091e+3, -1.067e-3
7.092e+3, -1.065e-3
7.092e+3, -1.066e-3
7.093e+3, -1.064e-3
7.093e+3, -1.063e-3
7.093e+3, -1.063e-3
7.094e+3, -1.066e-3
7.094e+3, -1.065e-3
7.095e+3, -1.064e-3
7.095e+3, -1.065e-3
7.095e+3, -1.064e-3
7.096e+3, -1.069e-3
7.096e+3, -1.067e-3
7.097e+3, -1.067e-3
7.097e+3, -1.065e-3
7.097e+3, -1.066e-3
7.098e+3, -1.067e-3
7.098e+3, -1.065e-3
7.099e+3, -1.066e-3
7.099e+3, -1.064e-3
7.099e+3, -1.065e-3
7.100e+3, -1.065e-3
7.100e+3, -1.066e-3
7.101e+3, -1.066e-3
7.101e+3, -1.068e-3
7.101e+3, -1.067e-3
7.102e+3, -1.068e-3
7.102e+3, -1.069e-3
7.103e+3, -1.072e-3
7.103e+3, -1.077e-3
7.103e+3, -1.076e-3
7.104e+3, -1.076e-3
7.104e+3, -1.076e-3
7.105e+3, -1.074e-3
7.105e+3, -1.073e-3
7.105e+3, -1.072e-3
7.106e+3, -1.076e-3
7.106e+3, -1.076e-3
7.107e+3, -1.075e-3
7.107e+3, -1.074e-3
7.107e+3, -1.073e-3
7.108e+3, -1.073e-3
7.108e+3, -1.072e-3
7.109e+3, -1.070e-3
7.109e+3, -1.069e-3
7.109e+3, -1.068e-3
7.110e+3, -1.069e-3
7.110e+3, -1.070e-3
7.111e+3, -1.069e-3
7.111e+3, -1.067e-3
7.111e+3, -1.065e-3
7.112e+3, -1.065e-3
7.112e+3, -1.065e-3
7.113e+3, -1.064e-3
7.113e+3, -1.063e-3
7.113e+3, -1.063e-3
7.114e+3, -1.062e-3
7.114e+3, -1.062e-3
7.115e+3, -1.060e-3
7.115e+3, -1.059e-3
7.115e+3, -1.065e-3
7.116e+3, -1.063e-3
7.116e+3, -1.062e-3
7.117e+3, -1.062e-3
7.117e+3, -1.062e-3
7.117e+3, -1.063e-3
7.118e+3, -1.064e-3
7.118e+3, -1.063e-3
7.119e+3, -1.061e-3
7.119e+3, -1.059e-3
7.119e+3, -1.061e-3
7.120e+3, -1.059e-3
7.120e+3, -1.057e-3
7.121e+3, -1.056e-3
7.121e+3, -1.057e-3
7.121e+3, -1.054e-3
7.122e+3, -1.053e-3
7.122e+3, -1.054e-3
7.123e+3, -1.055e-3
7.123e+3, -1.053e-3
7.123e+3, -1.053e-3
7.124e+3, -1.050e-3
7.124e+3, -1.050e-3
7.125e+3, -1.049e-3
7.125e+3, -1.046e-3
7.125e+3, -1.048e-3
7.126e+3, -1.047e-3
7.126e+3, -1.045e-3
7.127e+3, -1.044e-3
7.127e+3, -1.043e-3
7.127e+3, -1.044e-3
7.128e+3, -1.061e-3
7.128e+3, -1.058e-3
7.129e+3, -1.057e-3
7.129e+3, -1.057e-3
7.129e+3, -1.055e-3
7.130e+3, -1.055e-3
7.130e+3, -1.053e-3
7.131e+3, -1.054e-3
7.131e+3, -1.052e-3
7.131e+3, -1.051e-3
7.132e+3, -1.052e-3
7.132e+3, -1.051e-3
7.133e+3, -1.050e-3
7.133e+3, -1.048e-3
7.133e+3, -1.048e-3
7.134e+3, -1.054e-3
7.134e+3, -1.055e-3
7.135e+3, -1.053e-3
7.135e+3, -1.052e-3
7.135e+3, -1.051e-3
7.136e+3, -1.054e-3
7.136e+3, -1.053e-3
7.137e+3, -1.051e-3
7.137e+3, -1.050e-3
7.137e+3, -1.049e-3
7.138e+3, -1.051e-3
7.138e+3, -1.050e-3
7.139e+3, -1.048e-3
7.139e+3, -1.049e-3
7.139e+3, -1.050e-3
7.140e+3, -1.048e-3
7.140e+3, -1.047e-3
7.141e+3, -1.046e-3
7.141e+3, -1.045e-3
7.141e+3, -1.045e-3
7.142e+3, -1.043e-3
7.142e+3, -1.043e-3
7.143e+3, -1.042e-3
7.143e+3, -1.040e-3
7.143e+3, -1.039e-3
7.144e+3, -1.039e-3
7.144e+3, -1.037e-3
7.145e+3, -1.035e-3
7.145e+3, -1.035e-3
7.145e+3, -1.034e-3
7.146e+3, -1.033e-3
7.146e+3, -1.034e-3
7.147e+3, -1.033e-3
7.147e+3, -1.033e-3
7.147e+3, -1.031e-3
7.148e+3, -1.030e-3
7.148e+3, -1.029e-3
7.149e+3, -1.029e-3
7.149e+3, -1.028e-3
7.149e+3, -1.027e-3
7.150e+3, -1.026e-3
7.150e+3, -1.025e-3
7.151e+3, -1.024e-3
7.151e+3, -1.022e-3
7.151e+3, -1.020e-3
7.152e+3, -1.021e-3
7.152e+3, -1.027e-3
7.153e+3, -1.030e-3
7.153e+3, -1.029e-3
7.153e+3, -1.029e-3
7.154e+3, -1.030e-3
7.154e+3, -1.028e-3
7.155e+3, -1.029e-3
7.155e+3, -1.029e-3
7.155e+3, -1.026e-3
7.156e+3, -1.026e-3
7.156e+3, -1.026e-3
7.157e+3, -1.027e-3
7.157e+3, -1.027e-3
7.157e+3, -1.026e-3
7.158e+3, -1.026e-3
7.158e+3, -1.024e-3
7.159e+3, -1.023e-3
7.159e+3, -1.023e-3
7.159e+3, -1.030e-3
7.160e+3, -1.046e-3
7.160e+3, -1.055e-3
7.161e+3, -1.069e-3
7.161e+3, -1.068e-3
7.161e+3, -1.065e-3
7.162e+3, -1.067e-3
7.162e+3, -1.067e-3
7.163e+3, -1.068e-3
7.163e+3, -1.066e-3
7.163e+3, -1.065e-3
7.164e+3, -1.065e-3
7.164e+3, -1.064e-3
7.165e+3, -1.061e-3
7.165e+3, -1.060e-3
7.165e+3, -1.060e-3
7.166e+3, -1.059e-3
7.166e+3, -1.061e-3
7.167e+3, -1.058e-3
7.167e+3, -1.057e-3
7.167e+3, -1.056e-3
7.168e+3, -1.056e-3
7.168e+3, -1.056e-3
7.169e+3, -1.055e-3
7.169e+3, -1.054e-3
7.169e+3, -1.053e-3
7.170e+3, -1.051e-3
7.170e+3, -1.051e-3
7.171e+3, -1.050e-3
7.171e+3, -1.050e-3
7.171e+3, -1.049e-3
7.172e+3, -1.047e-3
7.172e+3, -1.047e-3
7.173e+3, -1.046e-3
7.173e+3, -1.046e-3
7.173e+3, -1.046e-3
7.174e+3, -1.046e-3
7.174e+3, -1.044e-3
7.175e+3, -1.044e-3
7.175e+3, -1.042e-3
7.175e+3, -1.042e-3
7.176e+3, -1.041e-3
7.176e+3, -1.039e-3
7.177e+3, -1.039e-3
7.177e+3, -1.038e-3
7.177e+3, -1.037e-3
7.178e+3, -1.036e-3
7.178e+3, -1.036e-3
7.179e+3, -1.036e-3
7.179e+3, -1.035e-3
7.179e+3, -1.034e-3
7.180e+3, -1.034e-3
7.180e+3, -1.034e-3
7.181e+3, -1.032e-3
7.181e+3, -1.032e-3
7.181e+3, -1.030e-3
7.182e+3, -1.030e-3
7.182e+3, -1.029e-3
7.183e+3, -1.027e-3
7.183e+3, -1.029e-3
7.183e+3, -1.028e-3
7.184e+3, -1.026e-3
7.184e+3, -1.027e-3
7.185e+3, -1.025e-3
7.185e+3, -1.023e-3
7.185e+3, -1.022e-3
7.186e+3, -1.023e-3
7.186e+3, -1.022e-3
7.187e+3, -1.021e-3
7.187e+3, -1.020e-3
7.187e+3, -1.026e-3
7.188e+3, -1.115e-3
7.188e+3, -1.108e-3
7.189e+3, -1.105e-3
7.189e+3, -1.103e-3
7.189e+3, -1.102e-3
7.190e+3, -1.103e-3
7.190e+3, -1.100e-3
7.191e+3, -1.099e-3
7.191e+3, -1.099e-3
7.191e+3, -1.100e-3
7.192e+3, -1.101e-3
7.192e+3, -1.100e-3
7.193e+3, -1.100e-3
7.193e+3, -1.098e-3
7.193e+3, -1.097e-3
7.194e+3, -1.096e-3
7.194e+3, -1.097e-3
7.195e+3, -1.097e-3
7.195e+3, -1.094e-3
7.195e+3, -1.096e-3
7.196e+3, -1.095e-3
7.196e+3, -1.094e-3
7.197e+3, -1.109e-3
7.197e+3, -1.108e-3
7.197e+3, -1.106e-3
7.198e+3, -1.106e-3
7.198e+3, -1.104e-3
7.199e+3, -1.105e-3
7.199e+3, -1.103e-3
7.199e+3, -1.105e-3
7.200e+3, -1.104e-3
7.200e+3, -1.102e-3
7.201e+3, -1.102e-3
7.201e+3, -1.101e-3
7.201e+3, -1.100e-3
7.202e+3, -1.100e-3
7.202e+3, -1.099e-3
7.203e+3, -1.099e-3
7.203e+3, -1.097e-3
7.203e+3, -1.096e-3
7.204e+3, -1.096e-3
7.204e+3, -1.094e-3
7.205e+3, -1.094e-3
7.205e+3, -1.093e-3
7.205e+3, -1.093e-3
7.206e+3, -1.094e-3
7.206e+3, -1.094e-3
7.207e+3, -1.092e-3
7.207e+3, -1.093e-3
7.207e+3, -1.092e-3
7.208e+3, -1.090e-3
7.208e+3, -1.091e-3
7.209e+3, -1.090e-3
7.209e+3, -1.089e-3
7.209e+3, -1.089e-3
7.210e+3, -1.090e-3
7.210e+3, -1.088e-3
7.211e+3, -1.087e-3
7.211e+3, -1.087e-3
7.211e+3, -1.085e-3
7.212e+3, -1.085e-3
7.212e+3, -1.083e-3
7.213e+3, -1.083e-3
7.213e+3, -1.083e-3
7.213e+3, -1.081e-3
7.214e+3, -1.081e-3
7.214e+3, -1.081e-3
7.215e+3, -1.079e-3
7.215e+3, -1.079e-3
7.215e+3, -1.078e-3
7.216e+3, -1.081e-3
7.216e+3, -1.080e-3
7.217e+3, -1.081e-3
7.217e+3, -1.081e-3
7.217e+3, -1.081e-3
7.218e+3, -1.080e-3
7.218e+3, -1.080e-3
7.219e+3, -1.079e-3
7.219e+3, -1.078e-3
7.219e+3, -1.076e-3
7.220e+3, -1.078e-3
7.220e+3, -1.076e-3
7.221e+3, -1.077e-3
7.221e+3, -1.079e-3
7.221e+3, -1.084e-3
7.222e+3, -1.086e-3
7.222e+3, -1.084e-3
7.223e+3, -1.087e-3
7.223e+3, -1.086e-3
7.223e+3, -1.085e-3
7.224e+3, -1.085e-3
7.224e+3, -1.084e-3
7.225e+3, -1.082e-3
7.225e+3, -1.081e-3
7.225e+3, -1.081e-3
7.226e+3, -1.082e-3
7.226e+3, -1.083e-3
7.227e+3, -1.084e-3
7.227e+3, -1.084e-3
7.228e+3, -1.082e-3
7.228e+3, -1.082e-3
7.228e+3, -1.081e-3
7.229e+3, -1.080e-3
7.229e+3, -1.079e-3
7.230e+3, -1.079e-3
7.230e+3, -1.078e-3
7.230e+3, -1.077e-3
7.231e+3, -1.076e-3
7.231e+3, -1.075e-3
7.232e+3, -1.075e-3
7.232e+3, -1.073e-3
7.232e+3, -1.075e-3
7.233e+3, -1.074e-3
7.233e+3, -1.074e-3
7.234e+3, -1.075e-3
7.234e+3, -1.075e-3
7.234e+3, -1.075e-3
7.235e+3, -1.072e-3
7.235e+3, -1.074e-3
7.236e+3, -1.072e-3
7.236e+3, -1.071e-3
7.236e+3, -1.070e-3
7.237e+3, -1.068e-3
7.237e+3, -1.068e-3
7.238e+3, -1.068e-3
7.238e+3, -1.069e-3
7.238e+3, -1.067e-3
7.239e+3, -1.065e-3
7.239e+3, -1.065e-3
7.240e+3, -1.064e-3
7.240e+3, -1.064e-3
7.240e+3, -1.062e-3
7.241e+3, -1.062e-3
7.241e+3, -1.061e-3
7.242e+3, -1.061e-3
7.242e+3, -1.060e-3
7.242e+3, -1.061e-3
7.243e+3, -1.059e-3
7.243e+3, -1.059e-3
7.244e+3, -1.058e-3
7.244e+3, -1.058e-3
7.244e+3, -1.059e-3
7.245e+3, -1.056e-3
7.245e+3, -1.057e-3
7.246e+3, -1.056e-3
7.246e+3, -1.058e-3
7.246e+3, -1.055e-3
7.247e+3, -1.053e-3
7.247e+3, -1.050e-3
7.248e+3, -1.052e-3
7.248e+3, -1.052e-3
7.248e+3, -1.051e-3
7.249e+3, -1.051e-3
7.249e+3, -1.049e-3
7.250e+3, -1.048e-3
7.250e+3, -1.047e-3
7.250e+3, -1.045e-3
7.251e+3, -1.044e-3
7.251e+3, -1.045e-3
7.252e+3, -1.043e-3
7.252e+3, -1.045e-3
7.252e+3, -1.043e-3
7.253e+3, -1.043e-3
7.253e+3, -1.043e-3
7.254e+3, -1.041e-3
7.254e+3, -1.041e-3
7.254e+3, -1.039e-3
7.255e+3, -1.039e-3
7.255e+3, -1.038e-3
7.256e+3, -1.039e-3
7.256e+3, -1.038e-3
7.256e+3, -1.037e-3
7.257e+3, -1.036e-3
7.257e+3, -1.036e-3
7.258e+3, -1.035e-3
7.258e+3, -1.034e-3
7.258e+3, -1.035e-3
7.259e+3, -1.034e-3
7.259e+3, -1.032e-3
7.260e+3, -1.032e-3
7.260e+3, -1.033e-3
7.260e+3, -1.033e-3
7.261e+3, -1.033e-3
7.261e+3, -1.032e-3
7.262e+3, -1.032e-3
7.262e+3, -1.072e-3
7.262e+3, -1.068e-3
7.263e+3, -1.066e-3
7.263e+3, -1.066e-3
7.264e+3, -1.066e-3
7.264e+3, -1.064e-3
7.264e+3, -1.065e-3
7.265e+3, -1.062e-3
7.265e+3, -1.062e-3
7.266e+3, -1.063e-3
7.266e+3, -1.060e-3
7.266e+3, -1.059e-3
7.267e+3, -1.057e-3
7.267e+3, -1.057e-3
7.268e+3, -1.056e-3
7.268e+3, -1.055e-3
7.268e+3, -1.051e-3
7.269e+3, -1.053e-3
7.269e+3, -1.054e-3
7.270e+3, -1.053e-3
7.270e+3, -1.050e-3
7.270e+3, -1.051e-3
7.271e+3, -1.058e-3
7.271e+3, -1.057e-3
7.272e+3, -1.054e-3
7.272e+3, -1.125e-3
7.272e+3, -1.117e-3
7.273e+3, -1.114e-3
7.273e+3, -1.111e-3
7.274e+3, -1.109e-3
7.274e+3, -1.111e-3
7.274e+3, -1.109e-3
7.275e+3, -1.110e-3
7.275e+3, -1.107e-3
7.276e+3, -1.107e-3
7.276e+3, -1.105e-3
7.276e+3, -1.106e-3
7.277e+3, -1.106e-3
7.277e+3, -1.108e-3
7.278e+3, -1.108e-3
7.278e+3, -1.107e-3
7.278e+3, -1.107e-3
7.279e+3, -1.105e-3
7.279e+3, -1.104e-3
7.280e+3, -1.108e-3
7.280e+3, -1.106e-3
7.280e+3, -1.106e-3
7.281e+3, -1.105e-3
7.281e+3, -1.104e-3
7.282e+3, -1.102e-3
7.282e+3, -1.102e-3
7.282e+3, -1.103e-3
7.283e+3, -1.101e-3
7.283e+3, -1.102e-3
7.284e+3, -1.099e-3
7.284e+3, -1.100e-3
7.284e+3, -1.099e-3
7.285e+3, -1.100e-3
7.285e+3, -1.096e-3
7.286e+3, -1.098e-3
7.286e+3, -1.097e-3
7.286e+3, -1.095e-3
7.287e+3, -1.093e-3
7.287e+3, -1.091e-3
7.288e+3, -1.090e-3
7.288e+3, -1.090e-3
7.288e+3, -1.091e-3
7.289e+3, -1.089e-3
7.289e+3, -1.092e-3
7.290e+3, -1.092e-3
7.290e+3, -1.095e-3
7.290e+3, -1.093e-3
7.291e+3, -1.091e-3
7.291e+3, -1.089e-3
7.292e+3, -1.090e-3
7.292e+3, -1.090e-3
7.292e+3, -1.091e-3
7.293e+3, -1.088e-3
7.293e+3, -1.086e-3
7.294e+3, -1.090e-3
7.294e+3, -1.089e-3
7.294e+3, -1.087e-3
7.295e+3, -1.087e-3
7.295e+3, -1.087e-3
7.296e+3, -1.088e-3
7.296e+3, -1.084e-3
7.296e+3, -1.084e-3
7.297e+3, -1.089e-3
7.297e+3, -1.089e-3
7.298e+3, -1.099e-3
7.298e+3, -1.099e-3
7.298e+3, -1.098e-3
7.299e+3, -1.097e-3
7.299e+3, -1.094e-3
7.300e+3, -1.094e-3
7.300e+3, -1.095e-3
7.300e+3, -1.095e-3
7.301e+3, -1.094e-3
7.301e+3, -1.093e-3
7.302e+3, -1.092e-3
7.302e+3, -1.094e-3
7.302e+3, -1.092e-3
7.303e+3, -1.090e-3
7.303e+3, -1.089e-3
7.304e+3, -1.092e-3
7.304e+3, -1.087e-3
7.304e+3, -1.088e-3
7.305e+3, -1.089e-3
7.305e+3, -1.087e-3
7.306e+3, -1.085e-3
7.306e+3, -1.086e-3
7.306e+3, -1.085e-3
7.307e+3, -1.085e-3
7.307e+3, -1.082e-3
7.308e+3, -1.083e-3
7.308e+3, -1.087e-3
7.308e+3, -1.085e-3
7.309e+3, -1.084e-3
7.309e+3, -1.083e-3
7.310e+3, -1.083e-3
7.310e+3, -1.083e-3
7.310e+3, -1.081e-3
7.311e+3, -1.081e-3
7.311e+3, -1.082e-3
7.312e+3, -1.080e-3
7.312e+3, -1.081e-3
7.312e+3, -1.079e-3
7.313e+3, -1.080e-3
7.313e+3, -1.079e-3
7.314e+3, -1.078e-3
7.314e+3, -1.077e-3
7.314e+3, -1.077e-3
7.315e+3, -1.075e-3
7.315e+3, -1.076e-3
7.316e+3, -1.078e-3
7.316e+3, -1.077e-3
7.316e+3, -1.075e-3
7.317e+3, -1.076e-3
7.317e+3, -1.075e-3
7.318e+3, -1.076e-3
7.318e+3, -1.074e-3
7.318e+3, -1.073e-3
7.319e+3, -1.073e-3
7.319e+3, -1.073e-3
7.320e+3, -1.083e-3
7.320e+3, -1.079e-3
7.320e+3, -1.100e-3
7.321e+3, -1.098e-3
7.321e+3, -1.098e-3
7.322e+3, -1.098e-3
7.322e+3, -1.096e-3
7.322e+3, -1.094e-3
7.323e+3, -1.096e-3
7.323e+3, -1.095e-3
7.324e+3, -1.093e-3
7.324e+3, -1.093e-3
7.324e+3, -1.091e-3
7.325e+3, -1.090e-3
7.325e+3, -1.089e-3
7.326e+3, -1.089e-3
7.326e+3, -1.088e-3
7.326e+3, -1.087e-3
7.327e+3, -1.085e-3
7.327e+3, -1.094e-3
7.328e+3, -1.094e-3
7.328e+3, -1.091e-3
7.328e+3, -1.105e-3
7.329e+3, -1.103e-3
7.329e+3, -1.104e-3
7.330e+3, -1.104e-3
7.330e+3, -1.105e-3
7.330e+3, -1.105e-3
7.331e+3, -1.104e-3
7.331e+3, -1.103e-3
7.332e+3, -1.103e-3
7.332e+3, -1.102e-3
7.332e+3, -1.101e-3
7.333e+3, -1.100e-3
7.333e+3, -1.099e-3
7.334e+3, -1.101e-3
7.334e+3, -1.100e-3
7.334e+3, -1.099e-3
7.335e+3, -1.100e-3
7.335e+3, -1.099e-3
7.336e+3, -1.099e-3
7.336e+3, -1.096e-3
7.336e+3, -1.099e-3
7.337e+3, -1.098e-3
7.337e+3, -1.096e-3
7.338e+3, -1.095e-3
7.338e+3, -1.096e-3
7.338e+3, -1.098e-3
7.339e+3, -1.097e-3
7.339e+3, -1.096e-3
7.340e+3, -1.095e-3
7.340e+3, -1.096e-3
7.340e+3, -1.096e-3
7.341e+3, -1.095e-3
7.341e+3, -1.093e-3
7.342e+3, -1.092e-3
7.342e+3, -1.090e-3
7.342e+3, -1.094e-3
7.343e+3, -1.094e-3
7.343e+3, -1.091e-3
7.344e+3, -1.090e-3
7.344e+3, -1.089e-3
7.344e+3, -1.088e-3
7.345e+3, -1.088e-3
7.345e+3, -1.088e-3
7.346e+3, -1.087e-3
7.346e+3, -1.087e-3
7.346e+3, -1.086e-3
7.347e+3, -1.084e-3
7.347e+3, -1.084e-3
7.348e+3, -1.082e-3
7.348e+3, -1.082e-3
7.348e+3, -1.082e-3
7.349e+3, -1.081e-3
7.349e+3, -1.080e-3
7.350e+3, -1.079e-3
7.350e+3, -1.083e-3
7.350e+3, -1.084e-3
7.351e+3, -1.082e-3
7.351e+3, -1.081e-3
7.352e+3, -1.085e-3
7.352e+3, -1.086e-3
7.352e+3, -1.086e-3
7.353e+3, -1.084e-3
7.353e+3, -1.084e-3
7.354e+3, -1.083e-3
7.354e+3, -1.083e-3
7.354e+3, -1.082e-3
7.355e+3, -1.082e-3
7.355e+3, -1.083e-3
7.356e+3, -1.084e-3
7.356e+3, -1.082e-3
7.356e+3, -1.080e-3
7.357e+3, -1.081e-3
7.357e+3, -1.081e-3
7.358e+3, -1.080e-3
7.358e+3, -1.077e-3
7.358e+3, -1.080e-3
7.359e+3, -1.082e-3
7.359e+3, -1.108e-3
7.360e+3, -1.108e-3
7.360e+3, -1.107e-3
7.360e+3, -1.106e-3
7.361e+3, -1.105e-3
7.361e+3, -1.104e-3
7.362e+3, -1.103e-3
7.362e+3, -1.101e-3
7.362e+3, -1.101e-3
7.363e+3, -1.100e-3
7.363e+3, -1.099e-3
7.364e+3, -1.099e-3
7.364e+3, -1.097e-3
7.364e+3, -1.097e-3
7.365e+3, -1.097e-3
7.365e+3, -1.097e-3
7.366e+3, -1.096e-3
7.366e+3, -1.096e-3
7.366e+3, -1.097e-3
7.367e+3, -1.097e-3
7.367e+3, -1.095e-3
7.368e+3, -1.095e-3
7.368e+3, -1.094e-3
7.368e+3, -1.093e-3
7.369e+3, -1.093e-3
7.369e+3, -1.092e-3
7.370e+3, -1.091e-3
7.370e+3, -1.090e-3
7.370e+3, -1.089e-3
7.371e+3, -1.090e-3
7.371e+3, -1.088e-3
7.372e+3, -1.089e-3
7.372e+3, -1.086e-3
7.372e+3, -1.089e-3
7.373e+3, -1.086e-3
7.373e+3, -1.085e-3
7.374e+3, -1.104e-3
7.374e+3, -1.103e-3
7.374e+3, -1.106e-3
7.375e+3, -1.105e-3
7.375e+3, -1.104e-3
7.376e+3, -1.117e-3
7.376e+3, -1.113e-3
7.376e+3, -1.112e-3
7.377e+3, -1.111e-3
7.377e+3, -1.110e-3
7.378e+3, -1.109e-3
7.378e+3, -1.110e-3
7.378e+3, -1.108e-3
7.379e+3, -1.107e-3
7.379e+3, -1.106e-3
7.380e+3, -1.108e-3
7.380e+3, -1.107e-3
7.380e+3, -1.105e-3
7.381e+3, -1.106e-3
7.381e+3, -1.105e-3
7.382e+3, -1.105e-3
7.382e+3, -1.103e-3
7.382e+3, -1.103e-3
7.383e+3, -1.102e-3
7.383e+3, -1.102e-3
7.384e+3, -1.100e-3
7.384e+3, -1.102e-3
7.384e+3, -1.101e-3
7.385e+3, -1.099e-3
7.385e+3, -1.100e-3
7.386e+3, -1.099e-3
7.386e+3, -1.097e-3
7.386e+3, -1.097e-3
7.387e+3, -1.097e-3
7.387e+3, -1.096e-3
7.388e+3, -1.095e-3
7.388e+3, -1.096e-3
7.388e+3, -1.095e-3
7.389e+3, -1.096e-3
7.389e+3, -1.096e-3
7.390e+3, -1.094e-3
7.390e+3, -1.095e-3
7.390e+3, -1.093e-3
7.391e+3, -1.092e-3
7.391e+3, -1.092e-3
7.392e+3, -1.092e-3
7.392e+3, -1.091e-3
7.392e+3, -1.089e-3
7.393e+3, -1.089e-3
7.393e+3, -1.087e-3
7.394e+3, -1.085e-3
7.394e+3, -1.087e-3
7.394e+3, -1.086e-3
7.395e+3, -1.087e-3
7.395e+3, -1.093e-3
7.396e+3, -1.091e-3
7.396e+3, -1.094e-3
7.396e+3, -1.092e-3
7.397e+3, -1.095e-3
7.397e+3, -1.097e-3
7.398e+3, -1.094e-3
7.398e+3, -1.095e-3
7.398e+3, -1.094e-3
7.399e+3, -1.093e-3
7.399e+3, -1.092e-3
7.400e+3, -1.093e-3
7.400e+3, -1.091e-3
7.400e+3, -1.089e-3
7.401e+3, -1.089e-3
7.401e+3, -1.089e-3
7.402e+3, -1.088e-3
7.402e+3, -1.087e-3
7.402e+3, -1.087e-3
7.403e+3, -1.089e-3
7.403e+3, -1.090e-3
7.404e+3, -1.088e-3
7.404e+3, -1.086e-3
7.404e+3, -1.087e-3
7.405e+3, -1.086e-3
7.405e+3, -1.085e-3
7.406e+3, -1.085e-3
7.406e+3, -1.086e-3
7.406e+3, -1.084e-3
7.407e+3, -1.084e-3
7.407e+3, -1.082e-3
7.408e+3, -1.082e-3
7.408e+3, -1.081e-3
7.408e+3, -1.080e-3
7.409e+3, -1.079e-3
7.409e+3, -1.079e-3
7.410e+3, -1.079e-3
7.410e+3, -1.081e-3
7.410e+3, -1.079e-3
7.411e+3, -1.079e-3
7.411e+3, -1.077e-3
7.412e+3, -1.075e-3
7.412e+3, -1.074e-3
7.412e+3, -1.074e-3
7.413e+3, -1.073e-3
7.413e+3, -1.071e-3
7.414e+3, -1.071e-3
7.414e+3, -1.071e-3
7.414e+3, -1.071e-3
7.415e+3, -1.070e-3
7.415e+3, -1.070e-3
7.416e+3, -1.068e-3
7.416e+3, -1.066e-3
7.416e+3, -1.065e-3
7.417e+3, -1.065e-3
7.417e+3, -1.065e-3
7.418e+3, -1.065e-3
7.418e+3, -1.064e-3
7.418e+3, -1.063e-3
7.419e+3, -1.061e-3
7.419e+3, -1.063e-3
7.420e+3, -1.071e-3
7.420e+3, -1.070e-3
7.420e+3, -1.070e-3
7.421e+3, -1.069e-3
7.421e+3, -1.070e-3
7.422e+3, -1.069e-3
7.422e+3, -1.067e-3
7.422e+3, -1.066e-3
7.423e+3, -1.069e-3
7.423e+3, -1.068e-3
7.424e+3, -1.070e-3
7.424e+3, -1.068e-3
7.424e+3, -1.068e-3
7.425e+3, -1.067e-3
7.425e+3, -1.067e-3
7.426e+3, -1.066e-3
7.426e+3, -1.064e-3
7.426e+3, -1.066e-3
7.427e+3, -1.068e-3
7.427e+3, -1.072e-3
7.428e+3, -1.071e-3
7.428e+3, -1.070e-3
7.428e+3, -1.069e-3
7.429e+3, -1.070e-3
7.429e+3, -1.067e-3
7.430e+3, -1.068e-3
7.430e+3, -1.065e-3
7.430e+3, -1.065e-3
7.431e+3, -1.065e-3
7.431e+3, -1.065e-3
7.432e+3, -1.065e-3
7.432e+3, -1.060e-3
7.433e+3, -1.060e-3
7.433e+3, -1.061e-3
7.433e+3, -1.060e-3
7.434e+3, -1.061e-3
7.434e+3, -1.060e-3
7.435e+3, -1.058e-3
7.435e+3, -1.057e-3
7.435e+3, -1.056e-3
7.436e+3, -1.055e-3
7.436e+3, -1.054e-3
7.437e+3, -1.053e-3
7.437e+3, -1.052e-3
7.437e+3, -1.056e-3
7.438e+3, -1.056e-3
7.438e+3, -1.056e-3
7.439e+3, -1.056e-3
7.439e+3, -1.056e-3
7.439e+3, -1.055e-3
7.440e+3, -1.053e-3
7.440e+3, -1.052e-3
7.441e+3, -1.051e-3
7.441e+3, -1.051e-3
7.441e+3, -1.051e-3
7.442e+3, -1.049e-3
7.442e+3, -1.048e-3
7.443e+3, -1.047e-3
7.443e+3, -1.049e-3
7.443e+3, -1.049e-3
7.444e+3, -1.047e-3
7.444e+3, -1.047e-3
7.445e+3, -1.046e-3
7.445e+3, -1.045e-3
7.445e+3, -1.045e-3
7.446e+3, -1.045e-3
7.446e+3, -1.044e-3
7.447e+3, -1.045e-3
7.447e+3, -1.042e-3
7.447e+3, -1.043e-3
7.448e+3, -1.044e-3
7.448e+3, -1.043e-3
7.449e+3, -1.043e-3
7.449e+3, -1.041e-3
7.449e+3, -1.041e-3
7.450e+3, -1.041e-3
7.450e+3, -1.038e-3
7.451e+3, -1.036e-3
7.451e+3, -1.036e-3
7.451e+3, -1.037e-3
7.452e+3, -1.038e-3
7.452e+3, -1.039e-3
7.453e+3, -1.038e-3
7.453e+3, -1.036e-3
7.453e+3, -1.092e-3
7.454e+3, -1.087e-3
7.454e+3, -1.088e-3
7.455e+3, -1.085e-3
7.455e+3, -1.086e-3
7.455e+3, -1.085e-3
7.456e+3, -1.083e-3
7.456e+3, -1.083e-3
7.457e+3, -1.083e-3
7.457e+3, -1.082e-3
7.457e+3, -1.082e-3
7.458e+3, -1.081e-3
7.458e+3, -1.080e-3
7.459e+3, -1.080e-3
7.459e+3, -1.079e-3
7.459e+3, -1.080e-3
7.460e+3, -1.077e-3
7.460e+3, -1.076e-3
7.461e+3, -1.076e-3
7.461e+3, -1.075e-3
7.461e+3, -1.078e-3
7.462e+3, -1.076e-3
7.462e+3, -1.078e-3
7.463e+3, -1.076e-3
7.463e+3, -1.074e-3
7.463e+3, -1.076e-3
7.464e+3, -1.075e-3
7.464e+3, -1.074e-3
7.465e+3, -1.074e-3
7.465e+3, -1.074e-3
7.465e+3, -1.072e-3
7.466e+3, -1.071e-3
7.466e+3, -1.070e-3
7.467e+3, -1.070e-3
7.467e+3, -1.069e-3
7.467e+3, -1.069e-3
7.468e+3, -1.069e-3
7.468e+3, -1.069e-3
7.469e+3, -1.069e-3
7.469e+3, -1.075e-3
7.469e+3, -1.075e-3
7.470e+3, -1.073e-3
7.470e+3, -1.074e-3
7.471e+3, -1.071e-3
7.471e+3, -1.072e-3
7.471e+3, -1.071e-3
7.472e+3, -1.068e-3
7.472e+3, -1.069e-3
7.473e+3, -1.074e-3
7.473e+3, -1.116e-3
7.473e+3, -1.108e-3
7.474e+3, -1.107e-3
7.474e+3, -1.105e-3
7.475e+3, -1.104e-3
7.475e+3, -1.105e-3
7.475e+3, -1.104e-3
7.476e+3, -1.101e-3
7.476e+3, -1.101e-3
7.477e+3, -1.098e-3
7.477e+3, -1.098e-3
7.477e+3, -1.098e-3
7.478e+3, -1.098e-3
7.478e+3, -1.098e-3
7.479e+3, -1.097e-3
7.479e+3, -1.096e-3
7.479e+3, -1.094e-3
7.480e+3, -1.096e-3
7.480e+3, -1.094e-3
7.481e+3, -1.093e-3
7.481e+3, -1.092e-3
7.481e+3, -1.091e-3
7.482e+3, -1.093e-3
7.482e+3, -1.091e-3
7.483e+3, -1.090e-3
7.483e+3, -1.088e-3
7.483e+3, -1.089e-3
7.484e+3, -1.086e-3
7.484e+3, -1.088e-3
7.485e+3, -1.086e-3
7.485e+3, -1.083e-3
7.485e+3, -1.083e-3
7.486e+3, -1.083e-3
7.486e+3, -1.081e-3
7.487e+3, -1.081e-3
7.487e+3, -1.096e-3
7.487e+3, -1.092e-3
7.488e+3, -1.095e-3
7.488e+3, -1.095e-3
7.489e+3, -1.101e-3
7.489e+3, -1.098e-3
7.489e+3, -1.098e-3
7.490e+3, -1.098e-3
7.490e+3, -1.097e-3
7.491e+3, -1.097e-3
7.491e+3, -1.096e-3
7.491e+3, -1.095e-3
7.492e+3, -1.093e-3
7.492e+3, -1.090e-3
7.493e+3, -1.091e-3
7.493e+3, -1.090e-3
7.493e+3, -1.097e-3
7.494e+3, -1.097e-3
7.494e+3, -1.096e-3
7.495e+3, -1.097e-3
7.495e+3, -1.096e-3
7.495e+3, -1.096e-3
7.496e+3, -1.096e-3
7.496e+3, -1.095e-3
7.497e+3, -1.093e-3
7.497e+3, -1.093e-3
7.497e+3, -1.093e-3
7.498e+3, -1.092e-3
7.498e+3, -1.092e-3
7.499e+3, -1.091e-3
7.499e+3, -1.091e-3
7.499e+3, -1.089e-3
7.500e+3, -1.089e-3
7.500e+3, -1.088e-3
7.501e+3, -1.087e-3
7.501e+3, -1.088e-3
7.501e+3, -1.087e-3
7.502e+3, -1.087e-3
7.502e+3, -1.089e-3
7.503e+3, -1.088e-3
7.503e+3, -1.086e-3
7.503e+3, -1.087e-3
7.504e+3, -1.086e-3
7.504e+3, -1.086e-3
7.505e+3, -1.084e-3
7.505e+3, -1.084e-3
7.505e+3, -1.083e-3
7.506e+3, -1.083e-3
7.506e+3, -1.083e-3
7.507e+3, -1.082e-3
7.507e+3, -1.081e-3
7.507e+3, -1.081e-3
7.508e+3, -1.081e-3
7.508e+3, -1.078e-3
7.509e+3, -1.083e-3
7.509e+3, -1.082e-3
7.509e+3, -1.080e-3
7.510e+3, -1.080e-3
7.510e+3, -1.081e-3
7.511e+3, -1.079e-3
7.511e+3, -1.080e-3
7.511e+3, -1.079e-3
7.512e+3, -1.076e-3
7.512e+3, -1.078e-3
7.513e+3, -1.077e-3
7.513e+3, -1.077e-3
7.513e+3, -1.078e-3
7.514e+3, -1.076e-3
7.514e+3, -1.078e-3
7.515e+3, -1.077e-3
7.515e+3, -1.076e-3
7.515e+3, -1.079e-3
7.516e+3, -1.080e-3
7.516e+3, -1.079e-3
7.517e+3, -1.080e-3
7.517e+3, -1.095e-3
7.517e+3, -1.095e-3
7.518e+3, -1.095e-3
7.518e+3, -1.095e-3
7.519e+3, -1.095e-3
7.519e+3, -1.095e-3
7.519e+3, -1.092e-3
7.520e+3, -1.095e-3
7.520e+3, -1.092e-3
7.521e+3, -1.091e-3
7.521e+3, -1.091e-3
7.521e+3, -1.089e-3
7.522e+3, -1.089e-3
7.522e+3, -1.090e-3
7.523e+3, -1.090e-3
7.523e+3, -1.090e-3
7.523e+3, -1.088e-3
7.524e+3, -1.087e-3
7.524e+3, -1.084e-3
7.525e+3, -1.088e-3
7.525e+3, -1.087e-3
7.525e+3, -1.086e-3
7.526e+3, -1.085e-3
7.526e+3, -1.085e-3
7.527e+3, -1.083e-3
7.527e+3, -1.082e-3
7.527e+3, -1.083e-3
7.528e+3, -1.082e-3
7.528e+3, -1.082e-3
7.529e+3, -1.085e-3
7.529e+3, -1.085e-3
7.529e+3, -1.084e-3
7.530e+3, -1.083e-3
7.530e+3, -1.084e-3
7.531e+3, -1.082e-3
7.531e+3, -1.082e-3
7.531e+3, -1.080e-3
7.532e+3, -1.080e-3
7.532e+3, -1.081e-3
7.533e+3, -1.079e-3
7.533e+3, -1.078e-3
7.533e+3, -1.078e-3
7.534e+3, -1.076e-3
7.534e+3, -1.076e-3
7.535e+3, -1.075e-3
7.535e+3, -1.075e-3
7.535e+3, -1.075e-3
7.536e+3, -1.074e-3
7.536e+3, -1.072e-3
7.537e+3, -1.074e-3
7.537e+3, -1.072e-3
7.537e+3, -1.076e-3
7.538e+3, -1.076e-3
7.538e+3, -1.074e-3
7.539e+3, -1.074e-3
7.539e+3, -1.073e-3
7.539e+3, -1.073e-3
7.540e+3, -1.074e-3
7.540e+3, -1.072e-3
7.541e+3, -1.072e-3
7.541e+3, -1.071e-3
7.541e+3, -1.071e-3
7.542e+3, -1.070e-3
7.542e+3, -1.069e-3
7.543e+3, -1.068e-3
7.543e+3, -1.067e-3
7.543e+3, -1.070e-3
7.544e+3, -1.067e-3
7.544e+3, -1.066e-3
7.545e+3, -1.066e-3
7.545e+3, -1.066e-3
7.545e+3, -1.068e-3
7.546e+3, -1.065e-3
7.546e+3, -1.064e-3
7.547e+3, -1.062e-3
7.547e+3, -1.066e-3
7.547e+3, -1.064e-3
7.548e+3, -1.063e-3
7.548e+3, -1.061e-3
7.549e+3, -1.060e-3
7.549e+3, -1.061e-3
7.549e+3, -1.059e-3
7.550e+3, -1.060e-3
7.550e+3, -1.058e-3
7.551e+3, -1.057e-3
7.551e+3, -1.057e-3
7.551e+3, -1.055e-3
7.552e+3, -1.054e-3
7.552e+3, -1.057e-3
7.553e+3, -1.056e-3
7.553e+3, -1.055e-3
7.553e+3, -1.055e-3
7.554e+3, -1.054e-3
7.554e+3, -1.053e-3
7.555e+3, -1.052e-3
7.555e+3, -1.053e-3
7.555e+3, -1.058e-3
7.556e+3, -1.057e-3
7.556e+3, -1.057e-3
7.557e+3, -1.055e-3
7.557e+3, -1.057e-3
7.557e+3, -1.055e-3
7.558e+3, -1.053e-3
7.558e+3, -1.053e-3
7.559e+3, -1.054e-3
7.559e+3, -1.053e-3
7.559e+3, -1.052e-3
7.560e+3, -1.050e-3
7.560e+3, -1.051e-3
7.561e+3, -1.050e-3
7.561e+3, -1.048e-3
7.561e+3, -1.047e-3
7.562e+3, -1.052e-3
7.562e+3, -1.050e-3
7.563e+3, -1.047e-3
7.563e+3, -1.053e-3
7.563e+3, -1.051e-3
7.564e+3, -1.049e-3
7.564e+3, -1.049e-3
7.565e+3, -1.050e-3
7.565e+3, -1.050e-3
7.565e+3, -1.047e-3
7.566e+3, -1.046e-3
7.566e+3, -1.045e-3
7.567e+3, -1.044e-3
7.567e+3, -1.044e-3
7.567e+3, -1.045e-3
7.568e+3, -1.043e-3
7.568e+3, -1.043e-3
7.569e+3, -1.040e-3
7.569e+3, -1.038e-3
7.569e+3, -1.038e-3
7.570e+3, -1.038e-3
7.570e+3, -1.036e-3
7.571e+3, -1.036e-3
7.571e+3, -1.036e-3
7.571e+3, -1.036e-3
7.572e+3, -1.034e-3
7.572e+3, -1.034e-3
7.573e+3, -1.033e-3
7.573e+3, -1.032e-3
7.573e+3, -1.032e-3
7.574e+3, -1.034e-3
7.574e+3, -1.033e-3
7.575e+3, -1.031e-3
7.575e+3, -1.030e-3
7.575e+3, -1.028e-3
7.576e+3, -1.027e-3
7.576e+3, -1.026e-3
7.577e+3, -1.025e-3
7.577e+3, -1.024e-3
7.577e+3, -1.023e-3
7.578e+3, -1.032e-3
7.578e+3, -1.051e-3
7.579e+3, -1.049e-3
7.579e+3, -1.049e-3
7.579e+3, -1.048e-3
7.580e+3, -1.051e-3
7.580e+3, -1.050e-3
7.581e+3, -1.049e-3
7.581e+3, -1.048e-3
7.581e+3, -1.047e-3
7.582e+3, -1.046e-3
7.582e+3, -1.045e-3
7.583e+3, -1.045e-3
7.583e+3, -1.044e-3
7.583e+3, -1.044e-3
7.584e+3, -1.043e-3
7.584e+3, -1.042e-3
7.585e+3, -1.042e-3
7.585e+3, -1.039e-3
7.585e+3, -1.042e-3
7.586e+3, -1.038e-3
7.586e+3, -1.040e-3
7.587e+3, -1.039e-3
7.587e+3, -1.035e-3
7.587e+3, -1.035e-3
7.588e+3, -1.034e-3
7.588e+3, -1.033e-3
7.589e+3, -1.032e-3
7.589e+3, -1.033e-3
7.589e+3, -1.033e-3
7.590e+3, -1.030e-3
7.590e+3, -1.029e-3
7.591e+3, -1.026e-3
7.591e+3, -1.025e-3
7.591e+3, -1.023e-3
7.592e+3, -1.024e-3
7.592e+3, -1.023e-3
7.593e+3, -1.024e-3
7.593e+3, -1.020e-3
7.593e+3, -1.020e-3
7.594e+3, -1.023e-3
7.594e+3, -1.022e-3
7.595e+3, -1.020e-3
7.595e+3, -1.019e-3
7.595e+3, -1.021e-3
7.596e+3, -1.024e-3
7.596e+3, -1.021e-3
7.597e+3, -1.019e-3
7.597e+3, -1.018e-3
7.597e+3, -1.018e-3
7.598e+3, -1.018e-3
7.598e+3, -1.016e-3
7.599e+3, -1.022e-3
7.599e+3, -1.019e-3
7.599e+3, -1.017e-3
7.600e+3, -1.018e-3
7.600e+3, -1.020e-3
7.601e+3, -1.022e-3
7.601e+3, -1.025e-3
7.601e+3, -1.022e-3
7.602e+3, -1.021e-3
7.602e+3, -1.020e-3
7.603e+3, -1.024e-3
7.603e+3, -1.021e-3
7.603e+3, -1.019e-3
7.604e+3, -1.020e-3
7.604e+3, -1.020e-3
7.605e+3, -1.020e-3
7.605e+3, -1.019e-3
7.605e+3, -1.017e-3
7.606e+3, -1.018e-3
7.606e+3, -1.016e-3
7.607e+3, -1.016e-3
7.607e+3, -1.015e-3
7.607e+3, -1.014e-3
7.608e+3, -1.013e-3
7.608e+3, -1.011e-3
7.609e+3, -1.010e-3
7.609e+3, -1.009e-3
7.609e+3, -1.010e-3
7.610e+3, -1.011e-3
7.610e+3, -1.008e-3
7.611e+3, -1.006e-3
7.611e+3, -1.014e-3
7.611e+3, -1.012e-3
7.612e+3, -1.014e-3
7.612e+3, -1.012e-3
7.613e+3, -1.011e-3
7.613e+3, -1.008e-3
7.613e+3, -1.010e-3
7.614e+3, -1.012e-3
7.614e+3, -1.010e-3
7.615e+3, -1.011e-3
7.615e+3, -1.010e-3
7.615e+3, -1.006e-3
7.616e+3, -1.007e-3
7.616e+3, -1.007e-3
7.617e+3, -1.006e-3
7.617e+3, -1.006e-3
7.617e+3, -1.005e-3
7.618e+3, -1.003e-3
7.618e+3, -1.003e-3
7.619e+3, -1.000e-3
7.619e+3, -1.002e-3
7.619e+3, -9.979e-4
7.620e+3, -9.996e-4
7.620e+3, -9.989e-4
7.621e+3, -9.984e-4
7.621e+3, -9.964e-4
7.621e+3, -9.951e-4
7.622e+3, -9.941e-4
7.622e+3, -1.002e-3
7.623e+3, -9.987e-4
7.623e+3, -9.990e-4
7.623e+3, -9.971e-4
7.624e+3, -9.957e-4
7.624e+3, -9.973e-4
7.625e+3, -1.002e-3
7.625e+3, -1.038e-3
7.625e+3, -1.035e-3
7.626e+3, -1.034e-3
7.626e+3, -1.034e-3
7.627e+3, -1.030e-3
7.627e+3, -1.034e-3
7.627e+3, -1.032e-3
7.628e+3, -1.031e-3
7.628e+3, -1.030e-3
7.629e+3, -1.031e-3
7.629e+3, -1.029e-3
7.629e+3, -1.033e-3
7.630e+3, -1.030e-3
7.630e+3, -1.028e-3
7.631e+3, -1.029e-3
7.631e+3, -1.027e-3
7.631e+3, -1.027e-3
7.632e+3, -1.029e-3
7.632e+3, -1.028e-3
7.633e+3, -1.025e-3
7.633e+3, -1.026e-3
7.633e+3, -1.025e-3
7.634e+3, -1.024e-3
7.634e+3, -1.023e-3
7.635e+3, -1.022e-3
7.635e+3, -1.021e-3
7.635e+3, -1.021e-3
7.636e+3, -1.021e-3
7.636e+3, -1.020e-3
7.637e+3, -1.019e-3
7.637e+3, -1.017e-3
7.638e+3, -1.015e-3
7.638e+3, -1.117e-3
7.638e+3, -1.103e-3
7.639e+3, -1.099e-3
7.639e+3, -1.097e-3
7.640e+3, -1.095e-3
7.640e+3, -1.098e-3
7.640e+3, -1.098e-3
7.641e+3, -1.097e-3
7.641e+3, -1.094e-3
7.642e+3, -1.097e-3
7.642e+3, -1.095e-3
7.642e+3, -1.094e-3
7.643e+3, -1.092e-3
7.643e+3, -1.094e-3
7.644e+3, -1.091e-3
7.644e+3, -1.090e-3
7.644e+3, -1.092e-3
7.645e+3, -1.092e-3
7.645e+3, -1.091e-3
7.646e+3, -1.089e-3
7.646e+3, -1.090e-3
7.646e+3, -1.088e-3
7.647e+3, -1.090e-3
7.647e+3, -1.090e-3
7.648e+3, -1.087e-3
7.648e+3, -1.083e-3
7.648e+3, -1.087e-3
7.649e+3, -1.087e-3
7.649e+3, -1.084e-3
7.650e+3, -1.083e-3
7.650e+3, -1.084e-3
7.650e+3, -1.082e-3
7.651e+3, -1.083e-3
7.651e+3, -1.082e-3
7.652e+3, -1.082e-3
7.652e+3, -1.083e-3
7.652e+3, -1.082e-3
7.653e+3, -1.081e-3
7.653e+3, -1.079e-3
7.654e+3, -1.080e-3
7.654e+3, -1.078e-3
7.654e+3, -1.079e-3
7.655e+3, -1.081e-3
7.655e+3, -1.081e-3
7.656e+3, -1.086e-3
7.656e+3, -1.085e-3
7.656e+3, -1.085e-3
7.657e+3, -1.084e-3
7.657e+3, -1.085e-3
7.658e+3, -1.083e-3
7.658e+3, -1.081e-3
7.658e+3, -1.083e-3
7.659e+3, -1.082e-3
7.659e+3, -1.080e-3
7.660e+3, -1.079e-3
7.660e+3, -1.081e-3
7.660e+3, -1.081e-3
7.661e+3, -1.080e-3
7.661e+3, -1.079e-3
7.662e+3, -1.079e-3
7.662e+3, -1.081e-3
7.662e+3, -1.079e-3
7.663e+3, -1.078e-3
7.663e+3, -1.080e-3
7.664e+3, -1.079e-3
7.664e+3, -1.078e-3
7.664e+3, -1.078e-3
7.665e+3, -1.076e-3
7.665e+3, -1.078e-3
7.666e+3, -1.093e-3
7.666e+3, -1.112e-3
7.666e+3, -1.118e-3
7.667e+3, -1.114e-3
7.667e+3, -1.113e-3
7.668e+3, -1.112e-3
7.668e+3, -1.114e-3
7.668e+3, -1.113e-3
7.669e+3, -1.113e-3
7.669e+3, -1.113e-3
7.670e+3, -1.112e-3
7.670e+3, -1.111e-3
7.670e+3, -1.111e-3
7.671e+3, -1.111e-3
7.671e+3, -1.116e-3
7.672e+3, -1.115e-3
7.672e+3, -1.115e-3
7.672e+3, -1.114e-3
7.673e+3, -1.113e-3
7.673e+3, -1.112e-3
7.674e+3, -1.110e-3
7.674e+3, -1.110e-3
7.674e+3, -1.108e-3
7.675e+3, -1.108e-3
7.675e+3, -1.107e-3
7.676e+3, -1.106e-3
7.676e+3, -1.104e-3
7.676e+3, -1.105e-3
7.677e+3, -1.104e-3
7.677e+3, -1.107e-3
7.678e+3, -1.106e-3
7.678e+3, -1.106e-3
7.678e+3, -1.106e-3
7.679e+3, -1.105e-3
7.679e+3, -1.104e-3
7.680e+3, -1.102e-3
7.680e+3, -1.107e-3
7.680e+3, -1.105e-3
7.681e+3, -1.104e-3
7.681e+3, -1.102e-3
7.682e+3, -1.101e-3
7.682e+3, -1.101e-3
7.682e+3, -1.101e-3
7.683e+3, -1.101e-3
7.683e+3, -1.100e-3
7.684e+3, -1.099e-3
7.684e+3, -1.103e-3
7.684e+3, -1.102e-3
7.685e+3, -1.103e-3
7.685e+3, -1.099e-3
7.686e+3, -1.100e-3
7.686e+3, -1.101e-3
7.686e+3, -1.098e-3
7.687e+3, -1.099e-3
7.687e+3, -1.099e-3
7.688e+3, -1.097e-3
7.688e+3, -1.096e-3
7.688e+3, -1.096e-3
7.689e+3, -1.095e-3
7.689e+3, -1.093e-3
7.690e+3, -1.093e-3
7.690e+3, -1.092e-3
7.690e+3, -1.092e-3
7.691e+3, -1.093e-3
7.691e+3, -1.098e-3
7.692e+3, -1.096e-3
7.692e+3, -1.096e-3
7.692e+3, -1.097e-3
7.693e+3, -1.096e-3
7.693e+3, -1.097e-3
7.694e+3, -1.096e-3
7.694e+3, -1.093e-3
7.694e+3, -1.093e-3
7.695e+3, -1.092e-3
7.695e+3, -1.092e-3
7.696e+3, -1.091e-3
7.696e+3, -1.097e-3
7.696e+3, -1.095e-3
7.697e+3, -1.108e-3
7.697e+3, -1.107e-3
7.698e+3, -1.108e-3
7.698e+3, -1.105e-3
7.698e+3, -1.107e-3
7.699e+3, -1.105e-3
7.699e+3, -1.107e-3
7.700e+3, -1.104e-3
7.700e+3, -1.102e-3
7.700e+3, -1.105e-3
7.701e+3, -1.101e-3
7.701e+3, -1.101e-3
7.702e+3, -1.099e-3
7.702e+3, -1.100e-3
7.702e+3, -1.102e-3
7.703e+3, -1.100e-3
7.703e+3, -1.099e-3
7.704e+3, -1.097e-3
7.704e+3, -1.097e-3
7.704e+3, -1.094e-3
7.705e+3, -1.097e-3
7.705e+3, -1.095e-3
7.706e+3, -1.097e-3
7.706e+3, -1.094e-3
7.706e+3, -1.094e-3
7.707e+3, -1.094e-3
7.707e+3, -1.093e-3
7.708e+3, -1.092e-3
7.708e+3, -1.091e-3
7.708e+3, -1.090e-3
7.709e+3, -1.090e-3
7.709e+3, -1.089e-3
7.710e+3, -1.088e-3
7.710e+3, -1.087e-3
7.710e+3, -1.084e-3
7.711e+3, -1.095e-3
7.711e+3, -1.102e-3
7.712e+3, -1.100e-3
7.712e+3, -1.099e-3
7.712e+3, -1.099e-3
7.713e+3, -1.098e-3
7.713e+3, -1.097e-3
7.714e+3, -1.097e-3
7.714e+3, -1.098e-3
7.714e+3, -1.097e-3
7.715e+3, -1.096e-3
7.715e+3, -1.097e-3
7.716e+3, -1.094e-3
7.716e+3, -1.093e-3
7.716e+3, -1.095e-3
7.717e+3, -1.093e-3
7.717e+3, -1.094e-3
7.718e+3, -1.093e-3
7.718e+3, -1.092e-3
7.718e+3, -1.092e-3
7.719e+3, -1.090e-3
7.719e+3, -1.089e-3
7.720e+3, -1.090e-3
7.720e+3, -1.089e-3
7.720e+3, -1.090e-3
7.721e+3, -1.087e-3
7.721e+3, -1.088e-3
7.722e+3, -1.088e-3
7.722e+3, -1.087e-3
7.722e+3, -1.086e-3
7.723e+3, -1.085e-3
7.723e+3, -1.085e-3
7.724e+3, -1.086e-3
7.724e+3, -1.084e-3
7.724e+3, -1.085e-3
7.725e+3, -1.086e-3
7.725e+3, -1.086e-3
7.726e+3, -1.084e-3
7.726e+3, -1.084e-3
7.726e+3, -1.084e-3
7.727e+3, -1.082e-3
7.727e+3, -1.081e-3
7.728e+3, -1.081e-3
7.728e+3, -1.082e-3
7.728e+3, -1.081e-3
7.729e+3, -1.080e-3
7.729e+3, -1.078e-3
7.730e+3, -1.079e-3
7.730e+3, -1.083e-3
7.730e+3, -1.079e-3
7.731e+3, -1.082e-3
7.731e+3, -1.081e-3
7.732e+3, -1.081e-3
7.732e+3, -1.079e-3
7.732e+3, -1.078e-3
7.733e+3, -1.079e-3
7.733e+3, -1.078e-3
7.734e+3, -1.078e-3
7.734e+3, -1.077e-3
7.734e+3, -1.077e-3
7.735e+3, -1.074e-3
7.735e+3, -1.076e-3
7.736e+3, -1.075e-3
7.736e+3, -1.074e-3
7.736e+3, -1.077e-3
7.737e+3, -1.077e-3
7.737e+3, -1.075e-3
7.738e+3, -1.074e-3
7.738e+3, -1.074e-3
7.738e+3, -1.075e-3
7.739e+3, -1.073e-3
7.739e+3, -1.072e-3
7.740e+3, -1.071e-3
7.740e+3, -1.072e-3
7.740e+3, -1.071e-3
7.741e+3, -1.070e-3
7.741e+3, -1.071e-3
7.742e+3, -1.071e-3
7.742e+3, -1.069e-3
7.742e+3, -1.069e-3
7.743e+3, -1.069e-3
7.743e+3, -1.068e-3
7.744e+3, -1.067e-3
7.744e+3, -1.066e-3
7.744e+3, -1.067e-3
7.745e+3, -1.066e-3
7.745e+3, -1.066e-3
7.746e+3, -1.066e-3
7.746e+3, -1.064e-3
7.746e+3, -1.064e-3
7.747e+3, -1.064e-3
7.747e+3, -1.063e-3
7.748e+3, -1.063e-3
7.748e+3, -1.066e-3
7.748e+3, -1.065e-3
7.749e+3, -1.063e-3
7.749e+3, -1.063e-3
7.750e+3, -1.064e-3
7.750e+3, -1.064e-3
7.750e+3, -1.063e-3
7.751e+3, -1.062e-3
7.751e+3, -1.061e-3
7.752e+3, -1.061e-3
7.752e+3, -1.060e-3
7.752e+3, -1.059e-3
7.753e+3, -1.060e-3
7.753e+3, -1.059e-3
7.754e+3, -1.059e-3
7.754e+3, -1.058e-3
7.754e+3, -1.059e-3
7.755e+3, -1.058e-3
7.755e+3, -1.059e-3
7.756e+3, -1.060e-3
7.756e+3, -1.068e-3
7.756e+3, -1.088e-3
7.757e+3, -1.087e-3
7.757e+3, -1.086e-3
7.758e+3, -1.085e-3
7.758e+3, -1.089e-3
7.758e+3, -1.087e-3
7.759e+3, -1.085e-3
7.759e+3, -1.085e-3
7.760e+3, -1.083e-3
7.760e+3, -1.082e-3
7.760e+3, -1.082e-3
7.761e+3, -1.081e-3
7.761e+3, -1.080e-3
7.762e+3, -1.080e-3
7.762e+3, -1.080e-3
7.762e+3, -1.076e-3
7.763e+3, -1.079e-3
7.763e+3, -1.078e-3
7.764e+3, -1.077e-3
7.764e+3, -1.078e-3
7.764e+3, -1.075e-3
7.765e+3, -1.074e-3
7.765e+3, -1.072e-3
7.766e+3, -1.072e-3
7.766e+3, -1.071e-3
7.766e+3, -1.069e-3
7.767e+3, -1.070e-3
7.767e+3, -1.070e-3
7.768e+3, -1.070e-3
7.768e+3, -1.069e-3
7.768e+3, -1.067e-3
7.769e+3, -1.068e-3
7.769e+3, -1.066e-3
7.770e+3, -1.065e-3
7.770e+3, -1.066e-3
7.770e+3, -1.065e-3
7.771e+3, -1.065e-3
7.771e+3, -1.064e-3
7.772e+3, -1.065e-3
7.772e+3, -1.067e-3
7.772e+3, -1.065e-3
7.773e+3, -1.065e-3
7.773e+3, -1.064e-3
7.774e+3, -1.064e-3
7.774e+3, -1.065e-3
7.774e+3, -1.063e-3
7.775e+3, -1.062e-3
7.775e+3, -1.064e-3
7.776e+3, -1.062e-3
7.776e+3, -1.063e-3
7.776e+3, -1.060e-3
7.777e+3, -1.060e-3
7.777e+3, -1.058e-3
7.778e+3, -1.056e-3
7.778e+3, -1.054e-3
7.778e+3, -1.054e-3
7.779e+3, -1.051e-3
7.779e+3, -1.050e-3
7.780e+3, -1.055e-3
7.780e+3, -1.054e-3
7.780e+3, -1.055e-3
7.781e+3, -1.053e-3
7.781e+3, -1.052e-3
7.782e+3, -1.052e-3
7.782e+3, -1.051e-3
7.782e+3, -1.050e-3
7.783e+3, -1.049e-3
7.783e+3, -1.048e-3
7.784e+3, -1.047e-3
7.784e+3, -1.050e-3
7.784e+3, -1.048e-3
7.785e+3, -1.047e-3
7.785e+3, -1.047e-3
7.786e+3, -1.045e-3
7.786e+3, -1.045e-3
7.786e+3, -1.044e-3
7.787e+3, -1.044e-3
7.787e+3, -1.042e-3
7.788e+3, -1.040e-3
7.788e+3, -1.040e-3
7.788e+3, -1.041e-3
7.789e+3, -1.041e-3
7.789e+3, -1.039e-3
7.790e+3, -1.038e-3
7.790e+3, -1.040e-3
7.790e+3, -1.038e-3
7.791e+3, -1.037e-3
7.791e+3, -1.035e-3
7.792e+3, -1.034e-3
7.792e+3, -1.033e-3
7.792e+3, -1.041e-3
7.793e+3, -1.040e-3
7.793e+3, -1.040e-3
7.794e+3, -1.037e-3
7.794e+3, -1.035e-3
7.794e+3, -1.036e-3
7.795e+3, -1.035e-3
7.795e+3, -1.034e-3
7.796e+3, -1.034e-3
7.796e+3, -1.033e-3
7.796e+3, -1.036e-3
7.797e+3, -1.034e-3
7.797e+3, -1.032e-3
7.798e+3, -1.032e-3
7.798e+3, -1.032e-3
7.798e+3, -1.033e-3
7.799e+3, -1.031e-3
7.799e+3, -1.030e-3
7.800e+3, -1.028e-3
7.800e+3, -1.029e-3
7.800e+3, -1.027e-3
7.801e+3, -1.026e-3
7.801e+3, -1.026e-3
7.802e+3, -1.026e-3
7.802e+3, -1.034e-3
7.802e+3, -1.032e-3
7.803e+3, -1.030e-3
7.803e+3, -1.030e-3
7.804e+3, -1.030e-3
7.804e+3, -1.028e-3
7.804e+3, -1.026e-3
7.805e+3, -1.027e-3
7.805e+3, -1.025e-3
7.806e+3, -1.025e-3
7.806e+3, -1.025e-3
7.806e+3, -1.023e-3
7.807e+3, -1.022e-3
7.807e+3, -1.021e-3
7.808e+3, -1.020e-3
7.808e+3, -1.017e-3
7.808e+3, -1.018e-3
7.809e+3, -1.017e-3
7.809e+3, -1.016e-3
7.810e+3, -1.013e-3
7.810e+3, -1.015e-3
7.810e+3, -1.014e-3
7.811e+3, -1.013e-3
7.811e+3, -1.012e-3
7.812e+3, -1.015e-3
7.812e+3, -1.020e-3
7.812e+3, -1.019e-3
7.813e+3, -1.017e-3
7.813e+3, -1.018e-3
7.814e+3, -1.018e-3
7.814e+3, -1.016e-3
7.814e+3, -1.016e-3
7.815e+3, -1.015e-3
7.815e+3, -1.013e-3
7.816e+3, -1.011e-3
7.816e+3, -1.010e-3
7.816e+3, -1.012e-3
7.817e+3, -1.011e-3
7.817e+3, -1.009e-3
7.818e+3, -1.008e-3
7.818e+3, -1.008e-3
7.818e+3, -1.007e-3
7.819e+3, -1.005e-3
7.819e+3, -1.006e-3
7.820e+3, -1.006e-3
7.820e+3, -1.006e-3
7.820e+3, -1.005e-3
7.821e+3, -1.004e-3
7.821e+3, -1.004e-3
7.822e+3, -1.004e-3
7.822e+3, -1.003e-3
7.822e+3, -1.002e-3
7.823e+3, -1.001e-3
7.823e+3, -1.000e-3
7.824e+3, -1.000e-3
7.824e+3, -9.990e-4
7.824e+3, -9.993e-4
7.825e+3, -9.986e-4
7.825e+3, -9.968e-4
7.826e+3, -9.977e-4
7.826e+3, -9.982e-4
7.826e+3, -1.009e-3
7.827e+3, -1.007e-3
7.827e+3, -1.004e-3
7.828e+3, -1.004e-3
7.828e+3, -1.007e-3
7.828e+3, -1.022e-3
7.829e+3, -1.020e-3
7.829e+3, -1.018e-3
7.830e+3, -1.017e-3
7.830e+3, -1.018e-3
7.830e+3, -1.016e-3
7.831e+3, -1.015e-3
7.831e+3, -1.014e-3
7.832e+3, -1.013e-3
7.832e+3, -1.012e-3
7.832e+3, -1.011e-3
7.833e+3, -1.013e-3
7.833e+3, -1.011e-3
7.834e+3, -1.009e-3
7.834e+3, -1.043e-3
7.834e+3, -1.059e-3
7.835e+3, -1.100e-3
7.835e+3, -1.097e-3
7.836e+3, -1.095e-3
7.836e+3, -1.094e-3
7.836e+3, -1.095e-3
7.837e+3, -1.095e-3
7.837e+3, -1.093e-3
7.838e+3, -1.093e-3
7.838e+3, -1.089e-3
7.838e+3, -1.094e-3
7.839e+3, -1.092e-3
7.839e+3, -1.093e-3
7.840e+3, -1.092e-3
7.840e+3, -1.091e-3
7.840e+3, -1.089e-3
7.841e+3, -1.091e-3
7.841e+3, -1.088e-3
7.842e+3, -1.091e-3
7.842e+3, -1.090e-3
7.843e+3, -1.093e-3
7.843e+3, -1.092e-3
7.843e+3, -1.092e-3
7.844e+3, -1.091e-3
7.844e+3, -1.090e-3
7.845e+3, -1.090e-3
7.845e+3, -1.089e-3
7.845e+3, -1.088e-3
7.846e+3, -1.088e-3
7.846e+3, -1.088e-3
7.847e+3, -1.087e-3
7.847e+3, -1.086e-3
7.847e+3, -1.086e-3
7.848e+3, -1.086e-3
7.848e+3, -1.086e-3
7.849e+3, -1.083e-3
7.849e+3, -1.085e-3
7.849e+3, -1.083e-3
7.850e+3, -1.082e-3
7.850e+3, -1.083e-3
7.851e+3, -1.081e-3
7.851e+3, -1.080e-3
7.851e+3, -1.080e-3
7.852e+3, -1.081e-3
7.852e+3, -1.080e-3
7.853e+3, -1.078e-3
7.853e+3, -1.077e-3
7.853e+3, -1.079e-3
7.854e+3, -1.078e-3
7.854e+3, -1.076e-3
7.855e+3, -1.077e-3
7.855e+3, -1.076e-3
7.855e+3, -1.074e-3
7.856e+3, -1.074e-3
7.856e+3, -1.076e-3
7.857e+3, -1.074e-3
7.857e+3, -1.073e-3
7.857e+3, -1.073e-3
7.858e+3, -1.072e-3
7.858e+3, -1.074e-3
7.859e+3, -1.072e-3
7.859e+3, -1.073e-3
7.859e+3, -1.072e-3
7.860e+3, -1.072e-3
7.860e+3, -1.072e-3
7.861e+3, -1.071e-3
7.861e+3, -1.069e-3
7.861e+3, -1.067e-3
7.862e+3, -1.071e-3
7.862e+3, -1.071e-3
7.863e+3, -1.070e-3
7.863e+3, -1.070e-3
7.863e+3, -1.068e-3
7.864e+3, -1.070e-3
7.864e+3, -1.068e-3
7.865e+3, -1.068e-3
7.865e+3, -1.071e-3
7.865e+3, -1.071e-3
7.866e+3, -1.071e-3
7.866e+3, -1.107e-3
7.867e+3, -1.103e-3
7.867e+3, -1.101e-3
7.867e+3, -1.101e-3
7.868e+3, -1.102e-3
7.868e+3, -1.100e-3
7.869e+3, -1.099e-3
7.869e+3, -1.098e-3
7.869e+3, -1.097e-3
7.870e+3, -1.099e-3
7.870e+3, -1.098e-3
7.871e+3, -1.097e-3
7.871e+3, -1.097e-3
7.871e+3, -1.096e-3
7.872e+3, -1.096e-3
7.872e+3, -1.096e-3
7.873e+3, -1.095e-3
7.873e+3, -1.093e-3
7.873e+3, -1.093e-3
7.874e+3, -1.092e-3
7.874e+3, -1.092e-3
7.875e+3, -1.089e-3
7.875e+3, -1.092e-3
7.875e+3, -1.091e-3
7.876e+3, -1.091e-3
7.876e+3, -1.089e-3
7.877e+3, -1.088e-3
7.877e+3, -1.087e-3
7.877e+3, -1.085e-3
7.878e+3, -1.089e-3
7.878e+3, -1.087e-3
7.879e+3, -1.085e-3
7.879e+3, -1.084e-3
7.879e+3, -1.084e-3
7.880e+3, -1.083e-3
7.880e+3, -1.082e-3
7.881e+3, -1.084e-3
7.881e+3, -1.081e-3
7.881e+3, -1.081e-3
7.882e+3, -1.081e-3
7.882e+3, -1.080e-3
7.883e+3, -1.079e-3
7.883e+3, -1.080e-3
7.883e+3, -1.097e-3
7.884e+3, -1.095e-3
7.884e+3, -1.094e-3
7.885e+3, -1.092e-3
7.885e+3, -1.094e-3
7.885e+3, -1.092e-3
7.886e+3, -1.089e-3
7.886e+3, -1.088e-3
7.887e+3, -1.085e-3
7.887e+3, -1.087e-3
7.887e+3, -1.085e-3
7.888e+3, -1.083e-3
7.888e+3, -1.084e-3
7.889e+3, -1.083e-3
7.889e+3, -1.081e-3
7.889e+3, -1.079e-3
7.890e+3, -1.081e-3
7.890e+3, -1.079e-3
7.891e+3, -1.081e-3
7.891e+3, -1.078e-3
7.891e+3, -1.078e-3
7.892e+3, -1.077e-3
7.892e+3, -1.077e-3
7.893e+3, -1.078e-3
7.893e+3, -1.078e-3
7.893e+3, -1.079e-3
7.894e+3, -1.082e-3
7.894e+3, -1.082e-3
7.895e+3, -1.082e-3
7.895e+3, -1.081e-3
7.895e+3, -1.080e-3
7.896e+3, -1.079e-3
7.896e+3, -1.079e-3
7.897e+3, -1.078e-3
7.897e+3, -1.075e-3
7.897e+3, -1.074e-3
7.898e+3, -1.072e-3
7.898e+3, -1.074e-3
7.899e+3, -1.073e-3
7.899e+3, -1.086e-3
7.899e+3, -1.086e-3
7.900e+3, -1.084e-3
7.900e+3, -1.084e-3
7.901e+3, -1.084e-3
7.901e+3, -1.087e-3
7.901e+3, -1.086e-3
7.902e+3, -1.085e-3
7.902e+3, -1.084e-3
7.903e+3, -1.082e-3
7.903e+3, -1.083e-3
7.903e+3, -1.083e-3
7.904e+3, -1.082e-3
7.904e+3, -1.080e-3
7.905e+3, -1.080e-3
7.905e+3, -1.079e-3
7.905e+3, -1.078e-3
7.906e+3, -1.077e-3
7.906e+3, -1.077e-3
7.907e+3, -1.077e-3
7.907e+3, -1.075e-3
7.907e+3, -1.074e-3
7.908e+3, -1.074e-3
7.908e+3, -1.078e-3
7.909e+3, -1.079e-3
7.909e+3, -1.076e-3
7.909e+3, -1.075e-3
7.910e+3, -1.075e-3
7.910e+3, -1.075e-3
7.911e+3, -1.074e-3
7.911e+3, -1.072e-3
7.911e+3, -1.072e-3
7.912e+3, -1.070e-3
7.912e+3, -1.074e-3
7.913e+3, -1.074e-3
7.913e+3, -1.072e-3
7.913e+3, -1.072e-3
7.914e+3, -1.070e-3
7.914e+3, -1.069e-3
7.915e+3, -1.074e-3
7.915e+3, -1.073e-3
7.915e+3, -1.070e-3
7.916e+3, -1.069e-3
7.916e+3, -1.069e-3
7.917e+3, -1.069e-3
7.917e+3, -1.069e-3
7.917e+3, -1.067e-3
7.918e+3, -1.068e-3
7.918e+3, -1.069e-3
7.919e+3, -1.066e-3
7.919e+3, -1.068e-3
7.919e+3, -1.066e-3
7.920e+3, -1.066e-3
7.920e+3, -1.067e-3
7.921e+3, -1.066e-3
7.921e+3, -1.065e-3
7.921e+3, -1.067e-3
7.922e+3, -1.063e-3
7.922e+3, -1.065e-3
7.923e+3, -1.064e-3
7.923e+3, -1.063e-3
7.923e+3, -1.064e-3
7.924e+3, -1.064e-3
7.924e+3, -1.061e-3
7.925e+3, -1.060e-3
7.925e+3, -1.059e-3
7.925e+3, -1.058e-3
7.926e+3, -1.060e-3
7.926e+3, -1.058e-3
7.927e+3, -1.057e-3
7.927e+3, -1.057e-3
7.927e+3, -1.056e-3
7.928e+3, -1.056e-3
7.928e+3, -1.056e-3
7.929e+3, -1.054e-3
7.929e+3, -1.053e-3
7.929e+3, -1.053e-3
7.930e+3, -1.051e-3
7.930e+3, -1.052e-3
7.931e+3, -1.053e-3
7.931e+3, -1.053e-3
7.931e+3, -1.052e-3
7.932e+3, -1.050e-3
7.932e+3, -1.049e-3
7.933e+3, -1.048e-3
7.933e+3, -1.046e-3
7.933e+3, -1.046e-3
7.934e+3, -1.044e-3
7.934e+3, -1.043e-3
7.935e+3, -1.041e-3
7.935e+3, -1.041e-3
7.935e+3, -1.039e-3
7.936e+3, -1.040e-3
7.936e+3, -1.038e-3
7.937e+3, -1.037e-3
7.937e+3, -1.036e-3
7.937e+3, -1.048e-3
7.938e+3, -1.051e-3
7.938e+3, -1.053e-3
7.939e+3, -1.053e-3
7.939e+3, -1.054e-3
7.939e+3, -1.054e-3
7.940e+3, -1.052e-3
7.940e+3, -1.051e-3
7.941e+3, -1.049e-3
7.941e+3, -1.049e-3
7.941e+3, -1.048e-3
7.942e+3, -1.047e-3
7.942e+3, -1.046e-3
7.943e+3, -1.046e-3
7.943e+3, -1.047e-3
7.943e+3, -1.046e-3
7.944e+3, -1.044e-3
7.944e+3, -1.044e-3
7.945e+3, -1.044e-3
7.945e+3, -1.042e-3
7.945e+3, -1.045e-3
7.946e+3, -1.044e-3
7.946e+3, -1.044e-3
7.947e+3, -1.042e-3
7.947e+3, -1.043e-3
7.947e+3, -1.042e-3
7.948e+3, -1.040e-3
7.948e+3, -1.039e-3
7.949e+3, -1.038e-3
7.949e+3, -1.036e-3
7.949e+3, -1.037e-3
7.950e+3, -1.036e-3
7.950e+3, -1.035e-3
7.951e+3, -1.036e-3
7.951e+3, -1.037e-3
7.951e+3, -1.036e-3
7.952e+3, -1.037e-3
7.952e+3, -1.035e-3
7.953e+3, -1.034e-3
7.953e+3, -1.038e-3
7.953e+3, -1.038e-3
7.954e+3, -1.036e-3
7.954e+3, -1.036e-3
7.955e+3, -1.035e-3
7.955e+3, -1.035e-3
7.955e+3, -1.033e-3
7.956e+3, -1.032e-3
7.956e+3, -1.034e-3
7.957e+3, -1.033e-3
7.957e+3, -1.031e-3
7.957e+3, -1.030e-3
7.958e+3, -1.029e-3
7.958e+3, -1.029e-3
7.959e+3, -1.029e-3
7.959e+3, -1.028e-3
7.959e+3, -1.026e-3
7.960e+3, -1.025e-3
7.960e+3, -1.026e-3
7.961e+3, -1.027e-3
7.961e+3, -1.027e-3
7.961e+3, -1.025e-3
7.962e+3, -1.024e-3
7.962e+3, -1.024e-3
7.963e+3, -1.023e-3
7.963e+3, -1.021e-3
7.963e+3, -1.021e-3
7.964e+3, -1.020e-3
7.964e+3, -1.020e-3
7.965e+3, -1.019e-3
7.965e+3, -1.019e-3
7.965e+3, -1.017e-3
7.966e+3, -1.018e-3
7.966e+3, -1.017e-3
7.967e+3, -1.017e-3
7.967e+3, -1.016e-3
7.967e+3, -1.014e-3
7.968e+3, -1.015e-3
7.968e+3, -1.015e-3
7.969e+3, -1.014e-3
7.969e+3, -1.012e-3
7.969e+3, -1.012e-3
7.970e+3, -1.011e-3
7.970e+3, -1.012e-3
7.971e+3, -1.012e-3
7.971e+3, -1.014e-3
7.971e+3, -1.013e-3
7.972e+3, -1.012e-3
7.972e+3, -1.010e-3
7.973e+3, -1.010e-3
7.973e+3, -1.010e-3
7.973e+3, -1.008e-3
7.974e+3, -1.008e-3
7.974e+3, -1.007e-3
7.975e+3, -1.014e-3
7.975e+3, -1.013e-3
7.975e+3, -1.015e-3
7.976e+3, -1.014e-3
7.976e+3, -1.013e-3
7.977e+3, -1.012e-3
7.977e+3, -1.011e-3
7.977e+3, -1.012e-3
7.978e+3, -1.011e-3
7.978e+3, -1.008e-3
7.979e+3, -1.009e-3
7.979e+3, -1.010e-3
7.979e+3, -1.036e-3
7.980e+3, -1.034e-3
7.980e+3, -1.033e-3
7.981e+3, -1.031e-3
7.981e+3, -1.031e-3
7.981e+3, -1.030e-3
7.982e+3, -1.031e-3
7.982e+3, -1.030e-3
7.983e+3, -1.028e-3
7.983e+3, -1.027e-3
7.983e+3, -1.026e-3
7.984e+3, -1.025e-3
7.984e+3, -1.024e-3
7.985e+3, -1.025e-3
7.985e+3, -1.023e-3
7.985e+3, -1.022e-3
7.986e+3, -1.021e-3
7.986e+3, -1.021e-3
7.987e+3, -1.021e-3
7.987e+3, -1.020e-3
7.987e+3, -1.018e-3
7.988e+3, -1.018e-3
7.988e+3, -1.017e-3
7.989e+3, -1.017e-3
7.989e+3, -1.015e-3
7.989e+3, -1.014e-3
7.990e+3, -1.013e-3
7.990e+3, -1.014e-3
7.991e+3, -1.011e-3
7.991e+3, -1.009e-3
7.991e+3, -1.115e-3
7.992e+3, -1.102e-3
7.992e+3, -1.099e-3
7.993e+3, -1.097e-3
7.993e+3, -1.096e-3
7.993e+3, -1.094e-3
7.994e+3, -1.095e-3
7.994e+3, -1.092e-3
7.995e+3, -1.093e-3
7.995e+3, -1.096e-3
7.995e+3, -1.097e-3
7.996e+3, -1.095e-3
7.996e+3, -1.095e-3
7.997e+3, -1.095e-3
7.997e+3, -1.094e-3
7.997e+3, -1.093e-3
7.998e+3, -1.094e-3
7.998e+3, -1.094e-3
7.999e+3, -1.094e-3
7.999e+3, -1.093e-3
7.999e+3, -1.092e-3
8.000e+3, -1.093e-3
[truncated: 4,553,101 more chars]
