# Supplementary material for: The synergistic effect of Hf-O-Ru bonds and oxygen vacancies in Ru/HfO2 for enhanced hydrogen evolution
Source: Nat Commun. 2022 Mar 11;13:1270. doi: 10.1038/s41467-022-28947-9 (PMC8917135; doi:10.1038/s41467-022-28947-9)
Supplement: Supplementary file 3 — Source Data [file 41467_2022_28947_MOESM3_ESM.zip › source data-1/Figure 3/Figure 3g/Vo-RuHfO2-OP.txt]

Nov. 5, 2020   17:39:52
Amperometric i-t Curve
File: i-t-100000-2
Data Source:  Experiment
Instrument Model:  CHI760E
Header: 
Note: 

Init E (V) = -0.976
Sample Interval (s) = 0.4
Run Time (sec) = 1e+5
Quiet Time (sec) = 0
Sensitivity (A/V) = 0.001


Time/sec, Current/A

4.000e-1, -1.218e-3
8.000e-1, -1.057e-3
1.200e+0, -1.035e-3
1.600e+0, -1.020e-3
2.000e+0, -1.008e-3
2.400e+0, -9.984e-4
2.800e+0, -9.904e-4
3.200e+0, -9.859e-4
3.600e+0, -9.790e-4
4.000e+0, -9.703e-4
4.400e+0, -9.686e-4
4.800e+0, -9.633e-4
5.200e+0, -9.581e-4
5.600e+0, -9.530e-4
6.000e+0, -9.511e-4
6.400e+0, -9.462e-4
6.800e+0, -9.416e-4
7.200e+0, -9.381e-4
7.600e+0, -9.351e-4
8.000e+0, -9.303e-4
8.400e+0, -9.273e-4
8.800e+0, -9.237e-4
9.200e+0, -9.222e-4
9.600e+0, -9.181e-4
1.000e+1, -9.196e-4
1.040e+1, -9.171e-4
1.080e+1, -9.149e-4
1.120e+1, -9.146e-4
1.160e+1, -9.094e-4
1.200e+1, -9.124e-4
1.240e+1, -9.076e-4
1.280e+1, -9.059e-4
1.320e+1, -9.023e-4
1.360e+1, -9.017e-4
1.400e+1, -8.962e-4
1.440e+1, -8.954e-4
1.480e+1, -8.972e-4
1.520e+1, -8.951e-4
1.560e+1, -8.936e-4
1.600e+1, -8.901e-4
1.640e+1, -8.911e-4
1.680e+1, -8.883e-4
1.720e+1, -8.882e-4
1.760e+1, -8.851e-4
1.800e+1, -8.844e-4
1.840e+1, -8.827e-4
1.880e+1, -8.809e-4
1.920e+1, -8.779e-4
1.960e+1, -8.801e-4
2.000e+1, -8.789e-4
2.040e+1, -8.758e-4
2.080e+1, -8.743e-4
2.120e+1, -8.724e-4
2.160e+1, -8.714e-4
2.200e+1, -8.697e-4
2.240e+1, -8.701e-4
2.280e+1, -8.686e-4
2.320e+1, -8.663e-4
2.360e+1, -8.652e-4
2.400e+1, -8.642e-4
2.440e+1, -8.609e-4
2.480e+1, -8.606e-4
2.520e+1, -8.552e-4
2.560e+1, -8.587e-4
2.600e+1, -8.581e-4
2.640e+1, -8.597e-4
2.680e+1, -8.583e-4
2.720e+1, -8.564e-4
2.760e+1, -8.537e-4
2.800e+1, -8.520e-4
2.840e+1, -8.522e-4
2.880e+1, -8.527e-4
2.920e+1, -8.506e-4
2.960e+1, -8.498e-4
3.000e+1, -8.471e-4
3.040e+1, -8.459e-4
3.080e+1, -8.452e-4
3.120e+1, -8.427e-4
3.160e+1, -8.435e-4
3.200e+1, -8.413e-4
3.240e+1, -8.387e-4
3.280e+1, -8.387e-4
3.320e+1, -8.411e-4
3.360e+1, -8.424e-4
3.400e+1, -8.399e-4
3.440e+1, -8.378e-4
3.480e+1, -8.364e-4
3.520e+1, -8.357e-4
3.560e+1, -8.330e-4
3.600e+1, -8.331e-4
3.640e+1, -8.341e-4
3.680e+1, -8.316e-4
3.720e+1, -8.300e-4
3.760e+1, -8.297e-4
3.800e+1, -8.272e-4
3.840e+1, -8.259e-4
3.880e+1, -8.253e-4
3.920e+1, -8.243e-4
3.960e+1, -8.221e-4
4.000e+1, -8.214e-4
4.040e+1, -8.218e-4
4.080e+1, -8.197e-4
4.120e+1, -8.180e-4
4.160e+1, -8.175e-4
4.200e+1, -8.160e-4
4.240e+1, -8.145e-4
4.280e+1, -8.130e-4
4.320e+1, -8.165e-4
4.360e+1, -8.163e-4
4.400e+1, -8.167e-4
4.440e+1, -8.154e-4
4.480e+1, -8.144e-4
4.520e+1, -8.120e-4
4.560e+1, -8.119e-4
4.600e+1, -8.111e-4
4.640e+1, -8.089e-4
4.680e+1, -8.074e-4
4.720e+1, -8.066e-4
4.760e+1, -8.056e-4
4.800e+1, -8.049e-4
4.840e+1, -8.030e-4
4.880e+1, -8.016e-4
4.920e+1, -8.013e-4
4.960e+1, -8.001e-4
5.000e+1, -8.012e-4
5.040e+1, -8.008e-4
5.080e+1, -7.993e-4
5.120e+1, -7.978e-4
5.160e+1, -7.970e-4
5.200e+1, -7.957e-4
5.240e+1, -7.955e-4
5.280e+1, -7.931e-4
5.320e+1, -7.914e-4
5.360e+1, -7.903e-4
5.400e+1, -7.902e-4
5.440e+1, -7.877e-4
5.480e+1, -7.868e-4
5.520e+1, -7.855e-4
5.560e+1, -7.848e-4
5.600e+1, -7.821e-4
5.640e+1, -7.818e-4
5.680e+1, -7.830e-4
5.720e+1, -7.811e-4
5.760e+1, -7.793e-4
5.800e+1, -7.777e-4
5.840e+1, -7.763e-4
5.880e+1, -7.742e-4
5.920e+1, -7.740e-4
5.960e+1, -7.737e-4
6.000e+1, -7.710e-4
6.040e+1, -7.708e-4
6.080e+1, -8.206e-4
6.120e+1, -8.171e-4
6.160e+1, -8.148e-4
6.200e+1, -8.134e-4
6.240e+1, -8.122e-4
6.280e+1, -8.124e-4
6.320e+1, -8.120e-4
6.360e+1, -8.103e-4
6.400e+1, -8.109e-4
6.440e+1, -8.100e-4
6.480e+1, -8.079e-4
6.520e+1, -8.066e-4
6.560e+1, -8.054e-4
6.600e+1, -8.049e-4
6.640e+1, -8.047e-4
6.680e+1, -8.031e-4
6.720e+1, -8.031e-4
6.760e+1, -8.008e-4
6.800e+1, -8.027e-4
6.840e+1, -8.016e-4
6.880e+1, -7.985e-4
6.920e+1, -7.988e-4
6.960e+1, -7.978e-4
7.000e+1, -7.965e-4
7.040e+1, -7.952e-4
7.080e+1, -7.927e-4
7.120e+1, -7.935e-4
7.160e+1, -7.914e-4
7.200e+1, -7.906e-4
7.240e+1, -7.908e-4
7.280e+1, -7.918e-4
7.320e+1, -7.895e-4
7.360e+1, -7.880e-4
7.400e+1, -7.853e-4
7.440e+1, -7.842e-4
7.480e+1, -7.830e-4
7.520e+1, -7.831e-4
7.560e+1, -7.802e-4
7.600e+1, -7.798e-4
7.640e+1, -7.849e-4
7.680e+1, -7.948e-4
7.720e+1, -7.916e-4
7.760e+1, -7.908e-4
7.800e+1, -7.900e-4
7.840e+1, -7.886e-4
7.880e+1, -7.895e-4
7.920e+1, -7.875e-4
7.960e+1, -7.871e-4
8.000e+1, -7.868e-4
8.040e+1, -7.872e-4
8.080e+1, -7.864e-4
8.120e+1, -7.858e-4
8.160e+1, -7.836e-4
8.200e+1, -7.840e-4
8.240e+1, -7.859e-4
8.280e+1, -7.852e-4
8.320e+1, -7.838e-4
8.360e+1, -7.844e-4
8.400e+1, -7.973e-4
8.440e+1, -8.016e-4
8.480e+1, -8.004e-4
8.520e+1, -8.011e-4
8.560e+1, -7.987e-4
8.600e+1, -8.009e-4
8.640e+1, -8.006e-4
8.680e+1, -7.981e-4
8.720e+1, -7.951e-4
8.760e+1, -7.952e-4
8.800e+1, -7.968e-4
8.840e+1, -7.964e-4
8.880e+1, -7.960e-4
8.920e+1, -7.971e-4
8.960e+1, -7.977e-4
9.000e+1, -7.969e-4
9.040e+1, -7.959e-4
9.080e+1, -7.945e-4
9.120e+1, -7.947e-4
9.160e+1, -7.945e-4
9.200e+1, -7.931e-4
9.240e+1, -7.948e-4
9.280e+1, -7.915e-4
9.320e+1, -7.925e-4
9.360e+1, -7.918e-4
9.400e+1, -7.901e-4
9.440e+1, -7.905e-4
9.480e+1, -7.896e-4
9.520e+1, -7.899e-4
9.560e+1, -7.876e-4
9.600e+1, -7.869e-4
9.640e+1, -7.859e-4
9.680e+1, -7.845e-4
9.720e+1, -7.870e-4
9.760e+1, -7.852e-4
9.800e+1, -7.847e-4
9.840e+1, -7.848e-4
9.880e+1, -7.834e-4
9.920e+1, -7.821e-4
9.960e+1, -7.824e-4
1.000e+2, -7.821e-4
1.004e+2, -7.823e-4
1.008e+2, -7.801e-4
1.012e+2, -7.782e-4
1.016e+2, -7.775e-4
1.020e+2, -7.789e-4
1.024e+2, -7.791e-4
1.028e+2, -7.788e-4
1.032e+2, -7.775e-4
1.036e+2, -7.914e-4
1.040e+2, -7.895e-4
1.044e+2, -7.893e-4
1.048e+2, -7.879e-4
1.052e+2, -7.862e-4
1.056e+2, -7.867e-4
1.060e+2, -7.848e-4
1.064e+2, -7.836e-4
1.068e+2, -7.832e-4
1.072e+2, -7.815e-4
1.076e+2, -7.809e-4
1.080e+2, -7.795e-4
1.084e+2, -7.770e-4
1.088e+2, -7.771e-4
1.092e+2, -7.782e-4
1.096e+2, -7.779e-4
1.100e+2, -7.806e-4
1.104e+2, -7.795e-4
1.108e+2, -7.824e-4
1.112e+2, -7.818e-4
1.116e+2, -7.797e-4
1.120e+2, -7.795e-4
1.124e+2, -7.782e-4
1.128e+2, -7.768e-4
1.132e+2, -7.772e-4
1.136e+2, -7.759e-4
1.140e+2, -7.747e-4
1.144e+2, -7.748e-4
1.148e+2, -7.737e-4
1.152e+2, -7.743e-4
1.156e+2, -7.748e-4
1.160e+2, -7.732e-4
1.164e+2, -7.725e-4
1.168e+2, -7.715e-4
1.172e+2, -7.697e-4
1.176e+2, -7.693e-4
1.180e+2, -7.685e-4
1.184e+2, -7.706e-4
1.188e+2, -7.704e-4
1.192e+2, -7.682e-4
1.196e+2, -7.677e-4
1.200e+2, -7.664e-4
1.204e+2, -7.663e-4
1.208e+2, -7.660e-4
1.212e+2, -7.663e-4
1.216e+2, -7.649e-4
1.220e+2, -7.634e-4
1.224e+2, -7.629e-4
1.228e+2, -7.622e-4
1.232e+2, -7.667e-4
1.236e+2, -7.661e-4
1.240e+2, -7.653e-4
1.244e+2, -7.638e-4
1.248e+2, -7.639e-4
1.252e+2, -7.625e-4
1.256e+2, -7.615e-4
1.260e+2, -7.620e-4
1.264e+2, -7.603e-4
1.268e+2, -7.600e-4
1.272e+2, -7.676e-4
1.276e+2, -7.684e-4
1.280e+2, -7.661e-4
1.284e+2, -7.638e-4
1.288e+2, -7.957e-4
1.292e+2, -7.953e-4
1.296e+2, -7.945e-4
1.300e+2, -7.941e-4
1.304e+2, -7.945e-4
1.308e+2, -7.930e-4
1.312e+2, -7.924e-4
1.316e+2, -7.930e-4
1.320e+2, -7.911e-4
1.324e+2, -7.901e-4
1.328e+2, -7.909e-4
1.332e+2, -7.938e-4
1.336e+2, -7.957e-4
1.340e+2, -7.953e-4
1.344e+2, -7.965e-4
1.348e+2, -8.011e-4
1.352e+2, -8.185e-4
1.356e+2, -8.164e-4
1.360e+2, -8.151e-4
1.364e+2, -8.133e-4
1.368e+2, -8.123e-4
1.372e+2, -8.135e-4
1.376e+2, -8.111e-4
1.380e+2, -8.110e-4
1.384e+2, -8.096e-4
1.388e+2, -8.081e-4
1.392e+2, -8.073e-4
1.396e+2, -8.065e-4
1.400e+2, -8.062e-4
1.404e+2, -8.045e-4
1.408e+2, -8.026e-4
1.412e+2, -8.015e-4
1.416e+2, -7.999e-4
1.420e+2, -8.008e-4
1.424e+2, -8.014e-4
1.428e+2, -8.033e-4
1.432e+2, -8.013e-4
1.436e+2, -8.002e-4
1.440e+2, -7.981e-4
1.444e+2, -7.967e-4
1.448e+2, -7.996e-4
1.452e+2, -7.969e-4
1.456e+2, -7.967e-4
1.460e+2, -7.956e-4
1.464e+2, -7.944e-4
1.468e+2, -7.933e-4
1.472e+2, -7.916e-4
1.476e+2, -7.905e-4
1.480e+2, -7.935e-4
1.484e+2, -7.915e-4
1.488e+2, -7.909e-4
1.492e+2, -7.904e-4
1.496e+2, -7.934e-4
1.500e+2, -7.918e-4
1.504e+2, -7.912e-4
1.508e+2, -7.908e-4
1.512e+2, -7.894e-4
1.516e+2, -7.882e-4
1.520e+2, -7.895e-4
1.524e+2, -7.891e-4
1.528e+2, -7.872e-4
1.532e+2, -7.858e-4
1.536e+2, -7.855e-4
1.540e+2, -7.842e-4
1.544e+2, -7.829e-4
1.548e+2, -7.826e-4
1.552e+2, -7.814e-4
1.556e+2, -7.782e-4
1.560e+2, -7.776e-4
1.564e+2, -7.800e-4
1.568e+2, -7.780e-4
1.572e+2, -7.815e-4
1.576e+2, -7.810e-4
1.580e+2, -7.795e-4
1.584e+2, -7.780e-4
1.588e+2, -7.788e-4
1.592e+2, -7.771e-4
1.596e+2, -7.753e-4
1.600e+2, -7.755e-4
1.604e+2, -7.731e-4
1.608e+2, -7.732e-4
1.612e+2, -7.732e-4
1.616e+2, -7.727e-4
1.620e+2, -7.712e-4
1.624e+2, -7.700e-4
1.628e+2, -7.705e-4
1.632e+2, -7.693e-4
1.636e+2, -7.682e-4
1.640e+2, -7.664e-4
1.644e+2, -7.673e-4
1.648e+2, -7.655e-4
1.652e+2, -7.647e-4
1.656e+2, -7.629e-4
1.660e+2, -7.609e-4
1.664e+2, -7.629e-4
1.668e+2, -7.615e-4
1.672e+2, -7.600e-4
1.676e+2, -7.585e-4
1.680e+2, -7.574e-4
1.684e+2, -7.577e-4
1.688e+2, -7.570e-4
1.692e+2, -7.555e-4
1.696e+2, -7.550e-4
1.700e+2, -7.540e-4
1.704e+2, -7.529e-4
1.708e+2, -7.548e-4
1.712e+2, -7.545e-4
1.716e+2, -7.577e-4
1.720e+2, -7.578e-4
1.724e+2, -7.555e-4
1.728e+2, -7.559e-4
1.732e+2, -7.546e-4
1.736e+2, -7.531e-4
1.740e+2, -7.530e-4
1.744e+2, -7.529e-4
1.748e+2, -7.508e-4
1.752e+2, -7.491e-4
1.756e+2, -7.496e-4
1.760e+2, -7.473e-4
1.764e+2, -7.452e-4
1.768e+2, -7.466e-4
1.772e+2, -7.458e-4
1.776e+2, -7.438e-4
1.780e+2, -7.417e-4
1.784e+2, -7.427e-4
1.788e+2, -7.413e-4
1.792e+2, -7.398e-4
1.796e+2, -7.378e-4
1.800e+2, -7.385e-4
1.804e+2, -7.377e-4
1.808e+2, -7.374e-4
1.812e+2, -7.347e-4
1.816e+2, -7.340e-4
1.820e+2, -7.328e-4
1.824e+2, -7.309e-4
1.828e+2, -7.326e-4
1.832e+2, -7.316e-4
1.836e+2, -7.300e-4
1.840e+2, -7.293e-4
1.844e+2, -7.280e-4
1.848e+2, -7.289e-4
1.852e+2, -7.296e-4
1.856e+2, -7.279e-4
1.860e+2, -7.267e-4
1.864e+2, -7.255e-4
1.868e+2, -7.270e-4
1.872e+2, -7.255e-4
1.876e+2, -7.228e-4
1.880e+2, -7.224e-4
1.884e+2, -7.232e-4
1.888e+2, -7.212e-4
1.892e+2, -7.200e-4
1.896e+2, -7.184e-4
1.900e+2, -7.166e-4
1.904e+2, -7.142e-4
1.908e+2, -7.148e-4
1.912e+2, -7.761e-4
1.916e+2, -7.725e-4
1.920e+2, -7.728e-4
1.924e+2, -7.719e-4
1.928e+2, -7.734e-4
1.932e+2, -7.727e-4
1.936e+2, -7.714e-4
1.940e+2, -7.703e-4
1.944e+2, -7.693e-4
1.948e+2, -7.677e-4
1.952e+2, -7.670e-4
1.956e+2, -7.699e-4
1.960e+2, -7.683e-4
1.964e+2, -7.680e-4
1.968e+2, -7.667e-4
1.972e+2, -7.672e-4
1.976e+2, -7.674e-4
1.980e+2, -7.671e-4
1.984e+2, -7.660e-4
1.988e+2, -7.652e-4
1.992e+2, -7.625e-4
1.996e+2, -7.624e-4
2.000e+2, -7.612e-4
2.004e+2, -7.626e-4
2.008e+2, -7.622e-4
2.012e+2, -7.610e-4
2.016e+2, -7.607e-4
2.020e+2, -7.604e-4
2.024e+2, -7.628e-4
2.028e+2, -7.614e-4
2.032e+2, -7.601e-4
2.036e+2, -7.576e-4
2.040e+2, -7.590e-4
2.044e+2, -7.584e-4
2.048e+2, -7.571e-4
2.052e+2, -7.581e-4
2.056e+2, -7.563e-4
2.060e+2, -7.554e-4
2.064e+2, -7.546e-4
2.068e+2, -7.550e-4
2.072e+2, -7.572e-4
2.076e+2, -7.549e-4
2.080e+2, -7.536e-4
2.084e+2, -7.553e-4
2.088e+2, -7.538e-4
2.092e+2, -7.530e-4
2.096e+2, -7.528e-4
2.100e+2, -7.516e-4
2.104e+2, -7.513e-4
2.108e+2, -7.919e-4
2.112e+2, -7.887e-4
2.116e+2, -7.870e-4
2.120e+2, -7.878e-4
2.124e+2, -7.859e-4
2.128e+2, -7.848e-4
2.132e+2, -7.839e-4
2.136e+2, -7.830e-4
2.140e+2, -7.832e-4
2.144e+2, -7.824e-4
2.148e+2, -7.810e-4
2.152e+2, -7.819e-4
2.156e+2, -7.805e-4
2.160e+2, -7.785e-4
2.164e+2, -7.770e-4
2.168e+2, -7.776e-4
2.172e+2, -7.833e-4
2.176e+2, -7.837e-4
2.180e+2, -7.814e-4
2.184e+2, -7.835e-4
2.188e+2, -7.803e-4
2.192e+2, -7.775e-4
2.196e+2, -7.790e-4
2.200e+2, -7.771e-4
2.204e+2, -7.783e-4
2.208e+2, -7.775e-4
2.212e+2, -7.770e-4
2.216e+2, -7.757e-4
2.220e+2, -7.760e-4
2.224e+2, -7.740e-4
2.228e+2, -7.723e-4
2.232e+2, -7.719e-4
2.236e+2, -7.719e-4
2.240e+2, -7.704e-4
2.244e+2, -7.674e-4
2.248e+2, -7.702e-4
2.252e+2, -7.708e-4
2.256e+2, -7.692e-4
2.260e+2, -7.679e-4
2.264e+2, -7.657e-4
2.268e+2, -7.652e-4
2.272e+2, -7.661e-4
2.276e+2, -7.637e-4
2.280e+2, -7.635e-4
2.284e+2, -7.636e-4
2.288e+2, -7.657e-4
2.292e+2, -7.680e-4
2.296e+2, -7.676e-4
2.300e+2, -7.670e-4
2.304e+2, -7.657e-4
2.308e+2, -7.654e-4
2.312e+2, -7.651e-4
2.316e+2, -7.630e-4
2.320e+2, -7.842e-4
2.324e+2, -7.829e-4
2.328e+2, -7.821e-4
2.332e+2, -7.797e-4
2.336e+2, -7.781e-4
2.340e+2, -7.799e-4
2.344e+2, -7.813e-4
2.348e+2, -7.814e-4
2.352e+2, -7.793e-4
2.356e+2, -7.796e-4
2.360e+2, -7.785e-4
2.364e+2, -7.776e-4
2.368e+2, -7.769e-4
2.372e+2, -7.755e-4
2.376e+2, -7.753e-4
2.380e+2, -7.749e-4
2.384e+2, -7.728e-4
2.388e+2, -7.733e-4
2.392e+2, -7.726e-4
2.396e+2, -7.718e-4
2.400e+2, -7.707e-4
2.404e+2, -7.693e-4
2.408e+2, -7.683e-4
2.412e+2, -7.689e-4
2.416e+2, -7.663e-4
2.420e+2, -7.675e-4
2.424e+2, -7.652e-4
2.428e+2, -7.643e-4
2.432e+2, -7.635e-4
2.436e+2, -7.623e-4
2.440e+2, -7.626e-4
2.444e+2, -7.608e-4
2.448e+2, -7.618e-4
2.452e+2, -7.600e-4
2.456e+2, -7.592e-4
2.460e+2, -7.571e-4
2.464e+2, -7.555e-4
2.468e+2, -7.550e-4
2.472e+2, -7.609e-4
2.476e+2, -7.589e-4
2.480e+2, -7.617e-4
2.484e+2, -7.630e-4
2.488e+2, -7.611e-4
2.492e+2, -7.600e-4
2.496e+2, -7.599e-4
2.500e+2, -7.578e-4
2.504e+2, -7.575e-4
2.508e+2, -7.584e-4
2.512e+2, -7.571e-4
2.516e+2, -7.556e-4
2.520e+2, -7.550e-4
2.524e+2, -7.531e-4
2.528e+2, -7.523e-4
2.532e+2, -7.510e-4
2.536e+2, -7.509e-4
2.540e+2, -7.479e-4
2.544e+2, -7.471e-4
2.548e+2, -7.463e-4
2.552e+2, -7.449e-4
2.556e+2, -7.468e-4
2.560e+2, -7.444e-4
2.564e+2, -7.425e-4
2.568e+2, -7.413e-4
2.572e+2, -7.392e-4
2.576e+2, -7.389e-4
2.580e+2, -7.392e-4
2.584e+2, -7.421e-4
2.588e+2, -7.410e-4
2.592e+2, -7.401e-4
2.596e+2, -7.375e-4
2.600e+2, -7.372e-4
2.604e+2, -7.372e-4
2.608e+2, -7.363e-4
2.612e+2, -7.383e-4
2.616e+2, -7.383e-4
2.620e+2, -7.370e-4
2.624e+2, -7.369e-4
2.628e+2, -7.355e-4
2.632e+2, -7.353e-4
2.636e+2, -7.340e-4
2.640e+2, -7.333e-4
2.644e+2, -7.331e-4
2.648e+2, -7.336e-4
2.652e+2, -7.322e-4
2.656e+2, -7.320e-4
2.660e+2, -7.309e-4
2.664e+2, -7.300e-4
2.668e+2, -7.297e-4
2.672e+2, -7.272e-4
2.676e+2, -7.279e-4
2.680e+2, -7.261e-4
2.684e+2, -7.252e-4
2.688e+2, -7.241e-4
2.692e+2, -7.237e-4
2.696e+2, -7.222e-4
2.700e+2, -7.221e-4
2.704e+2, -7.279e-4
2.708e+2, -7.271e-4
2.712e+2, -7.364e-4
2.716e+2, -7.363e-4
2.720e+2, -7.358e-4
2.724e+2, -8.022e-4
2.728e+2, -7.975e-4
2.732e+2, -7.966e-4
2.736e+2, -7.955e-4
2.740e+2, -7.963e-4
2.744e+2, -7.937e-4
2.748e+2, -7.936e-4
2.752e+2, -7.937e-4
2.756e+2, -7.941e-4
2.760e+2, -7.931e-4
2.764e+2, -7.929e-4
2.768e+2, -7.933e-4
2.772e+2, -7.919e-4
2.776e+2, -7.924e-4
2.780e+2, -7.921e-4
2.784e+2, -7.904e-4
2.788e+2, -7.907e-4
2.792e+2, -7.895e-4
2.796e+2, -7.886e-4
2.800e+2, -7.880e-4
2.804e+2, -7.874e-4
2.808e+2, -7.869e-4
2.812e+2, -7.850e-4
2.816e+2, -7.839e-4
2.820e+2, -7.861e-4
2.824e+2, -7.960e-4
2.828e+2, -7.936e-4
2.832e+2, -7.912e-4
2.836e+2, -7.922e-4
2.840e+2, -7.911e-4
2.844e+2, -7.900e-4
2.848e+2, -7.886e-4
2.852e+2, -7.885e-4
2.856e+2, -7.916e-4
2.860e+2, -7.889e-4
2.864e+2, -7.894e-4
2.868e+2, -7.878e-4
2.872e+2, -7.898e-4
2.876e+2, -7.881e-4
2.880e+2, -7.876e-4
2.884e+2, -7.853e-4
2.888e+2, -7.851e-4
2.892e+2, -7.854e-4
2.896e+2, -7.850e-4
2.900e+2, -7.841e-4
2.904e+2, -7.825e-4
2.908e+2, -7.820e-4
2.912e+2, -7.804e-4
2.916e+2, -7.797e-4
2.920e+2, -7.777e-4
2.924e+2, -7.784e-4
2.928e+2, -7.772e-4
2.932e+2, -7.744e-4
2.936e+2, -7.758e-4
2.940e+2, -7.762e-4
2.944e+2, -7.744e-4
2.948e+2, -7.734e-4
2.952e+2, -7.721e-4
2.956e+2, -7.717e-4
2.960e+2, -7.696e-4
2.964e+2, -7.680e-4
2.968e+2, -7.689e-4
2.972e+2, -7.654e-4
2.976e+2, -7.651e-4
2.980e+2, -7.625e-4
2.984e+2, -7.612e-4
2.988e+2, -7.615e-4
2.992e+2, -7.607e-4
2.996e+2, -7.576e-4
3.000e+2, -7.575e-4
3.004e+2, -7.681e-4
3.008e+2, -7.668e-4
3.012e+2, -7.765e-4
3.016e+2, -7.756e-4
3.020e+2, -7.738e-4
3.024e+2, -7.748e-4
3.028e+2, -7.737e-4
3.032e+2, -7.728e-4
3.036e+2, -7.741e-4
3.040e+2, -7.728e-4
3.044e+2, -7.733e-4
3.048e+2, -7.729e-4
3.052e+2, -7.713e-4
3.056e+2, -7.710e-4
3.060e+2, -7.711e-4
3.064e+2, -7.686e-4
3.068e+2, -7.684e-4
3.072e+2, -7.707e-4
3.076e+2, -7.737e-4
3.080e+2, -7.715e-4
3.084e+2, -7.711e-4
3.088e+2, -7.700e-4
3.092e+2, -7.688e-4
3.096e+2, -7.673e-4
3.100e+2, -7.667e-4
3.104e+2, -7.659e-4
3.108e+2, -7.663e-4
3.112e+2, -7.663e-4
3.116e+2, -7.643e-4
3.120e+2, -7.652e-4
3.124e+2, -7.652e-4
3.128e+2, -7.648e-4
3.132e+2, -7.624e-4
3.136e+2, -7.616e-4
3.140e+2, -7.600e-4
3.144e+2, -7.614e-4
3.148e+2, -7.623e-4
3.152e+2, -7.609e-4
3.156e+2, -7.597e-4
3.160e+2, -7.579e-4
3.164e+2, -7.567e-4
3.168e+2, -7.555e-4
3.172e+2, -7.548e-4
3.176e+2, -7.554e-4
3.180e+2, -7.534e-4
3.184e+2, -7.547e-4
3.188e+2, -7.551e-4
3.192e+2, -7.571e-4
3.196e+2, -7.570e-4
3.200e+2, -7.549e-4
3.204e+2, -7.542e-4
3.208e+2, -7.540e-4
3.212e+2, -7.528e-4
3.216e+2, -7.518e-4
3.220e+2, -7.517e-4
3.224e+2, -7.511e-4
3.228e+2, -7.491e-4
3.232e+2, -7.477e-4
3.236e+2, -7.473e-4
3.240e+2, -7.473e-4
3.244e+2, -7.471e-4
3.248e+2, -7.451e-4
3.252e+2, -7.441e-4
3.256e+2, -7.436e-4
3.260e+2, -7.432e-4
3.264e+2, -7.453e-4
3.268e+2, -7.444e-4
3.272e+2, -7.431e-4
3.276e+2, -7.442e-4
3.280e+2, -7.432e-4
3.284e+2, -7.420e-4
3.288e+2, -7.413e-4
3.292e+2, -7.407e-4
3.296e+2, -7.398e-4
3.300e+2, -7.383e-4
3.304e+2, -7.373e-4
3.308e+2, -7.365e-4
3.312e+2, -7.357e-4
3.316e+2, -7.480e-4
3.320e+2, -7.465e-4
3.324e+2, -7.467e-4
3.328e+2, -7.476e-4
3.332e+2, -7.463e-4
3.336e+2, -7.477e-4
3.340e+2, -7.462e-4
3.344e+2, -7.450e-4
3.348e+2, -7.429e-4
3.352e+2, -7.430e-4
3.356e+2, -7.427e-4
3.360e+2, -7.424e-4
3.364e+2, -7.416e-4
3.368e+2, -7.410e-4
3.372e+2, -7.395e-4
3.376e+2, -7.389e-4
3.380e+2, -7.385e-4
3.384e+2, -7.375e-4
3.388e+2, -7.353e-4
3.392e+2, -7.385e-4
3.396e+2, -7.375e-4
3.400e+2, -7.377e-4
3.404e+2, -7.371e-4
3.408e+2, -7.412e-4
3.412e+2, -7.386e-4
3.416e+2, -7.374e-4
3.420e+2, -7.377e-4
3.424e+2, -7.372e-4
3.428e+2, -7.358e-4
3.432e+2, -7.351e-4
3.436e+2, -7.346e-4
3.440e+2, -7.332e-4
3.444e+2, -7.325e-4
3.448e+2, -7.316e-4
3.452e+2, -7.312e-4
3.456e+2, -7.297e-4
3.460e+2, -7.298e-4
3.464e+2, -7.274e-4
3.468e+2, -7.272e-4
3.472e+2, -7.264e-4
3.476e+2, -7.261e-4
3.480e+2, -7.237e-4
3.484e+2, -7.242e-4
3.488e+2, -7.222e-4
3.492e+2, -7.240e-4
3.496e+2, -7.235e-4
3.500e+2, -7.227e-4
3.504e+2, -7.214e-4
3.508e+2, -7.207e-4
3.512e+2, -7.209e-4
3.516e+2, -7.195e-4
3.520e+2, -7.187e-4
3.524e+2, -7.171e-4
3.528e+2, -7.181e-4
3.532e+2, -7.178e-4
3.536e+2, -7.163e-4
3.540e+2, -7.168e-4
3.544e+2, -7.145e-4
3.548e+2, -7.145e-4
3.552e+2, -7.137e-4
3.556e+2, -7.131e-4
3.560e+2, -7.115e-4
3.564e+2, -7.108e-4
3.568e+2, -7.094e-4
3.572e+2, -7.075e-4
3.576e+2, -7.064e-4
3.580e+2, -7.076e-4
3.584e+2, -7.066e-4
3.588e+2, -7.056e-4
3.592e+2, -7.056e-4
3.596e+2, -7.049e-4
3.600e+2, -7.030e-4
3.604e+2, -7.023e-4
3.608e+2, -7.038e-4
3.612e+2, -7.050e-4
3.616e+2, -7.055e-4
3.620e+2, -7.074e-4
3.624e+2, -7.408e-4
3.628e+2, -7.406e-4
3.632e+2, -7.382e-4
3.636e+2, -7.374e-4
3.640e+2, -7.358e-4
3.644e+2, -7.353e-4
3.648e+2, -7.359e-4
3.652e+2, -7.344e-4
3.656e+2, -7.325e-4
3.660e+2, -7.334e-4
3.664e+2, -7.356e-4
3.668e+2, -7.349e-4
3.672e+2, -7.343e-4
3.676e+2, -7.351e-4
3.680e+2, -7.341e-4
3.684e+2, -7.337e-4
3.688e+2, -7.326e-4
3.692e+2, -7.330e-4
3.696e+2, -7.316e-4
3.700e+2, -7.321e-4
3.704e+2, -7.324e-4
3.708e+2, -7.310e-4
3.712e+2, -7.288e-4
3.716e+2, -7.283e-4
3.720e+2, -7.267e-4
3.724e+2, -7.273e-4
3.728e+2, -7.267e-4
3.732e+2, -7.268e-4
3.736e+2, -7.273e-4
3.740e+2, -7.269e-4
3.744e+2, -7.260e-4
3.748e+2, -7.252e-4
3.752e+2, -7.259e-4
3.756e+2, -7.262e-4
3.760e+2, -7.259e-4
3.764e+2, -7.248e-4
3.768e+2, -7.243e-4
3.772e+2, -7.239e-4
3.776e+2, -7.236e-4
3.780e+2, -7.230e-4
3.784e+2, -7.218e-4
3.788e+2, -7.209e-4
3.792e+2, -7.205e-4
3.796e+2, -7.205e-4
3.800e+2, -7.202e-4
3.804e+2, -7.186e-4
3.808e+2, -7.175e-4
3.812e+2, -7.224e-4
3.816e+2, -7.196e-4
3.820e+2, -7.180e-4
3.824e+2, -7.174e-4
3.828e+2, -7.151e-4
3.832e+2, -7.202e-4
3.836e+2, -7.181e-4
3.840e+2, -7.163e-4
3.844e+2, -7.158e-4
3.848e+2, -7.150e-4
3.852e+2, -7.141e-4
3.856e+2, -7.138e-4
3.860e+2, -7.121e-4
3.864e+2, -7.107e-4
3.868e+2, -7.157e-4
3.872e+2, -7.158e-4
3.876e+2, -7.140e-4
3.880e+2, -7.133e-4
3.884e+2, -7.134e-4
3.888e+2, -7.125e-4
3.892e+2, -7.115e-4
3.896e+2, -7.104e-4
3.900e+2, -7.102e-4
3.904e+2, -7.093e-4
3.908e+2, -7.086e-4
3.912e+2, -7.086e-4
3.916e+2, -7.075e-4
3.920e+2, -7.058e-4
3.924e+2, -7.061e-4
3.928e+2, -7.059e-4
3.932e+2, -7.050e-4
3.936e+2, -7.043e-4
3.940e+2, -7.049e-4
3.944e+2, -7.050e-4
3.948e+2, -7.067e-4
3.952e+2, -7.047e-4
3.956e+2, -7.050e-4
3.960e+2, -7.036e-4
3.964e+2, -7.020e-4
3.968e+2, -7.021e-4
3.972e+2, -7.002e-4
3.976e+2, -6.982e-4
3.980e+2, -6.984e-4
3.984e+2, -6.968e-4
3.988e+2, -7.137e-4
3.992e+2, -7.124e-4
3.996e+2, -7.143e-4
4.000e+2, -7.127e-4
4.004e+2, -7.122e-4
4.008e+2, -7.110e-4
4.012e+2, -7.099e-4
4.016e+2, -7.094e-4
4.020e+2, -7.082e-4
4.024e+2, -7.125e-4
4.028e+2, -7.120e-4
4.032e+2, -7.119e-4
4.036e+2, -7.111e-4
4.040e+2, -7.103e-4
4.044e+2, -7.102e-4
4.048e+2, -7.094e-4
4.052e+2, -7.083e-4
4.056e+2, -7.067e-4
4.060e+2, -7.064e-4
4.064e+2, -7.063e-4
4.068e+2, -7.051e-4
4.072e+2, -7.048e-4
4.076e+2, -7.040e-4
4.080e+2, -7.029e-4
4.084e+2, -7.080e-4
4.088e+2, -7.079e-4
4.092e+2, -7.060e-4
4.096e+2, -7.053e-4
4.100e+2, -7.045e-4
4.104e+2, -7.031e-4
4.108e+2, -7.025e-4
4.112e+2, -7.017e-4
4.116e+2, -7.008e-4
4.120e+2, -7.003e-4
4.124e+2, -6.982e-4
4.128e+2, -6.977e-4
4.132e+2, -7.012e-4
4.136e+2, -7.002e-4
4.140e+2, -7.001e-4
4.144e+2, -6.994e-4
4.148e+2, -6.980e-4
4.152e+2, -6.982e-4
4.156e+2, -6.955e-4
4.160e+2, -6.975e-4
4.164e+2, -6.963e-4
4.168e+2, -6.960e-4
4.172e+2, -6.947e-4
4.176e+2, -6.967e-4
4.180e+2, -6.970e-4
4.184e+2, -6.963e-4
4.188e+2, -6.951e-4
4.192e+2, -6.937e-4
4.196e+2, -6.925e-4
4.200e+2, -6.937e-4
4.204e+2, -6.927e-4
4.208e+2, -6.918e-4
4.212e+2, -6.922e-4
4.216e+2, -6.925e-4
4.220e+2, -6.928e-4
4.224e+2, -6.914e-4
4.228e+2, -6.909e-4
4.232e+2, -6.893e-4
4.236e+2, -6.888e-4
4.240e+2, -6.889e-4
4.244e+2, -7.508e-4
4.248e+2, -7.487e-4
4.252e+2, -7.459e-4
4.256e+2, -7.470e-4
4.260e+2, -7.462e-4
4.264e+2, -7.459e-4
4.268e+2, -7.447e-4
4.272e+2, -7.442e-4
4.276e+2, -7.451e-4
4.280e+2, -7.440e-4
4.284e+2, -7.452e-4
4.288e+2, -7.446e-4
4.292e+2, -7.464e-4
4.296e+2, -7.444e-4
4.300e+2, -7.459e-4
4.304e+2, -7.466e-4
4.308e+2, -7.580e-4
4.312e+2, -7.605e-4
4.316e+2, -7.692e-4
4.320e+2, -7.700e-4
4.324e+2, -7.675e-4
4.328e+2, -7.677e-4
4.332e+2, -7.652e-4
4.336e+2, -7.670e-4
4.340e+2, -7.663e-4
4.344e+2, -7.655e-4
4.348e+2, -7.637e-4
4.352e+2, -7.632e-4
4.356e+2, -7.615e-4
4.360e+2, -7.602e-4
4.364e+2, -7.596e-4
4.368e+2, -7.572e-4
4.372e+2, -7.580e-4
4.376e+2, -7.553e-4
4.380e+2, -7.575e-4
4.384e+2, -7.570e-4
4.388e+2, -7.575e-4
4.392e+2, -7.549e-4
4.396e+2, -7.536e-4
4.400e+2, -7.536e-4
4.404e+2, -7.515e-4
4.408e+2, -7.654e-4
4.412e+2, -7.631e-4
4.416e+2, -7.606e-4
4.420e+2, -7.655e-4
4.424e+2, -7.637e-4
4.428e+2, -7.644e-4
4.432e+2, -7.643e-4
4.436e+2, -7.627e-4
4.440e+2, -7.627e-4
4.444e+2, -7.624e-4
4.448e+2, -7.634e-4
4.452e+2, -7.631e-4
4.456e+2, -7.643e-4
4.460e+2, -7.629e-4
4.464e+2, -7.618e-4
4.468e+2, -7.613e-4
4.472e+2, -7.599e-4
4.476e+2, -7.613e-4
4.480e+2, -7.596e-4
4.484e+2, -7.602e-4
4.488e+2, -7.582e-4
4.492e+2, -7.591e-4
4.496e+2, -7.564e-4
4.500e+2, -7.574e-4
4.504e+2, -7.617e-4
4.508e+2, -7.582e-4
4.512e+2, -7.574e-4
4.516e+2, -7.556e-4
4.520e+2, -7.556e-4
4.524e+2, -7.542e-4
4.528e+2, -7.539e-4
4.532e+2, -7.525e-4
4.536e+2, -7.518e-4
4.540e+2, -7.510e-4
4.544e+2, -7.507e-4
4.548e+2, -7.504e-4
4.552e+2, -7.493e-4
4.556e+2, -7.501e-4
4.560e+2, -7.486e-4
4.564e+2, -7.479e-4
4.568e+2, -7.466e-4
4.572e+2, -7.448e-4
4.576e+2, -7.452e-4
4.580e+2, -7.459e-4
4.584e+2, -7.439e-4
4.588e+2, -7.427e-4
4.592e+2, -7.455e-4
4.596e+2, -7.459e-4
4.600e+2, -7.444e-4
4.604e+2, -7.443e-4
4.608e+2, -7.444e-4
4.612e+2, -7.438e-4
4.616e+2, -7.418e-4
4.620e+2, -7.421e-4
4.624e+2, -7.397e-4
4.628e+2, -7.393e-4
4.632e+2, -7.417e-4
4.636e+2, -7.401e-4
4.640e+2, -7.387e-4
4.644e+2, -7.378e-4
4.648e+2, -7.377e-4
4.652e+2, -7.360e-4
4.656e+2, -7.348e-4
4.660e+2, -7.356e-4
4.664e+2, -7.337e-4
4.668e+2, -7.343e-4
4.672e+2, -7.326e-4
4.676e+2, -7.311e-4
4.680e+2, -7.324e-4
4.684e+2, -7.305e-4
4.688e+2, -7.288e-4
4.692e+2, -7.270e-4
4.696e+2, -7.282e-4
4.700e+2, -7.270e-4
4.704e+2, -7.251e-4
4.708e+2, -7.274e-4
4.712e+2, -7.257e-4
4.716e+2, -7.274e-4
4.720e+2, -7.262e-4
4.724e+2, -7.254e-4
4.728e+2, -7.230e-4
4.732e+2, -7.236e-4
4.736e+2, -7.249e-4
4.740e+2, -7.278e-4
4.744e+2, -7.277e-4
4.748e+2, -7.263e-4
4.752e+2, -7.249e-4
4.756e+2, -7.250e-4
4.760e+2, -7.246e-4
4.764e+2, -7.236e-4
4.768e+2, -7.340e-4
4.772e+2, -7.341e-4
4.776e+2, -7.324e-4
4.780e+2, -7.704e-4
4.784e+2, -7.683e-4
4.788e+2, -7.692e-4
4.792e+2, -7.688e-4
4.796e+2, -7.683e-4
4.800e+2, -7.664e-4
4.804e+2, -7.657e-4
4.808e+2, -7.645e-4
4.812e+2, -7.628e-4
4.816e+2, -7.624e-4
4.820e+2, -7.610e-4
4.824e+2, -7.595e-4
4.828e+2, -7.608e-4
4.832e+2, -7.589e-4
4.836e+2, -7.571e-4
4.840e+2, -7.578e-4
4.844e+2, -7.548e-4
4.848e+2, -7.553e-4
4.852e+2, -7.554e-4
4.856e+2, -8.060e-4
4.860e+2, -7.992e-4
4.864e+2, -7.962e-4
4.868e+2, -7.956e-4
4.872e+2, -7.938e-4
4.876e+2, -7.936e-4
4.880e+2, -7.955e-4
4.884e+2, -7.952e-4
4.888e+2, -7.943e-4
4.892e+2, -7.946e-4
4.896e+2, -7.932e-4
4.900e+2, -7.927e-4
4.904e+2, -7.922e-4
4.908e+2, -7.926e-4
4.912e+2, -7.912e-4
4.916e+2, -7.922e-4
4.920e+2, -7.914e-4
4.924e+2, -7.915e-4
4.928e+2, -7.925e-4
4.932e+2, -7.923e-4
4.936e+2, -7.935e-4
4.940e+2, -7.913e-4
4.944e+2, -7.916e-4
4.948e+2, -7.902e-4
4.952e+2, -7.907e-4
4.956e+2, -7.890e-4
4.960e+2, -7.912e-4
4.964e+2, -7.890e-4
4.968e+2, -7.873e-4
4.972e+2, -7.880e-4
4.976e+2, -7.873e-4
4.980e+2, -7.865e-4
4.984e+2, -7.852e-4
4.988e+2, -7.847e-4
4.992e+2, -7.864e-4
4.996e+2, -7.842e-4
5.000e+2, -7.835e-4
5.004e+2, -7.819e-4
5.008e+2, -7.826e-4
5.012e+2, -7.810e-4
5.016e+2, -7.810e-4
5.020e+2, -7.793e-4
5.024e+2, -7.818e-4
5.028e+2, -7.823e-4
5.032e+2, -7.802e-4
5.036e+2, -7.799e-4
5.040e+2, -7.797e-4
5.044e+2, -7.778e-4
5.048e+2, -7.771e-4
5.052e+2, -7.795e-4
5.056e+2, -7.785e-4
5.060e+2, -7.770e-4
5.064e+2, -7.767e-4
5.068e+2, -7.748e-4
5.072e+2, -7.740e-4
5.076e+2, -7.749e-4
5.080e+2, -7.758e-4
5.084e+2, -7.734e-4
5.088e+2, -7.747e-4
5.092e+2, -7.734e-4
5.096e+2, -7.722e-4
5.100e+2, -7.713e-4
5.104e+2, -7.690e-4
5.108e+2, -7.676e-4
5.112e+2, -7.659e-4
5.116e+2, -7.673e-4
5.120e+2, -7.675e-4
5.124e+2, -7.684e-4
5.128e+2, -7.718e-4
5.132e+2, -7.694e-4
5.136e+2, -7.765e-4
5.140e+2, -7.775e-4
5.144e+2, -7.756e-4
5.148e+2, -7.745e-4
5.152e+2, -7.736e-4
5.156e+2, -7.734e-4
5.160e+2, -7.726e-4
5.164e+2, -7.717e-4
5.168e+2, -7.713e-4
5.172e+2, -7.698e-4
5.176e+2, -7.696e-4
5.180e+2, -7.690e-4
5.184e+2, -7.687e-4
5.188e+2, -7.675e-4
5.192e+2, -7.666e-4
5.196e+2, -7.662e-4
5.200e+2, -7.654e-4
5.204e+2, -7.645e-4
5.208e+2, -7.675e-4
5.212e+2, -7.668e-4
5.216e+2, -7.649e-4
5.220e+2, -7.649e-4
5.224e+2, -7.647e-4
5.228e+2, -7.634e-4
5.232e+2, -7.626e-4
5.236e+2, -7.617e-4
5.240e+2, -7.619e-4
5.244e+2, -7.612e-4
5.248e+2, -7.591e-4
5.252e+2, -7.581e-4
5.256e+2, -7.577e-4
5.260e+2, -7.568e-4
5.264e+2, -7.571e-4
5.268e+2, -7.568e-4
5.272e+2, -7.594e-4
5.276e+2, -7.588e-4
5.280e+2, -7.585e-4
5.284e+2, -7.562e-4
5.288e+2, -7.560e-4
5.292e+2, -7.547e-4
5.296e+2, -7.554e-4
5.300e+2, -7.532e-4
5.304e+2, -7.529e-4
5.308e+2, -7.518e-4
5.312e+2, -7.517e-4
5.316e+2, -7.510e-4
5.320e+2, -7.496e-4
5.324e+2, -7.488e-4
5.328e+2, -7.512e-4
5.332e+2, -7.516e-4
5.336e+2, -7.515e-4
5.340e+2, -7.518e-4
5.344e+2, -7.500e-4
5.348e+2, -7.504e-4
5.352e+2, -7.485e-4
5.356e+2, -7.471e-4
5.360e+2, -7.478e-4
5.364e+2, -7.463e-4
5.368e+2, -7.452e-4
5.372e+2, -7.452e-4
5.376e+2, -7.450e-4
5.380e+2, -7.433e-4
5.384e+2, -7.435e-4
5.388e+2, -7.433e-4
5.392e+2, -7.426e-4
5.396e+2, -7.416e-4
5.400e+2, -7.417e-4
5.404e+2, -7.403e-4
5.408e+2, -7.394e-4
5.412e+2, -7.382e-4
5.416e+2, -7.388e-4
5.420e+2, -7.373e-4
5.424e+2, -7.357e-4
5.428e+2, -7.365e-4
5.432e+2, -7.364e-4
5.436e+2, -7.346e-4
5.440e+2, -7.365e-4
5.444e+2, -7.357e-4
5.448e+2, -7.355e-4
5.452e+2, -7.341e-4
5.456e+2, -7.459e-4
5.460e+2, -7.458e-4
5.464e+2, -7.450e-4
5.468e+2, -7.435e-4
5.472e+2, -7.428e-4
5.476e+2, -7.426e-4
5.480e+2, -7.860e-4
5.484e+2, -7.783e-4
5.488e+2, -7.770e-4
5.492e+2, -7.763e-4
5.496e+2, -7.758e-4
5.500e+2, -7.746e-4
5.504e+2, -7.749e-4
5.508e+2, -7.723e-4
5.512e+2, -7.725e-4
5.516e+2, -7.721e-4
5.520e+2, -7.723e-4
5.524e+2, -7.709e-4
5.528e+2, -7.708e-4
5.532e+2, -7.694e-4
5.536e+2, -7.686e-4
5.540e+2, -7.671e-4
5.544e+2, -7.672e-4
5.548e+2, -7.673e-4
5.552e+2, -7.651e-4
5.556e+2, -7.652e-4
5.560e+2, -7.632e-4
5.564e+2, -7.634e-4
5.568e+2, -7.640e-4
5.572e+2, -7.634e-4
5.576e+2, -7.633e-4
5.580e+2, -7.611e-4
5.584e+2, -7.603e-4
5.588e+2, -7.607e-4
5.592e+2, -7.607e-4
5.596e+2, -7.576e-4
5.600e+2, -7.584e-4
5.604e+2, -7.574e-4
5.608e+2, -7.584e-4
5.612e+2, -7.572e-4
5.616e+2, -7.557e-4
5.620e+2, -7.557e-4
5.624e+2, -7.534e-4
5.628e+2, -7.542e-4
5.632e+2, -7.525e-4
5.636e+2, -7.518e-4
5.640e+2, -7.503e-4
5.644e+2, -7.493e-4
5.648e+2, -7.518e-4
5.652e+2, -7.508e-4
5.656e+2, -7.495e-4
5.660e+2, -7.476e-4
5.664e+2, -7.480e-4
5.668e+2, -7.470e-4
5.672e+2, -7.461e-4
5.676e+2, -7.441e-4
5.680e+2, -7.436e-4
5.684e+2, -7.424e-4
5.688e+2, -7.404e-4
5.692e+2, -7.387e-4
5.696e+2, -7.386e-4
5.700e+2, -7.363e-4
5.704e+2, -7.351e-4
5.708e+2, -7.345e-4
5.712e+2, -7.351e-4
5.716e+2, -7.337e-4
5.720e+2, -7.343e-4
5.724e+2, -7.334e-4
5.728e+2, -7.319e-4
5.732e+2, -7.305e-4
5.736e+2, -7.338e-4
5.740e+2, -7.888e-4
5.744e+2, -7.767e-4
5.748e+2, -7.753e-4
5.752e+2, -7.740e-4
5.756e+2, -7.727e-4
5.760e+2, -7.709e-4
5.764e+2, -7.723e-4
5.768e+2, -7.700e-4
5.772e+2, -7.692e-4
5.776e+2, -7.684e-4
5.780e+2, -7.688e-4
5.784e+2, -7.680e-4
5.788e+2, -7.664e-4
5.792e+2, -7.656e-4
5.796e+2, -7.657e-4
5.800e+2, -7.642e-4
5.804e+2, -7.628e-4
5.808e+2, -7.619e-4
5.812e+2, -7.618e-4
5.816e+2, -7.660e-4
5.820e+2, -7.658e-4
5.824e+2, -7.648e-4
5.828e+2, -7.646e-4
5.832e+2, -7.634e-4
5.836e+2, -7.619e-4
5.840e+2, -7.623e-4
5.844e+2, -7.605e-4
5.848e+2, -7.595e-4
5.852e+2, -7.593e-4
5.856e+2, -7.586e-4
5.860e+2, -7.563e-4
5.864e+2, -7.563e-4
5.868e+2, -7.549e-4
5.872e+2, -7.536e-4
5.876e+2, -7.536e-4
5.880e+2, -7.529e-4
5.884e+2, -7.539e-4
5.888e+2, -7.531e-4
5.892e+2, -7.525e-4
5.896e+2, -7.513e-4
5.900e+2, -7.520e-4
5.904e+2, -7.510e-4
5.908e+2, -7.485e-4
5.912e+2, -7.494e-4
5.916e+2, -7.482e-4
5.920e+2, -7.478e-4
5.924e+2, -7.465e-4
5.928e+2, -7.468e-4
5.932e+2, -7.450e-4
5.936e+2, -7.443e-4
5.940e+2, -7.434e-4
5.944e+2, -7.458e-4
5.948e+2, -7.494e-4
5.952e+2, -7.474e-4
5.956e+2, -7.457e-4
5.960e+2, -7.466e-4
5.964e+2, -7.442e-4
5.968e+2, -7.443e-4
5.972e+2, -7.426e-4
5.976e+2, -7.433e-4
5.980e+2, -7.412e-4
5.984e+2, -7.397e-4
5.988e+2, -7.404e-4
5.992e+2, -7.399e-4
5.996e+2, -7.390e-4
6.000e+2, -7.378e-4
6.004e+2, -7.357e-4
6.008e+2, -7.343e-4
6.012e+2, -7.340e-4
6.016e+2, -7.347e-4
6.020e+2, -7.353e-4
6.024e+2, -7.443e-4
6.028e+2, -7.431e-4
6.032e+2, -7.430e-4
6.036e+2, -7.412e-4
6.040e+2, -7.403e-4
6.044e+2, -7.389e-4
6.048e+2, -7.393e-4
6.052e+2, -7.443e-4
6.056e+2, -7.424e-4
6.060e+2, -7.424e-4
6.064e+2, -7.404e-4
6.068e+2, -7.399e-4
6.072e+2, -7.402e-4
6.076e+2, -7.376e-4
6.080e+2, -7.352e-4
6.084e+2, -7.348e-4
6.088e+2, -7.352e-4
6.092e+2, -7.358e-4
6.096e+2, -7.335e-4
6.100e+2, -7.351e-4
6.104e+2, -7.361e-4
6.108e+2, -7.372e-4
6.112e+2, -7.354e-4
6.116e+2, -7.358e-4
6.120e+2, -7.354e-4
6.124e+2, -7.334e-4
6.128e+2, -7.338e-4
6.132e+2, -7.332e-4
6.136e+2, -7.317e-4
6.140e+2, -7.301e-4
6.144e+2, -7.306e-4
6.148e+2, -7.288e-4
6.152e+2, -7.297e-4
6.156e+2, -7.284e-4
6.160e+2, -7.272e-4
6.164e+2, -7.275e-4
6.168e+2, -7.259e-4
6.172e+2, -7.265e-4
6.176e+2, -7.248e-4
6.180e+2, -7.246e-4
6.184e+2, -7.231e-4
6.188e+2, -7.214e-4
6.192e+2, -7.205e-4
6.196e+2, -7.189e-4
6.200e+2, -7.197e-4
6.204e+2, -7.173e-4
6.208e+2, -7.161e-4
6.212e+2, -7.146e-4
6.216e+2, -7.162e-4
6.220e+2, -7.157e-4
6.224e+2, -7.146e-4
6.228e+2, -7.133e-4
6.232e+2, -7.123e-4
6.236e+2, -7.112e-4
6.240e+2, -7.126e-4
6.244e+2, -7.107e-4
6.248e+2, -7.110e-4
6.252e+2, -7.143e-4
6.256e+2, -7.139e-4
6.260e+2, -7.123e-4
6.264e+2, -7.104e-4
6.268e+2, -7.133e-4
6.272e+2, -7.127e-4
6.276e+2, -7.111e-4
6.280e+2, -7.125e-4
6.284e+2, -7.088e-4
6.288e+2, -7.075e-4
6.292e+2, -7.066e-4
6.296e+2, -7.046e-4
6.300e+2, -7.054e-4
6.304e+2, -7.048e-4
6.308e+2, -7.019e-4
6.312e+2, -7.057e-4
6.316e+2, -7.047e-4
6.320e+2, -7.032e-4
6.324e+2, -7.074e-4
6.328e+2, -7.128e-4
6.332e+2, -7.131e-4
6.336e+2, -7.109e-4
6.340e+2, -7.190e-4
6.344e+2, -7.337e-4
6.348e+2, -7.345e-4
6.352e+2, -7.328e-4
6.356e+2, -7.319e-4
6.360e+2, -7.333e-4
6.364e+2, -7.306e-4
6.368e+2, -7.312e-4
6.372e+2, -7.293e-4
6.376e+2, -7.286e-4
6.380e+2, -7.275e-4
6.384e+2, -7.276e-4
6.388e+2, -7.275e-4
6.392e+2, -7.264e-4
6.396e+2, -7.273e-4
6.400e+2, -7.261e-4
6.404e+2, -7.247e-4
6.408e+2, -7.234e-4
6.412e+2, -7.234e-4
6.416e+2, -7.209e-4
6.420e+2, -7.206e-4
6.424e+2, -7.224e-4
6.428e+2, -7.205e-4
6.432e+2, -7.182e-4
6.436e+2, -7.169e-4
6.440e+2, -7.176e-4
6.444e+2, -7.163e-4
6.448e+2, -7.166e-4
6.452e+2, -7.151e-4
6.456e+2, -7.160e-4
6.460e+2, -7.148e-4
6.464e+2, -7.129e-4
6.468e+2, -7.109e-4
6.472e+2, -7.107e-4
6.476e+2, -7.094e-4
6.480e+2, -7.080e-4
6.484e+2, -7.081e-4
6.488e+2, -7.067e-4
6.492e+2, -7.099e-4
6.496e+2, -7.103e-4
6.500e+2, -7.117e-4
6.504e+2, -7.124e-4
6.508e+2, -7.143e-4
6.512e+2, -7.134e-4
6.516e+2, -7.207e-4
6.520e+2, -7.176e-4
6.524e+2, -7.181e-4
6.528e+2, -7.173e-4
6.532e+2, -7.182e-4
6.536e+2, -7.162e-4
6.540e+2, -7.161e-4
6.544e+2, -7.165e-4
6.548e+2, -7.150e-4
6.552e+2, -7.150e-4
6.556e+2, -7.132e-4
6.560e+2, -7.113e-4
6.564e+2, -7.093e-4
6.568e+2, -7.083e-4
6.572e+2, -7.062e-4
6.576e+2, -7.092e-4
6.580e+2, -7.078e-4
6.584e+2, -7.082e-4
6.588e+2, -7.051e-4
6.592e+2, -7.041e-4
6.596e+2, -7.047e-4
6.600e+2, -7.071e-4
6.604e+2, -7.044e-4
6.608e+2, -7.032e-4
6.612e+2, -7.024e-4
6.616e+2, -7.032e-4
6.620e+2, -7.025e-4
6.624e+2, -7.012e-4
6.628e+2, -7.007e-4
6.632e+2, -6.994e-4
6.636e+2, -7.013e-4
6.640e+2, -6.993e-4
6.644e+2, -7.003e-4
6.648e+2, -6.977e-4
6.652e+2, -6.965e-4
6.656e+2, -6.961e-4
6.660e+2, -6.945e-4
6.664e+2, -6.928e-4
6.668e+2, -6.940e-4
6.672e+2, -6.925e-4
6.676e+2, -6.932e-4
6.680e+2, -6.928e-4
6.684e+2, -6.956e-4
6.688e+2, -6.941e-4
6.692e+2, -6.939e-4
6.696e+2, -6.921e-4
6.700e+2, -6.930e-4
6.704e+2, -6.922e-4
6.708e+2, -6.925e-4
6.712e+2, -6.925e-4
6.716e+2, -6.915e-4
6.720e+2, -6.901e-4
6.724e+2, -6.899e-4
6.728e+2, -6.892e-4
6.732e+2, -6.879e-4
6.736e+2, -6.886e-4
6.740e+2, -6.864e-4
6.744e+2, -6.852e-4
6.748e+2, -6.840e-4
6.752e+2, -6.848e-4
6.756e+2, -6.835e-4
6.760e+2, -6.814e-4
6.764e+2, -6.842e-4
6.768e+2, -6.832e-4
6.772e+2, -6.847e-4
6.776e+2, -6.841e-4
6.780e+2, -6.825e-4
6.784e+2, -6.811e-4
6.788e+2, -6.800e-4
6.792e+2, -6.780e-4
6.796e+2, -6.763e-4
6.800e+2, -6.758e-4
6.804e+2, -6.757e-4
6.808e+2, -6.780e-4
6.812e+2, -6.756e-4
6.816e+2, -6.744e-4
6.820e+2, -6.729e-4
6.824e+2, -6.739e-4
6.828e+2, -6.808e-4
6.832e+2, -6.773e-4
6.836e+2, -6.780e-4
6.840e+2, -6.758e-4
6.844e+2, -6.755e-4
6.848e+2, -6.783e-4
6.852e+2, -6.773e-4
6.856e+2, -6.754e-4
6.860e+2, -6.739e-4
6.864e+2, -6.724e-4
6.868e+2, -6.734e-4
6.872e+2, -6.719e-4
6.876e+2, -6.706e-4
6.880e+2, -6.718e-4
6.884e+2, -6.707e-4
6.888e+2, -6.684e-4
6.892e+2, -7.742e-4
6.896e+2, -7.571e-4
6.900e+2, -7.550e-4
6.904e+2, -7.531e-4
6.908e+2, -7.523e-4
6.912e+2, -7.505e-4
6.916e+2, -7.490e-4
6.920e+2, -7.492e-4
6.924e+2, -7.491e-4
6.928e+2, -7.474e-4
6.932e+2, -7.474e-4
6.936e+2, -7.461e-4
6.940e+2, -7.441e-4
6.944e+2, -7.467e-4
6.948e+2, -7.449e-4
6.952e+2, -7.460e-4
6.956e+2, -7.437e-4
6.960e+2, -7.437e-4
6.964e+2, -7.421e-4
6.968e+2, -7.496e-4
6.972e+2, -7.450e-4
6.976e+2, -7.454e-4
6.980e+2, -7.449e-4
6.984e+2, -7.440e-4
6.988e+2, -7.435e-4
6.992e+2, -7.417e-4
6.996e+2, -7.409e-4
7.000e+2, -7.395e-4
7.004e+2, -7.385e-4
7.008e+2, -7.399e-4
7.012e+2, -7.378e-4
7.016e+2, -7.374e-4
7.020e+2, -7.364e-4
7.024e+2, -7.387e-4
7.028e+2, -7.373e-4
7.032e+2, -7.430e-4
7.036e+2, -7.411e-4
7.040e+2, -7.416e-4
7.044e+2, -7.398e-4
7.048e+2, -7.384e-4
7.052e+2, -7.371e-4
7.056e+2, -7.383e-4
7.060e+2, -7.368e-4
7.064e+2, -7.354e-4
7.068e+2, -7.341e-4
7.072e+2, -7.362e-4
7.076e+2, -7.366e-4
7.080e+2, -7.437e-4
7.084e+2, -7.435e-4
7.088e+2, -7.417e-4
7.092e+2, -7.414e-4
7.096e+2, -7.408e-4
7.100e+2, -7.401e-4
7.104e+2, -7.385e-4
7.108e+2, -7.372e-4
7.112e+2, -7.370e-4
7.116e+2, -7.349e-4
7.120e+2, -7.370e-4
7.124e+2, -7.372e-4
7.128e+2, -7.368e-4
7.132e+2, -7.366e-4
7.136e+2, -7.368e-4
7.140e+2, -7.357e-4
7.144e+2, -7.343e-4
7.148e+2, -7.368e-4
7.152e+2, -7.378e-4
7.156e+2, -7.387e-4
7.160e+2, -7.369e-4
7.164e+2, -7.373e-4
7.168e+2, -7.360e-4
7.172e+2, -7.344e-4
7.176e+2, -7.334e-4
7.180e+2, -7.329e-4
7.184e+2, -7.358e-4
7.188e+2, -7.376e-4
7.192e+2, -7.362e-4
7.196e+2, -7.371e-4
7.200e+2, -7.359e-4
7.204e+2, -7.397e-4
7.208e+2, -7.387e-4
7.212e+2, -7.372e-4
7.216e+2, -7.367e-4
7.220e+2, -7.361e-4
7.224e+2, -7.366e-4
7.228e+2, -7.369e-4
7.232e+2, -7.352e-4
7.236e+2, -7.351e-4
7.240e+2, -7.345e-4
7.244e+2, -7.330e-4
7.248e+2, -7.320e-4
7.252e+2, -7.302e-4
7.256e+2, -7.662e-4
7.260e+2, -7.664e-4
7.264e+2, -7.646e-4
7.268e+2, -7.631e-4
7.272e+2, -7.662e-4
7.276e+2, -7.669e-4
7.280e+2, -7.662e-4
7.284e+2, -7.651e-4
7.288e+2, -7.730e-4
7.292e+2, -7.725e-4
7.296e+2, -7.735e-4
7.300e+2, -7.758e-4
7.304e+2, -7.755e-4
7.308e+2, -7.741e-4
7.312e+2, -7.724e-4
7.316e+2, -7.747e-4
7.320e+2, -7.734e-4
7.324e+2, -7.721e-4
7.328e+2, -7.720e-4
7.332e+2, -7.709e-4
7.336e+2, -7.693e-4
7.340e+2, -7.699e-4
7.344e+2, -7.685e-4
7.348e+2, -7.685e-4
7.352e+2, -7.671e-4
7.356e+2, -7.664e-4
7.360e+2, -7.661e-4
7.364e+2, -7.659e-4
7.368e+2, -7.639e-4
7.372e+2, -7.629e-4
7.376e+2, -7.616e-4
7.380e+2, -7.614e-4
7.384e+2, -7.660e-4
7.388e+2, -7.652e-4
7.392e+2, -7.647e-4
7.396e+2, -7.647e-4
7.400e+2, -7.630e-4
7.404e+2, -7.635e-4
7.408e+2, -7.610e-4
7.412e+2, -7.607e-4
7.416e+2, -7.588e-4
7.420e+2, -7.580e-4
7.424e+2, -7.569e-4
7.428e+2, -7.556e-4
7.432e+2, -7.545e-4
7.436e+2, -7.532e-4
7.440e+2, -7.532e-4
7.444e+2, -7.519e-4
7.448e+2, -7.545e-4
7.452e+2, -7.563e-4
7.456e+2, -7.557e-4
7.460e+2, -7.555e-4
7.464e+2, -7.545e-4
7.468e+2, -7.525e-4
7.472e+2, -7.519e-4
7.476e+2, -7.511e-4
7.480e+2, -7.504e-4
7.484e+2, -7.498e-4
7.488e+2, -7.495e-4
7.492e+2, -7.482e-4
7.496e+2, -7.469e-4
7.500e+2, -7.467e-4
7.504e+2, -7.456e-4
7.508e+2, -7.450e-4
7.512e+2, -7.441e-4
7.516e+2, -7.440e-4
7.520e+2, -7.435e-4
7.524e+2, -7.426e-4
7.528e+2, -7.444e-4
7.532e+2, -7.526e-4
7.536e+2, -7.807e-4
7.540e+2, -7.781e-4
7.544e+2, -7.770e-4
7.548e+2, -7.768e-4
7.552e+2, -7.766e-4
7.556e+2, -7.751e-4
7.560e+2, -7.770e-4
7.564e+2, -7.772e-4
7.568e+2, -7.761e-4
7.572e+2, -7.750e-4
7.576e+2, -7.750e-4
7.580e+2, -7.742e-4
7.584e+2, -7.746e-4
7.588e+2, -7.737e-4
7.592e+2, -7.722e-4
7.596e+2, -7.731e-4
7.600e+2, -7.727e-4
7.604e+2, -7.720e-4
7.608e+2, -7.730e-4
7.612e+2, -7.720e-4
7.616e+2, -7.730e-4
7.620e+2, -7.716e-4
7.624e+2, -7.718e-4
7.628e+2, -7.715e-4
7.632e+2, -7.717e-4
7.636e+2, -7.700e-4
7.640e+2, -7.707e-4
7.644e+2, -7.701e-4
7.648e+2, -7.704e-4
7.652e+2, -7.690e-4
7.656e+2, -7.689e-4
7.660e+2, -7.800e-4
7.664e+2, -7.784e-4
7.668e+2, -7.788e-4
7.672e+2, -7.781e-4
7.676e+2, -7.779e-4
7.680e+2, -7.776e-4
7.684e+2, -7.779e-4
7.688e+2, -7.761e-4
7.692e+2, -7.757e-4
7.696e+2, -7.743e-4
7.700e+2, -7.750e-4
7.704e+2, -7.745e-4
7.708e+2, -7.742e-4
7.712e+2, -7.723e-4
7.716e+2, -7.712e-4
7.720e+2, -7.703e-4
7.724e+2, -7.733e-4
7.728e+2, -7.712e-4
7.732e+2, -7.721e-4
7.736e+2, -7.714e-4
7.740e+2, -7.701e-4
7.744e+2, -7.689e-4
7.748e+2, -7.695e-4
7.752e+2, -7.681e-4
7.756e+2, -7.670e-4
7.760e+2, -7.670e-4
7.764e+2, -7.651e-4
7.768e+2, -7.667e-4
7.772e+2, -7.659e-4
7.776e+2, -7.669e-4
7.780e+2, -7.648e-4
7.784e+2, -7.644e-4
7.788e+2, -7.634e-4
7.792e+2, -7.628e-4
7.796e+2, -7.625e-4
7.800e+2, -7.687e-4
7.804e+2, -7.681e-4
7.808e+2, -7.679e-4
7.812e+2, -7.672e-4
7.816e+2, -7.655e-4
7.820e+2, -7.636e-4
7.824e+2, -7.648e-4
7.828e+2, -7.663e-4
7.832e+2, -7.647e-4
7.836e+2, -7.642e-4
7.840e+2, -7.634e-4
7.844e+2, -7.631e-4
7.848e+2, -7.626e-4
7.852e+2, -7.610e-4
7.856e+2, -7.601e-4
7.860e+2, -7.598e-4
7.864e+2, -7.599e-4
7.868e+2, -7.596e-4
7.872e+2, -7.586e-4
7.876e+2, -7.587e-4
7.880e+2, -7.574e-4
7.884e+2, -7.570e-4
7.888e+2, -7.565e-4
7.892e+2, -7.561e-4
7.896e+2, -7.558e-4
7.900e+2, -7.552e-4
7.904e+2, -7.565e-4
7.908e+2, -7.548e-4
7.912e+2, -7.549e-4
7.916e+2, -7.546e-4
7.920e+2, -7.540e-4
7.924e+2, -7.540e-4
7.928e+2, -7.530e-4
7.932e+2, -7.529e-4
7.936e+2, -7.507e-4
7.940e+2, -7.502e-4
7.944e+2, -7.493e-4
7.948e+2, -7.459e-4
7.952e+2, -7.481e-4
7.956e+2, -7.473e-4
7.960e+2, -7.470e-4
7.964e+2, -7.442e-4
7.968e+2, -7.478e-4
7.972e+2, -7.477e-4
7.976e+2, -7.453e-4
7.980e+2, -7.460e-4
7.984e+2, -7.482e-4
7.988e+2, -7.470e-4
7.992e+2, -7.467e-4
7.996e+2, -7.457e-4
8.000e+2, -7.459e-4
8.004e+2, -7.433e-4
8.008e+2, -7.417e-4
8.012e+2, -7.411e-4
8.016e+2, -7.398e-4
8.020e+2, -7.399e-4
8.024e+2, -7.399e-4
8.028e+2, -7.387e-4
8.032e+2, -7.365e-4
8.036e+2, -7.363e-4
8.040e+2, -7.386e-4
8.044e+2, -7.388e-4
8.048e+2, -7.381e-4
8.052e+2, -7.361e-4
8.056e+2, -7.355e-4
8.060e+2, -7.350e-4
8.064e+2, -7.334e-4
8.068e+2, -7.339e-4
8.071e+2, -7.336e-4
8.075e+2, -7.326e-4
8.079e+2, -7.313e-4
8.083e+2, -7.368e-4
8.087e+2, -7.357e-4
8.091e+2, -7.375e-4
8.095e+2, -7.369e-4
8.099e+2, -7.340e-4
8.103e+2, -7.331e-4
8.107e+2, -7.310e-4
8.111e+2, -7.329e-4
8.115e+2, -7.331e-4
8.119e+2, -7.319e-4
8.123e+2, -7.307e-4
8.127e+2, -7.293e-4
8.131e+2, -7.274e-4
8.135e+2, -7.277e-4
8.139e+2, -7.267e-4
8.143e+2, -7.255e-4
8.147e+2, -7.249e-4
8.151e+2, -7.261e-4
8.155e+2, -7.240e-4
8.159e+2, -7.235e-4
8.163e+2, -7.235e-4
8.167e+2, -7.242e-4
8.171e+2, -7.248e-4
8.175e+2, -7.238e-4
8.179e+2, -7.257e-4
8.183e+2, -7.243e-4
8.187e+2, -7.247e-4
8.191e+2, -7.231e-4
8.195e+2, -7.214e-4
8.199e+2, -7.198e-4
8.203e+2, -7.191e-4
8.207e+2, -7.192e-4
8.211e+2, -7.193e-4
8.215e+2, -7.336e-4
8.219e+2, -7.336e-4
8.223e+2, -7.323e-4
8.227e+2, -7.328e-4
8.231e+2, -7.707e-4
8.235e+2, -7.664e-4
8.239e+2, -7.928e-4
8.243e+2, -7.914e-4
8.247e+2, -7.923e-4
8.251e+2, -7.900e-4
8.255e+2, -7.887e-4
8.259e+2, -7.875e-4
8.263e+2, -7.893e-4
8.267e+2, -7.871e-4
8.271e+2, -7.859e-4
8.275e+2, -7.860e-4
8.279e+2, -7.844e-4
8.283e+2, -7.866e-4
8.287e+2, -7.880e-4
8.291e+2, -7.856e-4
8.295e+2, -7.856e-4
8.299e+2, -7.830e-4
8.303e+2, -7.842e-4
8.307e+2, -7.822e-4
8.311e+2, -7.852e-4
8.315e+2, -7.839e-4
8.319e+2, -7.846e-4
8.323e+2, -7.834e-4
8.327e+2, -7.832e-4
8.331e+2, -7.827e-4
8.335e+2, -7.819e-4
8.339e+2, -7.797e-4
8.343e+2, -7.791e-4
8.347e+2, -7.783e-4
8.351e+2, -7.773e-4
8.355e+2, -7.760e-4
8.359e+2, -7.768e-4
8.363e+2, -7.744e-4
8.367e+2, -7.759e-4
8.371e+2, -7.748e-4
8.375e+2, -7.738e-4
8.379e+2, -7.748e-4
8.383e+2, -7.730e-4
8.387e+2, -7.732e-4
8.391e+2, -7.723e-4
8.395e+2, -7.698e-4
8.399e+2, -7.695e-4
8.403e+2, -7.689e-4
8.407e+2, -7.668e-4
8.411e+2, -7.667e-4
8.415e+2, -7.702e-4
8.419e+2, -7.786e-4
8.423e+2, -7.800e-4
8.427e+2, -7.794e-4
8.431e+2, -7.783e-4
8.435e+2, -7.790e-4
8.439e+2, -7.805e-4
8.443e+2, -7.779e-4
8.447e+2, -7.766e-4
8.451e+2, -7.761e-4
8.455e+2, -7.761e-4
8.459e+2, -7.759e-4
8.463e+2, -7.756e-4
8.467e+2, -7.769e-4
8.471e+2, -7.759e-4
8.475e+2, -7.754e-4
8.479e+2, -7.748e-4
8.483e+2, -7.741e-4
8.487e+2, -7.741e-4
8.491e+2, -7.741e-4
8.495e+2, -7.722e-4
8.499e+2, -7.714e-4
8.503e+2, -7.710e-4
8.507e+2, -7.727e-4
8.511e+2, -7.698e-4
8.515e+2, -7.695e-4
8.519e+2, -7.704e-4
8.523e+2, -7.709e-4
8.527e+2, -7.690e-4
8.531e+2, -7.689e-4
8.535e+2, -7.686e-4
8.539e+2, -7.674e-4
8.543e+2, -7.672e-4
8.547e+2, -7.672e-4
8.551e+2, -7.676e-4
8.555e+2, -7.659e-4
8.559e+2, -7.651e-4
8.563e+2, -7.646e-4
8.567e+2, -7.641e-4
8.571e+2, -7.642e-4
8.575e+2, -7.640e-4
8.579e+2, -7.626e-4
8.583e+2, -7.620e-4
8.587e+2, -7.609e-4
8.591e+2, -7.610e-4
8.595e+2, -7.593e-4
8.599e+2, -7.589e-4
8.603e+2, -7.603e-4
8.607e+2, -7.596e-4
8.611e+2, -7.589e-4
8.615e+2, -7.577e-4
8.619e+2, -7.567e-4
8.623e+2, -7.559e-4
8.627e+2, -7.563e-4
8.631e+2, -7.542e-4
8.635e+2, -7.543e-4
8.639e+2, -7.528e-4
8.643e+2, -7.525e-4
8.647e+2, -7.516e-4
8.651e+2, -7.520e-4
8.655e+2, -7.514e-4
8.659e+2, -7.511e-4
8.663e+2, -7.504e-4
8.667e+2, -7.526e-4
8.671e+2, -7.529e-4
8.675e+2, -7.501e-4
8.679e+2, -7.502e-4
8.683e+2, -7.492e-4
8.687e+2, -7.469e-4
8.691e+2, -7.465e-4
8.695e+2, -7.450e-4
8.699e+2, -7.442e-4
8.703e+2, -7.438e-4
8.707e+2, -7.435e-4
8.711e+2, -7.432e-4
8.715e+2, -7.488e-4
8.719e+2, -7.531e-4
8.723e+2, -7.525e-4
8.727e+2, -7.515e-4
8.731e+2, -7.530e-4
8.735e+2, -7.517e-4
8.739e+2, -7.509e-4
8.743e+2, -7.547e-4
8.747e+2, -7.527e-4
8.751e+2, -7.514e-4
8.755e+2, -7.514e-4
8.759e+2, -7.521e-4
8.763e+2, -7.521e-4
8.767e+2, -7.511e-4
8.771e+2, -7.505e-4
8.775e+2, -7.507e-4
8.779e+2, -7.501e-4
8.783e+2, -7.502e-4
8.787e+2, -7.492e-4
8.791e+2, -7.488e-4
8.795e+2, -7.483e-4
8.799e+2, -7.470e-4
8.803e+2, -7.463e-4
8.807e+2, -7.449e-4
8.811e+2, -7.471e-4
8.815e+2, -7.475e-4
8.819e+2, -7.466e-4
8.823e+2, -7.468e-4
8.827e+2, -7.461e-4
8.831e+2, -7.470e-4
8.835e+2, -7.471e-4
8.839e+2, -7.462e-4
8.843e+2, -7.452e-4
8.847e+2, -7.460e-4
8.851e+2, -7.438e-4
8.855e+2, -7.437e-4
8.859e+2, -7.434e-4
8.863e+2, -7.426e-4
8.867e+2, -7.419e-4
8.871e+2, -7.414e-4
8.875e+2, -7.410e-4
8.879e+2, -7.393e-4
8.883e+2, -7.380e-4
8.887e+2, -7.383e-4
8.891e+2, -7.384e-4
8.895e+2, -7.389e-4
8.899e+2, -7.582e-4
8.903e+2, -7.555e-4
8.907e+2, -7.534e-4
8.911e+2, -7.530e-4
8.915e+2, -7.522e-4
8.919e+2, -7.515e-4
8.923e+2, -7.514e-4
8.927e+2, -7.521e-4
8.931e+2, -7.500e-4
8.935e+2, -7.511e-4
8.939e+2, -7.494e-4
8.943e+2, -7.493e-4
8.947e+2, -7.501e-4
8.951e+2, -7.501e-4
8.955e+2, -7.484e-4
8.959e+2, -7.484e-4
8.963e+2, -7.473e-4
8.967e+2, -7.469e-4
8.971e+2, -7.470e-4
8.975e+2, -7.478e-4
8.979e+2, -7.471e-4
8.983e+2, -7.444e-4
8.987e+2, -7.441e-4
8.991e+2, -7.430e-4
8.995e+2, -7.422e-4
8.999e+2, -7.414e-4
9.003e+2, -7.400e-4
9.007e+2, -7.430e-4
9.011e+2, -7.420e-4
9.015e+2, -7.430e-4
9.019e+2, -7.430e-4
9.023e+2, -7.423e-4
9.027e+2, -7.423e-4
9.031e+2, -7.400e-4
9.035e+2, -7.407e-4
9.039e+2, -7.389e-4
9.043e+2, -7.382e-4
9.047e+2, -7.369e-4
9.051e+2, -7.361e-4
9.055e+2, -7.353e-4
9.059e+2, -7.371e-4
9.063e+2, -7.358e-4
9.067e+2, -7.344e-4
9.071e+2, -7.345e-4
9.075e+2, -7.350e-4
9.079e+2, -7.352e-4
9.083e+2, -7.347e-4
9.087e+2, -7.334e-4
9.091e+2, -7.326e-4
9.095e+2, -7.322e-4
9.099e+2, -7.320e-4
9.103e+2, -7.296e-4
9.107e+2, -7.281e-4
9.111e+2, -7.315e-4
9.115e+2, -7.313e-4
9.119e+2, -7.312e-4
9.123e+2, -7.296e-4
9.127e+2, -7.295e-4
9.131e+2, -7.278e-4
9.135e+2, -7.272e-4
9.139e+2, -7.255e-4
9.143e+2, -7.238e-4
9.147e+2, -7.240e-4
9.151e+2, -7.251e-4
9.155e+2, -7.242e-4
9.159e+2, -7.234e-4
9.163e+2, -7.222e-4
9.167e+2, -7.238e-4
9.171e+2, -7.231e-4
9.175e+2, -7.228e-4
9.179e+2, -7.223e-4
9.183e+2, -7.219e-4
9.187e+2, -7.212e-4
9.191e+2, -7.211e-4
9.195e+2, -7.196e-4
9.199e+2, -7.185e-4
9.203e+2, -7.180e-4
9.207e+2, -7.154e-4
9.211e+2, -7.145e-4
9.215e+2, -7.141e-4
9.219e+2, -7.122e-4
9.223e+2, -7.106e-4
9.227e+2, -7.104e-4
9.231e+2, -7.098e-4
9.235e+2, -7.094e-4
9.239e+2, -7.094e-4
9.243e+2, -7.092e-4
9.247e+2, -7.102e-4
9.251e+2, -7.085e-4
9.255e+2, -7.109e-4
9.259e+2, -7.105e-4
9.263e+2, -7.098e-4
9.267e+2, -7.086e-4
9.271e+2, -7.078e-4
9.275e+2, -7.078e-4
9.279e+2, -7.058e-4
9.283e+2, -7.058e-4
9.287e+2, -7.040e-4
9.291e+2, -7.044e-4
9.295e+2, -7.040e-4
9.299e+2, -7.103e-4
9.303e+2, -7.081e-4
9.307e+2, -7.084e-4
9.311e+2, -7.079e-4
9.315e+2, -7.066e-4
9.319e+2, -7.059e-4
9.323e+2, -7.049e-4
9.327e+2, -7.047e-4
9.331e+2, -7.038e-4
9.335e+2, -7.021e-4
9.339e+2, -7.008e-4
9.343e+2, -6.999e-4
9.347e+2, -7.003e-4
9.351e+2, -6.999e-4
9.355e+2, -6.985e-4
9.359e+2, -6.986e-4
9.363e+2, -6.975e-4
9.367e+2, -6.967e-4
9.371e+2, -6.968e-4
9.375e+2, -6.953e-4
9.379e+2, -6.936e-4
9.383e+2, -6.940e-4
9.387e+2, -6.929e-4
9.391e+2, -6.924e-4
9.395e+2, -6.957e-4
9.399e+2, -6.943e-4
9.403e+2, -6.936e-4
9.407e+2, -6.932e-4
9.411e+2, -6.930e-4
9.415e+2, -6.921e-4
9.419e+2, -6.902e-4
9.423e+2, -6.901e-4
9.427e+2, -7.035e-4
9.431e+2, -7.029e-4
9.435e+2, -7.039e-4
9.439e+2, -7.029e-4
9.443e+2, -7.170e-4
9.447e+2, -7.160e-4
9.451e+2, -7.146e-4
9.455e+2, -7.132e-4
9.459e+2, -7.117e-4
9.463e+2, -7.127e-4
9.467e+2, -7.115e-4
9.471e+2, -7.095e-4
9.475e+2, -7.092e-4
9.479e+2, -7.100e-4
9.483e+2, -7.098e-4
9.487e+2, -7.088e-4
9.491e+2, -7.075e-4
9.495e+2, -7.078e-4
9.499e+2, -7.047e-4
9.503e+2, -7.055e-4
9.507e+2, -7.048e-4
9.511e+2, -7.036e-4
9.515e+2, -7.035e-4
9.519e+2, -7.031e-4
9.523e+2, -7.023e-4
9.527e+2, -7.006e-4
9.531e+2, -6.986e-4
9.535e+2, -7.046e-4
9.539e+2, -7.037e-4
9.543e+2, -7.034e-4
9.547e+2, -7.032e-4
9.551e+2, -7.014e-4
9.555e+2, -7.014e-4
9.559e+2, -6.990e-4
9.563e+2, -6.994e-4
9.567e+2, -6.990e-4
9.571e+2, -6.971e-4
9.575e+2, -6.968e-4
9.579e+2, -6.960e-4
9.583e+2, -6.954e-4
9.587e+2, -6.953e-4
9.591e+2, -6.969e-4
9.595e+2, -6.971e-4
9.599e+2, -6.965e-4
9.603e+2, -6.972e-4
9.607e+2, -6.960e-4
9.611e+2, -6.957e-4
9.615e+2, -6.949e-4
9.619e+2, -6.931e-4
9.623e+2, -6.927e-4
9.627e+2, -6.914e-4
9.631e+2, -6.919e-4
9.635e+2, -6.919e-4
9.639e+2, -6.907e-4
9.643e+2, -6.916e-4
9.647e+2, -6.896e-4
9.651e+2, -6.888e-4
9.655e+2, -6.887e-4
9.659e+2, -6.888e-4
9.663e+2, -6.889e-4
9.667e+2, -6.884e-4
9.671e+2, -6.875e-4
9.675e+2, -6.867e-4
9.679e+2, -6.859e-4
9.683e+2, -6.856e-4
9.687e+2, -6.843e-4
9.691e+2, -6.831e-4
9.695e+2, -6.855e-4
9.699e+2, -6.844e-4
9.703e+2, -6.830e-4
9.707e+2, -6.832e-4
9.711e+2, -6.834e-4
9.715e+2, -6.862e-4
9.719e+2, -6.867e-4
9.723e+2, -6.878e-4
9.727e+2, -7.189e-4
9.731e+2, -7.180e-4
9.735e+2, -7.177e-4
9.739e+2, -7.176e-4
9.743e+2, -7.162e-4
9.747e+2, -7.155e-4
9.751e+2, -7.164e-4
9.755e+2, -7.164e-4
9.759e+2, -7.161e-4
9.763e+2, -7.157e-4
9.767e+2, -7.144e-4
9.771e+2, -7.134e-4
9.775e+2, -7.135e-4
9.779e+2, -7.128e-4
9.783e+2, -7.123e-4
9.787e+2, -7.098e-4
9.791e+2, -7.117e-4
9.795e+2, -7.100e-4
9.799e+2, -7.086e-4
9.803e+2, -7.087e-4
9.807e+2, -7.074e-4
9.811e+2, -7.068e-4
9.815e+2, -7.079e-4
9.819e+2, -7.069e-4
9.823e+2, -7.486e-4
9.827e+2, -7.470e-4
9.831e+2, -7.457e-4
9.835e+2, -7.458e-4
9.839e+2, -7.627e-4
9.843e+2, -7.602e-4
9.847e+2, -7.614e-4
9.851e+2, -7.829e-4
9.855e+2, -7.808e-4
9.859e+2, -7.795e-4
9.863e+2, -7.771e-4
9.867e+2, -7.781e-4
9.871e+2, -7.792e-4
9.875e+2, -7.764e-4
9.879e+2, -7.763e-4
9.883e+2, -7.754e-4
9.887e+2, -7.741e-4
9.891e+2, -7.724e-4
9.895e+2, -7.731e-4
9.899e+2, -7.720e-4
9.903e+2, -7.712e-4
9.907e+2, -7.695e-4
9.911e+2, -7.688e-4
9.915e+2, -7.680e-4
9.919e+2, -7.673e-4
9.923e+2, -7.654e-4
9.927e+2, -7.647e-4
9.931e+2, -7.641e-4
9.935e+2, -7.634e-4
9.939e+2, -7.636e-4
9.943e+2, -7.615e-4
9.947e+2, -7.615e-4
9.951e+2, -7.586e-4
9.955e+2, -7.585e-4
9.959e+2, -7.580e-4
9.963e+2, -7.567e-4
9.967e+2, -7.550e-4
9.971e+2, -7.601e-4
9.975e+2, -7.584e-4
9.979e+2, -7.571e-4
9.983e+2, -7.560e-4
9.987e+2, -7.542e-4
9.991e+2, -7.555e-4
9.995e+2, -7.524e-4
9.999e+2, -7.546e-4
1.000e+3, -7.630e-4
1.001e+3, -7.648e-4
1.001e+3, -7.643e-4
1.002e+3, -7.638e-4
1.002e+3, -7.633e-4
1.002e+3, -7.619e-4
1.003e+3, -7.597e-4
1.003e+3, -7.604e-4
1.004e+3, -7.648e-4
1.004e+3, -7.656e-4
1.004e+3, -7.629e-4
1.005e+3, -7.629e-4
1.005e+3, -7.623e-4
1.006e+3, -7.641e-4
1.006e+3, -7.642e-4
1.006e+3, -7.636e-4
1.007e+3, -7.628e-4
1.007e+3, -7.620e-4
1.008e+3, -7.610e-4
1.008e+3, -7.618e-4
1.008e+3, -7.607e-4
1.009e+3, -7.603e-4
1.009e+3, -7.588e-4
1.010e+3, -7.594e-4
1.010e+3, -7.584e-4
1.010e+3, -7.578e-4
1.011e+3, -7.584e-4
1.011e+3, -7.569e-4
1.012e+3, -7.578e-4
1.012e+3, -7.571e-4
1.012e+3, -7.571e-4
1.013e+3, -7.564e-4
1.013e+3, -7.548e-4
1.013e+3, -7.557e-4
1.014e+3, -7.543e-4
1.014e+3, -7.534e-4
1.015e+3, -7.533e-4
1.015e+3, -7.540e-4
1.015e+3, -7.978e-4
1.016e+3, -7.895e-4
1.016e+3, -7.869e-4
1.017e+3, -7.867e-4
1.017e+3, -7.867e-4
1.017e+3, -7.859e-4
1.018e+3, -7.864e-4
1.018e+3, -7.864e-4
1.019e+3, -7.852e-4
1.019e+3, -7.855e-4
1.019e+3, -7.849e-4
1.020e+3, -7.857e-4
1.020e+3, -7.860e-4
1.021e+3, -7.857e-4
1.021e+3, -7.847e-4
1.021e+3, -7.859e-4
1.022e+3, -7.853e-4
1.022e+3, -7.840e-4
1.023e+3, -7.837e-4
1.023e+3, -7.820e-4
1.023e+3, -7.818e-4
1.024e+3, -7.813e-4
1.024e+3, -7.815e-4
1.025e+3, -7.812e-4
1.025e+3, -7.801e-4
1.025e+3, -7.814e-4
1.026e+3, -7.790e-4
1.026e+3, -7.797e-4
1.027e+3, -7.781e-4
1.027e+3, -7.790e-4
1.027e+3, -7.779e-4
1.028e+3, -7.762e-4
1.028e+3, -7.763e-4
1.029e+3, -7.751e-4
1.029e+3, -7.745e-4
1.029e+3, -7.725e-4
1.030e+3, -7.745e-4
1.030e+3, -7.718e-4
1.031e+3, -7.699e-4
1.031e+3, -7.699e-4
1.031e+3, -7.723e-4
1.032e+3, -7.711e-4
1.032e+3, -7.697e-4
1.033e+3, -7.690e-4
1.033e+3, -7.685e-4
1.033e+3, -7.717e-4
1.034e+3, -7.707e-4
1.034e+3, -7.707e-4
1.035e+3, -7.703e-4
1.035e+3, -7.682e-4
1.035e+3, -7.688e-4
1.036e+3, -7.662e-4
1.036e+3, -7.689e-4
1.037e+3, -7.666e-4
1.037e+3, -7.638e-4
1.037e+3, -7.648e-4
1.038e+3, -7.630e-4
1.038e+3, -7.653e-4
1.039e+3, -7.643e-4
1.039e+3, -7.627e-4
1.039e+3, -7.609e-4
1.040e+3, -7.604e-4
1.040e+3, -7.587e-4
1.041e+3, -7.569e-4
1.041e+3, -7.580e-4
1.041e+3, -7.577e-4
1.042e+3, -7.572e-4
1.042e+3, -7.574e-4
1.043e+3, -7.567e-4
1.043e+3, -7.543e-4
1.043e+3, -7.545e-4
1.044e+3, -7.530e-4
1.044e+3, -7.519e-4
1.045e+3, -7.514e-4
1.045e+3, -7.497e-4
1.045e+3, -7.493e-4
1.046e+3, -7.498e-4
1.046e+3, -7.482e-4
1.047e+3, -7.473e-4
1.047e+3, -7.466e-4
1.047e+3, -7.440e-4
1.048e+3, -7.420e-4
1.048e+3, -7.435e-4
1.049e+3, -7.496e-4
1.049e+3, -7.591e-4
1.049e+3, -7.595e-4
1.050e+3, -7.595e-4
1.050e+3, -7.604e-4
1.051e+3, -7.591e-4
1.051e+3, -7.587e-4
1.051e+3, -7.603e-4
1.052e+3, -7.594e-4
1.052e+3, -7.593e-4
1.053e+3, -7.593e-4
1.053e+3, -7.579e-4
1.053e+3, -7.574e-4
1.054e+3, -7.566e-4
1.054e+3, -7.581e-4
1.055e+3, -7.564e-4
1.055e+3, -7.570e-4
1.055e+3, -7.569e-4
1.056e+3, -7.561e-4
1.056e+3, -7.563e-4
1.057e+3, -7.546e-4
1.057e+3, -7.539e-4
1.057e+3, -7.536e-4
1.058e+3, -7.532e-4
1.058e+3, -7.521e-4
1.059e+3, -7.508e-4
1.059e+3, -7.517e-4
1.059e+3, -7.515e-4
1.060e+3, -7.509e-4
1.060e+3, -7.502e-4
1.061e+3, -7.490e-4
1.061e+3, -7.489e-4
1.061e+3, -7.468e-4
1.062e+3, -7.465e-4
1.062e+3, -7.457e-4
1.063e+3, -7.437e-4
1.063e+3, -7.431e-4
1.063e+3, -7.437e-4
1.064e+3, -7.436e-4
1.064e+3, -7.423e-4
1.065e+3, -7.402e-4
1.065e+3, -7.374e-4
1.065e+3, -7.445e-4
1.066e+3, -7.428e-4
1.066e+3, -7.422e-4
1.067e+3, -7.418e-4
1.067e+3, -7.398e-4
1.067e+3, -7.413e-4
1.068e+3, -7.384e-4
1.068e+3, -7.385e-4
1.069e+3, -7.383e-4
1.069e+3, -7.375e-4
1.069e+3, -7.379e-4
1.070e+3, -7.375e-4
1.070e+3, -7.367e-4
1.071e+3, -7.349e-4
1.071e+3, -7.340e-4
1.071e+3, -7.343e-4
1.072e+3, -7.329e-4
1.072e+3, -7.358e-4
1.073e+3, -7.336e-4
1.073e+3, -7.342e-4
1.073e+3, -7.327e-4
1.074e+3, -7.315e-4
1.074e+3, -7.296e-4
1.075e+3, -7.275e-4
1.075e+3, -7.276e-4
1.075e+3, -7.272e-4
1.076e+3, -7.285e-4
1.076e+3, -7.278e-4
1.077e+3, -7.263e-4
1.077e+3, -7.248e-4
1.077e+3, -7.260e-4
1.078e+3, -7.245e-4
1.078e+3, -7.230e-4
1.079e+3, -7.216e-4
1.079e+3, -7.215e-4
1.079e+3, -7.203e-4
1.080e+3, -7.205e-4
1.080e+3, -7.214e-4
1.081e+3, -7.240e-4
1.081e+3, -7.241e-4
1.081e+3, -7.365e-4
1.082e+3, -7.370e-4
1.082e+3, -7.346e-4
1.083e+3, -7.341e-4
1.083e+3, -7.344e-4
1.083e+3, -7.547e-4
1.084e+3, -7.538e-4
1.084e+3, -7.535e-4
1.085e+3, -7.529e-4
1.085e+3, -7.528e-4
1.085e+3, -7.523e-4
1.086e+3, -7.513e-4
1.086e+3, -7.511e-4
1.087e+3, -7.503e-4
1.087e+3, -7.488e-4
1.087e+3, -7.481e-4
1.088e+3, -7.475e-4
1.088e+3, -7.458e-4
1.089e+3, -7.449e-4
1.089e+3, -7.453e-4
1.089e+3, -7.472e-4
1.090e+3, -7.450e-4
1.090e+3, -7.451e-4
1.091e+3, -7.453e-4
1.091e+3, -7.453e-4
1.091e+3, -7.446e-4
1.092e+3, -7.438e-4
1.092e+3, -7.433e-4
1.093e+3, -7.413e-4
1.093e+3, -7.428e-4
1.093e+3, -7.422e-4
1.094e+3, -7.438e-4
1.094e+3, -7.411e-4
1.095e+3, -7.419e-4
1.095e+3, -7.413e-4
1.095e+3, -7.397e-4
1.096e+3, -7.397e-4
1.096e+3, -7.376e-4
1.097e+3, -7.366e-4
1.097e+3, -7.374e-4
1.097e+3, -7.379e-4
1.098e+3, -7.368e-4
1.098e+3, -7.367e-4
1.099e+3, -7.369e-4
1.099e+3, -7.359e-4
1.099e+3, -7.349e-4
1.100e+3, -7.336e-4
1.100e+3, -7.336e-4
1.101e+3, -7.329e-4
1.101e+3, -7.328e-4
1.101e+3, -7.318e-4
1.102e+3, -7.303e-4
1.102e+3, -7.300e-4
1.103e+3, -7.302e-4
1.103e+3, -7.294e-4
1.103e+3, -7.288e-4
1.104e+3, -7.276e-4
1.104e+3, -7.311e-4
1.105e+3, -7.295e-4
1.105e+3, -7.288e-4
1.105e+3, -7.275e-4
1.106e+3, -7.271e-4
1.106e+3, -7.247e-4
1.107e+3, -7.276e-4
1.107e+3, -7.277e-4
1.107e+3, -7.265e-4
1.108e+3, -7.266e-4
1.108e+3, -7.256e-4
1.109e+3, -7.241e-4
1.109e+3, -7.229e-4
1.109e+3, -7.230e-4
1.110e+3, -7.241e-4
1.110e+3, -7.227e-4
1.111e+3, -7.224e-4
1.111e+3, -7.201e-4
1.111e+3, -7.186e-4
1.112e+3, -7.210e-4
1.112e+3, -7.202e-4
1.113e+3, -7.189e-4
1.113e+3, -7.176e-4
1.113e+3, -7.182e-4
1.114e+3, -7.186e-4
1.114e+3, -7.181e-4
1.115e+3, -7.183e-4
1.115e+3, -7.164e-4
1.115e+3, -7.162e-4
1.116e+3, -7.159e-4
1.116e+3, -7.150e-4
1.117e+3, -7.154e-4
1.117e+3, -7.141e-4
1.117e+3, -7.212e-4
1.118e+3, -7.358e-4
1.118e+3, -7.410e-4
1.119e+3, -7.389e-4
1.119e+3, -7.404e-4
1.119e+3, -7.389e-4
1.120e+3, -7.402e-4
1.120e+3, -7.392e-4
1.121e+3, -7.390e-4
1.121e+3, -7.372e-4
1.121e+3, -7.386e-4
1.122e+3, -7.390e-4
1.122e+3, -7.387e-4
1.123e+3, -7.385e-4
1.123e+3, -7.381e-4
1.123e+3, -7.381e-4
1.124e+3, -7.366e-4
1.124e+3, -7.351e-4
1.125e+3, -7.349e-4
1.125e+3, -7.334e-4
1.125e+3, -7.351e-4
1.126e+3, -7.355e-4
1.126e+3, -7.350e-4
1.127e+3, -7.337e-4
1.127e+3, -7.328e-4
1.127e+3, -7.340e-4
1.128e+3, -7.311e-4
1.128e+3, -7.326e-4
1.129e+3, -7.328e-4
1.129e+3, -7.336e-4
1.129e+3, -7.355e-4
1.130e+3, -7.346e-4
1.130e+3, -7.350e-4
1.131e+3, -7.331e-4
1.131e+3, -7.324e-4
1.131e+3, -7.311e-4
1.132e+3, -7.301e-4
1.132e+3, -7.292e-4
1.133e+3, -7.290e-4
1.133e+3, -7.284e-4
1.133e+3, -7.257e-4
1.134e+3, -7.266e-4
1.134e+3, -7.255e-4
1.135e+3, -7.246e-4
1.135e+3, -7.258e-4
1.135e+3, -7.254e-4
1.136e+3, -7.248e-4
1.136e+3, -7.312e-4
1.137e+3, -7.303e-4
1.137e+3, -7.284e-4
1.137e+3, -7.278e-4
1.138e+3, -7.270e-4
1.138e+3, -7.273e-4
1.139e+3, -7.260e-4
1.139e+3, -7.264e-4
1.139e+3, -7.264e-4
1.140e+3, -7.250e-4
1.140e+3, -7.257e-4
1.141e+3, -7.255e-4
1.141e+3, -7.252e-4
1.141e+3, -7.232e-4
1.142e+3, -7.240e-4
1.142e+3, -7.233e-4
1.143e+3, -7.221e-4
1.143e+3, -7.217e-4
1.143e+3, -7.207e-4
1.144e+3, -7.203e-4
1.144e+3, -7.188e-4
1.145e+3, -7.176e-4
1.145e+3, -7.176e-4
1.145e+3, -7.189e-4
1.146e+3, -7.166e-4
1.146e+3, -7.148e-4
1.147e+3, -7.146e-4
1.147e+3, -7.137e-4
1.147e+3, -7.122e-4
1.148e+3, -7.154e-4
1.148e+3, -7.157e-4
1.149e+3, -7.156e-4
1.149e+3, -7.159e-4
1.149e+3, -7.147e-4
1.150e+3, -7.149e-4
1.150e+3, -7.191e-4
1.151e+3, -7.180e-4
1.151e+3, -7.184e-4
1.151e+3, -7.178e-4
1.152e+3, -7.170e-4
1.152e+3, -7.172e-4
1.153e+3, -7.170e-4
1.153e+3, -7.179e-4
1.153e+3, -7.210e-4
1.154e+3, -7.215e-4
1.154e+3, -7.202e-4
1.155e+3, -7.213e-4
1.155e+3, -7.199e-4
1.155e+3, -7.214e-4
1.156e+3, -7.303e-4
1.156e+3, -7.360e-4
1.157e+3, -7.346e-4
1.157e+3, -7.345e-4
1.157e+3, -7.339e-4
1.158e+3, -7.320e-4
1.158e+3, -7.322e-4
1.159e+3, -7.311e-4
1.159e+3, -7.304e-4
1.159e+3, -7.277e-4
1.160e+3, -7.312e-4
1.160e+3, -7.313e-4
1.161e+3, -7.293e-4
1.161e+3, -7.282e-4
1.161e+3, -7.264e-4
1.162e+3, -7.266e-4
1.162e+3, -7.249e-4
1.163e+3, -7.224e-4
1.163e+3, -7.215e-4
1.163e+3, -7.193e-4
1.164e+3, -7.226e-4
1.164e+3, -7.229e-4
1.165e+3, -7.220e-4
1.165e+3, -7.196e-4
1.165e+3, -7.196e-4
1.166e+3, -7.216e-4
1.166e+3, -7.212e-4
1.167e+3, -7.198e-4
1.167e+3, -7.181e-4
1.167e+3, -7.188e-4
1.168e+3, -7.179e-4
1.168e+3, -7.165e-4
1.169e+3, -7.147e-4
1.169e+3, -7.152e-4
1.169e+3, -7.131e-4
1.170e+3, -7.147e-4
1.170e+3, -7.138e-4
1.171e+3, -7.133e-4
1.171e+3, -7.130e-4
1.171e+3, -7.120e-4
1.172e+3, -7.124e-4
1.172e+3, -7.087e-4
1.173e+3, -7.071e-4
1.173e+3, -7.102e-4
1.173e+3, -7.074e-4
1.174e+3, -7.064e-4
1.174e+3, -7.051e-4
1.175e+3, -7.052e-4
1.175e+3, -7.062e-4
1.175e+3, -7.067e-4
1.176e+3, -7.260e-4
1.176e+3, -7.243e-4
1.177e+3, -7.243e-4
1.177e+3, -7.241e-4
1.177e+3, -7.243e-4
1.178e+3, -7.240e-4
1.178e+3, -7.220e-4
1.179e+3, -7.234e-4
1.179e+3, -7.213e-4
1.179e+3, -7.215e-4
1.180e+3, -7.208e-4
1.180e+3, -7.199e-4
1.181e+3, -7.197e-4
1.181e+3, -7.185e-4
1.181e+3, -7.185e-4
1.182e+3, -7.171e-4
1.182e+3, -7.175e-4
1.183e+3, -7.193e-4
1.183e+3, -7.173e-4
1.183e+3, -7.165e-4
1.184e+3, -7.166e-4
1.184e+3, -7.158e-4
1.185e+3, -7.818e-4
1.185e+3, -7.746e-4
1.185e+3, -7.722e-4
1.186e+3, -7.711e-4
1.186e+3, -7.699e-4
1.187e+3, -7.694e-4
1.187e+3, -7.696e-4
1.187e+3, -7.714e-4
1.188e+3, -7.716e-4
1.188e+3, -7.698e-4
1.189e+3, -7.703e-4
1.189e+3, -7.687e-4
1.189e+3, -7.683e-4
1.190e+3, -7.665e-4
1.190e+3, -7.655e-4
1.191e+3, -7.636e-4
1.191e+3, -7.633e-4
1.191e+3, -7.624e-4
1.192e+3, -7.628e-4
1.192e+3, -7.606e-4
1.193e+3, -7.612e-4
1.193e+3, -7.594e-4
1.193e+3, -7.584e-4
1.194e+3, -7.571e-4
1.194e+3, -7.601e-4
1.195e+3, -7.609e-4
1.195e+3, -7.604e-4
1.195e+3, -7.594e-4
1.196e+3, -7.603e-4
1.196e+3, -7.589e-4
1.197e+3, -7.594e-4
1.197e+3, -7.591e-4
1.197e+3, -7.586e-4
1.198e+3, -7.566e-4
1.198e+3, -7.549e-4
1.199e+3, -7.544e-4
1.199e+3, -7.528e-4
1.199e+3, -7.517e-4
1.200e+3, -7.533e-4
1.200e+3, -7.588e-4
1.201e+3, -7.623e-4
1.201e+3, -7.615e-4
1.201e+3, -7.601e-4
1.202e+3, -7.625e-4
1.202e+3, -7.616e-4
1.203e+3, -7.608e-4
1.203e+3, -7.618e-4
1.203e+3, -7.616e-4
1.204e+3, -7.612e-4
1.204e+3, -7.607e-4
1.205e+3, -7.607e-4
1.205e+3, -7.587e-4
1.205e+3, -7.595e-4
1.206e+3, -7.584e-4
1.206e+3, -7.591e-4
1.207e+3, -7.564e-4
1.207e+3, -7.568e-4
1.207e+3, -7.570e-4
1.208e+3, -7.570e-4
1.208e+3, -7.559e-4
1.209e+3, -7.539e-4
1.209e+3, -7.543e-4
1.209e+3, -7.548e-4
1.210e+3, -7.535e-4
1.210e+3, -7.533e-4
1.211e+3, -7.539e-4
1.211e+3, -7.529e-4
1.211e+3, -7.544e-4
1.212e+3, -7.546e-4
1.212e+3, -7.531e-4
1.213e+3, -7.531e-4
1.213e+3, -7.514e-4
1.213e+3, -7.515e-4
1.214e+3, -7.499e-4
1.214e+3, -7.501e-4
1.215e+3, -7.498e-4
1.215e+3, -7.496e-4
1.215e+3, -7.499e-4
1.216e+3, -7.488e-4
1.216e+3, -7.487e-4
1.217e+3, -7.494e-4
1.217e+3, -7.468e-4
1.217e+3, -7.475e-4
1.218e+3, -7.481e-4
1.218e+3, -7.477e-4
1.219e+3, -7.482e-4
1.219e+3, -7.467e-4
1.219e+3, -7.457e-4
1.220e+3, -7.450e-4
1.220e+3, -7.447e-4
1.221e+3, -7.449e-4
1.221e+3, -7.420e-4
1.221e+3, -7.412e-4
1.222e+3, -7.412e-4
1.222e+3, -7.402e-4
1.223e+3, -7.400e-4
1.223e+3, -7.394e-4
1.223e+3, -7.442e-4
1.224e+3, -7.426e-4
1.224e+3, -7.417e-4
1.225e+3, -7.388e-4
1.225e+3, -7.385e-4
1.225e+3, -7.395e-4
1.226e+3, -7.415e-4
1.226e+3, -7.438e-4
1.227e+3, -7.431e-4
1.227e+3, -7.417e-4
1.227e+3, -7.412e-4
1.228e+3, -7.402e-4
1.228e+3, -7.397e-4
1.229e+3, -7.397e-4
1.229e+3, -7.379e-4
1.229e+3, -7.392e-4
1.230e+3, -7.386e-4
1.230e+3, -7.394e-4
1.231e+3, -7.394e-4
1.231e+3, -7.375e-4
1.231e+3, -7.373e-4
1.232e+3, -7.367e-4
1.232e+3, -7.359e-4
1.233e+3, -7.357e-4
1.233e+3, -7.351e-4
1.233e+3, -7.340e-4
1.234e+3, -7.336e-4
1.234e+3, -7.322e-4
1.235e+3, -7.324e-4
1.235e+3, -7.312e-4
1.235e+3, -7.301e-4
1.236e+3, -7.301e-4
1.236e+3, -7.293e-4
1.237e+3, -7.287e-4
1.237e+3, -7.275e-4
1.237e+3, -7.270e-4
1.238e+3, -7.252e-4
1.238e+3, -7.244e-4
1.239e+3, -7.218e-4
1.239e+3, -7.227e-4
1.239e+3, -7.225e-4
1.240e+3, -7.243e-4
1.240e+3, -7.247e-4
1.241e+3, -7.239e-4
1.241e+3, -7.232e-4
1.241e+3, -7.215e-4
1.242e+3, -7.215e-4
1.242e+3, -7.204e-4
1.243e+3, -7.198e-4
1.243e+3, -7.192e-4
1.243e+3, -7.206e-4
1.244e+3, -7.198e-4
1.244e+3, -7.216e-4
1.245e+3, -7.212e-4
1.245e+3, -7.191e-4
1.245e+3, -7.957e-4
1.246e+3, -7.881e-4
1.246e+3, -7.893e-4
1.247e+3, -7.874e-4
1.247e+3, -7.867e-4
1.247e+3, -7.862e-4
1.248e+3, -7.856e-4
1.248e+3, -7.845e-4
1.249e+3, -7.850e-4
1.249e+3, -7.830e-4
1.249e+3, -7.859e-4
1.250e+3, -7.850e-4
1.250e+3, -7.840e-4
1.251e+3, -7.837e-4
1.251e+3, -7.827e-4
1.251e+3, -7.814e-4
1.252e+3, -7.814e-4
1.252e+3, -7.802e-4
1.253e+3, -7.788e-4
1.253e+3, -7.793e-4
1.253e+3, -7.773e-4
1.254e+3, -7.769e-4
1.254e+3, -7.773e-4
1.255e+3, -7.754e-4
1.255e+3, -7.778e-4
1.255e+3, -7.771e-4
1.256e+3, -7.778e-4
1.256e+3, -7.765e-4
1.257e+3, -7.750e-4
1.257e+3, -7.754e-4
1.257e+3, -7.741e-4
1.258e+3, -7.730e-4
1.258e+3, -7.729e-4
1.259e+3, -7.730e-4
1.259e+3, -7.721e-4
1.259e+3, -7.714e-4
1.260e+3, -7.715e-4
1.260e+3, -7.696e-4
1.261e+3, -7.696e-4
1.261e+3, -7.700e-4
1.261e+3, -7.687e-4
1.262e+3, -7.684e-4
1.262e+3, -7.675e-4
1.263e+3, -7.670e-4
1.263e+3, -7.661e-4
1.263e+3, -7.659e-4
1.264e+3, -7.649e-4
1.264e+3, -7.653e-4
1.265e+3, -7.637e-4
1.265e+3, -7.642e-4
1.265e+3, -7.619e-4
1.266e+3, -7.634e-4
1.266e+3, -7.612e-4
1.267e+3, -7.605e-4
1.267e+3, -7.605e-4
1.267e+3, -7.595e-4
1.268e+3, -7.628e-4
1.268e+3, -7.609e-4
1.269e+3, -7.605e-4
1.269e+3, -7.604e-4
1.269e+3, -7.595e-4
1.270e+3, -7.604e-4
1.270e+3, -7.611e-4
1.271e+3, -7.597e-4
1.271e+3, -7.588e-4
1.271e+3, -7.576e-4
1.272e+3, -7.565e-4
1.272e+3, -7.562e-4
1.273e+3, -7.549e-4
1.273e+3, -7.537e-4
1.273e+3, -7.543e-4
1.274e+3, -7.529e-4
1.274e+3, -7.520e-4
1.275e+3, -7.528e-4
1.275e+3, -7.513e-4
1.275e+3, -7.512e-4
1.276e+3, -7.507e-4
1.276e+3, -7.488e-4
1.277e+3, -7.504e-4
1.277e+3, -7.483e-4
1.277e+3, -7.472e-4
1.278e+3, -7.473e-4
1.278e+3, -7.456e-4
1.279e+3, -7.449e-4
1.279e+3, -7.439e-4
1.279e+3, -7.440e-4
1.280e+3, -7.463e-4
1.280e+3, -7.494e-4
1.281e+3, -7.498e-4
1.281e+3, -7.487e-4
1.281e+3, -7.477e-4
1.282e+3, -7.486e-4
1.282e+3, -7.471e-4
1.283e+3, -7.468e-4
1.283e+3, -7.461e-4
1.283e+3, -7.440e-4
1.284e+3, -7.439e-4
1.284e+3, -7.436e-4
1.285e+3, -7.427e-4
1.285e+3, -7.419e-4
1.285e+3, -7.414e-4
1.286e+3, -7.415e-4
1.286e+3, -7.398e-4
1.287e+3, -7.386e-4
1.287e+3, -7.376e-4
1.287e+3, -7.394e-4
1.288e+3, -7.384e-4
1.288e+3, -7.367e-4
1.289e+3, -7.367e-4
1.289e+3, -7.351e-4
1.289e+3, -7.343e-4
1.290e+3, -7.349e-4
1.290e+3, -7.329e-4
1.291e+3, -7.317e-4
1.291e+3, -7.320e-4
1.291e+3, -7.301e-4
1.292e+3, -7.297e-4
1.292e+3, -7.300e-4
1.293e+3, -7.299e-4
1.293e+3, -7.279e-4
1.293e+3, -7.271e-4
1.294e+3, -7.278e-4
1.294e+3, -7.295e-4
1.295e+3, -7.311e-4
1.295e+3, -7.299e-4
1.295e+3, -7.333e-4
1.296e+3, -7.349e-4
1.296e+3, -7.358e-4
1.297e+3, -7.356e-4
1.297e+3, -7.346e-4
1.297e+3, -7.348e-4
1.298e+3, -7.331e-4
1.298e+3, -7.328e-4
1.299e+3, -7.318e-4
1.299e+3, -7.300e-4
1.299e+3, -7.312e-4
1.300e+3, -7.360e-4
1.300e+3, -7.341e-4
1.301e+3, -7.330e-4
1.301e+3, -7.319e-4
1.301e+3, -7.317e-4
1.302e+3, -7.315e-4
1.302e+3, -7.298e-4
1.303e+3, -7.292e-4
1.303e+3, -7.289e-4
1.303e+3, -7.280e-4
1.304e+3, -7.272e-4
1.304e+3, -7.288e-4
1.305e+3, -7.273e-4
1.305e+3, -7.259e-4
1.305e+3, -7.248e-4
1.306e+3, -7.241e-4
1.306e+3, -7.276e-4
1.307e+3, -7.269e-4
1.307e+3, -7.267e-4
1.307e+3, -7.262e-4
1.308e+3, -7.251e-4
1.308e+3, -7.234e-4
1.309e+3, -7.243e-4
1.309e+3, -7.237e-4
1.309e+3, -7.233e-4
1.310e+3, -7.233e-4
1.310e+3, -7.218e-4
1.311e+3, -7.208e-4
1.311e+3, -7.189e-4
1.311e+3, -7.185e-4
1.312e+3, -7.179e-4
1.312e+3, -7.169e-4
1.313e+3, -7.165e-4
1.313e+3, -7.357e-4
1.313e+3, -7.458e-4
1.314e+3, -7.437e-4
1.314e+3, -7.434e-4
1.315e+3, -7.441e-4
1.315e+3, -7.446e-4
1.315e+3, -7.454e-4
1.316e+3, -7.453e-4
1.316e+3, -7.441e-4
1.317e+3, -7.437e-4
1.317e+3, -7.440e-4
1.317e+3, -7.426e-4
1.318e+3, -7.431e-4
1.318e+3, -7.425e-4
1.319e+3, -7.413e-4
1.319e+3, -7.423e-4
1.319e+3, -7.412e-4
1.320e+3, -7.420e-4
1.320e+3, -7.396e-4
1.321e+3, -7.387e-4
1.321e+3, -7.401e-4
1.321e+3, -7.410e-4
1.322e+3, -7.408e-4
1.322e+3, -7.387e-4
1.323e+3, -7.384e-4
1.323e+3, -7.367e-4
1.323e+3, -7.372e-4
1.324e+3, -7.362e-4
1.324e+3, -7.359e-4
1.325e+3, -7.378e-4
1.325e+3, -7.373e-4
1.325e+3, -7.360e-4
1.326e+3, -7.351e-4
1.326e+3, -7.363e-4
1.327e+3, -7.356e-4
1.327e+3, -7.350e-4
1.327e+3, -7.334e-4
1.328e+3, -7.351e-4
1.328e+3, -7.333e-4
1.329e+3, -7.315e-4
1.329e+3, -7.329e-4
1.329e+3, -7.311e-4
1.330e+3, -7.311e-4
1.330e+3, -7.297e-4
1.331e+3, -7.294e-4
1.331e+3, -7.284e-4
1.331e+3, -7.271e-4
1.332e+3, -7.253e-4
1.332e+3, -7.262e-4
1.333e+3, -7.250e-4
1.333e+3, -7.237e-4
1.333e+3, -7.246e-4
1.334e+3, -7.220e-4
1.334e+3, -7.215e-4
1.335e+3, -7.219e-4
1.335e+3, -7.203e-4
1.335e+3, -7.217e-4
1.336e+3, -7.204e-4
1.336e+3, -7.186e-4
1.337e+3, -7.166e-4
1.337e+3, -7.163e-4
1.337e+3, -7.161e-4
1.338e+3, -7.188e-4
1.338e+3, -7.155e-4
1.339e+3, -7.179e-4
1.339e+3, -7.170e-4
1.339e+3, -7.172e-4
1.340e+3, -7.164e-4
1.340e+3, -7.142e-4
1.341e+3, -7.145e-4
1.341e+3, -7.134e-4
1.341e+3, -7.121e-4
1.342e+3, -7.146e-4
1.342e+3, -7.131e-4
1.343e+3, -7.139e-4
1.343e+3, -7.120e-4
1.343e+3, -7.120e-4
1.344e+3, -7.110e-4
1.344e+3, -7.104e-4
1.345e+3, -7.098e-4
1.345e+3, -7.095e-4
1.345e+3, -7.086e-4
1.346e+3, -7.077e-4
1.346e+3, -7.063e-4
1.347e+3, -7.061e-4
1.347e+3, -7.049e-4
1.347e+3, -7.036e-4
1.348e+3, -7.022e-4
1.348e+3, -7.019e-4
1.349e+3, -7.003e-4
1.349e+3, -6.997e-4
1.349e+3, -6.995e-4
1.350e+3, -6.989e-4
1.350e+3, -6.987e-4
1.351e+3, -6.980e-4
1.351e+3, -6.976e-4
1.351e+3, -6.966e-4
1.352e+3, -6.965e-4
1.352e+3, -6.974e-4
1.353e+3, -6.973e-4
1.353e+3, -6.960e-4
1.353e+3, -6.952e-4
1.354e+3, -6.938e-4
1.354e+3, -6.928e-4
1.355e+3, -6.920e-4
1.355e+3, -6.914e-4
1.355e+3, -6.897e-4
1.356e+3, -6.900e-4
1.356e+3, -6.907e-4
1.357e+3, -6.861e-4
1.357e+3, -6.922e-4
1.357e+3, -6.905e-4
1.358e+3, -6.898e-4
1.358e+3, -6.895e-4
1.359e+3, -6.882e-4
1.359e+3, -6.875e-4
1.359e+3, -6.872e-4
1.360e+3, -6.857e-4
1.360e+3, -6.849e-4
1.361e+3, -6.861e-4
1.361e+3, -6.855e-4
1.361e+3, -6.846e-4
1.362e+3, -6.839e-4
1.362e+3, -6.823e-4
1.363e+3, -6.823e-4
1.363e+3, -6.856e-4
1.363e+3, -6.838e-4
1.364e+3, -6.832e-4
1.364e+3, -6.819e-4
1.365e+3, -6.806e-4
1.365e+3, -6.821e-4
1.365e+3, -6.815e-4
1.366e+3, -6.817e-4
1.366e+3, -6.809e-4
1.367e+3, -6.807e-4
1.367e+3, -6.787e-4
1.367e+3, -6.791e-4
1.368e+3, -6.783e-4
1.368e+3, -6.772e-4
1.369e+3, -6.764e-4
1.369e+3, -6.751e-4
1.369e+3, -6.737e-4
1.370e+3, -6.739e-4
1.370e+3, -6.748e-4
1.371e+3, -6.753e-4
1.371e+3, -6.732e-4
1.371e+3, -6.729e-4
1.372e+3, -6.728e-4
1.372e+3, -6.721e-4
1.373e+3, -6.708e-4
1.373e+3, -6.696e-4
1.373e+3, -6.691e-4
1.374e+3, -6.683e-4
1.374e+3, -6.678e-4
1.375e+3, -6.663e-4
1.375e+3, -6.649e-4
1.375e+3, -6.642e-4
1.376e+3, -6.634e-4
1.376e+3, -6.631e-4
1.377e+3, -6.625e-4
1.377e+3, -6.612e-4
1.377e+3, -6.603e-4
1.378e+3, -6.621e-4
1.378e+3, -6.625e-4
1.379e+3, -6.614e-4
1.379e+3, -6.609e-4
1.379e+3, -6.602e-4
1.380e+3, -6.590e-4
1.380e+3, -6.582e-4
1.381e+3, -6.566e-4
1.381e+3, -6.573e-4
1.381e+3, -6.562e-4
1.382e+3, -6.544e-4
1.382e+3, -6.542e-4
1.383e+3, -6.529e-4
1.383e+3, -6.511e-4
1.383e+3, -6.790e-4
1.384e+3, -6.792e-4
1.384e+3, -6.785e-4
1.385e+3, -6.985e-4
1.385e+3, -7.319e-4
1.385e+3, -7.308e-4
1.386e+3, -7.292e-4
1.386e+3, -7.285e-4
1.387e+3, -7.288e-4
1.387e+3, -7.284e-4
1.387e+3, -7.273e-4
1.388e+3, -7.275e-4
1.388e+3, -7.266e-4
1.389e+3, -7.264e-4
1.389e+3, -7.252e-4
1.389e+3, -7.251e-4
1.390e+3, -7.248e-4
1.390e+3, -7.245e-4
1.391e+3, -7.235e-4
1.391e+3, -7.247e-4
1.391e+3, -7.238e-4
1.392e+3, -7.229e-4
1.392e+3, -7.234e-4
1.393e+3, -7.216e-4
1.393e+3, -7.212e-4
1.393e+3, -7.203e-4
1.394e+3, -7.217e-4
1.394e+3, -7.209e-4
1.395e+3, -7.200e-4
1.395e+3, -7.201e-4
1.395e+3, -7.189e-4
1.396e+3, -7.191e-4
1.396e+3, -7.187e-4
1.397e+3, -7.212e-4
1.397e+3, -7.203e-4
1.397e+3, -7.194e-4
1.398e+3, -7.180e-4
1.398e+3, -7.193e-4
1.399e+3, -7.199e-4
1.399e+3, -7.184e-4
1.399e+3, -7.183e-4
1.400e+3, -7.168e-4
1.400e+3, -7.187e-4
1.401e+3, -7.176e-4
1.401e+3, -7.174e-4
1.401e+3, -7.175e-4
1.402e+3, -7.162e-4
1.402e+3, -7.160e-4
1.403e+3, -7.152e-4
1.403e+3, -7.152e-4
1.403e+3, -7.143e-4
1.404e+3, -7.144e-4
1.404e+3, -7.154e-4
1.405e+3, -7.148e-4
1.405e+3, -7.135e-4
1.405e+3, -7.131e-4
1.406e+3, -7.121e-4
1.406e+3, -7.116e-4
1.407e+3, -7.115e-4
1.407e+3, -7.109e-4
1.407e+3, -7.102e-4
1.408e+3, -7.096e-4
1.408e+3, -7.075e-4
1.409e+3, -7.079e-4
1.409e+3, -7.088e-4
1.409e+3, -7.077e-4
1.410e+3, -7.067e-4
1.410e+3, -7.057e-4
1.411e+3, -7.051e-4
1.411e+3, -7.042e-4
1.411e+3, -7.044e-4
1.412e+3, -7.027e-4
1.412e+3, -7.027e-4
1.413e+3, -7.019e-4
1.413e+3, -7.017e-4
1.413e+3, -7.011e-4
1.414e+3, -7.018e-4
1.414e+3, -7.009e-4
1.415e+3, -7.021e-4
1.415e+3, -7.030e-4
1.415e+3, -7.022e-4
1.416e+3, -7.022e-4
1.416e+3, -7.005e-4
1.417e+3, -6.994e-4
1.417e+3, -6.983e-4
1.417e+3, -6.978e-4
1.418e+3, -6.979e-4
1.418e+3, -6.980e-4
1.419e+3, -7.317e-4
1.419e+3, -7.296e-4
1.419e+3, -7.301e-4
1.420e+3, -7.280e-4
1.420e+3, -7.270e-4
1.421e+3, -7.246e-4
1.421e+3, -7.270e-4
1.421e+3, -7.297e-4
1.422e+3, -7.285e-4
1.422e+3, -7.290e-4
1.423e+3, -7.276e-4
1.423e+3, -7.265e-4
1.423e+3, -7.255e-4
1.424e+3, -7.256e-4
1.424e+3, -7.239e-4
1.425e+3, -7.218e-4
1.425e+3, -7.217e-4
1.425e+3, -7.218e-4
1.426e+3, -7.205e-4
1.426e+3, -7.190e-4
1.427e+3, -7.189e-4
1.427e+3, -7.187e-4
1.427e+3, -7.222e-4
1.428e+3, -7.210e-4
1.428e+3, -7.215e-4
1.429e+3, -7.195e-4
1.429e+3, -7.192e-4
1.429e+3, -7.176e-4
1.430e+3, -7.234e-4
1.430e+3, -7.294e-4
1.431e+3, -7.301e-4
1.431e+3, -7.299e-4
1.431e+3, -7.295e-4
1.432e+3, -7.273e-4
1.432e+3, -7.275e-4
1.433e+3, -7.269e-4
1.433e+3, -7.264e-4
1.433e+3, -7.246e-4
1.434e+3, -7.241e-4
1.434e+3, -7.233e-4
1.435e+3, -7.225e-4
1.435e+3, -8.069e-4
1.435e+3, -8.012e-4
1.436e+3, -7.985e-4
1.436e+3, -7.975e-4
1.437e+3, -7.967e-4
1.437e+3, -7.959e-4
1.437e+3, -7.940e-4
1.438e+3, -7.929e-4
1.438e+3, -7.922e-4
1.439e+3, -7.926e-4
1.439e+3, -7.916e-4
1.439e+3, -7.900e-4
1.440e+3, -7.910e-4
1.440e+3, -7.913e-4
1.441e+3, -7.897e-4
1.441e+3, -7.907e-4
1.441e+3, -7.875e-4
1.442e+3, -7.864e-4
1.442e+3, -7.860e-4
1.443e+3, -7.855e-4
1.443e+3, -7.843e-4
1.443e+3, -7.816e-4
1.444e+3, -7.810e-4
1.444e+3, -7.818e-4
1.445e+3, -7.796e-4
1.445e+3, -7.793e-4
1.445e+3, -7.791e-4
1.446e+3, -7.913e-4
1.446e+3, -7.891e-4
1.447e+3, -7.880e-4
1.447e+3, -7.883e-4
1.447e+3, -7.941e-4
1.448e+3, -7.919e-4
1.448e+3, -7.903e-4
1.449e+3, -7.906e-4
1.449e+3, -7.904e-4
1.449e+3, -7.902e-4
1.450e+3, -7.896e-4
1.450e+3, -7.894e-4
1.451e+3, -7.902e-4
1.451e+3, -7.871e-4
1.451e+3, -7.873e-4
1.452e+3, -7.869e-4
1.452e+3, -7.866e-4
1.453e+3, -7.868e-4
1.453e+3, -7.875e-4
1.453e+3, -7.878e-4
1.454e+3, -7.869e-4
1.454e+3, -7.876e-4
1.455e+3, -7.869e-4
1.455e+3, -7.857e-4
1.455e+3, -7.849e-4
1.456e+3, -7.838e-4
1.456e+3, -7.843e-4
1.457e+3, -7.864e-4
1.457e+3, -7.859e-4
1.457e+3, -7.849e-4
1.458e+3, -7.834e-4
1.458e+3, -7.831e-4
1.459e+3, -7.834e-4
1.459e+3, -7.823e-4
1.459e+3, -7.826e-4
1.460e+3, -7.820e-4
1.460e+3, -7.805e-4
1.461e+3, -7.805e-4
1.461e+3, -7.802e-4
1.461e+3, -7.804e-4
1.462e+3, -7.807e-4
1.462e+3, -7.797e-4
1.463e+3, -7.803e-4
1.463e+3, -7.811e-4
1.463e+3, -7.792e-4
1.464e+3, -7.792e-4
1.464e+3, -7.786e-4
1.465e+3, -7.786e-4
1.465e+3, -7.789e-4
1.465e+3, -7.774e-4
1.466e+3, -7.767e-4
1.466e+3, -7.755e-4
1.467e+3, -7.765e-4
1.467e+3, -7.779e-4
1.467e+3, -7.770e-4
1.468e+3, -7.761e-4
1.468e+3, -7.753e-4
1.469e+3, -7.743e-4
1.469e+3, -7.742e-4
1.469e+3, -7.746e-4
1.470e+3, -7.732e-4
1.470e+3, -7.741e-4
1.471e+3, -7.724e-4
1.471e+3, -7.724e-4
1.471e+3, -7.706e-4
1.472e+3, -7.709e-4
1.472e+3, -7.709e-4
1.473e+3, -7.698e-4
1.473e+3, -7.680e-4
1.473e+3, -7.670e-4
1.474e+3, -7.670e-4
1.474e+3, -7.660e-4
1.475e+3, -7.677e-4
1.475e+3, -7.670e-4
1.475e+3, -7.683e-4
1.476e+3, -7.674e-4
1.476e+3, -7.670e-4
1.477e+3, -7.683e-4
1.477e+3, -7.680e-4
1.477e+3, -7.675e-4
1.478e+3, -7.670e-4
1.478e+3, -7.660e-4
1.479e+3, -7.651e-4
1.479e+3, -7.647e-4
1.479e+3, -7.638e-4
1.480e+3, -7.632e-4
1.480e+3, -7.631e-4
1.481e+3, -7.623e-4
1.481e+3, -7.613e-4
1.481e+3, -7.603e-4
1.482e+3, -7.588e-4
1.482e+3, -7.589e-4
1.483e+3, -7.584e-4
1.483e+3, -7.577e-4
1.483e+3, -7.566e-4
1.484e+3, -7.556e-4
1.484e+3, -7.547e-4
1.485e+3, -7.584e-4
1.485e+3, -7.569e-4
1.485e+3, -7.598e-4
1.486e+3, -7.569e-4
1.486e+3, -7.626e-4
1.487e+3, -7.638e-4
1.487e+3, -7.620e-4
1.487e+3, -7.618e-4
1.488e+3, -7.617e-4
1.488e+3, -7.613e-4
1.489e+3, -7.620e-4
1.489e+3, -7.613e-4
1.489e+3, -7.606e-4
1.490e+3, -7.595e-4
1.490e+3, -7.600e-4
1.491e+3, -7.594e-4
1.491e+3, -7.593e-4
1.491e+3, -7.592e-4
1.492e+3, -7.585e-4
1.492e+3, -7.562e-4
1.493e+3, -7.566e-4
1.493e+3, -7.557e-4
1.493e+3, -7.566e-4
1.494e+3, -7.566e-4
1.494e+3, -7.560e-4
1.495e+3, -7.551e-4
1.495e+3, -7.576e-4
1.495e+3, -7.564e-4
1.496e+3, -7.562e-4
1.496e+3, -7.561e-4
1.497e+3, -7.556e-4
1.497e+3, -7.551e-4
1.497e+3, -7.545e-4
1.498e+3, -7.547e-4
1.498e+3, -7.542e-4
1.499e+3, -7.541e-4
1.499e+3, -7.528e-4
1.499e+3, -7.544e-4
1.500e+3, -7.537e-4
1.500e+3, -7.533e-4
1.501e+3, -7.531e-4
1.501e+3, -7.533e-4
1.501e+3, -7.527e-4
1.502e+3, -7.512e-4
1.502e+3, -7.520e-4
1.503e+3, -7.503e-4
1.503e+3, -7.509e-4
1.503e+3, -7.498e-4
1.504e+3, -7.500e-4
1.504e+3, -7.498e-4
1.505e+3, -7.501e-4
1.505e+3, -7.506e-4
1.505e+3, -7.509e-4
1.506e+3, -7.495e-4
1.506e+3, -7.498e-4
1.507e+3, -7.493e-4
1.507e+3, -7.491e-4
1.507e+3, -7.489e-4
1.508e+3, -7.484e-4
1.508e+3, -7.483e-4
1.509e+3, -7.479e-4
1.509e+3, -7.470e-4
1.509e+3, -7.472e-4
1.510e+3, -7.465e-4
1.510e+3, -7.457e-4
1.511e+3, -7.453e-4
1.511e+3, -7.453e-4
1.511e+3, -7.446e-4
1.512e+3, -7.440e-4
1.512e+3, -7.459e-4
1.513e+3, -7.445e-4
1.513e+3, -7.438e-4
1.513e+3, -7.435e-4
1.514e+3, -7.434e-4
1.514e+3, -7.425e-4
1.515e+3, -7.426e-4
1.515e+3, -7.425e-4
1.515e+3, -7.412e-4
1.516e+3, -7.406e-4
1.516e+3, -7.411e-4
1.517e+3, -7.414e-4
1.517e+3, -7.402e-4
1.517e+3, -7.435e-4
1.518e+3, -7.424e-4
1.518e+3, -7.421e-4
1.519e+3, -7.426e-4
1.519e+3, -7.415e-4
1.519e+3, -7.407e-4
1.520e+3, -7.398e-4
1.520e+3, -7.390e-4
1.521e+3, -7.378e-4
1.521e+3, -7.375e-4
1.521e+3, -7.376e-4
1.522e+3, -7.383e-4
1.522e+3, -7.373e-4
1.523e+3, -7.361e-4
1.523e+3, -7.361e-4
1.523e+3, -7.360e-4
1.524e+3, -7.348e-4
1.524e+3, -7.350e-4
1.525e+3, -7.342e-4
1.525e+3, -7.333e-4
1.525e+3, -7.342e-4
1.526e+3, -7.349e-4
1.526e+3, -7.352e-4
1.527e+3, -7.337e-4
1.527e+3, -7.332e-4
1.527e+3, -7.327e-4
1.528e+3, -7.314e-4
1.528e+3, -7.311e-4
1.529e+3, -7.295e-4
1.529e+3, -7.294e-4
1.529e+3, -7.290e-4
1.530e+3, -7.276e-4
1.530e+3, -7.306e-4
1.531e+3, -7.353e-4
1.531e+3, -7.334e-4
1.531e+3, -7.349e-4
1.532e+3, -7.348e-4
1.532e+3, -7.345e-4
1.533e+3, -7.336e-4
1.533e+3, -7.336e-4
1.533e+3, -7.336e-4
1.534e+3, -7.334e-4
1.534e+3, -7.324e-4
1.535e+3, -7.326e-4
1.535e+3, -7.323e-4
1.535e+3, -7.304e-4
1.536e+3, -7.310e-4
1.536e+3, -7.295e-4
1.537e+3, -7.299e-4
1.537e+3, -7.303e-4
1.537e+3, -7.306e-4
1.538e+3, -7.322e-4
1.538e+3, -7.313e-4
1.539e+3, -7.315e-4
1.539e+3, -7.307e-4
1.539e+3, -7.287e-4
1.540e+3, -7.301e-4
1.540e+3, -7.296e-4
1.541e+3, -7.298e-4
1.541e+3, -7.300e-4
1.541e+3, -7.286e-4
1.542e+3, -7.298e-4
1.542e+3, -7.282e-4
1.543e+3, -7.275e-4
1.543e+3, -7.268e-4
1.543e+3, -7.266e-4
1.544e+3, -7.246e-4
1.544e+3, -7.256e-4
1.545e+3, -7.262e-4
1.545e+3, -7.246e-4
1.545e+3, -7.253e-4
1.546e+3, -7.240e-4
1.546e+3, -7.243e-4
1.547e+3, -7.248e-4
1.547e+3, -7.238e-4
1.547e+3, -7.232e-4
1.548e+3, -7.226e-4
1.548e+3, -7.226e-4
1.549e+3, -7.218e-4
1.549e+3, -7.204e-4
1.549e+3, -7.192e-4
1.550e+3, -7.190e-4
1.550e+3, -7.186e-4
1.551e+3, -7.183e-4
1.551e+3, -7.221e-4
1.551e+3, -7.212e-4
1.552e+3, -7.203e-4
1.552e+3, -7.206e-4
1.553e+3, -7.192e-4
1.553e+3, -7.192e-4
1.553e+3, -7.179e-4
1.554e+3, -7.185e-4
1.554e+3, -7.186e-4
1.555e+3, -7.179e-4
1.555e+3, -7.187e-4
1.555e+3, -7.179e-4
1.556e+3, -7.172e-4
1.556e+3, -7.157e-4
1.557e+3, -7.145e-4
1.557e+3, -7.129e-4
1.557e+3, -7.119e-4
1.558e+3, -7.143e-4
1.558e+3, -7.127e-4
1.559e+3, -7.181e-4
1.559e+3, -7.184e-4
1.559e+3, -7.180e-4
1.560e+3, -7.186e-4
1.560e+3, -7.175e-4
1.561e+3, -7.166e-4
1.561e+3, -7.176e-4
1.561e+3, -7.173e-4
1.562e+3, -7.162e-4
1.562e+3, -7.157e-4
1.563e+3, -7.152e-4
1.563e+3, -7.157e-4
1.563e+3, -7.146e-4
1.564e+3, -7.133e-4
1.564e+3, -7.143e-4
1.565e+3, -7.141e-4
1.565e+3, -7.111e-4
1.565e+3, -7.116e-4
1.566e+3, -7.107e-4
1.566e+3, -7.105e-4
1.567e+3, -7.096e-4
1.567e+3, -7.111e-4
1.567e+3, -7.103e-4
1.568e+3, -7.107e-4
1.568e+3, -7.107e-4
1.569e+3, -7.102e-4
1.569e+3, -7.084e-4
1.569e+3, -7.082e-4
1.570e+3, -7.082e-4
1.570e+3, -7.077e-4
1.571e+3, -7.069e-4
1.571e+3, -7.071e-4
1.571e+3, -7.066e-4
1.572e+3, -7.056e-4
1.572e+3, -7.055e-4
1.573e+3, -7.046e-4
1.573e+3, -7.042e-4
1.573e+3, -7.043e-4
1.574e+3, -7.014e-4
1.574e+3, -7.009e-4
1.575e+3, -7.002e-4
1.575e+3, -6.985e-4
1.575e+3, -6.980e-4
1.576e+3, -6.966e-4
1.576e+3, -6.954e-4
1.577e+3, -6.954e-4
1.577e+3, -6.942e-4
1.577e+3, -6.926e-4
1.578e+3, -6.915e-4
1.578e+3, -7.104e-4
1.579e+3, -7.570e-4
1.579e+3, -7.537e-4
1.579e+3, -7.523e-4
1.580e+3, -7.534e-4
1.580e+3, -7.541e-4
1.581e+3, -7.552e-4
1.581e+3, -7.549e-4
1.581e+3, -7.518e-4
1.582e+3, -7.525e-4
1.582e+3, -7.513e-4
1.583e+3, -7.515e-4
1.583e+3, -7.580e-4
1.583e+3, -7.576e-4
1.584e+3, -7.567e-4
1.584e+3, -7.559e-4
1.585e+3, -7.549e-4
1.585e+3, -7.548e-4
1.585e+3, -7.565e-4
1.586e+3, -7.566e-4
1.586e+3, -7.557e-4
1.587e+3, -7.560e-4
1.587e+3, -7.553e-4
1.587e+3, -7.549e-4
1.588e+3, -7.531e-4
1.588e+3, -7.522e-4
1.589e+3, -7.527e-4
1.589e+3, -7.607e-4
1.589e+3, -7.601e-4
1.590e+3, -7.597e-4
1.590e+3, -7.589e-4
1.591e+3, -7.575e-4
1.591e+3, -7.585e-4
1.591e+3, -7.571e-4
1.592e+3, -7.586e-4
1.592e+3, -7.659e-4
1.593e+3, -7.684e-4
1.593e+3, -7.678e-4
1.593e+3, -7.656e-4
1.594e+3, -7.652e-4
1.594e+3, -7.637e-4
1.595e+3, -7.640e-4
1.595e+3, -7.646e-4
1.595e+3, -7.636e-4
1.596e+3, -7.618e-4
1.596e+3, -7.619e-4
1.597e+3, -7.605e-4
1.597e+3, -7.606e-4
1.597e+3, -7.584e-4
1.598e+3, -7.584e-4
1.598e+3, -7.589e-4
1.599e+3, -7.571e-4
1.599e+3, -7.559e-4
1.599e+3, -7.573e-4
1.600e+3, -7.620e-4
1.600e+3, -7.594e-4
1.601e+3, -7.597e-4
1.601e+3, -7.574e-4
1.601e+3, -7.585e-4
1.602e+3, -7.568e-4
1.602e+3, -7.553e-4
1.603e+3, -7.541e-4
1.603e+3, -7.536e-4
1.603e+3, -7.527e-4
1.604e+3, -7.522e-4
1.604e+3, -7.514e-4
1.605e+3, -7.540e-4
1.605e+3, -7.529e-4
1.605e+3, -7.514e-4
1.606e+3, -7.514e-4
1.606e+3, -7.494e-4
1.607e+3, -7.499e-4
1.607e+3, -7.501e-4
1.607e+3, -7.469e-4
1.608e+3, -7.469e-4
1.608e+3, -7.464e-4
1.609e+3, -7.467e-4
1.609e+3, -7.460e-4
1.609e+3, -7.442e-4
1.610e+3, -7.439e-4
1.610e+3, -7.421e-4
1.611e+3, -7.430e-4
1.611e+3, -7.446e-4
1.611e+3, -7.432e-4
1.612e+3, -7.427e-4
1.612e+3, -7.571e-4
1.613e+3, -7.551e-4
1.613e+3, -7.550e-4
1.613e+3, -7.528e-4
1.614e+3, -7.510e-4
1.614e+3, -7.521e-4
1.615e+3, -7.498e-4
1.615e+3, -7.505e-4
1.615e+3, -7.513e-4
1.616e+3, -7.515e-4
1.616e+3, -7.514e-4
1.617e+3, -7.499e-4
1.617e+3, -7.480e-4
1.617e+3, -7.464e-4
1.618e+3, -7.474e-4
1.618e+3, -7.468e-4
1.619e+3, -7.466e-4
1.619e+3, -7.456e-4
1.619e+3, -7.434e-4
1.620e+3, -7.451e-4
1.620e+3, -7.452e-4
1.621e+3, -7.446e-4
1.621e+3, -7.434e-4
1.621e+3, -7.432e-4
1.622e+3, -7.405e-4
1.622e+3, -7.404e-4
1.623e+3, -7.396e-4
1.623e+3, -7.375e-4
1.623e+3, -7.387e-4
1.624e+3, -7.377e-4
1.624e+3, -7.381e-4
1.625e+3, -7.379e-4
1.625e+3, -7.373e-4
1.625e+3, -7.364e-4
1.626e+3, -7.352e-4
1.626e+3, -7.336e-4
1.627e+3, -7.333e-4
1.627e+3, -7.321e-4
1.627e+3, -7.323e-4
1.628e+3, -7.305e-4
1.628e+3, -7.302e-4
1.629e+3, -7.295e-4
1.629e+3, -7.304e-4
1.629e+3, -7.276e-4
1.630e+3, -7.300e-4
1.630e+3, -7.292e-4
1.631e+3, -7.291e-4
1.631e+3, -7.281e-4
1.631e+3, -7.279e-4
1.632e+3, -7.285e-4
1.632e+3, -7.679e-4
1.633e+3, -7.632e-4
1.633e+3, -7.620e-4
1.633e+3, -7.599e-4
1.634e+3, -7.596e-4
1.634e+3, -7.599e-4
1.635e+3, -7.599e-4
1.635e+3, -7.589e-4
1.635e+3, -7.601e-4
1.636e+3, -7.584e-4
1.636e+3, -7.577e-4
1.637e+3, -7.571e-4
1.637e+3, -7.557e-4
1.637e+3, -7.551e-4
1.638e+3, -7.540e-4
1.638e+3, -7.541e-4
1.639e+3, -7.532e-4
1.639e+3, -7.512e-4
1.639e+3, -7.519e-4
1.640e+3, -7.521e-4
1.640e+3, -7.536e-4
1.641e+3, -7.559e-4
1.641e+3, -7.553e-4
1.641e+3, -7.559e-4
1.642e+3, -7.557e-4
1.642e+3, -7.547e-4
1.643e+3, -7.544e-4
1.643e+3, -7.531e-4
1.643e+3, -7.533e-4
1.644e+3, -7.528e-4
1.644e+3, -7.512e-4
1.645e+3, -7.506e-4
1.645e+3, -7.504e-4
1.645e+3, -7.488e-4
1.646e+3, -7.481e-4
1.646e+3, -7.472e-4
1.647e+3, -7.449e-4
1.647e+3, -7.487e-4
1.647e+3, -7.479e-4
1.648e+3, -7.478e-4
1.648e+3, -7.461e-4
1.649e+3, -7.458e-4
1.649e+3, -7.455e-4
1.649e+3, -7.454e-4
1.650e+3, -7.451e-4
1.650e+3, -7.435e-4
1.651e+3, -7.425e-4
1.651e+3, -7.428e-4
1.651e+3, -7.424e-4
1.652e+3, -7.443e-4
1.652e+3, -7.434e-4
1.653e+3, -7.419e-4
1.653e+3, -7.409e-4
1.653e+3, -7.401e-4
1.654e+3, -7.401e-4
1.654e+3, -7.381e-4
1.655e+3, -7.411e-4
1.655e+3, -7.390e-4
1.655e+3, -7.394e-4
1.656e+3, -7.375e-4
1.656e+3, -7.369e-4
1.657e+3, -7.357e-4
1.657e+3, -7.355e-4
1.657e+3, -7.340e-4
1.658e+3, -7.334e-4
1.658e+3, -7.316e-4
1.659e+3, -7.306e-4
1.659e+3, -7.307e-4
1.659e+3, -7.291e-4
1.660e+3, -7.287e-4
1.660e+3, -7.274e-4
1.661e+3, -7.259e-4
1.661e+3, -7.250e-4
1.661e+3, -7.246e-4
1.662e+3, -7.242e-4
1.662e+3, -7.223e-4
1.663e+3, -7.505e-4
1.663e+3, -7.493e-4
1.663e+3, -7.477e-4
1.664e+3, -7.468e-4
1.664e+3, -7.461e-4
1.665e+3, -7.449e-4
1.665e+3, -7.438e-4
1.665e+3, -7.419e-4
1.666e+3, -7.420e-4
1.666e+3, -7.420e-4
1.667e+3, -7.401e-4
1.667e+3, -7.397e-4
1.667e+3, -7.392e-4
1.668e+3, -7.424e-4
1.668e+3, -7.403e-4
1.669e+3, -7.404e-4
1.669e+3, -7.394e-4
1.669e+3, -7.392e-4
1.670e+3, -7.385e-4
1.670e+3, -7.377e-4
1.671e+3, -7.372e-4
1.671e+3, -7.365e-4
1.671e+3, -7.356e-4
1.672e+3, -7.341e-4
1.672e+3, -7.333e-4
1.673e+3, -7.334e-4
1.673e+3, -7.326e-4
1.673e+3, -7.314e-4
1.674e+3, -7.313e-4
1.674e+3, -7.338e-4
1.675e+3, -7.320e-4
1.675e+3, -7.314e-4
1.675e+3, -7.302e-4
1.676e+3, -7.307e-4
1.676e+3, -7.286e-4
1.677e+3, -7.276e-4
1.677e+3, -7.268e-4
1.677e+3, -7.260e-4
1.678e+3, -7.239e-4
1.678e+3, -7.249e-4
1.679e+3, -7.230e-4
1.679e+3, -7.232e-4
1.679e+3, -7.224e-4
1.680e+3, -7.215e-4
1.680e+3, -7.210e-4
1.681e+3, -7.215e-4
1.681e+3, -7.206e-4
1.681e+3, -7.190e-4
1.682e+3, -7.218e-4
1.682e+3, -7.207e-4
1.683e+3, -7.199e-4
1.683e+3, -7.201e-4
1.683e+3, -7.184e-4
1.684e+3, -7.185e-4
1.684e+3, -7.171e-4
1.685e+3, -7.160e-4
1.685e+3, -7.155e-4
1.685e+3, -7.148e-4
1.686e+3, -7.134e-4
1.686e+3, -7.145e-4
1.687e+3, -7.132e-4
1.687e+3, -7.116e-4
1.687e+3, -7.136e-4
1.688e+3, -7.116e-4
1.688e+3, -7.077e-4
1.689e+3, -7.070e-4
1.689e+3, -7.421e-4
1.689e+3, -7.574e-4
1.690e+3, -7.555e-4
1.690e+3, -7.548e-4
1.691e+3, -7.540e-4
1.691e+3, -7.542e-4
1.691e+3, -7.543e-4
1.692e+3, -7.530e-4
1.692e+3, -7.529e-4
1.693e+3, -7.535e-4
1.693e+3, -7.519e-4
1.693e+3, -7.512e-4
1.694e+3, -7.507e-4
1.694e+3, -7.509e-4
1.695e+3, -7.492e-4
1.695e+3, -7.487e-4
1.695e+3, -7.494e-4
1.696e+3, -7.493e-4
1.696e+3, -7.470e-4
1.697e+3, -7.467e-4
1.697e+3, -7.461e-4
1.697e+3, -7.464e-4
1.698e+3, -7.463e-4
1.698e+3, -7.447e-4
1.699e+3, -7.435e-4
1.699e+3, -7.432e-4
1.699e+3, -7.428e-4
1.700e+3, -7.414e-4
1.700e+3, -7.408e-4
1.701e+3, -7.400e-4
1.701e+3, -7.392e-4
1.701e+3, -7.403e-4
1.702e+3, -7.388e-4
1.702e+3, -7.381e-4
1.703e+3, -7.364e-4
1.703e+3, -7.348e-4
1.703e+3, -7.360e-4
1.704e+3, -7.330e-4
1.704e+3, -7.345e-4
1.705e+3, -7.340e-4
1.705e+3, -7.334e-4
1.705e+3, -7.326e-4
1.706e+3, -7.314e-4
1.706e+3, -7.303e-4
1.707e+3, -7.290e-4
1.707e+3, -7.277e-4
1.707e+3, -7.269e-4
1.708e+3, -7.249e-4
1.708e+3, -7.244e-4
1.709e+3, -7.234e-4
1.709e+3, -7.226e-4
1.709e+3, -7.234e-4
1.710e+3, -7.235e-4
1.710e+3, -7.229e-4
1.711e+3, -7.222e-4
1.711e+3, -7.349e-4
1.711e+3, -7.340e-4
1.712e+3, -7.319e-4
1.712e+3, -7.338e-4
1.713e+3, -7.335e-4
1.713e+3, -7.333e-4
1.713e+3, -7.336e-4
1.714e+3, -7.319e-4
1.714e+3, -7.310e-4
1.715e+3, -7.300e-4
1.715e+3, -7.299e-4
1.715e+3, -7.296e-4
1.716e+3, -7.276e-4
1.716e+3, -7.270e-4
1.717e+3, -7.266e-4
1.717e+3, -7.291e-4
1.717e+3, -7.285e-4
1.718e+3, -7.289e-4
1.718e+3, -7.286e-4
1.719e+3, -7.281e-4
1.719e+3, -7.275e-4
1.719e+3, -7.273e-4
1.720e+3, -7.270e-4
1.720e+3, -7.263e-4
1.721e+3, -7.265e-4
1.721e+3, -7.259e-4
1.721e+3, -7.248e-4
1.722e+3, -7.255e-4
1.722e+3, -7.239e-4
1.723e+3, -7.237e-4
1.723e+3, -7.234e-4
1.723e+3, -7.220e-4
1.724e+3, -7.219e-4
1.724e+3, -7.210e-4
1.725e+3, -7.196e-4
1.725e+3, -7.218e-4
1.725e+3, -7.201e-4
1.726e+3, -7.192e-4
1.726e+3, -7.188e-4
1.727e+3, -7.177e-4
1.727e+3, -7.184e-4
1.727e+3, -7.198e-4
1.728e+3, -7.204e-4
1.728e+3, -7.189e-4
1.729e+3, -7.186e-4
1.729e+3, -7.171e-4
1.729e+3, -7.168e-4
1.730e+3, -7.157e-4
1.730e+3, -7.156e-4
1.731e+3, -7.145e-4
1.731e+3, -7.135e-4
1.731e+3, -7.128e-4
1.732e+3, -7.127e-4
1.732e+3, -7.135e-4
1.733e+3, -7.202e-4
1.733e+3, -7.185e-4
1.733e+3, -7.180e-4
1.734e+3, -7.186e-4
1.734e+3, -7.167e-4
1.735e+3, -7.171e-4
1.735e+3, -7.156e-4
1.735e+3, -7.138e-4
1.736e+3, -7.136e-4
1.736e+3, -7.125e-4
1.737e+3, -7.115e-4
1.737e+3, -7.107e-4
1.737e+3, -7.094e-4
1.738e+3, -7.108e-4
1.738e+3, -7.133e-4
1.739e+3, -7.128e-4
1.739e+3, -7.116e-4
1.739e+3, -7.115e-4
1.740e+3, -7.111e-4
1.740e+3, -7.106e-4
1.741e+3, -7.089e-4
1.741e+3, -7.082e-4
1.741e+3, -7.066e-4
1.742e+3, -7.056e-4
1.742e+3, -7.039e-4
1.743e+3, -7.029e-4
1.743e+3, -7.030e-4
1.743e+3, -7.022e-4
1.744e+3, -7.013e-4
1.744e+3, -7.002e-4
1.745e+3, -6.989e-4
1.745e+3, -6.989e-4
1.745e+3, -6.999e-4
1.746e+3, -7.024e-4
1.746e+3, -7.016e-4
1.747e+3, -7.007e-4
1.747e+3, -6.995e-4
1.747e+3, -6.999e-4
1.748e+3, -6.985e-4
1.748e+3, -6.967e-4
1.749e+3, -6.957e-4
1.749e+3, -6.957e-4
1.749e+3, -6.945e-4
1.750e+3, -6.965e-4
1.750e+3, -6.995e-4
1.751e+3, -6.998e-4
1.751e+3, -6.976e-4
1.751e+3, -6.968e-4
1.752e+3, -6.971e-4
1.752e+3, -6.949e-4
1.753e+3, -6.946e-4
1.753e+3, -6.938e-4
1.753e+3, -6.928e-4
1.754e+3, -6.920e-4
1.754e+3, -6.933e-4
1.755e+3, -6.963e-4
1.755e+3, -6.962e-4
1.755e+3, -6.953e-4
1.756e+3, -6.937e-4
1.756e+3, -6.938e-4
1.757e+3, -6.918e-4
1.757e+3, -6.922e-4
1.757e+3, -6.914e-4
1.758e+3, -6.921e-4
1.758e+3, -6.918e-4
1.759e+3, -6.900e-4
1.759e+3, -6.891e-4
1.759e+3, -6.886e-4
1.760e+3, -6.914e-4
1.760e+3, -6.902e-4
1.761e+3, -6.893e-4
1.761e+3, -6.896e-4
1.761e+3, -6.884e-4
1.762e+3, -6.870e-4
1.762e+3, -6.887e-4
1.763e+3, -6.892e-4
1.763e+3, -6.881e-4
1.763e+3, -6.880e-4
1.764e+3, -6.873e-4
1.764e+3, -6.864e-4
1.765e+3, -6.849e-4
1.765e+3, -6.850e-4
1.765e+3, -6.850e-4
1.766e+3, -6.828e-4
1.766e+3, -6.819e-4
1.767e+3, -6.821e-4
1.767e+3, -6.807e-4
1.767e+3, -6.798e-4
1.768e+3, -6.796e-4
1.768e+3, -6.794e-4
1.769e+3, -6.785e-4
1.769e+3, -6.826e-4
1.769e+3, -6.830e-4
1.770e+3, -6.822e-4
1.770e+3, -6.815e-4
1.771e+3, -6.805e-4
1.771e+3, -6.799e-4
1.771e+3, -6.801e-4
1.772e+3, -7.142e-4
1.772e+3, -7.123e-4
1.773e+3, -7.254e-4
1.773e+3, -7.249e-4
1.773e+3, -7.227e-4
1.774e+3, -7.218e-4
1.774e+3, -7.214e-4
1.775e+3, -7.220e-4
1.775e+3, -7.429e-4
1.775e+3, -7.410e-4
1.776e+3, -7.410e-4
1.776e+3, -7.405e-4
1.777e+3, -7.391e-4
1.777e+3, -7.390e-4
1.777e+3, -7.385e-4
1.778e+3, -7.365e-4
1.778e+3, -7.353e-4
1.779e+3, -7.354e-4
1.779e+3, -7.360e-4
1.779e+3, -7.375e-4
1.780e+3, -7.356e-4
1.780e+3, -7.355e-4
1.781e+3, -7.340e-4
1.781e+3, -7.339e-4
1.781e+3, -7.325e-4
1.782e+3, -7.310e-4
1.782e+3, -7.297e-4
1.783e+3, -7.296e-4
1.783e+3, -7.288e-4
1.783e+3, -7.273e-4
1.784e+3, -7.261e-4
1.784e+3, -7.257e-4
1.785e+3, -7.244e-4
1.785e+3, -7.279e-4
1.785e+3, -7.274e-4
1.786e+3, -7.260e-4
1.786e+3, -7.261e-4
1.787e+3, -7.254e-4
1.787e+3, -7.247e-4
1.787e+3, -7.236e-4
1.788e+3, -7.223e-4
1.788e+3, -7.208e-4
1.789e+3, -7.191e-4
1.789e+3, -7.187e-4
1.789e+3, -7.203e-4
1.790e+3, -7.193e-4
1.790e+3, -7.172e-4
1.791e+3, -7.155e-4
1.791e+3, -7.144e-4
1.791e+3, -7.123e-4
1.792e+3, -7.159e-4
1.792e+3, -7.160e-4
1.793e+3, -7.195e-4
1.793e+3, -7.190e-4
1.793e+3, -7.183e-4
1.794e+3, -7.178e-4
1.794e+3, -7.189e-4
1.795e+3, -7.187e-4
1.795e+3, -7.179e-4
1.795e+3, -7.172e-4
1.796e+3, -7.153e-4
1.796e+3, -7.156e-4
1.797e+3, -7.153e-4
1.797e+3, -7.141e-4
1.797e+3, -7.146e-4
1.798e+3, -7.131e-4
1.798e+3, -7.114e-4
1.799e+3, -7.099e-4
1.799e+3, -7.101e-4
1.799e+3, -7.087e-4
1.800e+3, -7.090e-4
1.800e+3, -7.074e-4
1.801e+3, -7.065e-4
1.801e+3, -7.064e-4
1.801e+3, -7.054e-4
1.802e+3, -7.069e-4
1.802e+3, -7.078e-4
1.803e+3, -7.065e-4
1.803e+3, -7.078e-4
1.803e+3, -7.053e-4
1.804e+3, -7.056e-4
1.804e+3, -7.042e-4
1.805e+3, -7.026e-4
1.805e+3, -7.015e-4
1.805e+3, -7.013e-4
1.806e+3, -6.992e-4
1.806e+3, -6.975e-4
1.807e+3, -6.982e-4
1.807e+3, -6.962e-4
1.807e+3, -6.940e-4
1.808e+3, -6.945e-4
1.808e+3, -6.932e-4
1.809e+3, -6.917e-4
1.809e+3, -6.901e-4
1.809e+3, -6.908e-4
1.810e+3, -6.899e-4
1.810e+3, -6.958e-4
1.811e+3, -6.977e-4
1.811e+3, -6.970e-4
1.811e+3, -6.970e-4
1.812e+3, -6.957e-4
1.812e+3, -6.957e-4
1.813e+3, -6.949e-4
1.813e+3, -6.935e-4
1.813e+3, -6.931e-4
1.814e+3, -6.917e-4
1.814e+3, -6.933e-4
1.815e+3, -6.911e-4
1.815e+3, -6.902e-4
1.815e+3, -6.912e-4
1.816e+3, -6.903e-4
1.816e+3, -6.883e-4
1.817e+3, -6.878e-4
1.817e+3, -6.860e-4
1.817e+3, -6.850e-4
1.818e+3, -7.216e-4
1.818e+3, -7.181e-4
1.819e+3, -7.154e-4
1.819e+3, -7.165e-4
1.819e+3, -7.143e-4
1.820e+3, -7.117e-4
1.820e+3, -7.109e-4
1.821e+3, -7.110e-4
1.821e+3, -7.088e-4
1.821e+3, -7.079e-4
1.822e+3, -7.096e-4
1.822e+3, -7.176e-4
1.823e+3, -7.160e-4
1.823e+3, -7.207e-4
1.823e+3, -7.203e-4
1.824e+3, -7.182e-4
1.824e+3, -7.185e-4
1.825e+3, -7.995e-4
1.825e+3, -7.885e-4
1.825e+3, -7.857e-4
1.826e+3, -7.848e-4
1.826e+3, -7.844e-4
1.827e+3, -7.836e-4
1.827e+3, -7.837e-4
1.827e+3, -7.814e-4
1.828e+3, -7.822e-4
1.828e+3, -7.793e-4
1.829e+3, -7.796e-4
1.829e+3, -7.777e-4
1.829e+3, -7.778e-4
1.830e+3, -7.839e-4
1.830e+3, -7.811e-4
1.831e+3, -7.791e-4
1.831e+3, -7.806e-4
1.831e+3, -7.793e-4
1.832e+3, -7.783e-4
1.832e+3, -7.769e-4
1.832e+3, -7.778e-4
1.833e+3, -7.755e-4
1.833e+3, -7.744e-4
1.834e+3, -7.759e-4
1.834e+3, -7.730e-4
1.834e+3, -7.758e-4
1.835e+3, -7.750e-4
1.835e+3, -7.747e-4
1.836e+3, -7.730e-4
1.836e+3, -7.715e-4
1.836e+3, -7.719e-4
1.837e+3, -7.708e-4
1.837e+3, -7.697e-4
1.838e+3, -7.710e-4
1.838e+3, -7.710e-4
1.838e+3, -7.709e-4
1.839e+3, -7.692e-4
1.839e+3, -7.692e-4
1.840e+3, -7.686e-4
1.840e+3, -7.661e-4
1.840e+3, -7.668e-4
1.841e+3, -7.645e-4
1.841e+3, -7.651e-4
1.842e+3, -7.662e-4
1.842e+3, -7.657e-4
1.842e+3, -7.632e-4
1.843e+3, -7.644e-4
1.843e+3, -7.647e-4
1.844e+3, -7.641e-4
1.844e+3, -7.634e-4
1.844e+3, -7.636e-4
1.845e+3, -7.618e-4
1.845e+3, -7.614e-4
1.846e+3, -7.602e-4
1.846e+3, -7.602e-4
1.846e+3, -7.609e-4
1.847e+3, -7.600e-4
1.847e+3, -7.584e-4
1.848e+3, -7.583e-4
1.848e+3, -7.568e-4
1.848e+3, -7.557e-4
1.849e+3, -7.556e-4
1.849e+3, -7.561e-4
1.850e+3, -7.544e-4
1.850e+3, -7.527e-4
1.850e+3, -7.546e-4
1.851e+3, -7.522e-4
1.851e+3, -7.514e-4
1.852e+3, -7.542e-4
1.852e+3, -7.536e-4
1.852e+3, -7.508e-4
1.853e+3, -7.504e-4
1.853e+3, -7.505e-4
1.854e+3, -7.506e-4
1.854e+3, -7.479e-4
1.854e+3, -7.458e-4
1.855e+3, -7.469e-4
1.855e+3, -7.458e-4
1.856e+3, -7.460e-4
1.856e+3, -7.441e-4
1.856e+3, -7.434e-4
1.857e+3, -7.440e-4
1.857e+3, -7.445e-4
1.858e+3, -7.451e-4
1.858e+3, -7.441e-4
1.858e+3, -7.435e-4
1.859e+3, -7.430e-4
1.859e+3, -7.385e-4
1.860e+3, -7.383e-4
1.860e+3, -7.364e-4
1.860e+3, -7.381e-4
1.861e+3, -7.391e-4
1.861e+3, -7.390e-4
1.862e+3, -7.383e-4
1.862e+3, -7.374e-4
1.862e+3, -7.372e-4
1.863e+3, -7.352e-4
1.863e+3, -7.351e-4
1.864e+3, -7.344e-4
1.864e+3, -7.344e-4
1.864e+3, -7.328e-4
1.865e+3, -7.339e-4
1.865e+3, -7.323e-4
1.866e+3, -7.310e-4
1.866e+3, -7.309e-4
1.866e+3, -7.301e-4
1.867e+3, -7.295e-4
1.867e+3, -7.282e-4
1.868e+3, -7.278e-4
1.868e+3, -7.251e-4
1.868e+3, -7.262e-4
1.869e+3, -7.253e-4
1.869e+3, -7.397e-4
1.870e+3, -7.375e-4
1.870e+3, -7.365e-4
1.870e+3, -7.357e-4
1.871e+3, -7.535e-4
1.871e+3, -7.570e-4
1.872e+3, -7.564e-4
1.872e+3, -7.559e-4
1.872e+3, -7.542e-4
1.873e+3, -7.541e-4
1.873e+3, -7.534e-4
1.874e+3, -7.542e-4
1.874e+3, -7.552e-4
1.874e+3, -7.529e-4
1.875e+3, -7.545e-4
1.875e+3, -7.530e-4
1.876e+3, -7.517e-4
1.876e+3, -7.529e-4
1.876e+3, -7.520e-4
1.877e+3, -7.503e-4
1.877e+3, -7.492e-4
1.878e+3, -7.492e-4
1.878e+3, -7.494e-4
1.878e+3, -7.493e-4
1.879e+3, -7.489e-4
1.879e+3, -7.469e-4
1.880e+3, -7.474e-4
1.880e+3, -7.453e-4
1.880e+3, -7.442e-4
1.881e+3, -7.455e-4
1.881e+3, -7.434e-4
1.882e+3, -7.431e-4
1.882e+3, -7.429e-4
1.882e+3, -7.415e-4
1.883e+3, -7.445e-4
1.883e+3, -7.425e-4
1.884e+3, -7.421e-4
1.884e+3, -7.420e-4
1.884e+3, -7.415e-4
1.885e+3, -7.405e-4
1.885e+3, -7.391e-4
1.886e+3, -7.389e-4
1.886e+3, -7.400e-4
1.886e+3, -7.390e-4
1.887e+3, -7.378e-4
1.887e+3, -7.384e-4
1.888e+3, -7.360e-4
1.888e+3, -7.368e-4
1.888e+3, -7.360e-4
1.889e+3, -7.351e-4
1.889e+3, -7.331e-4
1.890e+3, -7.345e-4
1.890e+3, -7.331e-4
1.890e+3, -7.323e-4
1.891e+3, -7.314e-4
1.891e+3, -7.310e-4
1.892e+3, -7.315e-4
1.892e+3, -7.287e-4
1.892e+3, -7.285e-4
1.893e+3, -7.266e-4
1.893e+3, -7.273e-4
1.894e+3, -7.262e-4
1.894e+3, -7.240e-4
1.894e+3, -7.258e-4
1.895e+3, -7.261e-4
1.895e+3, -7.245e-4
1.896e+3, -7.235e-4
1.896e+3, -7.229e-4
1.896e+3, -7.238e-4
1.897e+3, -7.229e-4
1.897e+3, -7.209e-4
1.898e+3, -7.245e-4
1.898e+3, -7.224e-4
1.898e+3, -7.225e-4
1.899e+3, -7.346e-4
1.899e+3, -7.322e-4
1.900e+3, -7.330e-4
1.900e+3, -7.548e-4
1.900e+3, -7.541e-4
1.901e+3, -7.536e-4
1.901e+3, -7.524e-4
1.902e+3, -7.508e-4
1.902e+3, -7.526e-4
1.902e+3, -7.527e-4
1.903e+3, -7.519e-4
1.903e+3, -7.513e-4
1.904e+3, -7.502e-4
1.904e+3, -7.497e-4
1.904e+3, -7.488e-4
1.905e+3, -7.486e-4
1.905e+3, -7.473e-4
1.906e+3, -7.457e-4
1.906e+3, -7.459e-4
1.906e+3, -7.459e-4
1.907e+3, -7.439e-4
1.907e+3, -7.442e-4
1.908e+3, -7.418e-4
1.908e+3, -7.428e-4
1.908e+3, -7.423e-4
1.909e+3, -7.439e-4
1.909e+3, -7.437e-4
1.910e+3, -7.427e-4
1.910e+3, -7.415e-4
1.910e+3, -7.411e-4
1.911e+3, -7.423e-4
1.911e+3, -7.418e-4
1.912e+3, -7.415e-4
1.912e+3, -7.402e-4
1.912e+3, -7.391e-4
1.913e+3, -7.388e-4
1.913e+3, -7.385e-4
1.914e+3, -7.365e-4
1.914e+3, -7.378e-4
1.914e+3, -7.366e-4
1.915e+3, -7.360e-4
1.915e+3, -7.348e-4
1.916e+3, -7.336e-4
1.916e+3, -7.330e-4
1.916e+3, -7.335e-4
1.917e+3, -7.345e-4
1.917e+3, -7.330e-4
1.918e+3, -7.325e-4
1.918e+3, -7.316e-4
1.918e+3, -7.306e-4
1.919e+3, -7.319e-4
1.919e+3, -7.287e-4
1.920e+3, -7.286e-4
1.920e+3, -7.297e-4
1.920e+3, -7.278e-4
1.921e+3, -7.269e-4
1.921e+3, -7.254e-4
1.922e+3, -7.251e-4
1.922e+3, -7.246e-4
1.922e+3, -7.243e-4
1.923e+3, -7.232e-4
1.923e+3, -7.216e-4
1.924e+3, -7.226e-4
1.924e+3, -7.209e-4
1.924e+3, -7.199e-4
1.925e+3, -7.190e-4
1.925e+3, -7.179e-4
1.926e+3, -7.202e-4
1.926e+3, -7.202e-4
1.926e+3, -7.187e-4
1.927e+3, -7.180e-4
1.927e+3, -7.164e-4
1.928e+3, -7.157e-4
1.928e+3, -7.149e-4
1.928e+3, -7.134e-4
1.929e+3, -7.121e-4
1.929e+3, -7.115e-4
1.930e+3, -7.097e-4
1.930e+3, -7.079e-4
1.930e+3, -7.125e-4
1.931e+3, -7.233e-4
1.931e+3, -7.220e-4
1.932e+3, -7.207e-4
1.932e+3, -7.192e-4
1.932e+3, -7.196e-4
1.933e+3, -7.179e-4
1.933e+3, -7.160e-4
1.934e+3, -7.164e-4
1.934e+3, -7.180e-4
1.934e+3, -7.173e-4
1.935e+3, -7.162e-4
1.935e+3, -7.142e-4
1.936e+3, -7.136e-4
1.936e+3, -7.129e-4
1.936e+3, -7.140e-4
1.937e+3, -7.143e-4
1.937e+3, -7.138e-4
1.938e+3, -7.121e-4
1.938e+3, -7.113e-4
1.938e+3, -7.105e-4
1.939e+3, -7.085e-4
1.939e+3, -7.089e-4
1.940e+3, -7.081e-4
1.940e+3, -7.095e-4
1.940e+3, -7.089e-4
1.941e+3, -7.081e-4
1.941e+3, -7.077e-4
1.942e+3, -7.075e-4
1.942e+3, -7.052e-4
1.942e+3, -7.040e-4
1.943e+3, -7.040e-4
1.943e+3, -7.057e-4
1.944e+3, -7.049e-4
1.944e+3, -7.044e-4
1.944e+3, -7.039e-4
1.945e+3, -7.031e-4
1.945e+3, -7.024e-4
1.946e+3, -7.028e-4
1.946e+3, -7.009e-4
1.946e+3, -7.007e-4
1.947e+3, -7.002e-4
1.947e+3, -7.004e-4
1.948e+3, -6.970e-4
1.948e+3, -6.953e-4
1.948e+3, -6.946e-4
1.949e+3, -6.936e-4
1.949e+3, -7.115e-4
1.950e+3, -7.111e-4
1.950e+3, -7.102e-4
1.950e+3, -7.077e-4
1.951e+3, -7.110e-4
1.951e+3, -7.105e-4
1.952e+3, -7.095e-4
1.952e+3, -7.079e-4
1.952e+3, -7.080e-4
1.953e+3, -7.059e-4
1.953e+3, -7.051e-4
1.954e+3, -7.053e-4
1.954e+3, -7.618e-4
1.954e+3, -7.558e-4
1.955e+3, -7.543e-4
1.955e+3, -7.530e-4
1.956e+3, -7.536e-4
1.956e+3, -7.522e-4
1.956e+3, -7.519e-4
1.957e+3, -7.516e-4
1.957e+3, -7.515e-4
1.958e+3, -7.508e-4
1.958e+3, -7.514e-4
1.958e+3, -7.503e-4
1.959e+3, -7.505e-4
1.959e+3, -7.495e-4
1.960e+3, -7.484e-4
1.960e+3, -7.485e-4
1.960e+3, -7.467e-4
1.961e+3, -7.467e-4
1.961e+3, -7.495e-4
1.962e+3, -7.467e-4
1.962e+3, -7.459e-4
1.962e+3, -7.450e-4
1.963e+3, -7.439e-4
1.963e+3, -7.437e-4
1.964e+3, -7.424e-4
1.964e+3, -7.466e-4
1.964e+3, -7.470e-4
1.965e+3, -7.450e-4
1.965e+3, -7.451e-4
1.966e+3, -7.455e-4
1.966e+3, -7.446e-4
1.966e+3, -7.435e-4
1.967e+3, -7.440e-4
1.967e+3, -7.438e-4
1.968e+3, -7.423e-4
1.968e+3, -7.409e-4
1.968e+3, -7.405e-4
1.969e+3, -7.435e-4
1.969e+3, -7.429e-4
1.970e+3, -7.427e-4
1.970e+3, -7.421e-4
1.970e+3, -7.411e-4
1.971e+3, -7.398e-4
1.971e+3, -7.394e-4
1.972e+3, -7.407e-4
1.972e+3, -7.387e-4
1.972e+3, -7.386e-4
1.973e+3, -7.387e-4
1.973e+3, -7.383e-4
1.974e+3, -7.367e-4
1.974e+3, -7.370e-4
1.974e+3, -7.362e-4
1.975e+3, -7.354e-4
1.975e+3, -7.347e-4
1.976e+3, -7.327e-4
1.976e+3, -7.346e-4
1.976e+3, -7.338e-4
1.977e+3, -7.331e-4
1.977e+3, -7.329e-4
1.978e+3, -7.325e-4
1.978e+3, -7.309e-4
1.978e+3, -7.293e-4
1.979e+3, -7.287e-4
1.979e+3, -7.292e-4
1.980e+3, -7.286e-4
1.980e+3, -7.271e-4
1.980e+3, -7.264e-4
1.981e+3, -7.264e-4
1.981e+3, -7.268e-4
1.982e+3, -7.266e-4
1.982e+3, -7.252e-4
1.982e+3, -7.245e-4
1.983e+3, -7.233e-4
1.983e+3, -7.241e-4
1.984e+3, -7.250e-4
1.984e+3, -7.258e-4
1.984e+3, -7.249e-4
1.985e+3, -7.249e-4
1.985e+3, -7.241e-4
1.986e+3, -7.227e-4
1.986e+3, -7.939e-4
1.986e+3, -7.860e-4
1.987e+3, -7.837e-4
1.987e+3, -7.843e-4
1.988e+3, -7.841e-4
1.988e+3, -7.822e-4
1.988e+3, -7.812e-4
1.989e+3, -7.799e-4
1.989e+3, -7.802e-4
1.990e+3, -7.792e-4
1.990e+3, -7.783e-4
1.990e+3, -7.791e-4
1.991e+3, -7.766e-4
1.991e+3, -7.783e-4
1.992e+3, -7.761e-4
1.992e+3, -7.752e-4
1.992e+3, -7.738e-4
1.993e+3, -7.735e-4
1.993e+3, -7.754e-4
1.994e+3, -7.755e-4
1.994e+3, -7.725e-4
1.994e+3, -7.750e-4
1.995e+3, -7.734e-4
1.995e+3, -7.753e-4
1.996e+3, -7.790e-4
1.996e+3, -7.771e-4
1.996e+3, -7.793e-4
1.997e+3, -7.768e-4
1.997e+3, -7.747e-4
1.998e+3, -7.769e-4
1.998e+3, -7.753e-4
1.998e+3, -7.735e-4
1.999e+3, -7.751e-4
1.999e+3, -7.758e-4
2.000e+3, -7.750e-4
2.000e+3, -7.731e-4
2.000e+3, -7.724e-4
2.001e+3, -7.757e-4
2.001e+3, -7.735e-4
2.002e+3, -7.727e-4
2.002e+3, -7.711e-4
2.002e+3, -7.719e-4
2.003e+3, -7.714e-4
2.003e+3, -7.708e-4
2.004e+3, -7.698e-4
2.004e+3, -7.685e-4
2.004e+3, -7.678e-4
2.005e+3, -7.688e-4
2.005e+3, -7.683e-4
2.006e+3, -7.666e-4
2.006e+3, -7.689e-4
2.006e+3, -7.665e-4
2.007e+3, -7.651e-4
2.007e+3, -7.653e-4
2.008e+3, -7.644e-4
2.008e+3, -7.627e-4
2.008e+3, -7.614e-4
2.009e+3, -7.619e-4
2.009e+3, -7.607e-4
2.010e+3, -7.600e-4
2.010e+3, -7.611e-4
2.010e+3, -7.614e-4
2.011e+3, -7.604e-4
2.011e+3, -7.596e-4
2.012e+3, -7.591e-4
2.012e+3, -7.608e-4
2.012e+3, -7.589e-4
2.013e+3, -7.586e-4
2.013e+3, -7.567e-4
2.014e+3, -7.567e-4
2.014e+3, -7.563e-4
2.014e+3, -7.552e-4
2.015e+3, -7.558e-4
2.015e+3, -7.559e-4
2.016e+3, -7.539e-4
2.016e+3, -7.540e-4
2.016e+3, -7.530e-4
2.017e+3, -7.523e-4
2.017e+3, -7.523e-4
2.018e+3, -7.519e-4
2.018e+3, -7.505e-4
2.018e+3, -7.493e-4
2.019e+3, -7.476e-4
2.019e+3, -7.466e-4
2.020e+3, -7.480e-4
2.020e+3, -7.479e-4
2.020e+3, -7.470e-4
2.021e+3, -7.454e-4
2.021e+3, -7.450e-4
2.022e+3, -7.450e-4
2.022e+3, -7.442e-4
2.022e+3, -7.439e-4
2.023e+3, -7.414e-4
2.023e+3, -7.436e-4
2.024e+3, -7.451e-4
2.024e+3, -7.446e-4
2.024e+3, -7.428e-4
2.025e+3, -7.492e-4
2.025e+3, -7.650e-4
2.026e+3, -7.655e-4
2.026e+3, -7.635e-4
2.026e+3, -7.632e-4
2.027e+3, -7.639e-4
2.027e+3, -7.641e-4
2.028e+3, -7.644e-4
2.028e+3, -7.635e-4
2.028e+3, -7.618e-4
2.029e+3, -7.610e-4
2.029e+3, -7.596e-4
2.030e+3, -7.596e-4
2.030e+3, -7.598e-4
2.030e+3, -7.593e-4
2.031e+3, -7.591e-4
2.031e+3, -7.578e-4
2.032e+3, -7.575e-4
2.032e+3, -7.572e-4
2.032e+3, -7.567e-4
2.033e+3, -7.568e-4
2.033e+3, -7.558e-4
2.034e+3, -7.569e-4
2.034e+3, -7.541e-4
2.034e+3, -7.543e-4
2.035e+3, -7.524e-4
2.035e+3, -7.536e-4
2.036e+3, -7.517e-4
2.036e+3, -7.518e-4
2.036e+3, -7.510e-4
2.037e+3, -7.485e-4
2.037e+3, -7.491e-4
2.038e+3, -7.478e-4
2.038e+3, -7.472e-4
2.038e+3, -7.491e-4
2.039e+3, -7.480e-4
2.039e+3, -7.485e-4
2.040e+3, -7.478e-4
2.040e+3, -7.450e-4
2.040e+3, -7.459e-4
2.041e+3, -7.453e-4
2.041e+3, -7.434e-4
2.042e+3, -7.425e-4
2.042e+3, -7.423e-4
2.042e+3, -7.426e-4
2.043e+3, -7.423e-4
2.043e+3, -7.411e-4
2.044e+3, -7.410e-4
2.044e+3, -7.408e-4
2.044e+3, -7.410e-4
2.045e+3, -7.386e-4
2.045e+3, -7.381e-4
2.046e+3, -7.376e-4
2.046e+3, -7.392e-4
2.046e+3, -7.372e-4
2.047e+3, -7.353e-4
2.047e+3, -7.360e-4
2.048e+3, -7.350e-4
2.048e+3, -7.340e-4
2.048e+3, -7.330e-4
2.049e+3, -7.329e-4
2.049e+3, -7.342e-4
2.050e+3, -7.320e-4
2.050e+3, -7.337e-4
2.050e+3, -7.333e-4
2.051e+3, -7.338e-4
2.051e+3, -7.321e-4
2.052e+3, -7.316e-4
2.052e+3, -7.309e-4
2.052e+3, -7.306e-4
2.053e+3, -7.289e-4
2.053e+3, -7.278e-4
2.054e+3, -7.271e-4
2.054e+3, -7.284e-4
2.054e+3, -7.276e-4
2.055e+3, -7.266e-4
2.055e+3, -7.256e-4
2.056e+3, -7.263e-4
2.056e+3, -7.256e-4
2.056e+3, -7.230e-4
2.057e+3, -7.234e-4
2.057e+3, -7.235e-4
2.058e+3, -7.219e-4
2.058e+3, -7.213e-4
2.058e+3, -7.207e-4
2.059e+3, -7.208e-4
2.059e+3, -7.176e-4
2.060e+3, -7.201e-4
2.060e+3, -7.200e-4
2.060e+3, -7.193e-4
2.061e+3, -7.179e-4
2.061e+3, -7.188e-4
2.062e+3, -7.172e-4
2.062e+3, -7.169e-4
2.062e+3, -7.154e-4
2.063e+3, -7.167e-4
2.063e+3, -7.149e-4
2.064e+3, -7.116e-4
2.064e+3, -7.131e-4
2.064e+3, -7.121e-4
2.065e+3, -7.104e-4
2.065e+3, -7.109e-4
2.066e+3, -7.097e-4
2.066e+3, -7.083e-4
2.066e+3, -7.077e-4
2.067e+3, -7.065e-4
2.067e+3, -7.095e-4
2.068e+3, -7.077e-4
2.068e+3, -7.065e-4
2.068e+3, -7.058e-4
2.069e+3, -7.035e-4
2.069e+3, -7.022e-4
2.070e+3, -7.047e-4
2.070e+3, -7.042e-4
2.070e+3, -7.050e-4
2.071e+3, -7.047e-4
2.071e+3, -7.041e-4
2.072e+3, -7.026e-4
2.072e+3, -7.029e-4
2.072e+3, -7.026e-4
2.073e+3, -7.015e-4
2.073e+3, -7.012e-4
2.074e+3, -6.994e-4
2.074e+3, -7.003e-4
2.074e+3, -6.978e-4
2.075e+3, -6.973e-4
2.075e+3, -6.959e-4
2.076e+3, -6.954e-4
2.076e+3, -6.959e-4
2.076e+3, -6.942e-4
2.077e+3, -6.937e-4
2.077e+3, -6.927e-4
2.078e+3, -6.921e-4
2.078e+3, -6.905e-4
2.078e+3, -6.914e-4
2.079e+3, -6.899e-4
2.079e+3, -6.892e-4
2.080e+3, -6.883e-4
2.080e+3, -6.887e-4
2.080e+3, -6.878e-4
2.081e+3, -6.922e-4
2.081e+3, -6.914e-4
2.082e+3, -6.905e-4
2.082e+3, -6.914e-4
2.082e+3, -6.879e-4
2.083e+3, -6.899e-4
2.083e+3, -6.882e-4
2.084e+3, -6.868e-4
2.084e+3, -6.871e-4
2.084e+3, -6.851e-4
2.085e+3, -6.845e-4
2.085e+3, -6.830e-4
2.086e+3, -6.842e-4
2.086e+3, -6.842e-4
2.086e+3, -6.824e-4
2.087e+3, -6.817e-4
2.087e+3, -6.811e-4
2.088e+3, -6.800e-4
2.088e+3, -6.786e-4
2.088e+3, -6.775e-4
2.089e+3, -6.897e-4
2.089e+3, -6.887e-4
2.090e+3, -6.881e-4
2.090e+3, -6.866e-4
2.090e+3, -7.953e-4
2.091e+3, -7.698e-4
2.091e+3, -7.691e-4
2.092e+3, -7.672e-4
2.092e+3, -7.650e-4
2.092e+3, -7.658e-4
2.093e+3, -7.632e-4
2.093e+3, -7.632e-4
2.094e+3, -7.621e-4
2.094e+3, -7.620e-4
2.094e+3, -7.604e-4
2.095e+3, -7.599e-4
2.095e+3, -7.623e-4
2.096e+3, -7.618e-4
2.096e+3, -7.596e-4
2.096e+3, -7.598e-4
2.097e+3, -7.590e-4
2.097e+3, -7.589e-4
2.098e+3, -7.580e-4
2.098e+3, -7.580e-4
2.098e+3, -7.571e-4
2.099e+3, -7.554e-4
2.099e+3, -7.547e-4
2.100e+3, -7.555e-4
2.100e+3, -7.562e-4
2.100e+3, -7.544e-4
2.101e+3, -7.542e-4
2.101e+3, -7.530e-4
2.102e+3, -7.519e-4
2.102e+3, -7.517e-4
2.103e+3, -7.512e-4
2.103e+3, -7.522e-4
2.103e+3, -7.621e-4
2.104e+3, -7.598e-4
2.104e+3, -7.595e-4
2.105e+3, -7.583e-4
2.105e+3, -7.592e-4
2.105e+3, -7.569e-4
2.106e+3, -7.561e-4
2.106e+3, -7.555e-4
2.107e+3, -7.533e-4
2.107e+3, -7.540e-4
2.107e+3, -7.525e-4
2.108e+3, -7.536e-4
2.108e+3, -7.522e-4
2.109e+3, -7.518e-4
2.109e+3, -7.516e-4
2.109e+3, -7.508e-4
2.110e+3, -7.493e-4
2.110e+3, -7.482e-4
2.111e+3, -7.483e-4
2.111e+3, -7.491e-4
2.111e+3, -7.469e-4
2.112e+3, -7.459e-4
2.112e+3, -7.440e-4
2.113e+3, -7.440e-4
2.113e+3, -7.421e-4
2.113e+3, -7.451e-4
2.114e+3, -7.442e-4
2.114e+3, -7.425e-4
2.115e+3, -7.405e-4
2.115e+3, -7.414e-4
2.115e+3, -7.395e-4
2.116e+3, -7.381e-4
2.116e+3, -7.380e-4
2.117e+3, -7.373e-4
2.117e+3, -7.358e-4
2.117e+3, -7.349e-4
2.118e+3, -7.347e-4
2.118e+3, -7.389e-4
2.119e+3, -7.387e-4
2.119e+3, -7.363e-4
2.119e+3, -7.366e-4
2.120e+3, -7.345e-4
2.120e+3, -7.346e-4
2.121e+3, -7.348e-4
2.121e+3, -7.368e-4
2.121e+3, -7.361e-4
2.122e+3, -7.344e-4
2.122e+3, -7.332e-4
2.123e+3, -7.354e-4
2.123e+3, -7.335e-4
2.123e+3, -7.312e-4
2.124e+3, -7.310e-4
2.124e+3, -7.316e-4
2.125e+3, -7.297e-4
2.125e+3, -7.288e-4
2.125e+3, -7.290e-4
2.126e+3, -7.317e-4
2.126e+3, -7.305e-4
2.127e+3, -7.293e-4
2.127e+3, -7.272e-4
2.127e+3, -7.275e-4
2.128e+3, -7.275e-4
2.128e+3, -7.261e-4
2.129e+3, -7.243e-4
2.129e+3, -7.250e-4
2.129e+3, -7.241e-4
2.130e+3, -7.247e-4
2.130e+3, -7.234e-4
2.131e+3, -7.246e-4
2.131e+3, -7.245e-4
2.131e+3, -7.230e-4
2.132e+3, -7.224e-4
2.132e+3, -7.220e-4
2.133e+3, -7.201e-4
2.133e+3, -7.197e-4
2.133e+3, -7.183e-4
2.134e+3, -7.172e-4
2.134e+3, -7.173e-4
2.135e+3, -7.176e-4
2.135e+3, -7.159e-4
2.135e+3, -7.139e-4
2.136e+3, -7.135e-4
2.136e+3, -7.144e-4
2.137e+3, -7.131e-4
2.137e+3, -7.121e-4
2.137e+3, -7.109e-4
2.138e+3, -7.092e-4
2.138e+3, -7.077e-4
2.139e+3, -7.073e-4
2.139e+3, -7.092e-4
2.139e+3, -7.081e-4
2.140e+3, -7.095e-4
2.140e+3, -7.075e-4
2.141e+3, -7.304e-4
2.141e+3, -7.282e-4
2.141e+3, -7.270e-4
2.142e+3, -7.268e-4
2.142e+3, -7.245e-4
2.143e+3, -7.236e-4
2.143e+3, -7.216e-4
2.143e+3, -7.214e-4
2.144e+3, -7.233e-4
2.144e+3, -7.216e-4
2.145e+3, -7.308e-4
2.145e+3, -7.306e-4
2.145e+3, -7.288e-4
2.146e+3, -7.289e-4
2.146e+3, -7.281e-4
2.147e+3, -7.267e-4
2.147e+3, -7.261e-4
2.147e+3, -7.242e-4
2.148e+3, -7.253e-4
2.148e+3, -7.236e-4
2.149e+3, -7.243e-4
2.149e+3, -7.231e-4
2.149e+3, -7.228e-4
2.150e+3, -7.216e-4
2.150e+3, -7.219e-4
2.151e+3, -7.207e-4
2.151e+3, -7.225e-4
2.151e+3, -7.228e-4
2.152e+3, -7.225e-4
2.152e+3, -7.202e-4
2.153e+3, -7.210e-4
2.153e+3, -7.192e-4
2.153e+3, -7.183e-4
2.154e+3, -7.172e-4
2.154e+3, -7.181e-4
2.155e+3, -7.167e-4
2.155e+3, -7.151e-4
2.155e+3, -7.139e-4
2.156e+3, -7.161e-4
2.156e+3, -7.084e-4
2.157e+3, -7.197e-4
2.157e+3, -7.185e-4
2.157e+3, -7.188e-4
2.158e+3, -7.166e-4
2.158e+3, -7.289e-4
2.159e+3, -7.430e-4
2.159e+3, -7.426e-4
2.159e+3, -7.417e-4
2.160e+3, -7.403e-4
2.160e+3, -7.412e-4
2.161e+3, -7.399e-4
2.161e+3, -7.378e-4
2.161e+3, -7.378e-4
2.162e+3, -7.384e-4
2.162e+3, -7.372e-4
2.163e+3, -7.374e-4
2.163e+3, -7.372e-4
2.163e+3, -7.369e-4
2.164e+3, -7.350e-4
2.164e+3, -7.353e-4
2.165e+3, -7.352e-4
2.165e+3, -7.340e-4
2.165e+3, -7.324e-4
2.166e+3, -7.336e-4
2.166e+3, -7.323e-4
2.167e+3, -7.307e-4
2.167e+3, -7.288e-4
2.167e+3, -7.296e-4
2.168e+3, -7.289e-4
2.168e+3, -7.283e-4
2.169e+3, -7.269e-4
2.169e+3, -7.269e-4
2.169e+3, -7.248e-4
2.170e+3, -7.245e-4
2.170e+3, -7.240e-4
2.171e+3, -7.246e-4
2.171e+3, -7.236e-4
2.171e+3, -7.223e-4
2.172e+3, -7.227e-4
2.172e+3, -7.226e-4
2.173e+3, -7.210e-4
2.173e+3, -7.191e-4
2.173e+3, -7.174e-4
2.174e+3, -7.184e-4
2.174e+3, -7.168e-4
2.175e+3, -7.143e-4
2.175e+3, -7.140e-4
2.175e+3, -7.125e-4
2.176e+3, -7.125e-4
2.176e+3, -7.128e-4
2.177e+3, -7.133e-4
2.177e+3, -7.160e-4
2.177e+3, -7.247e-4
2.178e+3, -7.268e-4
2.178e+3, -7.258e-4
2.179e+3, -7.266e-4
2.179e+3, -7.255e-4
2.179e+3, -7.243e-4
2.180e+3, -7.237e-4
2.180e+3, -7.254e-4
2.181e+3, -7.234e-4
2.181e+3, -7.233e-4
2.181e+3, -7.222e-4
2.182e+3, -7.241e-4
2.182e+3, -7.231e-4
2.183e+3, -7.209e-4
2.183e+3, -7.216e-4
2.183e+3, -7.216e-4
2.184e+3, -7.202e-4
2.184e+3, -7.207e-4
2.185e+3, -7.205e-4
2.185e+3, -7.182e-4
2.185e+3, -7.173e-4
2.186e+3, -7.175e-4
2.186e+3, -7.184e-4
2.187e+3, -7.178e-4
2.187e+3, -7.163e-4
2.187e+3, -7.171e-4
2.188e+3, -7.184e-4
2.188e+3, -7.167e-4
2.189e+3, -7.162e-4
2.189e+3, -7.166e-4
2.189e+3, -7.165e-4
2.190e+3, -7.167e-4
2.190e+3, -7.160e-4
2.191e+3, -7.141e-4
2.191e+3, -7.141e-4
2.191e+3, -7.157e-4
2.192e+3, -7.138e-4
2.192e+3, -7.136e-4
2.193e+3, -7.135e-4
2.193e+3, -7.119e-4
2.193e+3, -7.121e-4
2.194e+3, -7.114e-4
2.194e+3, -7.095e-4
2.195e+3, -7.105e-4
2.195e+3, -7.086e-4
2.195e+3, -7.078e-4
2.196e+3, -7.101e-4
2.196e+3, -7.084e-4
2.197e+3, -7.074e-4
2.197e+3, -7.062e-4
2.197e+3, -7.045e-4
2.198e+3, -7.068e-4
2.198e+3, -7.054e-4
2.199e+3, -7.045e-4
2.199e+3, -7.047e-4
2.199e+3, -7.042e-4
2.200e+3, -7.027e-4
2.200e+3, -7.022e-4
2.201e+3, -7.000e-4
2.201e+3, -7.014e-4
2.201e+3, -6.998e-4
2.202e+3, -6.985e-4
2.202e+3, -6.995e-4
2.203e+3, -6.981e-4
2.203e+3, -6.970e-4
2.203e+3, -6.985e-4
2.204e+3, -6.975e-4
2.204e+3, -6.955e-4
2.205e+3, -6.946e-4
2.205e+3, -6.949e-4
2.205e+3, -6.934e-4
2.206e+3, -6.926e-4
2.206e+3, -6.935e-4
2.207e+3, -6.965e-4
2.207e+3, -6.977e-4
2.207e+3, -6.979e-4
2.208e+3, -6.969e-4
2.208e+3, -6.967e-4
2.209e+3, -6.950e-4
2.209e+3, -6.945e-4
2.209e+3, -6.933e-4
2.210e+3, -6.945e-4
2.210e+3, -6.929e-4
2.211e+3, -6.938e-4
2.211e+3, -6.928e-4
2.211e+3, -6.914e-4
2.212e+3, -6.922e-4
2.212e+3, -6.908e-4
2.213e+3, -6.899e-4
2.213e+3, -6.894e-4
2.213e+3, -6.890e-4
2.214e+3, -6.901e-4
2.214e+3, -6.919e-4
2.215e+3, -6.898e-4
2.215e+3, -6.888e-4
2.215e+3, -6.883e-4
2.216e+3, -6.871e-4
2.216e+3, -6.872e-4
2.217e+3, -6.862e-4
2.217e+3, -6.857e-4
2.217e+3, -6.843e-4
2.218e+3, -6.847e-4
2.218e+3, -6.831e-4
2.219e+3, -6.840e-4
2.219e+3, -7.127e-4
2.219e+3, -7.120e-4
2.220e+3, -7.101e-4
2.220e+3, -7.099e-4
2.221e+3, -7.087e-4
2.221e+3, -7.107e-4
2.221e+3, -7.109e-4
2.222e+3, -7.099e-4
2.222e+3, -7.090e-4
2.223e+3, -7.078e-4
2.223e+3, -7.065e-4
2.223e+3, -7.057e-4
2.224e+3, -7.052e-4
2.224e+3, -7.071e-4
2.225e+3, -7.066e-4
2.225e+3, -7.065e-4
2.225e+3, -7.074e-4
2.226e+3, -7.073e-4
2.226e+3, -7.056e-4
2.227e+3, -7.057e-4
2.227e+3, -7.057e-4
2.227e+3, -7.048e-4
2.228e+3, -7.044e-4
2.228e+3, -7.026e-4
2.229e+3, -7.013e-4
2.229e+3, -7.012e-4
2.229e+3, -6.991e-4
2.230e+3, -6.988e-4
2.230e+3, -6.995e-4
2.231e+3, -6.997e-4
2.231e+3, -6.988e-4
2.231e+3, -6.983e-4
2.232e+3, -6.975e-4
2.232e+3, -6.969e-4
2.233e+3, -6.957e-4
2.233e+3, -6.945e-4
2.233e+3, -6.957e-4
2.234e+3, -6.959e-4
2.234e+3, -6.944e-4
2.235e+3, -6.937e-4
2.235e+3, -6.929e-4
2.235e+3, -6.910e-4
2.236e+3, -6.913e-4
2.236e+3, -6.895e-4
2.237e+3, -6.889e-4
2.237e+3, -6.884e-4
2.237e+3, -6.900e-4
2.238e+3, -6.890e-4
2.238e+3, -6.877e-4
2.239e+3, -6.864e-4
2.239e+3, -6.859e-4
2.239e+3, -6.849e-4
2.240e+3, -6.831e-4
2.240e+3, -6.818e-4
2.241e+3, -6.824e-4
2.241e+3, -6.832e-4
2.241e+3, -6.829e-4
2.242e+3, -6.818e-4
2.242e+3, -6.805e-4
2.243e+3, -6.806e-4
2.243e+3, -6.790e-4
2.243e+3, -6.778e-4
2.244e+3, -6.770e-4
2.244e+3, -6.760e-4
2.245e+3, -6.768e-4
2.245e+3, -6.764e-4
2.245e+3, -6.757e-4
2.246e+3, -6.743e-4
2.246e+3, -6.729e-4
2.247e+3, -6.723e-4
2.247e+3, -6.719e-4
2.247e+3, -6.714e-4
2.248e+3, -6.704e-4
2.248e+3, -6.691e-4
2.249e+3, -6.700e-4
2.249e+3, -6.684e-4
2.249e+3, -6.678e-4
2.250e+3, -6.740e-4
2.250e+3, -6.734e-4
2.251e+3, -6.722e-4
2.251e+3, -6.844e-4
2.251e+3, -7.819e-4
2.252e+3, -7.765e-4
2.252e+3, -7.738e-4
2.253e+3, -7.734e-4
2.253e+3, -7.738e-4
2.253e+3, -7.736e-4
2.254e+3, -7.726e-4
2.254e+3, -7.722e-4
2.255e+3, -7.719e-4
2.255e+3, -7.718e-4
2.255e+3, -7.709e-4
2.256e+3, -7.680e-4
2.256e+3, -7.680e-4
2.257e+3, -7.674e-4
2.257e+3, -7.660e-4
2.257e+3, -7.649e-4
2.258e+3, -7.625e-4
2.258e+3, -7.630e-4
2.259e+3, -7.612e-4
2.259e+3, -7.608e-4
2.259e+3, -7.626e-4
2.260e+3, -7.616e-4
2.260e+3, -7.613e-4
2.261e+3, -7.611e-4
2.261e+3, -7.624e-4
2.261e+3, -7.597e-4
2.262e+3, -7.596e-4
2.262e+3, -7.592e-4
2.263e+3, -7.573e-4
2.263e+3, -7.570e-4
2.263e+3, -7.585e-4
2.264e+3, -7.568e-4
2.264e+3, -7.564e-4
2.265e+3, -7.547e-4
2.265e+3, -7.532e-4
2.265e+3, -7.529e-4
2.266e+3, -7.518e-4
2.266e+3, -7.508e-4
2.267e+3, -7.634e-4
2.267e+3, -7.618e-4
2.267e+3, -7.614e-4
2.268e+3, -7.600e-4
2.268e+3, -7.604e-4
2.269e+3, -7.589e-4
2.269e+3, -7.586e-4
2.269e+3, -7.612e-4
2.270e+3, -7.586e-4
2.270e+3, -7.594e-4
2.271e+3, -7.593e-4
2.271e+3, -7.577e-4
2.271e+3, -7.569e-4
2.272e+3, -7.580e-4
2.272e+3, -7.574e-4
2.273e+3, -7.582e-4
2.273e+3, -7.560e-4
2.273e+3, -7.553e-4
2.274e+3, -7.544e-4
2.274e+3, -7.549e-4
2.275e+3, -7.534e-4
2.275e+3, -7.546e-4
2.275e+3, -7.542e-4
2.276e+3, -7.533e-4
2.276e+3, -7.523e-4
2.277e+3, -7.514e-4
2.277e+3, -7.514e-4
2.277e+3, -7.503e-4
2.278e+3, -7.495e-4
2.278e+3, -7.492e-4
2.279e+3, -7.481e-4
2.279e+3, -7.465e-4
2.279e+3, -7.452e-4
2.280e+3, -7.506e-4
2.280e+3, -7.499e-4
2.281e+3, -7.478e-4
2.281e+3, -7.457e-4
2.281e+3, -7.465e-4
2.282e+3, -7.447e-4
2.282e+3, -7.438e-4
2.283e+3, -7.444e-4
2.283e+3, -7.457e-4
2.283e+3, -7.453e-4
2.284e+3, -7.445e-4
2.284e+3, -7.463e-4
2.285e+3, -7.453e-4
2.285e+3, -7.450e-4
2.285e+3, -7.432e-4
2.286e+3, -7.425e-4
2.286e+3, -7.421e-4
2.287e+3, -7.491e-4
2.287e+3, -7.471e-4
2.287e+3, -7.492e-4
2.288e+3, -7.493e-4
2.288e+3, -7.480e-4
2.289e+3, -7.491e-4
2.289e+3, -7.470e-4
2.289e+3, -7.484e-4
2.290e+3, -7.462e-4
2.290e+3, -7.471e-4
2.291e+3, -7.463e-4
2.291e+3, -7.458e-4
2.291e+3, -7.457e-4
2.292e+3, -7.459e-4
2.292e+3, -7.453e-4
2.293e+3, -7.445e-4
2.293e+3, -7.444e-4
2.293e+3, -7.440e-4
2.294e+3, -7.428e-4
2.294e+3, -7.415e-4
2.295e+3, -7.433e-4
2.295e+3, -7.413e-4
2.295e+3, -7.414e-4
2.296e+3, -7.413e-4
2.296e+3, -7.410e-4
2.297e+3, -7.394e-4
2.297e+3, -7.402e-4
2.297e+3, -7.385e-4
2.298e+3, -7.380e-4
2.298e+3, -7.364e-4
2.299e+3, -7.362e-4
2.299e+3, -7.352e-4
2.299e+3, -7.349e-4
2.300e+3, -7.323e-4
2.300e+3, -7.336e-4
2.301e+3, -7.329e-4
2.301e+3, -7.326e-4
2.301e+3, -7.313e-4
2.302e+3, -7.301e-4
2.302e+3, -7.310e-4
2.303e+3, -7.306e-4
2.303e+3, -7.306e-4
2.303e+3, -7.286e-4
2.304e+3, -7.270e-4
2.304e+3, -7.264e-4
2.305e+3, -7.256e-4
2.305e+3, -7.280e-4
2.305e+3, -7.270e-4
2.306e+3, -7.267e-4
2.306e+3, -7.250e-4
2.307e+3, -7.246e-4
2.307e+3, -7.236e-4
2.308e+3, -7.224e-4
2.308e+3, -7.211e-4
2.308e+3, -7.195e-4
2.309e+3, -7.194e-4
2.309e+3, -7.191e-4
2.310e+3, -7.184e-4
2.310e+3, -7.165e-4
2.310e+3, -7.175e-4
2.311e+3, -7.157e-4
2.311e+3, -7.173e-4
2.312e+3, -7.161e-4
2.312e+3, -7.151e-4
2.312e+3, -7.142e-4
2.313e+3, -7.183e-4
2.313e+3, -7.200e-4
2.314e+3, -7.192e-4
2.314e+3, -7.177e-4
2.314e+3, -7.166e-4
2.315e+3, -7.159e-4
2.315e+3, -7.151e-4
2.316e+3, -7.133e-4
2.316e+3, -7.126e-4
2.316e+3, -7.131e-4
2.317e+3, -7.120e-4
2.317e+3, -7.112e-4
2.318e+3, -7.098e-4
2.318e+3, -7.102e-4
2.318e+3, -7.093e-4
2.319e+3, -7.117e-4
2.319e+3, -7.113e-4
2.320e+3, -7.110e-4
2.320e+3, -7.097e-4
2.320e+3, -7.080e-4
2.321e+3, -7.073e-4
2.321e+3, -7.059e-4
2.322e+3, -7.038e-4
2.322e+3, -7.071e-4
2.322e+3, -7.062e-4
2.323e+3, -7.053e-4
2.323e+3, -7.038e-4
2.324e+3, -7.062e-4
2.324e+3, -7.189e-4
2.324e+3, -7.139e-4
2.325e+3, -7.138e-4
2.325e+3, -7.519e-4
2.326e+3, -7.439e-4
2.326e+3, -7.430e-4
2.326e+3, -7.405e-4
2.327e+3, -7.417e-4
2.327e+3, -7.407e-4
2.328e+3, -7.408e-4
2.328e+3, -7.404e-4
2.328e+3, -7.397e-4
2.329e+3, -7.391e-4
2.329e+3, -7.391e-4
2.330e+3, -7.384e-4
2.330e+3, -7.385e-4
2.330e+3, -7.396e-4
2.331e+3, -7.392e-4
2.331e+3, -7.388e-4
2.332e+3, -7.396e-4
2.332e+3, -7.390e-4
2.332e+3, -7.391e-4
2.333e+3, -7.389e-4
2.333e+3, -7.381e-4
2.334e+3, -7.373e-4
2.334e+3, -7.381e-4
2.334e+3, -7.366e-4
2.335e+3, -7.358e-4
2.335e+3, -7.358e-4
2.336e+3, -7.577e-4
2.336e+3, -7.583e-4
2.336e+3, -7.583e-4
2.337e+3, -7.580e-4
2.337e+3, -7.569e-4
2.338e+3, -7.560e-4
2.338e+3, -7.555e-4
2.338e+3, -7.545e-4
2.339e+3, -7.553e-4
2.339e+3, -7.543e-4
2.340e+3, -7.538e-4
2.340e+3, -7.535e-4
2.340e+3, -7.537e-4
2.341e+3, -7.533e-4
2.341e+3, -7.534e-4
2.342e+3, -7.533e-4
2.342e+3, -7.525e-4
2.342e+3, -7.521e-4
2.343e+3, -7.502e-4
2.343e+3, -7.502e-4
2.344e+3, -7.491e-4
2.344e+3, -7.492e-4
2.344e+3, -7.498e-4
2.345e+3, -7.498e-4
2.345e+3, -7.500e-4
2.346e+3, -7.489e-4
2.346e+3, -7.472e-4
2.346e+3, -7.469e-4
2.347e+3, -7.476e-4
2.347e+3, -7.460e-4
2.348e+3, -7.452e-4
2.348e+3, -7.440e-4
2.348e+3, -7.443e-4
2.349e+3, -7.434e-4
2.349e+3, -7.417e-4
2.350e+3, -7.420e-4
2.350e+3, -7.425e-4
2.350e+3, -7.407e-4
2.351e+3, -7.411e-4
2.351e+3, -7.404e-4
2.352e+3, -7.383e-4
2.352e+3, -7.375e-4
2.352e+3, -7.380e-4
2.353e+3, -7.366e-4
2.353e+3, -7.363e-4
2.354e+3, -7.356e-4
2.354e+3, -7.348e-4
2.354e+3, -7.339e-4
2.355e+3, -7.335e-4
2.355e+3, -7.324e-4
2.356e+3, -7.335e-4
2.356e+3, -7.328e-4
2.356e+3, -7.328e-4
2.357e+3, -7.314e-4
2.357e+3, -7.313e-4
2.358e+3, -7.368e-4
2.358e+3, -7.359e-4
2.358e+3, -7.344e-4
2.359e+3, -7.338e-4
2.359e+3, -7.328e-4
2.360e+3, -7.327e-4
2.360e+3, -7.320e-4
2.360e+3, -7.337e-4
2.361e+3, -7.332e-4
2.361e+3, -7.310e-4
2.362e+3, -7.312e-4
2.362e+3, -7.308e-4
2.362e+3, -7.288e-4
2.363e+3, -7.295e-4
2.363e+3, -7.277e-4
2.364e+3, -7.274e-4
2.364e+3, -7.259e-4
2.364e+3, -7.252e-4
2.365e+3, -7.356e-4
2.365e+3, -7.333e-4
2.366e+3, -7.352e-4
2.366e+3, -7.349e-4
2.366e+3, -7.340e-4
2.367e+3, -7.347e-4
2.367e+3, -7.337e-4
2.368e+3, -7.321e-4
2.368e+3, -7.321e-4
2.368e+3, -7.322e-4
2.369e+3, -7.312e-4
2.369e+3, -7.308e-4
2.370e+3, -7.318e-4
2.370e+3, -7.292e-4
2.370e+3, -7.305e-4
2.371e+3, -7.277e-4
2.371e+3, -7.270e-4
2.372e+3, -7.268e-4
2.372e+3, -7.266e-4
2.372e+3, -7.271e-4
2.373e+3, -7.269e-4
2.373e+3, -7.260e-4
2.374e+3, -7.259e-4
2.374e+3, -7.261e-4
2.374e+3, -7.258e-4
2.375e+3, -7.248e-4
2.375e+3, -7.255e-4
2.376e+3, -7.244e-4
2.376e+3, -7.230e-4
2.376e+3, -7.230e-4
2.377e+3, -7.216e-4
2.377e+3, -7.215e-4
2.378e+3, -7.211e-4
2.378e+3, -7.209e-4
2.378e+3, -7.212e-4
2.379e+3, -7.193e-4
2.379e+3, -7.197e-4
2.380e+3, -7.175e-4
2.380e+3, -7.177e-4
2.380e+3, -7.166e-4
2.381e+3, -7.166e-4
2.381e+3, -7.189e-4
2.382e+3, -7.175e-4
2.382e+3, -7.162e-4
2.382e+3, -7.159e-4
2.383e+3, -7.145e-4
2.383e+3, -7.138e-4
2.384e+3, -7.143e-4
2.384e+3, -7.145e-4
2.384e+3, -7.134e-4
2.385e+3, -7.143e-4
2.385e+3, -7.139e-4
2.386e+3, -7.135e-4
2.386e+3, -7.128e-4
2.386e+3, -7.121e-4
2.387e+3, -7.109e-4
2.387e+3, -7.120e-4
2.388e+3, -7.101e-4
2.388e+3, -7.094e-4
2.388e+3, -7.090e-4
2.389e+3, -7.082e-4
2.389e+3, -7.083e-4
2.390e+3, -7.070e-4
2.390e+3, -7.060e-4
2.390e+3, -7.060e-4
2.391e+3, -7.078e-4
2.391e+3, -7.231e-4
2.392e+3, -7.222e-4
2.392e+3, -7.216e-4
2.392e+3, -7.207e-4
2.393e+3, -7.194e-4
2.393e+3, -7.190e-4
2.394e+3, -7.199e-4
2.394e+3, -7.200e-4
2.394e+3, -7.190e-4
2.395e+3, -7.187e-4
2.395e+3, -7.185e-4
2.396e+3, -7.175e-4
2.396e+3, -7.174e-4
2.396e+3, -7.164e-4
2.397e+3, -7.156e-4
2.397e+3, -7.141e-4
2.398e+3, -7.133e-4
2.398e+3, -7.129e-4
2.398e+3, -7.158e-4
2.399e+3, -7.253e-4
2.399e+3, -7.236e-4
2.400e+3, -7.239e-4
2.400e+3, -7.240e-4
2.400e+3, -7.239e-4
2.401e+3, -7.225e-4
2.401e+3, -7.215e-4
2.402e+3, -7.220e-4
2.402e+3, -7.220e-4
2.402e+3, -7.211e-4
2.403e+3, -7.202e-4
2.403e+3, -7.192e-4
2.404e+3, -7.178e-4
2.404e+3, -7.197e-4
2.404e+3, -7.196e-4
2.405e+3, -7.184e-4
2.405e+3, -7.172e-4
2.406e+3, -7.158e-4
2.406e+3, -7.163e-4
2.406e+3, -7.157e-4
2.407e+3, -7.152e-4
2.407e+3, -7.146e-4
2.408e+3, -7.145e-4
2.408e+3, -7.140e-4
2.408e+3, -7.134e-4
2.409e+3, -7.125e-4
2.409e+3, -7.128e-4
2.410e+3, -7.164e-4
2.410e+3, -7.137e-4
2.410e+3, -7.147e-4
2.411e+3, -7.142e-4
2.411e+3, -7.140e-4
2.412e+3, -7.128e-4
2.412e+3, -7.133e-4
2.412e+3, -7.112e-4
2.413e+3, -7.099e-4
2.413e+3, -7.087e-4
2.414e+3, -7.131e-4
2.414e+3, -7.133e-4
2.414e+3, -7.140e-4
2.415e+3, -7.134e-4
2.415e+3, -7.136e-4
2.416e+3, -7.113e-4
2.416e+3, -7.117e-4
2.416e+3, -7.126e-4
2.417e+3, -7.120e-4
2.417e+3, -7.111e-4
2.418e+3, -7.113e-4
2.418e+3, -7.109e-4
2.418e+3, -7.107e-4
2.419e+3, -7.117e-4
2.419e+3, -7.110e-4
2.420e+3, -7.107e-4
2.420e+3, -7.090e-4
2.420e+3, -7.089e-4
2.421e+3, -7.096e-4
2.421e+3, -7.284e-4
2.422e+3, -7.277e-4
2.422e+3, -7.270e-4
2.422e+3, -7.255e-4
2.423e+3, -7.247e-4
2.423e+3, -7.256e-4
2.424e+3, -7.234e-4
2.424e+3, -7.240e-4
2.424e+3, -7.219e-4
2.425e+3, -7.216e-4
2.425e+3, -7.235e-4
2.426e+3, -7.226e-4
2.426e+3, -7.217e-4
2.426e+3, -7.212e-4
2.427e+3, -7.223e-4
2.427e+3, -7.204e-4
2.428e+3, -7.193e-4
2.428e+3, -7.199e-4
2.428e+3, -7.174e-4
2.429e+3, -7.163e-4
2.429e+3, -7.163e-4
2.430e+3, -7.158e-4
2.430e+3, -7.139e-4
2.430e+3, -7.133e-4
2.431e+3, -7.124e-4
2.431e+3, -7.108e-4
2.432e+3, -7.102e-4
2.432e+3, -7.092e-4
2.432e+3, -7.098e-4
2.433e+3, -7.095e-4
2.433e+3, -7.084e-4
2.434e+3, -7.073e-4
2.434e+3, -7.075e-4
2.434e+3, -7.058e-4
2.435e+3, -7.043e-4
2.435e+3, -7.038e-4
2.436e+3, -7.031e-4
2.436e+3, -7.023e-4
2.436e+3, -7.006e-4
2.437e+3, -7.005e-4
2.437e+3, -7.059e-4
2.438e+3, -7.063e-4
2.438e+3, -7.041e-4
2.438e+3, -7.026e-4
2.439e+3, -7.016e-4
2.439e+3, -7.033e-4
2.440e+3, -7.021e-4
2.440e+3, -6.995e-4
2.440e+3, -6.996e-4
2.441e+3, -6.984e-4
2.441e+3, -7.000e-4
2.442e+3, -6.980e-4
2.442e+3, -6.969e-4
2.442e+3, -6.953e-4
2.443e+3, -6.963e-4
2.443e+3, -6.945e-4
2.444e+3, -6.944e-4
2.444e+3, -6.929e-4
2.444e+3, -6.936e-4
2.445e+3, -6.914e-4
2.445e+3, -6.995e-4
2.446e+3, -7.254e-4
2.446e+3, -7.248e-4
2.446e+3, -7.255e-4
2.447e+3, -7.251e-4
2.447e+3, -7.252e-4
2.448e+3, -7.245e-4
2.448e+3, -7.249e-4
2.448e+3, -7.238e-4
2.449e+3, -7.248e-4
2.449e+3, -7.242e-4
2.450e+3, -7.234e-4
2.450e+3, -7.222e-4
2.450e+3, -7.224e-4
2.451e+3, -7.222e-4
2.451e+3, -7.213e-4
2.452e+3, -7.206e-4
2.452e+3, -7.198e-4
2.452e+3, -7.198e-4
2.453e+3, -7.200e-4
2.453e+3, -7.182e-4
2.454e+3, -7.179e-4
2.454e+3, -7.187e-4
2.454e+3, -7.173e-4
2.455e+3, -7.169e-4
2.455e+3, -7.157e-4
2.456e+3, -7.153e-4
2.456e+3, -7.147e-4
2.456e+3, -7.141e-4
2.457e+3, -7.139e-4
2.457e+3, -7.127e-4
2.458e+3, -7.099e-4
2.458e+3, -7.125e-4
2.458e+3, -7.111e-4
2.459e+3, -7.100e-4
2.459e+3, -7.110e-4
2.460e+3, -7.106e-4
2.460e+3, -7.103e-4
2.460e+3, -7.097e-4
2.461e+3, -7.092e-4
2.461e+3, -7.081e-4
2.462e+3, -7.074e-4
2.462e+3, -7.071e-4
2.462e+3, -7.064e-4
2.463e+3, -7.055e-4
2.463e+3, -7.050e-4
2.464e+3, -7.037e-4
2.464e+3, -7.026e-4
2.464e+3, -7.017e-4
2.465e+3, -7.024e-4
2.465e+3, -7.023e-4
2.466e+3, -7.003e-4
2.466e+3, -6.993e-4
2.466e+3, -7.004e-4
2.467e+3, -7.001e-4
2.467e+3, -6.981e-4
2.468e+3, -6.974e-4
2.468e+3, -6.963e-4
2.468e+3, -6.979e-4
2.469e+3, -6.974e-4
2.469e+3, -6.992e-4
2.470e+3, -6.969e-4
2.470e+3, -6.976e-4
2.470e+3, -6.982e-4
2.471e+3, -6.969e-4
2.471e+3, -6.966e-4
2.472e+3, -6.960e-4
2.472e+3, -6.949e-4
2.472e+3, -6.959e-4
2.473e+3, -6.950e-4
2.473e+3, -6.954e-4
2.474e+3, -6.943e-4
2.474e+3, -6.934e-4
2.474e+3, -6.938e-4
2.475e+3, -6.920e-4
2.475e+3, -6.927e-4
2.476e+3, -6.917e-4
2.476e+3, -6.932e-4
2.476e+3, -6.945e-4
2.477e+3, -6.951e-4
2.477e+3, -6.937e-4
2.478e+3, -6.932e-4
2.478e+3, -6.919e-4
2.478e+3, -6.918e-4
2.479e+3, -6.912e-4
2.479e+3, -6.899e-4
2.480e+3, -6.923e-4
2.480e+3, -6.905e-4
2.480e+3, -6.902e-4
2.481e+3, -6.901e-4
2.481e+3, -6.895e-4
2.482e+3, -6.887e-4
2.482e+3, -6.887e-4
2.482e+3, -6.869e-4
2.483e+3, -7.317e-4
2.483e+3, -7.832e-4
2.484e+3, -7.783e-4
2.484e+3, -7.806e-4
2.484e+3, -7.781e-4
2.485e+3, -7.800e-4
2.485e+3, -7.802e-4
2.486e+3, -7.785e-4
2.486e+3, -7.779e-4
2.486e+3, -7.788e-4
2.487e+3, -7.764e-4
2.487e+3, -7.761e-4
2.488e+3, -7.758e-4
2.488e+3, -7.767e-4
2.488e+3, -7.748e-4
2.489e+3, -7.742e-4
2.489e+3, -7.747e-4
2.490e+3, -7.746e-4
2.490e+3, -7.753e-4
2.490e+3, -7.737e-4
2.491e+3, -7.745e-4
2.491e+3, -7.739e-4
2.492e+3, -7.746e-4
2.492e+3, -7.733e-4
2.492e+3, -7.721e-4
2.493e+3, -7.728e-4
2.493e+3, -7.714e-4
2.494e+3, -7.720e-4
2.494e+3, -7.714e-4
2.494e+3, -7.706e-4
2.495e+3, -7.707e-4
2.495e+3, -7.722e-4
2.496e+3, -7.704e-4
2.496e+3, -7.712e-4
2.496e+3, -7.710e-4
2.497e+3, -7.714e-4
2.497e+3, -7.691e-4
2.498e+3, -7.707e-4
2.498e+3, -7.682e-4
2.498e+3, -7.686e-4
2.499e+3, -7.693e-4
2.499e+3, -7.672e-4
2.500e+3, -7.664e-4
2.500e+3, -7.664e-4
2.500e+3, -7.661e-4
2.501e+3, -7.647e-4
2.501e+3, -7.650e-4
2.502e+3, -7.632e-4
2.502e+3, -7.620e-4
2.502e+3, -7.621e-4
2.503e+3, -7.614e-4
2.503e+3, -7.638e-4
2.504e+3, -7.632e-4
2.504e+3, -7.613e-4
2.504e+3, -7.615e-4
2.505e+3, -7.618e-4
2.505e+3, -7.618e-4
2.506e+3, -7.604e-4
2.506e+3, -7.609e-4
2.506e+3, -7.592e-4
2.507e+3, -7.600e-4
2.507e+3, -7.591e-4
2.508e+3, -7.573e-4
2.508e+3, -7.565e-4
2.508e+3, -7.570e-4
2.509e+3, -7.564e-4
2.509e+3, -7.568e-4
2.510e+3, -7.558e-4
2.510e+3, -7.542e-4
2.510e+3, -7.549e-4
2.511e+3, -7.533e-4
2.511e+3, -7.519e-4
2.512e+3, -7.523e-4
2.512e+3, -7.520e-4
2.513e+3, -7.538e-4
2.513e+3, -7.536e-4
2.513e+3, -7.512e-4
2.514e+3, -7.511e-4
2.514e+3, -7.493e-4
2.515e+3, -7.488e-4
2.515e+3, -7.478e-4
2.515e+3, -7.481e-4
2.516e+3, -7.478e-4
2.516e+3, -7.482e-4
2.517e+3, -7.472e-4
2.517e+3, -7.466e-4
2.517e+3, -7.466e-4
2.518e+3, -7.469e-4
2.518e+3, -7.457e-4
2.519e+3, -7.454e-4
2.519e+3, -7.441e-4
2.519e+3, -7.433e-4
2.520e+3, -7.428e-4
2.520e+3, -7.417e-4
2.521e+3, -7.397e-4
2.521e+3, -7.400e-4
2.521e+3, -7.378e-4
2.522e+3, -7.378e-4
2.522e+3, -7.364e-4
2.523e+3, -7.387e-4
2.523e+3, -7.358e-4
2.523e+3, -7.352e-4
2.524e+3, -7.373e-4
2.524e+3, -7.368e-4
2.525e+3, -7.356e-4
2.525e+3, -7.354e-4
2.525e+3, -7.349e-4
2.526e+3, -7.354e-4
2.526e+3, -7.345e-4
2.527e+3, -7.334e-4
2.527e+3, -7.322e-4
2.527e+3, -7.313e-4
2.528e+3, -7.299e-4
2.528e+3, -7.280e-4
2.529e+3, -7.259e-4
2.529e+3, -7.244e-4
2.529e+3, -7.246e-4
2.530e+3, -7.266e-4
2.530e+3, -7.244e-4
2.531e+3, -7.233e-4
2.531e+3, -7.249e-4
2.531e+3, -7.236e-4
2.532e+3, -7.229e-4
2.532e+3, -7.223e-4
2.533e+3, -7.214e-4
2.533e+3, -7.203e-4
2.533e+3, -7.197e-4
2.534e+3, -7.196e-4
2.534e+3, -7.177e-4
2.535e+3, -7.161e-4
2.535e+3, -7.153e-4
2.535e+3, -7.142e-4
2.536e+3, -7.152e-4
2.536e+3, -7.138e-4
2.537e+3, -7.138e-4
2.537e+3, -7.162e-4
2.537e+3, -7.155e-4
2.538e+3, -7.148e-4
2.538e+3, -7.141e-4
2.539e+3, -7.136e-4
2.539e+3, -7.115e-4
2.539e+3, -7.119e-4
2.540e+3, -7.117e-4
2.540e+3, -7.096e-4
2.541e+3, -7.072e-4
2.541e+3, -7.076e-4
2.541e+3, -7.061e-4
2.542e+3, -7.064e-4
2.542e+3, -7.054e-4
2.543e+3, -7.052e-4
2.543e+3, -7.041e-4
2.543e+3, -7.024e-4
2.544e+3, -7.017e-4
2.544e+3, -7.007e-4
2.545e+3, -7.022e-4
2.545e+3, -7.027e-4
2.545e+3, -7.013e-4
2.546e+3, -6.997e-4
2.546e+3, -7.426e-4
2.547e+3, -7.388e-4
2.547e+3, -7.392e-4
2.547e+3, -7.390e-4
2.548e+3, -7.377e-4
2.548e+3, -7.366e-4
2.549e+3, -7.359e-4
2.549e+3, -7.364e-4
2.549e+3, -7.359e-4
2.550e+3, -7.359e-4
2.550e+3, -7.385e-4
2.551e+3, -7.358e-4
2.551e+3, -7.354e-4
2.551e+3, -7.337e-4
2.552e+3, -7.337e-4
2.552e+3, -7.359e-4
2.553e+3, -7.337e-4
2.553e+3, -7.341e-4
2.553e+3, -7.359e-4
2.554e+3, -7.352e-4
2.554e+3, -7.360e-4
2.555e+3, -7.350e-4
2.555e+3, -7.342e-4
2.555e+3, -7.328e-4
2.556e+3, -7.333e-4
2.556e+3, -7.326e-4
2.557e+3, -7.324e-4
2.557e+3, -7.306e-4
2.557e+3, -7.378e-4
2.558e+3, -7.366e-4
2.558e+3, -7.374e-4
2.559e+3, -7.357e-4
2.559e+3, -7.334e-4
2.559e+3, -7.323e-4
2.560e+3, -7.324e-4
2.560e+3, -7.347e-4
2.561e+3, -7.333e-4
2.561e+3, -7.327e-4
2.561e+3, -7.307e-4
2.562e+3, -7.318e-4
2.562e+3, -7.304e-4
2.563e+3, -7.299e-4
2.563e+3, -7.300e-4
2.563e+3, -7.283e-4
2.564e+3, -7.277e-4
2.564e+3, -7.294e-4
2.565e+3, -7.288e-4
2.565e+3, -7.276e-4
2.565e+3, -7.267e-4
2.566e+3, -7.243e-4
2.566e+3, -7.255e-4
2.567e+3, -7.254e-4
2.567e+3, -7.246e-4
2.567e+3, -7.245e-4
2.568e+3, -7.222e-4
2.568e+3, -7.236e-4
2.569e+3, -7.222e-4
2.569e+3, -7.205e-4
2.569e+3, -7.231e-4
2.570e+3, -7.204e-4
2.570e+3, -7.192e-4
2.571e+3, -7.199e-4
2.571e+3, -7.173e-4
2.571e+3, -7.178e-4
2.572e+3, -7.147e-4
2.572e+3, -7.144e-4
2.573e+3, -7.132e-4
2.573e+3, -7.168e-4
2.573e+3, -7.167e-4
2.574e+3, -7.153e-4
2.574e+3, -7.127e-4
2.575e+3, -7.120e-4
2.575e+3, -7.114e-4
2.575e+3, -7.117e-4
2.576e+3, -7.093e-4
2.576e+3, -7.105e-4
2.577e+3, -7.087e-4
2.577e+3, -7.077e-4
2.577e+3, -7.084e-4
2.578e+3, -7.082e-4
2.578e+3, -7.071e-4
2.579e+3, -7.073e-4
2.579e+3, -7.055e-4
2.579e+3, -7.063e-4
2.580e+3, -7.048e-4
2.580e+3, -7.036e-4
2.581e+3, -7.020e-4
2.581e+3, -7.027e-4
2.581e+3, -7.023e-4
2.582e+3, -7.013e-4
2.582e+3, -6.994e-4
2.583e+3, -6.996e-4
2.583e+3, -6.983e-4
2.583e+3, -6.970e-4
2.584e+3, -6.975e-4
2.584e+3, -6.955e-4
2.585e+3, -6.980e-4
2.585e+3, -6.961e-4
2.585e+3, -6.950e-4
2.586e+3, -6.952e-4
2.586e+3, -6.930e-4
2.587e+3, -6.918e-4
2.587e+3, -6.919e-4
2.587e+3, -6.906e-4
2.588e+3, -6.893e-4
2.588e+3, -6.908e-4
2.589e+3, -6.901e-4
2.589e+3, -6.905e-4
2.589e+3, -6.891e-4
2.590e+3, -6.885e-4
2.590e+3, -6.887e-4
2.591e+3, -6.878e-4
2.591e+3, -6.878e-4
2.591e+3, -6.856e-4
2.592e+3, -6.918e-4
2.592e+3, -6.913e-4
2.593e+3, -6.907e-4
2.593e+3, -6.893e-4
2.593e+3, -6.897e-4
2.594e+3, -6.882e-4
2.594e+3, -6.853e-4
2.595e+3, -6.879e-4
2.595e+3, -6.870e-4
2.595e+3, -6.861e-4
2.596e+3, -7.079e-4
2.596e+3, -7.363e-4
2.597e+3, -7.353e-4
2.597e+3, -7.324e-4
2.597e+3, -7.432e-4
2.598e+3, -7.419e-4
2.598e+3, -7.406e-4
2.599e+3, -7.421e-4
2.599e+3, -7.423e-4
2.599e+3, -7.414e-4
2.600e+3, -7.425e-4
2.600e+3, -7.424e-4
2.601e+3, -7.414e-4
2.601e+3, -7.405e-4
2.601e+3, -7.396e-4
2.602e+3, -7.391e-4
2.602e+3, -7.395e-4
2.603e+3, -7.390e-4
2.603e+3, -7.391e-4
2.603e+3, -7.380e-4
2.604e+3, -7.361e-4
2.604e+3, -7.364e-4
2.605e+3, -7.375e-4
2.605e+3, -7.360e-4
2.605e+3, -7.348e-4
2.606e+3, -7.359e-4
2.606e+3, -7.347e-4
2.607e+3, -7.341e-4
2.607e+3, -7.323e-4
2.607e+3, -7.323e-4
2.608e+3, -7.337e-4
2.608e+3, -7.332e-4
2.609e+3, -7.325e-4
2.609e+3, -7.307e-4
2.609e+3, -7.308e-4
2.610e+3, -7.295e-4
2.610e+3, -7.274e-4
2.611e+3, -7.282e-4
2.611e+3, -7.299e-4
2.611e+3, -7.293e-4
2.612e+3, -7.300e-4
2.612e+3, -7.292e-4
2.613e+3, -7.277e-4
2.613e+3, -7.295e-4
2.613e+3, -7.295e-4
2.614e+3, -7.271e-4
2.614e+3, -7.261e-4
2.615e+3, -7.278e-4
2.615e+3, -7.262e-4
2.615e+3, -7.256e-4
2.616e+3, -7.270e-4
2.616e+3, -7.253e-4
2.617e+3, -7.243e-4
2.617e+3, -7.230e-4
2.617e+3, -7.242e-4
2.618e+3, -7.226e-4
2.618e+3, -7.238e-4
2.619e+3, -7.230e-4
2.619e+3, -7.218e-4
2.619e+3, -7.215e-4
2.620e+3, -7.209e-4
2.620e+3, -7.228e-4
2.621e+3, -7.213e-4
2.621e+3, -7.212e-4
2.621e+3, -7.217e-4
2.622e+3, -7.232e-4
2.622e+3, -7.230e-4
2.623e+3, -7.217e-4
2.623e+3, -7.224e-4
2.623e+3, -7.213e-4
2.624e+3, -7.205e-4
2.624e+3, -7.183e-4
2.625e+3, -7.167e-4
2.625e+3, -7.171e-4
2.625e+3, -7.184e-4
2.626e+3, -7.166e-4
2.626e+3, -7.170e-4
2.627e+3, -7.186e-4
2.627e+3, -7.178e-4
2.627e+3, -7.167e-4
2.628e+3, -7.145e-4
2.628e+3, -7.142e-4
2.629e+3, -7.128e-4
2.629e+3, -7.124e-4
2.629e+3, -7.127e-4
2.630e+3, -7.119e-4
2.630e+3, -7.174e-4
2.631e+3, -7.188e-4
2.631e+3, -7.188e-4
2.631e+3, -7.173e-4
2.632e+3, -7.168e-4
2.632e+3, -7.136e-4
2.633e+3, -7.164e-4
2.633e+3, -7.155e-4
2.633e+3, -7.148e-4
2.634e+3, -7.160e-4
2.634e+3, -7.143e-4
2.635e+3, -7.145e-4
2.635e+3, -7.178e-4
2.635e+3, -7.169e-4
2.636e+3, -7.165e-4
2.636e+3, -7.165e-4
2.637e+3, -7.151e-4
2.637e+3, -8.105e-4
2.637e+3, -7.993e-4
2.638e+3, -7.968e-4
2.638e+3, -7.952e-4
2.639e+3, -7.966e-4
2.639e+3, -7.955e-4
2.639e+3, -7.951e-4
2.640e+3, -7.959e-4
2.640e+3, -7.943e-4
2.641e+3, -7.939e-4
2.641e+3, -7.947e-4
2.641e+3, -7.933e-4
2.642e+3, -7.912e-4
2.642e+3, -7.919e-4
2.643e+3, -7.908e-4
2.643e+3, -7.899e-4
2.643e+3, -7.892e-4
2.644e+3, -7.883e-4
2.644e+3, -7.913e-4
2.645e+3, -7.897e-4
2.645e+3, -7.891e-4
2.645e+3, -7.885e-4
2.646e+3, -7.894e-4
2.646e+3, -7.876e-4
2.647e+3, -7.871e-4
2.647e+3, -7.857e-4
2.647e+3, -7.849e-4
2.648e+3, -7.863e-4
2.648e+3, -7.853e-4
2.649e+3, -7.844e-4
2.649e+3, -7.838e-4
2.649e+3, -7.820e-4
2.650e+3, -7.821e-4
2.650e+3, -7.803e-4
2.651e+3, -7.826e-4
2.651e+3, -7.809e-4
2.651e+3, -7.818e-4
2.652e+3, -7.805e-4
2.652e+3, -7.787e-4
2.653e+3, -7.815e-4
2.653e+3, -7.794e-4
2.653e+3, -7.779e-4
2.654e+3, -7.779e-4
2.654e+3, -7.771e-4
2.655e+3, -7.753e-4
2.655e+3, -7.748e-4
2.655e+3, -7.748e-4
2.656e+3, -7.724e-4
2.656e+3, -7.730e-4
2.657e+3, -7.725e-4
2.657e+3, -7.711e-4
2.657e+3, -7.697e-4
2.658e+3, -7.690e-4
2.658e+3, -7.685e-4
2.659e+3, -7.663e-4
2.659e+3, -7.674e-4
2.659e+3, -7.684e-4
2.660e+3, -7.682e-4
2.660e+3, -7.693e-4
2.661e+3, -7.679e-4
2.661e+3, -7.665e-4
2.661e+3, -7.658e-4
2.662e+3, -7.649e-4
2.662e+3, -7.627e-4
2.663e+3, -7.626e-4
2.663e+3, -7.622e-4
2.663e+3, -7.657e-4
2.664e+3, -7.629e-4
2.664e+3, -7.614e-4
2.665e+3, -7.630e-4
2.665e+3, -7.619e-4
2.665e+3, -7.607e-4
2.666e+3, -7.611e-4
2.666e+3, -7.600e-4
2.667e+3, -7.582e-4
2.667e+3, -7.567e-4
2.667e+3, -7.560e-4
2.668e+3, -7.595e-4
2.668e+3, -7.587e-4
2.669e+3, -7.559e-4
2.669e+3, -7.566e-4
2.669e+3, -7.539e-4
2.670e+3, -7.536e-4
2.670e+3, -7.522e-4
2.671e+3, -7.512e-4
2.671e+3, -7.515e-4
2.671e+3, -7.495e-4
2.672e+3, -7.524e-4
2.672e+3, -7.515e-4
2.673e+3, -7.506e-4
2.673e+3, -7.495e-4
2.673e+3, -7.518e-4
2.674e+3, -7.490e-4
2.674e+3, -7.487e-4
2.675e+3, -7.474e-4
2.675e+3, -7.463e-4
2.675e+3, -7.448e-4
2.676e+3, -7.456e-4
2.676e+3, -7.443e-4
2.677e+3, -7.437e-4
2.677e+3, -7.418e-4
2.677e+3, -7.416e-4
2.678e+3, -7.433e-4
2.678e+3, -7.433e-4
2.679e+3, -7.429e-4
2.679e+3, -7.428e-4
2.679e+3, -7.413e-4
2.680e+3, -7.399e-4
2.680e+3, -7.400e-4
2.681e+3, -7.401e-4
2.681e+3, -7.373e-4
2.681e+3, -7.365e-4
2.682e+3, -7.373e-4
2.682e+3, -7.357e-4
2.683e+3, -7.352e-4
2.683e+3, -7.346e-4
2.683e+3, -7.319e-4
2.684e+3, -7.330e-4
2.684e+3, -7.310e-4
2.685e+3, -7.326e-4
2.685e+3, -7.307e-4
2.685e+3, -7.299e-4
2.686e+3, -7.278e-4
2.686e+3, -7.277e-4
2.687e+3, -7.315e-4
2.687e+3, -7.297e-4
2.687e+3, -7.287e-4
2.688e+3, -7.274e-4
2.688e+3, -7.254e-4
2.689e+3, -7.231e-4
2.689e+3, -7.232e-4
2.689e+3, -7.277e-4
2.690e+3, -7.248e-4
2.690e+3, -7.261e-4
2.691e+3, -7.238e-4
2.691e+3, -7.267e-4
2.691e+3, -7.448e-4
2.692e+3, -7.428e-4
2.692e+3, -7.415e-4
2.693e+3, -7.393e-4
2.693e+3, -7.391e-4
2.693e+3, -7.661e-4
2.694e+3, -7.626e-4
2.694e+3, -7.635e-4
2.695e+3, -7.621e-4
2.695e+3, -7.608e-4
2.695e+3, -7.605e-4
2.696e+3, -7.587e-4
2.696e+3, -7.592e-4
2.697e+3, -7.585e-4
2.697e+3, -7.574e-4
2.697e+3, -7.578e-4
2.698e+3, -7.560e-4
2.698e+3, -7.556e-4
2.699e+3, -7.538e-4
2.699e+3, -7.574e-4
2.699e+3, -7.565e-4
2.700e+3, -7.549e-4
2.700e+3, -7.559e-4
2.701e+3, -7.538e-4
2.701e+3, -7.527e-4
2.701e+3, -7.541e-4
2.702e+3, -7.539e-4
2.702e+3, -7.516e-4
2.703e+3, -7.527e-4
2.703e+3, -7.512e-4
2.703e+3, -7.504e-4
2.704e+3, -7.487e-4
2.704e+3, -7.507e-4
2.705e+3, -7.497e-4
2.705e+3, -7.498e-4
2.705e+3, -7.492e-4
2.706e+3, -7.492e-4
2.706e+3, -7.478e-4
2.707e+3, -7.462e-4
2.707e+3, -7.467e-4
2.707e+3, -7.461e-4
2.708e+3, -7.457e-4
2.708e+3, -7.434e-4
2.709e+3, -7.452e-4
2.709e+3, -7.462e-4
2.709e+3, -7.480e-4
2.710e+3, -7.460e-4
2.710e+3, -7.449e-4
2.711e+3, -7.439e-4
2.711e+3, -7.452e-4
2.711e+3, -7.454e-4
2.712e+3, -7.438e-4
2.712e+3, -7.432e-4
2.713e+3, -7.431e-4
2.713e+3, -7.424e-4
2.713e+3, -7.403e-4
2.714e+3, -7.404e-4
2.714e+3, -7.380e-4
2.715e+3, -7.383e-4
2.715e+3, -7.402e-4
2.715e+3, -7.387e-4
2.716e+3, -7.370e-4
2.716e+3, -7.379e-4
2.717e+3, -7.369e-4
2.717e+3, -7.355e-4
2.718e+3, -7.346e-4
2.718e+3, -7.330e-4
2.718e+3, -7.332e-4
2.719e+3, -7.330e-4
2.719e+3, -7.336e-4
2.720e+3, -7.330e-4
2.720e+3, -7.320e-4
2.720e+3, -7.300e-4
2.721e+3, -7.323e-4
2.721e+3, -7.314e-4
2.722e+3, -7.300e-4
2.722e+3, -7.304e-4
2.722e+3, -7.309e-4
2.723e+3, -7.289e-4
2.723e+3, -7.285e-4
2.724e+3, -7.285e-4
2.724e+3, -7.274e-4
2.724e+3, -7.254e-4
2.725e+3, -7.241e-4
2.725e+3, -7.262e-4
2.726e+3, -7.249e-4
2.726e+3, -7.238e-4
2.726e+3, -7.226e-4
2.727e+3, -7.213e-4
2.727e+3, -7.225e-4
2.728e+3, -7.223e-4
2.728e+3, -7.242e-4
2.728e+3, -7.291e-4
2.729e+3, -7.274e-4
2.729e+3, -7.272e-4
2.730e+3, -7.290e-4
2.730e+3, -7.274e-4
2.730e+3, -7.265e-4
2.731e+3, -7.260e-4
2.731e+3, -7.253e-4
2.732e+3, -7.275e-4
2.732e+3, -7.253e-4
2.732e+3, -7.253e-4
2.733e+3, -7.237e-4
2.733e+3, -7.226e-4
2.734e+3, -7.244e-4
2.734e+3, -7.246e-4
2.734e+3, -7.229e-4
2.735e+3, -7.218e-4
2.735e+3, -7.230e-4
2.736e+3, -7.230e-4
2.736e+3, -7.228e-4
2.736e+3, -7.221e-4
2.737e+3, -7.216e-4
2.737e+3, -7.203e-4
2.738e+3, -7.217e-4
2.738e+3, -7.204e-4
2.738e+3, -7.187e-4
2.739e+3, -7.196e-4
2.739e+3, -7.185e-4
2.740e+3, -7.176e-4
2.740e+3, -7.158e-4
2.740e+3, -7.147e-4
2.741e+3, -7.166e-4
2.741e+3, -7.147e-4
2.742e+3, -7.154e-4
2.742e+3, -7.145e-4
2.742e+3, -7.132e-4
2.743e+3, -7.121e-4
2.743e+3, -7.114e-4
2.744e+3, -7.117e-4
2.744e+3, -7.116e-4
2.744e+3, -7.115e-4
2.745e+3, -7.099e-4
2.745e+3, -7.092e-4
2.746e+3, -7.103e-4
2.746e+3, -7.094e-4
2.746e+3, -7.076e-4
2.747e+3, -7.064e-4
2.747e+3, -7.057e-4
2.748e+3, -7.048e-4
2.748e+3, -7.040e-4
2.748e+3, -7.051e-4
2.749e+3, -7.029e-4
2.749e+3, -7.039e-4
2.750e+3, -7.039e-4
2.750e+3, -7.024e-4
2.750e+3, -7.005e-4
2.751e+3, -7.016e-4
2.751e+3, -7.011e-4
2.752e+3, -6.995e-4
2.752e+3, -7.007e-4
2.752e+3, -7.005e-4
2.753e+3, -7.005e-4
2.753e+3, -6.996e-4
2.754e+3, -6.986e-4
2.754e+3, -6.974e-4
2.754e+3, -6.979e-4
2.755e+3, -6.964e-4
2.755e+3, -6.960e-4
2.756e+3, -6.954e-4
2.756e+3, -6.931e-4
2.756e+3, -6.936e-4
2.757e+3, -6.931e-4
2.757e+3, -6.942e-4
2.758e+3, -6.930e-4
2.758e+3, -6.911e-4
2.758e+3, -6.910e-4
2.759e+3, -6.889e-4
2.759e+3, -6.906e-4
2.760e+3, -6.897e-4
2.760e+3, -6.874e-4
2.760e+3, -6.861e-4
2.761e+3, -6.858e-4
2.761e+3, -6.843e-4
2.762e+3, -6.851e-4
2.762e+3, -6.890e-4
2.762e+3, -6.933e-4
2.763e+3, -7.072e-4
2.763e+3, -7.059e-4
2.764e+3, -7.062e-4
2.764e+3, -7.055e-4
2.764e+3, -7.038e-4
2.765e+3, -7.041e-4
2.765e+3, -7.036e-4
2.766e+3, -7.028e-4
2.766e+3, -7.018e-4
2.766e+3, -7.000e-4
2.767e+3, -7.020e-4
2.767e+3, -7.013e-4
2.768e+3, -6.995e-4
2.768e+3, -6.996e-4
2.768e+3, -6.994e-4
2.769e+3, -7.019e-4
2.769e+3, -7.009e-4
2.770e+3, -7.008e-4
2.770e+3, -7.037e-4
2.770e+3, -7.278e-4
2.771e+3, -7.241e-4
2.771e+3, -7.537e-4
2.772e+3, -7.525e-4
2.772e+3, -7.512e-4
2.772e+3, -7.514e-4
2.773e+3, -7.511e-4
2.773e+3, -7.512e-4
2.774e+3, -7.878e-4
2.774e+3, -7.791e-4
2.774e+3, -7.781e-4
2.775e+3, -7.765e-4
2.775e+3, -7.766e-4
2.776e+3, -7.747e-4
2.776e+3, -7.750e-4
2.776e+3, -7.740e-4
2.777e+3, -7.750e-4
2.777e+3, -7.728e-4
2.778e+3, -7.730e-4
2.778e+3, -7.721e-4
2.778e+3, -7.715e-4
2.779e+3, -7.704e-4
2.779e+3, -7.696e-4
2.780e+3, -7.709e-4
2.780e+3, -7.680e-4
2.780e+3, -7.680e-4
2.781e+3, -7.675e-4
2.781e+3, -7.665e-4
2.782e+3, -7.659e-4
2.782e+3, -7.668e-4
2.782e+3, -7.642e-4
2.783e+3, -7.636e-4
2.783e+3, -7.633e-4
2.784e+3, -7.627e-4
2.784e+3, -7.630e-4
2.784e+3, -7.619e-4
2.785e+3, -7.609e-4
2.785e+3, -7.606e-4
2.786e+3, -7.648e-4
2.786e+3, -7.746e-4
2.786e+3, -7.728e-4
2.787e+3, -7.723e-4
2.787e+3, -7.727e-4
2.788e+3, -7.710e-4
2.788e+3, -7.721e-4
2.788e+3, -7.703e-4
2.789e+3, -7.712e-4
2.789e+3, -7.711e-4
2.790e+3, -7.707e-4
2.790e+3, -7.712e-4
2.790e+3, -7.707e-4
2.791e+3, -7.701e-4
2.791e+3, -7.697e-4
2.792e+3, -7.686e-4
2.792e+3, -7.680e-4
2.792e+3, -7.705e-4
2.793e+3, -7.853e-4
2.793e+3, -7.842e-4
2.794e+3, -7.848e-4
2.794e+3, -7.843e-4
2.794e+3, -7.840e-4
2.795e+3, -7.827e-4
2.795e+3, -7.817e-4
2.796e+3, -7.821e-4
2.796e+3, -7.822e-4
2.796e+3, -7.818e-4
2.797e+3, -7.822e-4
2.797e+3, -7.803e-4
2.798e+3, -7.800e-4
2.798e+3, -7.804e-4
2.798e+3, -7.798e-4
2.799e+3, -7.821e-4
2.799e+3, -7.808e-4
2.800e+3, -7.785e-4
2.800e+3, -7.780e-4
2.800e+3, -7.805e-4
2.801e+3, -7.820e-4
2.801e+3, -7.798e-4
2.802e+3, -7.788e-4
2.802e+3, -7.777e-4
2.802e+3, -7.775e-4
2.803e+3, -7.756e-4
2.803e+3, -7.776e-4
2.804e+3, -7.774e-4
2.804e+3, -7.754e-4
2.804e+3, -7.772e-4
2.805e+3, -7.745e-4
2.805e+3, -7.735e-4
2.806e+3, -7.729e-4
2.806e+3, -7.736e-4
2.806e+3, -7.726e-4
2.807e+3, -7.722e-4
2.807e+3, -7.707e-4
2.808e+3, -7.702e-4
2.808e+3, -7.699e-4
2.808e+3, -7.706e-4
2.809e+3, -7.694e-4
2.809e+3, -7.692e-4
2.810e+3, -7.690e-4
2.810e+3, -7.670e-4
2.810e+3, -7.674e-4
2.811e+3, -7.660e-4
2.811e+3, -7.640e-4
2.812e+3, -7.642e-4
2.812e+3, -7.641e-4
2.812e+3, -7.644e-4
2.813e+3, -7.645e-4
2.813e+3, -7.623e-4
2.814e+3, -7.615e-4
2.814e+3, -7.618e-4
2.814e+3, -7.596e-4
2.815e+3, -7.605e-4
2.815e+3, -7.618e-4
2.816e+3, -7.599e-4
2.816e+3, -7.598e-4
2.816e+3, -7.569e-4
2.817e+3, -7.575e-4
2.817e+3, -7.559e-4
2.818e+3, -7.539e-4
2.818e+3, -7.545e-4
2.818e+3, -7.529e-4
2.819e+3, -7.543e-4
2.819e+3, -7.538e-4
2.820e+3, -7.513e-4
2.820e+3, -7.506e-4
2.820e+3, -7.520e-4
2.821e+3, -7.521e-4
2.821e+3, -7.504e-4
2.822e+3, -7.511e-4
2.822e+3, -7.513e-4
2.822e+3, -7.525e-4
2.823e+3, -7.513e-4
2.823e+3, -7.505e-4
2.824e+3, -7.515e-4
2.824e+3, -7.509e-4
2.824e+3, -7.505e-4
2.825e+3, -7.486e-4
2.825e+3, -7.498e-4
2.826e+3, -7.465e-4
2.826e+3, -7.479e-4
2.826e+3, -7.484e-4
2.827e+3, -7.475e-4
2.827e+3, -7.766e-4
2.828e+3, -7.740e-4
2.828e+3, -7.720e-4
2.828e+3, -7.729e-4
2.829e+3, -7.718e-4
2.829e+3, -7.716e-4
2.830e+3, -7.710e-4
2.830e+3, -7.711e-4
2.830e+3, -7.695e-4
2.831e+3, -7.680e-4
2.831e+3, -7.686e-4
2.832e+3, -7.701e-4
2.832e+3, -7.677e-4
2.832e+3, -7.675e-4
2.833e+3, -7.685e-4
2.833e+3, -7.706e-4
2.834e+3, -7.692e-4
2.834e+3, -7.699e-4
2.834e+3, -7.690e-4
2.835e+3, -7.700e-4
2.835e+3, -7.689e-4
2.836e+3, -7.679e-4
2.836e+3, -7.678e-4
2.836e+3, -7.692e-4
2.837e+3, -7.681e-4
2.837e+3, -7.663e-4
2.838e+3, -7.673e-4
2.838e+3, -7.660e-4
2.838e+3, -7.659e-4
2.839e+3, -7.652e-4
2.839e+3, -7.645e-4
2.840e+3, -7.637e-4
2.840e+3, -7.627e-4
2.840e+3, -7.616e-4
2.841e+3, -7.630e-4
2.841e+3, -7.613e-4
2.842e+3, -7.617e-4
2.842e+3, -7.614e-4
2.842e+3, -7.595e-4
2.843e+3, -7.594e-4
2.843e+3, -7.577e-4
2.844e+3, -7.589e-4
2.844e+3, -7.575e-4
2.844e+3, -7.585e-4
2.845e+3, -7.569e-4
2.845e+3, -7.559e-4
2.846e+3, -7.572e-4
2.846e+3, -7.565e-4
2.846e+3, -7.561e-4
2.847e+3, -7.539e-4
2.847e+3, -7.541e-4
2.848e+3, -7.531e-4
2.848e+3, -7.542e-4
2.848e+3, -7.528e-4
2.849e+3, -7.518e-4
2.849e+3, -7.499e-4
2.850e+3, -7.494e-4
2.850e+3, -7.498e-4
2.850e+3, -7.513e-4
2.851e+3, -7.505e-4
2.851e+3, -7.477e-4
2.852e+3, -7.475e-4
2.852e+3, -7.484e-4
2.852e+3, -7.478e-4
2.853e+3, -7.482e-4
2.853e+3, -7.467e-4
2.854e+3, -7.467e-4
2.854e+3, -7.461e-4
2.854e+3, -7.450e-4
2.855e+3, -7.436e-4
2.855e+3, -7.442e-4
2.856e+3, -7.426e-4
2.856e+3, -7.414e-4
2.856e+3, -7.401e-4
2.857e+3, -7.423e-4
2.857e+3, -7.411e-4
2.858e+3, -7.412e-4
2.858e+3, -7.401e-4
2.858e+3, -7.393e-4
2.859e+3, -7.378e-4
2.859e+3, -7.388e-4
2.860e+3, -7.368e-4
2.860e+3, -7.397e-4
2.860e+3, -7.374e-4
2.861e+3, -7.366e-4
2.861e+3, -7.348e-4
2.862e+3, -7.363e-4
2.862e+3, -7.356e-4
2.862e+3, -7.352e-4
2.863e+3, -7.344e-4
2.863e+3, -7.335e-4
2.864e+3, -7.312e-4
2.864e+3, -7.319e-4
2.864e+3, -7.333e-4
2.865e+3, -7.332e-4
2.865e+3, -7.320e-4
2.866e+3, -7.321e-4
2.866e+3, -7.327e-4
2.866e+3, -7.307e-4
2.867e+3, -7.301e-4
2.867e+3, -7.294e-4
2.868e+3, -7.288e-4
2.868e+3, -7.273e-4
2.868e+3, -7.282e-4
2.869e+3, -7.271e-4
2.869e+3, -7.257e-4
2.870e+3, -7.281e-4
2.870e+3, -7.272e-4
2.870e+3, -7.270e-4
2.871e+3, -7.263e-4
2.871e+3, -7.252e-4
2.872e+3, -7.248e-4
2.872e+3, -7.241e-4
2.872e+3, -7.224e-4
2.873e+3, -7.217e-4
2.873e+3, -7.219e-4
2.874e+3, -7.211e-4
2.874e+3, -7.201e-4
2.874e+3, -7.205e-4
2.875e+3, -7.198e-4
2.875e+3, -7.194e-4
2.876e+3, -7.203e-4
2.876e+3, -7.183e-4
2.876e+3, -7.169e-4
2.877e+3, -7.169e-4
2.877e+3, -7.168e-4
2.878e+3, -7.159e-4
2.878e+3, -7.158e-4
2.878e+3, -7.149e-4
2.879e+3, -7.138e-4
2.879e+3, -7.124e-4
2.880e+3, -7.130e-4
2.880e+3, -7.117e-4
2.880e+3, -7.117e-4
2.881e+3, -7.096e-4
2.881e+3, -7.105e-4
2.882e+3, -7.086e-4
2.882e+3, -7.092e-4
2.882e+3, -7.086e-4
2.883e+3, -7.067e-4
2.883e+3, -7.070e-4
2.884e+3, -7.063e-4
2.884e+3, -7.052e-4
2.884e+3, -7.078e-4
2.885e+3, -7.073e-4
2.885e+3, -7.059e-4
2.886e+3, -7.045e-4
2.886e+3, -7.069e-4
2.886e+3, -7.059e-4
2.887e+3, -7.048e-4
2.887e+3, -7.045e-4
2.888e+3, -7.029e-4
2.888e+3, -7.025e-4
2.888e+3, -7.004e-4
2.889e+3, -7.010e-4
2.889e+3, -7.030e-4
2.890e+3, -7.021e-4
2.890e+3, -7.025e-4
2.890e+3, -7.023e-4
2.891e+3, -7.006e-4
2.891e+3, -6.998e-4
2.892e+3, -6.990e-4
2.892e+3, -6.991e-4
2.892e+3, -6.982e-4
2.893e+3, -6.996e-4
2.893e+3, -6.983e-4
2.894e+3, -7.073e-4
2.894e+3, -7.087e-4
2.894e+3, -7.080e-4
2.895e+3, -7.069e-4
2.895e+3, -7.072e-4
2.896e+3, -7.056e-4
2.896e+3, -7.049e-4
2.896e+3, -7.770e-4
2.897e+3, -7.736e-4
2.897e+3, -7.735e-4
2.898e+3, -7.823e-4
2.898e+3, -7.825e-4
2.898e+3, -7.802e-4
2.899e+3, -7.795e-4
2.899e+3, -7.809e-4
2.900e+3, -7.788e-4
2.900e+3, -7.796e-4
2.900e+3, -7.788e-4
2.901e+3, -7.784e-4
2.901e+3, -7.778e-4
2.902e+3, -7.771e-4
2.902e+3, -7.770e-4
2.902e+3, -7.759e-4
2.903e+3, -7.789e-4
2.903e+3, -7.765e-4
2.904e+3, -7.775e-4
2.904e+3, -7.754e-4
2.904e+3, -7.768e-4
2.905e+3, -7.759e-4
2.905e+3, -7.751e-4
2.906e+3, -7.758e-4
2.906e+3, -7.747e-4
2.906e+3, -7.751e-4
2.907e+3, -7.742e-4
2.907e+3, -7.731e-4
2.908e+3, -7.719e-4
2.908e+3, -7.720e-4
2.908e+3, -7.724e-4
2.909e+3, -7.712e-4
2.909e+3, -7.708e-4
2.910e+3, -7.707e-4
2.910e+3, -7.706e-4
2.910e+3, -7.694e-4
2.911e+3, -7.676e-4
2.911e+3, -7.680e-4
2.912e+3, -7.680e-4
2.912e+3, -7.676e-4
2.912e+3, -7.678e-4
2.913e+3, -7.676e-4
2.913e+3, -7.665e-4
2.914e+3, -7.649e-4
2.914e+3, -7.661e-4
2.914e+3, -7.653e-4
2.915e+3, -7.641e-4
2.915e+3, -7.642e-4
2.916e+3, -7.631e-4
2.916e+3, -7.644e-4
2.916e+3, -7.628e-4
2.917e+3, -7.624e-4
2.917e+3, -7.607e-4
2.918e+3, -7.607e-4
2.918e+3, -7.604e-4
2.918e+3, -7.597e-4
2.919e+3, -7.597e-4
2.919e+3, -7.577e-4
2.920e+3, -7.576e-4
2.920e+3, -7.571e-4
2.920e+3, -7.570e-4
2.921e+3, -7.571e-4
2.921e+3, -7.553e-4
2.922e+3, -7.547e-4
2.922e+3, -7.528e-4
2.923e+3, -7.519e-4
2.923e+3, -7.546e-4
2.923e+3, -7.541e-4
2.924e+3, -7.561e-4
2.924e+3, -7.545e-4
2.925e+3, -7.534e-4
2.925e+3, -7.527e-4
2.925e+3, -7.527e-4
2.926e+3, -7.514e-4
2.926e+3, -7.518e-4
2.927e+3, -7.509e-4
2.927e+3, -7.500e-4
2.927e+3, -7.492e-4
2.928e+3, -7.484e-4
2.928e+3, -7.473e-4
2.929e+3, -7.474e-4
2.929e+3, -7.485e-4
2.929e+3, -7.463e-4
2.930e+3, -7.459e-4
2.930e+3, -7.453e-4
2.931e+3, -7.477e-4
2.931e+3, -7.467e-4
2.931e+3, -7.451e-4
2.932e+3, -7.448e-4
2.932e+3, -7.434e-4
2.933e+3, -7.432e-4
2.933e+3, -7.430e-4
2.933e+3, -7.413e-4
2.934e+3, -7.417e-4
2.934e+3, -7.413e-4
2.935e+3, -7.398e-4
2.935e+3, -7.389e-4
2.935e+3, -7.398e-4
2.936e+3, -7.381e-4
2.936e+3, -7.389e-4
2.937e+3, -7.377e-4
2.937e+3, -7.373e-4
2.937e+3, -7.366e-4
2.938e+3, -7.385e-4
2.938e+3, -7.374e-4
2.939e+3, -7.368e-4
2.939e+3, -7.348e-4
2.939e+3, -7.342e-4
2.940e+3, -7.341e-4
2.940e+3, -7.343e-4
2.941e+3, -7.340e-4
2.941e+3, -7.324e-4
2.941e+3, -7.312e-4
2.942e+3, -7.322e-4
2.942e+3, -7.300e-4
2.943e+3, -7.290e-4
2.943e+3, -7.274e-4
2.943e+3, -7.268e-4
2.944e+3, -7.257e-4
2.944e+3, -7.264e-4
2.945e+3, -7.279e-4
2.945e+3, -7.260e-4
2.945e+3, -7.248e-4
2.946e+3, -7.248e-4
2.946e+3, -7.240e-4
2.947e+3, -7.227e-4
2.947e+3, -7.212e-4
2.947e+3, -7.217e-4
2.948e+3, -7.346e-4
2.948e+3, -7.349e-4
2.949e+3, -7.333e-4
2.949e+3, -7.526e-4
2.949e+3, -7.596e-4
2.950e+3, -7.596e-4
2.950e+3, -7.587e-4
2.951e+3, -7.593e-4
2.951e+3, -7.608e-4
2.951e+3, -7.604e-4
2.952e+3, -7.601e-4
2.952e+3, -7.581e-4
2.953e+3, -7.580e-4
2.953e+3, -7.568e-4
2.953e+3, -7.583e-4
2.954e+3, -7.570e-4
2.954e+3, -7.549e-4
2.955e+3, -7.547e-4
2.955e+3, -7.546e-4
2.955e+3, -7.552e-4
2.956e+3, -7.550e-4
2.956e+3, -7.557e-4
2.957e+3, -7.542e-4
2.957e+3, -7.527e-4
2.957e+3, -7.534e-4
2.958e+3, -7.523e-4
2.958e+3, -7.514e-4
2.959e+3, -7.535e-4
2.959e+3, -7.514e-4
2.959e+3, -7.516e-4
2.960e+3, -7.528e-4
2.960e+3, -7.518e-4
2.961e+3, -7.509e-4
2.961e+3, -7.509e-4
2.961e+3, -7.490e-4
2.962e+3, -7.494e-4
2.962e+3, -7.483e-4
2.963e+3, -7.464e-4
2.963e+3, -7.499e-4
2.963e+3, -7.494e-4
2.964e+3, -7.498e-4
2.964e+3, -7.478e-4
2.965e+3, -7.463e-4
2.965e+3, -7.455e-4
2.965e+3, -7.448e-4
2.966e+3, -7.447e-4
2.966e+3, -7.439e-4
2.967e+3, -7.427e-4
2.967e+3, -7.419e-4
2.967e+3, -7.408e-4
2.968e+3, -7.399e-4
2.968e+3, -7.415e-4
2.969e+3, -7.423e-4
2.969e+3, -7.428e-4
2.969e+3, -7.424e-4
2.970e+3, -7.413e-4
2.970e+3, -7.403e-4
2.971e+3, -7.401e-4
2.971e+3, -7.394e-4
2.971e+3, -7.384e-4
2.972e+3, -7.374e-4
2.972e+3, -7.373e-4
2.973e+3, -7.373e-4
2.973e+3, -7.363e-4
2.973e+3, -7.361e-4
2.974e+3, -7.352e-4
2.974e+3, -7.355e-4
2.975e+3, -7.357e-4
2.975e+3, -7.346e-4
2.975e+3, -7.329e-4
2.976e+3, -7.341e-4
2.976e+3, -7.331e-4
2.977e+3, -7.330e-4
2.977e+3, -7.322e-4
2.977e+3, -7.319e-4
2.978e+3, -7.310e-4
2.978e+3, -7.287e-4
2.979e+3, -7.276e-4
2.979e+3, -7.286e-4
2.979e+3, -7.283e-4
2.980e+3, -7.273e-4
2.980e+3, -7.277e-4
2.981e+3, -7.273e-4
2.981e+3, -7.260e-4
2.981e+3, -7.253e-4
2.982e+3, -7.252e-4
2.982e+3, -7.259e-4
2.983e+3, -7.244e-4
2.983e+3, -7.251e-4
2.983e+3, -7.248e-4
2.984e+3, -7.246e-4
2.984e+3, -7.230e-4
2.985e+3, -7.212e-4
2.985e+3, -7.211e-4
2.985e+3, -7.226e-4
2.986e+3, -7.215e-4
2.986e+3, -7.218e-4
2.987e+3, -7.208e-4
2.987e+3, -7.214e-4
2.987e+3, -7.203e-4
2.988e+3, -7.198e-4
2.988e+3, -7.193e-4
2.989e+3, -7.177e-4
2.989e+3, -7.177e-4
2.989e+3, -7.160e-4
2.990e+3, -7.162e-4
2.990e+3, -7.161e-4
2.991e+3, -7.156e-4
2.991e+3, -7.159e-4
2.991e+3, -7.144e-4
2.992e+3, -7.148e-4
2.992e+3, -7.138e-4
2.993e+3, -7.122e-4
2.993e+3, -7.118e-4
2.993e+3, -7.107e-4
2.994e+3, -7.098e-4
2.994e+3, -7.094e-4
2.995e+3, -7.089e-4
2.995e+3, -7.091e-4
2.995e+3, -7.089e-4
2.996e+3, -7.086e-4
2.996e+3, -7.085e-4
2.997e+3, -7.079e-4
2.997e+3, -7.077e-4
2.997e+3, -7.077e-4
2.998e+3, -7.071e-4
2.998e+3, -7.065e-4
2.999e+3, -7.063e-4
2.999e+3, -7.052e-4
2.999e+3, -7.042e-4
3.000e+3, -7.025e-4
3.000e+3, -7.023e-4
3.001e+3, -7.017e-4
3.001e+3, -7.017e-4
3.001e+3, -7.002e-4
3.002e+3, -7.004e-4
3.002e+3, -6.990e-4
3.003e+3, -6.994e-4
3.003e+3, -6.977e-4
3.003e+3, -6.985e-4
3.004e+3, -6.989e-4
3.004e+3, -6.988e-4
3.005e+3, -6.986e-4
3.005e+3, -6.974e-4
3.005e+3, -6.968e-4
3.006e+3, -6.961e-4
3.006e+3, -6.945e-4
3.007e+3, -6.964e-4
3.007e+3, -6.956e-4
3.007e+3, -6.947e-4
3.008e+3, -6.937e-4
3.008e+3, -6.921e-4
3.009e+3, -6.920e-4
3.009e+3, -6.906e-4
3.009e+3, -6.898e-4
3.010e+3, -6.920e-4
3.010e+3, -6.920e-4
3.011e+3, -6.918e-4
3.011e+3, -6.901e-4
3.011e+3, -6.899e-4
3.012e+3, -6.889e-4
3.012e+3, -6.867e-4
3.013e+3, -7.007e-4
3.013e+3, -7.007e-4
3.013e+3, -6.990e-4
3.014e+3, -7.373e-4
3.014e+3, -7.333e-4
3.015e+3, -7.345e-4
3.015e+3, -7.352e-4
3.015e+3, -7.340e-4
3.016e+3, -7.331e-4
3.016e+3, -7.323e-4
3.017e+3, -7.304e-4
3.017e+3, -7.293e-4
3.017e+3, -7.320e-4
3.018e+3, -7.297e-4
3.018e+3, -7.279e-4
3.019e+3, -7.287e-4
3.019e+3, -7.275e-4
3.019e+3, -7.257e-4
3.020e+3, -7.246e-4
3.020e+3, -7.282e-4
3.021e+3, -7.283e-4
3.021e+3, -7.282e-4
3.021e+3, -7.260e-4
3.022e+3, -7.280e-4
3.022e+3, -7.273e-4
3.023e+3, -7.273e-4
3.023e+3, -7.261e-4
3.023e+3, -7.251e-4
3.024e+3, -7.237e-4
3.024e+3, -7.228e-4
3.025e+3, -7.229e-4
3.025e+3, -7.234e-4
3.025e+3, -7.228e-4
3.026e+3, -7.200e-4
3.026e+3, -7.271e-4
3.027e+3, -7.242e-4
3.027e+3, -7.248e-4
3.027e+3, -7.250e-4
3.028e+3, -7.249e-4
3.028e+3, -7.236e-4
3.029e+3, -7.224e-4
3.029e+3, -7.219e-4
3.029e+3, -7.222e-4
3.030e+3, -7.227e-4
3.030e+3, -7.211e-4
3.031e+3, -7.210e-4
3.031e+3, -7.204e-4
3.031e+3, -7.207e-4
3.032e+3, -7.205e-4
3.032e+3, -7.189e-4
3.033e+3, -7.190e-4
3.033e+3, -7.173e-4
3.033e+3, -7.166e-4
3.034e+3, -7.157e-4
3.034e+3, -7.151e-4
3.035e+3, -7.128e-4
3.035e+3, -7.159e-4
3.035e+3, -7.155e-4
3.036e+3, -7.157e-4
3.036e+3, -7.146e-4
3.037e+3, -7.143e-4
3.037e+3, -7.141e-4
3.037e+3, -7.128e-4
3.038e+3, -7.123e-4
3.038e+3, -7.121e-4
3.039e+3, -7.105e-4
3.039e+3, -7.112e-4
3.039e+3, -7.094e-4
3.040e+3, -7.087e-4
3.040e+3, -7.080e-4
3.041e+3, -7.069e-4
3.041e+3, -7.063e-4
3.041e+3, -7.070e-4
3.042e+3, -7.065e-4
3.042e+3, -7.092e-4
3.043e+3, -7.078e-4
3.043e+3, -7.070e-4
3.043e+3, -7.069e-4
3.044e+3, -7.057e-4
3.044e+3, -7.046e-4
3.045e+3, -7.035e-4
3.045e+3, -7.034e-4
3.045e+3, -7.044e-4
3.046e+3, -7.018e-4
3.046e+3, -7.010e-4
3.047e+3, -6.996e-4
3.047e+3, -7.017e-4
3.047e+3, -7.010e-4
3.048e+3, -6.998e-4
3.048e+3, -6.988e-4
3.049e+3, -6.970e-4
3.049e+3, -6.976e-4
3.049e+3, -7.004e-4
3.050e+3, -7.047e-4
3.050e+3, -7.041e-4
3.051e+3, -7.050e-4
3.051e+3, -7.071e-4
3.051e+3, -7.166e-4
3.052e+3, -7.166e-4
3.052e+3, -7.160e-4
3.053e+3, -7.156e-4
3.053e+3, -7.157e-4
3.053e+3, -7.150e-4
3.054e+3, -7.156e-4
3.054e+3, -7.164e-4
3.055e+3, -7.147e-4
3.055e+3, -7.144e-4
3.055e+3, -7.151e-4
3.056e+3, -7.128e-4
3.056e+3, -7.136e-4
3.057e+3, -7.131e-4
3.057e+3, -7.361e-4
3.057e+3, -7.472e-4
3.058e+3, -7.432e-4
3.058e+3, -7.419e-4
3.059e+3, -7.405e-4
3.059e+3, -7.394e-4
3.059e+3, -7.394e-4
3.060e+3, -7.395e-4
3.060e+3, -7.379e-4
3.061e+3, -7.362e-4
3.061e+3, -7.374e-4
3.061e+3, -7.362e-4
3.062e+3, -7.366e-4
3.062e+3, -7.356e-4
3.063e+3, -7.360e-4
3.063e+3, -7.357e-4
3.063e+3, -7.357e-4
3.064e+3, -7.340e-4
3.064e+3, -7.337e-4
3.065e+3, -7.356e-4
3.065e+3, -7.331e-4
3.065e+3, -7.328e-4
3.066e+3, -7.329e-4
3.066e+3, -7.302e-4
3.067e+3, -7.315e-4
3.067e+3, -7.286e-4
3.067e+3, -7.299e-4
3.068e+3, -7.305e-4
3.068e+3, -7.287e-4
3.069e+3, -7.288e-4
3.069e+3, -7.276e-4
3.069e+3, -7.283e-4
3.070e+3, -7.265e-4
3.070e+3, -7.278e-4
3.071e+3, -7.268e-4
3.071e+3, -7.252e-4
3.071e+3, -7.247e-4
3.072e+3, -7.232e-4
3.072e+3, -7.223e-4
3.073e+3, -7.254e-4
3.073e+3, -7.249e-4
3.073e+3, -7.231e-4
3.074e+3, -7.217e-4
3.074e+3, -7.218e-4
3.075e+3, -7.216e-4
3.075e+3, -7.214e-4
3.075e+3, -7.208e-4
3.076e+3, -7.193e-4
3.076e+3, -7.197e-4
3.077e+3, -7.183e-4
3.077e+3, -7.174e-4
3.077e+3, -7.162e-4
3.078e+3, -7.167e-4
3.078e+3, -7.151e-4
3.079e+3, -7.160e-4
3.079e+3, -7.166e-4
3.079e+3, -7.148e-4
3.080e+3, -7.145e-4
3.080e+3, -7.132e-4
3.081e+3, -7.130e-4
3.081e+3, -7.113e-4
3.081e+3, -7.116e-4
3.082e+3, -7.109e-4
3.082e+3, -7.094e-4
3.083e+3, -7.083e-4
3.083e+3, -7.079e-4
3.083e+3, -7.061e-4
3.084e+3, -7.084e-4
3.084e+3, -7.084e-4
3.085e+3, -7.080e-4
3.085e+3, -7.063e-4
3.085e+3, -7.077e-4
3.086e+3, -7.057e-4
3.086e+3, -7.049e-4
3.087e+3, -7.056e-4
3.087e+3, -7.048e-4
3.087e+3, -7.041e-4
3.088e+3, -7.027e-4
3.088e+3, -7.016e-4
3.089e+3, -7.006e-4
3.089e+3, -7.022e-4
3.089e+3, -7.068e-4
3.090e+3, -7.074e-4
3.090e+3, -7.056e-4
3.091e+3, -7.052e-4
3.091e+3, -7.317e-4
3.091e+3, -7.310e-4
3.092e+3, -7.281e-4
3.092e+3, -7.282e-4
3.093e+3, -7.268e-4
3.093e+3, -7.256e-4
3.093e+3, -7.256e-4
3.094e+3, -7.259e-4
3.094e+3, -7.258e-4
3.095e+3, -7.244e-4
3.095e+3, -7.242e-4
3.095e+3, -7.251e-4
3.096e+3, -7.244e-4
3.096e+3, -7.235e-4
3.097e+3, -7.245e-4
3.097e+3, -7.244e-4
3.097e+3, -7.240e-4
3.098e+3, -7.233e-4
3.098e+3, -7.223e-4
3.099e+3, -7.220e-4
3.099e+3, -7.212e-4
3.099e+3, -7.220e-4
3.100e+3, -7.218e-4
3.100e+3, -7.215e-4
3.101e+3, -7.209e-4
3.101e+3, -7.214e-4
3.101e+3, -7.194e-4
3.102e+3, -7.200e-4
3.102e+3, -7.183e-4
3.103e+3, -7.174e-4
3.103e+3, -7.177e-4
3.103e+3, -7.175e-4
3.104e+3, -7.160e-4
3.104e+3, -7.159e-4
3.105e+3, -7.158e-4
3.105e+3, -7.161e-4
3.105e+3, -7.144e-4
3.106e+3, -7.145e-4
3.106e+3, -7.135e-4
3.107e+3, -7.139e-4
3.107e+3, -7.124e-4
3.107e+3, -7.127e-4
3.108e+3, -7.115e-4
3.108e+3, -7.114e-4
3.109e+3, -7.106e-4
3.109e+3, -7.105e-4
3.109e+3, -7.107e-4
3.110e+3, -7.092e-4
3.110e+3, -7.079e-4
3.111e+3, -7.077e-4
3.111e+3, -7.077e-4
3.111e+3, -7.076e-4
3.112e+3, -7.067e-4
3.112e+3, -7.066e-4
3.113e+3, -7.052e-4
3.113e+3, -7.049e-4
3.113e+3, -7.050e-4
3.114e+3, -7.044e-4
3.114e+3, -7.037e-4
3.115e+3, -7.031e-4
3.115e+3, -7.029e-4
3.115e+3, -7.021e-4
3.116e+3, -7.009e-4
3.116e+3, -6.990e-4
3.117e+3, -7.001e-4
3.117e+3, -7.041e-4
3.117e+3, -7.025e-4
3.118e+3, -7.015e-4
3.118e+3, -7.000e-4
3.119e+3, -7.006e-4
3.119e+3, -7.013e-4
3.119e+3, -7.006e-4
3.120e+3, -6.995e-4
3.120e+3, -6.986e-4
3.121e+3, -6.983e-4
3.121e+3, -6.969e-4
3.121e+3, -6.958e-4
3.122e+3, -6.950e-4
3.122e+3, -6.953e-4
3.123e+3, -6.958e-4
3.123e+3, -6.955e-4
3.123e+3, -6.948e-4
3.124e+3, -6.941e-4
3.124e+3, -6.933e-4
3.125e+3, -6.925e-4
3.125e+3, -6.909e-4
3.125e+3, -6.891e-4
3.126e+3, -6.882e-4
3.126e+3, -6.861e-4
3.127e+3, -6.911e-4
3.127e+3, -6.912e-4
3.128e+3, -6.896e-4
3.128e+3, -6.889e-4
3.128e+3, -6.888e-4
3.129e+3, -6.871e-4
3.129e+3, -6.847e-4
3.130e+3, -6.844e-4
3.130e+3, -6.846e-4
3.130e+3, -6.846e-4
3.131e+3, -6.868e-4
3.131e+3, -6.862e-4
3.132e+3, -6.847e-4
3.132e+3, -6.834e-4
3.132e+3, -6.816e-4
3.133e+3, -6.855e-4
3.133e+3, -6.844e-4
3.134e+3, -6.833e-4
3.134e+3, -6.830e-4
3.134e+3, -6.817e-4
3.135e+3, -6.813e-4
3.135e+3, -6.809e-4
3.136e+3, -6.798e-4
3.136e+3, -6.805e-4
3.136e+3, -6.803e-4
3.137e+3, -6.788e-4
3.137e+3, -6.776e-4
3.138e+3, -6.783e-4
3.138e+3, -6.770e-4
3.138e+3, -6.764e-4
3.139e+3, -6.769e-4
3.139e+3, -6.753e-4
3.140e+3, -6.744e-4
3.140e+3, -6.747e-4
3.140e+3, -6.740e-4
3.141e+3, -6.730e-4
3.141e+3, -6.722e-4
3.142e+3, -6.728e-4
3.142e+3, -6.712e-4
3.142e+3, -6.714e-4
3.143e+3, -6.711e-4
3.143e+3, -6.702e-4
3.144e+3, -6.694e-4
3.144e+3, -6.692e-4
3.144e+3, -6.699e-4
3.145e+3, -6.691e-4
3.145e+3, -6.684e-4
3.146e+3, -6.682e-4
3.146e+3, -6.670e-4
3.146e+3, -6.669e-4
3.147e+3, -6.662e-4
3.147e+3, -6.669e-4
3.148e+3, -6.639e-4
3.148e+3, -6.642e-4
3.148e+3, -6.627e-4
3.149e+3, -6.744e-4
3.149e+3, -6.730e-4
3.150e+3, -6.723e-4
3.150e+3, -6.707e-4
3.150e+3, -6.701e-4
3.151e+3, -7.494e-4
3.151e+3, -7.514e-4
3.152e+3, -7.501e-4
3.152e+3, -7.489e-4
3.152e+3, -7.486e-4
3.153e+3, -7.469e-4
3.153e+3, -7.482e-4
3.154e+3, -7.466e-4
3.154e+3, -7.466e-4
3.154e+3, -7.450e-4
3.155e+3, -7.458e-4
3.155e+3, -7.451e-4
3.156e+3, -7.447e-4
3.156e+3, -7.439e-4
3.156e+3, -7.434e-4
3.157e+3, -7.438e-4
3.157e+3, -7.435e-4
3.158e+3, -7.426e-4
3.158e+3, -7.612e-4
3.158e+3, -7.816e-4
3.159e+3, -7.782e-4
3.159e+3, -7.768e-4
3.160e+3, -7.774e-4
3.160e+3, -7.761e-4
3.160e+3, -7.751e-4
3.161e+3, -7.744e-4
3.161e+3, -7.730e-4
3.162e+3, -7.745e-4
3.162e+3, -7.737e-4
3.162e+3, -7.733e-4
3.163e+3, -7.724e-4
3.163e+3, -7.713e-4
3.164e+3, -7.705e-4
3.164e+3, -7.699e-4
3.164e+3, -7.696e-4
3.165e+3, -7.697e-4
3.165e+3, -7.694e-4
3.166e+3, -7.688e-4
3.166e+3, -7.678e-4
3.166e+3, -7.653e-4
3.167e+3, -7.641e-4
3.167e+3, -7.647e-4
3.168e+3, -7.643e-4
3.168e+3, -7.628e-4
3.168e+3, -7.633e-4
3.169e+3, -7.638e-4
3.169e+3, -7.623e-4
3.170e+3, -7.631e-4
3.170e+3, -7.645e-4
3.170e+3, -7.640e-4
3.171e+3, -7.636e-4
3.171e+3, -7.619e-4
3.172e+3, -7.610e-4
3.172e+3, -7.616e-4
3.172e+3, -7.613e-4
3.173e+3, -7.623e-4
3.173e+3, -7.604e-4
3.174e+3, -7.592e-4
3.174e+3, -7.595e-4
3.174e+3, -7.581e-4
3.175e+3, -7.587e-4
3.175e+3, -7.566e-4
3.176e+3, -7.557e-4
3.176e+3, -7.550e-4
3.176e+3, -7.568e-4
3.177e+3, -7.541e-4
3.177e+3, -7.554e-4
3.178e+3, -7.535e-4
3.178e+3, -7.521e-4
3.178e+3, -7.519e-4
3.179e+3, -7.516e-4
3.179e+3, -7.510e-4
3.180e+3, -7.499e-4
3.180e+3, -7.493e-4
3.180e+3, -7.512e-4
3.181e+3, -7.499e-4
3.181e+3, -7.518e-4
3.182e+3, -7.516e-4
3.182e+3, -7.519e-4
3.182e+3, -7.495e-4
3.183e+3, -7.486e-4
3.183e+3, -7.523e-4
3.184e+3, -7.517e-4
3.184e+3, -7.512e-4
3.184e+3, -7.501e-4
3.185e+3, -7.494e-4
3.185e+3, -7.481e-4
3.186e+3, -7.504e-4
3.186e+3, -7.489e-4
3.186e+3, -7.489e-4
3.187e+3, -7.477e-4
3.187e+3, -7.468e-4
3.188e+3, -7.454e-4
3.188e+3, -7.470e-4
3.188e+3, -7.469e-4
3.189e+3, -7.453e-4
3.189e+3, -7.447e-4
3.190e+3, -7.434e-4
3.190e+3, -7.428e-4
3.190e+3, -7.419e-4
3.191e+3, -7.427e-4
3.191e+3, -7.417e-4
3.192e+3, -7.411e-4
3.192e+3, -7.408e-4
3.192e+3, -7.395e-4
3.193e+3, -7.376e-4
3.193e+3, -7.375e-4
3.194e+3, -7.382e-4
3.194e+3, -7.376e-4
3.194e+3, -7.381e-4
3.195e+3, -7.374e-4
3.195e+3, -7.359e-4
3.196e+3, -7.356e-4
3.196e+3, -7.343e-4
3.196e+3, -7.344e-4
3.197e+3, -7.335e-4
3.197e+3, -7.319e-4
3.198e+3, -7.298e-4
3.198e+3, -7.305e-4
3.198e+3, -7.321e-4
3.199e+3, -7.319e-4
3.199e+3, -7.316e-4
3.200e+3, -7.287e-4
3.200e+3, -7.286e-4
3.200e+3, -7.272e-4
3.201e+3, -7.298e-4
3.201e+3, -7.281e-4
3.202e+3, -7.286e-4
3.202e+3, -7.294e-4
3.202e+3, -7.273e-4
3.203e+3, -7.256e-4
3.203e+3, -7.271e-4
3.204e+3, -7.270e-4
3.204e+3, -7.269e-4
3.204e+3, -7.247e-4
3.205e+3, -7.255e-4
3.205e+3, -7.243e-4
3.206e+3, -7.224e-4
3.206e+3, -7.215e-4
3.206e+3, -7.229e-4
3.207e+3, -7.210e-4
3.207e+3, -7.212e-4
3.208e+3, -7.221e-4
3.208e+3, -7.205e-4
3.208e+3, -7.186e-4
3.209e+3, -7.207e-4
3.209e+3, -7.198e-4
3.210e+3, -7.190e-4
3.210e+3, -7.178e-4
3.210e+3, -7.179e-4
3.211e+3, -7.175e-4
3.211e+3, -7.174e-4
3.212e+3, -7.168e-4
3.212e+3, -7.151e-4
3.212e+3, -7.161e-4
3.213e+3, -7.155e-4
3.213e+3, -7.141e-4
3.214e+3, -7.149e-4
3.214e+3, -7.143e-4
3.214e+3, -7.138e-4
3.215e+3, -7.113e-4
3.215e+3, -7.104e-4
3.216e+3, -7.107e-4
3.216e+3, -7.157e-4
3.216e+3, -7.221e-4
3.217e+3, -7.213e-4
3.217e+3, -7.672e-4
3.218e+3, -7.607e-4
3.218e+3, -7.579e-4
3.218e+3, -7.572e-4
3.219e+3, -7.589e-4
3.219e+3, -7.572e-4
3.220e+3, -7.605e-4
3.220e+3, -7.595e-4
3.220e+3, -7.604e-4
3.221e+3, -7.600e-4
3.221e+3, -7.593e-4
3.222e+3, -7.590e-4
3.222e+3, -7.643e-4
3.222e+3, -7.725e-4
3.223e+3, -7.718e-4
3.223e+3, -7.720e-4
3.224e+3, -7.697e-4
3.224e+3, -7.679e-4
3.224e+3, -7.687e-4
3.225e+3, -7.680e-4
3.225e+3, -7.687e-4
3.226e+3, -7.690e-4
3.226e+3, -7.680e-4
3.226e+3, -7.685e-4
3.227e+3, -7.683e-4
3.227e+3, -7.653e-4
3.228e+3, -7.672e-4
3.228e+3, -7.642e-4
3.228e+3, -7.648e-4
3.229e+3, -7.631e-4
3.229e+3, -7.645e-4
3.230e+3, -7.641e-4
3.230e+3, -7.639e-4
3.230e+3, -7.636e-4
3.231e+3, -7.623e-4
3.231e+3, -7.615e-4
3.232e+3, -7.613e-4
3.232e+3, -7.594e-4
3.232e+3, -7.620e-4
3.233e+3, -7.601e-4
3.233e+3, -7.598e-4
3.234e+3, -7.596e-4
3.234e+3, -7.588e-4
3.234e+3, -7.559e-4
3.235e+3, -7.576e-4
3.235e+3, -7.571e-4
3.236e+3, -7.559e-4
3.236e+3, -7.573e-4
3.236e+3, -7.563e-4
3.237e+3, -7.566e-4
3.237e+3, -7.568e-4
3.238e+3, -7.545e-4
3.238e+3, -7.533e-4
3.238e+3, -7.539e-4
3.239e+3, -7.552e-4
3.239e+3, -7.536e-4
3.240e+3, -7.553e-4
3.240e+3, -7.533e-4
3.240e+3, -7.513e-4
3.241e+3, -7.505e-4
3.241e+3, -7.511e-4
3.242e+3, -7.503e-4
3.242e+3, -7.499e-4
3.242e+3, -7.501e-4
3.243e+3, -7.498e-4
3.243e+3, -7.480e-4
3.244e+3, -7.465e-4
3.244e+3, -7.468e-4
3.244e+3, -7.474e-4
3.245e+3, -7.459e-4
3.245e+3, -7.447e-4
3.246e+3, -7.454e-4
3.246e+3, -7.463e-4
3.246e+3, -7.441e-4
3.247e+3, -7.443e-4
3.247e+3, -7.418e-4
3.248e+3, -7.435e-4
3.248e+3, -7.421e-4
3.248e+3, -7.422e-4
3.249e+3, -7.414e-4
3.249e+3, -7.395e-4
3.250e+3, -7.382e-4
3.250e+3, -7.399e-4
3.250e+3, -7.388e-4
3.251e+3, -7.382e-4
3.251e+3, -7.374e-4
3.252e+3, -7.365e-4
3.252e+3, -7.377e-4
3.252e+3, -7.363e-4
3.253e+3, -7.347e-4
3.253e+3, -7.369e-4
3.254e+3, -7.346e-4
3.254e+3, -7.351e-4
3.254e+3, -7.360e-4
3.255e+3, -7.336e-4
3.255e+3, -7.334e-4
3.256e+3, -7.327e-4
3.256e+3, -7.315e-4
3.256e+3, -7.304e-4
3.257e+3, -7.314e-4
3.257e+3, -7.306e-4
3.258e+3, -7.305e-4
3.258e+3, -7.291e-4
3.258e+3, -7.300e-4
3.259e+3, -7.286e-4
3.259e+3, -7.283e-4
3.260e+3, -7.277e-4
3.260e+3, -7.257e-4
3.260e+3, -7.268e-4
3.261e+3, -7.258e-4
3.261e+3, -7.267e-4
3.262e+3, -7.251e-4
3.262e+3, -7.252e-4
3.262e+3, -7.244e-4
3.263e+3, -7.240e-4
3.263e+3, -7.238e-4
3.264e+3, -7.225e-4
3.264e+3, -7.249e-4
3.264e+3, -7.222e-4
3.265e+3, -7.197e-4
3.265e+3, -7.192e-4
3.266e+3, -7.195e-4
3.266e+3, -7.181e-4
3.266e+3, -7.168e-4
3.267e+3, -7.168e-4
3.267e+3, -7.182e-4
3.268e+3, -7.167e-4
3.268e+3, -7.165e-4
3.268e+3, -7.164e-4
3.269e+3, -7.142e-4
3.269e+3, -7.156e-4
3.270e+3, -7.168e-4
3.270e+3, -7.139e-4
3.270e+3, -7.119e-4
3.271e+3, -7.109e-4
3.271e+3, -7.119e-4
3.272e+3, -7.095e-4
3.272e+3, -7.110e-4
3.272e+3, -7.101e-4
3.273e+3, -7.099e-4
3.273e+3, -7.102e-4
3.274e+3, -7.099e-4
3.274e+3, -7.107e-4
3.274e+3, -7.085e-4
3.275e+3, -7.071e-4
3.275e+3, -7.053e-4
3.276e+3, -7.039e-4
3.276e+3, -7.062e-4
3.276e+3, -7.043e-4
3.277e+3, -7.031e-4
3.277e+3, -7.041e-4
3.278e+3, -7.030e-4
3.278e+3, -7.039e-4
3.278e+3, -7.413e-4
3.279e+3, -7.379e-4
3.279e+3, -7.846e-4
3.280e+3, -7.805e-4
3.280e+3, -7.916e-4
3.280e+3, -7.886e-4
3.281e+3, -7.909e-4
3.281e+3, -7.890e-4
3.282e+3, -7.892e-4
3.282e+3, -7.868e-4
3.282e+3, -7.864e-4
3.283e+3, -7.878e-4
3.283e+3, -7.851e-4
3.284e+3, -7.852e-4
3.284e+3, -7.840e-4
3.284e+3, -7.843e-4
3.285e+3, -7.828e-4
3.285e+3, -7.817e-4
3.286e+3, -7.801e-4
3.286e+3, -7.793e-4
3.286e+3, -7.792e-4
3.287e+3, -7.789e-4
3.287e+3, -7.779e-4
3.288e+3, -7.765e-4
3.288e+3, -7.741e-4
3.288e+3, -7.769e-4
3.289e+3, -7.749e-4
3.289e+3, -7.746e-4
3.290e+3, -7.729e-4
3.290e+3, -7.714e-4
3.290e+3, -7.705e-4
3.291e+3, -7.723e-4
3.291e+3, -7.714e-4
3.292e+3, -7.828e-4
3.292e+3, -7.788e-4
3.292e+3, -7.787e-4
3.293e+3, -7.784e-4
3.293e+3, -7.764e-4
3.294e+3, -7.760e-4
3.294e+3, -7.766e-4
3.294e+3, -7.761e-4
3.295e+3, -7.752e-4
3.295e+3, -7.761e-4
3.296e+3, -7.759e-4
3.296e+3, -7.755e-4
3.296e+3, -7.758e-4
3.297e+3, -7.743e-4
3.297e+3, -7.758e-4
3.298e+3, -7.735e-4
3.298e+3, -7.734e-4
3.298e+3, -7.721e-4
3.299e+3, -7.717e-4
3.299e+3, -7.722e-4
3.300e+3, -7.710e-4
3.300e+3, -7.720e-4
3.300e+3, -7.715e-4
3.301e+3, -7.686e-4
3.301e+3, -7.694e-4
3.302e+3, -7.685e-4
3.302e+3, -7.684e-4
3.302e+3, -7.683e-4
3.303e+3, -7.667e-4
3.303e+3, -7.663e-4
3.304e+3, -7.674e-4
3.304e+3, -7.667e-4
3.304e+3, -7.657e-4
3.305e+3, -7.641e-4
3.305e+3, -7.637e-4
3.306e+3, -7.635e-4
3.306e+3, -7.639e-4
3.306e+3, -7.652e-4
3.307e+3, -7.621e-4
3.307e+3, -7.634e-4
3.308e+3, -7.630e-4
3.308e+3, -7.619e-4
3.308e+3, -7.610e-4
3.309e+3, -7.602e-4
3.309e+3, -7.601e-4
3.310e+3, -7.584e-4
3.310e+3, -7.585e-4
3.310e+3, -7.586e-4
3.311e+3, -7.577e-4
3.311e+3, -7.577e-4
3.312e+3, -7.560e-4
3.312e+3, -7.547e-4
3.312e+3, -7.540e-4
3.313e+3, -7.531e-4
3.313e+3, -7.537e-4
3.314e+3, -7.518e-4
3.314e+3, -7.518e-4
3.314e+3, -7.515e-4
3.315e+3, -7.516e-4
3.315e+3, -7.501e-4
3.316e+3, -7.493e-4
3.316e+3, -7.494e-4
3.316e+3, -7.502e-4
3.317e+3, -7.481e-4
3.317e+3, -7.474e-4
3.318e+3, -7.501e-4
3.318e+3, -7.497e-4
3.318e+3, -7.534e-4
3.319e+3, -7.519e-4
3.319e+3, -7.507e-4
3.320e+3, -7.517e-4
3.320e+3, -7.521e-4
3.320e+3, -7.511e-4
3.321e+3, -7.519e-4
3.321e+3, -7.510e-4
3.322e+3, -7.500e-4
3.322e+3, -7.487e-4
3.322e+3, -7.491e-4
3.323e+3, -7.487e-4
3.323e+3, -7.466e-4
3.324e+3, -7.469e-4
3.324e+3, -7.464e-4
3.324e+3, -7.461e-4
3.325e+3, -7.452e-4
3.325e+3, -7.430e-4
3.326e+3, -7.420e-4
3.326e+3, -7.412e-4
3.326e+3, -7.417e-4
3.327e+3, -7.415e-4
3.327e+3, -7.398e-4
3.328e+3, -7.379e-4
3.328e+3, -7.364e-4
3.328e+3, -7.375e-4
3.329e+3, -7.365e-4
3.329e+3, -7.490e-4
3.330e+3, -7.454e-4
3.330e+3, -7.462e-4
3.330e+3, -7.462e-4
3.331e+3, -7.436e-4
3.331e+3, -7.454e-4
3.332e+3, -7.442e-4
3.332e+3, -7.433e-4
3.333e+3, -7.429e-4
3.333e+3, -7.437e-4
3.333e+3, -7.449e-4
3.334e+3, -7.437e-4
3.334e+3, -7.430e-4
3.335e+3, -7.431e-4
3.335e+3, -7.432e-4
3.335e+3, -7.427e-4
3.336e+3, -7.418e-4
3.336e+3, -7.413e-4
3.337e+3, -7.413e-4
3.337e+3, -7.400e-4
3.337e+3, -7.387e-4
3.338e+3, -7.384e-4
3.338e+3, -7.366e-4
3.339e+3, -7.363e-4
3.339e+3, -7.341e-4
3.339e+3, -7.338e-4
3.340e+3, -7.366e-4
3.340e+3, -7.348e-4
3.341e+3, -7.348e-4
3.341e+3, -7.340e-4
3.341e+3, -7.323e-4
3.342e+3, -7.324e-4
3.342e+3, -7.319e-4
3.343e+3, -7.303e-4
3.343e+3, -7.322e-4
3.343e+3, -7.299e-4
3.344e+3, -7.302e-4
3.344e+3, -7.300e-4
3.345e+3, -7.301e-4
3.345e+3, -7.299e-4
3.345e+3, -7.300e-4
3.346e+3, -7.298e-4
3.346e+3, -7.294e-4
3.347e+3, -7.287e-4
3.347e+3, -7.274e-4
3.347e+3, -7.264e-4
3.348e+3, -7.268e-4
3.348e+3, -7.260e-4
3.349e+3, -7.250e-4
3.349e+3, -7.258e-4
3.349e+3, -7.256e-4
3.350e+3, -7.263e-4
3.350e+3, -7.245e-4
3.351e+3, -7.249e-4
3.351e+3, -7.241e-4
3.351e+3, -7.237e-4
3.352e+3, -7.230e-4
3.352e+3, -7.216e-4
3.353e+3, -7.218e-4
3.353e+3, -7.209e-4
3.353e+3, -7.206e-4
3.354e+3, -7.204e-4
3.354e+3, -7.195e-4
3.355e+3, -7.181e-4
3.355e+3, -7.188e-4
3.355e+3, -7.179e-4
3.356e+3, -7.180e-4
3.356e+3, -7.223e-4
3.357e+3, -7.207e-4
3.357e+3, -7.185e-4
3.357e+3, -7.181e-4
3.358e+3, -7.702e-4
3.358e+3, -7.599e-4
3.359e+3, -7.576e-4
3.359e+3, -7.585e-4
3.359e+3, -7.573e-4
3.360e+3, -7.568e-4
3.360e+3, -7.552e-4
3.361e+3, -7.546e-4
3.361e+3, -7.546e-4
3.361e+3, -7.530e-4
3.362e+3, -7.544e-4
3.362e+3, -7.540e-4
3.363e+3, -7.527e-4
3.363e+3, -7.526e-4
3.363e+3, -7.510e-4
3.364e+3, -7.506e-4
3.364e+3, -7.496e-4
3.365e+3, -7.489e-4
3.365e+3, -7.484e-4
3.365e+3, -7.492e-4
3.366e+3, -7.495e-4
3.366e+3, -7.483e-4
3.367e+3, -7.487e-4
3.367e+3, -7.460e-4
3.367e+3, -7.444e-4
3.368e+3, -7.478e-4
3.368e+3, -7.467e-4
3.369e+3, -7.449e-4
3.369e+3, -7.473e-4
3.369e+3, -7.452e-4
3.370e+3, -7.461e-4
3.370e+3, -7.472e-4
3.371e+3, -7.471e-4
3.371e+3, -7.477e-4
3.371e+3, -7.486e-4
3.372e+3, -7.473e-4
3.372e+3, -7.466e-4
3.373e+3, -7.472e-4
3.373e+3, -7.460e-4
3.373e+3, -7.464e-4
3.374e+3, -7.456e-4
3.374e+3, -7.428e-4
3.375e+3, -7.410e-4
3.375e+3, -7.415e-4
3.375e+3, -7.436e-4
3.376e+3, -7.421e-4
3.376e+3, -7.417e-4
3.377e+3, -7.409e-4
3.377e+3, -7.405e-4
3.377e+3, -7.397e-4
3.378e+3, -7.392e-4
3.378e+3, -7.381e-4
3.379e+3, -7.370e-4
3.379e+3, -7.346e-4
3.379e+3, -7.352e-4
3.380e+3, -7.364e-4
3.380e+3, -7.350e-4
3.381e+3, -7.353e-4
3.381e+3, -7.357e-4
3.381e+3, -7.344e-4
3.382e+3, -7.324e-4
3.382e+3, -7.326e-4
3.383e+3, -7.309e-4
3.383e+3, -7.317e-4
3.383e+3, -7.331e-4
3.384e+3, -7.319e-4
3.384e+3, -7.314e-4
3.385e+3, -7.307e-4
3.385e+3, -7.297e-4
3.385e+3, -7.503e-4
3.386e+3, -7.480e-4
3.386e+3, -7.491e-4
3.387e+3, -7.487e-4
3.387e+3, -7.479e-4
3.387e+3, -7.474e-4
3.388e+3, -7.464e-4
3.388e+3, -7.470e-4
3.389e+3, -7.449e-4
3.389e+3, -7.456e-4
3.389e+3, -7.453e-4
3.390e+3, -7.464e-4
3.390e+3, -7.446e-4
3.391e+3, -7.447e-4
3.391e+3, -7.440e-4
3.391e+3, -7.433e-4
3.392e+3, -7.437e-4
3.392e+3, -7.438e-4
3.393e+3, -7.425e-4
3.393e+3, -7.413e-4
3.393e+3, -7.408e-4
3.394e+3, -7.395e-4
3.394e+3, -7.389e-4
3.395e+3, -7.388e-4
3.395e+3, -7.399e-4
3.395e+3, -7.390e-4
3.396e+3, -7.379e-4
3.396e+3, -7.394e-4
3.397e+3, -7.382e-4
3.397e+3, -7.382e-4
3.397e+3, -7.351e-4
3.398e+3, -7.354e-4
3.398e+3, -7.339e-4
3.399e+3, -7.368e-4
3.399e+3, -7.377e-4
3.399e+3, -7.350e-4
3.400e+3, -7.357e-4
3.400e+3, -7.341e-4
3.401e+3, -7.342e-4
3.401e+3, -7.333e-4
3.401e+3, -7.317e-4
3.402e+3, -7.319e-4
3.402e+3, -7.311e-4
3.403e+3, -7.313e-4
3.403e+3, -7.303e-4
3.403e+3, -7.304e-4
3.404e+3, -7.302e-4
3.404e+3, -7.286e-4
3.405e+3, -7.285e-4
3.405e+3, -7.282e-4
3.405e+3, -7.274e-4
3.406e+3, -7.280e-4
3.406e+3, -7.270e-4
3.407e+3, -7.256e-4
3.407e+3, -7.261e-4
3.407e+3, -7.248e-4
3.408e+3, -7.254e-4
3.408e+3, -7.247e-4
3.409e+3, -7.236e-4
3.409e+3, -7.260e-4
3.409e+3, -7.264e-4
3.410e+3, -7.251e-4
3.410e+3, -7.254e-4
3.411e+3, -7.243e-4
3.411e+3, -7.253e-4
3.411e+3, -7.234e-4
3.412e+3, -7.237e-4
3.412e+3, -7.223e-4
3.413e+3, -7.218e-4
3.413e+3, -7.216e-4
3.413e+3, -7.212e-4
3.414e+3, -7.203e-4
3.414e+3, -7.207e-4
3.415e+3, -7.204e-4
3.415e+3, -7.195e-4
3.415e+3, -7.173e-4
3.416e+3, -7.157e-4
3.416e+3, -7.222e-4
3.417e+3, -7.245e-4
3.417e+3, -7.249e-4
3.417e+3, -7.246e-4
3.418e+3, -7.686e-4
3.418e+3, -7.587e-4
3.419e+3, -7.585e-4
3.419e+3, -7.579e-4
3.419e+3, -7.564e-4
3.420e+3, -7.571e-4
3.420e+3, -7.571e-4
3.421e+3, -7.583e-4
3.421e+3, -7.565e-4
3.421e+3, -7.546e-4
3.422e+3, -7.544e-4
3.422e+3, -7.533e-4
3.423e+3, -7.554e-4
3.423e+3, -7.562e-4
3.423e+3, -7.557e-4
3.424e+3, -7.556e-4
3.424e+3, -7.547e-4
3.425e+3, -7.537e-4
3.425e+3, -7.541e-4
3.425e+3, -7.528e-4
3.426e+3, -7.507e-4
3.426e+3, -7.520e-4
3.427e+3, -7.515e-4
3.427e+3, -7.506e-4
3.427e+3, -7.515e-4
3.428e+3, -7.508e-4
3.428e+3, -7.494e-4
3.429e+3, -7.496e-4
3.429e+3, -7.481e-4
3.429e+3, -7.484e-4
3.430e+3, -7.502e-4
3.430e+3, -7.492e-4
3.431e+3, -7.473e-4
3.431e+3, -7.468e-4
3.431e+3, -7.473e-4
3.432e+3, -7.766e-4
3.432e+3, -7.744e-4
3.433e+3, -7.745e-4
3.433e+3, -7.732e-4
3.433e+3, -7.715e-4
3.434e+3, -7.714e-4
3.434e+3, -7.712e-4
3.435e+3, -7.702e-4
3.435e+3, -7.688e-4
3.435e+3, -7.690e-4
3.436e+3, -7.679e-4
3.436e+3, -7.693e-4
3.437e+3, -7.667e-4
3.437e+3, -7.671e-4
3.437e+3, -7.657e-4
3.438e+3, -7.643e-4
3.438e+3, -7.622e-4
3.439e+3, -7.623e-4
3.439e+3, -7.636e-4
3.439e+3, -7.648e-4
3.440e+3, -7.640e-4
3.440e+3, -7.639e-4
3.441e+3, -7.629e-4
3.441e+3, -7.642e-4
3.441e+3, -7.629e-4
3.442e+3, -7.608e-4
3.442e+3, -7.613e-4
3.443e+3, -7.622e-4
3.443e+3, -7.611e-4
3.443e+3, -7.593e-4
3.444e+3, -7.613e-4
3.444e+3, -7.603e-4
3.445e+3, -7.585e-4
3.445e+3, -7.576e-4
3.445e+3, -7.568e-4
3.446e+3, -7.570e-4
3.446e+3, -7.568e-4
3.447e+3, -7.557e-4
3.447e+3, -7.552e-4
3.447e+3, -7.550e-4
3.448e+3, -7.540e-4
3.448e+3, -7.532e-4
3.449e+3, -7.529e-4
3.449e+3, -7.528e-4
3.449e+3, -7.530e-4
3.450e+3, -7.521e-4
3.450e+3, -7.522e-4
3.451e+3, -7.493e-4
3.451e+3, -7.500e-4
3.451e+3, -7.514e-4
3.452e+3, -7.499e-4
3.452e+3, -7.499e-4
3.453e+3, -7.478e-4
3.453e+3, -7.468e-4
3.453e+3, -7.465e-4
3.454e+3, -7.463e-4
3.454e+3, -7.448e-4
3.455e+3, -7.435e-4
3.455e+3, -7.421e-4
3.455e+3, -7.446e-4
3.456e+3, -7.432e-4
3.456e+3, -7.422e-4
3.457e+3, -7.406e-4
3.457e+3, -7.411e-4
3.457e+3, -7.417e-4
3.458e+3, -7.419e-4
3.458e+3, -7.403e-4
3.459e+3, -7.393e-4
3.459e+3, -7.395e-4
3.459e+3, -7.378e-4
3.460e+3, -7.379e-4
3.460e+3, -7.365e-4
3.461e+3, -7.366e-4
3.461e+3, -7.360e-4
3.461e+3, -7.364e-4
3.462e+3, -7.349e-4
3.462e+3, -7.344e-4
3.463e+3, -7.327e-4
3.463e+3, -7.323e-4
3.463e+3, -7.322e-4
3.464e+3, -7.312e-4
3.464e+3, -7.321e-4
3.465e+3, -7.312e-4
3.465e+3, -7.301e-4
3.465e+3, -7.298e-4
3.466e+3, -7.291e-4
3.466e+3, -7.289e-4
3.467e+3, -7.283e-4
3.467e+3, -7.279e-4
3.467e+3, -7.274e-4
3.468e+3, -7.262e-4
3.468e+3, -7.249e-4
3.469e+3, -7.249e-4
3.469e+3, -7.260e-4
3.469e+3, -7.274e-4
3.470e+3, -7.267e-4
3.470e+3, -7.257e-4
3.471e+3, -7.240e-4
3.471e+3, -7.223e-4
3.471e+3, -7.246e-4
3.472e+3, -7.225e-4
3.472e+3, -7.232e-4
3.473e+3, -7.216e-4
3.473e+3, -7.208e-4
3.473e+3, -7.210e-4
3.474e+3, -7.200e-4
3.474e+3, -7.193e-4
3.475e+3, -7.173e-4
3.475e+3, -7.196e-4
3.475e+3, -7.180e-4
3.476e+3, -7.169e-4
3.476e+3, -7.161e-4
3.477e+3, -7.163e-4
3.477e+3, -7.154e-4
3.477e+3, -7.138e-4
3.478e+3, -7.148e-4
3.478e+3, -7.127e-4
3.479e+3, -7.134e-4
3.479e+3, -7.137e-4
3.479e+3, -7.543e-4
3.480e+3, -7.516e-4
3.480e+3, -7.493e-4
3.481e+3, -7.510e-4
3.481e+3, -7.500e-4
3.481e+3, -7.489e-4
3.482e+3, -7.479e-4
3.482e+3, -7.486e-4
3.483e+3, -7.479e-4
3.483e+3, -7.482e-4
3.483e+3, -7.471e-4
3.484e+3, -7.462e-4
3.484e+3, -7.468e-4
3.485e+3, -7.452e-4
3.485e+3, -7.437e-4
3.485e+3, -7.450e-4
3.486e+3, -7.444e-4
3.486e+3, -7.440e-4
3.487e+3, -7.428e-4
3.487e+3, -7.509e-4
3.487e+3, -7.518e-4
3.488e+3, -7.507e-4
3.488e+3, -7.513e-4
3.489e+3, -7.508e-4
3.489e+3, -7.491e-4
3.489e+3, -7.492e-4
3.490e+3, -7.490e-4
3.490e+3, -7.488e-4
3.491e+3, -7.480e-4
3.491e+3, -7.468e-4
3.491e+3, -7.463e-4
3.492e+3, -7.468e-4
3.492e+3, -7.466e-4
3.493e+3, -7.454e-4
3.493e+3, -7.442e-4
3.493e+3, -7.466e-4
3.494e+3, -7.445e-4
3.494e+3, -7.438e-4
3.495e+3, -7.423e-4
3.495e+3, -7.431e-4
3.495e+3, -7.433e-4
3.496e+3, -7.420e-4
3.496e+3, -7.414e-4
3.497e+3, -7.397e-4
3.497e+3, -7.405e-4
3.497e+3, -7.396e-4
3.498e+3, -7.403e-4
3.498e+3, -7.395e-4
3.499e+3, -7.378e-4
3.499e+3, -7.384e-4
3.499e+3, -7.387e-4
3.500e+3, -7.388e-4
3.500e+3, -7.377e-4
3.501e+3, -7.373e-4
3.501e+3, -7.364e-4
3.501e+3, -7.354e-4
3.502e+3, -7.355e-4
3.502e+3, -7.329e-4
3.503e+3, -7.338e-4
3.503e+3, -7.329e-4
3.503e+3, -7.314e-4
3.504e+3, -7.319e-4
3.504e+3, -7.308e-4
3.505e+3, -7.298e-4
3.505e+3, -7.293e-4
3.505e+3, -7.278e-4
3.506e+3, -7.282e-4
3.506e+3, -7.270e-4
3.507e+3, -7.270e-4
3.507e+3, -7.266e-4
3.507e+3, -7.269e-4
3.508e+3, -7.258e-4
3.508e+3, -7.254e-4
3.509e+3, -7.243e-4
3.509e+3, -7.235e-4
3.509e+3, -7.222e-4
3.510e+3, -7.223e-4
3.510e+3, -7.225e-4
3.511e+3, -7.212e-4
3.511e+3, -7.207e-4
3.511e+3, -7.195e-4
3.512e+3, -7.191e-4
3.512e+3, -7.192e-4
3.513e+3, -7.198e-4
3.513e+3, -7.198e-4
3.513e+3, -7.180e-4
3.514e+3, -7.182e-4
3.514e+3, -7.174e-4
3.515e+3, -7.164e-4
3.515e+3, -7.167e-4
3.515e+3, -7.169e-4
3.516e+3, -7.146e-4
3.516e+3, -7.151e-4
3.517e+3, -7.146e-4
3.517e+3, -7.126e-4
3.517e+3, -7.118e-4
3.518e+3, -7.105e-4
3.518e+3, -7.140e-4
3.519e+3, -7.130e-4
3.519e+3, -7.127e-4
3.519e+3, -7.116e-4
3.520e+3, -7.103e-4
3.520e+3, -7.103e-4
3.521e+3, -7.087e-4
3.521e+3, -7.097e-4
3.521e+3, -7.079e-4
3.522e+3, -7.080e-4
3.522e+3, -7.082e-4
3.523e+3, -7.074e-4
3.523e+3, -7.079e-4
3.523e+3, -7.065e-4
3.524e+3, -7.064e-4
3.524e+3, -7.054e-4
3.525e+3, -7.040e-4
3.525e+3, -7.038e-4
3.525e+3, -7.039e-4
3.526e+3, -7.020e-4
3.526e+3, -7.026e-4
3.527e+3, -6.998e-4
3.527e+3, -7.006e-4
3.527e+3, -6.997e-4
3.528e+3, -6.991e-4
3.528e+3, -6.998e-4
3.529e+3, -6.985e-4
3.529e+3, -6.987e-4
3.529e+3, -6.976e-4
3.530e+3, -6.969e-4
3.530e+3, -6.960e-4
3.531e+3, -6.949e-4
3.531e+3, -6.957e-4
3.531e+3, -6.956e-4
3.532e+3, -6.949e-4
3.532e+3, -6.937e-4
3.533e+3, -6.931e-4
3.533e+3, -6.929e-4
3.533e+3, -6.928e-4
3.534e+3, -6.911e-4
3.534e+3, -6.899e-4
3.535e+3, -6.906e-4
3.535e+3, -6.898e-4
3.535e+3, -6.896e-4
3.536e+3, -6.897e-4
3.536e+3, -6.884e-4
3.537e+3, -6.875e-4
3.537e+3, -6.873e-4
3.538e+3, -6.868e-4
3.538e+3, -6.995e-4
3.538e+3, -6.953e-4
3.539e+3, -6.952e-4
3.539e+3, -6.949e-4
3.540e+3, -6.933e-4
3.540e+3, -7.690e-4
3.540e+3, -7.590e-4
3.541e+3, -7.577e-4
3.541e+3, -7.615e-4
3.542e+3, -7.606e-4
3.542e+3, -7.598e-4
3.542e+3, -7.600e-4
3.543e+3, -7.600e-4
3.543e+3, -7.596e-4
3.544e+3, -7.597e-4
3.544e+3, -7.585e-4
3.544e+3, -7.593e-4
3.545e+3, -7.577e-4
3.545e+3, -7.574e-4
3.546e+3, -7.562e-4
3.546e+3, -7.571e-4
3.546e+3, -7.566e-4
3.547e+3, -7.561e-4
3.547e+3, -7.554e-4
3.548e+3, -7.538e-4
3.548e+3, -7.540e-4
3.548e+3, -7.541e-4
3.549e+3, -7.529e-4
3.549e+3, -7.540e-4
3.550e+3, -7.520e-4
3.550e+3, -7.524e-4
3.550e+3, -7.515e-4
3.551e+3, -7.516e-4
3.551e+3, -7.519e-4
3.552e+3, -7.506e-4
3.552e+3, -7.501e-4
3.552e+3, -7.492e-4
3.553e+3, -7.481e-4
3.553e+3, -7.486e-4
3.554e+3, -7.472e-4
3.554e+3, -7.467e-4
3.554e+3, -7.467e-4
3.555e+3, -7.454e-4
3.555e+3, -7.456e-4
3.556e+3, -7.447e-4
3.556e+3, -7.446e-4
3.556e+3, -7.439e-4
3.557e+3, -7.442e-4
3.557e+3, -7.439e-4
3.558e+3, -7.429e-4
3.558e+3, -7.420e-4
3.558e+3, -7.411e-4
3.559e+3, -7.405e-4
3.559e+3, -7.405e-4
3.560e+3, -7.401e-4
3.560e+3, -7.399e-4
3.560e+3, -7.385e-4
3.561e+3, -7.386e-4
3.561e+3, -7.372e-4
3.562e+3, -7.373e-4
3.562e+3, -7.365e-4
3.562e+3, -7.354e-4
3.563e+3, -7.342e-4
3.563e+3, -7.345e-4
3.564e+3, -7.337e-4
3.564e+3, -7.330e-4
3.564e+3, -7.333e-4
3.565e+3, -7.323e-4
3.565e+3, -7.314e-4
3.566e+3, -7.321e-4
3.566e+3, -7.315e-4
3.566e+3, -7.311e-4
3.567e+3, -7.299e-4
3.567e+3, -7.279e-4
3.568e+3, -7.287e-4
3.568e+3, -7.270e-4
3.568e+3, -7.273e-4
3.569e+3, -7.275e-4
3.569e+3, -7.269e-4
3.570e+3, -7.265e-4
3.570e+3, -7.254e-4
3.570e+3, -7.249e-4
3.571e+3, -7.239e-4
3.571e+3, -7.234e-4
3.572e+3, -7.224e-4
3.572e+3, -7.213e-4
3.572e+3, -7.216e-4
3.573e+3, -7.225e-4
3.573e+3, -7.219e-4
3.574e+3, -7.223e-4
3.574e+3, -7.218e-4
3.574e+3, -7.212e-4
3.575e+3, -7.199e-4
3.575e+3, -7.199e-4
3.576e+3, -7.185e-4
3.576e+3, -7.192e-4
3.576e+3, -7.188e-4
3.577e+3, -7.184e-4
3.577e+3, -7.170e-4
3.578e+3, -7.162e-4
3.578e+3, -7.154e-4
3.578e+3, -7.132e-4
3.579e+3, -7.133e-4
3.579e+3, -7.132e-4
3.580e+3, -7.133e-4
3.580e+3, -7.116e-4
3.580e+3, -7.111e-4
3.581e+3, -7.109e-4
3.581e+3, -7.097e-4
3.582e+3, -7.079e-4
3.582e+3, -7.079e-4
3.582e+3, -7.085e-4
3.583e+3, -7.082e-4
3.583e+3, -7.069e-4
3.584e+3, -7.077e-4
3.584e+3, -7.070e-4
3.584e+3, -7.056e-4
3.585e+3, -7.050e-4
3.585e+3, -7.047e-4
3.586e+3, -7.028e-4
3.586e+3, -7.030e-4
3.586e+3, -7.038e-4
3.587e+3, -7.170e-4
3.587e+3, -7.143e-4
3.588e+3, -7.120e-4
3.588e+3, -7.124e-4
3.588e+3, -7.117e-4
3.589e+3, -7.116e-4
3.589e+3, -7.113e-4
3.590e+3, -7.122e-4
3.590e+3, -7.106e-4
3.590e+3, -7.088e-4
3.591e+3, -7.099e-4
3.591e+3, -7.083e-4
3.592e+3, -7.074e-4
3.592e+3, -7.063e-4
3.592e+3, -7.049e-4
3.593e+3, -7.056e-4
3.593e+3, -7.042e-4
3.594e+3, -7.030e-4
3.594e+3, -7.042e-4
3.594e+3, -7.036e-4
3.595e+3, -7.026e-4
3.595e+3, -7.022e-4
3.596e+3, -7.011e-4
3.596e+3, -7.004e-4
3.596e+3, -6.994e-4
3.597e+3, -6.999e-4
3.597e+3, -6.993e-4
3.598e+3, -6.985e-4
3.598e+3, -6.978e-4
3.598e+3, -6.971e-4
3.599e+3, -6.956e-4
3.599e+3, -6.945e-4
3.600e+3, -6.933e-4
3.600e+3, -7.058e-4
3.600e+3, -7.072e-4
3.601e+3, -7.047e-4
3.601e+3, -7.023e-4
3.602e+3, -7.937e-4
3.602e+3, -7.833e-4
3.602e+3, -7.827e-4
3.603e+3, -7.817e-4
3.603e+3, -7.817e-4
3.604e+3, -7.804e-4
3.604e+3, -7.787e-4
3.604e+3, -7.779e-4
3.605e+3, -7.780e-4
3.605e+3, -7.761e-4
3.606e+3, -7.762e-4
3.606e+3, -7.802e-4
3.606e+3, -7.784e-4
3.607e+3, -7.786e-4
3.607e+3, -7.769e-4
3.608e+3, -7.744e-4
3.608e+3, -7.752e-4
3.608e+3, -7.744e-4
3.609e+3, -7.739e-4
3.609e+3, -7.736e-4
3.610e+3, -7.730e-4
3.610e+3, -7.712e-4
3.610e+3, -7.706e-4
3.611e+3, -7.705e-4
3.611e+3, -7.711e-4
3.612e+3, -7.705e-4
3.612e+3, -7.683e-4
3.612e+3, -7.682e-4
3.613e+3, -7.681e-4
3.613e+3, -7.677e-4
3.614e+3, -7.665e-4
3.614e+3, -7.666e-4
3.614e+3, -7.675e-4
3.615e+3, -7.671e-4
3.615e+3, -7.656e-4
3.616e+3, -7.644e-4
3.616e+3, -7.753e-4
3.616e+3, -7.736e-4
3.617e+3, -7.710e-4
3.617e+3, -7.727e-4
3.618e+3, -7.712e-4
3.618e+3, -7.716e-4
3.618e+3, -7.708e-4
3.619e+3, -7.698e-4
3.619e+3, -7.700e-4
3.620e+3, -7.678e-4
3.620e+3, -7.696e-4
3.620e+3, -7.685e-4
3.621e+3, -7.682e-4
3.621e+3, -7.660e-4
3.622e+3, -7.662e-4
3.622e+3, -7.669e-4
3.622e+3, -7.652e-4
3.623e+3, -7.639e-4
3.623e+3, -7.634e-4
3.624e+3, -7.639e-4
3.624e+3, -7.631e-4
3.624e+3, -7.606e-4
3.625e+3, -7.616e-4
3.625e+3, -7.602e-4
3.626e+3, -7.620e-4
3.626e+3, -7.598e-4
3.626e+3, -7.586e-4
3.627e+3, -7.610e-4
3.627e+3, -7.595e-4
3.628e+3, -7.597e-4
3.628e+3, -7.575e-4
3.628e+3, -7.573e-4
3.629e+3, -7.560e-4
3.629e+3, -7.550e-4
3.630e+3, -7.537e-4
3.630e+3, -7.578e-4
3.630e+3, -7.559e-4
3.631e+3, -7.548e-4
3.631e+3, -7.547e-4
3.632e+3, -7.534e-4
3.632e+3, -7.543e-4
3.632e+3, -7.536e-4
3.633e+3, -7.515e-4
3.633e+3, -7.542e-4
3.634e+3, -7.525e-4
3.634e+3, -7.521e-4
3.634e+3, -7.511e-4
3.635e+3, -7.513e-4
3.635e+3, -7.508e-4
3.636e+3, -7.503e-4
3.636e+3, -7.491e-4
3.636e+3, -7.479e-4
3.637e+3, -7.478e-4
3.637e+3, -7.490e-4
3.638e+3, -7.463e-4
3.638e+3, -7.460e-4
3.638e+3, -7.447e-4
3.639e+3, -7.467e-4
3.639e+3, -7.461e-4
3.640e+3, -7.443e-4
3.640e+3, -7.432e-4
3.640e+3, -7.449e-4
3.641e+3, -7.442e-4
3.641e+3, -7.433e-4
3.642e+3, -7.415e-4
3.642e+3, -7.421e-4
3.642e+3, -7.424e-4
3.643e+3, -7.402e-4
3.643e+3, -7.399e-4
3.644e+3, -7.412e-4
3.644e+3, -7.392e-4
3.644e+3, -7.378e-4
3.645e+3, -7.368e-4
3.645e+3, -7.353e-4
3.646e+3, -7.365e-4
3.646e+3, -7.356e-4
3.646e+3, -7.341e-4
3.647e+3, -7.348e-4
3.647e+3, -7.331e-4
3.648e+3, -7.325e-4
3.648e+3, -7.345e-4
3.648e+3, -7.293e-4
3.649e+3, -7.321e-4
3.649e+3, -7.335e-4
3.650e+3, -7.316e-4
3.650e+3, -7.318e-4
3.650e+3, -7.317e-4
3.651e+3, -7.303e-4
3.651e+3, -7.304e-4
3.652e+3, -7.300e-4
3.652e+3, -7.281e-4
3.652e+3, -7.275e-4
3.653e+3, -7.305e-4
3.653e+3, -7.296e-4
3.654e+3, -7.280e-4
3.654e+3, -7.268e-4
3.654e+3, -7.281e-4
3.655e+3, -7.253e-4
3.655e+3, -7.258e-4
3.656e+3, -7.258e-4
3.656e+3, -7.242e-4
3.656e+3, -7.240e-4
3.657e+3, -7.232e-4
3.657e+3, -7.219e-4
3.658e+3, -7.240e-4
3.658e+3, -7.220e-4
3.658e+3, -7.191e-4
3.659e+3, -7.209e-4
3.659e+3, -7.211e-4
3.660e+3, -7.207e-4
3.660e+3, -7.202e-4
3.660e+3, -7.190e-4
3.661e+3, -7.771e-4
3.661e+3, -7.749e-4
3.662e+3, -7.747e-4
3.662e+3, -7.743e-4
3.662e+3, -7.721e-4
3.663e+3, -7.718e-4
3.663e+3, -7.730e-4
3.664e+3, -7.710e-4
3.664e+3, -7.715e-4
3.664e+3, -7.689e-4
3.665e+3, -7.711e-4
3.665e+3, -7.703e-4
3.666e+3, -7.696e-4
3.666e+3, -7.685e-4
3.666e+3, -7.676e-4
3.667e+3, -7.670e-4
3.667e+3, -7.679e-4
3.668e+3, -7.655e-4
3.668e+3, -7.664e-4
3.668e+3, -7.664e-4
3.669e+3, -7.666e-4
3.669e+3, -7.672e-4
3.670e+3, -7.650e-4
3.670e+3, -7.656e-4
3.670e+3, -7.632e-4
3.671e+3, -7.645e-4
3.671e+3, -7.663e-4
3.672e+3, -7.642e-4
3.672e+3, -7.631e-4
3.672e+3, -7.626e-4
3.673e+3, -7.632e-4
3.673e+3, -7.601e-4
3.674e+3, -7.616e-4
3.674e+3, -7.618e-4
3.674e+3, -7.599e-4
3.675e+3, -7.586e-4
3.675e+3, -7.615e-4
3.676e+3, -7.589e-4
3.676e+3, -7.579e-4
3.676e+3, -7.619e-4
3.677e+3, -7.598e-4
3.677e+3, -7.592e-4
3.678e+3, -7.604e-4
3.678e+3, -7.586e-4
3.678e+3, -7.571e-4
3.679e+3, -7.563e-4
3.679e+3, -7.573e-4
3.680e+3, -7.559e-4
3.680e+3, -7.552e-4
3.680e+3, -7.548e-4
3.681e+3, -7.551e-4
3.681e+3, -7.539e-4
3.682e+3, -7.529e-4
3.682e+3, -7.522e-4
3.682e+3, -7.511e-4
3.683e+3, -7.522e-4
3.683e+3, -7.506e-4
3.684e+3, -7.525e-4
3.684e+3, -7.509e-4
3.684e+3, -7.539e-4
3.685e+3, -7.510e-4
3.685e+3, -7.505e-4
3.686e+3, -7.500e-4
3.686e+3, -7.509e-4
3.686e+3, -7.489e-4
3.687e+3, -7.479e-4
3.687e+3, -7.478e-4
3.688e+3, -7.469e-4
3.688e+3, -7.474e-4
3.688e+3, -7.454e-4
3.689e+3, -7.453e-4
3.689e+3, -7.460e-4
3.690e+3, -7.438e-4
3.690e+3, -7.434e-4
3.690e+3, -7.439e-4
3.691e+3, -7.428e-4
3.691e+3, -7.421e-4
3.692e+3, -7.448e-4
3.692e+3, -7.437e-4
3.692e+3, -7.457e-4
3.693e+3, -7.442e-4
3.693e+3, -7.426e-4
3.694e+3, -7.433e-4
3.694e+3, -7.433e-4
3.694e+3, -7.432e-4
3.695e+3, -7.425e-4
3.695e+3, -7.404e-4
3.696e+3, -7.427e-4
3.696e+3, -7.405e-4
3.696e+3, -7.399e-4
3.697e+3, -7.396e-4
3.697e+3, -7.384e-4
3.698e+3, -7.396e-4
3.698e+3, -7.382e-4
3.698e+3, -7.398e-4
3.699e+3, -7.380e-4
3.699e+3, -7.378e-4
3.700e+3, -7.382e-4
3.700e+3, -7.374e-4
3.700e+3, -7.362e-4
3.701e+3, -7.370e-4
3.701e+3, -7.349e-4
3.702e+3, -7.356e-4
3.702e+3, -7.354e-4
3.702e+3, -7.336e-4
3.703e+3, -7.344e-4
3.703e+3, -7.336e-4
3.704e+3, -7.322e-4
3.704e+3, -7.328e-4
3.704e+3, -7.321e-4
3.705e+3, -7.320e-4
3.705e+3, -7.315e-4
3.706e+3, -7.318e-4
3.706e+3, -7.317e-4
3.706e+3, -7.330e-4
3.707e+3, -7.333e-4
3.707e+3, -7.323e-4
3.708e+3, -7.328e-4
3.708e+3, -7.310e-4
3.708e+3, -7.311e-4
3.709e+3, -7.311e-4
3.709e+3, -7.306e-4
3.710e+3, -7.312e-4
3.710e+3, -7.296e-4
3.710e+3, -7.283e-4
3.711e+3, -7.279e-4
3.711e+3, -7.292e-4
3.712e+3, -7.283e-4
3.712e+3, -7.274e-4
3.712e+3, -7.281e-4
3.713e+3, -7.277e-4
3.713e+3, -7.268e-4
3.714e+3, -7.283e-4
3.714e+3, -7.279e-4
3.714e+3, -7.272e-4
3.715e+3, -7.284e-4
3.715e+3, -7.264e-4
3.716e+3, -7.265e-4
3.716e+3, -7.259e-4
3.716e+3, -7.248e-4
3.717e+3, -7.237e-4
3.717e+3, -7.252e-4
3.718e+3, -7.234e-4
3.718e+3, -7.229e-4
3.718e+3, -7.219e-4
3.719e+3, -7.214e-4
3.719e+3, -7.209e-4
3.720e+3, -7.224e-4
3.720e+3, -7.197e-4
3.720e+3, -7.195e-4
3.721e+3, -7.170e-4
3.721e+3, -7.187e-4
3.722e+3, -7.175e-4
3.722e+3, -7.166e-4
3.722e+3, -7.157e-4
3.723e+3, -7.145e-4
3.723e+3, -7.156e-4
3.724e+3, -7.167e-4
3.724e+3, -7.165e-4
3.724e+3, -7.186e-4
3.725e+3, -7.168e-4
3.725e+3, -7.159e-4
3.726e+3, -7.151e-4
3.726e+3, -7.143e-4
3.726e+3, -7.146e-4
3.727e+3, -7.134e-4
3.727e+3, -7.136e-4
3.728e+3, -7.142e-4
3.728e+3, -7.140e-4
3.728e+3, -7.125e-4
3.729e+3, -7.152e-4
3.729e+3, -7.130e-4
3.730e+3, -7.122e-4
3.730e+3, -7.123e-4
3.730e+3, -7.133e-4
3.731e+3, -7.116e-4
3.731e+3, -7.108e-4
3.732e+3, -7.123e-4
3.732e+3, -7.096e-4
3.732e+3, -7.092e-4
3.733e+3, -7.095e-4
3.733e+3, -7.083e-4
3.734e+3, -7.082e-4
3.734e+3, -7.123e-4
3.734e+3, -7.104e-4
3.735e+3, -7.104e-4
3.735e+3, -7.100e-4
3.736e+3, -7.107e-4
3.736e+3, -7.077e-4
3.736e+3, -7.083e-4
3.737e+3, -7.058e-4
3.737e+3, -7.069e-4
3.738e+3, -7.054e-4
3.738e+3, -7.041e-4
3.738e+3, -7.047e-4
3.739e+3, -7.035e-4
3.739e+3, -7.035e-4
3.740e+3, -7.030e-4
3.740e+3, -7.053e-4
3.740e+3, -7.047e-4
3.741e+3, -7.033e-4
3.741e+3, -7.039e-4
3.742e+3, -7.042e-4
3.742e+3, -7.035e-4
3.743e+3, -7.025e-4
3.743e+3, -7.015e-4
3.743e+3, -7.024e-4
3.744e+3, -7.017e-4
3.744e+3, -7.014e-4
3.745e+3, -7.003e-4
3.745e+3, -6.991e-4
3.745e+3, -6.997e-4
3.746e+3, -6.988e-4
3.746e+3, -6.980e-4
3.747e+3, -6.987e-4
3.747e+3, -6.975e-4
3.747e+3, -6.981e-4
3.748e+3, -6.973e-4
3.748e+3, -6.961e-4
3.749e+3, -6.951e-4
3.749e+3, -6.960e-4
3.749e+3, -6.962e-4
3.750e+3, -6.954e-4
3.750e+3, -6.930e-4
3.751e+3, -6.954e-4
3.751e+3, -6.944e-4
3.751e+3, -6.940e-4
3.752e+3, -6.946e-4
3.752e+3, -6.936e-4
3.753e+3, -6.924e-4
3.753e+3, -6.933e-4
3.753e+3, -6.921e-4
3.754e+3, -6.928e-4
3.754e+3, -6.918e-4
3.755e+3, -6.908e-4
3.755e+3, -6.893e-4
3.755e+3, -6.910e-4
3.756e+3, -6.891e-4
3.756e+3, -6.889e-4
3.757e+3, -6.898e-4
3.757e+3, -6.882e-4
3.757e+3, -6.863e-4
3.758e+3, -6.858e-4
3.758e+3, -6.876e-4
3.759e+3, -6.890e-4
3.759e+3, -6.885e-4
3.759e+3, -6.874e-4
3.760e+3, -6.878e-4
3.760e+3, -6.856e-4
3.761e+3, -6.848e-4
3.761e+3, -6.853e-4
3.761e+3, -6.848e-4
3.762e+3, -6.835e-4
3.762e+3, -6.847e-4
3.763e+3, -6.827e-4
3.763e+3, -6.820e-4
3.763e+3, -6.837e-4
3.764e+3, -6.832e-4
3.764e+3, -6.825e-4
3.765e+3, -6.805e-4
3.765e+3, -6.824e-4
3.765e+3, -6.809e-4
3.766e+3, -6.824e-4
3.766e+3, -6.796e-4
3.767e+3, -6.783e-4
3.767e+3, -6.782e-4
3.767e+3, -6.809e-4
3.768e+3, -6.784e-4
3.768e+3, -6.773e-4
3.769e+3, -6.879e-4
3.769e+3, -6.811e-4
3.769e+3, -6.796e-4
3.770e+3, -6.775e-4
3.770e+3, -7.562e-4
3.771e+3, -7.455e-4
3.771e+3, -7.473e-4
3.771e+3, -7.455e-4
3.772e+3, -7.437e-4
3.772e+3, -7.421e-4
3.773e+3, -7.433e-4
3.773e+3, -7.412e-4
3.773e+3, -7.401e-4
3.774e+3, -7.397e-4
3.774e+3, -7.379e-4
3.775e+3, -7.517e-4
3.775e+3, -7.883e-4
3.775e+3, -7.865e-4
3.776e+3, -7.857e-4
3.776e+3, -7.887e-4
3.777e+3, -7.880e-4
3.777e+3, -7.863e-4
3.777e+3, -7.853e-4
3.778e+3, -7.856e-4
3.778e+3, -7.855e-4
3.779e+3, -7.837e-4
3.779e+3, -7.848e-4
3.779e+3, -7.844e-4
3.780e+3, -7.841e-4
3.780e+3, -7.836e-4
3.781e+3, -7.817e-4
3.781e+3, -7.818e-4
3.781e+3, -7.805e-4
3.782e+3, -7.812e-4
3.782e+3, -7.801e-4
3.783e+3, -7.786e-4
3.783e+3, -7.795e-4
3.783e+3, -7.768e-4
3.784e+3, -7.757e-4
3.784e+3, -7.769e-4
3.785e+3, -7.743e-4
3.785e+3, -7.749e-4
3.785e+3, -7.746e-4
3.786e+3, -7.728e-4
3.786e+3, -7.711e-4
3.787e+3, -7.715e-4
3.787e+3, -7.692e-4
3.787e+3, -7.714e-4
3.788e+3, -7.696e-4
3.788e+3, -7.679e-4
3.789e+3, -7.686e-4
3.789e+3, -7.684e-4
3.789e+3, -7.682e-4
3.790e+3, -7.722e-4
3.790e+3, -7.721e-4
3.791e+3, -7.711e-4
3.791e+3, -7.703e-4
3.791e+3, -7.695e-4
3.792e+3, -7.699e-4
3.792e+3, -7.678e-4
3.793e+3, -7.679e-4
3.793e+3, -7.671e-4
3.793e+3, -7.660e-4
3.794e+3, -7.642e-4
3.794e+3, -7.633e-4
3.795e+3, -7.631e-4
3.795e+3, -7.627e-4
3.795e+3, -7.624e-4
3.796e+3, -7.613e-4
3.796e+3, -7.604e-4
3.797e+3, -7.602e-4
3.797e+3, -7.602e-4
3.797e+3, -7.586e-4
3.798e+3, -7.622e-4
3.798e+3, -7.619e-4
3.799e+3, -7.608e-4
3.799e+3, -7.606e-4
3.799e+3, -7.588e-4
3.800e+3, -7.588e-4
3.800e+3, -7.581e-4
3.801e+3, -7.582e-4
3.801e+3, -7.569e-4
3.801e+3, -7.560e-4
3.802e+3, -7.539e-4
3.802e+3, -7.519e-4
3.803e+3, -7.541e-4
3.803e+3, -7.526e-4
3.803e+3, -7.510e-4
3.804e+3, -7.483e-4
3.804e+3, -7.485e-4
3.805e+3, -7.486e-4
3.805e+3, -7.478e-4
3.805e+3, -7.457e-4
3.806e+3, -7.436e-4
3.806e+3, -7.428e-4
3.807e+3, -7.444e-4
3.807e+3, -7.428e-4
3.807e+3, -7.417e-4
3.808e+3, -7.464e-4
3.808e+3, -7.614e-4
3.809e+3, -7.633e-4
3.809e+3, -7.614e-4
3.809e+3, -7.608e-4
3.810e+3, -7.600e-4
3.810e+3, -7.578e-4
3.811e+3, -7.589e-4
3.811e+3, -7.572e-4
3.811e+3, -7.579e-4
3.812e+3, -7.568e-4
3.812e+3, -7.565e-4
3.813e+3, -7.557e-4
3.813e+3, -7.540e-4
3.813e+3, -7.562e-4
3.814e+3, -7.548e-4
3.814e+3, -7.548e-4
3.815e+3, -7.522e-4
3.815e+3, -7.560e-4
3.815e+3, -7.571e-4
3.816e+3, -7.598e-4
3.816e+3, -7.605e-4
3.817e+3, -7.668e-4
3.817e+3, -7.648e-4
3.817e+3, -7.641e-4
3.818e+3, -7.648e-4
3.818e+3, -7.642e-4
3.819e+3, -7.620e-4
3.819e+3, -7.623e-4
3.819e+3, -7.618e-4
3.820e+3, -7.607e-4
3.820e+3, -7.597e-4
3.821e+3, -7.610e-4
3.821e+3, -7.609e-4
3.821e+3, -7.616e-4
3.822e+3, -7.606e-4
3.822e+3, -7.598e-4
3.823e+3, -7.598e-4
3.823e+3, -7.585e-4
3.823e+3, -7.590e-4
3.824e+3, -7.570e-4
3.824e+3, -7.578e-4
3.825e+3, -7.583e-4
3.825e+3, -7.555e-4
3.825e+3, -7.546e-4
3.826e+3, -7.552e-4
3.826e+3, -7.546e-4
3.827e+3, -7.553e-4
3.827e+3, -7.539e-4
3.827e+3, -7.554e-4
3.828e+3, -7.537e-4
3.828e+3, -7.540e-4
3.829e+3, -7.533e-4
3.829e+3, -7.526e-4
3.829e+3, -7.516e-4
3.830e+3, -7.506e-4
3.830e+3, -7.496e-4
3.831e+3, -7.489e-4
3.831e+3, -7.510e-4
3.831e+3, -7.495e-4
3.832e+3, -7.483e-4
3.832e+3, -7.482e-4
3.833e+3, -7.464e-4
3.833e+3, -7.462e-4
3.833e+3, -7.462e-4
3.834e+3, -7.440e-4
3.834e+3, -7.443e-4
3.835e+3, -7.462e-4
3.835e+3, -7.455e-4
3.835e+3, -7.447e-4
3.836e+3, -7.440e-4
3.836e+3, -7.439e-4
3.837e+3, -7.421e-4
3.837e+3, -7.427e-4
3.837e+3, -7.413e-4
3.838e+3, -7.403e-4
3.838e+3, -7.409e-4
3.839e+3, -7.479e-4
3.839e+3, -7.482e-4
3.839e+3, -7.477e-4
3.840e+3, -7.493e-4
3.840e+3, -7.490e-4
3.841e+3, -7.508e-4
3.841e+3, -7.492e-4
3.841e+3, -7.483e-4
3.842e+3, -7.472e-4
3.842e+3, -7.476e-4
3.843e+3, -7.457e-4
3.843e+3, -7.482e-4
3.843e+3, -7.469e-4
3.844e+3, -7.460e-4
3.844e+3, -7.462e-4
3.845e+3, -7.451e-4
3.845e+3, -7.459e-4
3.845e+3, -7.445e-4
3.846e+3, -7.434e-4
3.846e+3, -7.437e-4
3.847e+3, -7.427e-4
3.847e+3, -7.445e-4
3.847e+3, -7.437e-4
3.848e+3, -7.417e-4
3.848e+3, -7.425e-4
3.849e+3, -7.409e-4
3.849e+3, -7.417e-4
3.849e+3, -7.413e-4
3.850e+3, -7.400e-4
3.850e+3, -7.407e-4
3.851e+3, -7.394e-4
3.851e+3, -7.384e-4
3.851e+3, -7.371e-4
3.852e+3, -7.387e-4
3.852e+3, -7.380e-4
3.853e+3, -7.370e-4
3.853e+3, -7.359e-4
3.853e+3, -7.350e-4
3.854e+3, -7.339e-4
3.854e+3, -7.345e-4
3.855e+3, -7.340e-4
3.855e+3, -7.321e-4
3.855e+3, -7.344e-4
3.856e+3, -7.325e-4
3.856e+3, -7.325e-4
3.857e+3, -7.308e-4
3.857e+3, -7.314e-4
3.857e+3, -7.302e-4
3.858e+3, -7.300e-4
3.858e+3, -7.282e-4
3.859e+3, -7.301e-4
3.859e+3, -7.287e-4
3.859e+3, -7.269e-4
3.860e+3, -7.277e-4
3.860e+3, -7.266e-4
3.861e+3, -7.254e-4
3.861e+3, -7.256e-4
3.861e+3, -7.247e-4
3.862e+3, -7.254e-4
3.862e+3, -7.236e-4
3.863e+3, -7.226e-4
3.863e+3, -7.229e-4
3.863e+3, -7.227e-4
3.864e+3, -7.216e-4
3.864e+3, -7.243e-4
3.865e+3, -7.250e-4
3.865e+3, -7.248e-4
3.865e+3, -7.240e-4
3.866e+3, -7.235e-4
3.866e+3, -7.218e-4
3.867e+3, -7.239e-4
3.867e+3, -7.213e-4
3.867e+3, -7.195e-4
3.868e+3, -7.197e-4
3.868e+3, -7.188e-4
3.869e+3, -7.182e-4
3.869e+3, -7.184e-4
3.869e+3, -7.193e-4
3.870e+3, -7.181e-4
3.870e+3, -7.179e-4
3.871e+3, -7.169e-4
3.871e+3, -7.164e-4
3.871e+3, -7.164e-4
3.872e+3, -7.160e-4
3.872e+3, -7.142e-4
3.873e+3, -7.129e-4
3.873e+3, -7.145e-4
3.873e+3, -7.129e-4
3.874e+3, -7.115e-4
3.874e+3, -7.113e-4
3.875e+3, -7.098e-4
3.875e+3, -7.122e-4
3.875e+3, -7.104e-4
3.876e+3, -7.097e-4
3.876e+3, -7.116e-4
3.877e+3, -7.091e-4
3.877e+3, -7.094e-4
3.877e+3, -7.078e-4
3.878e+3, -7.073e-4
3.878e+3, -7.066e-4
3.879e+3, -7.059e-4
3.879e+3, -7.070e-4
3.879e+3, -7.050e-4
3.880e+3, -7.034e-4
3.880e+3, -7.029e-4
3.881e+3, -7.019e-4
3.881e+3, -7.017e-4
3.881e+3, -7.019e-4
3.882e+3, -7.028e-4
3.882e+3, -7.025e-4
3.883e+3, -7.034e-4
3.883e+3, -7.011e-4
3.883e+3, -7.003e-4
3.884e+3, -6.994e-4
3.884e+3, -7.014e-4
3.885e+3, -6.999e-4
3.885e+3, -6.987e-4
3.885e+3, -6.968e-4
3.886e+3, -6.976e-4
3.886e+3, -6.971e-4
3.887e+3, -6.974e-4
3.887e+3, -6.962e-4
3.887e+3, -6.947e-4
3.888e+3, -6.955e-4
3.888e+3, -6.946e-4
3.889e+3, -6.995e-4
3.889e+3, -6.985e-4
3.889e+3, -6.971e-4
3.890e+3, -6.972e-4
3.890e+3, -6.971e-4
3.891e+3, -6.957e-4
3.891e+3, -6.957e-4
3.891e+3, -6.955e-4
3.892e+3, -6.946e-4
3.892e+3, -6.933e-4
3.893e+3, -6.946e-4
3.893e+3, -6.928e-4
3.893e+3, -6.916e-4
3.894e+3, -6.914e-4
3.894e+3, -6.920e-4
3.895e+3, -6.927e-4
3.895e+3, -6.918e-4
3.895e+3, -6.895e-4
3.896e+3, -6.901e-4
3.896e+3, -6.910e-4
3.897e+3, -6.893e-4
3.897e+3, -6.875e-4
3.897e+3, -6.881e-4
3.898e+3, -6.866e-4
3.898e+3, -6.863e-4
3.899e+3, -6.882e-4
3.899e+3, -6.871e-4
3.899e+3, -6.885e-4
3.900e+3, -6.866e-4
3.900e+3, -6.846e-4
3.901e+3, -6.845e-4
3.901e+3, -6.844e-4
3.901e+3, -6.826e-4
3.902e+3, -6.845e-4
3.902e+3, -6.840e-4
3.903e+3, -6.824e-4
3.903e+3, -6.816e-4
3.903e+3, -6.812e-4
3.904e+3, -6.799e-4
3.904e+3, -6.791e-4
3.905e+3, -6.796e-4
3.905e+3, -6.800e-4
3.905e+3, -6.786e-4
3.906e+3, -6.797e-4
3.906e+3, -6.778e-4
3.907e+3, -6.796e-4
3.907e+3, -6.795e-4
3.907e+3, -6.780e-4
3.908e+3, -6.775e-4
3.908e+3, -6.779e-4
3.909e+3, -6.767e-4
3.909e+3, -6.750e-4
3.909e+3, -6.756e-4
3.910e+3, -6.737e-4
3.910e+3, -6.752e-4
3.911e+3, -6.730e-4
3.911e+3, -6.713e-4
3.911e+3, -6.714e-4
3.912e+3, -6.722e-4
3.912e+3, -6.709e-4
3.913e+3, -6.695e-4
3.913e+3, -6.738e-4
3.913e+3, -6.756e-4
3.914e+3, -6.737e-4
3.914e+3, -6.718e-4
3.915e+3, -6.719e-4
3.915e+3, -6.730e-4
3.915e+3, -6.721e-4
3.916e+3, -6.717e-4
3.916e+3, -6.695e-4
3.917e+3, -6.705e-4
3.917e+3, -6.694e-4
3.917e+3, -6.694e-4
3.918e+3, -6.685e-4
3.918e+3, -6.675e-4
3.919e+3, -6.690e-4
3.919e+3, -6.680e-4
3.919e+3, -6.681e-4
3.920e+3, -6.708e-4
3.920e+3, -6.680e-4
3.921e+3, -6.665e-4
3.921e+3, -6.693e-4
3.921e+3, -6.664e-4
3.922e+3, -6.655e-4
3.922e+3, -6.639e-4
3.923e+3, -6.638e-4
3.923e+3, -6.629e-4
3.923e+3, -6.620e-4
3.924e+3, -6.619e-4
3.924e+3, -6.603e-4
3.925e+3, -6.641e-4
3.925e+3, -6.626e-4
3.925e+3, -6.610e-4
3.926e+3, -6.698e-4
3.926e+3, -6.957e-4
3.927e+3, -6.947e-4
3.927e+3, -6.944e-4
3.927e+3, -6.932e-4
3.928e+3, -6.935e-4
3.928e+3, -6.921e-4
3.929e+3, -6.913e-4
3.929e+3, -6.919e-4
3.929e+3, -6.907e-4
3.930e+3, -6.889e-4
3.930e+3, -6.871e-4
3.931e+3, -6.887e-4
3.931e+3, -6.895e-4
3.931e+3, -6.885e-4
3.932e+3, -6.880e-4
3.932e+3, -6.868e-4
3.933e+3, -6.870e-4
3.933e+3, -6.864e-4
3.933e+3, -6.868e-4
3.934e+3, -6.872e-4
3.934e+3, -6.861e-4
3.935e+3, -6.853e-4
3.935e+3, -6.859e-4
3.935e+3, -6.896e-4
3.936e+3, -6.869e-4
3.936e+3, -6.870e-4
3.937e+3, -6.871e-4
3.937e+3, -6.865e-4
3.937e+3, -6.853e-4
3.938e+3, -6.864e-4
3.938e+3, -6.854e-4
3.939e+3, -6.889e-4
3.939e+3, -6.898e-4
3.939e+3, -6.894e-4
3.940e+3, -6.885e-4
3.940e+3, -6.887e-4
3.941e+3, -6.889e-4
3.941e+3, -6.869e-4
3.941e+3, -7.292e-4
3.942e+3, -7.218e-4
3.942e+3, -7.231e-4
3.943e+3, -7.223e-4
3.943e+3, -7.218e-4
3.943e+3, -7.207e-4
3.944e+3, -7.200e-4
3.944e+3, -7.202e-4
3.945e+3, -7.209e-4
3.945e+3, -7.258e-4
3.945e+3, -7.244e-4
3.946e+3, -7.245e-4
3.946e+3, -7.248e-4
3.947e+3, -7.243e-4
3.947e+3, -7.237e-4
3.948e+3, -7.233e-4
3.948e+3, -7.218e-4
3.948e+3, -7.227e-4
3.949e+3, -7.219e-4
3.949e+3, -7.280e-4
3.950e+3, -7.286e-4
3.950e+3, -7.290e-4
3.950e+3, -7.352e-4
3.951e+3, -7.327e-4
3.951e+3, -7.319e-4
3.952e+3, -7.306e-4
3.952e+3, -7.345e-4
3.952e+3, -7.323e-4
3.953e+3, -7.319e-4
3.953e+3, -7.301e-4
3.954e+3, -7.305e-4
3.954e+3, -7.293e-4
3.954e+3, -7.295e-4
3.955e+3, -7.290e-4
3.955e+3, -7.281e-4
3.956e+3, -7.278e-4
3.956e+3, -7.276e-4
3.956e+3, -7.253e-4
3.957e+3, -7.251e-4
3.957e+3, -7.233e-4
3.958e+3, -7.248e-4
3.958e+3, -7.242e-4
3.958e+3, -7.230e-4
3.959e+3, -7.219e-4
3.959e+3, -7.224e-4
3.960e+3, -7.235e-4
3.960e+3, -7.220e-4
3.960e+3, -7.216e-4
3.961e+3, -7.206e-4
3.961e+3, -7.179e-4
3.962e+3, -7.194e-4
3.962e+3, -7.191e-4
3.962e+3, -7.189e-4
3.963e+3, -7.179e-4
3.963e+3, -7.149e-4
3.964e+3, -7.170e-4
3.964e+3, -7.189e-4
3.964e+3, -7.170e-4
3.965e+3, -7.154e-4
3.965e+3, -7.162e-4
3.966e+3, -7.147e-4
3.966e+3, -7.125e-4
3.966e+3, -7.141e-4
3.967e+3, -7.134e-4
3.967e+3, -7.124e-4
3.968e+3, -7.115e-4
3.968e+3, -7.115e-4
3.968e+3, -7.100e-4
3.969e+3, -7.097e-4
3.969e+3, -7.079e-4
3.970e+3, -7.131e-4
3.970e+3, -7.182e-4
3.970e+3, -7.177e-4
3.971e+3, -7.149e-4
3.971e+3, -7.142e-4
3.972e+3, -7.160e-4
3.972e+3, -7.137e-4
3.972e+3, -7.909e-4
3.973e+3, -7.877e-4
3.973e+3, -7.847e-4
3.974e+3, -7.833e-4
3.974e+3, -7.836e-4
3.974e+3, -7.843e-4
3.975e+3, -7.818e-4
3.975e+3, -7.831e-4
3.976e+3, -7.831e-4
3.976e+3, -7.819e-4
3.976e+3, -7.814e-4
3.977e+3, -7.814e-4
3.977e+3, -7.794e-4
3.978e+3, -7.795e-4
3.978e+3, -7.780e-4
3.978e+3, -7.786e-4
3.979e+3, -7.767e-4
3.979e+3, -7.743e-4
3.980e+3, -7.751e-4
3.980e+3, -7.746e-4
3.980e+3, -7.745e-4
3.981e+3, -7.742e-4
3.981e+3, -7.729e-4
3.982e+3, -7.726e-4
3.982e+3, -7.719e-4
3.982e+3, -7.705e-4
3.983e+3, -7.700e-4
3.983e+3, -7.675e-4
3.984e+3, -7.669e-4
3.984e+3, -7.730e-4
3.984e+3, -7.709e-4
3.985e+3, -7.720e-4
3.985e+3, -7.710e-4
3.986e+3, -7.721e-4
3.986e+3, -7.693e-4
3.986e+3, -7.704e-4
3.987e+3, -7.720e-4
3.987e+3, -7.704e-4
3.988e+3, -7.694e-4
3.988e+3, -7.667e-4
3.988e+3, -7.704e-4
3.989e+3, -7.677e-4
3.989e+3, -7.683e-4
3.990e+3, -7.678e-4
3.990e+3, -7.675e-4
3.990e+3, -7.674e-4
3.991e+3, -7.672e-4
3.991e+3, -7.665e-4
3.992e+3, -7.655e-4
3.992e+3, -7.642e-4
3.992e+3, -7.629e-4
3.993e+3, -7.642e-4
3.993e+3, -7.634e-4
3.994e+3, -7.619e-4
3.994e+3, -7.618e-4
3.994e+3, -7.603e-4
3.995e+3, -7.589e-4
3.995e+3, -7.605e-4
3.996e+3, -7.592e-4
3.996e+3, -7.577e-4
3.996e+3, -7.572e-4
3.997e+3, -7.569e-4
3.997e+3, -7.549e-4
3.998e+3, -7.540e-4
3.998e+3, -7.557e-4
3.998e+3, -7.542e-4
3.999e+3, -7.523e-4
3.999e+3, -7.525e-4
4.000e+3, -7.516e-4
4.000e+3, -7.506e-4
4.000e+3, -7.520e-4
4.001e+3, -7.503e-4
4.001e+3, -7.508e-4
4.002e+3, -7.509e-4
4.002e+3, -7.502e-4
4.002e+3, -7.523e-4
4.003e+3, -7.522e-4
4.003e+3, -7.508e-4
4.004e+3, -7.503e-4
4.004e+3, -7.498e-4
4.004e+3, -7.503e-4
4.005e+3, -7.495e-4
4.005e+3, -7.489e-4
4.006e+3, -7.495e-4
4.006e+3, -7.476e-4
4.006e+3, -7.473e-4
4.007e+3, -7.463e-4
4.007e+3, -7.456e-4
4.008e+3, -7.458e-4
4.008e+3, -7.441e-4
4.008e+3, -7.424e-4
4.009e+3, -7.426e-4
4.009e+3, -7.412e-4
4.010e+3, -7.434e-4
4.010e+3, -7.403e-4
4.010e+3, -7.414e-4
4.011e+3, -7.412e-4
4.011e+3, -7.412e-4
4.012e+3, -7.401e-4
4.012e+3, -7.387e-4
4.012e+3, -7.369e-4
4.013e+3, -7.384e-4
4.013e+3, -7.378e-4
4.014e+3, -7.376e-4
4.014e+3, -7.363e-4
4.014e+3, -7.345e-4
4.015e+3, -7.348e-4
4.015e+3, -7.328e-4
4.016e+3, -7.350e-4
4.016e+3, -7.331e-4
4.016e+3, -7.316e-4
4.017e+3, -7.351e-4
4.017e+3, -7.331e-4
4.018e+3, -7.316e-4
4.018e+3, -7.312e-4
4.018e+3, -7.320e-4
4.019e+3, -7.309e-4
4.019e+3, -7.316e-4
4.020e+3, -7.293e-4
4.020e+3, -7.277e-4
4.020e+3, -7.276e-4
4.021e+3, -7.277e-4
4.021e+3, -7.261e-4
4.022e+3, -7.244e-4
4.022e+3, -7.236e-4
4.022e+3, -7.261e-4
4.023e+3, -7.245e-4
4.023e+3, -7.251e-4
4.024e+3, -7.245e-4
4.024e+3, -7.243e-4
4.024e+3, -7.224e-4
4.025e+3, -7.215e-4
4.025e+3, -7.225e-4
4.026e+3, -7.205e-4
4.026e+3, -7.199e-4
4.026e+3, -7.212e-4
4.027e+3, -7.327e-4
4.027e+3, -7.317e-4
4.028e+3, -7.298e-4
4.028e+3, -7.294e-4
4.028e+3, -7.293e-4
4.029e+3, -7.515e-4
4.029e+3, -7.717e-4
4.030e+3, -7.702e-4
4.030e+3, -7.687e-4
4.030e+3, -7.688e-4
4.031e+3, -7.702e-4
4.031e+3, -7.691e-4
4.032e+3, -7.679e-4
4.032e+3, -7.677e-4
4.032e+3, -7.660e-4
4.033e+3, -7.670e-4
4.033e+3, -7.679e-4
4.034e+3, -7.657e-4
4.034e+3, -7.651e-4
4.034e+3, -7.656e-4
4.035e+3, -7.636e-4
4.035e+3, -7.659e-4
4.036e+3, -7.656e-4
4.036e+3, -7.639e-4
4.036e+3, -7.644e-4
4.037e+3, -7.628e-4
4.037e+3, -7.632e-4
4.038e+3, -7.623e-4
4.038e+3, -7.634e-4
4.038e+3, -7.621e-4
4.039e+3, -7.608e-4
4.039e+3, -7.596e-4
4.040e+3, -7.600e-4
4.040e+3, -7.607e-4
4.040e+3, -7.592e-4
4.041e+3, -7.577e-4
4.041e+3, -7.585e-4
4.042e+3, -7.569e-4
4.042e+3, -7.572e-4
4.042e+3, -7.563e-4
4.043e+3, -7.567e-4
4.043e+3, -7.581e-4
4.044e+3, -7.563e-4
4.044e+3, -7.547e-4
4.044e+3, -7.560e-4
4.045e+3, -7.545e-4
4.045e+3, -7.527e-4
4.046e+3, -7.519e-4
4.046e+3, -7.538e-4
4.046e+3, -7.515e-4
4.047e+3, -7.512e-4
4.047e+3, -7.513e-4
4.048e+3, -7.511e-4
4.048e+3, -7.487e-4
4.048e+3, -7.496e-4
4.049e+3, -7.481e-4
4.049e+3, -7.466e-4
4.050e+3, -7.477e-4
4.050e+3, -7.453e-4
4.050e+3, -7.435e-4
4.051e+3, -7.424e-4
4.051e+3, -7.441e-4
4.052e+3, -7.426e-4
4.052e+3, -7.414e-4
4.052e+3, -7.420e-4
4.053e+3, -7.403e-4
4.053e+3, -7.386e-4
4.054e+3, -7.386e-4
4.054e+3, -7.385e-4
4.054e+3, -7.489e-4
4.055e+3, -7.472e-4
4.055e+3, -7.464e-4
4.056e+3, -7.454e-4
4.056e+3, -7.468e-4
4.056e+3, -7.456e-4
4.057e+3, -7.439e-4
4.057e+3, -7.457e-4
4.058e+3, -7.437e-4
4.058e+3, -7.439e-4
4.058e+3, -7.445e-4
4.059e+3, -7.452e-4
4.059e+3, -7.443e-4
4.060e+3, -7.441e-4
4.060e+3, -7.424e-4
4.060e+3, -7.419e-4
4.061e+3, -7.410e-4
4.061e+3, -7.415e-4
4.062e+3, -7.401e-4
4.062e+3, -7.395e-4
4.062e+3, -7.385e-4
4.063e+3, -7.385e-4
4.063e+3, -7.381e-4
4.064e+3, -7.375e-4
4.064e+3, -7.363e-4
4.064e+3, -7.360e-4
4.065e+3, -7.362e-4
4.065e+3, -7.353e-4
4.066e+3, -7.358e-4
4.066e+3, -7.343e-4
4.066e+3, -7.334e-4
4.067e+3, -7.321e-4
4.067e+3, -7.315e-4
4.068e+3, -7.316e-4
4.068e+3, -7.352e-4
4.068e+3, -7.346e-4
4.069e+3, -7.337e-4
4.069e+3, -7.321e-4
4.070e+3, -7.329e-4
4.070e+3, -7.327e-4
4.070e+3, -7.311e-4
4.071e+3, -7.321e-4
4.071e+3, -7.305e-4
4.072e+3, -7.303e-4
4.072e+3, -7.283e-4
4.072e+3, -7.268e-4
4.073e+3, -7.284e-4
4.073e+3, -7.281e-4
4.074e+3, -7.290e-4
4.074e+3, -7.304e-4
4.074e+3, -7.274e-4
4.075e+3, -7.263e-4
4.075e+3, -7.278e-4
4.076e+3, -7.252e-4
4.076e+3, -7.247e-4
4.076e+3, -7.233e-4
4.077e+3, -7.260e-4
4.077e+3, -7.250e-4
4.078e+3, -7.222e-4
4.078e+3, -7.231e-4
4.078e+3, -7.219e-4
4.079e+3, -7.217e-4
4.079e+3, -7.189e-4
4.080e+3, -7.189e-4
4.080e+3, -7.201e-4
4.080e+3, -7.196e-4
4.081e+3, -7.194e-4
4.081e+3, -7.193e-4
4.082e+3, -7.200e-4
4.082e+3, -7.217e-4
4.082e+3, -7.220e-4
4.083e+3, -7.428e-4
4.083e+3, -7.548e-4
4.084e+3, -7.524e-4
4.084e+3, -7.523e-4
4.084e+3, -7.514e-4
4.085e+3, -7.519e-4
4.085e+3, -7.509e-4
4.086e+3, -7.498e-4
4.086e+3, -7.499e-4
4.086e+3, -7.495e-4
4.087e+3, -7.492e-4
4.087e+3, -7.492e-4
4.088e+3, -7.471e-4
4.088e+3, -7.468e-4
4.088e+3, -7.466e-4
4.089e+3, -7.453e-4
4.089e+3, -7.450e-4
4.090e+3, -7.446e-4
4.090e+3, -7.431e-4
4.090e+3, -7.433e-4
4.091e+3, -7.434e-4
4.091e+3, -7.414e-4
4.092e+3, -7.414e-4
4.092e+3, -7.405e-4
4.092e+3, -7.392e-4
4.093e+3, -7.388e-4
4.093e+3, -7.383e-4
4.094e+3, -7.368e-4
4.094e+3, -7.367e-4
4.094e+3, -7.361e-4
4.095e+3, -7.343e-4
4.095e+3, -7.336e-4
4.096e+3, -7.342e-4
4.096e+3, -7.330e-4
4.096e+3, -7.317e-4
4.097e+3, -7.308e-4
4.097e+3, -7.321e-4
4.098e+3, -7.316e-4
4.098e+3, -7.396e-4
4.098e+3, -7.376e-4
4.099e+3, -7.370e-4
4.099e+3, -7.353e-4
4.100e+3, -7.351e-4
4.100e+3, -7.342e-4
4.100e+3, -7.332e-4
4.101e+3, -7.333e-4
4.101e+3, -7.326e-4
4.102e+3, -7.324e-4
4.102e+3, -7.320e-4
4.102e+3, -7.328e-4
4.103e+3, -7.309e-4
4.103e+3, -7.302e-4
4.104e+3, -7.295e-4
4.104e+3, -7.285e-4
4.104e+3, -7.288e-4
4.105e+3, -7.279e-4
4.105e+3, -7.275e-4
4.106e+3, -7.267e-4
4.106e+3, -7.269e-4
4.106e+3, -7.261e-4
4.107e+3, -7.262e-4
4.107e+3, -7.252e-4
4.108e+3, -7.251e-4
4.108e+3, -7.227e-4
4.108e+3, -7.235e-4
4.109e+3, -7.228e-4
4.109e+3, -7.229e-4
4.110e+3, -7.208e-4
4.110e+3, -7.203e-4
4.110e+3, -7.190e-4
4.111e+3, -7.188e-4
4.111e+3, -7.182e-4
4.112e+3, -7.165e-4
4.112e+3, -7.166e-4
4.112e+3, -7.153e-4
4.113e+3, -7.154e-4
4.113e+3, -7.162e-4
4.114e+3, -7.150e-4
4.114e+3, -7.143e-4
4.114e+3, -7.144e-4
4.115e+3, -7.125e-4
4.115e+3, -7.117e-4
4.116e+3, -7.104e-4
4.116e+3, -7.106e-4
4.116e+3, -7.097e-4
4.117e+3, -7.074e-4
4.117e+3, -7.071e-4
4.118e+3, -7.087e-4
4.118e+3, -7.085e-4
4.118e+3, -7.079e-4
4.119e+3, -7.069e-4
4.119e+3, -7.059e-4
4.120e+3, -7.070e-4
4.120e+3, -7.060e-4
4.120e+3, -7.059e-4
4.121e+3, -7.042e-4
4.121e+3, -7.034e-4
4.122e+3, -7.032e-4
4.122e+3, -7.026e-4
4.122e+3, -7.015e-4
4.123e+3, -7.015e-4
4.123e+3, -7.001e-4
4.124e+3, -6.988e-4
4.124e+3, -6.989e-4
4.124e+3, -7.012e-4
4.125e+3, -6.985e-4
4.125e+3, -6.983e-4
4.126e+3, -6.967e-4
4.126e+3, -6.957e-4
4.126e+3, -6.976e-4
4.127e+3, -6.969e-4
4.127e+3, -6.953e-4
4.128e+3, -6.950e-4
4.128e+3, -6.953e-4
4.128e+3, -6.948e-4
4.129e+3, -6.934e-4
4.129e+3, -6.936e-4
4.130e+3, -6.933e-4
4.130e+3, -6.926e-4
4.130e+3, -6.922e-4
4.131e+3, -6.908e-4
4.131e+3, -6.907e-4
4.132e+3, -6.889e-4
4.132e+3, -6.885e-4
4.132e+3, -6.878e-4
4.133e+3, -6.869e-4
4.133e+3, -6.852e-4
4.134e+3, -6.854e-4
4.134e+3, -6.856e-4
4.134e+3, -6.854e-4
4.135e+3, -6.832e-4
4.135e+3, -6.834e-4
4.136e+3, -6.823e-4
4.136e+3, -6.821e-4
4.136e+3, -6.812e-4
4.137e+3, -6.812e-4
4.137e+3, -6.806e-4
4.138e+3, -6.796e-4
4.138e+3, -6.791e-4
4.138e+3, -6.779e-4
4.139e+3, -6.770e-4
4.139e+3, -6.767e-4
4.140e+3, -6.748e-4
4.140e+3, -6.739e-4
4.140e+3, -6.750e-4
4.141e+3, -6.740e-4
4.141e+3, -6.737e-4
4.142e+3, -6.722e-4
4.142e+3, -6.711e-4
4.142e+3, -6.711e-4
4.143e+3, -6.707e-4
4.143e+3, -6.702e-4
4.144e+3, -6.701e-4
4.144e+3, -6.691e-4
4.144e+3, -6.866e-4
4.145e+3, -6.850e-4
4.145e+3, -6.843e-4
4.146e+3, -6.837e-4
4.146e+3, -6.832e-4
4.146e+3, -6.825e-4
4.147e+3, -6.822e-4
4.147e+3, -6.816e-4
4.148e+3, -6.808e-4
4.148e+3, -6.819e-4
4.148e+3, -6.802e-4
4.149e+3, -6.796e-4
4.149e+3, -6.787e-4
4.150e+3, -6.796e-4
4.150e+3, -6.865e-4
4.150e+3, -7.863e-4
4.151e+3, -7.701e-4
4.151e+3, -7.667e-4
4.152e+3, -7.667e-4
4.152e+3, -7.653e-4
4.153e+3, -7.647e-4
4.153e+3, -7.639e-4
4.153e+3, -7.632e-4
4.154e+3, -7.638e-4
4.154e+3, -7.622e-4
4.155e+3, -7.641e-4
4.155e+3, -7.635e-4
4.155e+3, -7.608e-4
4.156e+3, -7.617e-4
4.156e+3, -7.610e-4
4.157e+3, -7.606e-4
4.157e+3, -7.594e-4
4.157e+3, -7.590e-4
4.158e+3, -7.563e-4
4.158e+3, -7.566e-4
4.159e+3, -7.566e-4
4.159e+3, -7.542e-4
4.159e+3, -7.536e-4
4.160e+3, -7.540e-4
4.160e+3, -7.528e-4
4.161e+3, -7.519e-4
4.161e+3, -7.511e-4
4.161e+3, -7.501e-4
4.162e+3, -7.488e-4
4.162e+3, -7.488e-4
4.163e+3, -7.487e-4
4.163e+3, -7.481e-4
4.163e+3, -7.486e-4
4.164e+3, -7.478e-4
4.164e+3, -7.483e-4
4.165e+3, -7.471e-4
4.165e+3, -7.463e-4
4.165e+3, -7.456e-4
4.166e+3, -7.464e-4
4.166e+3, -7.568e-4
4.167e+3, -7.546e-4
4.167e+3, -7.536e-4
4.167e+3, -7.548e-4
4.168e+3, -7.542e-4
4.168e+3, -7.537e-4
4.169e+3, -7.540e-4
4.169e+3, -7.521e-4
4.169e+3, -7.526e-4
4.170e+3, -7.519e-4
4.170e+3, -7.513e-4
4.171e+3, -7.508e-4
4.171e+3, -7.497e-4
4.171e+3, -7.503e-4
4.172e+3, -7.534e-4
4.172e+3, -7.520e-4
4.173e+3, -7.518e-4
4.173e+3, -7.511e-4
4.173e+3, -7.497e-4
4.174e+3, -7.505e-4
4.174e+3, -7.496e-4
4.175e+3, -7.494e-4
4.175e+3, -7.474e-4
4.175e+3, -7.482e-4
4.176e+3, -7.474e-4
4.176e+3, -7.466e-4
4.177e+3, -7.463e-4
4.177e+3, -7.458e-4
4.177e+3, -7.450e-4
4.178e+3, -7.445e-4
4.178e+3, -7.430e-4
4.179e+3, -7.412e-4
4.179e+3, -7.424e-4
4.179e+3, -7.412e-4
4.180e+3, -7.417e-4
4.180e+3, -7.410e-4
4.181e+3, -7.408e-4
4.181e+3, -7.401e-4
4.181e+3, -7.397e-4
4.182e+3, -7.383e-4
4.182e+3, -7.378e-4
4.183e+3, -7.363e-4
4.183e+3, -7.357e-4
4.183e+3, -7.388e-4
4.184e+3, -7.471e-4
4.184e+3, -7.435e-4
4.185e+3, -7.439e-4
4.185e+3, -7.446e-4
4.185e+3, -7.442e-4
4.186e+3, -7.441e-4
4.186e+3, -7.446e-4
4.187e+3, -7.436e-4
4.187e+3, -7.421e-4
4.187e+3, -7.412e-4
4.188e+3, -7.400e-4
4.188e+3, -7.415e-4
4.189e+3, -7.392e-4
4.189e+3, -7.404e-4
4.189e+3, -7.395e-4
4.190e+3, -7.388e-4
4.190e+3, -7.383e-4
4.191e+3, -7.389e-4
4.191e+3, -7.393e-4
4.191e+3, -7.381e-4
4.192e+3, -7.387e-4
4.192e+3, -7.381e-4
4.193e+3, -7.369e-4
4.193e+3, -7.356e-4
4.193e+3, -7.354e-4
4.194e+3, -7.355e-4
4.194e+3, -7.340e-4
4.195e+3, -7.339e-4
4.195e+3, -7.326e-4
4.195e+3, -7.333e-4
4.196e+3, -7.317e-4
4.196e+3, -7.309e-4
4.197e+3, -7.298e-4
4.197e+3, -7.305e-4
4.197e+3, -7.304e-4
4.198e+3, -7.290e-4
4.198e+3, -7.290e-4
4.199e+3, -7.281e-4
4.199e+3, -7.283e-4
4.199e+3, -7.270e-4
4.200e+3, -7.273e-4
4.200e+3, -7.259e-4
4.201e+3, -7.260e-4
4.201e+3, -7.244e-4
4.201e+3, -7.238e-4
4.202e+3, -7.242e-4
4.202e+3, -7.226e-4
4.203e+3, -7.219e-4
4.203e+3, -7.215e-4
4.203e+3, -7.198e-4
4.204e+3, -7.214e-4
4.204e+3, -7.196e-4
4.205e+3, -7.197e-4
4.205e+3, -7.181e-4
4.205e+3, -7.200e-4
4.206e+3, -7.176e-4
4.206e+3, -7.183e-4
4.207e+3, -7.177e-4
4.207e+3, -7.170e-4
4.207e+3, -7.163e-4
4.208e+3, -7.156e-4
4.208e+3, -7.146e-4
4.209e+3, -7.138e-4
4.209e+3, -7.140e-4
4.209e+3, -7.134e-4
4.210e+3, -7.142e-4
4.210e+3, -7.136e-4
4.211e+3, -7.138e-4
4.211e+3, -7.191e-4
4.211e+3, -7.358e-4
4.212e+3, -7.351e-4
4.212e+3, -7.344e-4
4.213e+3, -7.329e-4
4.213e+3, -7.322e-4
4.213e+3, -7.327e-4
4.214e+3, -7.318e-4
4.214e+3, -7.318e-4
4.215e+3, -7.302e-4
4.215e+3, -7.302e-4
4.215e+3, -7.302e-4
4.216e+3, -7.290e-4
4.216e+3, -7.277e-4
4.217e+3, -7.268e-4
4.217e+3, -7.281e-4
4.217e+3, -7.275e-4
4.218e+3, -7.274e-4
4.218e+3, -7.260e-4
4.219e+3, -7.260e-4
4.219e+3, -7.245e-4
4.219e+3, -7.324e-4
4.220e+3, -7.309e-4
4.220e+3, -7.336e-4
4.221e+3, -7.338e-4
4.221e+3, -7.331e-4
4.221e+3, -7.337e-4
4.222e+3, -7.326e-4
4.222e+3, -7.317e-4
4.223e+3, -7.314e-4
4.223e+3, -7.316e-4
4.223e+3, -7.309e-4
4.224e+3, -7.320e-4
4.224e+3, -7.323e-4
4.225e+3, -7.316e-4
4.225e+3, -7.315e-4
4.225e+3, -7.301e-4
4.226e+3, -7.291e-4
4.226e+3, -7.303e-4
4.227e+3, -7.291e-4
4.227e+3, -7.292e-4
4.227e+3, -7.306e-4
4.228e+3, -7.298e-4
4.228e+3, -7.295e-4
4.229e+3, -7.279e-4
4.229e+3, -7.276e-4
4.229e+3, -7.266e-4
4.230e+3, -7.266e-4
4.230e+3, -7.251e-4
4.231e+3, -7.245e-4
4.231e+3, -7.248e-4
4.231e+3, -7.240e-4
4.232e+3, -7.239e-4
4.232e+3, -7.235e-4
4.233e+3, -7.236e-4
4.233e+3, -7.224e-4
4.233e+3, -7.250e-4
4.234e+3, -7.233e-4
4.234e+3, -7.226e-4
4.235e+3, -7.212e-4
4.235e+3, -7.212e-4
4.235e+3, -7.202e-4
4.236e+3, -7.190e-4
4.236e+3, -7.195e-4
4.237e+3, -7.188e-4
4.237e+3, -7.194e-4
4.237e+3, -7.177e-4
4.238e+3, -7.173e-4
4.238e+3, -7.168e-4
4.239e+3, -7.169e-4
4.239e+3, -7.168e-4
4.239e+3, -7.165e-4
4.240e+3, -7.161e-4
4.240e+3, -7.151e-4
4.241e+3, -7.145e-4
4.241e+3, -7.137e-4
4.241e+3, -7.141e-4
4.242e+3, -7.124e-4
4.242e+3, -7.115e-4
4.243e+3, -7.108e-4
4.243e+3, -7.107e-4
4.243e+3, -7.104e-4
4.244e+3, -7.099e-4
4.244e+3, -7.098e-4
4.245e+3, -7.086e-4
4.245e+3, -7.090e-4
4.245e+3, -7.074e-4
4.246e+3, -7.061e-4
4.246e+3, -7.051e-4
4.247e+3, -7.057e-4
4.247e+3, -7.049e-4
4.247e+3, -7.032e-4
4.248e+3, -7.020e-4
4.248e+3, -7.054e-4
4.249e+3, -7.061e-4
4.249e+3, -7.055e-4
4.249e+3, -7.043e-4
4.250e+3, -7.042e-4
4.250e+3, -7.042e-4
4.251e+3, -7.029e-4
4.251e+3, -7.021e-4
4.251e+3, -7.020e-4
4.252e+3, -7.015e-4
4.252e+3, -7.000e-4
4.253e+3, -6.994e-4
4.253e+3, -6.991e-4
4.253e+3, -6.857e-4
4.254e+3, -6.896e-4
4.254e+3, -6.882e-4
4.255e+3, -6.874e-4
4.255e+3, -7.288e-4
4.255e+3, -7.231e-4
4.256e+3, -7.260e-4
4.256e+3, -7.250e-4
4.257e+3, -7.237e-4
4.257e+3, -7.246e-4
4.257e+3, -7.235e-4
4.258e+3, -7.239e-4
4.258e+3, -7.217e-4
4.259e+3, -7.224e-4
4.259e+3, -7.229e-4
4.259e+3, -7.225e-4
4.260e+3, -7.225e-4
4.260e+3, -7.211e-4
4.261e+3, -7.199e-4
4.261e+3, -7.197e-4
4.261e+3, -7.189e-4
4.262e+3, -7.173e-4
4.262e+3, -7.180e-4
4.263e+3, -7.173e-4
4.263e+3, -7.161e-4
4.263e+3, -7.165e-4
4.264e+3, -7.156e-4
4.264e+3, -7.149e-4
4.265e+3, -7.145e-4
4.265e+3, -7.145e-4
4.265e+3, -7.134e-4
4.266e+3, -7.127e-4
4.266e+3, -7.124e-4
4.267e+3, -7.115e-4
4.267e+3, -7.114e-4
4.267e+3, -7.097e-4
4.268e+3, -7.107e-4
4.268e+3, -7.095e-4
4.269e+3, -7.083e-4
4.269e+3, -7.084e-4
4.269e+3, -7.075e-4
4.270e+3, -7.078e-4
4.270e+3, -7.066e-4
4.271e+3, -7.061e-4
4.271e+3, -7.062e-4
4.271e+3, -7.062e-4
4.272e+3, -7.070e-4
4.272e+3, -7.061e-4
4.273e+3, -7.054e-4
4.273e+3, -7.052e-4
4.273e+3, -7.042e-4
4.274e+3, -7.039e-4
4.274e+3, -7.030e-4
4.275e+3, -7.026e-4
4.275e+3, -7.010e-4
4.275e+3, -7.005e-4
4.276e+3, -7.013e-4
4.276e+3, -7.012e-4
4.277e+3, -7.018e-4
4.277e+3, -7.041e-4
4.277e+3, -7.042e-4
4.278e+3, -7.041e-4
4.278e+3, -7.020e-4
4.279e+3, -7.018e-4
4.279e+3, -7.024e-4
4.279e+3, -7.015e-4
4.280e+3, -7.007e-4
4.280e+3, -7.008e-4
4.281e+3, -6.991e-4
4.281e+3, -6.992e-4
4.281e+3, -6.985e-4
4.282e+3, -6.982e-4
4.282e+3, -6.966e-4
4.283e+3, -6.969e-4
4.283e+3, -6.959e-4
4.283e+3, -6.994e-4
4.284e+3, -6.974e-4
4.284e+3, -6.982e-4
4.285e+3, -6.962e-4
4.285e+3, -6.968e-4
4.285e+3, -6.957e-4
4.286e+3, -6.959e-4
4.286e+3, -6.952e-4
4.287e+3, -6.950e-4
4.287e+3, -6.942e-4
4.287e+3, -6.941e-4
4.288e+3, -6.929e-4
4.288e+3, -6.925e-4
4.289e+3, -6.922e-4
4.289e+3, -6.934e-4
4.289e+3, -6.929e-4
4.290e+3, -6.944e-4
4.290e+3, -6.939e-4
4.291e+3, -6.924e-4
4.291e+3, -6.953e-4
4.291e+3, -6.943e-4
4.292e+3, -6.953e-4
4.292e+3, -6.937e-4
4.293e+3, -6.936e-4
4.293e+3, -6.930e-4
4.293e+3, -6.924e-4
4.294e+3, -6.914e-4
4.294e+3, -6.912e-4
4.295e+3, -6.908e-4
4.295e+3, -6.903e-4
4.295e+3, -6.907e-4
4.296e+3, -6.890e-4
4.296e+3, -6.887e-4
4.297e+3, -6.888e-4
4.297e+3, -6.893e-4
4.297e+3, -6.875e-4
4.298e+3, -6.877e-4
4.298e+3, -6.879e-4
4.299e+3, -6.865e-4
4.299e+3, -6.867e-4
4.299e+3, -6.859e-4
4.300e+3, -6.852e-4
4.300e+3, -6.852e-4
4.301e+3, -6.845e-4
4.301e+3, -7.266e-4
4.301e+3, -7.871e-4
4.302e+3, -7.892e-4
4.302e+3, -7.882e-4
4.303e+3, -7.874e-4
4.303e+3, -7.866e-4
4.303e+3, -7.856e-4
4.304e+3, -7.855e-4
4.304e+3, -7.859e-4
4.305e+3, -7.837e-4
4.305e+3, -7.840e-4
4.305e+3, -7.847e-4
4.306e+3, -7.842e-4
4.306e+3, -7.838e-4
4.307e+3, -7.827e-4
4.307e+3, -7.820e-4
4.307e+3, -7.818e-4
4.308e+3, -7.810e-4
4.308e+3, -7.806e-4
4.309e+3, -7.796e-4
4.309e+3, -7.795e-4
4.309e+3, -7.811e-4
4.310e+3, -7.788e-4
4.310e+3, -7.797e-4
4.311e+3, -7.792e-4
4.311e+3, -7.790e-4
4.311e+3, -7.792e-4
4.312e+3, -7.785e-4
4.312e+3, -7.782e-4
4.313e+3, -7.781e-4
4.313e+3, -7.771e-4
4.313e+3, -7.757e-4
4.314e+3, -7.748e-4
4.314e+3, -7.760e-4
4.315e+3, -7.735e-4
4.315e+3, -7.732e-4
4.315e+3, -7.733e-4
4.316e+3, -7.723e-4
4.316e+3, -7.723e-4
4.317e+3, -7.715e-4
4.317e+3, -7.694e-4
4.317e+3, -7.709e-4
4.318e+3, -7.702e-4
4.318e+3, -7.696e-4
4.319e+3, -7.694e-4
4.319e+3, -7.678e-4
4.319e+3, -7.683e-4
4.320e+3, -7.685e-4
4.320e+3, -7.666e-4
4.321e+3, -7.661e-4
4.321e+3, -7.642e-4
4.321e+3, -7.637e-4
4.322e+3, -7.646e-4
4.322e+3, -7.653e-4
4.323e+3, -7.660e-4
4.323e+3, -7.647e-4
4.323e+3, -7.642e-4
4.324e+3, -7.635e-4
4.324e+3, -7.622e-4
4.325e+3, -7.620e-4
4.325e+3, -7.618e-4
4.325e+3, -7.598e-4
4.326e+3, -7.596e-4
4.326e+3, -7.591e-4
4.327e+3, -7.582e-4
4.327e+3, -7.580e-4
4.327e+3, -7.576e-4
4.328e+3, -7.571e-4
4.328e+3, -7.571e-4
4.329e+3, -7.567e-4
4.329e+3, -7.547e-4
4.329e+3, -7.539e-4
4.330e+3, -7.543e-4
4.330e+3, -7.535e-4
4.331e+3, -7.524e-4
4.331e+3, -7.520e-4
4.331e+3, -7.510e-4
4.332e+3, -7.514e-4
4.332e+3, -7.511e-4
4.333e+3, -7.503e-4
4.333e+3, -7.501e-4
4.333e+3, -7.498e-4
4.334e+3, -7.483e-4
4.334e+3, -7.486e-4
4.335e+3, -7.477e-4
4.335e+3, -7.463e-4
4.335e+3, -7.467e-4
4.336e+3, -7.461e-4
4.336e+3, -7.455e-4
4.337e+3, -7.459e-4
4.337e+3, -7.453e-4
4.337e+3, -7.434e-4
4.338e+3, -7.438e-4
4.338e+3, -7.432e-4
4.339e+3, -7.414e-4
4.339e+3, -7.405e-4
4.339e+3, -7.421e-4
4.340e+3, -7.402e-4
4.340e+3, -7.404e-4
4.341e+3, -7.398e-4
4.341e+3, -7.390e-4
4.341e+3, -7.375e-4
4.342e+3, -7.376e-4
4.342e+3, -7.364e-4
4.343e+3, -7.361e-4
4.343e+3, -7.351e-4
4.343e+3, -7.350e-4
4.344e+3, -7.340e-4
4.344e+3, -7.326e-4
4.345e+3, -7.330e-4
4.345e+3, -7.316e-4
4.345e+3, -7.297e-4
4.346e+3, -7.304e-4
4.346e+3, -7.376e-4
4.347e+3, -7.361e-4
4.347e+3, -7.354e-4
4.347e+3, -7.334e-4
4.348e+3, -7.365e-4
4.348e+3, -7.454e-4
4.349e+3, -7.449e-4
4.349e+3, -7.438e-4
4.349e+3, -7.427e-4
4.350e+3, -7.430e-4
4.350e+3, -7.418e-4
4.351e+3, -7.421e-4
4.351e+3, -7.409e-4
4.351e+3, -7.396e-4
4.352e+3, -7.396e-4
4.352e+3, -7.395e-4
4.353e+3, -7.394e-4
4.353e+3, -7.378e-4
4.353e+3, -7.381e-4
4.354e+3, -7.384e-4
4.354e+3, -7.379e-4
4.355e+3, -7.374e-4
4.355e+3, -7.365e-4
4.355e+3, -7.360e-4
4.356e+3, -7.361e-4
4.356e+3, -7.343e-4
4.357e+3, -7.348e-4
4.357e+3, -7.339e-4
4.358e+3, -7.335e-4
4.358e+3, -7.324e-4
4.358e+3, -7.318e-4
4.359e+3, -7.315e-4
4.359e+3, -7.304e-4
4.360e+3, -7.327e-4
4.360e+3, -7.312e-4
4.360e+3, -7.309e-4
4.361e+3, -7.295e-4
4.361e+3, -7.308e-4
4.362e+3, -7.298e-4
4.362e+3, -7.308e-4
4.362e+3, -7.290e-4
4.363e+3, -7.278e-4
4.363e+3, -7.281e-4
4.364e+3, -7.273e-4
4.364e+3, -7.270e-4
4.364e+3, -7.262e-4
4.365e+3, -7.248e-4
4.365e+3, -7.249e-4
4.366e+3, -7.255e-4
4.366e+3, -7.248e-4
4.366e+3, -7.236e-4
4.367e+3, -7.226e-4
4.367e+3, -7.222e-4
4.368e+3, -7.211e-4
4.368e+3, -7.219e-4
4.368e+3, -7.211e-4
4.369e+3, -7.205e-4
4.369e+3, -7.221e-4
4.370e+3, -7.203e-4
4.370e+3, -7.204e-4
4.370e+3, -7.186e-4
4.371e+3, -7.188e-4
4.371e+3, -7.182e-4
4.372e+3, -7.175e-4
4.372e+3, -7.171e-4
4.372e+3, -7.174e-4
4.373e+3, -7.166e-4
4.373e+3, -7.153e-4
4.374e+3, -7.148e-4
4.374e+3, -7.136e-4
4.374e+3, -7.136e-4
4.375e+3, -7.123e-4
4.375e+3, -7.132e-4
4.376e+3, -7.126e-4
4.376e+3, -7.115e-4
4.376e+3, -7.104e-4
4.377e+3, -7.104e-4
4.377e+3, -7.102e-4
4.378e+3, -7.095e-4
4.378e+3, -7.092e-4
4.378e+3, -7.080e-4
4.379e+3, -7.071e-4
4.379e+3, -7.064e-4
4.380e+3, -7.053e-4
4.380e+3, -7.042e-4
4.380e+3, -7.072e-4
4.381e+3, -7.060e-4
4.381e+3, -7.051e-4
4.382e+3, -7.051e-4
4.382e+3, -7.039e-4
4.382e+3, -7.043e-4
4.383e+3, -7.031e-4
4.383e+3, -7.020e-4
4.384e+3, -7.019e-4
4.384e+3, -7.020e-4
4.384e+3, -7.009e-4
4.385e+3, -6.999e-4
4.385e+3, -6.989e-4
4.386e+3, -7.021e-4
4.386e+3, -7.008e-4
4.386e+3, -7.005e-4
4.387e+3, -7.007e-4
4.387e+3, -6.994e-4
4.388e+3, -6.998e-4
4.388e+3, -7.002e-4
4.388e+3, -7.077e-4
4.389e+3, -7.964e-4
4.389e+3, -7.920e-4
4.390e+3, -7.900e-4
4.390e+3, -7.903e-4
4.390e+3, -7.896e-4
4.391e+3, -7.892e-4
4.391e+3, -7.901e-4
4.392e+3, -7.883e-4
4.392e+3, -7.887e-4
4.392e+3, -7.876e-4
4.393e+3, -7.858e-4
4.393e+3, -7.882e-4
4.394e+3, -7.878e-4
4.394e+3, -7.861e-4
4.394e+3, -7.868e-4
4.395e+3, -7.859e-4
4.395e+3, -7.843e-4
4.396e+3, -7.851e-4
4.396e+3, -7.838e-4
4.396e+3, -7.835e-4
4.397e+3, -7.827e-4
4.397e+3, -7.824e-4
4.398e+3, -7.822e-4
4.398e+3, -7.888e-4
4.398e+3, -7.876e-4
4.399e+3, -7.870e-4
4.399e+3, -7.865e-4
4.400e+3, -7.860e-4
4.400e+3, -7.856e-4
4.400e+3, -7.839e-4
4.401e+3, -7.846e-4
4.401e+3, -7.843e-4
4.402e+3, -7.846e-4
4.402e+3, -7.843e-4
4.402e+3, -7.846e-4
4.403e+3, -7.840e-4
4.403e+3, -7.826e-4
4.404e+3, -7.811e-4
4.404e+3, -7.808e-4
4.404e+3, -7.810e-4
4.405e+3, -7.797e-4
4.405e+3, -7.801e-4
4.406e+3, -7.787e-4
4.406e+3, -7.801e-4
4.406e+3, -7.798e-4
4.407e+3, -7.789e-4
4.407e+3, -7.867e-4
4.408e+3, -7.861e-4
4.408e+3, -7.842e-4
4.408e+3, -7.849e-4
4.409e+3, -7.840e-4
4.409e+3, -7.841e-4
4.410e+3, -7.835e-4
4.410e+3, -7.818e-4
4.410e+3, -7.825e-4
4.411e+3, -7.825e-4
4.411e+3, -7.818e-4
4.412e+3, -7.811e-4
4.412e+3, -7.795e-4
4.412e+3, -7.813e-4
4.413e+3, -7.799e-4
4.413e+3, -7.805e-4
4.414e+3, -7.795e-4
4.414e+3, -7.782e-4
4.414e+3, -7.774e-4
4.415e+3, -7.768e-4
4.415e+3, -7.755e-4
4.416e+3, -7.761e-4
4.416e+3, -7.753e-4
4.416e+3, -7.749e-4
4.417e+3, -7.755e-4
4.417e+3, -7.746e-4
4.418e+3, -7.742e-4
4.418e+3, -7.731e-4
4.418e+3, -7.729e-4
4.419e+3, -7.721e-4
4.419e+3, -7.718e-4
4.420e+3, -7.728e-4
4.420e+3, -7.724e-4
4.420e+3, -7.745e-4
4.421e+3, -7.743e-4
4.421e+3, -7.724e-4
4.422e+3, -7.735e-4
4.422e+3, -7.735e-4
4.422e+3, -7.709e-4
4.423e+3, -7.712e-4
4.423e+3, -7.714e-4
4.424e+3, -7.698e-4
4.424e+3, -7.703e-4
4.424e+3, -7.701e-4
4.425e+3, -7.687e-4
4.425e+3, -7.684e-4
4.426e+3, -7.682e-4
4.426e+3, -7.685e-4
4.426e+3, -7.691e-4
4.427e+3, -7.675e-4
4.427e+3, -7.670e-4
4.428e+3, -7.655e-4
4.428e+3, -7.666e-4
4.428e+3, -7.647e-4
4.429e+3, -7.640e-4
4.429e+3, -7.642e-4
4.430e+3, -7.626e-4
4.430e+3, -7.622e-4
4.430e+3, -7.622e-4
4.431e+3, -7.600e-4
4.431e+3, -7.602e-4
4.432e+3, -7.599e-4
4.432e+3, -7.581e-4
4.432e+3, -7.581e-4
4.433e+3, -7.580e-4
4.433e+3, -7.565e-4
4.434e+3, -7.551e-4
4.434e+3, -7.561e-4
4.434e+3, -7.549e-4
4.435e+3, -7.543e-4
4.435e+3, -7.531e-4
4.436e+3, -7.530e-4
4.436e+3, -7.524e-4
4.436e+3, -7.516e-4
4.437e+3, -7.523e-4
4.437e+3, -7.535e-4
4.438e+3, -7.530e-4
4.438e+3, -7.512e-4
4.438e+3, -7.512e-4
4.439e+3, -7.515e-4
4.439e+3, -7.501e-4
4.440e+3, -7.491e-4
4.440e+3, -7.477e-4
4.440e+3, -7.473e-4
4.441e+3, -7.478e-4
4.441e+3, -7.477e-4
4.442e+3, -7.466e-4
4.442e+3, -7.467e-4
4.442e+3, -7.450e-4
4.443e+3, -7.443e-4
4.443e+3, -7.445e-4
4.444e+3, -7.430e-4
4.444e+3, -7.422e-4
4.444e+3, -7.425e-4
4.445e+3, -7.414e-4
4.445e+3, -7.416e-4
4.446e+3, -7.428e-4
4.446e+3, -7.426e-4
4.446e+3, -7.510e-4
4.447e+3, -7.501e-4
4.447e+3, -7.484e-4
4.448e+3, -7.478e-4
4.448e+3, -7.466e-4
4.448e+3, -7.476e-4
4.449e+3, -7.686e-4
4.449e+3, -7.680e-4
4.450e+3, -7.652e-4
4.450e+3, -7.652e-4
4.450e+3, -7.646e-4
4.451e+3, -7.639e-4
4.451e+3, -7.644e-4
4.452e+3, -7.635e-4
4.452e+3, -7.635e-4
4.452e+3, -7.617e-4
4.453e+3, -7.635e-4
4.453e+3, -7.626e-4
4.454e+3, -7.616e-4
4.454e+3, -7.617e-4
4.454e+3, -7.613e-4
4.455e+3, -7.602e-4
4.455e+3, -7.611e-4
4.456e+3, -7.600e-4
4.456e+3, -7.596e-4
4.456e+3, -7.597e-4
4.457e+3, -7.587e-4
4.457e+3, -7.579e-4
4.458e+3, -7.583e-4
4.458e+3, -7.569e-4
4.458e+3, -7.584e-4
4.459e+3, -7.576e-4
4.459e+3, -7.561e-4
4.460e+3, -7.571e-4
4.460e+3, -7.571e-4
4.460e+3, -7.555e-4
4.461e+3, -7.561e-4
4.461e+3, -7.561e-4
4.462e+3, -7.551e-4
4.462e+3, -7.540e-4
4.462e+3, -7.544e-4
4.463e+3, -7.541e-4
4.463e+3, -7.535e-4
4.464e+3, -7.522e-4
4.464e+3, -7.530e-4
4.464e+3, -7.521e-4
4.465e+3, -7.512e-4
4.465e+3, -7.509e-4
4.466e+3, -7.500e-4
4.466e+3, -7.506e-4
4.466e+3, -7.504e-4
4.467e+3, -7.498e-4
4.467e+3, -7.498e-4
4.468e+3, -7.490e-4
4.468e+3, -7.485e-4
4.468e+3, -7.474e-4
4.469e+3, -7.478e-4
4.469e+3, -7.460e-4
4.470e+3, -7.468e-4
4.470e+3, -7.464e-4
4.470e+3, -7.455e-4
4.471e+3, -7.453e-4
4.471e+3, -7.442e-4
4.472e+3, -7.449e-4
4.472e+3, -7.447e-4
4.472e+3, -7.440e-4
4.473e+3, -7.425e-4
4.473e+3, -7.412e-4
4.474e+3, -7.436e-4
4.474e+3, -7.421e-4
4.474e+3, -7.424e-4
4.475e+3, -7.411e-4
4.475e+3, -7.428e-4
4.476e+3, -7.424e-4
4.476e+3, -7.415e-4
4.476e+3, -7.415e-4
4.477e+3, -7.424e-4
4.477e+3, -7.417e-4
4.478e+3, -7.403e-4
4.478e+3, -7.394e-4
4.478e+3, -7.398e-4
4.479e+3, -7.394e-4
4.479e+3, -7.386e-4
4.480e+3, -7.385e-4
4.480e+3, -7.376e-4
4.480e+3, -7.375e-4
4.481e+3, -7.360e-4
4.481e+3, -7.358e-4
4.482e+3, -7.364e-4
4.482e+3, -7.357e-4
4.482e+3, -7.342e-4
4.483e+3, -7.340e-4
4.483e+3, -7.326e-4
4.484e+3, -7.331e-4
4.484e+3, -7.319e-4
4.484e+3, -7.317e-4
4.485e+3, -7.306e-4
4.485e+3, -7.302e-4
4.486e+3, -7.296e-4
4.486e+3, -7.286e-4
4.486e+3, -7.292e-4
4.487e+3, -7.283e-4
4.487e+3, -7.278e-4
4.488e+3, -7.269e-4
4.488e+3, -7.265e-4
4.488e+3, -7.255e-4
4.489e+3, -7.252e-4
4.489e+3, -7.236e-4
4.490e+3, -7.237e-4
4.490e+3, -7.229e-4
4.490e+3, -7.218e-4
4.491e+3, -7.214e-4
4.491e+3, -7.209e-4
4.492e+3, -7.193e-4
4.492e+3, -7.201e-4
4.492e+3, -7.202e-4
4.493e+3, -7.191e-4
4.493e+3, -7.179e-4
4.494e+3, -7.183e-4
4.494e+3, -7.168e-4
4.494e+3, -7.166e-4
4.495e+3, -7.165e-4
4.495e+3, -7.358e-4
4.496e+3, -7.338e-4
4.496e+3, -7.334e-4
4.496e+3, -7.322e-4
4.497e+3, -7.311e-4
4.497e+3, -7.295e-4
4.498e+3, -7.291e-4
4.498e+3, -7.278e-4
4.498e+3, -7.267e-4
4.499e+3, -7.261e-4
4.499e+3, -7.247e-4
4.500e+3, -7.247e-4
4.500e+3, -7.238e-4
4.500e+3, -7.246e-4
4.501e+3, -7.247e-4
4.501e+3, -7.239e-4
4.502e+3, -7.239e-4
4.502e+3, -7.240e-4
4.502e+3, -7.223e-4
4.503e+3, -7.225e-4
4.503e+3, -7.214e-4
4.504e+3, -7.210e-4
4.504e+3, -7.204e-4
4.504e+3, -7.195e-4
4.505e+3, -7.185e-4
4.505e+3, -7.178e-4
4.506e+3, -7.171e-4
4.506e+3, -7.165e-4
4.506e+3, -7.156e-4
4.507e+3, -7.148e-4
4.507e+3, -7.136e-4
4.508e+3, -7.135e-4
4.508e+3, -7.145e-4
4.508e+3, -7.140e-4
4.509e+3, -7.174e-4
4.509e+3, -7.163e-4
4.510e+3, -7.155e-4
4.510e+3, -7.149e-4
4.510e+3, -7.139e-4
4.511e+3, -7.132e-4
4.511e+3, -7.187e-4
4.512e+3, -7.206e-4
4.512e+3, -7.188e-4
4.512e+3, -7.239e-4
4.513e+3, -7.229e-4
4.513e+3, -7.221e-4
4.514e+3, -7.511e-4
4.514e+3, -7.486e-4
4.514e+3, -7.468e-4
4.515e+3, -7.465e-4
4.515e+3, -7.446e-4
4.516e+3, -7.439e-4
4.516e+3, -7.442e-4
4.516e+3, -7.433e-4
4.517e+3, -7.413e-4
4.517e+3, -7.428e-4
4.518e+3, -7.420e-4
4.518e+3, -7.411e-4
4.518e+3, -7.405e-4
4.519e+3, -7.412e-4
4.519e+3, -7.397e-4
4.520e+3, -7.388e-4
4.520e+3, -7.391e-4
4.520e+3, -7.379e-4
4.521e+3, -7.372e-4
4.521e+3, -7.380e-4
4.522e+3, -7.369e-4
4.522e+3, -7.358e-4
4.522e+3, -7.356e-4
4.523e+3, -7.340e-4
4.523e+3, -7.330e-4
4.524e+3, -7.315e-4
4.524e+3, -7.325e-4
4.524e+3, -7.317e-4
4.525e+3, -7.313e-4
4.525e+3, -7.296e-4
4.526e+3, -7.293e-4
4.526e+3, -7.288e-4
4.526e+3, -7.285e-4
4.527e+3, -7.279e-4
4.527e+3, -7.261e-4
4.528e+3, -7.260e-4
4.528e+3, -7.295e-4
4.528e+3, -7.301e-4
4.529e+3, -7.295e-4
4.529e+3, -7.295e-4
4.530e+3, -7.297e-4
4.530e+3, -7.288e-4
4.530e+3, -7.294e-4
4.531e+3, -7.291e-4
4.531e+3, -7.273e-4
4.532e+3, -7.270e-4
4.532e+3, -7.255e-4
4.532e+3, -7.257e-4
4.533e+3, -7.264e-4
4.533e+3, -7.266e-4
4.534e+3, -7.280e-4
4.534e+3, -7.277e-4
4.534e+3, -7.269e-4
4.535e+3, -7.266e-4
4.535e+3, -7.266e-4
4.536e+3, -7.256e-4
4.536e+3, -7.247e-4
4.536e+3, -7.242e-4
4.537e+3, -7.231e-4
4.537e+3, -7.237e-4
4.538e+3, -7.231e-4
4.538e+3, -7.224e-4
4.538e+3, -7.221e-4
4.539e+3, -7.228e-4
4.539e+3, -7.220e-4
4.540e+3, -7.206e-4
4.540e+3, -7.208e-4
4.540e+3, -7.194e-4
4.541e+3, -7.208e-4
4.541e+3, -7.195e-4
4.542e+3, -7.195e-4
4.542e+3, -7.186e-4
4.542e+3, -7.194e-4
4.543e+3, -7.185e-4
4.543e+3, -7.202e-4
4.544e+3, -7.184e-4
4.544e+3, -7.168e-4
4.544e+3, -7.174e-4
4.545e+3, -7.189e-4
4.545e+3, -7.189e-4
4.546e+3, -7.191e-4
4.546e+3, -7.184e-4
4.546e+3, -7.180e-4
4.547e+3, -7.174e-4
4.547e+3, -7.163e-4
4.548e+3, -7.167e-4
4.548e+3, -7.160e-4
4.548e+3, -7.162e-4
4.549e+3, -7.155e-4
4.549e+3, -7.153e-4
4.550e+3, -7.150e-4
4.550e+3, -7.158e-4
4.550e+3, -7.413e-4
4.551e+3, -7.463e-4
4.551e+3, -7.452e-4
4.552e+3, -7.439e-4
4.552e+3, -7.458e-4
4.552e+3, -7.439e-4
4.553e+3, -7.417e-4
4.553e+3, -7.404e-4
4.554e+3, -7.403e-4
4.554e+3, -7.409e-4
4.554e+3, -7.390e-4
4.555e+3, -7.394e-4
4.555e+3, -7.390e-4
4.556e+3, -7.392e-4
4.556e+3, -7.377e-4
4.556e+3, -7.376e-4
4.557e+3, -7.360e-4
4.557e+3, -7.362e-4
4.558e+3, -7.359e-4
4.558e+3, -7.349e-4
4.558e+3, -7.344e-4
4.559e+3, -7.356e-4
4.559e+3, -7.354e-4
4.560e+3, -7.349e-4
4.560e+3, -7.332e-4
4.560e+3, -7.328e-4
4.561e+3, -7.325e-4
4.561e+3, -7.330e-4
4.562e+3, -7.311e-4
4.562e+3, -7.316e-4
4.563e+3, -7.324e-4
4.563e+3, -7.317e-4
4.563e+3, -7.298e-4
4.564e+3, -7.304e-4
4.564e+3, -7.288e-4
4.565e+3, -7.409e-4
4.565e+3, -7.595e-4
4.565e+3, -7.581e-4
4.566e+3, -7.575e-4
4.566e+3, -7.580e-4
4.567e+3, -7.565e-4
4.567e+3, -7.559e-4
4.567e+3, -7.586e-4
4.568e+3, -7.570e-4
4.568e+3, -7.554e-4
4.569e+3, -7.548e-4
4.569e+3, -7.551e-4
4.569e+3, -7.544e-4
4.570e+3, -7.524e-4
4.570e+3, -7.523e-4
4.571e+3, -7.522e-4
4.571e+3, -7.521e-4
4.571e+3, -7.514e-4
4.572e+3, -7.512e-4
4.572e+3, -7.498e-4
4.573e+3, -7.495e-4
4.573e+3, -7.490e-4
4.573e+3, -7.473e-4
4.574e+3, -7.470e-4
4.574e+3, -7.454e-4
4.575e+3, -7.448e-4
4.575e+3, -7.441e-4
4.575e+3, -7.445e-4
4.576e+3, -7.426e-4
4.576e+3, -7.434e-4
4.577e+3, -7.417e-4
4.577e+3, -7.407e-4
4.577e+3, -7.406e-4
4.578e+3, -7.386e-4
4.578e+3, -7.392e-4
4.579e+3, -7.374e-4
4.579e+3, -7.379e-4
4.579e+3, -7.360e-4
4.580e+3, -7.361e-4
4.580e+3, -7.353e-4
4.581e+3, -7.338e-4
4.581e+3, -7.337e-4
4.581e+3, -7.325e-4
4.582e+3, -7.398e-4
4.582e+3, -7.463e-4
4.583e+3, -7.431e-4
4.583e+3, -7.461e-4
4.583e+3, -7.451e-4
4.584e+3, -7.460e-4
4.584e+3, -7.448e-4
4.585e+3, -7.447e-4
4.585e+3, -7.427e-4
4.585e+3, -7.456e-4
4.586e+3, -7.429e-4
4.586e+3, -7.444e-4
4.587e+3, -7.443e-4
4.587e+3, -7.434e-4
4.587e+3, -7.423e-4
4.588e+3, -7.408e-4
4.588e+3, -7.415e-4
4.589e+3, -7.397e-4
4.589e+3, -7.397e-4
4.589e+3, -7.393e-4
4.590e+3, -7.397e-4
4.590e+3, -7.395e-4
4.591e+3, -7.384e-4
4.591e+3, -7.373e-4
4.591e+3, -7.372e-4
4.592e+3, -7.363e-4
4.592e+3, -7.348e-4
4.593e+3, -7.364e-4
4.593e+3, -7.390e-4
4.593e+3, -7.426e-4
4.594e+3, -7.402e-4
4.594e+3, -7.385e-4
4.595e+3, -7.376e-4
4.595e+3, -7.375e-4
4.595e+3, -7.364e-4
4.596e+3, -7.363e-4
4.596e+3, -7.359e-4
4.597e+3, -7.343e-4
4.597e+3, -7.340e-4
4.597e+3, -7.348e-4
4.598e+3, -7.333e-4
4.598e+3, -7.318e-4
4.599e+3, -7.336e-4
4.599e+3, -7.315e-4
4.599e+3, -7.319e-4
4.600e+3, -7.315e-4
4.600e+3, -7.381e-4
4.601e+3, -7.451e-4
4.601e+3, -7.451e-4
4.601e+3, -7.442e-4
4.602e+3, -7.439e-4
4.602e+3, -7.431e-4
4.603e+3, -7.431e-4
4.603e+3, -7.412e-4
4.603e+3, -7.403e-4
4.604e+3, -7.409e-4
4.604e+3, -7.396e-4
4.605e+3, -7.397e-4
4.605e+3, -7.377e-4
4.605e+3, -7.369e-4
4.606e+3, -7.388e-4
4.606e+3, -7.368e-4
4.607e+3, -7.385e-4
4.607e+3, -7.386e-4
4.607e+3, -7.379e-4
4.608e+3, -7.358e-4
4.608e+3, -7.366e-4
4.609e+3, -7.356e-4
4.609e+3, -7.346e-4
4.609e+3, -7.326e-4
4.610e+3, -7.344e-4
4.610e+3, -7.337e-4
4.611e+3, -7.318e-4
4.611e+3, -7.307e-4
4.611e+3, -7.330e-4
4.612e+3, -7.320e-4
4.612e+3, -7.309e-4
4.613e+3, -7.297e-4
4.613e+3, -7.297e-4
4.613e+3, -7.281e-4
4.614e+3, -7.285e-4
4.614e+3, -7.272e-4
4.615e+3, -7.258e-4
4.615e+3, -7.239e-4
4.615e+3, -7.257e-4
4.616e+3, -7.267e-4
4.616e+3, -7.271e-4
4.617e+3, -7.280e-4
4.617e+3, -7.260e-4
4.617e+3, -7.246e-4
4.618e+3, -7.237e-4
4.618e+3, -7.220e-4
4.619e+3, -7.233e-4
4.619e+3, -7.236e-4
4.619e+3, -7.239e-4
4.620e+3, -7.235e-4
4.620e+3, -7.220e-4
4.621e+3, -7.221e-4
4.621e+3, -7.204e-4
4.621e+3, -7.212e-4
4.622e+3, -7.208e-4
4.622e+3, -7.215e-4
4.623e+3, -7.192e-4
4.623e+3, -7.188e-4
4.623e+3, -7.164e-4
4.624e+3, -7.198e-4
4.624e+3, -7.197e-4
4.625e+3, -7.174e-4
4.625e+3, -7.178e-4
4.625e+3, -7.168e-4
4.626e+3, -7.163e-4
4.626e+3, -7.156e-4
4.627e+3, -7.150e-4
4.627e+3, -7.151e-4
4.627e+3, -7.140e-4
4.628e+3, -7.118e-4
4.628e+3, -7.123e-4
4.629e+3, -7.142e-4
4.629e+3, -7.123e-4
4.629e+3, -7.109e-4
4.630e+3, -7.094e-4
4.630e+3, -7.120e-4
4.631e+3, -7.100e-4
4.631e+3, -7.094e-4
4.631e+3, -7.223e-4
4.632e+3, -7.206e-4
4.632e+3, -7.191e-4
4.633e+3, -7.193e-4
4.633e+3, -7.662e-4
4.633e+3, -7.604e-4
4.634e+3, -7.589e-4
4.634e+3, -7.573e-4
4.635e+3, -7.575e-4
4.635e+3, -7.566e-4
4.635e+3, -7.574e-4
4.636e+3, -7.570e-4
4.636e+3, -7.584e-4
4.637e+3, -7.570e-4
4.637e+3, -7.567e-4
4.637e+3, -7.549e-4
4.638e+3, -7.542e-4
4.638e+3, -7.533e-4
4.639e+3, -7.531e-4
4.639e+3, -7.532e-4
4.639e+3, -7.521e-4
4.640e+3, -7.518e-4
4.640e+3, -7.509e-4
4.641e+3, -7.499e-4
4.641e+3, -7.500e-4
4.641e+3, -7.495e-4
4.642e+3, -7.480e-4
4.642e+3, -7.466e-4
4.643e+3, -7.468e-4
4.643e+3, -7.469e-4
4.643e+3, -7.458e-4
4.644e+3, -7.453e-4
4.644e+3, -7.442e-4
4.645e+3, -7.440e-4
4.645e+3, -7.454e-4
4.645e+3, -7.450e-4
4.646e+3, -7.451e-4
4.646e+3, -7.465e-4
4.647e+3, -7.457e-4
4.647e+3, -7.535e-4
4.647e+3, -7.518e-4
4.648e+3, -7.508e-4
4.648e+3, -7.523e-4
4.649e+3, -7.516e-4
4.649e+3, -7.522e-4
4.649e+3, -7.521e-4
4.650e+3, -7.520e-4
4.650e+3, -7.507e-4
4.651e+3, -7.512e-4
4.651e+3, -7.503e-4
4.651e+3, -7.508e-4
4.652e+3, -7.497e-4
4.652e+3, -7.491e-4
4.653e+3, -7.510e-4
4.653e+3, -7.496e-4
4.653e+3, -7.483e-4
4.654e+3, -7.484e-4
4.654e+3, -7.492e-4
4.655e+3, -7.488e-4
4.655e+3, -7.484e-4
4.655e+3, -7.477e-4
4.656e+3, -7.476e-4
4.656e+3, -7.474e-4
4.657e+3, -7.477e-4
4.657e+3, -7.478e-4
4.657e+3, -7.467e-4
4.658e+3, -7.478e-4
4.658e+3, -7.477e-4
4.659e+3, -7.460e-4
4.659e+3, -7.465e-4
4.659e+3, -7.462e-4
4.660e+3, -7.452e-4
4.660e+3, -7.451e-4
4.661e+3, -7.453e-4
4.661e+3, -7.439e-4
4.661e+3, -7.453e-4
4.662e+3, -7.446e-4
4.662e+3, -7.443e-4
4.663e+3, -7.442e-4
4.663e+3, -7.434e-4
4.663e+3, -7.428e-4
4.664e+3, -7.431e-4
4.664e+3, -7.430e-4
4.665e+3, -7.429e-4
4.665e+3, -7.422e-4
4.665e+3, -7.425e-4
4.666e+3, -7.413e-4
4.666e+3, -7.418e-4
4.667e+3, -7.409e-4
4.667e+3, -7.420e-4
4.667e+3, -7.418e-4
4.668e+3, -7.408e-4
4.668e+3, -7.398e-4
4.669e+3, -7.388e-4
4.669e+3, -7.401e-4
4.669e+3, -7.391e-4
4.670e+3, -7.395e-4
4.670e+3, -7.390e-4
4.671e+3, -7.396e-4
4.671e+3, -7.390e-4
4.671e+3, -7.388e-4
4.672e+3, -7.379e-4
4.672e+3, -7.380e-4
4.673e+3, -7.391e-4
4.673e+3, -7.376e-4
4.673e+3, -7.375e-4
4.674e+3, -7.368e-4
4.674e+3, -7.359e-4
4.675e+3, -7.362e-4
4.675e+3, -7.352e-4
4.675e+3, -7.335e-4
4.676e+3, -7.355e-4
4.676e+3, -7.356e-4
4.677e+3, -7.341e-4
4.677e+3, -7.343e-4
4.677e+3, -7.343e-4
4.678e+3, -7.326e-4
4.678e+3, -7.323e-4
4.679e+3, -7.335e-4
4.679e+3, -7.322e-4
4.679e+3, -7.320e-4
4.680e+3, -7.314e-4
4.680e+3, -7.308e-4
4.681e+3, -7.302e-4
4.681e+3, -7.307e-4
4.681e+3, -7.296e-4
4.682e+3, -7.286e-4
4.682e+3, -7.279e-4
4.683e+3, -7.278e-4
4.683e+3, -7.263e-4
4.683e+3, -7.272e-4
4.684e+3, -7.261e-4
4.684e+3, -7.244e-4
4.685e+3, -7.245e-4
4.685e+3, -7.248e-4
4.685e+3, -7.233e-4
4.686e+3, -7.261e-4
4.686e+3, -7.252e-4
4.687e+3, -7.245e-4
4.687e+3, -7.247e-4
4.687e+3, -7.236e-4
4.688e+3, -7.233e-4
4.688e+3, -7.232e-4
4.689e+3, -7.225e-4
4.689e+3, -7.211e-4
4.689e+3, -7.211e-4
4.690e+3, -7.203e-4
4.690e+3, -7.209e-4
4.691e+3, -7.203e-4
4.691e+3, -7.194e-4
4.691e+3, -7.180e-4
4.692e+3, -7.171e-4
4.692e+3, -7.168e-4
4.693e+3, -7.169e-4
4.693e+3, -7.169e-4
4.693e+3, -7.162e-4
4.694e+3, -7.160e-4
4.694e+3, -7.142e-4
4.695e+3, -7.138e-4
4.695e+3, -7.298e-4
4.695e+3, -7.294e-4
4.696e+3, -7.286e-4
4.696e+3, -7.271e-4
4.697e+3, -7.275e-4
4.697e+3, -7.262e-4
4.697e+3, -7.251e-4
4.698e+3, -7.245e-4
4.698e+3, -7.241e-4
4.699e+3, -7.231e-4
4.699e+3, -7.256e-4
4.699e+3, -7.237e-4
4.700e+3, -7.287e-4
4.700e+3, -7.285e-4
4.701e+3, -7.365e-4
4.701e+3, -7.445e-4
4.701e+3, -7.429e-4
4.702e+3, -7.408e-4
4.702e+3, -7.413e-4
4.703e+3, -7.393e-4
4.703e+3, -7.388e-4
4.703e+3, -7.388e-4
4.704e+3, -7.381e-4
4.704e+3, -7.365e-4
4.705e+3, -7.369e-4
4.705e+3, -7.352e-4
4.705e+3, -7.354e-4
4.706e+3, -7.352e-4
4.706e+3, -7.338e-4
4.707e+3, -7.339e-4
4.707e+3, -7.322e-4
4.707e+3, -7.323e-4
4.708e+3, -7.327e-4
4.708e+3, -7.319e-4
4.709e+3, -7.622e-4
4.709e+3, -7.602e-4
4.709e+3, -7.595e-4
4.710e+3, -7.582e-4
4.710e+3, -7.580e-4
4.711e+3, -7.578e-4
4.711e+3, -7.576e-4
4.711e+3, -7.572e-4
4.712e+3, -7.572e-4
4.712e+3, -7.585e-4
4.713e+3, -7.572e-4
4.713e+3, -7.563e-4
4.713e+3, -7.563e-4
4.714e+3, -7.562e-4
4.714e+3, -7.561e-4
4.715e+3, -7.563e-4
4.715e+3, -7.550e-4
4.715e+3, -7.528e-4
4.716e+3, -7.537e-4
4.716e+3, -7.533e-4
4.717e+3, -7.523e-4
4.717e+3, -7.528e-4
4.717e+3, -7.506e-4
4.718e+3, -7.498e-4
4.718e+3, -7.488e-4
4.719e+3, -7.483e-4
4.719e+3, -7.468e-4
4.719e+3, -7.464e-4
4.720e+3, -7.454e-4
4.720e+3, -7.462e-4
4.721e+3, -7.449e-4
4.721e+3, -7.433e-4
4.721e+3, -7.432e-4
4.722e+3, -7.417e-4
4.722e+3, -7.418e-4
4.723e+3, -7.529e-4
4.723e+3, -7.509e-4
4.723e+3, -7.485e-4
4.724e+3, -7.489e-4
4.724e+3, -7.509e-4
4.725e+3, -7.489e-4
4.725e+3, -7.494e-4
4.725e+3, -7.475e-4
4.726e+3, -7.488e-4
4.726e+3, -7.478e-4
4.727e+3, -7.478e-4
4.727e+3, -7.477e-4
4.727e+3, -7.462e-4
4.728e+3, -7.462e-4
4.728e+3, -7.456e-4
4.729e+3, -7.457e-4
4.729e+3, -7.444e-4
4.729e+3, -7.439e-4
4.730e+3, -7.440e-4
4.730e+3, -7.434e-4
4.731e+3, -7.429e-4
4.731e+3, -7.416e-4
4.731e+3, -7.426e-4
4.732e+3, -7.419e-4
4.732e+3, -7.402e-4
4.733e+3, -7.410e-4
4.733e+3, -7.399e-4
4.733e+3, -7.390e-4
4.734e+3, -7.386e-4
4.734e+3, -7.377e-4
4.735e+3, -7.369e-4
4.735e+3, -7.372e-4
4.735e+3, -7.360e-4
4.736e+3, -7.348e-4
4.736e+3, -7.339e-4
4.737e+3, -7.336e-4
4.737e+3, -7.330e-4
4.737e+3, -7.345e-4
4.738e+3, -7.348e-4
4.738e+3, -7.356e-4
4.739e+3, -7.339e-4
4.739e+3, -7.321e-4
4.739e+3, -7.328e-4
4.740e+3, -7.327e-4
4.740e+3, -7.322e-4
4.741e+3, -7.314e-4
4.741e+3, -7.315e-4
4.741e+3, -7.298e-4
4.742e+3, -7.290e-4
4.742e+3, -7.295e-4
4.743e+3, -7.282e-4
4.743e+3, -7.269e-4
4.743e+3, -7.280e-4
4.744e+3, -7.276e-4
4.744e+3, -7.256e-4
4.745e+3, -7.266e-4
4.745e+3, -7.248e-4
4.745e+3, -7.243e-4
4.746e+3, -7.248e-4
4.746e+3, -7.236e-4
4.747e+3, -7.221e-4
4.747e+3, -7.227e-4
4.747e+3, -7.224e-4
4.748e+3, -7.218e-4
4.748e+3, -7.212e-4
4.749e+3, -7.208e-4
4.749e+3, -7.193e-4
4.749e+3, -7.195e-4
4.750e+3, -7.196e-4
4.750e+3, -7.196e-4
4.751e+3, -7.181e-4
4.751e+3, -7.189e-4
4.751e+3, -7.177e-4
4.752e+3, -7.174e-4
4.752e+3, -7.162e-4
4.753e+3, -7.165e-4
4.753e+3, -7.146e-4
4.753e+3, -7.143e-4
4.754e+3, -7.134e-4
4.754e+3, -7.126e-4
4.755e+3, -7.127e-4
4.755e+3, -7.133e-4
4.755e+3, -7.123e-4
4.756e+3, -7.122e-4
4.756e+3, -7.114e-4
4.757e+3, -7.098e-4
4.757e+3, -7.089e-4
4.757e+3, -7.089e-4
4.758e+3, -7.089e-4
4.758e+3, -7.083e-4
4.759e+3, -7.081e-4
4.759e+3, -7.075e-4
4.759e+3, -7.062e-4
4.760e+3, -7.061e-4
4.760e+3, -7.047e-4
4.761e+3, -7.050e-4
4.761e+3, -7.042e-4
4.761e+3, -7.035e-4
4.762e+3, -7.034e-4
4.762e+3, -7.027e-4
4.763e+3, -7.008e-4
4.763e+3, -7.021e-4
4.763e+3, -7.012e-4
4.764e+3, -7.003e-4
4.764e+3, -6.994e-4
4.765e+3, -6.993e-4
4.765e+3, -6.984e-4
4.765e+3, -6.963e-4
4.766e+3, -6.970e-4
4.766e+3, -6.959e-4
4.767e+3, -6.957e-4
4.767e+3, -6.948e-4
4.768e+3, -6.934e-4
4.768e+3, -6.930e-4
4.768e+3, -6.924e-4
4.769e+3, -6.910e-4
4.769e+3, -6.924e-4
4.770e+3, -6.908e-4
4.770e+3, -6.952e-4
4.770e+3, -6.933e-4
4.771e+3, -6.928e-4
4.771e+3, -6.926e-4
4.772e+3, -6.918e-4
4.772e+3, -6.899e-4
4.772e+3, -6.901e-4
4.773e+3, -6.894e-4
4.773e+3, -6.889e-4
4.774e+3, -6.884e-4
4.774e+3, -6.874e-4
4.774e+3, -6.870e-4
4.775e+3, -6.868e-4
4.775e+3, -6.867e-4
4.776e+3, -6.851e-4
4.776e+3, -6.857e-4
4.776e+3, -6.867e-4
4.777e+3, -7.535e-4
4.777e+3, -7.492e-4
4.778e+3, -7.480e-4
4.778e+3, -7.470e-4
4.778e+3, -7.473e-4
4.779e+3, -7.463e-4
4.779e+3, -7.455e-4
4.780e+3, -7.450e-4
4.780e+3, -7.459e-4
4.780e+3, -7.465e-4
4.781e+3, -7.456e-4
4.781e+3, -7.449e-4
4.782e+3, -7.448e-4
4.782e+3, -7.431e-4
4.782e+3, -7.432e-4
4.783e+3, -7.438e-4
4.783e+3, -7.432e-4
4.784e+3, -7.428e-4
4.784e+3, -7.461e-4
4.784e+3, -7.465e-4
4.785e+3, -7.447e-4
4.785e+3, -7.443e-4
4.786e+3, -7.430e-4
4.786e+3, -7.436e-4
4.786e+3, -7.423e-4
4.787e+3, -7.426e-4
4.787e+3, -7.411e-4
4.788e+3, -7.398e-4
4.788e+3, -7.395e-4
4.788e+3, -7.389e-4
4.789e+3, -7.379e-4
4.789e+3, -7.375e-4
4.790e+3, -7.367e-4
4.790e+3, -7.354e-4
4.790e+3, -7.341e-4
4.791e+3, -7.344e-4
4.791e+3, -7.349e-4
4.792e+3, -7.332e-4
4.792e+3, -7.330e-4
4.792e+3, -7.328e-4
4.793e+3, -7.316e-4
4.793e+3, -7.319e-4
4.794e+3, -7.309e-4
4.794e+3, -7.297e-4
4.794e+3, -7.289e-4
4.795e+3, -7.283e-4
4.795e+3, -7.272e-4
4.796e+3, -7.280e-4
4.796e+3, -7.271e-4
4.796e+3, -7.260e-4
4.797e+3, -7.263e-4
4.797e+3, -7.257e-4
4.798e+3, -7.262e-4
4.798e+3, -7.258e-4
4.798e+3, -7.240e-4
4.799e+3, -7.235e-4
4.799e+3, -7.236e-4
4.800e+3, -7.214e-4
4.800e+3, -7.225e-4
4.800e+3, -7.318e-4
4.801e+3, -7.445e-4
4.801e+3, -7.423e-4
4.802e+3, -7.411e-4
4.802e+3, -7.395e-4
4.802e+3, -7.400e-4
4.803e+3, -7.396e-4
4.803e+3, -7.383e-4
4.804e+3, -7.376e-4
4.804e+3, -7.369e-4
4.804e+3, -7.362e-4
4.805e+3, -7.416e-4
4.805e+3, -7.418e-4
4.806e+3, -7.397e-4
4.806e+3, -7.400e-4
4.806e+3, -7.380e-4
4.807e+3, -7.383e-4
4.807e+3, -7.372e-4
4.808e+3, -7.366e-4
4.808e+3, -7.366e-4
4.808e+3, -7.356e-4
4.809e+3, -7.350e-4
4.809e+3, -7.362e-4
4.810e+3, -7.348e-4
4.810e+3, -7.342e-4
4.810e+3, -7.344e-4
4.811e+3, -7.330e-4
4.811e+3, -7.321e-4
4.812e+3, -7.321e-4
4.812e+3, -7.300e-4
4.812e+3, -7.283e-4
4.813e+3, -7.289e-4
4.813e+3, -7.297e-4
4.814e+3, -7.284e-4
4.814e+3, -7.292e-4
4.814e+3, -7.281e-4
4.815e+3, -7.270e-4
4.815e+3, -7.261e-4
4.816e+3, -7.258e-4
4.816e+3, -7.255e-4
4.816e+3, -7.251e-4
4.817e+3, -7.252e-4
4.817e+3, -7.233e-4
4.818e+3, -7.224e-4
4.818e+3, -7.240e-4
4.818e+3, -7.218e-4
4.819e+3, -7.217e-4
4.819e+3, -7.210e-4
4.820e+3, -7.194e-4
4.820e+3, -7.213e-4
4.820e+3, -7.204e-4
4.821e+3, -7.192e-4
4.821e+3, -7.183e-4
4.822e+3, -7.176e-4
4.822e+3, -7.176e-4
4.822e+3, -7.172e-4
4.823e+3, -7.157e-4
4.823e+3, -7.155e-4
4.824e+3, -7.142e-4
4.824e+3, -7.146e-4
4.824e+3, -7.127e-4
4.825e+3, -7.106e-4
4.825e+3, -7.102e-4
4.826e+3, -7.103e-4
4.826e+3, -7.098e-4
4.826e+3, -7.083e-4
4.827e+3, -7.089e-4
4.827e+3, -7.077e-4
4.828e+3, -7.066e-4
4.828e+3, -7.068e-4
4.828e+3, -7.056e-4
4.829e+3, -7.056e-4
4.829e+3, -7.054e-4
4.830e+3, -7.049e-4
4.830e+3, -7.040e-4
4.830e+3, -7.033e-4
4.831e+3, -7.023e-4
4.831e+3, -7.009e-4
4.832e+3, -7.012e-4
4.832e+3, -7.028e-4
4.832e+3, -7.012e-4
4.833e+3, -7.005e-4
4.833e+3, -7.002e-4
4.834e+3, -6.981e-4
4.834e+3, -6.988e-4
4.834e+3, -6.986e-4
4.835e+3, -6.976e-4
4.835e+3, -6.970e-4
4.836e+3, -6.957e-4
4.836e+3, -6.949e-4
4.836e+3, -6.946e-4
4.837e+3, -6.946e-4
4.837e+3, -6.930e-4
4.838e+3, -6.919e-4
4.838e+3, -6.907e-4
4.838e+3, -6.899e-4
4.839e+3, -7.083e-4
4.839e+3, -7.077e-4
4.840e+3, -7.077e-4
4.840e+3, -7.063e-4
4.840e+3, -7.327e-4
4.841e+3, -7.307e-4
4.841e+3, -7.312e-4
4.842e+3, -7.314e-4
4.842e+3, -7.303e-4
4.842e+3, -7.294e-4
4.843e+3, -7.291e-4
4.843e+3, -7.273e-4
4.844e+3, -7.268e-4
4.844e+3, -7.265e-4
4.844e+3, -7.255e-4
4.845e+3, -7.287e-4
4.845e+3, -7.278e-4
4.846e+3, -7.272e-4
4.846e+3, -7.272e-4
4.846e+3, -7.271e-4
4.847e+3, -7.248e-4
4.847e+3, -7.255e-4
4.848e+3, -7.244e-4
4.848e+3, -7.234e-4
4.848e+3, -7.243e-4
4.849e+3, -7.236e-4
4.849e+3, -7.225e-4
4.850e+3, -7.223e-4
4.850e+3, -7.227e-4
4.850e+3, -7.219e-4
4.851e+3, -7.215e-4
4.851e+3, -7.216e-4
4.852e+3, -7.210e-4
4.852e+3, -7.213e-4
4.852e+3, -7.200e-4
4.853e+3, -7.191e-4
4.853e+3, -7.172e-4
4.854e+3, -7.170e-4
4.854e+3, -7.172e-4
4.854e+3, -7.178e-4
4.855e+3, -7.173e-4
4.855e+3, -7.160e-4
4.856e+3, -7.142e-4
4.856e+3, -7.139e-4
4.856e+3, -7.142e-4
4.857e+3, -7.133e-4
4.857e+3, -7.125e-4
4.858e+3, -7.106e-4
4.858e+3, -7.088e-4
4.858e+3, -7.073e-4
4.859e+3, -7.149e-4
4.859e+3, -7.141e-4
4.860e+3, -7.123e-4
4.860e+3, -7.118e-4
4.860e+3, -7.127e-4
4.861e+3, -7.124e-4
4.861e+3, -7.155e-4
4.862e+3, -7.158e-4
4.862e+3, -7.153e-4
4.862e+3, -7.156e-4
4.863e+3, -7.146e-4
4.863e+3, -7.167e-4
4.864e+3, -7.156e-4
4.864e+3, -7.156e-4
4.864e+3, -7.143e-4
4.865e+3, -7.136e-4
4.865e+3, -7.126e-4
4.866e+3, -7.110e-4
4.866e+3, -7.102e-4
4.866e+3, -7.378e-4
4.867e+3, -7.338e-4
4.867e+3, -7.345e-4
4.868e+3, -7.326e-4
4.868e+3, -7.326e-4
4.868e+3, -7.311e-4
4.869e+3, -7.314e-4
4.869e+3, -7.300e-4
4.870e+3, -7.293e-4
4.870e+3, -7.284e-4
4.870e+3, -7.282e-4
4.871e+3, -7.257e-4
4.871e+3, -7.251e-4
4.872e+3, -7.240e-4
4.872e+3, -7.237e-4
4.872e+3, -7.220e-4
4.873e+3, -7.196e-4
4.873e+3, -7.194e-4
4.874e+3, -7.188e-4
4.874e+3, -7.183e-4
4.874e+3, -7.178e-4
4.875e+3, -7.179e-4
4.875e+3, -7.169e-4
4.876e+3, -7.180e-4
4.876e+3, -7.215e-4
4.876e+3, -7.211e-4
4.877e+3, -7.207e-4
4.877e+3, -7.202e-4
4.878e+3, -7.203e-4
4.878e+3, -7.199e-4
4.878e+3, -7.186e-4
4.879e+3, -7.190e-4
4.879e+3, -7.170e-4
4.880e+3, -7.161e-4
4.880e+3, -7.156e-4
4.880e+3, -7.147e-4
4.881e+3, -7.141e-4
4.881e+3, -7.124e-4
4.882e+3, -7.125e-4
4.882e+3, -7.118e-4
4.882e+3, -7.103e-4
4.883e+3, -7.085e-4
4.883e+3, -7.123e-4
4.884e+3, -7.094e-4
4.884e+3, -7.086e-4
4.884e+3, -7.076e-4
4.885e+3, -7.091e-4
4.885e+3, -7.094e-4
4.886e+3, -7.091e-4
4.886e+3, -7.089e-4
4.886e+3, -7.085e-4
4.887e+3, -7.083e-4
4.887e+3, -7.176e-4
4.888e+3, -7.170e-4
4.888e+3, -7.154e-4
4.888e+3, -7.145e-4
4.889e+3, -7.136e-4
4.889e+3, -7.128e-4
4.890e+3, -7.132e-4
4.890e+3, -7.108e-4
4.890e+3, -7.105e-4
4.891e+3, -7.122e-4
4.891e+3, -7.110e-4
4.892e+3, -7.109e-4
4.892e+3, -7.089e-4
4.892e+3, -7.095e-4
4.893e+3, -7.097e-4
4.893e+3, -7.080e-4
4.894e+3, -7.081e-4
4.894e+3, -7.071e-4
4.894e+3, -7.068e-4
4.895e+3, -7.069e-4
4.895e+3, -7.065e-4
4.896e+3, -7.070e-4
4.896e+3, -7.065e-4
4.896e+3, -7.066e-4
4.897e+3, -7.042e-4
4.897e+3, -7.049e-4
4.898e+3, -7.043e-4
4.898e+3, -7.034e-4
4.898e+3, -7.023e-4
4.899e+3, -7.015e-4
4.899e+3, -7.013e-4
4.900e+3, -7.008e-4
4.900e+3, -7.000e-4
4.900e+3, -6.985e-4
4.901e+3, -6.983e-4
4.901e+3, -6.976e-4
4.902e+3, -6.961e-4
4.902e+3, -6.971e-4
4.902e+3, -6.962e-4
4.903e+3, -6.957e-4
4.903e+3, -6.966e-4
4.904e+3, -6.954e-4
4.904e+3, -6.951e-4
4.904e+3, -6.938e-4
4.905e+3, -6.934e-4
4.905e+3, -6.923e-4
4.906e+3, -6.920e-4
4.906e+3, -6.912e-4
4.906e+3, -6.897e-4
4.907e+3, -6.895e-4
4.907e+3, -6.885e-4
4.908e+3, -7.004e-4
4.908e+3, -7.014e-4
4.908e+3, -7.014e-4
4.909e+3, -7.006e-4
4.909e+3, -7.001e-4
4.910e+3, -7.276e-4
4.910e+3, -7.276e-4
4.910e+3, -7.258e-4
4.911e+3, -7.261e-4
4.911e+3, -7.243e-4
4.912e+3, -7.241e-4
4.912e+3, -7.226e-4
4.912e+3, -7.233e-4
4.913e+3, -7.241e-4
4.913e+3, -7.231e-4
4.914e+3, -7.216e-4
4.914e+3, -7.216e-4
4.914e+3, -7.231e-4
4.915e+3, -7.226e-4
4.915e+3, -7.225e-4
4.916e+3, -7.211e-4
4.916e+3, -7.206e-4
4.916e+3, -7.190e-4
4.917e+3, -7.183e-4
4.917e+3, -7.197e-4
4.918e+3, -7.191e-4
4.918e+3, -7.173e-4
4.918e+3, -7.199e-4
4.919e+3, -7.197e-4
4.919e+3, -7.195e-4
4.920e+3, -7.196e-4
4.920e+3, -7.186e-4
4.920e+3, -7.178e-4
4.921e+3, -7.173e-4
4.921e+3, -7.156e-4
4.922e+3, -7.146e-4
4.922e+3, -7.143e-4
4.922e+3, -7.139e-4
4.923e+3, -7.128e-4
4.923e+3, -7.120e-4
4.924e+3, -7.140e-4
4.924e+3, -7.157e-4
4.924e+3, -7.148e-4
4.925e+3, -7.142e-4
4.925e+3, -7.131e-4
4.926e+3, -7.133e-4
4.926e+3, -7.129e-4
4.926e+3, -7.125e-4
4.927e+3, -7.125e-4
4.927e+3, -7.121e-4
4.928e+3, -7.116e-4
4.928e+3, -7.107e-4
4.928e+3, -7.105e-4
4.929e+3, -7.098e-4
4.929e+3, -7.091e-4
4.930e+3, -7.082e-4
4.930e+3, -7.081e-4
4.930e+3, -7.077e-4
4.931e+3, -7.062e-4
4.931e+3, -7.070e-4
4.932e+3, -7.061e-4
4.932e+3, -7.047e-4
4.932e+3, -7.045e-4
4.933e+3, -7.038e-4
4.933e+3, -7.029e-4
4.934e+3, -7.033e-4
4.934e+3, -7.028e-4
4.934e+3, -7.015e-4
4.935e+3, -7.042e-4
4.935e+3, -7.057e-4
4.936e+3, -7.037e-4
4.936e+3, -7.031e-4
4.936e+3, -7.024e-4
4.937e+3, -7.019e-4
4.937e+3, -7.024e-4
4.938e+3, -7.017e-4
4.938e+3, -7.003e-4
4.938e+3, -7.029e-4
4.939e+3, -7.025e-4
4.939e+3, -7.030e-4
4.940e+3, -7.010e-4
4.940e+3, -7.001e-4
4.940e+3, -7.009e-4
4.941e+3, -7.000e-4
4.941e+3, -6.999e-4
4.942e+3, -6.989e-4
4.942e+3, -6.989e-4
4.942e+3, -7.477e-4
4.943e+3, -7.434e-4
4.943e+3, -7.433e-4
4.944e+3, -7.420e-4
4.944e+3, -7.415e-4
4.944e+3, -7.414e-4
4.945e+3, -7.403e-4
4.945e+3, -7.397e-4
4.946e+3, -7.378e-4
4.946e+3, -7.387e-4
4.946e+3, -7.386e-4
4.947e+3, -7.387e-4
4.947e+3, -7.382e-4
4.948e+3, -7.381e-4
4.948e+3, -7.373e-4
4.948e+3, -7.361e-4
4.949e+3, -7.364e-4
4.949e+3, -7.366e-4
4.950e+3, -7.352e-4
4.950e+3, -7.361e-4
4.950e+3, -7.355e-4
4.951e+3, -7.338e-4
4.951e+3, -7.327e-4
4.952e+3, -7.338e-4
4.952e+3, -7.325e-4
4.952e+3, -7.338e-4
4.953e+3, -7.327e-4
4.953e+3, -7.321e-4
4.954e+3, -7.332e-4
4.954e+3, -7.330e-4
4.954e+3, -7.310e-4
4.955e+3, -7.304e-4
4.955e+3, -7.299e-4
4.956e+3, -7.288e-4
4.956e+3, -7.309e-4
4.956e+3, -7.285e-4
4.957e+3, -7.287e-4
4.957e+3, -7.282e-4
4.958e+3, -7.271e-4
4.958e+3, -7.285e-4
4.958e+3, -7.268e-4
4.959e+3, -7.259e-4
4.959e+3, -7.280e-4
4.960e+3, -7.270e-4
4.960e+3, -7.455e-4
4.960e+3, -7.449e-4
4.961e+3, -7.431e-4
4.961e+3, -7.420e-4
4.962e+3, -7.431e-4
4.962e+3, -7.414e-4
4.962e+3, -7.402e-4
4.963e+3, -7.419e-4
4.963e+3, -7.406e-4
4.964e+3, -7.404e-4
4.964e+3, -7.393e-4
4.964e+3, -7.397e-4
4.965e+3, -7.392e-4
4.965e+3, -7.381e-4
4.966e+3, -7.384e-4
4.966e+3, -7.376e-4
4.966e+3, -7.361e-4
4.967e+3, -7.357e-4
4.967e+3, -7.358e-4
4.968e+3, -7.360e-4
4.968e+3, -7.349e-4
4.968e+3, -7.344e-4
4.969e+3, -7.330e-4
4.969e+3, -7.324e-4
4.970e+3, -7.319e-4
4.970e+3, -7.334e-4
4.970e+3, -7.313e-4
4.971e+3, -7.308e-4
4.971e+3, -7.302e-4
4.972e+3, -7.300e-4
4.972e+3, -7.286e-4
4.973e+3, -7.289e-4
4.973e+3, -7.296e-4
4.973e+3, -7.282e-4
4.974e+3, -7.267e-4
4.974e+3, -7.261e-4
4.975e+3, -7.272e-4
4.975e+3, -7.264e-4
4.975e+3, -7.276e-4
4.976e+3, -7.268e-4
4.976e+3, -7.266e-4
4.977e+3, -7.254e-4
4.977e+3, -7.255e-4
4.977e+3, -7.261e-4
4.978e+3, -7.253e-4
4.978e+3, -7.247e-4
4.979e+3, -7.242e-4
4.979e+3, -7.299e-4
4.979e+3, -7.277e-4
4.980e+3, -7.266e-4
4.980e+3, -7.272e-4
4.981e+3, -7.262e-4
4.981e+3, -7.246e-4
4.981e+3, -7.245e-4
4.982e+3, -7.242e-4
4.982e+3, -7.238e-4
4.983e+3, -7.218e-4
4.983e+3, -7.219e-4
4.983e+3, -7.210e-4
4.984e+3, -7.200e-4
4.984e+3, -7.204e-4
4.985e+3, -7.203e-4
4.985e+3, -7.200e-4
4.985e+3, -7.196e-4
4.986e+3, -7.173e-4
4.986e+3, -7.196e-4
4.987e+3, -7.190e-4
4.987e+3, -7.183e-4
4.987e+3, -7.634e-4
4.988e+3, -7.546e-4
4.988e+3, -7.537e-4
4.989e+3, -7.544e-4
4.989e+3, -7.535e-4
4.989e+3, -7.519e-4
4.990e+3, -7.511e-4
4.990e+3, -7.514e-4
4.991e+3, -7.503e-4
4.991e+3, -7.511e-4
4.991e+3, -7.515e-4
4.992e+3, -7.506e-4
4.992e+3, -7.497e-4
4.993e+3, -7.492e-4
4.993e+3, -7.482e-4
4.993e+3, -7.478e-4
4.994e+3, -7.474e-4
4.994e+3, -7.478e-4
4.995e+3, -7.470e-4
4.995e+3, -7.451e-4
4.995e+3, -7.457e-4
4.996e+3, -7.440e-4
4.996e+3, -7.450e-4
4.997e+3, -7.438e-4
4.997e+3, -7.440e-4
4.997e+3, -7.429e-4
4.998e+3, -7.426e-4
4.998e+3, -7.414e-4
4.999e+3, -7.409e-4
4.999e+3, -7.397e-4
4.999e+3, -7.419e-4
5.000e+3, -7.405e-4
5.000e+3, -7.395e-4
5.001e+3, -7.390e-4
5.001e+3, -7.393e-4
5.001e+3, -7.380e-4
5.002e+3, -7.385e-4
5.002e+3, -7.387e-4
5.003e+3, -7.374e-4
5.003e+3, -7.366e-4
5.003e+3, -7.368e-4
5.004e+3, -7.362e-4
5.004e+3, -7.356e-4
5.005e+3, -7.350e-4
5.005e+3, -7.346e-4
5.005e+3, -7.339e-4
5.006e+3, -7.332e-4
5.006e+3, -7.333e-4
5.007e+3, -7.325e-4
5.007e+3, -7.328e-4
5.007e+3, -7.323e-4
5.008e+3, -7.321e-4
5.008e+3, -7.310e-4
5.009e+3, -7.304e-4
5.009e+3, -7.304e-4
5.009e+3, -7.292e-4
5.010e+3, -7.283e-4
5.010e+3, -7.272e-4
5.011e+3, -7.280e-4
5.011e+3, -7.267e-4
5.011e+3, -7.268e-4
5.012e+3, -7.246e-4
5.012e+3, -7.259e-4
5.013e+3, -7.241e-4
5.013e+3, -7.254e-4
5.013e+3, -7.239e-4
5.014e+3, -7.228e-4
5.014e+3, -7.223e-4
5.015e+3, -7.222e-4
5.015e+3, -7.218e-4
5.015e+3, -7.206e-4
5.016e+3, -7.201e-4
5.016e+3, -7.213e-4
5.017e+3, -7.207e-4
5.017e+3, -7.203e-4
5.017e+3, -7.193e-4
5.018e+3, -7.191e-4
5.018e+3, -7.184e-4
5.019e+3, -7.180e-4
5.019e+3, -7.160e-4
5.019e+3, -7.161e-4
5.020e+3, -7.153e-4
5.020e+3, -7.144e-4
5.021e+3, -7.147e-4
5.021e+3, -7.143e-4
5.021e+3, -7.132e-4
5.022e+3, -7.125e-4
5.022e+3, -7.112e-4
5.023e+3, -7.111e-4
5.023e+3, -7.124e-4
5.023e+3, -7.104e-4
5.024e+3, -7.090e-4
5.024e+3, -7.092e-4
5.025e+3, -7.086e-4
5.025e+3, -7.077e-4
5.025e+3, -7.072e-4
5.026e+3, -7.059e-4
5.026e+3, -7.053e-4
5.027e+3, -7.055e-4
5.027e+3, -7.048e-4
5.027e+3, -7.058e-4
5.028e+3, -7.048e-4
5.028e+3, -7.039e-4
5.029e+3, -7.041e-4
5.029e+3, -7.038e-4
5.029e+3, -7.026e-4
5.030e+3, -7.017e-4
5.030e+3, -7.091e-4
5.031e+3, -7.068e-4
5.031e+3, -7.057e-4
5.031e+3, -7.055e-4
5.032e+3, -7.200e-4
5.032e+3, -7.337e-4
5.033e+3, -7.331e-4
5.033e+3, -7.325e-4
5.033e+3, -7.317e-4
5.034e+3, -7.308e-4
5.034e+3, -7.305e-4
5.035e+3, -7.300e-4
5.035e+3, -7.301e-4
5.035e+3, -7.293e-4
5.036e+3, -7.292e-4
5.036e+3, -7.281e-4
5.037e+3, -7.291e-4
5.037e+3, -7.279e-4
5.037e+3, -7.271e-4
5.038e+3, -7.260e-4
5.038e+3, -7.269e-4
5.039e+3, -7.264e-4
5.039e+3, -7.264e-4
5.039e+3, -7.257e-4
5.040e+3, -7.255e-4
5.040e+3, -7.247e-4
5.041e+3, -7.249e-4
5.041e+3, -7.245e-4
5.041e+3, -7.234e-4
5.042e+3, -7.231e-4
5.042e+3, -7.223e-4
5.043e+3, -7.225e-4
5.043e+3, -7.211e-4
5.043e+3, -7.201e-4
5.044e+3, -7.212e-4
5.044e+3, -7.208e-4
5.045e+3, -7.207e-4
5.045e+3, -7.189e-4
5.045e+3, -7.195e-4
5.046e+3, -7.193e-4
5.046e+3, -7.186e-4
5.047e+3, -7.181e-4
5.047e+3, -7.178e-4
5.047e+3, -7.179e-4
5.048e+3, -7.163e-4
5.048e+3, -7.147e-4
5.049e+3, -7.162e-4
5.049e+3, -7.151e-4
5.049e+3, -7.155e-4
5.050e+3, -7.147e-4
5.050e+3, -7.139e-4
5.051e+3, -7.130e-4
5.051e+3, -7.129e-4
5.051e+3, -7.128e-4
5.052e+3, -7.115e-4
5.052e+3, -7.117e-4
5.053e+3, -7.123e-4
5.053e+3, -7.116e-4
5.053e+3, -7.122e-4
5.054e+3, -7.141e-4
5.054e+3, -7.132e-4
5.055e+3, -7.129e-4
5.055e+3, -7.121e-4
5.055e+3, -7.113e-4
5.056e+3, -7.120e-4
5.056e+3, -7.112e-4
5.057e+3, -7.112e-4
5.057e+3, -7.106e-4
5.057e+3, -7.108e-4
5.058e+3, -7.101e-4
5.058e+3, -7.118e-4
5.059e+3, -7.112e-4
5.059e+3, -7.106e-4
5.059e+3, -7.090e-4
5.060e+3, -7.095e-4
5.060e+3, -7.087e-4
5.061e+3, -7.098e-4
5.061e+3, -7.129e-4
5.061e+3, -7.118e-4
5.062e+3, -7.102e-4
5.062e+3, -7.177e-4
5.063e+3, -7.162e-4
5.063e+3, -7.166e-4
5.063e+3, -7.163e-4
5.064e+3, -7.154e-4
5.064e+3, -7.148e-4
5.065e+3, -7.148e-4
5.065e+3, -7.137e-4
5.065e+3, -7.127e-4
5.066e+3, -7.122e-4
5.066e+3, -7.121e-4
5.067e+3, -7.103e-4
5.067e+3, -7.105e-4
5.067e+3, -7.115e-4
5.068e+3, -7.104e-4
5.068e+3, -7.094e-4
5.069e+3, -7.094e-4
5.069e+3, -7.087e-4
5.069e+3, -7.077e-4
5.070e+3, -7.065e-4
5.070e+3, -7.426e-4
5.071e+3, -7.403e-4
5.071e+3, -7.392e-4
5.071e+3, -7.395e-4
5.072e+3, -7.394e-4
5.072e+3, -7.392e-4
5.073e+3, -7.390e-4
5.073e+3, -7.384e-4
5.073e+3, -7.383e-4
5.074e+3, -7.387e-4
5.074e+3, -7.386e-4
5.075e+3, -7.389e-4
5.075e+3, -7.380e-4
5.075e+3, -7.373e-4
5.076e+3, -7.367e-4
5.076e+3, -7.366e-4
5.077e+3, -7.360e-4
5.077e+3, -7.361e-4
5.077e+3, -7.363e-4
5.078e+3, -7.349e-4
5.078e+3, -7.338e-4
5.079e+3, -7.343e-4
5.079e+3, -7.352e-4
5.079e+3, -7.338e-4
5.080e+3, -7.332e-4
5.080e+3, -7.326e-4
5.081e+3, -7.327e-4
5.081e+3, -7.323e-4
5.081e+3, -7.325e-4
5.082e+3, -7.307e-4
5.082e+3, -7.311e-4
5.083e+3, -7.305e-4
5.083e+3, -7.314e-4
5.083e+3, -7.303e-4
5.084e+3, -7.294e-4
5.084e+3, -7.300e-4
5.085e+3, -7.299e-4
5.085e+3, -7.283e-4
5.085e+3, -7.290e-4
5.086e+3, -7.283e-4
5.086e+3, -7.277e-4
5.087e+3, -7.268e-4
5.087e+3, -7.263e-4
5.087e+3, -7.252e-4
5.088e+3, -7.255e-4
5.088e+3, -7.252e-4
5.089e+3, -7.245e-4
5.089e+3, -7.254e-4
5.089e+3, -7.250e-4
5.090e+3, -7.242e-4
5.090e+3, -7.231e-4
5.091e+3, -7.237e-4
5.091e+3, -7.228e-4
5.091e+3, -7.255e-4
5.092e+3, -7.249e-4
5.092e+3, -7.251e-4
5.093e+3, -7.236e-4
5.093e+3, -7.228e-4
5.093e+3, -7.222e-4
5.094e+3, -7.221e-4
5.094e+3, -7.600e-4
5.095e+3, -7.563e-4
5.095e+3, -7.525e-4
5.095e+3, -7.541e-4
5.096e+3, -7.517e-4
5.096e+3, -7.513e-4
5.097e+3, -7.507e-4
5.097e+3, -7.502e-4
5.097e+3, -7.492e-4
5.098e+3, -7.479e-4
5.098e+3, -7.489e-4
5.099e+3, -7.470e-4
5.099e+3, -7.476e-4
5.099e+3, -7.471e-4
5.100e+3, -7.463e-4
5.100e+3, -7.465e-4
5.101e+3, -7.462e-4
5.101e+3, -7.459e-4
5.101e+3, -7.447e-4
5.102e+3, -7.440e-4
5.102e+3, -7.422e-4
5.103e+3, -7.433e-4
5.103e+3, -7.403e-4
5.103e+3, -7.419e-4
5.104e+3, -7.432e-4
5.104e+3, -7.408e-4
5.105e+3, -7.414e-4
5.105e+3, -7.397e-4
5.105e+3, -7.394e-4
5.106e+3, -7.381e-4
5.106e+3, -7.407e-4
5.107e+3, -7.386e-4
5.107e+3, -7.380e-4
5.107e+3, -7.373e-4
5.108e+3, -7.379e-4
5.108e+3, -7.378e-4
5.109e+3, -7.376e-4
5.109e+3, -7.370e-4
5.109e+3, -7.354e-4
5.110e+3, -7.350e-4
5.110e+3, -7.343e-4
5.111e+3, -7.337e-4
5.111e+3, -7.347e-4
5.111e+3, -7.338e-4
5.112e+3, -7.354e-4
5.112e+3, -7.336e-4
5.113e+3, -7.340e-4
5.113e+3, -7.320e-4
5.113e+3, -7.314e-4
5.114e+3, -7.306e-4
5.114e+3, -7.313e-4
5.115e+3, -7.306e-4
5.115e+3, -7.269e-4
5.115e+3, -7.261e-4
5.116e+3, -7.265e-4
5.116e+3, -7.335e-4
5.117e+3, -7.321e-4
5.117e+3, -7.332e-4
5.117e+3, -7.319e-4
5.118e+3, -7.310e-4
5.118e+3, -7.312e-4
5.119e+3, -7.305e-4
5.119e+3, -7.280e-4
5.119e+3, -7.290e-4
5.120e+3, -7.300e-4
5.120e+3, -7.304e-4
5.121e+3, -7.312e-4
5.121e+3, -7.320e-4
5.121e+3, -7.315e-4
5.122e+3, -7.303e-4
5.122e+3, -7.299e-4
5.123e+3, -7.292e-4
5.123e+3, -7.284e-4
5.123e+3, -7.280e-4
5.124e+3, -7.285e-4
5.124e+3, -7.276e-4
5.125e+3, -7.268e-4
5.125e+3, -7.260e-4
5.125e+3, -7.242e-4
5.126e+3, -7.248e-4
5.126e+3, -7.249e-4
5.127e+3, -7.248e-4
5.127e+3, -7.232e-4
5.127e+3, -7.231e-4
5.128e+3, -7.223e-4
5.128e+3, -7.232e-4
5.129e+3, -7.235e-4
5.129e+3, -7.228e-4
5.129e+3, -7.220e-4
5.130e+3, -7.210e-4
5.130e+3, -7.193e-4
5.131e+3, -7.198e-4
5.131e+3, -7.190e-4
5.131e+3, -7.154e-4
5.132e+3, -7.207e-4
5.132e+3, -7.187e-4
5.133e+3, -7.172e-4
5.133e+3, -7.165e-4
5.133e+3, -7.153e-4
5.134e+3, -7.137e-4
5.134e+3, -7.771e-4
5.135e+3, -7.733e-4
5.135e+3, -7.713e-4
5.135e+3, -7.716e-4
5.136e+3, -7.709e-4
5.136e+3, -7.694e-4
5.137e+3, -7.683e-4
5.137e+3, -7.695e-4
5.137e+3, -7.685e-4
5.138e+3, -7.703e-4
5.138e+3, -7.689e-4
5.139e+3, -7.695e-4
5.139e+3, -7.689e-4
5.139e+3, -7.679e-4
5.140e+3, -7.672e-4
5.140e+3, -7.669e-4
5.141e+3, -7.648e-4
5.141e+3, -7.656e-4
5.141e+3, -7.686e-4
5.142e+3, -7.669e-4
5.142e+3, -7.661e-4
5.143e+3, -7.664e-4
5.143e+3, -7.650e-4
5.143e+3, -7.644e-4
5.144e+3, -7.654e-4
5.144e+3, -7.647e-4
5.145e+3, -7.649e-4
5.145e+3, -7.646e-4
5.145e+3, -7.631e-4
5.146e+3, -7.620e-4
5.146e+3, -7.623e-4
5.147e+3, -7.617e-4
5.147e+3, -7.615e-4
5.147e+3, -7.600e-4
5.148e+3, -7.585e-4
5.148e+3, -7.589e-4
5.149e+3, -7.597e-4
5.149e+3, -7.588e-4
5.149e+3, -7.568e-4
5.150e+3, -7.579e-4
5.150e+3, -7.571e-4
5.151e+3, -7.566e-4
5.151e+3, -7.555e-4
5.151e+3, -7.573e-4
5.152e+3, -7.565e-4
5.152e+3, -7.546e-4
5.153e+3, -7.545e-4
5.153e+3, -7.528e-4
5.153e+3, -7.526e-4
5.154e+3, -7.545e-4
5.154e+3, -7.521e-4
5.155e+3, -7.512e-4
5.155e+3, -7.506e-4
5.155e+3, -7.499e-4
5.156e+3, -7.491e-4
5.156e+3, -7.495e-4
5.157e+3, -7.482e-4
5.157e+3, -7.480e-4
5.157e+3, -7.477e-4
5.158e+3, -7.480e-4
5.158e+3, -7.466e-4
5.159e+3, -7.455e-4
5.159e+3, -7.442e-4
5.159e+3, -7.456e-4
5.160e+3, -7.449e-4
5.160e+3, -7.439e-4
5.161e+3, -7.441e-4
5.161e+3, -7.432e-4
5.161e+3, -7.434e-4
5.162e+3, -7.417e-4
5.162e+3, -7.416e-4
5.163e+3, -7.411e-4
5.163e+3, -7.411e-4
5.163e+3, -7.409e-4
5.164e+3, -7.409e-4
5.164e+3, -7.389e-4
5.165e+3, -7.378e-4
5.165e+3, -7.375e-4
5.165e+3, -7.371e-4
5.166e+3, -7.380e-4
5.166e+3, -7.370e-4
5.167e+3, -7.353e-4
5.167e+3, -7.369e-4
5.167e+3, -7.358e-4
5.168e+3, -7.342e-4
5.168e+3, -7.339e-4
5.169e+3, -7.334e-4
5.169e+3, -7.315e-4
5.169e+3, -7.312e-4
5.170e+3, -7.323e-4
5.170e+3, -7.308e-4
5.171e+3, -7.307e-4
5.171e+3, -7.292e-4
5.171e+3, -7.300e-4
5.172e+3, -7.289e-4
5.172e+3, -7.279e-4
5.173e+3, -7.630e-4
5.173e+3, -7.602e-4
5.173e+3, -7.590e-4
5.174e+3, -7.587e-4
5.174e+3, -7.581e-4
5.175e+3, -7.578e-4
5.175e+3, -7.586e-4
5.175e+3, -7.565e-4
5.176e+3, -7.550e-4
5.176e+3, -7.584e-4
5.177e+3, -7.558e-4
5.177e+3, -7.563e-4
5.178e+3, -7.553e-4
5.178e+3, -7.538e-4
5.178e+3, -7.522e-4
5.179e+3, -7.536e-4
5.179e+3, -7.521e-4
5.180e+3, -7.509e-4
5.180e+3, -7.516e-4
5.180e+3, -7.505e-4
5.181e+3, -7.485e-4
5.181e+3, -7.488e-4
5.182e+3, -7.491e-4
5.182e+3, -7.491e-4
5.182e+3, -7.482e-4
5.183e+3, -7.490e-4
5.183e+3, -7.471e-4
5.184e+3, -7.455e-4
5.184e+3, -7.459e-4
5.184e+3, -7.437e-4
5.185e+3, -7.467e-4
5.185e+3, -7.612e-4
5.186e+3, -7.574e-4
5.186e+3, -7.579e-4
5.186e+3, -7.566e-4
5.187e+3, -7.550e-4
5.187e+3, -7.549e-4
5.188e+3, -7.536e-4
5.188e+3, -7.526e-4
5.188e+3, -7.521e-4
5.189e+3, -7.542e-4
5.189e+3, -7.543e-4
5.190e+3, -7.525e-4
5.190e+3, -7.540e-4
5.190e+3, -7.539e-4
5.191e+3, -7.514e-4
5.191e+3, -7.504e-4
5.192e+3, -7.525e-4
5.192e+3, -7.530e-4
5.192e+3, -7.532e-4
5.193e+3, -7.514e-4
5.193e+3, -7.501e-4
5.194e+3, -7.521e-4
5.194e+3, -7.504e-4
5.194e+3, -7.505e-4
5.195e+3, -7.499e-4
5.195e+3, -7.473e-4
5.196e+3, -7.476e-4
5.196e+3, -7.476e-4
5.196e+3, -7.463e-4
5.197e+3, -7.467e-4
5.197e+3, -7.471e-4
5.198e+3, -7.457e-4
5.198e+3, -7.449e-4
5.198e+3, -7.442e-4
5.199e+3, -7.436e-4
5.199e+3, -7.421e-4
5.200e+3, -7.453e-4
5.200e+3, -7.437e-4
5.200e+3, -7.435e-4
5.201e+3, -7.401e-4
5.201e+3, -7.486e-4
5.202e+3, -7.504e-4
5.202e+3, -7.486e-4
5.202e+3, -7.467e-4
5.203e+3, -7.474e-4
5.203e+3, -7.469e-4
5.204e+3, -7.468e-4
5.204e+3, -7.458e-4
5.204e+3, -7.443e-4
5.205e+3, -7.434e-4
5.205e+3, -7.462e-4
5.206e+3, -7.452e-4
5.206e+3, -7.432e-4
5.206e+3, -7.439e-4
5.207e+3, -7.427e-4
5.207e+3, -7.424e-4
5.208e+3, -7.428e-4
5.208e+3, -7.430e-4
5.208e+3, -7.416e-4
5.209e+3, -7.409e-4
5.209e+3, -7.416e-4
5.210e+3, -7.410e-4
5.210e+3, -7.889e-4
5.210e+3, -7.844e-4
5.211e+3, -7.826e-4
5.211e+3, -7.824e-4
5.212e+3, -7.814e-4
5.212e+3, -7.817e-4
5.212e+3, -7.811e-4
5.213e+3, -7.814e-4
5.213e+3, -7.809e-4
5.214e+3, -7.807e-4
5.214e+3, -7.790e-4
5.214e+3, -7.779e-4
5.215e+3, -7.786e-4
5.215e+3, -7.784e-4
5.216e+3, -7.765e-4
5.216e+3, -7.761e-4
5.216e+3, -7.768e-4
5.217e+3, -7.751e-4
5.217e+3, -7.744e-4
5.218e+3, -7.744e-4
5.218e+3, -7.749e-4
5.218e+3, -7.728e-4
5.219e+3, -7.728e-4
5.219e+3, -7.723e-4
5.220e+3, -7.717e-4
5.220e+3, -7.726e-4
5.220e+3, -7.721e-4
5.221e+3, -7.710e-4
5.221e+3, -7.712e-4
5.222e+3, -7.703e-4
5.222e+3, -7.693e-4
5.222e+3, -7.676e-4
5.223e+3, -7.669e-4
5.223e+3, -7.689e-4
5.224e+3, -7.683e-4
5.224e+3, -7.681e-4
5.224e+3, -7.655e-4
5.225e+3, -7.668e-4
5.225e+3, -7.647e-4
5.226e+3, -7.668e-4
5.226e+3, -7.666e-4
5.226e+3, -7.652e-4
5.227e+3, -7.649e-4
5.227e+3, -7.636e-4
5.228e+3, -7.626e-4
5.228e+3, -7.641e-4
5.228e+3, -7.625e-4
5.229e+3, -7.609e-4
5.229e+3, -7.612e-4
5.230e+3, -7.620e-4
5.230e+3, -7.618e-4
5.230e+3, -7.600e-4
5.231e+3, -7.593e-4
5.231e+3, -7.573e-4
5.232e+3, -7.569e-4
5.232e+3, -7.577e-4
5.232e+3, -7.569e-4
5.233e+3, -7.561e-4
5.233e+3, -7.565e-4
5.234e+3, -7.542e-4
5.234e+3, -7.547e-4
5.234e+3, -7.528e-4
5.235e+3, -7.522e-4
5.235e+3, -7.505e-4
5.236e+3, -7.529e-4
5.236e+3, -7.518e-4
5.236e+3, -7.507e-4
5.237e+3, -7.491e-4
5.237e+3, -7.511e-4
5.238e+3, -7.522e-4
5.238e+3, -7.517e-4
5.238e+3, -7.493e-4
5.239e+3, -7.483e-4
5.239e+3, -7.488e-4
5.240e+3, -7.472e-4
5.240e+3, -7.467e-4
5.240e+3, -7.467e-4
5.241e+3, -7.474e-4
5.241e+3, -7.461e-4
5.242e+3, -7.456e-4
5.242e+3, -7.449e-4
5.242e+3, -7.436e-4
5.243e+3, -7.430e-4
5.243e+3, -7.451e-4
5.244e+3, -7.456e-4
5.244e+3, -7.459e-4
5.244e+3, -7.451e-4
5.245e+3, -7.438e-4
5.245e+3, -7.439e-4
5.246e+3, -7.429e-4
5.246e+3, -7.419e-4
5.246e+3, -7.419e-4
5.247e+3, -7.407e-4
5.247e+3, -7.405e-4
5.248e+3, -7.421e-4
5.248e+3, -7.405e-4
5.248e+3, -7.406e-4
5.249e+3, -7.407e-4
5.249e+3, -7.394e-4
5.250e+3, -7.384e-4
5.250e+3, -7.372e-4
5.250e+3, -7.363e-4
5.251e+3, -7.357e-4
5.251e+3, -7.347e-4
5.252e+3, -7.368e-4
5.252e+3, -7.362e-4
5.252e+3, -7.355e-4
5.253e+3, -7.339e-4
5.253e+3, -7.343e-4
5.254e+3, -7.333e-4
5.254e+3, -7.328e-4
5.254e+3, -7.315e-4
5.255e+3, -7.299e-4
5.255e+3, -7.287e-4
5.256e+3, -7.309e-4
5.256e+3, -7.304e-4
5.256e+3, -7.291e-4
5.257e+3, -7.301e-4
5.257e+3, -7.286e-4
5.258e+3, -7.271e-4
5.258e+3, -7.268e-4
5.258e+3, -7.281e-4
5.259e+3, -7.265e-4
5.259e+3, -7.264e-4
5.260e+3, -7.257e-4
5.260e+3, -7.258e-4
5.260e+3, -7.242e-4
5.261e+3, -7.235e-4
5.261e+3, -7.234e-4
5.262e+3, -7.234e-4
5.262e+3, -7.222e-4
5.262e+3, -7.215e-4
5.263e+3, -7.199e-4
5.263e+3, -7.186e-4
5.264e+3, -7.164e-4
5.264e+3, -7.161e-4
5.264e+3, -7.152e-4
5.265e+3, -7.145e-4
5.265e+3, -7.390e-4
5.266e+3, -7.337e-4
5.266e+3, -7.359e-4
5.266e+3, -7.350e-4
5.267e+3, -7.338e-4
5.267e+3, -7.329e-4
5.268e+3, -7.321e-4
5.268e+3, -7.313e-4
5.268e+3, -7.314e-4
5.269e+3, -7.313e-4
5.269e+3, -7.303e-4
5.270e+3, -7.282e-4
5.270e+3, -7.289e-4
5.270e+3, -7.278e-4
5.271e+3, -7.277e-4
5.271e+3, -7.273e-4
5.272e+3, -7.257e-4
5.272e+3, -7.250e-4
5.272e+3, -7.243e-4
5.273e+3, -7.246e-4
5.273e+3, -7.240e-4
5.274e+3, -7.329e-4
5.274e+3, -7.323e-4
5.274e+3, -7.311e-4
5.275e+3, -7.302e-4
5.275e+3, -7.303e-4
5.276e+3, -7.295e-4
5.276e+3, -7.302e-4
5.276e+3, -7.654e-4
5.277e+3, -7.601e-4
5.277e+3, -7.593e-4
5.278e+3, -7.589e-4
5.278e+3, -7.584e-4
5.278e+3, -7.577e-4
5.279e+3, -7.565e-4
5.279e+3, -7.574e-4
5.280e+3, -7.573e-4
5.280e+3, -7.570e-4
5.280e+3, -7.560e-4
5.281e+3, -7.554e-4
5.281e+3, -7.549e-4
5.282e+3, -7.540e-4
5.282e+3, -7.541e-4
5.282e+3, -7.526e-4
5.283e+3, -7.536e-4
5.283e+3, -7.527e-4
5.284e+3, -7.523e-4
5.284e+3, -7.520e-4
5.284e+3, -7.510e-4
5.285e+3, -7.505e-4
5.285e+3, -7.503e-4
5.286e+3, -7.493e-4
5.286e+3, -7.490e-4
5.286e+3, -7.496e-4
5.287e+3, -7.482e-4
5.287e+3, -7.483e-4
5.288e+3, -7.483e-4
5.288e+3, -7.466e-4
5.288e+3, -7.460e-4
5.289e+3, -7.462e-4
5.289e+3, -7.460e-4
5.290e+3, -7.453e-4
5.290e+3, -7.447e-4
5.290e+3, -7.452e-4
5.291e+3, -7.441e-4
5.291e+3, -7.438e-4
5.292e+3, -7.446e-4
5.292e+3, -7.424e-4
5.292e+3, -7.422e-4
5.293e+3, -7.409e-4
5.293e+3, -7.413e-4
5.294e+3, -7.408e-4
5.294e+3, -7.397e-4
5.294e+3, -7.387e-4
5.295e+3, -7.386e-4
5.295e+3, -7.383e-4
5.296e+3, -7.391e-4
5.296e+3, -7.389e-4
5.296e+3, -7.391e-4
5.297e+3, -7.380e-4
5.297e+3, -7.400e-4
5.298e+3, -7.378e-4
5.298e+3, -7.378e-4
5.298e+3, -7.381e-4
5.299e+3, -7.376e-4
5.299e+3, -7.371e-4
5.300e+3, -7.359e-4
5.300e+3, -7.353e-4
5.300e+3, -7.347e-4
5.301e+3, -7.341e-4
5.301e+3, -7.338e-4
5.302e+3, -7.336e-4
5.302e+3, -7.334e-4
5.302e+3, -7.319e-4
5.303e+3, -7.319e-4
5.303e+3, -7.305e-4
5.304e+3, -7.299e-4
5.304e+3, -7.299e-4
5.304e+3, -7.284e-4
5.305e+3, -7.274e-4
5.305e+3, -7.272e-4
5.306e+3, -7.261e-4
5.306e+3, -7.288e-4
5.306e+3, -7.282e-4
5.307e+3, -7.273e-4
5.307e+3, -7.265e-4
5.308e+3, -7.260e-4
5.308e+3, -7.253e-4
5.308e+3, -7.261e-4
5.309e+3, -7.363e-4
5.309e+3, -7.355e-4
5.310e+3, -7.352e-4
5.310e+3, -7.356e-4
5.310e+3, -7.370e-4
5.311e+3, -7.352e-4
5.311e+3, -7.338e-4
5.312e+3, -7.358e-4
5.312e+3, -7.352e-4
5.312e+3, -7.341e-4
5.313e+3, -7.347e-4
5.313e+3, -7.344e-4
5.314e+3, -7.338e-4
5.314e+3, -7.335e-4
5.314e+3, -7.329e-4
5.315e+3, -7.315e-4
5.315e+3, -7.327e-4
5.316e+3, -7.319e-4
5.316e+3, -7.322e-4
5.316e+3, -7.320e-4
5.317e+3, -7.311e-4
5.317e+3, -7.301e-4
5.318e+3, -7.298e-4
5.318e+3, -7.293e-4
5.318e+3, -7.284e-4
5.319e+3, -7.281e-4
5.319e+3, -7.272e-4
5.320e+3, -7.272e-4
5.320e+3, -7.270e-4
5.320e+3, -7.261e-4
5.321e+3, -7.254e-4
5.321e+3, -7.273e-4
5.322e+3, -7.253e-4
5.322e+3, -7.267e-4
5.322e+3, -7.265e-4
5.323e+3, -7.259e-4
5.323e+3, -7.248e-4
5.324e+3, -7.252e-4
5.324e+3, -7.257e-4
5.324e+3, -7.243e-4
5.325e+3, -7.243e-4
5.325e+3, -7.225e-4
5.326e+3, -7.220e-4
5.326e+3, -7.211e-4
5.326e+3, -7.214e-4
5.327e+3, -7.211e-4
5.327e+3, -7.199e-4
5.328e+3, -7.196e-4
5.328e+3, -7.191e-4
5.328e+3, -7.183e-4
5.329e+3, -7.175e-4
5.329e+3, -7.169e-4
5.330e+3, -7.162e-4
5.330e+3, -7.153e-4
5.330e+3, -7.148e-4
5.331e+3, -7.155e-4
5.331e+3, -7.144e-4
5.332e+3, -7.141e-4
5.332e+3, -7.139e-4
5.332e+3, -7.133e-4
5.333e+3, -7.127e-4
5.333e+3, -7.122e-4
5.334e+3, -7.107e-4
5.334e+3, -7.102e-4
5.334e+3, -7.101e-4
5.335e+3, -7.086e-4
5.335e+3, -7.088e-4
5.336e+3, -7.076e-4
5.336e+3, -7.074e-4
5.336e+3, -7.056e-4
5.337e+3, -7.061e-4
5.337e+3, -7.050e-4
5.338e+3, -7.050e-4
5.338e+3, -7.045e-4
5.338e+3, -7.034e-4
5.339e+3, -7.027e-4
5.339e+3, -7.023e-4
5.340e+3, -7.008e-4
5.340e+3, -6.999e-4
5.340e+3, -7.000e-4
5.341e+3, -6.992e-4
5.341e+3, -6.985e-4
5.342e+3, -7.019e-4
5.342e+3, -7.089e-4
5.342e+3, -7.085e-4
5.343e+3, -7.076e-4
5.343e+3, -7.058e-4
5.344e+3, -7.065e-4
5.344e+3, -7.421e-4
5.344e+3, -7.739e-4
5.345e+3, -7.716e-4
5.345e+3, -7.710e-4
5.346e+3, -7.707e-4
5.346e+3, -7.696e-4
5.346e+3, -7.692e-4
5.347e+3, -7.678e-4
5.347e+3, -7.673e-4
5.348e+3, -7.661e-4
5.348e+3, -7.660e-4
5.348e+3, -7.655e-4
5.349e+3, -7.653e-4
5.349e+3, -7.650e-4
5.350e+3, -7.723e-4
5.350e+3, -7.714e-4
5.350e+3, -7.706e-4
5.351e+3, -7.710e-4
5.351e+3, -7.703e-4
5.352e+3, -7.710e-4
5.352e+3, -7.712e-4
5.352e+3, -7.700e-4
5.353e+3, -7.699e-4
5.353e+3, -7.678e-4
5.354e+3, -7.689e-4
5.354e+3, -7.678e-4
5.354e+3, -7.673e-4
5.355e+3, -7.674e-4
5.355e+3, -7.730e-4
5.356e+3, -7.717e-4
5.356e+3, -7.710e-4
5.356e+3, -7.703e-4
5.357e+3, -7.692e-4
5.357e+3, -7.688e-4
5.358e+3, -7.711e-4
5.358e+3, -7.685e-4
5.358e+3, -7.679e-4
5.359e+3, -7.675e-4
5.359e+3, -7.666e-4
5.360e+3, -7.665e-4
5.360e+3, -7.661e-4
5.360e+3, -7.644e-4
5.361e+3, -7.644e-4
5.361e+3, -7.646e-4
5.362e+3, -7.642e-4
5.362e+3, -7.631e-4
5.362e+3, -7.627e-4
5.363e+3, -7.626e-4
5.363e+3, -7.626e-4
5.364e+3, -7.625e-4
5.364e+3, -7.617e-4
5.364e+3, -7.610e-4
5.365e+3, -7.591e-4
5.365e+3, -7.597e-4
5.366e+3, -7.606e-4
5.366e+3, -7.591e-4
5.366e+3, -7.583e-4
5.367e+3, -7.563e-4
5.367e+3, -7.565e-4
5.368e+3, -7.566e-4
5.368e+3, -7.567e-4
5.368e+3, -7.567e-4
5.369e+3, -7.563e-4
5.369e+3, -7.559e-4
5.370e+3, -7.541e-4
5.370e+3, -7.544e-4
5.370e+3, -7.538e-4
5.371e+3, -7.539e-4
5.371e+3, -7.526e-4
5.372e+3, -7.523e-4
5.372e+3, -7.510e-4
5.372e+3, -7.517e-4
5.373e+3, -7.504e-4
5.373e+3, -7.487e-4
5.374e+3, -7.492e-4
5.374e+3, -7.483e-4
5.374e+3, -7.461e-4
5.375e+3, -7.494e-4
5.375e+3, -7.476e-4
5.376e+3, -7.481e-4
5.376e+3, -7.463e-4
5.376e+3, -7.473e-4
5.377e+3, -7.472e-4
5.377e+3, -7.466e-4
5.378e+3, -7.441e-4
5.378e+3, -7.452e-4
5.378e+3, -7.439e-4
5.379e+3, -7.444e-4
5.379e+3, -7.451e-4
5.380e+3, -7.437e-4
5.380e+3, -7.434e-4
5.380e+3, -7.437e-4
5.381e+3, -7.422e-4
5.381e+3, -7.426e-4
5.382e+3, -7.423e-4
5.382e+3, -7.413e-4
5.383e+3, -7.411e-4
5.383e+3, -7.390e-4
5.383e+3, -7.389e-4
5.384e+3, -7.388e-4
5.384e+3, -7.387e-4
5.385e+3, -7.375e-4
5.385e+3, -7.367e-4
5.385e+3, -7.366e-4
5.386e+3, -7.363e-4
5.386e+3, -7.351e-4
5.387e+3, -7.354e-4
5.387e+3, -7.346e-4
5.387e+3, -7.338e-4
5.388e+3, -7.339e-4
5.388e+3, -7.327e-4
5.389e+3, -7.333e-4
5.389e+3, -7.333e-4
5.389e+3, -7.317e-4
5.390e+3, -7.326e-4
5.390e+3, -7.309e-4
5.391e+3, -7.312e-4
5.391e+3, -7.303e-4
5.391e+3, -7.297e-4
5.392e+3, -7.292e-4
5.392e+3, -7.287e-4
5.393e+3, -7.277e-4
5.393e+3, -7.270e-4
5.393e+3, -7.278e-4
5.394e+3, -7.261e-4
5.394e+3, -7.252e-4
5.395e+3, -7.268e-4
5.395e+3, -7.256e-4
5.395e+3, -7.257e-4
5.396e+3, -7.250e-4
5.396e+3, -7.238e-4
5.397e+3, -7.235e-4
5.397e+3, -7.238e-4
5.397e+3, -7.228e-4
5.398e+3, -7.222e-4
5.398e+3, -7.214e-4
5.399e+3, -7.210e-4
5.399e+3, -7.203e-4
5.399e+3, -7.200e-4
5.400e+3, -7.187e-4
5.400e+3, -7.198e-4
5.401e+3, -7.189e-4
5.401e+3, -7.182e-4
5.401e+3, -7.168e-4
5.402e+3, -7.162e-4
5.402e+3, -7.154e-4
5.403e+3, -7.166e-4
5.403e+3, -7.156e-4
5.403e+3, -7.147e-4
5.404e+3, -7.148e-4
5.404e+3, -7.144e-4
5.405e+3, -7.134e-4
5.405e+3, -7.120e-4
5.405e+3, -7.121e-4
5.406e+3, -7.236e-4
5.406e+3, -7.370e-4
5.407e+3, -7.358e-4
5.407e+3, -7.342e-4
5.407e+3, -7.635e-4
5.408e+3, -7.556e-4
5.408e+3, -7.552e-4
5.409e+3, -7.540e-4
5.409e+3, -7.525e-4
5.409e+3, -7.524e-4
5.410e+3, -7.538e-4
5.410e+3, -7.529e-4
5.411e+3, -7.517e-4
5.411e+3, -7.529e-4
5.411e+3, -7.525e-4
5.412e+3, -7.512e-4
5.412e+3, -7.512e-4
5.413e+3, -7.506e-4
5.413e+3, -7.505e-4
5.413e+3, -7.487e-4
5.414e+3, -7.493e-4
5.414e+3, -7.494e-4
5.415e+3, -7.478e-4
5.415e+3, -7.477e-4
5.415e+3, -7.477e-4
5.416e+3, -7.476e-4
5.416e+3, -7.476e-4
5.417e+3, -7.462e-4
5.417e+3, -7.460e-4
5.417e+3, -7.446e-4
5.418e+3, -7.455e-4
5.418e+3, -7.452e-4
5.419e+3, -7.444e-4
5.419e+3, -7.438e-4
5.419e+3, -7.440e-4
5.420e+3, -7.432e-4
5.420e+3, -7.420e-4
5.421e+3, -7.423e-4
5.421e+3, -7.412e-4
5.421e+3, -7.411e-4
5.422e+3, -7.428e-4
5.422e+3, -7.417e-4
5.423e+3, -7.415e-4
5.423e+3, -7.413e-4
5.423e+3, -7.425e-4
5.424e+3, -7.423e-4
5.424e+3, -7.425e-4
5.425e+3, -7.416e-4
5.425e+3, -7.418e-4
5.425e+3, -7.420e-4
5.426e+3, -7.412e-4
5.426e+3, -7.415e-4
5.427e+3, -7.405e-4
5.427e+3, -7.398e-4
5.427e+3, -7.387e-4
5.428e+3, -7.394e-4
5.428e+3, -7.392e-4
5.429e+3, -7.377e-4
5.429e+3, -7.371e-4
5.429e+3, -7.363e-4
5.430e+3, -7.371e-4
5.430e+3, -7.360e-4
5.431e+3, -7.369e-4
5.431e+3, -7.354e-4
5.431e+3, -7.353e-4
5.432e+3, -7.340e-4
5.432e+3, -7.335e-4
5.433e+3, -7.343e-4
5.433e+3, -7.326e-4
5.433e+3, -7.324e-4
5.434e+3, -7.319e-4
5.434e+3, -7.319e-4
5.435e+3, -7.313e-4
5.435e+3, -7.305e-4
5.435e+3, -7.301e-4
5.436e+3, -7.303e-4
5.436e+3, -7.297e-4
5.437e+3, -7.291e-4
5.437e+3, -7.297e-4
5.437e+3, -7.288e-4
5.438e+3, -7.277e-4
5.438e+3, -7.277e-4
5.439e+3, -7.283e-4
5.439e+3, -7.271e-4
5.439e+3, -7.269e-4
5.440e+3, -7.261e-4
5.440e+3, -7.260e-4
5.441e+3, -7.259e-4
5.441e+3, -7.249e-4
5.441e+3, -7.236e-4
5.442e+3, -7.233e-4
5.442e+3, -7.236e-4
5.443e+3, -7.228e-4
5.443e+3, -7.225e-4
5.443e+3, -7.215e-4
5.444e+3, -7.208e-4
5.444e+3, -7.199e-4
5.445e+3, -7.198e-4
5.445e+3, -7.191e-4
5.445e+3, -7.184e-4
5.446e+3, -7.177e-4
5.446e+3, -7.206e-4
5.447e+3, -7.203e-4
5.447e+3, -7.186e-4
5.447e+3, -7.184e-4
5.448e+3, -7.170e-4
5.448e+3, -7.175e-4
5.449e+3, -7.166e-4
5.449e+3, -7.156e-4
5.449e+3, -7.148e-4
5.450e+3, -7.138e-4
5.450e+3, -7.138e-4
5.451e+3, -7.131e-4
5.451e+3, -7.121e-4
5.451e+3, -7.110e-4
5.452e+3, -7.111e-4
5.452e+3, -7.121e-4
5.453e+3, -7.115e-4
5.453e+3, -7.104e-4
5.453e+3, -7.126e-4
5.454e+3, -7.118e-4
5.454e+3, -7.480e-4
5.455e+3, -7.414e-4
5.455e+3, -7.406e-4
5.455e+3, -7.392e-4
5.456e+3, -7.382e-4
5.456e+3, -7.375e-4
5.457e+3, -7.378e-4
5.457e+3, -7.365e-4
5.457e+3, -7.368e-4
5.458e+3, -7.349e-4
5.458e+3, -7.378e-4
5.459e+3, -7.369e-4
5.459e+3, -7.358e-4
5.459e+3, -7.348e-4
5.460e+3, -7.349e-4
5.460e+3, -7.333e-4
5.461e+3, -7.377e-4
5.461e+3, -7.363e-4
5.461e+3, -7.359e-4
5.462e+3, -7.355e-4
5.462e+3, -7.345e-4
5.463e+3, -7.341e-4
5.463e+3, -7.334e-4
5.463e+3, -7.330e-4
5.464e+3, -7.309e-4
5.464e+3, -7.322e-4
5.465e+3, -7.315e-4
5.465e+3, -7.311e-4
5.465e+3, -7.299e-4
5.466e+3, -7.298e-4
5.466e+3, -7.300e-4
5.467e+3, -7.303e-4
5.467e+3, -7.285e-4
5.467e+3, -7.285e-4
5.468e+3, -7.288e-4
5.468e+3, -7.273e-4
5.469e+3, -7.271e-4
5.469e+3, -7.257e-4
5.469e+3, -7.261e-4
5.470e+3, -7.284e-4
5.470e+3, -7.545e-4
5.471e+3, -7.522e-4
5.471e+3, -7.519e-4
5.471e+3, -7.511e-4
5.472e+3, -7.510e-4
5.472e+3, -7.502e-4
5.473e+3, -7.486e-4
5.473e+3, -7.493e-4
5.473e+3, -7.496e-4
5.474e+3, -7.484e-4
5.474e+3, -7.484e-4
5.475e+3, -7.486e-4
5.475e+3, -7.475e-4
5.475e+3, -7.472e-4
5.476e+3, -7.461e-4
5.476e+3, -7.452e-4
5.477e+3, -7.440e-4
5.477e+3, -7.481e-4
5.477e+3, -7.496e-4
5.478e+3, -7.500e-4
5.478e+3, -7.503e-4
5.479e+3, -7.492e-4
5.479e+3, -7.500e-4
5.479e+3, -7.492e-4
5.480e+3, -7.485e-4
5.480e+3, -7.481e-4
5.481e+3, -7.474e-4
5.481e+3, -7.466e-4
5.481e+3, -7.463e-4
5.482e+3, -7.456e-4
5.482e+3, -7.455e-4
5.483e+3, -7.452e-4
5.483e+3, -7.432e-4
5.483e+3, -7.429e-4
5.484e+3, -7.422e-4
5.484e+3, -7.421e-4
5.485e+3, -7.419e-4
5.485e+3, -7.423e-4
5.485e+3, -7.430e-4
5.486e+3, -7.420e-4
5.486e+3, -7.418e-4
5.487e+3, -7.409e-4
5.487e+3, -7.400e-4
5.487e+3, -7.414e-4
5.488e+3, -7.410e-4
5.488e+3, -7.421e-4
5.489e+3, -7.413e-4
5.489e+3, -7.400e-4
5.489e+3, -7.380e-4
5.490e+3, -7.407e-4
5.490e+3, -7.403e-4
5.491e+3, -7.406e-4
5.491e+3, -7.407e-4
5.491e+3, -7.403e-4
5.492e+3, -7.399e-4
5.492e+3, -7.389e-4
5.493e+3, -7.381e-4
5.493e+3, -7.368e-4
5.493e+3, -7.374e-4
5.494e+3, -7.353e-4
5.494e+3, -7.344e-4
5.495e+3, -7.344e-4
5.495e+3, -7.344e-4
5.495e+3, -7.333e-4
5.496e+3, -7.358e-4
5.496e+3, -7.358e-4
5.497e+3, -7.361e-4
5.497e+3, -7.352e-4
5.497e+3, -7.347e-4
5.498e+3, -7.345e-4
5.498e+3, -7.327e-4
5.499e+3, -7.324e-4
5.499e+3, -7.328e-4
5.499e+3, -7.408e-4
5.500e+3, -7.387e-4
5.500e+3, -7.404e-4
5.501e+3, -7.402e-4
5.501e+3, -7.404e-4
5.501e+3, -7.476e-4
5.502e+3, -7.558e-4
5.502e+3, -7.550e-4
5.503e+3, -7.551e-4
5.503e+3, -7.559e-4
5.503e+3, -7.550e-4
5.504e+3, -7.543e-4
5.504e+3, -7.532e-4
5.505e+3, -7.531e-4
5.505e+3, -7.526e-4
5.505e+3, -7.515e-4
5.506e+3, -7.517e-4
5.506e+3, -7.512e-4
5.507e+3, -7.496e-4
5.507e+3, -7.492e-4
5.507e+3, -7.491e-4
5.508e+3, -7.488e-4
5.508e+3, -7.485e-4
5.509e+3, -7.477e-4
5.509e+3, -7.477e-4
5.509e+3, -7.476e-4
5.510e+3, -7.454e-4
5.510e+3, -7.460e-4
5.511e+3, -7.453e-4
5.511e+3, -7.459e-4
5.511e+3, -7.456e-4
5.512e+3, -7.435e-4
5.512e+3, -7.442e-4
5.513e+3, -7.452e-4
5.513e+3, -7.460e-4
5.513e+3, -7.438e-4
5.514e+3, -7.428e-4
5.514e+3, -7.437e-4
5.515e+3, -7.420e-4
5.515e+3, -7.419e-4
5.515e+3, -7.406e-4
5.516e+3, -7.404e-4
5.516e+3, -7.407e-4
5.517e+3, -7.405e-4
5.517e+3, -7.406e-4
5.517e+3, -7.387e-4
5.518e+3, -7.385e-4
5.518e+3, -7.390e-4
5.519e+3, -7.372e-4
5.519e+3, -7.375e-4
5.519e+3, -7.361e-4
5.520e+3, -7.367e-4
5.520e+3, -7.349e-4
5.521e+3, -7.367e-4
5.521e+3, -7.351e-4
5.521e+3, -7.346e-4
5.522e+3, -7.331e-4
5.522e+3, -7.336e-4
5.523e+3, -7.340e-4
5.523e+3, -7.330e-4
5.523e+3, -7.327e-4
5.524e+3, -7.307e-4
5.524e+3, -7.319e-4
5.525e+3, -7.329e-4
5.525e+3, -7.310e-4
5.525e+3, -7.312e-4
5.526e+3, -7.306e-4
5.526e+3, -7.300e-4
5.527e+3, -7.289e-4
5.527e+3, -7.272e-4
5.527e+3, -7.283e-4
5.528e+3, -7.282e-4
5.528e+3, -7.265e-4
5.529e+3, -7.269e-4
5.529e+3, -7.262e-4
5.529e+3, -7.253e-4
5.530e+3, -7.245e-4
5.530e+3, -7.252e-4
5.531e+3, -7.241e-4
5.531e+3, -7.234e-4
5.531e+3, -7.227e-4
5.532e+3, -7.221e-4
5.532e+3, -7.209e-4
5.533e+3, -7.200e-4
5.533e+3, -7.197e-4
5.533e+3, -7.185e-4
5.534e+3, -7.183e-4
5.534e+3, -7.174e-4
5.535e+3, -7.171e-4
5.535e+3, -7.173e-4
5.535e+3, -7.165e-4
5.536e+3, -7.156e-4
5.536e+3, -7.153e-4
5.537e+3, -7.149e-4
5.537e+3, -7.146e-4
5.537e+3, -7.138e-4
5.538e+3, -7.121e-4
5.538e+3, -7.123e-4
5.539e+3, -7.110e-4
5.539e+3, -7.111e-4
5.539e+3, -7.102e-4
5.540e+3, -7.095e-4
5.540e+3, -7.082e-4
5.541e+3, -7.106e-4
5.541e+3, -7.089e-4
5.541e+3, -7.248e-4
5.542e+3, -7.227e-4
5.542e+3, -7.223e-4
5.543e+3, -7.215e-4
5.543e+3, -7.197e-4
5.543e+3, -7.198e-4
5.544e+3, -7.216e-4
5.544e+3, -7.209e-4
5.545e+3, -7.601e-4
5.545e+3, -7.580e-4
5.545e+3, -7.575e-4
5.546e+3, -7.577e-4
5.546e+3, -7.562e-4
5.547e+3, -7.576e-4
5.547e+3, -7.563e-4
5.547e+3, -7.555e-4
5.548e+3, -7.539e-4
5.548e+3, -7.548e-4
5.549e+3, -7.538e-4
5.549e+3, -7.528e-4
5.549e+3, -7.523e-4
5.550e+3, -7.519e-4
5.550e+3, -7.517e-4
5.551e+3, -7.518e-4
5.551e+3, -7.517e-4
5.551e+3, -7.503e-4
5.552e+3, -7.486e-4
5.552e+3, -7.487e-4
5.553e+3, -7.477e-4
5.553e+3, -7.471e-4
5.553e+3, -7.468e-4
5.554e+3, -7.480e-4
5.554e+3, -7.461e-4
5.555e+3, -7.459e-4
5.555e+3, -7.445e-4
5.555e+3, -7.438e-4
5.556e+3, -7.436e-4
5.556e+3, -7.422e-4
5.557e+3, -7.410e-4
5.557e+3, -7.412e-4
5.557e+3, -7.400e-4
5.558e+3, -7.401e-4
5.558e+3, -7.390e-4
5.559e+3, -7.409e-4
5.559e+3, -7.511e-4
5.559e+3, -7.505e-4
5.560e+3, -7.495e-4
5.560e+3, -7.487e-4
5.561e+3, -7.491e-4
5.561e+3, -7.496e-4
5.561e+3, -7.480e-4
5.562e+3, -7.480e-4
5.562e+3, -7.475e-4
5.563e+3, -7.463e-4
5.563e+3, -7.465e-4
5.563e+3, -7.479e-4
5.564e+3, -7.461e-4
5.564e+3, -7.466e-4
5.565e+3, -7.461e-4
5.565e+3, -7.452e-4
5.565e+3, -7.460e-4
5.566e+3, -7.438e-4
5.566e+3, -7.429e-4
5.567e+3, -7.437e-4
5.567e+3, -7.435e-4
5.567e+3, -7.424e-4
5.568e+3, -7.411e-4
5.568e+3, -7.417e-4
5.569e+3, -7.398e-4
5.569e+3, -7.404e-4
5.569e+3, -7.402e-4
5.570e+3, -7.388e-4
5.570e+3, -7.394e-4
5.571e+3, -7.378e-4
5.571e+3, -7.385e-4
5.571e+3, -7.386e-4
5.572e+3, -7.382e-4
5.572e+3, -7.375e-4
5.573e+3, -7.364e-4
5.573e+3, -7.359e-4
5.573e+3, -7.345e-4
5.574e+3, -7.351e-4
5.574e+3, -7.345e-4
5.575e+3, -7.353e-4
5.575e+3, -7.342e-4
5.575e+3, -7.338e-4
5.576e+3, -7.345e-4
5.576e+3, -7.341e-4
5.577e+3, -7.326e-4
5.577e+3, -7.321e-4
5.577e+3, -7.319e-4
5.578e+3, -7.308e-4
5.578e+3, -7.317e-4
5.579e+3, -7.299e-4
5.579e+3, -7.293e-4
5.579e+3, -7.284e-4
5.580e+3, -7.279e-4
5.580e+3, -7.286e-4
5.581e+3, -7.283e-4
5.581e+3, -7.277e-4
5.581e+3, -7.258e-4
5.582e+3, -7.266e-4
5.582e+3, -7.265e-4
5.583e+3, -7.256e-4
5.583e+3, -7.251e-4
5.583e+3, -7.242e-4
5.584e+3, -7.249e-4
5.584e+3, -7.249e-4
5.585e+3, -7.246e-4
5.585e+3, -7.222e-4
5.585e+3, -7.224e-4
5.586e+3, -7.225e-4
5.586e+3, -7.222e-4
5.587e+3, -7.206e-4
5.587e+3, -7.210e-4
5.588e+3, -7.208e-4
5.588e+3, -7.198e-4
5.588e+3, -7.192e-4
5.589e+3, -7.186e-4
5.589e+3, -7.179e-4
5.590e+3, -7.166e-4
5.590e+3, -7.172e-4
5.590e+3, -7.166e-4
5.591e+3, -7.157e-4
5.591e+3, -7.156e-4
5.592e+3, -7.160e-4
5.592e+3, -7.171e-4
5.592e+3, -7.166e-4
5.593e+3, -7.163e-4
5.593e+3, -7.142e-4
5.594e+3, -7.144e-4
5.594e+3, -7.130e-4
5.594e+3, -7.130e-4
5.595e+3, -7.120e-4
5.595e+3, -7.114e-4
5.596e+3, -7.103e-4
5.596e+3, -7.113e-4
5.596e+3, -7.097e-4
5.597e+3, -7.091e-4
5.597e+3, -7.076e-4
5.598e+3, -7.074e-4
5.598e+3, -7.077e-4
5.598e+3, -7.058e-4
5.599e+3, -7.068e-4
5.599e+3, -7.058e-4
5.600e+3, -7.052e-4
5.600e+3, -7.046e-4
5.600e+3, -7.038e-4
5.601e+3, -7.028e-4
5.601e+3, -7.031e-4
5.602e+3, -7.022e-4
5.602e+3, -7.012e-4
5.602e+3, -7.005e-4
5.603e+3, -7.160e-4
5.603e+3, -7.150e-4
5.604e+3, -7.128e-4
5.604e+3, -7.152e-4
5.604e+3, -7.152e-4
5.605e+3, -7.148e-4
5.605e+3, -7.136e-4
5.606e+3, -7.135e-4
5.606e+3, -7.264e-4
5.606e+3, -7.252e-4
5.607e+3, -7.233e-4
5.607e+3, -7.223e-4
5.608e+3, -7.424e-4
5.608e+3, -7.410e-4
5.608e+3, -7.410e-4
5.609e+3, -7.399e-4
5.609e+3, -7.394e-4
5.610e+3, -7.390e-4
5.610e+3, -7.379e-4
5.610e+3, -7.382e-4
5.611e+3, -7.368e-4
5.611e+3, -7.365e-4
5.612e+3, -7.354e-4
5.612e+3, -7.352e-4
5.612e+3, -7.340e-4
5.613e+3, -7.329e-4
5.613e+3, -7.321e-4
5.614e+3, -7.322e-4
5.614e+3, -7.313e-4
5.614e+3, -7.306e-4
5.615e+3, -7.302e-4
5.615e+3, -7.327e-4
5.616e+3, -7.318e-4
5.616e+3, -7.330e-4
5.616e+3, -7.313e-4
5.617e+3, -7.319e-4
5.617e+3, -7.308e-4
5.618e+3, -7.307e-4
5.618e+3, -7.283e-4
5.618e+3, -7.290e-4
5.619e+3, -7.280e-4
5.619e+3, -7.277e-4
5.620e+3, -7.277e-4
5.620e+3, -7.276e-4
5.620e+3, -7.275e-4
5.621e+3, -7.262e-4
5.621e+3, -7.255e-4
5.622e+3, -7.241e-4
5.622e+3, -7.239e-4
5.622e+3, -7.241e-4
5.623e+3, -7.231e-4
5.623e+3, -7.233e-4
5.624e+3, -7.225e-4
5.624e+3, -7.215e-4
5.624e+3, -7.219e-4
5.625e+3, -7.216e-4
5.625e+3, -7.204e-4
5.626e+3, -7.191e-4
5.626e+3, -7.179e-4
5.626e+3, -7.180e-4
5.627e+3, -7.190e-4
5.627e+3, -7.180e-4
5.628e+3, -7.173e-4
5.628e+3, -7.172e-4
5.628e+3, -7.169e-4
5.629e+3, -7.166e-4
5.629e+3, -7.156e-4
5.630e+3, -7.169e-4
5.630e+3, -7.168e-4
5.630e+3, -7.163e-4
5.631e+3, -7.159e-4
5.631e+3, -7.157e-4
5.632e+3, -7.155e-4
5.632e+3, -7.140e-4
5.632e+3, -7.138e-4
5.633e+3, -7.122e-4
5.633e+3, -7.136e-4
5.634e+3, -7.130e-4
5.634e+3, -7.118e-4
5.634e+3, -7.138e-4
5.635e+3, -7.131e-4
5.635e+3, -7.125e-4
5.636e+3, -7.117e-4
5.636e+3, -7.125e-4
5.636e+3, -7.110e-4
5.637e+3, -7.100e-4
5.637e+3, -7.268e-4
5.638e+3, -7.513e-4
5.638e+3, -7.506e-4
5.638e+3, -7.501e-4
5.639e+3, -7.491e-4
5.639e+3, -7.483e-4
5.640e+3, -7.473e-4
5.640e+3, -7.472e-4
5.640e+3, -7.470e-4
5.641e+3, -7.465e-4
5.641e+3, -7.470e-4
5.642e+3, -7.458e-4
5.642e+3, -7.445e-4
5.642e+3, -7.453e-4
5.643e+3, -7.455e-4
5.643e+3, -7.448e-4
5.644e+3, -7.443e-4
5.644e+3, -7.438e-4
5.644e+3, -7.426e-4
5.645e+3, -7.426e-4
5.645e+3, -7.416e-4
5.646e+3, -7.413e-4
5.646e+3, -7.411e-4
5.646e+3, -7.406e-4
5.647e+3, -7.398e-4
5.647e+3, -7.388e-4
5.648e+3, -7.389e-4
5.648e+3, -7.380e-4
5.648e+3, -7.370e-4
5.649e+3, -7.391e-4
5.649e+3, -7.383e-4
5.650e+3, -7.381e-4
5.650e+3, -7.374e-4
5.650e+3, -7.364e-4
5.651e+3, -7.361e-4
5.651e+3, -7.357e-4
5.652e+3, -7.352e-4
5.652e+3, -7.348e-4
5.652e+3, -7.344e-4
5.653e+3, -7.331e-4
5.653e+3, -7.327e-4
5.654e+3, -7.315e-4
5.654e+3, -7.324e-4
5.654e+3, -7.316e-4
5.655e+3, -7.312e-4
5.655e+3, -7.309e-4
5.656e+3, -7.305e-4
5.656e+3, -7.296e-4
5.656e+3, -7.301e-4
5.657e+3, -7.300e-4
5.657e+3, -7.285e-4
5.658e+3, -7.289e-4
5.658e+3, -7.273e-4
5.658e+3, -7.261e-4
5.659e+3, -7.254e-4
5.659e+3, -7.254e-4
5.660e+3, -7.266e-4
5.660e+3, -7.251e-4
5.660e+3, -7.251e-4
5.661e+3, -7.254e-4
5.661e+3, -7.254e-4
5.662e+3, -7.238e-4
5.662e+3, -7.238e-4
5.662e+3, -7.522e-4
5.663e+3, -7.518e-4
5.663e+3, -7.497e-4
5.664e+3, -7.497e-4
5.664e+3, -7.483e-4
5.664e+3, -7.477e-4
5.665e+3, -7.482e-4
5.665e+3, -7.481e-4
5.666e+3, -7.484e-4
5.666e+3, -7.480e-4
5.666e+3, -7.475e-4
5.667e+3, -7.464e-4
5.667e+3, -7.466e-4
5.668e+3, -7.444e-4
5.668e+3, -7.458e-4
5.668e+3, -7.443e-4
5.669e+3, -7.436e-4
5.669e+3, -7.435e-4
5.670e+3, -7.432e-4
5.670e+3, -7.448e-4
5.670e+3, -7.424e-4
5.671e+3, -7.411e-4
5.671e+3, -7.407e-4
5.672e+3, -7.391e-4
5.672e+3, -7.387e-4
5.672e+3, -7.378e-4
5.673e+3, -7.386e-4
5.673e+3, -7.389e-4
5.674e+3, -7.373e-4
5.674e+3, -7.373e-4
5.674e+3, -7.361e-4
5.675e+3, -7.375e-4
5.675e+3, -7.354e-4
5.676e+3, -7.353e-4
5.676e+3, -7.356e-4
5.676e+3, -7.351e-4
5.677e+3, -7.331e-4
5.677e+3, -7.325e-4
5.678e+3, -7.317e-4
5.678e+3, -7.330e-4
5.678e+3, -7.313e-4
5.679e+3, -7.315e-4
5.679e+3, -7.306e-4
5.680e+3, -7.288e-4
5.680e+3, -7.292e-4
5.680e+3, -7.272e-4
5.681e+3, -7.262e-4
5.681e+3, -7.246e-4
5.682e+3, -7.242e-4
5.682e+3, -7.293e-4
5.682e+3, -7.299e-4
5.683e+3, -7.297e-4
5.683e+3, -7.286e-4
5.684e+3, -7.283e-4
5.684e+3, -7.273e-4
5.684e+3, -7.265e-4
5.685e+3, -7.285e-4
5.685e+3, -7.271e-4
5.686e+3, -7.261e-4
5.686e+3, -7.277e-4
5.686e+3, -7.611e-4
5.687e+3, -7.583e-4
5.687e+3, -7.564e-4
5.688e+3, -7.554e-4
5.688e+3, -7.545e-4
5.688e+3, -7.568e-4
5.689e+3, -7.559e-4
5.689e+3, -7.556e-4
5.690e+3, -7.537e-4
5.690e+3, -7.553e-4
5.690e+3, -7.543e-4
5.691e+3, -7.535e-4
5.691e+3, -7.523e-4
5.692e+3, -7.521e-4
5.692e+3, -7.511e-4
5.692e+3, -7.535e-4
5.693e+3, -7.563e-4
5.693e+3, -7.595e-4
5.694e+3, -7.571e-4
5.694e+3, -7.561e-4
5.694e+3, -7.583e-4
5.695e+3, -7.562e-4
5.695e+3, -7.551e-4
5.696e+3, -7.538e-4
5.696e+3, -7.522e-4
5.696e+3, -7.561e-4
5.697e+3, -7.543e-4
5.697e+3, -7.541e-4
5.698e+3, -7.521e-4
5.698e+3, -7.520e-4
5.698e+3, -7.503e-4
5.699e+3, -7.492e-4
5.699e+3, -7.523e-4
5.700e+3, -7.501e-4
5.700e+3, -7.510e-4
5.700e+3, -7.499e-4
5.701e+3, -7.507e-4
5.701e+3, -7.501e-4
5.702e+3, -7.491e-4
5.702e+3, -7.474e-4
5.702e+3, -7.466e-4
5.703e+3, -7.476e-4
5.703e+3, -7.471e-4
5.704e+3, -7.465e-4
5.704e+3, -7.456e-4
5.704e+3, -7.435e-4
5.705e+3, -7.464e-4
5.705e+3, -7.468e-4
5.706e+3, -7.469e-4
5.706e+3, -7.467e-4
5.706e+3, -7.457e-4
5.707e+3, -7.429e-4
5.707e+3, -7.430e-4
5.708e+3, -7.432e-4
5.708e+3, -7.438e-4
5.708e+3, -7.413e-4
5.709e+3, -7.426e-4
5.709e+3, -7.406e-4
5.710e+3, -7.402e-4
5.710e+3, -7.392e-4
5.710e+3, -7.379e-4
5.711e+3, -7.404e-4
5.711e+3, -7.397e-4
5.712e+3, -7.378e-4
5.712e+3, -7.372e-4
5.712e+3, -7.361e-4
5.713e+3, -7.372e-4
5.713e+3, -7.366e-4
5.714e+3, -7.369e-4
5.714e+3, -7.354e-4
5.714e+3, -7.331e-4
5.715e+3, -7.331e-4
5.715e+3, -7.346e-4
5.716e+3, -7.343e-4
5.716e+3, -7.324e-4
5.716e+3, -7.319e-4
5.717e+3, -7.326e-4
5.717e+3, -7.316e-4
5.718e+3, -7.298e-4
5.718e+3, -7.319e-4
5.718e+3, -7.295e-4
5.719e+3, -7.290e-4
5.719e+3, -7.281e-4
5.720e+3, -7.270e-4
5.720e+3, -7.622e-4
5.720e+3, -7.588e-4
5.721e+3, -7.574e-4
5.721e+3, -7.567e-4
5.722e+3, -7.569e-4
5.722e+3, -7.574e-4
5.722e+3, -7.570e-4
5.723e+3, -7.560e-4
5.723e+3, -7.573e-4
5.724e+3, -7.559e-4
5.724e+3, -7.548e-4
5.724e+3, -7.542e-4
5.725e+3, -7.524e-4
5.725e+3, -7.542e-4
5.726e+3, -7.536e-4
5.726e+3, -7.535e-4
5.726e+3, -7.537e-4
5.727e+3, -7.522e-4
5.727e+3, -7.522e-4
5.728e+3, -7.539e-4
5.728e+3, -7.505e-4
5.728e+3, -7.506e-4
5.729e+3, -7.504e-4
5.729e+3, -7.509e-4
5.730e+3, -7.489e-4
5.730e+3, -7.479e-4
5.730e+3, -7.495e-4
5.731e+3, -7.482e-4
5.731e+3, -7.473e-4
5.732e+3, -7.463e-4
5.732e+3, -7.450e-4
5.732e+3, -7.471e-4
5.733e+3, -7.446e-4
5.733e+3, -7.432e-4
5.734e+3, -7.426e-4
5.734e+3, -7.439e-4
5.734e+3, -7.437e-4
5.735e+3, -7.437e-4
5.735e+3, -7.413e-4
5.736e+3, -7.407e-4
5.736e+3, -7.563e-4
5.736e+3, -7.558e-4
5.737e+3, -7.545e-4
5.737e+3, -7.543e-4
5.738e+3, -7.533e-4
5.738e+3, -7.534e-4
5.738e+3, -7.523e-4
5.739e+3, -7.524e-4
5.739e+3, -7.510e-4
5.740e+3, -7.516e-4
5.740e+3, -7.499e-4
5.740e+3, -7.494e-4
5.741e+3, -7.486e-4
5.741e+3, -7.472e-4
5.742e+3, -7.471e-4
5.742e+3, -7.484e-4
5.742e+3, -7.477e-4
5.743e+3, -7.465e-4
5.743e+3, -7.489e-4
5.744e+3, -7.485e-4
5.744e+3, -7.477e-4
5.744e+3, -7.469e-4
5.745e+3, -7.463e-4
5.745e+3, -7.456e-4
5.746e+3, -7.445e-4
5.746e+3, -7.447e-4
5.746e+3, -7.443e-4
5.747e+3, -7.432e-4
5.747e+3, -7.421e-4
5.748e+3, -7.433e-4
5.748e+3, -7.417e-4
5.748e+3, -7.455e-4
5.749e+3, -7.452e-4
5.749e+3, -7.444e-4
5.750e+3, -7.458e-4
5.750e+3, -7.452e-4
5.750e+3, -7.443e-4
5.751e+3, -7.433e-4
5.751e+3, -7.422e-4
5.752e+3, -7.427e-4
5.752e+3, -7.413e-4
5.752e+3, -7.411e-4
5.753e+3, -7.395e-4
5.753e+3, -7.423e-4
5.754e+3, -7.425e-4
5.754e+3, -7.407e-4
5.754e+3, -7.406e-4
5.755e+3, -7.406e-4
5.755e+3, -7.403e-4
5.756e+3, -7.392e-4
5.756e+3, -7.384e-4
5.756e+3, -7.401e-4
5.757e+3, -7.390e-4
5.757e+3, -7.391e-4
5.758e+3, -7.387e-4
5.758e+3, -7.385e-4
5.758e+3, -7.371e-4
5.759e+3, -7.371e-4
5.759e+3, -7.367e-4
5.760e+3, -7.369e-4
5.760e+3, -7.361e-4
5.760e+3, -7.344e-4
5.761e+3, -7.340e-4
5.761e+3, -7.342e-4
5.762e+3, -7.326e-4
5.762e+3, -7.334e-4
5.762e+3, -7.320e-4
5.763e+3, -7.323e-4
5.763e+3, -7.327e-4
5.764e+3, -7.318e-4
5.764e+3, -7.301e-4
5.764e+3, -7.311e-4
5.765e+3, -7.316e-4
5.765e+3, -7.317e-4
5.766e+3, -7.310e-4
5.766e+3, -7.308e-4
5.766e+3, -7.301e-4
5.767e+3, -7.302e-4
5.767e+3, -7.281e-4
5.768e+3, -7.269e-4
5.768e+3, -7.274e-4
5.768e+3, -7.267e-4
5.769e+3, -7.255e-4
5.769e+3, -7.266e-4
5.770e+3, -7.274e-4
5.770e+3, -7.266e-4
5.770e+3, -7.256e-4
5.771e+3, -7.257e-4
5.771e+3, -7.255e-4
5.772e+3, -7.237e-4
5.772e+3, -7.233e-4
5.772e+3, -7.221e-4
5.773e+3, -7.233e-4
5.773e+3, -7.217e-4
5.774e+3, -7.223e-4
5.774e+3, -7.216e-4
5.774e+3, -7.216e-4
5.775e+3, -7.212e-4
5.775e+3, -7.201e-4
5.776e+3, -7.193e-4
5.776e+3, -7.197e-4
5.776e+3, -7.193e-4
5.777e+3, -7.178e-4
5.777e+3, -7.173e-4
5.778e+3, -7.258e-4
5.778e+3, -7.249e-4
5.778e+3, -7.532e-4
5.779e+3, -7.486e-4
5.779e+3, -7.481e-4
5.780e+3, -7.479e-4
5.780e+3, -7.476e-4
5.780e+3, -7.464e-4
5.781e+3, -7.461e-4
5.781e+3, -7.459e-4
5.782e+3, -7.455e-4
5.782e+3, -7.453e-4
5.782e+3, -7.442e-4
5.783e+3, -7.453e-4
5.783e+3, -7.444e-4
5.784e+3, -7.440e-4
5.784e+3, -7.435e-4
5.784e+3, -7.432e-4
5.785e+3, -7.430e-4
5.785e+3, -7.425e-4
5.786e+3, -7.426e-4
5.786e+3, -7.419e-4
5.786e+3, -7.424e-4
5.787e+3, -7.412e-4
5.787e+3, -7.411e-4
5.788e+3, -7.411e-4
5.788e+3, -7.395e-4
5.788e+3, -7.423e-4
5.789e+3, -7.399e-4
5.789e+3, -7.424e-4
5.790e+3, -7.415e-4
5.790e+3, -7.409e-4
5.790e+3, -7.408e-4
5.791e+3, -7.396e-4
5.791e+3, -7.410e-4
5.792e+3, -7.394e-4
5.792e+3, -7.397e-4
5.793e+3, -7.392e-4
5.793e+3, -7.387e-4
5.793e+3, -7.410e-4
5.794e+3, -7.402e-4
5.794e+3, -7.395e-4
5.795e+3, -7.387e-4
5.795e+3, -7.382e-4
5.795e+3, -7.377e-4
5.796e+3, -7.366e-4
5.796e+3, -7.372e-4
5.797e+3, -7.358e-4
5.797e+3, -7.355e-4
5.797e+3, -7.372e-4
5.798e+3, -7.371e-4
5.798e+3, -7.374e-4
5.799e+3, -7.358e-4
5.799e+3, -7.357e-4
5.799e+3, -7.362e-4
5.800e+3, -7.385e-4
5.800e+3, -7.410e-4
5.801e+3, -7.403e-4
5.801e+3, -7.393e-4
5.801e+3, -7.389e-4
5.802e+3, -7.392e-4
5.802e+3, -7.390e-4
5.803e+3, -7.377e-4
5.803e+3, -7.373e-4
5.803e+3, -7.365e-4
5.804e+3, -7.378e-4
5.804e+3, -7.373e-4
5.805e+3, -7.367e-4
5.805e+3, -7.355e-4
5.805e+3, -7.350e-4
5.806e+3, -7.351e-4
5.806e+3, -7.345e-4
5.807e+3, -7.343e-4
5.807e+3, -7.339e-4
5.807e+3, -7.343e-4
5.808e+3, -7.333e-4
5.808e+3, -7.339e-4
5.809e+3, -7.338e-4
5.809e+3, -7.328e-4
5.809e+3, -7.325e-4
5.810e+3, -7.318e-4
5.810e+3, -7.315e-4
5.811e+3, -7.308e-4
5.811e+3, -7.316e-4
5.811e+3, -7.306e-4
5.812e+3, -7.298e-4
5.812e+3, -7.300e-4
5.813e+3, -7.299e-4
5.813e+3, -7.293e-4
5.813e+3, -7.284e-4
5.814e+3, -7.285e-4
5.814e+3, -7.281e-4
5.815e+3, -7.283e-4
5.815e+3, -7.291e-4
5.815e+3, -7.281e-4
5.816e+3, -7.285e-4
5.816e+3, -7.280e-4
5.817e+3, -7.266e-4
5.817e+3, -7.267e-4
5.817e+3, -7.257e-4
5.818e+3, -7.246e-4
5.818e+3, -7.252e-4
5.819e+3, -7.241e-4
5.819e+3, -7.241e-4
5.819e+3, -7.250e-4
5.820e+3, -7.255e-4
5.820e+3, -7.242e-4
5.821e+3, -7.243e-4
5.821e+3, -7.244e-4
5.821e+3, -7.233e-4
5.822e+3, -7.245e-4
5.822e+3, -7.241e-4
5.823e+3, -7.247e-4
5.823e+3, -7.230e-4
5.823e+3, -7.228e-4
5.824e+3, -7.228e-4
5.824e+3, -7.219e-4
5.825e+3, -7.229e-4
5.825e+3, -7.220e-4
5.825e+3, -7.219e-4
5.826e+3, -7.209e-4
5.826e+3, -7.206e-4
5.827e+3, -7.193e-4
5.827e+3, -7.196e-4
5.827e+3, -7.196e-4
5.828e+3, -7.192e-4
5.828e+3, -7.190e-4
5.829e+3, -7.187e-4
5.829e+3, -7.218e-4
5.829e+3, -7.216e-4
5.830e+3, -7.214e-4
5.830e+3, -7.199e-4
5.831e+3, -7.197e-4
5.831e+3, -7.206e-4
5.831e+3, -7.187e-4
5.832e+3, -7.183e-4
5.832e+3, -7.238e-4
5.833e+3, -7.453e-4
5.833e+3, -7.424e-4
5.833e+3, -7.412e-4
5.834e+3, -7.412e-4
5.834e+3, -7.401e-4
5.835e+3, -7.382e-4
5.835e+3, -7.396e-4
5.835e+3, -7.386e-4
5.836e+3, -7.376e-4
5.836e+3, -7.383e-4
5.837e+3, -7.364e-4
5.837e+3, -7.365e-4
5.837e+3, -7.343e-4
5.838e+3, -7.348e-4
5.838e+3, -7.342e-4
5.839e+3, -7.328e-4
5.839e+3, -7.342e-4
5.839e+3, -7.329e-4
5.840e+3, -7.323e-4
5.840e+3, -7.328e-4
5.841e+3, -7.310e-4
5.841e+3, -7.312e-4
5.841e+3, -7.302e-4
5.842e+3, -7.300e-4
5.842e+3, -7.292e-4
5.843e+3, -7.295e-4
5.843e+3, -7.284e-4
5.843e+3, -7.304e-4
5.844e+3, -7.302e-4
5.844e+3, -7.302e-4
5.845e+3, -7.298e-4
5.845e+3, -7.287e-4
5.845e+3, -7.284e-4
5.846e+3, -7.675e-4
5.846e+3, -7.652e-4
5.847e+3, -7.641e-4
5.847e+3, -7.647e-4
5.847e+3, -7.627e-4
5.848e+3, -7.638e-4
5.848e+3, -7.641e-4
5.849e+3, -7.625e-4
5.849e+3, -7.622e-4
5.849e+3, -7.613e-4
5.850e+3, -7.611e-4
5.850e+3, -7.619e-4
5.851e+3, -7.606e-4
5.851e+3, -7.607e-4
5.851e+3, -7.587e-4
5.852e+3, -7.600e-4
5.852e+3, -7.589e-4
5.853e+3, -7.582e-4
5.853e+3, -7.579e-4
5.853e+3, -7.563e-4
5.854e+3, -7.569e-4
5.854e+3, -7.560e-4
5.855e+3, -7.570e-4
5.855e+3, -7.573e-4
5.855e+3, -7.594e-4
5.856e+3, -7.617e-4
5.856e+3, -7.601e-4
5.857e+3, -7.600e-4
5.857e+3, -7.598e-4
5.857e+3, -7.591e-4
5.858e+3, -7.578e-4
5.858e+3, -7.577e-4
5.859e+3, -7.569e-4
5.859e+3, -7.570e-4
5.859e+3, -7.566e-4
5.860e+3, -7.557e-4
5.860e+3, -7.562e-4
5.861e+3, -7.551e-4
5.861e+3, -7.549e-4
5.861e+3, -7.550e-4
5.862e+3, -7.539e-4
5.862e+3, -7.526e-4
5.863e+3, -7.533e-4
5.863e+3, -7.518e-4
5.863e+3, -7.512e-4
5.864e+3, -7.513e-4
5.864e+3, -7.500e-4
5.865e+3, -7.493e-4
5.865e+3, -7.499e-4
5.865e+3, -7.480e-4
5.866e+3, -7.479e-4
5.866e+3, -7.484e-4
5.867e+3, -7.472e-4
5.867e+3, -7.464e-4
5.867e+3, -7.470e-4
5.868e+3, -7.468e-4
5.868e+3, -7.458e-4
5.869e+3, -7.450e-4
5.869e+3, -7.447e-4
5.869e+3, -7.431e-4
5.870e+3, -7.435e-4
5.870e+3, -7.484e-4
5.871e+3, -7.503e-4
5.871e+3, -7.488e-4
5.871e+3, -7.483e-4
5.872e+3, -7.476e-4
5.872e+3, -7.468e-4
5.873e+3, -7.468e-4
5.873e+3, -7.465e-4
5.873e+3, -7.449e-4
5.874e+3, -7.446e-4
5.874e+3, -7.440e-4
5.875e+3, -7.441e-4
5.875e+3, -7.433e-4
5.875e+3, -7.441e-4
5.876e+3, -7.430e-4
5.876e+3, -7.420e-4
5.877e+3, -7.417e-4
5.877e+3, -7.411e-4
5.877e+3, -7.403e-4
5.878e+3, -7.387e-4
5.878e+3, -7.398e-4
5.879e+3, -7.389e-4
5.879e+3, -7.379e-4
5.879e+3, -7.379e-4
5.880e+3, -7.373e-4
5.880e+3, -7.369e-4
5.881e+3, -7.356e-4
5.881e+3, -7.345e-4
5.881e+3, -7.348e-4
5.882e+3, -7.339e-4
5.882e+3, -7.340e-4
5.883e+3, -7.334e-4
5.883e+3, -7.325e-4
5.883e+3, -7.313e-4
5.884e+3, -7.319e-4
5.884e+3, -7.312e-4
5.885e+3, -7.298e-4
5.885e+3, -7.298e-4
5.885e+3, -7.290e-4
5.886e+3, -7.282e-4
5.886e+3, -7.306e-4
5.887e+3, -7.298e-4
5.887e+3, -7.297e-4
5.887e+3, -7.296e-4
5.888e+3, -7.288e-4
5.888e+3, -7.286e-4
5.889e+3, -7.283e-4
5.889e+3, -7.275e-4
5.889e+3, -7.264e-4
5.890e+3, -7.257e-4
5.890e+3, -7.246e-4
5.891e+3, -7.246e-4
5.891e+3, -7.247e-4
5.891e+3, -7.235e-4
5.892e+3, -7.223e-4
5.892e+3, -7.218e-4
5.893e+3, -7.215e-4
5.893e+3, -7.208e-4
5.893e+3, -7.212e-4
5.894e+3, -7.203e-4
5.894e+3, -7.206e-4
5.895e+3, -7.235e-4
5.895e+3, -7.225e-4
5.895e+3, -7.213e-4
5.896e+3, -7.209e-4
5.896e+3, -7.215e-4
5.897e+3, -7.206e-4
5.897e+3, -7.198e-4
5.897e+3, -7.201e-4
5.898e+3, -7.184e-4
5.898e+3, -7.168e-4
5.899e+3, -7.187e-4
5.899e+3, -7.167e-4
5.899e+3, -7.158e-4
5.900e+3, -7.166e-4
5.900e+3, -7.168e-4
5.901e+3, -7.150e-4
5.901e+3, -7.153e-4
5.901e+3, -7.148e-4
5.902e+3, -7.154e-4
5.902e+3, -7.145e-4
5.903e+3, -7.138e-4
5.903e+3, -7.139e-4
5.903e+3, -7.126e-4
5.904e+3, -7.126e-4
5.904e+3, -7.122e-4
5.905e+3, -7.121e-4
5.905e+3, -7.107e-4
5.905e+3, -7.102e-4
5.906e+3, -7.091e-4
5.906e+3, -7.098e-4
5.907e+3, -7.104e-4
5.907e+3, -7.092e-4
5.907e+3, -7.082e-4
5.908e+3, -7.078e-4
5.908e+3, -7.068e-4
5.909e+3, -7.066e-4
5.909e+3, -7.058e-4
5.909e+3, -7.057e-4
5.910e+3, -7.048e-4
5.910e+3, -7.035e-4
5.911e+3, -7.025e-4
5.911e+3, -7.027e-4
5.911e+3, -7.048e-4
5.912e+3, -7.032e-4
5.912e+3, -7.138e-4
5.913e+3, -7.205e-4
5.913e+3, -7.195e-4
5.913e+3, -7.181e-4
5.914e+3, -7.442e-4
5.914e+3, -7.430e-4
5.915e+3, -7.422e-4
5.915e+3, -7.419e-4
5.915e+3, -7.416e-4
5.916e+3, -7.410e-4
5.916e+3, -7.416e-4
5.917e+3, -7.416e-4
5.917e+3, -7.406e-4
5.917e+3, -7.385e-4
5.918e+3, -7.382e-4
5.918e+3, -7.381e-4
5.919e+3, -7.383e-4
5.919e+3, -7.377e-4
5.919e+3, -7.372e-4
5.920e+3, -7.360e-4
5.920e+3, -7.355e-4
5.921e+3, -7.347e-4
5.921e+3, -7.345e-4
5.921e+3, -7.330e-4
5.922e+3, -7.323e-4
5.922e+3, -7.307e-4
5.923e+3, -7.299e-4
5.923e+3, -7.292e-4
5.923e+3, -7.324e-4
5.924e+3, -7.361e-4
5.924e+3, -7.348e-4
5.925e+3, -7.352e-4
5.925e+3, -7.341e-4
5.925e+3, -7.353e-4
5.926e+3, -7.341e-4
5.926e+3, -7.337e-4
5.927e+3, -7.327e-4
5.927e+3, -7.319e-4
5.927e+3, -7.312e-4
5.928e+3, -7.307e-4
5.928e+3, -7.325e-4
5.929e+3, -7.327e-4
5.929e+3, -7.308e-4
5.929e+3, -7.332e-4
5.930e+3, -7.320e-4
5.930e+3, -7.314e-4
5.931e+3, -7.308e-4
5.931e+3, -7.328e-4
5.931e+3, -7.312e-4
5.932e+3, -7.314e-4
5.932e+3, -7.302e-4
5.933e+3, -7.310e-4
5.933e+3, -7.305e-4
5.933e+3, -7.303e-4
5.934e+3, -7.290e-4
5.934e+3, -7.304e-4
5.935e+3, -7.294e-4
5.935e+3, -7.283e-4
5.935e+3, -7.308e-4
5.936e+3, -7.295e-4
5.936e+3, -7.287e-4
5.937e+3, -7.276e-4
5.937e+3, -7.273e-4
5.937e+3, -7.284e-4
5.938e+3, -7.261e-4
5.938e+3, -7.268e-4
5.939e+3, -7.256e-4
5.939e+3, -7.245e-4
5.939e+3, -7.237e-4
5.940e+3, -7.241e-4
5.940e+3, -7.560e-4
5.941e+3, -7.550e-4
5.941e+3, -7.528e-4
5.941e+3, -7.526e-4
5.942e+3, -7.524e-4
5.942e+3, -7.519e-4
5.943e+3, -7.510e-4
5.943e+3, -7.508e-4
5.943e+3, -7.502e-4
5.944e+3, -7.501e-4
5.944e+3, -7.494e-4
5.945e+3, -7.486e-4
5.945e+3, -7.470e-4
5.945e+3, -7.476e-4
5.946e+3, -7.467e-4
5.946e+3, -7.503e-4
5.947e+3, -7.478e-4
5.947e+3, -7.486e-4
5.947e+3, -7.474e-4
5.948e+3, -7.461e-4
5.948e+3, -7.460e-4
5.949e+3, -7.454e-4
5.949e+3, -7.463e-4
5.949e+3, -7.446e-4
5.950e+3, -7.446e-4
5.950e+3, -7.442e-4
5.951e+3, -7.447e-4
5.951e+3, -7.430e-4
5.951e+3, -7.432e-4
5.952e+3, -7.413e-4
5.952e+3, -7.417e-4
5.953e+3, -7.400e-4
5.953e+3, -7.428e-4
5.953e+3, -7.412e-4
5.954e+3, -7.405e-4
5.954e+3, -7.399e-4
5.955e+3, -7.394e-4
5.955e+3, -7.394e-4
5.955e+3, -7.385e-4
5.956e+3, -7.370e-4
5.956e+3, -7.364e-4
5.957e+3, -7.359e-4
5.957e+3, -7.355e-4
5.957e+3, -7.345e-4
5.958e+3, -7.354e-4
5.958e+3, -7.342e-4
5.959e+3, -7.339e-4
5.959e+3, -7.338e-4
5.959e+3, -7.320e-4
5.960e+3, -7.330e-4
5.960e+3, -7.314e-4
5.961e+3, -7.328e-4
5.961e+3, -7.312e-4
5.961e+3, -7.309e-4
5.962e+3, -7.298e-4
5.962e+3, -7.283e-4
5.963e+3, -7.287e-4
5.963e+3, -7.284e-4
5.963e+3, -7.275e-4
5.964e+3, -7.256e-4
5.964e+3, -7.271e-4
5.965e+3, -7.263e-4
5.965e+3, -7.241e-4
5.965e+3, -7.233e-4
5.966e+3, -7.237e-4
5.966e+3, -7.235e-4
5.967e+3, -7.230e-4
5.967e+3, -7.219e-4
5.967e+3, -7.216e-4
5.968e+3, -7.217e-4
5.968e+3, -7.198e-4
5.969e+3, -7.197e-4
5.969e+3, -7.187e-4
5.969e+3, -7.184e-4
5.970e+3, -7.181e-4
5.970e+3, -7.175e-4
5.971e+3, -7.163e-4
5.971e+3, -7.155e-4
5.971e+3, -7.148e-4
5.972e+3, -7.149e-4
5.972e+3, -7.176e-4
5.973e+3, -7.216e-4
5.973e+3, -7.205e-4
5.973e+3, -7.191e-4
5.974e+3, -7.199e-4
5.974e+3, -7.182e-4
5.975e+3, -7.189e-4
5.975e+3, -7.182e-4
5.975e+3, -7.174e-4
5.976e+3, -7.165e-4
5.976e+3, -7.161e-4
5.977e+3, -7.152e-4
5.977e+3, -7.152e-4
5.977e+3, -7.140e-4
5.978e+3, -7.140e-4
5.978e+3, -7.133e-4
5.979e+3, -7.123e-4
5.979e+3, -7.112e-4
5.979e+3, -7.108e-4
5.980e+3, -7.101e-4
5.980e+3, -7.100e-4
5.981e+3, -7.090e-4
5.981e+3, -7.083e-4
5.981e+3, -7.089e-4
5.982e+3, -7.078e-4
5.982e+3, -7.073e-4
5.983e+3, -7.508e-4
5.983e+3, -7.473e-4
5.983e+3, -7.457e-4
5.984e+3, -7.446e-4
5.984e+3, -7.449e-4
5.985e+3, -7.445e-4
5.985e+3, -7.443e-4
5.985e+3, -7.433e-4
5.986e+3, -7.432e-4
5.986e+3, -7.439e-4
5.987e+3, -7.432e-4
5.987e+3, -7.433e-4
5.987e+3, -7.422e-4
5.988e+3, -7.417e-4
5.988e+3, -7.407e-4
5.989e+3, -7.401e-4
5.989e+3, -7.407e-4
5.989e+3, -7.398e-4
5.990e+3, -7.390e-4
5.990e+3, -7.384e-4
5.991e+3, -7.390e-4
5.991e+3, -7.382e-4
5.991e+3, -7.374e-4
5.992e+3, -7.371e-4
5.992e+3, -7.361e-4
5.993e+3, -7.368e-4
5.993e+3, -7.364e-4
5.993e+3, -7.345e-4
5.994e+3, -7.341e-4
5.994e+3, -7.346e-4
5.995e+3, -7.386e-4
5.995e+3, -7.374e-4
5.995e+3, -7.367e-4
5.996e+3, -7.366e-4
5.996e+3, -7.358e-4
5.997e+3, -7.356e-4
5.997e+3, -7.351e-4
5.998e+3, -7.348e-4
5.998e+3, -7.347e-4
5.998e+3, -7.345e-4
5.999e+3, -7.341e-4
5.999e+3, -7.335e-4
6.000e+3, -7.324e-4
6.000e+3, -7.315e-4
6.000e+3, -7.314e-4
6.001e+3, -7.306e-4
6.001e+3, -7.310e-4
6.002e+3, -7.298e-4
6.002e+3, -7.289e-4
6.002e+3, -7.290e-4
6.003e+3, -7.280e-4
6.003e+3, -7.271e-4
6.004e+3, -7.266e-4
6.004e+3, -7.279e-4
6.004e+3, -7.279e-4
6.005e+3, -7.282e-4
6.005e+3, -7.278e-4
6.006e+3, -7.260e-4
6.006e+3, -7.265e-4
6.006e+3, -7.255e-4
6.007e+3, -7.255e-4
6.007e+3, -7.250e-4
6.008e+3, -7.240e-4
6.008e+3, -7.235e-4
6.008e+3, -7.232e-4
6.009e+3, -7.234e-4
6.009e+3, -7.230e-4
6.010e+3, -7.224e-4
6.010e+3, -7.215e-4
6.010e+3, -7.208e-4
6.011e+3, -7.211e-4
6.011e+3, -7.199e-4
6.012e+3, -7.198e-4
6.012e+3, -7.194e-4
6.012e+3, -7.185e-4
6.013e+3, -7.172e-4
6.013e+3, -7.174e-4
6.014e+3, -7.167e-4
6.014e+3, -7.155e-4
6.014e+3, -7.154e-4
6.015e+3, -7.146e-4
6.015e+3, -7.141e-4
6.016e+3, -7.130e-4
6.016e+3, -7.125e-4
6.016e+3, -7.113e-4
6.017e+3, -7.113e-4
6.017e+3, -7.101e-4
6.018e+3, -7.100e-4
6.018e+3, -7.090e-4
6.018e+3, -7.080e-4
6.019e+3, -7.082e-4
6.019e+3, -7.068e-4
6.020e+3, -7.058e-4
6.020e+3, -7.079e-4
6.020e+3, -7.070e-4
6.021e+3, -7.059e-4
6.021e+3, -7.051e-4
6.022e+3, -7.042e-4
6.022e+3, -7.034e-4
6.022e+3, -7.030e-4
6.023e+3, -7.026e-4
6.023e+3, -7.018e-4
6.024e+3, -7.010e-4
6.024e+3, -7.002e-4
6.024e+3, -7.004e-4
6.025e+3, -7.008e-4
6.025e+3, -7.000e-4
6.026e+3, -6.986e-4
6.026e+3, -6.991e-4
6.026e+3, -6.983e-4
6.027e+3, -6.975e-4
6.027e+3, -6.962e-4
6.028e+3, -6.959e-4
6.028e+3, -6.948e-4
6.028e+3, -6.938e-4
6.029e+3, -6.937e-4
6.029e+3, -6.917e-4
6.030e+3, -6.920e-4
6.030e+3, -6.913e-4
6.030e+3, -6.915e-4
6.031e+3, -6.906e-4
6.031e+3, -6.903e-4
6.032e+3, -6.890e-4
6.032e+3, -6.882e-4
6.032e+3, -6.872e-4
6.033e+3, -6.874e-4
6.033e+3, -6.869e-4
6.034e+3, -6.860e-4
6.034e+3, -6.860e-4
6.034e+3, -6.843e-4
6.035e+3, -6.852e-4
6.035e+3, -6.868e-4
6.036e+3, -6.851e-4
6.036e+3, -6.847e-4
6.036e+3, -6.846e-4
6.037e+3, -6.825e-4
6.037e+3, -6.824e-4
6.038e+3, -6.822e-4
6.038e+3, -6.817e-4
6.038e+3, -6.805e-4
6.039e+3, -6.800e-4
6.039e+3, -6.797e-4
6.040e+3, -6.786e-4
6.040e+3, -6.789e-4
6.040e+3, -6.779e-4
6.041e+3, -6.767e-4
6.041e+3, -6.753e-4
6.042e+3, -6.748e-4
6.042e+3, -6.754e-4
6.042e+3, -6.739e-4
6.043e+3, -6.734e-4
6.043e+3, -6.741e-4
6.044e+3, -6.726e-4
6.044e+3, -6.716e-4
6.044e+3, -6.707e-4
6.045e+3, -6.713e-4
6.045e+3, -6.703e-4
6.046e+3, -6.692e-4
6.046e+3, -6.683e-4
6.046e+3, -6.677e-4
6.047e+3, -6.679e-4
6.047e+3, -6.683e-4
6.048e+3, -6.675e-4
6.048e+3, -6.677e-4
6.048e+3, -6.667e-4
6.049e+3, -6.665e-4
6.049e+3, -6.647e-4
6.050e+3, -6.652e-4
6.050e+3, -6.644e-4
6.050e+3, -6.638e-4
6.051e+3, -6.638e-4
6.051e+3, -6.626e-4
6.052e+3, -6.621e-4
6.052e+3, -6.617e-4
6.052e+3, -6.602e-4
6.053e+3, -6.593e-4
6.053e+3, -6.980e-4
6.054e+3, -6.945e-4
6.054e+3, -7.117e-4
6.054e+3, -7.098e-4
6.055e+3, -7.081e-4
6.055e+3, -7.080e-4
6.056e+3, -7.075e-4
6.056e+3, -7.070e-4
6.056e+3, -7.066e-4
6.057e+3, -7.064e-4
6.057e+3, -7.064e-4
6.058e+3, -7.054e-4
6.058e+3, -7.052e-4
6.058e+3, -7.038e-4
6.059e+3, -7.046e-4
6.059e+3, -7.045e-4
6.060e+3, -7.039e-4
6.060e+3, -7.023e-4
6.060e+3, -7.026e-4
6.061e+3, -7.017e-4
6.061e+3, -7.018e-4
6.062e+3, -7.018e-4
6.062e+3, -7.012e-4
6.062e+3, -7.153e-4
6.063e+3, -7.151e-4
6.063e+3, -7.137e-4
6.064e+3, -7.254e-4
6.064e+3, -7.243e-4
6.064e+3, -7.231e-4
6.065e+3, -7.214e-4
6.065e+3, -7.218e-4
6.066e+3, -7.208e-4
6.066e+3, -7.193e-4
6.066e+3, -7.196e-4
6.067e+3, -7.202e-4
6.067e+3, -7.214e-4
6.068e+3, -7.217e-4
6.068e+3, -7.211e-4
6.068e+3, -7.211e-4
6.069e+3, -7.190e-4
6.069e+3, -7.197e-4
6.070e+3, -7.188e-4
6.070e+3, -7.198e-4
6.070e+3, -7.180e-4
6.071e+3, -7.210e-4
6.071e+3, -7.203e-4
6.072e+3, -7.201e-4
6.072e+3, -7.198e-4
6.072e+3, -7.191e-4
6.073e+3, -7.184e-4
6.073e+3, -7.168e-4
6.074e+3, -7.166e-4
6.074e+3, -7.144e-4
6.074e+3, -7.135e-4
6.075e+3, -7.114e-4
6.075e+3, -7.144e-4
6.076e+3, -7.172e-4
6.076e+3, -7.154e-4
6.076e+3, -7.143e-4
6.077e+3, -7.132e-4
6.077e+3, -7.137e-4
6.078e+3, -7.128e-4
6.078e+3, -7.122e-4
6.078e+3, -7.109e-4
6.079e+3, -7.108e-4
6.079e+3, -7.096e-4
6.080e+3, -7.132e-4
6.080e+3, -7.129e-4
6.080e+3, -7.122e-4
6.081e+3, -7.113e-4
6.081e+3, -7.116e-4
6.082e+3, -7.110e-4
6.082e+3, -7.112e-4
6.082e+3, -7.110e-4
6.083e+3, -7.099e-4
6.083e+3, -7.089e-4
6.084e+3, -7.087e-4
6.084e+3, -7.072e-4
6.084e+3, -7.089e-4
6.085e+3, -7.096e-4
6.085e+3, -7.087e-4
6.086e+3, -7.102e-4
6.086e+3, -7.105e-4
6.086e+3, -7.103e-4
6.087e+3, -7.098e-4
6.087e+3, -7.100e-4
6.088e+3, -7.096e-4
6.088e+3, -7.095e-4
6.088e+3, -7.082e-4
6.089e+3, -7.082e-4
6.089e+3, -7.072e-4
6.090e+3, -7.068e-4
6.090e+3, -7.068e-4
6.090e+3, -7.065e-4
6.091e+3, -7.070e-4
6.091e+3, -7.054e-4
6.092e+3, -7.038e-4
6.092e+3, -7.040e-4
6.092e+3, -7.042e-4
6.093e+3, -7.032e-4
6.093e+3, -7.053e-4
6.094e+3, -7.048e-4
6.094e+3, -7.041e-4
6.094e+3, -7.044e-4
6.095e+3, -7.035e-4
6.095e+3, -7.035e-4
6.096e+3, -7.041e-4
6.096e+3, -7.031e-4
6.096e+3, -7.030e-4
6.097e+3, -7.023e-4
6.097e+3, -7.041e-4
6.098e+3, -7.027e-4
6.098e+3, -7.022e-4
6.098e+3, -7.021e-4
6.099e+3, -7.032e-4
6.099e+3, -7.029e-4
6.100e+3, -7.013e-4
6.100e+3, -7.009e-4
6.100e+3, -7.002e-4
6.101e+3, -7.008e-4
6.101e+3, -7.006e-4
6.102e+3, -7.000e-4
6.102e+3, -6.994e-4
6.102e+3, -6.983e-4
6.103e+3, -6.985e-4
6.103e+3, -6.977e-4
6.104e+3, -6.972e-4
6.104e+3, -6.977e-4
6.104e+3, -6.975e-4
6.105e+3, -6.997e-4
6.105e+3, -6.984e-4
6.106e+3, -6.979e-4
6.106e+3, -6.981e-4
6.106e+3, -6.975e-4
6.107e+3, -6.972e-4
6.107e+3, -6.963e-4
6.108e+3, -7.333e-4
6.108e+3, -7.265e-4
6.108e+3, -7.249e-4
6.109e+3, -7.240e-4
6.109e+3, -7.233e-4
6.110e+3, -7.236e-4
6.110e+3, -7.233e-4
6.110e+3, -7.225e-4
6.111e+3, -7.217e-4
6.111e+3, -7.214e-4
6.112e+3, -7.207e-4
6.112e+3, -7.200e-4
6.112e+3, -7.190e-4
6.113e+3, -7.200e-4
6.113e+3, -7.182e-4
6.114e+3, -7.188e-4
6.114e+3, -7.190e-4
6.114e+3, -7.186e-4
6.115e+3, -7.173e-4
6.115e+3, -7.172e-4
6.116e+3, -7.168e-4
6.116e+3, -7.158e-4
6.116e+3, -7.155e-4
6.117e+3, -7.147e-4
6.117e+3, -7.143e-4
6.118e+3, -7.145e-4
6.118e+3, -7.140e-4
6.118e+3, -7.134e-4
6.119e+3, -7.136e-4
6.119e+3, -7.124e-4
6.120e+3, -7.126e-4
6.120e+3, -7.107e-4
6.120e+3, -7.193e-4
6.121e+3, -7.195e-4
6.121e+3, -7.187e-4
6.122e+3, -7.183e-4
6.122e+3, -7.171e-4
6.122e+3, -7.166e-4
6.123e+3, -7.167e-4
6.123e+3, -7.159e-4
6.124e+3, -7.153e-4
6.124e+3, -7.158e-4
6.124e+3, -7.137e-4
6.125e+3, -7.138e-4
6.125e+3, -7.133e-4
6.126e+3, -7.131e-4
6.126e+3, -7.137e-4
6.126e+3, -7.122e-4
6.127e+3, -7.116e-4
6.127e+3, -7.111e-4
6.128e+3, -7.105e-4
6.128e+3, -7.115e-4
6.128e+3, -7.106e-4
6.129e+3, -7.094e-4
6.129e+3, -7.100e-4
6.130e+3, -7.088e-4
6.130e+3, -7.080e-4
6.130e+3, -7.083e-4
6.131e+3, -7.077e-4
6.131e+3, -7.059e-4
6.132e+3, -7.082e-4
6.132e+3, -7.074e-4
6.132e+3, -7.059e-4
6.133e+3, -7.057e-4
6.133e+3, -7.050e-4
6.134e+3, -7.039e-4
6.134e+3, -7.040e-4
6.134e+3, -7.030e-4
6.135e+3, -7.040e-4
6.135e+3, -7.032e-4
6.136e+3, -7.027e-4
6.136e+3, -7.019e-4
6.136e+3, -7.010e-4
6.137e+3, -7.005e-4
6.137e+3, -7.008e-4
6.138e+3, -6.995e-4
6.138e+3, -6.979e-4
6.138e+3, -6.986e-4
6.139e+3, -6.981e-4
6.139e+3, -6.971e-4
6.140e+3, -6.971e-4
6.140e+3, -6.970e-4
6.140e+3, -7.527e-4
6.141e+3, -7.486e-4
6.141e+3, -7.486e-4
6.142e+3, -7.486e-4
6.142e+3, -7.473e-4
6.142e+3, -7.469e-4
6.143e+3, -7.459e-4
6.143e+3, -7.456e-4
6.144e+3, -7.446e-4
6.144e+3, -7.443e-4
6.144e+3, -7.434e-4
6.145e+3, -7.434e-4
6.145e+3, -7.442e-4
6.146e+3, -7.432e-4
6.146e+3, -7.428e-4
6.146e+3, -7.415e-4
6.147e+3, -7.424e-4
6.147e+3, -7.415e-4
6.148e+3, -7.405e-4
6.148e+3, -7.398e-4
6.148e+3, -7.388e-4
6.149e+3, -7.379e-4
6.149e+3, -7.379e-4
6.150e+3, -7.374e-4
6.150e+3, -7.368e-4
6.150e+3, -7.360e-4
6.151e+3, -7.341e-4
6.151e+3, -7.347e-4
6.152e+3, -7.338e-4
6.152e+3, -7.325e-4
6.152e+3, -7.317e-4
6.153e+3, -7.307e-4
6.153e+3, -7.315e-4
6.154e+3, -7.315e-4
6.154e+3, -7.345e-4
6.154e+3, -7.331e-4
6.155e+3, -7.314e-4
6.155e+3, -7.321e-4
6.156e+3, -7.314e-4
6.156e+3, -7.311e-4
6.156e+3, -7.310e-4
6.157e+3, -7.301e-4
6.157e+3, -7.312e-4
6.158e+3, -7.309e-4
6.158e+3, -7.301e-4
6.158e+3, -7.295e-4
6.159e+3, -7.281e-4
6.159e+3, -7.274e-4
6.160e+3, -7.269e-4
6.160e+3, -7.263e-4
6.160e+3, -7.247e-4
6.161e+3, -7.233e-4
6.161e+3, -7.237e-4
6.162e+3, -7.236e-4
6.162e+3, -7.227e-4
6.162e+3, -7.218e-4
6.163e+3, -7.198e-4
6.163e+3, -7.196e-4
6.164e+3, -7.194e-4
6.164e+3, -7.177e-4
6.164e+3, -7.175e-4
6.165e+3, -7.175e-4
6.165e+3, -7.177e-4
6.166e+3, -7.175e-4
6.166e+3, -7.163e-4
6.166e+3, -7.151e-4
6.167e+3, -7.143e-4
6.167e+3, -7.145e-4
6.168e+3, -7.141e-4
6.168e+3, -7.135e-4
6.168e+3, -7.132e-4
6.169e+3, -7.116e-4
6.169e+3, -7.114e-4
6.170e+3, -7.130e-4
6.170e+3, -7.123e-4
6.170e+3, -7.122e-4
6.171e+3, -7.157e-4
6.171e+3, -7.138e-4
6.172e+3, -7.146e-4
6.172e+3, -7.124e-4
6.172e+3, -7.135e-4
6.173e+3, -7.116e-4
6.173e+3, -7.108e-4
6.174e+3, -7.103e-4
6.174e+3, -7.086e-4
6.174e+3, -7.073e-4
6.175e+3, -7.094e-4
6.175e+3, -7.072e-4
6.176e+3, -7.080e-4
6.176e+3, -7.076e-4
6.176e+3, -7.065e-4
6.177e+3, -7.057e-4
6.177e+3, -7.049e-4
6.178e+3, -7.063e-4
6.178e+3, -7.054e-4
6.178e+3, -7.036e-4
6.179e+3, -7.033e-4
6.179e+3, -7.046e-4
6.180e+3, -7.028e-4
6.180e+3, -7.014e-4
6.180e+3, -7.020e-4
6.181e+3, -7.015e-4
6.181e+3, -6.997e-4
6.182e+3, -7.001e-4
6.182e+3, -6.997e-4
6.182e+3, -6.988e-4
6.183e+3, -6.970e-4
6.183e+3, -6.962e-4
6.184e+3, -6.962e-4
6.184e+3, -6.956e-4
6.184e+3, -6.948e-4
6.185e+3, -6.949e-4
6.185e+3, -6.941e-4
6.186e+3, -6.941e-4
6.186e+3, -6.927e-4
6.186e+3, -6.921e-4
6.187e+3, -6.905e-4
6.187e+3, -6.924e-4
6.188e+3, -6.907e-4
6.188e+3, -6.896e-4
6.188e+3, -6.884e-4
6.189e+3, -6.879e-4
6.189e+3, -6.873e-4
6.190e+3, -6.877e-4
6.190e+3, -6.869e-4
6.190e+3, -6.875e-4
6.191e+3, -6.850e-4
6.191e+3, -6.854e-4
6.192e+3, -6.841e-4
6.192e+3, -6.849e-4
6.192e+3, -6.845e-4
6.193e+3, -6.834e-4
6.193e+3, -6.818e-4
6.194e+3, -6.825e-4
6.194e+3, -6.763e-4
6.194e+3, -6.761e-4
6.195e+3, -6.756e-4
6.195e+3, -7.086e-4
6.196e+3, -7.055e-4
6.196e+3, -7.045e-4
6.196e+3, -7.051e-4
6.197e+3, -7.034e-4
6.197e+3, -7.032e-4
6.198e+3, -7.304e-4
6.198e+3, -7.281e-4
6.198e+3, -7.263e-4
6.199e+3, -7.258e-4
6.199e+3, -7.253e-4
6.200e+3, -7.253e-4
6.200e+3, -7.250e-4
6.200e+3, -7.245e-4
6.201e+3, -7.240e-4
6.201e+3, -7.230e-4
6.202e+3, -7.228e-4
6.202e+3, -7.257e-4
6.203e+3, -7.243e-4
6.203e+3, -7.239e-4
6.203e+3, -7.234e-4
6.204e+3, -7.227e-4
6.204e+3, -7.231e-4
6.205e+3, -7.216e-4
6.205e+3, -7.212e-4
6.205e+3, -7.208e-4
6.206e+3, -7.195e-4
6.206e+3, -7.183e-4
6.207e+3, -7.187e-4
6.207e+3, -7.181e-4
6.207e+3, -7.193e-4
6.208e+3, -7.182e-4
6.208e+3, -7.179e-4
6.209e+3, -7.176e-4
6.209e+3, -7.166e-4
6.209e+3, -7.162e-4
6.210e+3, -7.149e-4
6.210e+3, -7.148e-4
6.211e+3, -7.139e-4
6.211e+3, -7.130e-4
6.211e+3, -7.120e-4
6.212e+3, -7.112e-4
6.212e+3, -7.111e-4
6.213e+3, -7.104e-4
6.213e+3, -7.099e-4
6.213e+3, -7.098e-4
6.214e+3, -7.081e-4
6.214e+3, -7.078e-4
6.215e+3, -7.072e-4
6.215e+3, -7.089e-4
6.215e+3, -7.084e-4
6.216e+3, -7.084e-4
6.216e+3, -7.070e-4
6.217e+3, -7.068e-4
6.217e+3, -7.063e-4
6.217e+3, -7.055e-4
6.218e+3, -7.044e-4
6.218e+3, -7.032e-4
6.219e+3, -7.035e-4
6.219e+3, -7.030e-4
6.219e+3, -7.020e-4
6.220e+3, -7.023e-4
6.220e+3, -7.038e-4
6.221e+3, -7.042e-4
6.221e+3, -7.027e-4
6.221e+3, -7.022e-4
6.222e+3, -7.012e-4
6.222e+3, -7.005e-4
6.223e+3, -6.998e-4
6.223e+3, -6.995e-4
6.223e+3, -6.987e-4
6.224e+3, -6.991e-4
6.224e+3, -6.981e-4
6.225e+3, -6.983e-4
6.225e+3, -6.964e-4
6.225e+3, -6.962e-4
6.226e+3, -6.955e-4
6.226e+3, -6.952e-4
6.227e+3, -6.951e-4
6.227e+3, -6.938e-4
6.227e+3, -6.937e-4
6.228e+3, -6.931e-4
6.228e+3, -6.926e-4
6.229e+3, -6.925e-4
6.229e+3, -6.920e-4
6.229e+3, -6.910e-4
6.230e+3, -6.896e-4
6.230e+3, -6.894e-4
6.231e+3, -6.888e-4
6.231e+3, -6.883e-4
6.231e+3, -6.877e-4
6.232e+3, -6.859e-4
6.232e+3, -6.864e-4
6.233e+3, -6.870e-4
6.233e+3, -6.869e-4
6.233e+3, -6.855e-4
6.234e+3, -6.846e-4
6.234e+3, -6.839e-4
6.235e+3, -6.835e-4
6.235e+3, -6.834e-4
6.235e+3, -6.822e-4
6.236e+3, -6.815e-4
6.236e+3, -6.811e-4
6.237e+3, -6.807e-4
6.237e+3, -6.794e-4
6.237e+3, -6.802e-4
6.238e+3, -6.874e-4
6.238e+3, -6.872e-4
6.239e+3, -6.862e-4
6.239e+3, -6.853e-4
6.239e+3, -6.843e-4
6.240e+3, -6.840e-4
6.240e+3, -6.852e-4
6.241e+3, -6.841e-4
6.241e+3, -6.834e-4
6.241e+3, -6.826e-4
6.242e+3, -6.828e-4
6.242e+3, -6.819e-4
6.243e+3, -6.816e-4
6.243e+3, -6.804e-4
6.243e+3, -6.796e-4
6.244e+3, -6.790e-4
6.244e+3, -6.787e-4
6.245e+3, -6.776e-4
6.245e+3, -6.784e-4
6.245e+3, -6.777e-4
6.246e+3, -6.759e-4
6.246e+3, -6.778e-4
6.247e+3, -6.767e-4
6.247e+3, -6.758e-4
6.247e+3, -6.763e-4
6.248e+3, -6.756e-4
6.248e+3, -6.740e-4
6.249e+3, -6.748e-4
6.249e+3, -6.740e-4
6.249e+3, -6.734e-4
6.250e+3, -6.735e-4
6.250e+3, -6.718e-4
6.251e+3, -6.723e-4
6.251e+3, -6.728e-4
6.251e+3, -6.715e-4
6.252e+3, -6.702e-4
6.252e+3, -6.872e-4
6.253e+3, -6.845e-4
6.253e+3, -6.829e-4
6.253e+3, -6.827e-4
6.254e+3, -6.838e-4
6.254e+3, -6.828e-4
6.255e+3, -6.808e-4
6.255e+3, -6.802e-4
6.255e+3, -6.793e-4
6.256e+3, -6.787e-4
6.256e+3, -6.787e-4
6.257e+3, -6.842e-4
6.257e+3, -6.846e-4
6.257e+3, -6.846e-4
6.258e+3, -8.212e-4
6.258e+3, -7.994e-4
6.259e+3, -7.964e-4
6.259e+3, -7.950e-4
6.259e+3, -7.931e-4
6.260e+3, -7.931e-4
6.260e+3, -7.937e-4
6.261e+3, -7.933e-4
6.261e+3, -7.924e-4
6.261e+3, -7.930e-4
6.262e+3, -7.911e-4
6.262e+3, -7.917e-4
6.263e+3, -7.911e-4
6.263e+3, -7.894e-4
6.263e+3, -7.894e-4
6.264e+3, -7.898e-4
6.264e+3, -7.888e-4
6.265e+3, -7.872e-4
6.265e+3, -7.874e-4
6.265e+3, -7.864e-4
6.266e+3, -7.861e-4
6.266e+3, -7.841e-4
6.267e+3, -7.835e-4
6.267e+3, -7.844e-4
6.267e+3, -7.841e-4
6.268e+3, -7.824e-4
6.268e+3, -7.821e-4
6.269e+3, -7.803e-4
6.269e+3, -7.806e-4
6.269e+3, -7.809e-4
6.270e+3, -7.790e-4
6.270e+3, -7.773e-4
6.271e+3, -7.763e-4
6.271e+3, -7.759e-4
6.271e+3, -7.753e-4
6.272e+3, -7.746e-4
6.272e+3, -7.724e-4
6.273e+3, -7.724e-4
6.273e+3, -7.759e-4
6.273e+3, -7.741e-4
6.274e+3, -7.736e-4
6.274e+3, -7.734e-4
6.275e+3, -7.730e-4
6.275e+3, -7.722e-4
6.275e+3, -7.708e-4
6.276e+3, -7.697e-4
6.276e+3, -7.693e-4
6.277e+3, -7.689e-4
6.277e+3, -7.677e-4
6.277e+3, -7.666e-4
6.278e+3, -7.654e-4
6.278e+3, -7.643e-4
6.279e+3, -7.636e-4
6.279e+3, -7.631e-4
6.279e+3, -7.728e-4
6.280e+3, -7.716e-4
6.280e+3, -7.709e-4
6.281e+3, -7.702e-4
6.281e+3, -7.686e-4
6.281e+3, -7.692e-4
6.282e+3, -7.678e-4
6.282e+3, -7.678e-4
6.283e+3, -7.673e-4
6.283e+3, -7.660e-4
6.283e+3, -7.666e-4
6.284e+3, -7.653e-4
6.284e+3, -7.656e-4
6.285e+3, -7.636e-4
6.285e+3, -7.629e-4
6.285e+3, -7.622e-4
6.286e+3, -7.627e-4
6.286e+3, -7.611e-4
6.287e+3, -7.611e-4
6.287e+3, -7.596e-4
6.287e+3, -7.589e-4
6.288e+3, -7.573e-4
6.288e+3, -7.583e-4
6.289e+3, -7.576e-4
6.289e+3, -7.564e-4
6.289e+3, -7.550e-4
6.290e+3, -7.559e-4
6.290e+3, -7.549e-4
6.291e+3, -7.523e-4
6.291e+3, -7.535e-4
6.291e+3, -7.513e-4
6.292e+3, -7.513e-4
6.292e+3, -7.672e-4
6.293e+3, -7.642e-4
6.293e+3, -7.624e-4
6.293e+3, -7.619e-4
6.294e+3, -7.612e-4
6.294e+3, -7.614e-4
6.295e+3, -7.605e-4
6.295e+3, -7.591e-4
6.295e+3, -7.586e-4
6.296e+3, -7.615e-4
6.296e+3, -7.609e-4
6.297e+3, -7.606e-4
6.297e+3, -7.638e-4
6.297e+3, -7.634e-4
6.298e+3, -7.623e-4
6.298e+3, -7.629e-4
6.299e+3, -7.619e-4
6.299e+3, -7.606e-4
6.299e+3, -7.621e-4
6.300e+3, -7.597e-4
6.300e+3, -7.599e-4
6.301e+3, -7.607e-4
6.301e+3, -7.598e-4
6.301e+3, -7.592e-4
6.302e+3, -7.590e-4
6.302e+3, -7.590e-4
6.303e+3, -7.600e-4
6.303e+3, -7.590e-4
6.303e+3, -7.581e-4
6.304e+3, -7.571e-4
6.304e+3, -7.570e-4
6.305e+3, -7.573e-4
6.305e+3, -7.561e-4
6.305e+3, -7.552e-4
6.306e+3, -7.555e-4
6.306e+3, -7.538e-4
6.307e+3, -7.542e-4
6.307e+3, -7.542e-4
6.307e+3, -7.535e-4
6.308e+3, -7.523e-4
6.308e+3, -7.521e-4
6.309e+3, -7.511e-4
6.309e+3, -7.513e-4
6.309e+3, -7.511e-4
6.310e+3, -7.505e-4
6.310e+3, -7.491e-4
6.311e+3, -7.489e-4
6.311e+3, -7.479e-4
6.311e+3, -7.479e-4
6.312e+3, -7.473e-4
6.312e+3, -7.469e-4
6.313e+3, -7.462e-4
6.313e+3, -7.453e-4
6.313e+3, -7.453e-4
6.314e+3, -7.446e-4
6.314e+3, -7.447e-4
6.315e+3, -7.441e-4
6.315e+3, -7.433e-4
6.315e+3, -7.440e-4
6.316e+3, -7.426e-4
6.316e+3, -7.420e-4
6.317e+3, -7.406e-4
6.317e+3, -7.409e-4
6.317e+3, -7.404e-4
6.318e+3, -7.395e-4
6.318e+3, -7.384e-4
6.319e+3, -7.377e-4
6.319e+3, -7.377e-4
6.319e+3, -7.431e-4
6.320e+3, -7.426e-4
6.320e+3, -7.413e-4
6.321e+3, -7.389e-4
6.321e+3, -7.407e-4
6.321e+3, -7.400e-4
6.322e+3, -7.393e-4
6.322e+3, -7.393e-4
6.323e+3, -7.398e-4
6.323e+3, -7.386e-4
6.323e+3, -7.413e-4
6.324e+3, -7.407e-4
6.324e+3, -7.405e-4
6.325e+3, -7.406e-4
6.325e+3, -7.392e-4
6.325e+3, -7.389e-4
6.326e+3, -7.380e-4
6.326e+3, -7.378e-4
6.327e+3, -7.371e-4
6.327e+3, -7.363e-4
6.327e+3, -7.356e-4
6.328e+3, -7.353e-4
6.328e+3, -7.337e-4
6.329e+3, -7.340e-4
6.329e+3, -7.676e-4
6.329e+3, -7.631e-4
6.330e+3, -7.625e-4
6.330e+3, -7.615e-4
6.331e+3, -7.617e-4
6.331e+3, -7.615e-4
6.331e+3, -7.609e-4
6.332e+3, -7.601e-4
6.332e+3, -7.602e-4
6.333e+3, -7.601e-4
6.333e+3, -7.585e-4
6.333e+3, -7.584e-4
6.334e+3, -7.582e-4
6.334e+3, -7.578e-4
6.335e+3, -7.557e-4
6.335e+3, -7.561e-4
6.335e+3, -7.555e-4
6.336e+3, -7.543e-4
6.336e+3, -7.545e-4
6.337e+3, -7.541e-4
6.337e+3, -7.525e-4
6.337e+3, -7.525e-4
6.338e+3, -7.524e-4
6.338e+3, -7.514e-4
6.339e+3, -7.507e-4
6.339e+3, -7.501e-4
6.339e+3, -7.496e-4
6.340e+3, -7.490e-4
6.340e+3, -7.483e-4
6.341e+3, -7.471e-4
6.341e+3, -7.464e-4
6.341e+3, -7.459e-4
6.342e+3, -7.455e-4
6.342e+3, -7.456e-4
6.343e+3, -7.466e-4
6.343e+3, -7.461e-4
6.343e+3, -7.444e-4
6.344e+3, -7.438e-4
6.344e+3, -7.435e-4
6.345e+3, -7.532e-4
6.345e+3, -7.544e-4
6.345e+3, -7.529e-4
6.346e+3, -7.518e-4
6.346e+3, -7.526e-4
6.347e+3, -7.522e-4
6.347e+3, -7.516e-4
6.347e+3, -7.517e-4
6.348e+3, -7.513e-4
6.348e+3, -7.507e-4
6.349e+3, -7.503e-4
6.349e+3, -7.492e-4
6.349e+3, -7.481e-4
6.350e+3, -7.474e-4
6.350e+3, -7.474e-4
6.351e+3, -7.462e-4
6.351e+3, -7.450e-4
6.351e+3, -7.438e-4
6.352e+3, -7.425e-4
6.352e+3, -7.437e-4
6.353e+3, -7.433e-4
6.353e+3, -7.423e-4
6.353e+3, -7.457e-4
6.354e+3, -7.446e-4
6.354e+3, -7.440e-4
6.355e+3, -7.437e-4
6.355e+3, -7.419e-4
6.355e+3, -7.415e-4
6.356e+3, -7.408e-4
6.356e+3, -7.394e-4
6.357e+3, -7.374e-4
6.357e+3, -7.365e-4
6.357e+3, -7.345e-4
6.358e+3, -7.376e-4
6.358e+3, -7.360e-4
6.359e+3, -7.370e-4
6.359e+3, -7.359e-4
6.359e+3, -7.348e-4
6.360e+3, -7.348e-4
6.360e+3, -7.332e-4
6.361e+3, -7.332e-4
6.361e+3, -7.319e-4
6.361e+3, -7.304e-4
6.362e+3, -7.309e-4
6.362e+3, -7.297e-4
6.363e+3, -7.280e-4
6.363e+3, -7.277e-4
6.363e+3, -7.264e-4
6.364e+3, -7.263e-4
6.364e+3, -7.244e-4
6.365e+3, -7.234e-4
6.365e+3, -7.253e-4
6.365e+3, -7.256e-4
6.366e+3, -7.244e-4
6.366e+3, -7.235e-4
6.367e+3, -7.233e-4
6.367e+3, -7.232e-4
6.367e+3, -7.222e-4
6.368e+3, -7.206e-4
6.368e+3, -7.223e-4
6.369e+3, -7.219e-4
6.369e+3, -7.215e-4
6.369e+3, -7.202e-4
6.370e+3, -7.195e-4
6.370e+3, -7.190e-4
6.371e+3, -7.184e-4
6.371e+3, -7.181e-4
6.371e+3, -7.169e-4
6.372e+3, -7.161e-4
6.372e+3, -7.160e-4
6.373e+3, -7.148e-4
6.373e+3, -7.126e-4
6.373e+3, -7.131e-4
6.374e+3, -7.114e-4
6.374e+3, -7.123e-4
6.375e+3, -7.109e-4
6.375e+3, -7.118e-4
6.375e+3, -7.101e-4
6.376e+3, -7.096e-4
6.376e+3, -7.090e-4
6.377e+3, -7.085e-4
6.377e+3, -7.083e-4
6.377e+3, -7.120e-4
6.378e+3, -7.123e-4
6.378e+3, -7.118e-4
6.379e+3, -7.103e-4
6.379e+3, -7.878e-4
6.379e+3, -7.785e-4
6.380e+3, -7.773e-4
6.380e+3, -7.761e-4
6.381e+3, -7.757e-4
6.381e+3, -7.744e-4
6.381e+3, -7.751e-4
6.382e+3, -7.739e-4
6.382e+3, -7.740e-4
6.383e+3, -7.764e-4
6.383e+3, -7.753e-4
6.383e+3, -7.740e-4
6.384e+3, -7.745e-4
6.384e+3, -7.739e-4
6.385e+3, -7.722e-4
6.385e+3, -7.730e-4
6.385e+3, -7.726e-4
6.386e+3, -7.727e-4
6.386e+3, -7.724e-4
6.387e+3, -7.701e-4
6.387e+3, -7.710e-4
6.387e+3, -7.692e-4
6.388e+3, -7.702e-4
6.388e+3, -7.689e-4
6.389e+3, -7.701e-4
6.389e+3, -7.697e-4
6.389e+3, -7.682e-4
6.390e+3, -7.687e-4
6.390e+3, -7.681e-4
6.391e+3, -7.661e-4
6.391e+3, -7.664e-4
6.391e+3, -7.651e-4
6.392e+3, -7.662e-4
6.392e+3, -7.665e-4
6.393e+3, -7.654e-4
6.393e+3, -7.647e-4
6.393e+3, -7.652e-4
6.394e+3, -7.655e-4
6.394e+3, -7.648e-4
6.395e+3, -7.657e-4
6.395e+3, -7.636e-4
6.395e+3, -7.649e-4
6.396e+3, -7.638e-4
6.396e+3, -7.620e-4
6.397e+3, -7.633e-4
6.397e+3, -7.638e-4
6.397e+3, -7.621e-4
6.398e+3, -7.620e-4
6.398e+3, -7.620e-4
6.399e+3, -7.599e-4
6.399e+3, -7.607e-4
6.399e+3, -7.597e-4
6.400e+3, -7.598e-4
6.400e+3, -7.579e-4
6.401e+3, -7.578e-4
6.401e+3, -7.577e-4
6.401e+3, -7.568e-4
6.402e+3, -7.596e-4
6.402e+3, -7.584e-4
6.403e+3, -7.586e-4
6.403e+3, -7.630e-4
6.403e+3, -7.620e-4
6.404e+3, -7.617e-4
6.404e+3, -7.605e-4
6.405e+3, -7.596e-4
6.405e+3, -7.600e-4
6.405e+3, -7.583e-4
6.406e+3, -7.576e-4
6.406e+3, -7.574e-4
6.407e+3, -7.575e-4
6.407e+3, -7.564e-4
6.408e+3, -7.559e-4
6.408e+3, -7.562e-4
6.408e+3, -7.562e-4
6.409e+3, -7.542e-4
6.409e+3, -7.534e-4
6.410e+3, -7.538e-4
6.410e+3, -7.529e-4
6.410e+3, -7.513e-4
6.411e+3, -7.516e-4
6.411e+3, -7.514e-4
6.412e+3, -7.508e-4
6.412e+3, -7.498e-4
6.412e+3, -7.508e-4
6.413e+3, -7.492e-4
6.413e+3, -7.484e-4
6.414e+3, -7.487e-4
6.414e+3, -7.469e-4
6.414e+3, -7.469e-4
6.415e+3, -7.468e-4
6.415e+3, -7.464e-4
6.416e+3, -7.445e-4
6.416e+3, -7.441e-4
6.416e+3, -7.447e-4
6.417e+3, -7.445e-4
6.417e+3, -7.433e-4
6.418e+3, -7.424e-4
6.418e+3, -7.416e-4
6.418e+3, -7.416e-4
6.419e+3, -7.416e-4
6.419e+3, -7.412e-4
6.420e+3, -7.395e-4
6.420e+3, -7.395e-4
6.420e+3, -7.384e-4
6.421e+3, -7.387e-4
6.421e+3, -7.373e-4
6.422e+3, -7.360e-4
6.422e+3, -7.352e-4
6.422e+3, -7.340e-4
6.423e+3, -7.344e-4
6.423e+3, -7.335e-4
6.424e+3, -7.334e-4
6.424e+3, -7.331e-4
6.424e+3, -7.329e-4
6.425e+3, -7.323e-4
6.425e+3, -7.315e-4
6.426e+3, -7.321e-4
6.426e+3, -7.310e-4
6.426e+3, -7.300e-4
6.427e+3, -7.301e-4
6.427e+3, -7.289e-4
6.428e+3, -7.284e-4
6.428e+3, -7.286e-4
6.428e+3, -7.270e-4
6.429e+3, -7.273e-4
6.429e+3, -7.261e-4
6.430e+3, -7.258e-4
6.430e+3, -7.249e-4
6.430e+3, -7.249e-4
6.431e+3, -7.258e-4
6.431e+3, -7.242e-4
6.432e+3, -7.238e-4
6.432e+3, -7.227e-4
6.432e+3, -7.222e-4
6.433e+3, -7.222e-4
6.433e+3, -7.219e-4
6.434e+3, -7.205e-4
6.434e+3, -7.206e-4
6.434e+3, -7.203e-4
6.435e+3, -7.187e-4
6.435e+3, -7.202e-4
6.436e+3, -7.565e-4
6.436e+3, -7.522e-4
6.436e+3, -7.538e-4
6.437e+3, -7.534e-4
6.437e+3, -7.520e-4
6.438e+3, -7.519e-4
6.438e+3, -7.513e-4
6.438e+3, -7.498e-4
6.439e+3, -7.504e-4
6.439e+3, -7.507e-4
6.440e+3, -7.500e-4
6.440e+3, -7.496e-4
6.440e+3, -7.492e-4
6.441e+3, -7.475e-4
6.441e+3, -7.482e-4
6.442e+3, -7.492e-4
6.442e+3, -7.481e-4
6.442e+3, -7.479e-4
6.443e+3, -7.467e-4
6.443e+3, -7.460e-4
6.444e+3, -7.445e-4
6.444e+3, -7.460e-4
6.444e+3, -7.447e-4
6.445e+3, -7.444e-4
6.445e+3, -7.442e-4
6.446e+3, -7.429e-4
6.446e+3, -7.436e-4
6.446e+3, -7.411e-4
6.447e+3, -7.424e-4
6.447e+3, -7.416e-4
6.448e+3, -7.404e-4
6.448e+3, -7.404e-4
6.448e+3, -7.402e-4
6.449e+3, -7.401e-4
6.449e+3, -7.392e-4
6.450e+3, -7.386e-4
6.450e+3, -7.384e-4
6.450e+3, -7.382e-4
6.451e+3, -7.369e-4
6.451e+3, -7.375e-4
6.452e+3, -7.373e-4
6.452e+3, -7.366e-4
6.452e+3, -7.356e-4
6.453e+3, -7.349e-4
6.453e+3, -7.343e-4
6.454e+3, -7.329e-4
6.454e+3, -7.333e-4
6.454e+3, -7.334e-4
6.455e+3, -7.329e-4
6.455e+3, -7.319e-4
6.456e+3, -7.317e-4
6.456e+3, -7.317e-4
6.456e+3, -7.305e-4
6.457e+3, -7.306e-4
6.457e+3, -7.303e-4
6.458e+3, -7.300e-4
6.458e+3, -7.286e-4
6.458e+3, -7.277e-4
6.459e+3, -7.264e-4
6.459e+3, -7.278e-4
6.460e+3, -7.275e-4
6.460e+3, -7.266e-4
6.460e+3, -7.255e-4
6.461e+3, -7.261e-4
6.461e+3, -7.251e-4
6.462e+3, -7.241e-4
6.462e+3, -7.233e-4
6.462e+3, -7.235e-4
6.463e+3, -7.225e-4
6.463e+3, -7.224e-4
6.464e+3, -7.221e-4
6.464e+3, -7.219e-4
6.464e+3, -7.212e-4
6.465e+3, -7.199e-4
6.465e+3, -7.205e-4
6.466e+3, -7.189e-4
6.466e+3, -7.174e-4
6.466e+3, -7.174e-4
6.467e+3, -7.166e-4
6.467e+3, -7.152e-4
6.468e+3, -7.160e-4
6.468e+3, -7.161e-4
6.468e+3, -7.152e-4
6.469e+3, -7.157e-4
6.469e+3, -7.150e-4
6.470e+3, -7.148e-4
6.470e+3, -7.140e-4
6.470e+3, -7.144e-4
6.471e+3, -7.136e-4
6.471e+3, -7.120e-4
6.472e+3, -7.129e-4
6.472e+3, -7.113e-4
6.472e+3, -7.107e-4
6.473e+3, -7.099e-4
6.473e+3, -7.102e-4
6.474e+3, -7.099e-4
6.474e+3, -7.088e-4
6.474e+3, -7.085e-4
6.475e+3, -7.080e-4
6.475e+3, -7.066e-4
6.476e+3, -7.058e-4
6.476e+3, -7.068e-4
6.476e+3, -7.063e-4
6.477e+3, -7.054e-4
6.477e+3, -7.045e-4
6.478e+3, -7.041e-4
6.478e+3, -7.048e-4
6.478e+3, -7.050e-4
6.479e+3, -7.043e-4
6.479e+3, -7.037e-4
6.480e+3, -7.039e-4
6.480e+3, -7.024e-4
6.480e+3, -7.022e-4
6.481e+3, -7.010e-4
6.481e+3, -7.013e-4
6.482e+3, -7.004e-4
6.482e+3, -6.996e-4
6.482e+3, -6.993e-4
6.483e+3, -6.991e-4
6.483e+3, -6.977e-4
6.484e+3, -6.978e-4
6.484e+3, -6.974e-4
6.484e+3, -6.973e-4
6.485e+3, -6.961e-4
6.485e+3, -6.953e-4
6.486e+3, -6.963e-4
6.486e+3, -7.154e-4
6.486e+3, -7.112e-4
6.487e+3, -7.096e-4
6.487e+3, -7.090e-4
6.488e+3, -7.081e-4
6.488e+3, -7.074e-4
6.488e+3, -7.068e-4
6.489e+3, -7.068e-4
6.489e+3, -7.056e-4
6.490e+3, -7.050e-4
6.490e+3, -7.050e-4
6.490e+3, -7.036e-4
6.491e+3, -7.032e-4
6.491e+3, -7.024e-4
6.492e+3, -7.015e-4
6.492e+3, -7.011e-4
6.492e+3, -7.002e-4
6.493e+3, -6.986e-4
6.493e+3, -7.006e-4
6.494e+3, -7.001e-4
6.494e+3, -6.991e-4
6.494e+3, -6.975e-4
6.495e+3, -6.971e-4
6.495e+3, -6.978e-4
6.496e+3, -6.975e-4
6.496e+3, -6.965e-4
6.496e+3, -6.962e-4
6.497e+3, -6.957e-4
6.497e+3, -6.948e-4
6.498e+3, -6.948e-4
6.498e+3, -6.940e-4
6.498e+3, -6.941e-4
6.499e+3, -6.930e-4
6.499e+3, -6.919e-4
6.500e+3, -6.922e-4
6.500e+3, -6.912e-4
6.500e+3, -6.903e-4
6.501e+3, -6.892e-4
6.501e+3, -6.898e-4
6.502e+3, -6.880e-4
6.502e+3, -6.885e-4
6.502e+3, -6.881e-4
6.503e+3, -6.873e-4
6.503e+3, -6.868e-4
6.504e+3, -6.864e-4
6.504e+3, -6.865e-4
6.504e+3, -6.875e-4
6.505e+3, -6.846e-4
6.505e+3, -6.867e-4
6.506e+3, -6.856e-4
6.506e+3, -6.854e-4
6.506e+3, -7.149e-4
6.507e+3, -7.188e-4
6.507e+3, -7.174e-4
6.508e+3, -7.173e-4
6.508e+3, -7.168e-4
6.508e+3, -7.167e-4
6.509e+3, -7.167e-4
6.509e+3, -7.165e-4
6.510e+3, -7.147e-4
6.510e+3, -7.144e-4
6.510e+3, -7.139e-4
6.511e+3, -7.132e-4
6.511e+3, -7.134e-4
6.512e+3, -7.127e-4
6.512e+3, -7.126e-4
6.512e+3, -7.120e-4
6.513e+3, -7.119e-4
6.513e+3, -7.112e-4
6.514e+3, -7.113e-4
6.514e+3, -7.110e-4
6.514e+3, -7.117e-4
6.515e+3, -7.110e-4
6.515e+3, -7.109e-4
6.516e+3, -7.109e-4
6.516e+3, -7.098e-4
6.516e+3, -7.100e-4
6.517e+3, -7.100e-4
6.517e+3, -7.100e-4
6.518e+3, -7.139e-4
6.518e+3, -7.123e-4
6.518e+3, -7.113e-4
6.519e+3, -7.406e-4
6.519e+3, -7.329e-4
6.520e+3, -7.328e-4
6.520e+3, -7.316e-4
6.520e+3, -7.307e-4
6.521e+3, -7.304e-4
6.521e+3, -7.307e-4
6.522e+3, -7.301e-4
6.522e+3, -7.300e-4
6.522e+3, -7.313e-4
6.523e+3, -7.297e-4
6.523e+3, -7.412e-4
6.524e+3, -7.396e-4
6.524e+3, -7.390e-4
6.524e+3, -7.392e-4
6.525e+3, -7.383e-4
6.525e+3, -7.389e-4
6.526e+3, -7.382e-4
6.526e+3, -7.387e-4
6.526e+3, -7.398e-4
6.527e+3, -7.398e-4
6.527e+3, -7.394e-4
6.528e+3, -7.377e-4
6.528e+3, -7.386e-4
6.528e+3, -7.372e-4
6.529e+3, -7.389e-4
6.529e+3, -7.380e-4
6.530e+3, -7.379e-4
6.530e+3, -7.374e-4
6.530e+3, -7.372e-4
6.531e+3, -7.355e-4
6.531e+3, -7.357e-4
6.532e+3, -7.354e-4
6.532e+3, -7.354e-4
6.532e+3, -7.344e-4
6.533e+3, -7.356e-4
6.533e+3, -7.348e-4
6.534e+3, -7.340e-4
6.534e+3, -7.348e-4
6.534e+3, -7.337e-4
6.535e+3, -7.338e-4
6.535e+3, -7.324e-4
6.536e+3, -7.320e-4
6.536e+3, -7.317e-4
6.536e+3, -7.309e-4
6.537e+3, -7.298e-4
6.537e+3, -7.286e-4
6.538e+3, -7.285e-4
6.538e+3, -7.277e-4
6.538e+3, -7.270e-4
6.539e+3, -7.272e-4
6.539e+3, -7.264e-4
6.540e+3, -7.257e-4
6.540e+3, -7.287e-4
6.540e+3, -7.280e-4
6.541e+3, -7.285e-4
6.541e+3, -7.274e-4
6.542e+3, -7.263e-4
6.542e+3, -7.264e-4
6.542e+3, -7.267e-4
6.543e+3, -7.259e-4
6.543e+3, -7.249e-4
6.544e+3, -7.247e-4
6.544e+3, -7.242e-4
6.544e+3, -7.241e-4
6.545e+3, -7.231e-4
6.545e+3, -7.237e-4
6.546e+3, -7.228e-4
6.546e+3, -7.224e-4
6.546e+3, -7.221e-4
6.547e+3, -7.236e-4
6.547e+3, -7.561e-4
6.548e+3, -7.526e-4
6.548e+3, -7.535e-4
6.548e+3, -7.513e-4
6.549e+3, -7.508e-4
6.549e+3, -7.513e-4
6.550e+3, -7.511e-4
6.550e+3, -7.496e-4
6.550e+3, -7.499e-4
6.551e+3, -7.512e-4
6.551e+3, -7.501e-4
6.552e+3, -7.506e-4
6.552e+3, -7.506e-4
6.552e+3, -7.501e-4
6.553e+3, -7.490e-4
6.553e+3, -7.493e-4
6.554e+3, -7.501e-4
6.554e+3, -7.497e-4
6.554e+3, -7.495e-4
6.555e+3, -7.483e-4
6.555e+3, -7.475e-4
6.556e+3, -7.469e-4
6.556e+3, -7.469e-4
6.556e+3, -7.468e-4
6.557e+3, -7.454e-4
6.557e+3, -7.455e-4
6.558e+3, -7.444e-4
6.558e+3, -7.454e-4
6.558e+3, -7.443e-4
6.559e+3, -7.430e-4
6.559e+3, -7.424e-4
6.560e+3, -7.415e-4
6.560e+3, -7.419e-4
6.560e+3, -7.403e-4
6.561e+3, -7.419e-4
6.561e+3, -7.406e-4
6.562e+3, -7.397e-4
6.562e+3, -7.401e-4
6.562e+3, -7.388e-4
6.563e+3, -7.378e-4
6.563e+3, -7.384e-4
6.564e+3, -7.365e-4
6.564e+3, -7.358e-4
6.564e+3, -7.366e-4
6.565e+3, -7.351e-4
6.565e+3, -7.353e-4
6.566e+3, -7.352e-4
6.566e+3, -7.365e-4
6.566e+3, -7.353e-4
6.567e+3, -7.334e-4
6.567e+3, -7.336e-4
6.568e+3, -7.352e-4
6.568e+3, -7.341e-4
6.568e+3, -7.343e-4
6.569e+3, -7.374e-4
6.569e+3, -7.366e-4
6.570e+3, -7.358e-4
6.570e+3, -7.355e-4
6.570e+3, -7.352e-4
6.571e+3, -7.340e-4
6.571e+3, -7.332e-4
6.572e+3, -7.323e-4
6.572e+3, -7.323e-4
6.572e+3, -7.337e-4
6.573e+3, -7.322e-4
6.573e+3, -7.321e-4
6.574e+3, -7.319e-4
6.574e+3, -7.304e-4
6.574e+3, -7.300e-4
6.575e+3, -7.291e-4
6.575e+3, -7.290e-4
6.576e+3, -7.277e-4
6.576e+3, -7.283e-4
6.576e+3, -7.271e-4
6.577e+3, -7.258e-4
6.577e+3, -7.278e-4
6.578e+3, -7.262e-4
6.578e+3, -7.252e-4
6.578e+3, -7.261e-4
6.579e+3, -7.251e-4
6.579e+3, -7.256e-4
6.580e+3, -7.248e-4
6.580e+3, -7.243e-4
6.580e+3, -7.232e-4
6.581e+3, -7.242e-4
6.581e+3, -7.230e-4
6.582e+3, -7.228e-4
6.582e+3, -7.218e-4
6.582e+3, -7.213e-4
6.583e+3, -7.217e-4
6.583e+3, -7.208e-4
6.584e+3, -7.209e-4
6.584e+3, -7.197e-4
6.584e+3, -7.195e-4
6.585e+3, -7.195e-4
6.585e+3, -7.184e-4
6.586e+3, -7.187e-4
6.586e+3, -7.172e-4
6.586e+3, -7.175e-4
6.587e+3, -7.175e-4
6.587e+3, -7.175e-4
6.588e+3, -7.161e-4
6.588e+3, -7.164e-4
6.588e+3, -7.160e-4
6.589e+3, -7.149e-4
6.589e+3, -7.140e-4
6.590e+3, -7.137e-4
6.590e+3, -7.133e-4
6.590e+3, -7.251e-4
6.591e+3, -7.234e-4
6.591e+3, -7.226e-4
6.592e+3, -7.210e-4
6.592e+3, -7.207e-4
6.592e+3, -7.678e-4
6.593e+3, -7.662e-4
6.593e+3, -7.643e-4
6.594e+3, -7.649e-4
6.594e+3, -7.635e-4
6.594e+3, -7.630e-4
6.595e+3, -7.624e-4
6.595e+3, -7.618e-4
6.596e+3, -7.620e-4
6.596e+3, -7.616e-4
6.596e+3, -7.604e-4
6.597e+3, -7.607e-4
6.597e+3, -7.602e-4
6.598e+3, -7.615e-4
6.598e+3, -7.603e-4
6.598e+3, -7.592e-4
6.599e+3, -7.600e-4
6.599e+3, -7.582e-4
6.600e+3, -7.589e-4
6.600e+3, -7.576e-4
6.600e+3, -7.574e-4
6.601e+3, -7.584e-4
6.601e+3, -7.571e-4
6.602e+3, -7.577e-4
6.602e+3, -7.568e-4
6.602e+3, -7.570e-4
6.603e+3, -7.582e-4
6.603e+3, -7.558e-4
6.604e+3, -7.556e-4
6.604e+3, -7.538e-4
6.604e+3, -7.558e-4
6.605e+3, -7.555e-4
6.605e+3, -7.556e-4
6.606e+3, -7.532e-4
6.606e+3, -7.538e-4
6.606e+3, -7.523e-4
6.607e+3, -7.519e-4
6.607e+3, -7.517e-4
6.608e+3, -7.520e-4
6.608e+3, -7.510e-4
6.608e+3, -7.513e-4
6.609e+3, -7.492e-4
6.609e+3, -7.498e-4
6.610e+3, -7.508e-4
6.610e+3, -7.502e-4
6.610e+3, -7.497e-4
6.611e+3, -7.491e-4
6.611e+3, -7.482e-4
6.612e+3, -7.484e-4
6.612e+3, -7.469e-4
6.613e+3, -7.488e-4
6.613e+3, -7.468e-4
6.613e+3, -7.464e-4
6.614e+3, -7.453e-4
6.614e+3, -7.459e-4
6.615e+3, -7.460e-4
6.615e+3, -7.446e-4
6.615e+3, -7.445e-4
6.616e+3, -7.429e-4
6.616e+3, -7.424e-4
6.617e+3, -7.414e-4
6.617e+3, -7.402e-4
6.617e+3, -7.403e-4
6.618e+3, -7.388e-4
6.618e+3, -7.379e-4
6.619e+3, -7.364e-4
6.619e+3, -7.401e-4
6.619e+3, -7.394e-4
6.620e+3, -7.387e-4
6.620e+3, -7.385e-4
6.621e+3, -7.374e-4
6.621e+3, -7.371e-4
6.621e+3, -7.373e-4
6.622e+3, -7.367e-4
6.622e+3, -7.353e-4
6.623e+3, -7.343e-4
6.623e+3, -7.364e-4
6.623e+3, -7.351e-4
6.624e+3, -7.349e-4
6.624e+3, -7.343e-4
6.625e+3, -7.332e-4
6.625e+3, -7.327e-4
6.625e+3, -7.313e-4
6.626e+3, -7.309e-4
6.626e+3, -7.290e-4
6.627e+3, -7.293e-4
6.627e+3, -7.277e-4
6.627e+3, -7.295e-4
6.628e+3, -7.300e-4
6.628e+3, -7.284e-4
6.629e+3, -7.285e-4
6.629e+3, -7.288e-4
6.629e+3, -7.287e-4
6.630e+3, -7.273e-4
6.630e+3, -7.262e-4
6.631e+3, -7.251e-4
6.631e+3, -7.245e-4
6.631e+3, -7.235e-4
6.632e+3, -7.254e-4
6.632e+3, -7.236e-4
6.633e+3, -7.246e-4
6.633e+3, -7.238e-4
6.633e+3, -7.224e-4
6.634e+3, -7.226e-4
6.634e+3, -7.226e-4
6.635e+3, -7.220e-4
6.635e+3, -7.201e-4
6.635e+3, -7.223e-4
6.636e+3, -7.212e-4
6.636e+3, -7.204e-4
6.637e+3, -7.211e-4
6.637e+3, -7.193e-4
6.637e+3, -7.182e-4
6.638e+3, -7.173e-4
6.638e+3, -7.170e-4
6.639e+3, -7.158e-4
6.639e+3, -7.173e-4
6.639e+3, -7.168e-4
6.640e+3, -7.157e-4
6.640e+3, -7.142e-4
6.641e+3, -7.137e-4
6.641e+3, -7.160e-4
6.641e+3, -7.140e-4
6.642e+3, -7.130e-4
6.642e+3, -7.147e-4
6.643e+3, -7.141e-4
6.643e+3, -7.132e-4
6.643e+3, -7.117e-4
6.644e+3, -7.107e-4
6.644e+3, -7.115e-4
6.645e+3, -7.108e-4
6.645e+3, -7.090e-4
6.645e+3, -7.089e-4
6.646e+3, -7.091e-4
6.646e+3, -7.087e-4
6.647e+3, -7.085e-4
6.647e+3, -7.071e-4
6.647e+3, -7.061e-4
6.648e+3, -7.070e-4
6.648e+3, -7.055e-4
6.649e+3, -7.048e-4
6.649e+3, -7.038e-4
6.649e+3, -7.026e-4
6.650e+3, -7.020e-4
6.650e+3, -7.031e-4
6.651e+3, -7.019e-4
6.651e+3, -7.013e-4
6.651e+3, -7.005e-4
6.652e+3, -6.999e-4
6.652e+3, -6.991e-4
6.653e+3, -6.980e-4
6.653e+3, -6.975e-4
6.653e+3, -7.000e-4
6.654e+3, -6.992e-4
6.654e+3, -6.984e-4
6.655e+3, -6.966e-4
6.655e+3, -6.954e-4
6.655e+3, -6.967e-4
6.656e+3, -6.966e-4
6.656e+3, -6.949e-4
6.657e+3, -6.931e-4
6.657e+3, -6.925e-4
6.657e+3, -6.935e-4
6.658e+3, -6.936e-4
6.658e+3, -6.921e-4
6.659e+3, -6.916e-4
6.659e+3, -6.917e-4
6.659e+3, -6.900e-4
6.660e+3, -6.898e-4
6.660e+3, -6.898e-4
6.661e+3, -6.887e-4
6.661e+3, -6.879e-4
6.661e+3, -6.862e-4
6.662e+3, -6.871e-4
6.662e+3, -6.868e-4
6.663e+3, -6.860e-4
6.663e+3, -6.876e-4
6.663e+3, -6.856e-4
6.664e+3, -6.844e-4
6.664e+3, -6.839e-4
6.665e+3, -6.857e-4
6.665e+3, -6.835e-4
6.665e+3, -6.818e-4
6.666e+3, -6.809e-4
6.666e+3, -6.824e-4
6.667e+3, -6.805e-4
6.667e+3, -6.798e-4
6.667e+3, -6.790e-4
6.668e+3, -6.795e-4
6.668e+3, -6.800e-4
6.669e+3, -6.787e-4
6.669e+3, -6.774e-4
6.669e+3, -6.758e-4
6.670e+3, -6.768e-4
6.670e+3, -6.747e-4
6.671e+3, -6.741e-4
6.671e+3, -6.725e-4
6.671e+3, -6.739e-4
6.672e+3, -6.737e-4
6.672e+3, -6.720e-4
6.673e+3, -7.003e-4
6.673e+3, -7.008e-4
6.673e+3, -7.313e-4
6.674e+3, -7.291e-4
6.674e+3, -7.275e-4
6.675e+3, -7.266e-4
6.675e+3, -7.274e-4
6.675e+3, -7.265e-4
6.676e+3, -7.265e-4
6.676e+3, -7.267e-4
6.677e+3, -7.258e-4
6.677e+3, -7.245e-4
6.677e+3, -7.234e-4
6.678e+3, -7.262e-4
6.678e+3, -7.257e-4
6.679e+3, -7.233e-4
6.679e+3, -7.234e-4
6.679e+3, -7.239e-4
6.680e+3, -7.229e-4
6.680e+3, -7.248e-4
6.681e+3, -7.229e-4
6.681e+3, -7.252e-4
6.681e+3, -7.238e-4
6.682e+3, -7.242e-4
6.682e+3, -7.224e-4
6.683e+3, -7.212e-4
6.683e+3, -7.200e-4
6.683e+3, -7.180e-4
6.684e+3, -7.241e-4
6.684e+3, -7.219e-4
6.685e+3, -7.215e-4
6.685e+3, -7.214e-4
6.685e+3, -7.209e-4
6.686e+3, -7.232e-4
6.686e+3, -7.214e-4
6.687e+3, -7.198e-4
6.687e+3, -7.193e-4
6.687e+3, -7.190e-4
6.688e+3, -7.165e-4
6.688e+3, -7.193e-4
6.689e+3, -7.191e-4
6.689e+3, -7.180e-4
6.689e+3, -7.191e-4
6.690e+3, -7.170e-4
6.690e+3, -7.175e-4
6.691e+3, -7.184e-4
6.691e+3, -7.172e-4
6.691e+3, -7.168e-4
6.692e+3, -7.166e-4
6.692e+3, -7.150e-4
6.693e+3, -7.170e-4
6.693e+3, -7.194e-4
6.693e+3, -7.199e-4
6.694e+3, -7.173e-4
6.694e+3, -7.152e-4
6.695e+3, -7.152e-4
6.695e+3, -7.157e-4
6.695e+3, -7.168e-4
6.696e+3, -7.168e-4
6.696e+3, -7.156e-4
6.697e+3, -7.154e-4
6.697e+3, -7.145e-4
6.697e+3, -7.170e-4
6.698e+3, -7.155e-4
6.698e+3, -7.133e-4
6.699e+3, -7.122e-4
6.699e+3, -7.104e-4
6.699e+3, -7.097e-4
6.700e+3, -7.107e-4
6.700e+3, -7.126e-4
6.701e+3, -7.123e-4
6.701e+3, -7.109e-4
6.701e+3, -7.095e-4
6.702e+3, -7.104e-4
6.702e+3, -7.126e-4
6.703e+3, -7.129e-4
6.703e+3, -7.124e-4
6.703e+3, -7.116e-4
6.704e+3, -7.103e-4
6.704e+3, -7.091e-4
6.705e+3, -7.109e-4
6.705e+3, -7.093e-4
6.705e+3, -7.076e-4
6.706e+3, -7.077e-4
6.706e+3, -7.228e-4
6.707e+3, -7.414e-4
6.707e+3, -7.399e-4
6.707e+3, -7.387e-4
6.708e+3, -7.386e-4
6.708e+3, -7.380e-4
6.709e+3, -7.389e-4
6.709e+3, -7.384e-4
6.709e+3, -7.381e-4
6.710e+3, -7.377e-4
6.710e+3, -7.370e-4
6.711e+3, -7.354e-4
6.711e+3, -7.363e-4
6.711e+3, -7.357e-4
6.712e+3, -7.359e-4
6.712e+3, -7.357e-4
6.713e+3, -7.346e-4
6.713e+3, -7.333e-4
6.713e+3, -7.342e-4
6.714e+3, -7.351e-4
6.714e+3, -7.330e-4
6.715e+3, -7.322e-4
6.715e+3, -7.316e-4
6.715e+3, -7.312e-4
6.716e+3, -7.338e-4
6.716e+3, -7.333e-4
6.717e+3, -7.311e-4
6.717e+3, -7.297e-4
6.717e+3, -7.304e-4
6.718e+3, -7.309e-4
6.718e+3, -7.295e-4
6.719e+3, -7.299e-4
6.719e+3, -7.274e-4
6.719e+3, -7.271e-4
6.720e+3, -7.263e-4
6.720e+3, -7.292e-4
6.721e+3, -7.292e-4
6.721e+3, -7.287e-4
6.721e+3, -7.275e-4
6.722e+3, -7.253e-4
6.722e+3, -7.238e-4
6.723e+3, -7.240e-4
6.723e+3, -7.237e-4
6.723e+3, -7.261e-4
6.724e+3, -7.241e-4
6.724e+3, -7.238e-4
6.725e+3, -7.229e-4
6.725e+3, -7.230e-4
6.725e+3, -7.230e-4
6.726e+3, -7.221e-4
6.726e+3, -7.203e-4
6.727e+3, -7.200e-4
6.727e+3, -7.193e-4
6.727e+3, -7.206e-4
6.728e+3, -7.193e-4
6.728e+3, -7.195e-4
6.729e+3, -7.185e-4
6.729e+3, -7.172e-4
6.729e+3, -7.171e-4
6.730e+3, -7.180e-4
6.730e+3, -7.162e-4
6.731e+3, -7.162e-4
6.731e+3, -7.165e-4
6.731e+3, -7.143e-4
6.732e+3, -7.158e-4
6.732e+3, -7.169e-4
6.733e+3, -7.162e-4
6.733e+3, -7.151e-4
6.733e+3, -7.145e-4
6.734e+3, -7.144e-4
6.734e+3, -7.145e-4
6.735e+3, -7.328e-4
6.735e+3, -7.312e-4
6.735e+3, -7.309e-4
6.736e+3, -7.298e-4
6.736e+3, -7.291e-4
6.737e+3, -7.282e-4
6.737e+3, -7.290e-4
6.737e+3, -7.292e-4
6.738e+3, -7.287e-4
6.738e+3, -7.290e-4
6.739e+3, -7.275e-4
6.739e+3, -7.268e-4
6.739e+3, -7.267e-4
6.740e+3, -7.251e-4
6.740e+3, -7.253e-4
6.741e+3, -7.248e-4
6.741e+3, -7.498e-4
6.741e+3, -7.913e-4
6.742e+3, -7.888e-4
6.742e+3, -7.877e-4
6.743e+3, -7.865e-4
6.743e+3, -7.861e-4
6.743e+3, -7.865e-4
6.744e+3, -7.865e-4
6.744e+3, -7.856e-4
6.745e+3, -7.865e-4
6.745e+3, -7.845e-4
6.745e+3, -7.853e-4
6.746e+3, -7.842e-4
6.746e+3, -7.859e-4
6.747e+3, -7.859e-4
6.747e+3, -7.840e-4
6.747e+3, -7.850e-4
6.748e+3, -7.828e-4
6.748e+3, -7.831e-4
6.749e+3, -7.837e-4
6.749e+3, -7.827e-4
6.749e+3, -7.824e-4
6.750e+3, -7.842e-4
6.750e+3, -7.828e-4
6.751e+3, -7.815e-4
6.751e+3, -7.819e-4
6.751e+3, -7.831e-4
6.752e+3, -7.817e-4
6.752e+3, -7.811e-4
6.753e+3, -7.810e-4
6.753e+3, -7.818e-4
6.753e+3, -7.807e-4
6.754e+3, -7.801e-4
6.754e+3, -7.796e-4
6.755e+3, -7.797e-4
6.755e+3, -7.797e-4
6.755e+3, -7.790e-4
6.756e+3, -7.796e-4
6.756e+3, -7.778e-4
6.757e+3, -7.779e-4
6.757e+3, -7.772e-4
6.757e+3, -7.771e-4
6.758e+3, -7.771e-4
6.758e+3, -7.771e-4
6.759e+3, -7.769e-4
6.759e+3, -7.775e-4
6.759e+3, -7.764e-4
6.760e+3, -7.762e-4
6.760e+3, -7.754e-4
6.761e+3, -7.743e-4
6.761e+3, -7.753e-4
6.761e+3, -7.741e-4
6.762e+3, -7.734e-4
6.762e+3, -7.738e-4
6.763e+3, -7.729e-4
6.763e+3, -7.733e-4
6.763e+3, -7.722e-4
6.764e+3, -7.717e-4
6.764e+3, -7.729e-4
6.765e+3, -7.721e-4
6.765e+3, -7.718e-4
6.765e+3, -7.735e-4
6.766e+3, -7.725e-4
6.766e+3, -7.713e-4
6.767e+3, -7.704e-4
6.767e+3, -7.700e-4
6.767e+3, -7.695e-4
6.768e+3, -7.692e-4
6.768e+3, -7.681e-4
6.769e+3, -7.693e-4
6.769e+3, -7.679e-4
6.769e+3, -7.686e-4
6.770e+3, -7.667e-4
6.770e+3, -7.687e-4
6.771e+3, -7.685e-4
6.771e+3, -7.666e-4
6.771e+3, -7.668e-4
6.772e+3, -7.661e-4
6.772e+3, -7.664e-4
6.773e+3, -7.652e-4
6.773e+3, -7.648e-4
6.773e+3, -7.653e-4
6.774e+3, -7.648e-4
6.774e+3, -7.639e-4
6.775e+3, -7.626e-4
6.775e+3, -7.620e-4
6.775e+3, -7.618e-4
6.776e+3, -7.612e-4
6.776e+3, -7.606e-4
6.777e+3, -7.611e-4
6.777e+3, -7.600e-4
6.777e+3, -7.595e-4
6.778e+3, -7.593e-4
6.778e+3, -7.585e-4
6.779e+3, -7.586e-4
6.779e+3, -7.576e-4
6.779e+3, -7.574e-4
6.780e+3, -7.562e-4
6.780e+3, -7.556e-4
6.781e+3, -7.563e-4
6.781e+3, -7.552e-4
6.781e+3, -7.538e-4
6.782e+3, -7.525e-4
6.782e+3, -7.529e-4
6.783e+3, -7.519e-4
6.783e+3, -7.515e-4
6.783e+3, -7.508e-4
6.784e+3, -7.505e-4
6.784e+3, -7.504e-4
6.785e+3, -7.503e-4
6.785e+3, -7.517e-4
6.785e+3, -7.510e-4
6.786e+3, -7.508e-4
6.786e+3, -7.497e-4
6.787e+3, -7.491e-4
6.787e+3, -7.494e-4
6.787e+3, -7.479e-4
6.788e+3, -7.483e-4
6.788e+3, -7.468e-4
6.789e+3, -7.471e-4
6.789e+3, -7.462e-4
6.789e+3, -7.463e-4
6.790e+3, -7.453e-4
6.790e+3, -7.445e-4
6.791e+3, -7.440e-4
6.791e+3, -7.431e-4
6.791e+3, -7.433e-4
6.792e+3, -7.425e-4
6.792e+3, -7.432e-4
6.793e+3, -7.418e-4
6.793e+3, -7.425e-4
6.793e+3, -7.404e-4
6.794e+3, -7.397e-4
6.794e+3, -7.385e-4
6.795e+3, -7.388e-4
6.795e+3, -7.389e-4
6.795e+3, -7.389e-4
6.796e+3, -7.382e-4
6.796e+3, -7.377e-4
6.797e+3, -7.368e-4
6.797e+3, -7.365e-4
6.797e+3, -7.363e-4
6.798e+3, -7.358e-4
6.798e+3, -7.349e-4
6.799e+3, -7.339e-4
6.799e+3, -7.356e-4
6.799e+3, -7.345e-4
6.800e+3, -7.340e-4
6.800e+3, -7.329e-4
6.801e+3, -7.324e-4
6.801e+3, -7.320e-4
6.801e+3, -7.311e-4
6.802e+3, -7.306e-4
6.802e+3, -7.301e-4
6.803e+3, -7.286e-4
6.803e+3, -7.289e-4
6.803e+3, -7.278e-4
6.804e+3, -7.280e-4
6.804e+3, -7.268e-4
6.805e+3, -7.274e-4
6.805e+3, -7.248e-4
6.805e+3, -7.249e-4
6.806e+3, -7.243e-4
6.806e+3, -7.232e-4
6.807e+3, -7.220e-4
6.807e+3, -7.216e-4
6.807e+3, -7.209e-4
6.808e+3, -7.215e-4
6.808e+3, -7.204e-4
6.809e+3, -7.200e-4
6.809e+3, -7.200e-4
6.809e+3, -7.184e-4
6.810e+3, -7.183e-4
6.810e+3, -7.299e-4
6.811e+3, -7.334e-4
6.811e+3, -7.325e-4
6.811e+3, -7.317e-4
6.812e+3, -7.311e-4
6.812e+3, -7.503e-4
6.813e+3, -7.492e-4
6.813e+3, -7.489e-4
6.813e+3, -7.491e-4
6.814e+3, -7.480e-4
6.814e+3, -7.473e-4
6.815e+3, -7.469e-4
6.815e+3, -7.483e-4
6.815e+3, -7.482e-4
6.816e+3, -7.475e-4
6.816e+3, -7.469e-4
6.817e+3, -7.459e-4
6.817e+3, -7.458e-4
6.818e+3, -7.448e-4
6.818e+3, -7.449e-4
6.818e+3, -7.455e-4
6.819e+3, -7.438e-4
6.819e+3, -7.441e-4
6.820e+3, -7.425e-4
6.820e+3, -7.423e-4
6.820e+3, -7.415e-4
6.821e+3, -7.411e-4
6.821e+3, -7.413e-4
6.822e+3, -7.405e-4
6.822e+3, -7.402e-4
6.822e+3, -7.390e-4
6.823e+3, -7.385e-4
6.823e+3, -7.370e-4
6.824e+3, -7.357e-4
6.824e+3, -7.357e-4
6.824e+3, -7.361e-4
6.825e+3, -7.346e-4
6.825e+3, -7.356e-4
6.826e+3, -7.345e-4
6.826e+3, -7.354e-4
6.826e+3, -7.338e-4
6.827e+3, -7.333e-4
6.827e+3, -7.329e-4
6.828e+3, -7.325e-4
6.828e+3, -7.323e-4
6.828e+3, -7.315e-4
6.829e+3, -7.313e-4
6.829e+3, -7.309e-4
6.830e+3, -7.307e-4
6.830e+3, -7.299e-4
6.830e+3, -7.285e-4
6.831e+3, -7.284e-4
6.831e+3, -7.281e-4
6.832e+3, -7.279e-4
6.832e+3, -7.274e-4
6.832e+3, -7.265e-4
6.833e+3, -7.269e-4
6.833e+3, -7.257e-4
6.834e+3, -7.251e-4
6.834e+3, -7.240e-4
6.834e+3, -7.227e-4
6.835e+3, -7.233e-4
6.835e+3, -7.222e-4
6.836e+3, -7.219e-4
6.836e+3, -7.217e-4
6.836e+3, -7.236e-4
6.837e+3, -7.229e-4
6.837e+3, -7.224e-4
6.838e+3, -7.213e-4
6.838e+3, -7.210e-4
6.838e+3, -7.207e-4
6.839e+3, -7.212e-4
6.839e+3, -7.198e-4
6.840e+3, -7.211e-4
6.840e+3, -7.201e-4
6.840e+3, -7.195e-4
6.841e+3, -7.182e-4
6.841e+3, -7.189e-4
6.842e+3, -7.178e-4
6.842e+3, -7.173e-4
6.842e+3, -7.171e-4
6.843e+3, -7.168e-4
6.843e+3, -7.166e-4
6.844e+3, -7.158e-4
6.844e+3, -7.149e-4
6.844e+3, -7.147e-4
6.845e+3, -7.142e-4
6.845e+3, -7.135e-4
6.846e+3, -7.128e-4
6.846e+3, -7.119e-4
6.846e+3, -7.115e-4
6.847e+3, -7.116e-4
6.847e+3, -7.093e-4
6.848e+3, -7.093e-4
6.848e+3, -7.093e-4
6.848e+3, -7.086e-4
6.849e+3, -7.088e-4
6.849e+3, -7.078e-4
6.850e+3, -7.072e-4
6.850e+3, -7.066e-4
6.850e+3, -7.059e-4
6.851e+3, -7.054e-4
6.851e+3, -7.045e-4
6.852e+3, -7.041e-4
6.852e+3, -7.040e-4
6.852e+3, -7.037e-4
6.853e+3, -7.020e-4
6.853e+3, -7.015e-4
6.854e+3, -7.006e-4
6.854e+3, -7.010e-4
6.854e+3, -6.997e-4
6.855e+3, -7.016e-4
6.855e+3, -7.002e-4
6.856e+3, -6.994e-4
6.856e+3, -6.982e-4
6.856e+3, -7.657e-4
6.857e+3, -7.637e-4
6.857e+3, -7.620e-4
6.858e+3, -7.614e-4
6.858e+3, -7.658e-4
6.858e+3, -7.728e-4
6.859e+3, -7.717e-4
6.859e+3, -7.718e-4
6.860e+3, -7.700e-4
6.860e+3, -7.705e-4
6.860e+3, -7.711e-4
6.861e+3, -7.694e-4
6.861e+3, -7.701e-4
6.862e+3, -7.698e-4
6.862e+3, -7.693e-4
6.862e+3, -7.691e-4
6.863e+3, -7.680e-4
6.863e+3, -7.662e-4
6.864e+3, -7.711e-4
6.864e+3, -7.706e-4
6.864e+3, -7.706e-4
6.865e+3, -7.697e-4
6.865e+3, -7.688e-4
6.866e+3, -7.675e-4
6.866e+3, -7.672e-4
6.866e+3, -7.663e-4
6.867e+3, -7.658e-4
6.867e+3, -7.659e-4
6.868e+3, -7.655e-4
6.868e+3, -7.648e-4
6.868e+3, -7.634e-4
6.869e+3, -7.642e-4
6.869e+3, -7.635e-4
6.870e+3, -7.634e-4
6.870e+3, -7.636e-4
6.870e+3, -7.627e-4
6.871e+3, -7.627e-4
6.871e+3, -7.616e-4
6.872e+3, -7.614e-4
6.872e+3, -7.609e-4
6.872e+3, -7.604e-4
6.873e+3, -7.600e-4
6.873e+3, -7.598e-4
6.874e+3, -7.625e-4
6.874e+3, -7.615e-4
6.874e+3, -7.619e-4
6.875e+3, -7.611e-4
6.875e+3, -7.611e-4
6.876e+3, -7.612e-4
6.876e+3, -7.603e-4
6.876e+3, -7.601e-4
6.877e+3, -7.583e-4
6.877e+3, -7.591e-4
6.878e+3, -7.581e-4
6.878e+3, -7.598e-4
6.878e+3, -7.574e-4
6.879e+3, -7.559e-4
6.879e+3, -7.565e-4
6.880e+3, -7.552e-4
6.880e+3, -7.538e-4
6.880e+3, -7.546e-4
6.881e+3, -7.539e-4
6.881e+3, -7.529e-4
6.882e+3, -7.530e-4
6.882e+3, -7.521e-4
6.882e+3, -7.518e-4
6.883e+3, -7.509e-4
6.883e+3, -7.506e-4
6.884e+3, -7.506e-4
6.884e+3, -7.489e-4
6.884e+3, -7.492e-4
6.885e+3, -7.486e-4
6.885e+3, -7.505e-4
6.886e+3, -7.475e-4
6.886e+3, -7.478e-4
6.886e+3, -7.464e-4
6.887e+3, -7.471e-4
6.887e+3, -7.470e-4
6.888e+3, -7.467e-4
6.888e+3, -7.452e-4
6.888e+3, -7.461e-4
6.889e+3, -7.444e-4
6.889e+3, -7.447e-4
6.890e+3, -7.437e-4
6.890e+3, -7.427e-4
6.890e+3, -7.420e-4
6.891e+3, -7.418e-4
6.891e+3, -7.406e-4
6.892e+3, -7.406e-4
6.892e+3, -7.392e-4
6.892e+3, -7.384e-4
6.893e+3, -7.387e-4
6.893e+3, -7.376e-4
6.894e+3, -7.385e-4
6.894e+3, -7.374e-4
6.894e+3, -7.353e-4
6.895e+3, -7.603e-4
6.895e+3, -7.566e-4
6.896e+3, -7.556e-4
6.896e+3, -7.553e-4
6.896e+3, -7.550e-4
6.897e+3, -7.542e-4
6.897e+3, -7.544e-4
6.898e+3, -7.536e-4
6.898e+3, -7.532e-4
6.898e+3, -7.539e-4
6.899e+3, -7.550e-4
6.899e+3, -7.542e-4
6.900e+3, -7.538e-4
6.900e+3, -7.550e-4
6.900e+3, -7.556e-4
6.901e+3, -7.565e-4
6.901e+3, -7.550e-4
6.902e+3, -7.541e-4
6.902e+3, -7.539e-4
6.902e+3, -7.542e-4
6.903e+3, -7.540e-4
6.903e+3, -7.550e-4
6.904e+3, -7.530e-4
6.904e+3, -7.528e-4
6.904e+3, -7.514e-4
6.905e+3, -7.516e-4
6.905e+3, -7.508e-4
6.906e+3, -7.512e-4
6.906e+3, -7.504e-4
6.906e+3, -7.491e-4
6.907e+3, -7.479e-4
6.907e+3, -7.484e-4
6.908e+3, -7.472e-4
6.908e+3, -7.466e-4
6.908e+3, -7.464e-4
6.909e+3, -7.454e-4
6.909e+3, -7.444e-4
6.910e+3, -7.476e-4
6.910e+3, -7.458e-4
6.910e+3, -7.443e-4
6.911e+3, -7.426e-4
6.911e+3, -7.426e-4
6.912e+3, -7.422e-4
6.912e+3, -7.425e-4
6.912e+3, -7.432e-4
6.913e+3, -7.437e-4
6.913e+3, -7.419e-4
6.914e+3, -7.410e-4
6.914e+3, -7.416e-4
6.914e+3, -7.403e-4
6.915e+3, -7.410e-4
6.915e+3, -7.394e-4
6.916e+3, -7.386e-4
6.916e+3, -7.380e-4
6.916e+3, -7.389e-4
6.917e+3, -7.380e-4
6.917e+3, -7.387e-4
6.918e+3, -7.376e-4
6.918e+3, -7.369e-4
6.918e+3, -7.371e-4
6.919e+3, -7.362e-4
6.919e+3, -7.373e-4
6.920e+3, -7.360e-4
6.920e+3, -7.340e-4
6.920e+3, -7.341e-4
6.921e+3, -7.334e-4
6.921e+3, -7.318e-4
6.922e+3, -7.328e-4
6.922e+3, -7.327e-4
6.922e+3, -7.319e-4
6.923e+3, -7.313e-4
6.923e+3, -7.312e-4
6.924e+3, -7.303e-4
6.924e+3, -7.296e-4
6.924e+3, -7.298e-4
6.925e+3, -7.284e-4
6.925e+3, -7.287e-4
6.926e+3, -7.281e-4
6.926e+3, -7.270e-4
6.926e+3, -7.271e-4
6.927e+3, -7.258e-4
6.927e+3, -7.264e-4
6.928e+3, -7.253e-4
6.928e+3, -7.250e-4
6.928e+3, -7.254e-4
6.929e+3, -7.244e-4
6.929e+3, -7.231e-4
6.930e+3, -7.224e-4
6.930e+3, -7.223e-4
6.930e+3, -7.224e-4
6.931e+3, -7.216e-4
6.931e+3, -7.203e-4
6.932e+3, -7.189e-4
6.932e+3, -7.191e-4
6.932e+3, -7.175e-4
6.933e+3, -7.177e-4
6.933e+3, -7.169e-4
6.934e+3, -7.170e-4
6.934e+3, -7.167e-4
6.934e+3, -7.161e-4
6.935e+3, -7.155e-4
6.935e+3, -7.146e-4
6.936e+3, -7.143e-4
6.936e+3, -7.136e-4
6.936e+3, -7.133e-4
6.937e+3, -7.125e-4
6.937e+3, -7.118e-4
6.938e+3, -7.112e-4
6.938e+3, -7.104e-4
6.938e+3, -7.100e-4
6.939e+3, -7.090e-4
6.939e+3, -7.084e-4
6.940e+3, -7.085e-4
6.940e+3, -7.073e-4
6.940e+3, -7.065e-4
6.941e+3, -7.062e-4
6.941e+3, -7.079e-4
6.942e+3, -7.079e-4
6.942e+3, -7.068e-4
6.942e+3, -7.070e-4
6.943e+3, -7.060e-4
6.943e+3, -7.049e-4
6.944e+3, -7.049e-4
6.944e+3, -7.047e-4
6.944e+3, -7.051e-4
6.945e+3, -7.034e-4
6.945e+3, -7.027e-4
6.946e+3, -7.022e-4
6.946e+3, -7.020e-4
6.946e+3, -7.020e-4
6.947e+3, -7.012e-4
6.947e+3, -7.011e-4
6.948e+3, -7.006e-4
6.948e+3, -7.003e-4
6.948e+3, -6.996e-4
6.949e+3, -6.999e-4
6.949e+3, -6.988e-4
6.950e+3, -6.977e-4
6.950e+3, -6.972e-4
6.950e+3, -6.959e-4
6.951e+3, -6.962e-4
6.951e+3, -6.954e-4
6.952e+3, -6.952e-4
6.952e+3, -6.951e-4
6.952e+3, -6.934e-4
6.953e+3, -6.922e-4
6.953e+3, -6.916e-4
6.954e+3, -6.942e-4
6.954e+3, -6.934e-4
6.954e+3, -6.925e-4
6.955e+3, -6.909e-4
6.955e+3, -6.920e-4
6.956e+3, -6.907e-4
6.956e+3, -6.900e-4
6.956e+3, -6.893e-4
6.957e+3, -6.890e-4
6.957e+3, -6.896e-4
6.958e+3, -6.887e-4
6.958e+3, -6.872e-4
6.958e+3, -6.864e-4
6.959e+3, -6.856e-4
6.959e+3, -6.851e-4
6.960e+3, -6.845e-4
6.960e+3, -6.841e-4
6.960e+3, -6.831e-4
6.961e+3, -6.823e-4
6.961e+3, -6.809e-4
6.962e+3, -6.801e-4
6.962e+3, -6.925e-4
6.962e+3, -6.919e-4
6.963e+3, -6.915e-4
6.963e+3, -7.009e-4
6.964e+3, -7.278e-4
6.964e+3, -7.264e-4
6.964e+3, -7.264e-4
6.965e+3, -7.253e-4
6.965e+3, -7.253e-4
6.966e+3, -7.247e-4
6.966e+3, -7.241e-4
6.966e+3, -7.229e-4
6.967e+3, -7.242e-4
6.967e+3, -7.224e-4
6.968e+3, -7.228e-4
6.968e+3, -7.226e-4
6.968e+3, -7.215e-4
6.969e+3, -7.216e-4
6.969e+3, -7.207e-4
6.970e+3, -7.209e-4
6.970e+3, -7.218e-4
6.970e+3, -7.212e-4
6.971e+3, -7.204e-4
6.971e+3, -7.199e-4
6.972e+3, -7.199e-4
6.972e+3, -7.194e-4
6.972e+3, -7.187e-4
6.973e+3, -7.198e-4
6.973e+3, -7.178e-4
6.974e+3, -7.173e-4
6.974e+3, -7.219e-4
6.974e+3, -7.201e-4
6.975e+3, -7.200e-4
6.975e+3, -7.201e-4
6.976e+3, -7.193e-4
6.976e+3, -7.180e-4
6.976e+3, -7.177e-4
6.977e+3, -7.168e-4
6.977e+3, -7.161e-4
6.978e+3, -7.174e-4
6.978e+3, -7.173e-4
6.978e+3, -7.162e-4
6.979e+3, -7.160e-4
6.979e+3, -7.194e-4
6.980e+3, -7.178e-4
6.980e+3, -7.175e-4
6.980e+3, -7.177e-4
6.981e+3, -7.169e-4
6.981e+3, -7.168e-4
6.982e+3, -7.154e-4
6.982e+3, -7.154e-4
6.982e+3, -7.145e-4
6.983e+3, -7.135e-4
6.983e+3, -7.130e-4
6.984e+3, -7.123e-4
6.984e+3, -7.116e-4
6.984e+3, -7.136e-4
6.985e+3, -7.132e-4
6.985e+3, -7.120e-4
6.986e+3, -7.113e-4
6.986e+3, -7.111e-4
6.986e+3, -7.102e-4
6.987e+3, -7.099e-4
6.987e+3, -7.085e-4
6.988e+3, -7.072e-4
6.988e+3, -7.073e-4
6.988e+3, -7.066e-4
6.989e+3, -7.059e-4
6.989e+3, -7.058e-4
6.990e+3, -7.047e-4
6.990e+3, -7.074e-4
6.990e+3, -7.058e-4
6.991e+3, -7.048e-4
6.991e+3, -7.054e-4
6.992e+3, -7.055e-4
6.992e+3, -7.049e-4
6.992e+3, -7.050e-4
6.993e+3, -7.043e-4
6.993e+3, -7.040e-4
6.994e+3, -7.042e-4
6.994e+3, -7.037e-4
6.994e+3, -7.037e-4
6.995e+3, -7.033e-4
6.995e+3, -7.029e-4
6.996e+3, -7.010e-4
6.996e+3, -7.014e-4
6.996e+3, -7.017e-4
6.997e+3, -7.011e-4
6.997e+3, -7.003e-4
6.998e+3, -7.005e-4
6.998e+3, -6.995e-4
6.998e+3, -6.994e-4
6.999e+3, -6.979e-4
6.999e+3, -6.980e-4
7.000e+3, -6.980e-4
7.000e+3, -6.968e-4
7.000e+3, -6.966e-4
7.001e+3, -6.959e-4
7.001e+3, -6.954e-4
7.002e+3, -6.950e-4
7.002e+3, -6.962e-4
7.002e+3, -6.954e-4
7.003e+3, -6.961e-4
7.003e+3, -6.949e-4
7.004e+3, -6.949e-4
7.004e+3, -6.938e-4
7.004e+3, -6.931e-4
7.005e+3, -6.921e-4
7.005e+3, -6.917e-4
7.006e+3, -6.914e-4
7.006e+3, -6.905e-4
7.006e+3, -6.902e-4
7.007e+3, -6.904e-4
7.007e+3, -6.900e-4
7.008e+3, -6.896e-4
7.008e+3, -6.903e-4
7.008e+3, -6.892e-4
7.009e+3, -6.882e-4
7.009e+3, -6.886e-4
7.010e+3, -6.883e-4
7.010e+3, -6.869e-4
7.010e+3, -6.868e-4
7.011e+3, -6.862e-4
7.011e+3, -6.854e-4
7.012e+3, -6.850e-4
7.012e+3, -6.838e-4
7.012e+3, -6.835e-4
7.013e+3, -6.835e-4
7.013e+3, -6.819e-4
7.014e+3, -6.813e-4
7.014e+3, -6.815e-4
7.014e+3, -6.797e-4
7.015e+3, -6.807e-4
7.015e+3, -6.799e-4
7.016e+3, -6.801e-4
7.016e+3, -6.864e-4
7.016e+3, -6.854e-4
7.017e+3, -6.841e-4
7.017e+3, -6.838e-4
7.018e+3, -6.822e-4
7.018e+3, -6.821e-4
7.018e+3, -6.819e-4
7.019e+3, -6.813e-4
7.019e+3, -6.805e-4
7.020e+3, -6.802e-4
7.020e+3, -6.794e-4
7.020e+3, -6.783e-4
7.021e+3, -6.783e-4
7.021e+3, -6.779e-4
7.022e+3, -6.771e-4
7.022e+3, -6.758e-4
7.023e+3, -6.761e-4
7.023e+3, -6.771e-4
7.023e+3, -6.771e-4
7.024e+3, -6.759e-4
7.024e+3, -6.751e-4
7.025e+3, -6.854e-4
7.025e+3, -6.848e-4
7.025e+3, -6.844e-4
7.026e+3, -7.444e-4
7.026e+3, -7.400e-4
7.027e+3, -7.395e-4
7.027e+3, -7.387e-4
7.027e+3, -7.371e-4
7.028e+3, -7.368e-4
7.028e+3, -7.372e-4
7.029e+3, -7.362e-4
7.029e+3, -7.359e-4
7.029e+3, -7.387e-4
7.030e+3, -7.377e-4
7.030e+3, -7.364e-4
7.031e+3, -7.370e-4
7.031e+3, -7.375e-4
7.031e+3, -7.368e-4
7.032e+3, -7.367e-4
7.032e+3, -7.369e-4
7.033e+3, -7.365e-4
7.033e+3, -7.353e-4
7.033e+3, -7.353e-4
7.034e+3, -7.350e-4
7.034e+3, -7.352e-4
7.035e+3, -7.339e-4
7.035e+3, -7.341e-4
7.035e+3, -7.336e-4
7.036e+3, -7.325e-4
7.036e+3, -7.327e-4
7.037e+3, -7.321e-4
7.037e+3, -7.311e-4
7.037e+3, -7.341e-4
7.038e+3, -7.326e-4
7.038e+3, -7.327e-4
7.039e+3, -7.313e-4
7.039e+3, -7.319e-4
7.039e+3, -7.300e-4
7.040e+3, -7.304e-4
7.040e+3, -7.293e-4
7.041e+3, -7.284e-4
7.041e+3, -7.287e-4
7.041e+3, -7.275e-4
7.042e+3, -7.272e-4
7.042e+3, -7.269e-4
7.043e+3, -7.256e-4
7.043e+3, -7.255e-4
7.043e+3, -7.245e-4
7.044e+3, -7.240e-4
7.044e+3, -7.239e-4
7.045e+3, -7.227e-4
7.045e+3, -7.224e-4
7.045e+3, -7.205e-4
7.046e+3, -7.216e-4
7.046e+3, -7.225e-4
7.047e+3, -7.213e-4
7.047e+3, -7.202e-4
7.047e+3, -7.206e-4
7.048e+3, -7.189e-4
7.048e+3, -7.193e-4
7.049e+3, -7.194e-4
7.049e+3, -7.186e-4
7.049e+3, -7.191e-4
7.050e+3, -7.190e-4
7.050e+3, -7.178e-4
7.051e+3, -7.189e-4
7.051e+3, -7.173e-4
7.051e+3, -7.164e-4
7.052e+3, -7.171e-4
7.052e+3, -7.159e-4
7.053e+3, -7.152e-4
7.053e+3, -7.145e-4
7.053e+3, -7.150e-4
7.054e+3, -7.136e-4
7.054e+3, -7.134e-4
7.055e+3, -7.134e-4
7.055e+3, -7.118e-4
7.055e+3, -7.115e-4
7.056e+3, -7.110e-4
7.056e+3, -7.105e-4
7.057e+3, -7.106e-4
7.057e+3, -7.098e-4
7.057e+3, -7.099e-4
7.058e+3, -7.097e-4
7.058e+3, -7.088e-4
7.059e+3, -7.078e-4
7.059e+3, -7.075e-4
7.059e+3, -7.066e-4
7.060e+3, -7.071e-4
7.060e+3, -7.044e-4
7.061e+3, -7.051e-4
7.061e+3, -7.049e-4
7.061e+3, -7.061e-4
7.062e+3, -7.050e-4
7.062e+3, -7.044e-4
7.063e+3, -7.037e-4
7.063e+3, -7.033e-4
7.063e+3, -7.036e-4
7.064e+3, -7.029e-4
7.064e+3, -7.026e-4
7.065e+3, -7.018e-4
7.065e+3, -7.012e-4
7.065e+3, -7.006e-4
7.066e+3, -6.993e-4
7.066e+3, -6.987e-4
7.067e+3, -6.980e-4
7.067e+3, -6.993e-4
7.067e+3, -6.976e-4
7.068e+3, -6.972e-4
7.068e+3, -6.962e-4
7.069e+3, -6.965e-4
7.069e+3, -6.957e-4
7.069e+3, -6.941e-4
7.070e+3, -6.937e-4
7.070e+3, -6.943e-4
7.071e+3, -6.930e-4
7.071e+3, -6.925e-4
7.071e+3, -6.921e-4
7.072e+3, -6.918e-4
7.072e+3, -6.920e-4
7.073e+3, -6.905e-4
7.073e+3, -6.901e-4
7.073e+3, -6.897e-4
7.074e+3, -6.886e-4
7.074e+3, -6.874e-4
7.075e+3, -6.873e-4
7.075e+3, -6.865e-4
7.075e+3, -6.866e-4
7.076e+3, -6.859e-4
7.076e+3, -6.851e-4
7.077e+3, -6.847e-4
7.077e+3, -6.832e-4
7.077e+3, -6.832e-4
7.078e+3, -6.824e-4
7.078e+3, -6.822e-4
7.079e+3, -6.798e-4
7.079e+3, -6.967e-4
7.079e+3, -6.940e-4
7.080e+3, -7.032e-4
7.080e+3, -7.050e-4
7.081e+3, -7.036e-4
7.081e+3, -7.033e-4
7.081e+3, -7.026e-4
7.082e+3, -7.016e-4
7.082e+3, -7.008e-4
7.083e+3, -7.013e-4
7.083e+3, -7.007e-4
7.083e+3, -7.005e-4
7.084e+3, -6.987e-4
7.084e+3, -6.992e-4
7.085e+3, -6.976e-4
7.085e+3, -6.964e-4
7.085e+3, -6.957e-4
7.086e+3, -6.950e-4
7.086e+3, -6.958e-4
7.087e+3, -6.948e-4
7.087e+3, -6.936e-4
7.087e+3, -6.940e-4
7.088e+3, -6.919e-4
7.088e+3, -6.926e-4
7.089e+3, -6.919e-4
7.089e+3, -6.904e-4
7.089e+3, -7.520e-4
7.090e+3, -7.475e-4
7.090e+3, -7.462e-4
7.091e+3, -7.472e-4
7.091e+3, -7.458e-4
7.091e+3, -7.471e-4
7.092e+3, -7.477e-4
7.092e+3, -7.459e-4
7.093e+3, -7.460e-4
7.093e+3, -7.449e-4
7.093e+3, -7.442e-4
7.094e+3, -7.447e-4
7.094e+3, -7.447e-4
7.095e+3, -7.446e-4
7.095e+3, -7.428e-4
7.095e+3, -7.424e-4
7.096e+3, -7.447e-4
7.096e+3, -7.446e-4
7.097e+3, -7.446e-4
7.097e+3, -7.442e-4
7.097e+3, -7.448e-4
7.098e+3, -7.436e-4
7.098e+3, -7.426e-4
7.099e+3, -7.427e-4
7.099e+3, -7.431e-4
7.099e+3, -7.427e-4
7.100e+3, -7.412e-4
7.100e+3, -7.408e-4
7.101e+3, -7.400e-4
7.101e+3, -7.406e-4
7.101e+3, -7.411e-4
7.102e+3, -7.398e-4
7.102e+3, -7.401e-4
7.103e+3, -7.393e-4
7.103e+3, -7.378e-4
7.103e+3, -7.382e-4
7.104e+3, -7.375e-4
7.104e+3, -7.375e-4
7.105e+3, -7.360e-4
7.105e+3, -7.374e-4
7.105e+3, -7.365e-4
7.106e+3, -7.364e-4
7.106e+3, -7.355e-4
7.107e+3, -7.343e-4
7.107e+3, -7.347e-4
7.107e+3, -7.351e-4
7.108e+3, -7.340e-4
7.108e+3, -7.334e-4
7.109e+3, -7.333e-4
7.109e+3, -7.328e-4
7.109e+3, -7.327e-4
7.110e+3, -7.320e-4
7.110e+3, -7.315e-4
7.111e+3, -7.316e-4
7.111e+3, -7.313e-4
7.111e+3, -7.301e-4
7.112e+3, -7.304e-4
7.112e+3, -7.292e-4
7.113e+3, -7.293e-4
7.113e+3, -7.279e-4
7.113e+3, -7.275e-4
7.114e+3, -7.271e-4
7.114e+3, -7.271e-4
7.115e+3, -7.277e-4
7.115e+3, -7.269e-4
7.115e+3, -7.264e-4
7.116e+3, -7.252e-4
7.116e+3, -7.246e-4
7.117e+3, -7.251e-4
7.117e+3, -7.237e-4
7.117e+3, -7.229e-4
7.118e+3, -7.218e-4
7.118e+3, -7.219e-4
7.119e+3, -7.218e-4
7.119e+3, -7.208e-4
7.119e+3, -7.204e-4
7.120e+3, -7.204e-4
7.120e+3, -7.186e-4
7.121e+3, -7.193e-4
7.121e+3, -7.183e-4
7.121e+3, -7.186e-4
7.122e+3, -7.183e-4
7.122e+3, -7.178e-4
7.123e+3, -7.165e-4
7.123e+3, -7.163e-4
7.123e+3, -7.151e-4
7.124e+3, -7.159e-4
7.124e+3, -7.139e-4
7.125e+3, -7.130e-4
7.125e+3, -7.126e-4
7.125e+3, -7.127e-4
7.126e+3, -7.124e-4
7.126e+3, -7.111e-4
7.127e+3, -7.111e-4
7.127e+3, -7.106e-4
7.127e+3, -7.101e-4
7.128e+3, -7.099e-4
7.128e+3, -7.100e-4
7.129e+3, -7.094e-4
7.129e+3, -7.088e-4
7.129e+3, -7.082e-4
7.130e+3, -7.076e-4
7.130e+3, -7.100e-4
7.131e+3, -7.082e-4
7.131e+3, -7.072e-4
7.131e+3, -7.068e-4
7.132e+3, -7.081e-4
7.132e+3, -7.082e-4
7.133e+3, -7.073e-4
7.133e+3, -7.062e-4
7.133e+3, -7.085e-4
7.134e+3, -7.082e-4
7.134e+3, -7.066e-4
7.135e+3, -7.068e-4
7.135e+3, -7.069e-4
7.135e+3, -7.063e-4
7.136e+3, -7.047e-4
7.136e+3, -7.037e-4
7.137e+3, -7.038e-4
7.137e+3, -7.019e-4
7.137e+3, -7.010e-4
7.138e+3, -7.015e-4
7.138e+3, -7.008e-4
7.139e+3, -6.999e-4
7.139e+3, -6.997e-4
7.139e+3, -6.996e-4
7.140e+3, -6.989e-4
7.140e+3, -6.971e-4
7.141e+3, -6.971e-4
7.141e+3, -6.959e-4
7.141e+3, -7.105e-4
7.142e+3, -7.106e-4
7.142e+3, -7.090e-4
7.143e+3, -7.077e-4
7.143e+3, -7.412e-4
7.143e+3, -7.344e-4
7.144e+3, -7.326e-4
7.144e+3, -7.328e-4
7.145e+3, -7.313e-4
7.145e+3, -7.322e-4
7.145e+3, -7.636e-4
7.146e+3, -7.635e-4
7.146e+3, -7.613e-4
7.147e+3, -7.624e-4
7.147e+3, -7.618e-4
7.147e+3, -7.600e-4
7.148e+3, -7.596e-4
7.148e+3, -7.591e-4
7.149e+3, -7.587e-4
7.149e+3, -7.584e-4
7.149e+3, -7.572e-4
7.150e+3, -7.565e-4
7.150e+3, -7.563e-4
7.151e+3, -7.548e-4
7.151e+3, -7.550e-4
7.151e+3, -7.539e-4
7.152e+3, -7.528e-4
7.152e+3, -7.526e-4
7.153e+3, -7.510e-4
7.153e+3, -7.512e-4
7.153e+3, -7.506e-4
7.154e+3, -7.491e-4
7.154e+3, -7.492e-4
7.155e+3, -7.484e-4
7.155e+3, -7.474e-4
7.155e+3, -7.462e-4
7.156e+3, -7.469e-4
7.156e+3, -7.462e-4
7.157e+3, -7.462e-4
7.157e+3, -7.456e-4
7.157e+3, -7.448e-4
7.158e+3, -7.439e-4
7.158e+3, -7.427e-4
7.159e+3, -7.436e-4
7.159e+3, -7.428e-4
7.159e+3, -7.424e-4
7.160e+3, -7.414e-4
7.160e+3, -7.408e-4
7.161e+3, -7.395e-4
7.161e+3, -7.389e-4
7.161e+3, -7.392e-4
7.162e+3, -7.377e-4
7.162e+3, -7.368e-4
7.163e+3, -7.400e-4
7.163e+3, -7.383e-4
7.163e+3, -7.435e-4
7.164e+3, -7.422e-4
7.164e+3, -7.423e-4
7.165e+3, -7.422e-4
7.165e+3, -7.416e-4
7.165e+3, -7.405e-4
7.166e+3, -7.396e-4
7.166e+3, -7.396e-4
7.167e+3, -7.378e-4
7.167e+3, -7.367e-4
7.167e+3, -7.363e-4
7.168e+3, -7.366e-4
7.168e+3, -7.377e-4
7.169e+3, -7.364e-4
7.169e+3, -7.390e-4
7.169e+3, -7.365e-4
7.170e+3, -7.363e-4
7.170e+3, -7.352e-4
7.171e+3, -7.362e-4
7.171e+3, -7.361e-4
7.171e+3, -7.346e-4
7.172e+3, -7.328e-4
7.172e+3, -7.335e-4
7.173e+3, -7.338e-4
7.173e+3, -7.321e-4
7.173e+3, -7.354e-4
7.174e+3, -7.347e-4
7.174e+3, -7.339e-4
7.175e+3, -7.351e-4
7.175e+3, -7.345e-4
7.175e+3, -7.327e-4
7.176e+3, -7.317e-4
7.176e+3, -7.324e-4
7.177e+3, -7.332e-4
7.177e+3, -7.308e-4
7.177e+3, -7.309e-4
7.178e+3, -7.291e-4
7.178e+3, -7.304e-4
7.179e+3, -7.305e-4
7.179e+3, -7.279e-4
7.179e+3, -7.269e-4
7.180e+3, -7.292e-4
7.180e+3, -7.261e-4
7.181e+3, -7.261e-4
7.181e+3, -7.253e-4
7.181e+3, -7.245e-4
7.182e+3, -7.241e-4
7.182e+3, -7.244e-4
7.183e+3, -7.238e-4
7.183e+3, -7.226e-4
7.183e+3, -7.218e-4
7.184e+3, -7.205e-4
7.184e+3, -7.212e-4
7.185e+3, -7.212e-4
7.185e+3, -7.200e-4
7.185e+3, -7.200e-4
7.186e+3, -7.202e-4
7.186e+3, -7.187e-4
7.187e+3, -7.182e-4
7.187e+3, -7.180e-4
7.187e+3, -7.174e-4
7.188e+3, -7.152e-4
7.188e+3, -7.171e-4
7.189e+3, -7.168e-4
7.189e+3, -7.152e-4
7.189e+3, -7.159e-4
7.190e+3, -7.138e-4
7.190e+3, -7.140e-4
7.191e+3, -7.131e-4
7.191e+3, -7.125e-4
7.191e+3, -7.115e-4
7.192e+3, -7.100e-4
7.192e+3, -7.095e-4
7.193e+3, -7.087e-4
7.193e+3, -7.093e-4
7.193e+3, -7.102e-4
7.194e+3, -7.085e-4
7.194e+3, -7.083e-4
7.195e+3, -7.070e-4
7.195e+3, -7.062e-4
7.195e+3, -7.071e-4
7.196e+3, -7.054e-4
7.196e+3, -7.046e-4
7.197e+3, -7.043e-4
7.197e+3, -7.047e-4
7.197e+3, -7.036e-4
7.198e+3, -7.028e-4
7.198e+3, -7.018e-4
7.199e+3, -7.030e-4
7.199e+3, -7.031e-4
7.199e+3, -7.013e-4
7.200e+3, -7.011e-4
7.200e+3, -6.994e-4
7.201e+3, -6.996e-4
7.201e+3, -6.986e-4
7.201e+3, -6.973e-4
7.202e+3, -6.914e-4
7.202e+3, -6.926e-4
7.203e+3, -6.906e-4
7.203e+3, -6.889e-4
7.203e+3, -6.897e-4
7.204e+3, -7.107e-4
7.204e+3, -7.078e-4
7.205e+3, -7.140e-4
7.205e+3, -7.144e-4
7.205e+3, -7.141e-4
7.206e+3, -7.136e-4
7.206e+3, -7.125e-4
7.207e+3, -7.117e-4
7.207e+3, -7.105e-4
7.207e+3, -7.112e-4
7.208e+3, -7.107e-4
7.208e+3, -7.093e-4
7.209e+3, -7.081e-4
7.209e+3, -7.068e-4
7.209e+3, -7.097e-4
7.210e+3, -7.067e-4
7.210e+3, -7.061e-4
7.211e+3, -7.150e-4
7.211e+3, -7.126e-4
7.211e+3, -7.112e-4
7.212e+3, -7.108e-4
7.212e+3, -7.132e-4
7.213e+3, -7.111e-4
7.213e+3, -7.111e-4
7.213e+3, -7.101e-4
7.214e+3, -7.122e-4
7.214e+3, -7.105e-4
7.215e+3, -7.089e-4
7.215e+3, -7.099e-4
7.215e+3, -7.074e-4
7.216e+3, -7.065e-4
7.216e+3, -7.058e-4
7.217e+3, -7.053e-4
7.217e+3, -7.365e-4
7.217e+3, -7.328e-4
7.218e+3, -7.336e-4
7.218e+3, -7.330e-4
7.219e+3, -7.324e-4
7.219e+3, -7.323e-4
7.219e+3, -7.315e-4
7.220e+3, -7.322e-4
7.220e+3, -7.324e-4
7.221e+3, -7.318e-4
7.221e+3, -7.311e-4
7.221e+3, -7.324e-4
7.222e+3, -7.319e-4
7.222e+3, -7.316e-4
7.223e+3, -7.309e-4
7.223e+3, -7.300e-4
7.223e+3, -7.292e-4
7.224e+3, -7.288e-4
7.224e+3, -7.289e-4
7.225e+3, -7.283e-4
7.225e+3, -7.293e-4
7.225e+3, -7.278e-4
7.226e+3, -7.288e-4
7.226e+3, -7.285e-4
7.227e+3, -7.283e-4
7.227e+3, -7.276e-4
7.228e+3, -7.283e-4
7.228e+3, -7.275e-4
7.228e+3, -7.273e-4
7.229e+3, -7.270e-4
7.229e+3, -7.273e-4
7.230e+3, -7.266e-4
7.230e+3, -7.269e-4
7.230e+3, -7.260e-4
7.231e+3, -7.253e-4
7.231e+3, -7.258e-4
7.232e+3, -7.248e-4
7.232e+3, -7.251e-4
7.232e+3, -7.246e-4
7.233e+3, -7.237e-4
7.233e+3, -7.234e-4
7.234e+3, -7.229e-4
7.234e+3, -7.228e-4
7.234e+3, -7.214e-4
7.235e+3, -7.216e-4
7.235e+3, -7.206e-4
7.236e+3, -7.200e-4
7.236e+3, -7.205e-4
7.236e+3, -7.205e-4
7.237e+3, -7.191e-4
7.237e+3, -7.204e-4
7.238e+3, -7.193e-4
7.238e+3, -7.185e-4
7.238e+3, -7.180e-4
7.239e+3, -7.182e-4
7.239e+3, -7.176e-4
7.240e+3, -7.157e-4
7.240e+3, -7.162e-4
7.240e+3, -7.159e-4
7.241e+3, -7.172e-4
7.241e+3, -7.153e-4
7.242e+3, -7.169e-4
7.242e+3, -7.166e-4
7.242e+3, -7.154e-4
7.243e+3, -7.170e-4
7.243e+3, -7.160e-4
7.244e+3, -7.156e-4
7.244e+3, -7.164e-4
7.244e+3, -7.149e-4
7.245e+3, -7.139e-4
7.245e+3, -7.120e-4
7.246e+3, -7.115e-4
7.246e+3, -7.156e-4
7.246e+3, -7.145e-4
7.247e+3, -7.508e-4
7.247e+3, -7.454e-4
7.248e+3, -7.442e-4
7.248e+3, -7.435e-4
7.248e+3, -7.416e-4
7.249e+3, -7.410e-4
7.249e+3, -7.401e-4
7.250e+3, -7.406e-4
7.250e+3, -7.422e-4
7.250e+3, -7.420e-4
7.251e+3, -7.408e-4
7.251e+3, -7.411e-4
7.252e+3, -7.401e-4
7.252e+3, -7.395e-4
7.252e+3, -7.392e-4
7.253e+3, -7.382e-4
7.253e+3, -7.363e-4
7.254e+3, -7.361e-4
7.254e+3, -7.359e-4
7.254e+3, -7.379e-4
7.255e+3, -7.384e-4
7.255e+3, -7.371e-4
7.256e+3, -7.368e-4
7.256e+3, -7.355e-4
7.256e+3, -7.352e-4
7.257e+3, -7.337e-4
7.257e+3, -7.329e-4
7.258e+3, -7.316e-4
7.258e+3, -7.314e-4
7.258e+3, -7.319e-4
7.259e+3, -7.352e-4
7.259e+3, -7.345e-4
7.260e+3, -7.339e-4
7.260e+3, -7.332e-4
7.260e+3, -7.315e-4
7.261e+3, -7.308e-4
7.261e+3, -7.296e-4
7.262e+3, -7.286e-4
7.262e+3, -7.280e-4
7.262e+3, -7.291e-4
7.263e+3, -7.281e-4
7.263e+3, -7.276e-4
7.264e+3, -7.306e-4
7.264e+3, -7.302e-4
7.264e+3, -7.284e-4
7.265e+3, -7.296e-4
7.265e+3, -7.293e-4
7.266e+3, -7.287e-4
7.266e+3, -7.280e-4
7.266e+3, -7.280e-4
7.267e+3, -7.272e-4
7.267e+3, -7.260e-4
7.268e+3, -7.254e-4
7.268e+3, -7.315e-4
7.268e+3, -7.305e-4
7.269e+3, -7.304e-4
7.269e+3, -7.299e-4
7.270e+3, -7.289e-4
7.270e+3, -7.274e-4
7.270e+3, -7.257e-4
7.271e+3, -7.253e-4
7.271e+3, -7.239e-4
7.272e+3, -7.235e-4
7.272e+3, -7.227e-4
7.272e+3, -7.223e-4
7.273e+3, -7.253e-4
7.273e+3, -7.281e-4
7.274e+3, -7.270e-4
7.274e+3, -7.250e-4
7.274e+3, -7.242e-4
7.275e+3, -7.230e-4
7.275e+3, -7.229e-4
7.276e+3, -7.224e-4
7.276e+3, -7.225e-4
7.276e+3, -7.215e-4
7.277e+3, -7.251e-4
7.277e+3, -7.251e-4
7.278e+3, -7.237e-4
7.278e+3, -7.236e-4
7.278e+3, -7.219e-4
7.279e+3, -7.213e-4
7.279e+3, -7.228e-4
7.280e+3, -7.227e-4
7.280e+3, -7.217e-4
7.280e+3, -7.202e-4
7.281e+3, -7.214e-4
7.281e+3, -7.207e-4
7.282e+3, -7.202e-4
7.282e+3, -7.205e-4
7.282e+3, -7.173e-4
7.283e+3, -7.173e-4
7.283e+3, -7.182e-4
7.284e+3, -7.178e-4
7.284e+3, -7.172e-4
7.284e+3, -7.169e-4
7.285e+3, -7.162e-4
7.285e+3, -7.158e-4
7.286e+3, -7.146e-4
7.286e+3, -7.149e-4
7.286e+3, -7.149e-4
7.287e+3, -7.138e-4
7.287e+3, -7.133e-4
7.288e+3, -7.143e-4
7.288e+3, -7.127e-4
7.288e+3, -7.115e-4
7.289e+3, -7.105e-4
7.289e+3, -7.090e-4
7.290e+3, -7.085e-4
7.290e+3, -7.083e-4
7.290e+3, -7.098e-4
7.291e+3, -7.083e-4
7.291e+3, -7.089e-4
7.292e+3, -7.082e-4
7.292e+3, -7.059e-4
7.292e+3, -7.281e-4
7.293e+3, -7.242e-4
7.293e+3, -7.221e-4
7.294e+3, -7.220e-4
7.294e+3, -7.209e-4
7.294e+3, -7.199e-4
7.295e+3, -7.181e-4
7.295e+3, -7.167e-4
7.296e+3, -7.190e-4
7.296e+3, -7.183e-4
7.296e+3, -7.180e-4
7.297e+3, -7.182e-4
7.297e+3, -7.170e-4
7.298e+3, -7.152e-4
7.298e+3, -7.138e-4
7.298e+3, -7.156e-4
7.299e+3, -7.153e-4
7.299e+3, -7.132e-4
7.300e+3, -7.117e-4
7.300e+3, -7.123e-4
7.300e+3, -7.130e-4
7.301e+3, -7.111e-4
7.301e+3, -7.107e-4
7.302e+3, -7.097e-4
7.302e+3, -7.082e-4
7.302e+3, -7.093e-4
7.303e+3, -7.098e-4
7.303e+3, -7.077e-4
7.304e+3, -7.074e-4
7.304e+3, -7.064e-4
7.304e+3, -7.074e-4
7.305e+3, -7.057e-4
7.305e+3, -7.050e-4
7.306e+3, -7.051e-4
7.306e+3, -7.035e-4
7.306e+3, -7.022e-4
7.307e+3, -7.055e-4
7.307e+3, -7.034e-4
7.308e+3, -7.028e-4
7.308e+3, -7.025e-4
7.308e+3, -7.039e-4
7.309e+3, -7.023e-4
7.309e+3, -7.008e-4
7.310e+3, -7.005e-4
7.310e+3, -6.990e-4
7.310e+3, -7.001e-4
7.311e+3, -7.006e-4
7.311e+3, -6.998e-4
7.312e+3, -6.996e-4
7.312e+3, -6.978e-4
7.312e+3, -6.984e-4
7.313e+3, -6.978e-4
7.313e+3, -6.980e-4
7.314e+3, -6.959e-4
7.314e+3, -6.957e-4
7.314e+3, -6.952e-4
7.315e+3, -6.957e-4
7.315e+3, -6.947e-4
7.316e+3, -6.942e-4
7.316e+3, -6.961e-4
7.316e+3, -6.960e-4
7.317e+3, -6.955e-4
7.317e+3, -6.948e-4
7.318e+3, -6.930e-4
7.318e+3, -6.925e-4
7.318e+3, -6.911e-4
7.319e+3, -6.936e-4
7.319e+3, -6.914e-4
7.320e+3, -6.925e-4
7.320e+3, -6.907e-4
7.320e+3, -6.914e-4
7.321e+3, -6.910e-4
7.321e+3, -6.906e-4
7.322e+3, -6.895e-4
7.322e+3, -6.911e-4
7.322e+3, -6.894e-4
7.323e+3, -6.881e-4
7.323e+3, -6.873e-4
7.324e+3, -6.863e-4
7.324e+3, -6.870e-4
7.324e+3, -6.855e-4
7.325e+3, -6.839e-4
7.325e+3, -6.843e-4
7.326e+3, -6.834e-4
7.326e+3, -6.839e-4
7.326e+3, -6.830e-4
7.327e+3, -6.822e-4
7.327e+3, -6.830e-4
7.328e+3, -6.818e-4
7.328e+3, -6.802e-4
7.328e+3, -6.790e-4
7.329e+3, -6.790e-4
7.329e+3, -6.798e-4
7.330e+3, -6.785e-4
7.330e+3, -6.760e-4
7.330e+3, -6.761e-4
7.331e+3, -6.756e-4
7.331e+3, -6.734e-4
7.332e+3, -6.770e-4
7.332e+3, -6.747e-4
7.332e+3, -6.731e-4
7.333e+3, -6.724e-4
7.333e+3, -6.709e-4
7.334e+3, -6.714e-4
7.334e+3, -6.727e-4
7.334e+3, -6.705e-4
7.335e+3, -6.693e-4
7.335e+3, -6.678e-4
7.336e+3, -6.708e-4
7.336e+3, -6.725e-4
7.336e+3, -6.719e-4
7.337e+3, -6.726e-4
7.337e+3, -6.719e-4
7.338e+3, -6.703e-4
7.338e+3, -6.919e-4
7.338e+3, -6.884e-4
7.339e+3, -6.892e-4
7.339e+3, -6.889e-4
7.340e+3, -6.873e-4
7.340e+3, -6.845e-4
7.340e+3, -6.853e-4
7.341e+3, -7.357e-4
7.341e+3, -7.331e-4
7.342e+3, -7.318e-4
7.342e+3, -7.306e-4
7.342e+3, -7.292e-4
7.343e+3, -7.318e-4
7.343e+3, -7.299e-4
7.344e+3, -7.287e-4
7.344e+3, -7.281e-4
7.344e+3, -7.302e-4
7.345e+3, -7.298e-4
7.345e+3, -7.299e-4
7.346e+3, -7.292e-4
7.346e+3, -7.275e-4
7.346e+3, -7.285e-4
7.347e+3, -7.285e-4
7.347e+3, -7.262e-4
7.348e+3, -7.250e-4
7.348e+3, -7.255e-4
7.348e+3, -7.267e-4
7.349e+3, -7.269e-4
7.349e+3, -7.246e-4
7.350e+3, -7.246e-4
7.350e+3, -7.230e-4
7.350e+3, -7.241e-4
7.351e+3, -7.230e-4
7.351e+3, -7.237e-4
7.352e+3, -7.211e-4
7.352e+3, -7.209e-4
7.352e+3, -7.204e-4
7.353e+3, -7.201e-4
7.353e+3, -7.196e-4
7.354e+3, -7.215e-4
7.354e+3, -7.206e-4
7.354e+3, -7.204e-4
7.355e+3, -7.203e-4
7.355e+3, -7.196e-4
7.356e+3, -7.207e-4
7.356e+3, -7.187e-4
7.356e+3, -7.173e-4
7.357e+3, -7.171e-4
7.357e+3, -7.177e-4
7.358e+3, -7.170e-4
7.358e+3, -7.164e-4
7.358e+3, -7.160e-4
7.359e+3, -7.151e-4
7.359e+3, -7.145e-4
7.360e+3, -7.136e-4
7.360e+3, -7.146e-4
7.360e+3, -7.132e-4
7.361e+3, -7.133e-4
7.361e+3, -7.119e-4
7.362e+3, -7.124e-4
7.362e+3, -7.194e-4
7.362e+3, -7.178e-4
7.363e+3, -7.179e-4
7.363e+3, -7.191e-4
7.364e+3, -7.197e-4
7.364e+3, -7.190e-4
7.364e+3, -7.171e-4
7.365e+3, -7.173e-4
7.365e+3, -7.165e-4
7.366e+3, -7.161e-4
7.366e+3, -7.175e-4
7.366e+3, -7.168e-4
7.367e+3, -7.157e-4
7.367e+3, -7.148e-4
7.368e+3, -7.151e-4
7.368e+3, -7.148e-4
7.368e+3, -7.130e-4
7.369e+3, -7.126e-4
7.369e+3, -7.131e-4
7.370e+3, -7.121e-4
7.370e+3, -7.120e-4
7.370e+3, -7.102e-4
7.371e+3, -7.097e-4
7.371e+3, -7.082e-4
7.372e+3, -7.091e-4
7.372e+3, -7.120e-4
7.372e+3, -7.121e-4
7.373e+3, -7.158e-4
7.373e+3, -7.147e-4
7.374e+3, -7.132e-4
7.374e+3, -7.139e-4
7.374e+3, -7.127e-4
7.375e+3, -7.123e-4
7.375e+3, -7.112e-4
7.376e+3, -7.126e-4
7.376e+3, -7.116e-4
7.376e+3, -7.109e-4
7.377e+3, -7.089e-4
7.377e+3, -7.100e-4
7.378e+3, -7.100e-4
7.378e+3, -7.097e-4
7.378e+3, -7.100e-4
7.379e+3, -7.083e-4
7.379e+3, -7.087e-4
7.380e+3, -7.063e-4
7.380e+3, -7.076e-4
7.380e+3, -7.080e-4
7.381e+3, -7.060e-4
7.381e+3, -7.063e-4
7.382e+3, -7.058e-4
7.382e+3, -7.064e-4
7.382e+3, -7.075e-4
7.383e+3, -7.064e-4
7.383e+3, -7.061e-4
7.384e+3, -7.068e-4
7.384e+3, -7.057e-4
7.384e+3, -7.056e-4
7.385e+3, -7.041e-4
7.385e+3, -7.052e-4
7.386e+3, -7.038e-4
7.386e+3, -7.034e-4
7.386e+3, -7.036e-4
7.387e+3, -7.053e-4
7.387e+3, -7.030e-4
7.388e+3, -7.028e-4
7.388e+3, -7.015e-4
7.388e+3, -7.017e-4
7.389e+3, -7.007e-4
7.389e+3, -6.992e-4
7.390e+3, -7.001e-4
7.390e+3, -7.006e-4
7.390e+3, -6.987e-4
7.391e+3, -6.986e-4
7.391e+3, -6.974e-4
7.392e+3, -6.991e-4
7.392e+3, -6.983e-4
7.392e+3, -6.994e-4
7.393e+3, -6.991e-4
7.393e+3, -6.980e-4
7.394e+3, -6.977e-4
7.394e+3, -6.982e-4
7.394e+3, -6.973e-4
7.395e+3, -6.978e-4
7.395e+3, -6.969e-4
7.396e+3, -6.979e-4
7.396e+3, -6.970e-4
7.396e+3, -6.963e-4
7.397e+3, -6.957e-4
7.397e+3, -6.957e-4
7.398e+3, -6.934e-4
7.398e+3, -6.954e-4
7.398e+3, -6.951e-4
7.399e+3, -6.935e-4
7.399e+3, -6.928e-4
7.400e+3, -6.928e-4
7.400e+3, -6.942e-4
7.400e+3, -6.939e-4
7.401e+3, -6.931e-4
7.401e+3, -6.925e-4
7.402e+3, -6.918e-4
7.402e+3, -6.934e-4
7.402e+3, -6.927e-4
7.403e+3, -6.932e-4
7.403e+3, -6.918e-4
7.404e+3, -6.919e-4
7.404e+3, -6.915e-4
7.404e+3, -6.916e-4
7.405e+3, -6.904e-4
7.405e+3, -6.892e-4
7.406e+3, -6.882e-4
7.406e+3, -6.895e-4
7.406e+3, -6.901e-4
7.407e+3, -6.895e-4
7.407e+3, -6.901e-4
7.408e+3, -6.886e-4
7.408e+3, -6.874e-4
7.408e+3, -6.873e-4
7.409e+3, -6.922e-4
7.409e+3, -6.903e-4
7.410e+3, -6.901e-4
7.410e+3, -6.889e-4
7.410e+3, -6.900e-4
7.411e+3, -6.894e-4
7.411e+3, -6.894e-4
7.412e+3, -6.886e-4
7.412e+3, -6.885e-4
7.412e+3, -6.885e-4
7.413e+3, -6.883e-4
7.413e+3, -6.882e-4
7.414e+3, -6.874e-4
7.414e+3, -6.870e-4
7.414e+3, -6.881e-4
7.415e+3, -6.864e-4
7.415e+3, -6.898e-4
7.416e+3, -6.897e-4
7.416e+3, -6.906e-4
7.416e+3, -6.914e-4
7.417e+3, -6.924e-4
7.417e+3, -7.001e-4
7.418e+3, -7.405e-4
7.418e+3, -7.379e-4
7.418e+3, -7.363e-4
7.419e+3, -7.353e-4
7.419e+3, -7.355e-4
7.420e+3, -7.339e-4
7.420e+3, -7.346e-4
7.420e+3, -7.341e-4
7.421e+3, -7.327e-4
7.421e+3, -7.332e-4
7.422e+3, -7.338e-4
7.422e+3, -7.326e-4
7.422e+3, -7.326e-4
7.423e+3, -7.322e-4
7.423e+3, -7.326e-4
7.424e+3, -7.314e-4
7.424e+3, -7.312e-4
7.424e+3, -7.323e-4
7.425e+3, -7.344e-4
7.425e+3, -7.338e-4
7.426e+3, -7.328e-4
7.426e+3, -7.325e-4
7.426e+3, -7.327e-4
7.427e+3, -7.325e-4
7.427e+3, -7.313e-4
7.428e+3, -7.312e-4
7.428e+3, -7.321e-4
7.428e+3, -7.350e-4
7.429e+3, -7.324e-4
7.429e+3, -7.334e-4
7.430e+3, -7.331e-4
7.430e+3, -7.323e-4
7.430e+3, -7.326e-4
7.431e+3, -7.313e-4
7.431e+3, -7.308e-4
7.432e+3, -7.307e-4
7.432e+3, -7.309e-4
7.433e+3, -7.300e-4
7.433e+3, -7.297e-4
7.433e+3, -7.278e-4
7.434e+3, -7.291e-4
7.434e+3, -7.271e-4
7.435e+3, -7.263e-4
7.435e+3, -7.273e-4
7.435e+3, -7.270e-4
7.436e+3, -7.263e-4
7.436e+3, -7.259e-4
7.437e+3, -7.244e-4
7.437e+3, -7.247e-4
7.437e+3, -7.254e-4
7.438e+3, -7.241e-4
7.438e+3, -7.232e-4
7.439e+3, -7.234e-4
7.439e+3, -7.231e-4
7.439e+3, -7.379e-4
7.440e+3, -7.373e-4
7.440e+3, -7.363e-4
7.441e+3, -7.357e-4
7.441e+3, -7.353e-4
7.441e+3, -7.354e-4
7.442e+3, -7.364e-4
7.442e+3, -7.366e-4
7.443e+3, -7.370e-4
7.443e+3, -7.357e-4
7.443e+3, -7.349e-4
7.444e+3, -7.332e-4
7.444e+3, -7.328e-4
7.445e+3, -7.346e-4
7.445e+3, -7.332e-4
7.445e+3, -7.325e-4
7.446e+3, -7.318e-4
7.446e+3, -7.323e-4
7.447e+3, -7.310e-4
7.447e+3, -7.300e-4
7.447e+3, -7.312e-4
7.448e+3, -7.305e-4
7.448e+3, -7.300e-4
7.449e+3, -7.290e-4
7.449e+3, -7.297e-4
7.449e+3, -7.289e-4
7.450e+3, -7.279e-4
7.450e+3, -7.272e-4
7.451e+3, -7.274e-4
7.451e+3, -7.261e-4
7.451e+3, -7.249e-4
7.452e+3, -7.243e-4
7.452e+3, -7.251e-4
7.453e+3, -7.248e-4
7.453e+3, -7.250e-4
7.453e+3, -7.241e-4
7.454e+3, -7.240e-4
7.454e+3, -7.228e-4
7.455e+3, -7.219e-4
7.455e+3, -7.218e-4
7.455e+3, -7.210e-4
7.456e+3, -7.204e-4
7.456e+3, -7.200e-4
7.457e+3, -7.183e-4
7.457e+3, -7.182e-4
7.457e+3, -7.191e-4
7.458e+3, -7.175e-4
7.458e+3, -7.183e-4
7.459e+3, -7.186e-4
7.459e+3, -7.179e-4
7.459e+3, -7.164e-4
7.460e+3, -7.161e-4
7.460e+3, -7.151e-4
7.461e+3, -7.170e-4
7.461e+3, -7.160e-4
7.461e+3, -7.164e-4
7.462e+3, -7.166e-4
7.462e+3, -7.155e-4
7.463e+3, -7.159e-4
7.463e+3, -7.140e-4
7.463e+3, -7.141e-4
7.464e+3, -7.132e-4
7.464e+3, -7.136e-4
7.465e+3, -7.126e-4
7.465e+3, -7.107e-4
7.465e+3, -7.107e-4
7.466e+3, -7.102e-4
7.466e+3, -7.089e-4
7.467e+3, -7.093e-4
7.467e+3, -7.081e-4
7.467e+3, -7.079e-4
7.468e+3, -7.075e-4
7.468e+3, -7.056e-4
7.469e+3, -7.060e-4
7.469e+3, -7.050e-4
7.469e+3, -7.040e-4
7.470e+3, -7.030e-4
7.470e+3, -7.031e-4
7.471e+3, -7.031e-4
7.471e+3, -7.029e-4
7.471e+3, -7.018e-4
7.472e+3, -7.016e-4
7.472e+3, -7.002e-4
7.473e+3, -6.992e-4
7.473e+3, -6.995e-4
7.473e+3, -6.992e-4
7.474e+3, -6.984e-4
7.474e+3, -6.983e-4
7.475e+3, -6.978e-4
7.475e+3, -6.968e-4
7.475e+3, -7.008e-4
7.476e+3, -7.057e-4
7.476e+3, -7.040e-4
7.477e+3, -7.021e-4
7.477e+3, -7.018e-4
7.477e+3, -7.014e-4
7.478e+3, -7.005e-4
7.478e+3, -7.010e-4
7.479e+3, -7.001e-4
7.479e+3, -6.994e-4
7.479e+3, -6.986e-4
7.480e+3, -6.988e-4
7.480e+3, -6.975e-4
7.481e+3, -6.980e-4
7.481e+3, -6.961e-4
7.481e+3, -6.954e-4
7.482e+3, -6.962e-4
7.482e+3, -6.956e-4
7.483e+3, -6.940e-4
7.483e+3, -6.933e-4
7.483e+3, -6.929e-4
7.484e+3, -6.931e-4
7.484e+3, -6.935e-4
7.485e+3, -6.928e-4
7.485e+3, -6.915e-4
7.485e+3, -6.913e-4
7.486e+3, -6.910e-4
7.486e+3, -6.920e-4
7.487e+3, -6.914e-4
7.487e+3, -6.902e-4
7.487e+3, -6.900e-4
7.488e+3, -6.901e-4
7.488e+3, -6.895e-4
7.489e+3, -6.880e-4
7.489e+3, -6.886e-4
7.489e+3, -6.890e-4
7.490e+3, -6.883e-4
7.490e+3, -6.872e-4
7.491e+3, -6.877e-4
7.491e+3, -6.868e-4
7.491e+3, -6.858e-4
7.492e+3, -6.846e-4
7.492e+3, -6.848e-4
7.493e+3, -6.844e-4
7.493e+3, -6.845e-4
7.493e+3, -6.829e-4
7.494e+3, -6.818e-4
7.494e+3, -6.807e-4
7.495e+3, -6.812e-4
7.495e+3, -6.807e-4
7.495e+3, -6.817e-4
7.496e+3, -6.811e-4
7.496e+3, -6.808e-4
7.497e+3, -6.788e-4
7.497e+3, -7.095e-4
7.497e+3, -7.064e-4
7.498e+3, -7.055e-4
7.498e+3, -7.051e-4
7.499e+3, -7.036e-4
7.499e+3, -7.032e-4
7.499e+3, -7.022e-4
7.500e+3, -7.022e-4
7.500e+3, -7.011e-4
7.501e+3, -7.004e-4
7.501e+3, -6.999e-4
7.501e+3, -7.009e-4
7.502e+3, -7.016e-4
7.502e+3, -7.006e-4
7.503e+3, -7.002e-4
7.503e+3, -7.003e-4
7.503e+3, -6.997e-4
7.504e+3, -6.991e-4
7.504e+3, -6.980e-4
7.505e+3, -6.984e-4
7.505e+3, -6.976e-4
7.505e+3, -6.975e-4
7.506e+3, -6.965e-4
7.506e+3, -6.966e-4
7.507e+3, -6.952e-4
7.507e+3, -6.941e-4
7.507e+3, -6.951e-4
7.508e+3, -6.949e-4
7.508e+3, -6.945e-4
7.509e+3, -6.941e-4
7.509e+3, -6.946e-4
7.509e+3, -6.943e-4
7.510e+3, -6.941e-4
7.510e+3, -6.933e-4
7.511e+3, -6.923e-4
7.511e+3, -6.913e-4
7.511e+3, -6.921e-4
7.512e+3, -6.917e-4
7.512e+3, -6.905e-4
7.513e+3, -6.910e-4
7.513e+3, -6.907e-4
7.513e+3, -6.901e-4
7.514e+3, -6.894e-4
7.514e+3, -6.883e-4
7.515e+3, -6.895e-4
7.515e+3, -6.879e-4
7.515e+3, -6.884e-4
7.516e+3, -6.874e-4
7.516e+3, -6.870e-4
7.517e+3, -6.859e-4
7.517e+3, -6.851e-4
7.517e+3, -6.853e-4
7.518e+3, -6.846e-4
7.518e+3, -6.854e-4
7.519e+3, -6.844e-4
7.519e+3, -7.344e-4
7.519e+3, -7.611e-4
7.520e+3, -7.563e-4
7.520e+3, -7.563e-4
7.521e+3, -7.534e-4
7.521e+3, -7.532e-4
7.521e+3, -7.527e-4
7.522e+3, -7.534e-4
7.522e+3, -7.514e-4
7.523e+3, -7.522e-4
7.523e+3, -7.522e-4
7.523e+3, -7.511e-4
7.524e+3, -7.505e-4
7.524e+3, -7.494e-4
7.525e+3, -7.488e-4
7.525e+3, -7.508e-4
7.525e+3, -7.502e-4
7.526e+3, -7.506e-4
7.526e+3, -7.492e-4
7.527e+3, -7.484e-4
7.527e+3, -7.560e-4
7.527e+3, -7.965e-4
7.528e+3, -7.937e-4
7.528e+3, -7.929e-4
7.529e+3, -7.923e-4
7.529e+3, -7.905e-4
7.529e+3, -7.920e-4
7.530e+3, -7.905e-4
7.530e+3, -7.889e-4
7.531e+3, -7.883e-4
7.531e+3, -7.890e-4
7.531e+3, -7.876e-4
7.532e+3, -7.879e-4
7.532e+3, -7.868e-4
7.533e+3, -7.883e-4
7.533e+3, -7.877e-4
7.533e+3, -7.873e-4
7.534e+3, -7.872e-4
7.534e+3, -7.865e-4
7.535e+3, -7.866e-4
7.535e+3, -7.858e-4
7.535e+3, -7.843e-4
7.536e+3, -7.840e-4
7.536e+3, -7.842e-4
7.537e+3, -7.832e-4
7.537e+3, -7.834e-4
7.537e+3, -7.836e-4
7.538e+3, -7.825e-4
7.538e+3, -7.823e-4
7.539e+3, -7.807e-4
7.539e+3, -7.811e-4
7.539e+3, -7.786e-4
7.540e+3, -7.787e-4
7.540e+3, -7.778e-4
7.541e+3, -7.770e-4
7.541e+3, -7.772e-4
7.541e+3, -7.765e-4
7.542e+3, -7.765e-4
7.542e+3, -7.752e-4
7.543e+3, -7.755e-4
7.543e+3, -7.738e-4
7.543e+3, -7.741e-4
7.544e+3, -7.722e-4
7.544e+3, -7.721e-4
7.545e+3, -7.711e-4
7.545e+3, -7.699e-4
7.545e+3, -7.707e-4
7.546e+3, -7.686e-4
7.546e+3, -7.676e-4
7.547e+3, -7.675e-4
7.547e+3, -7.645e-4
7.547e+3, -7.676e-4
7.548e+3, -7.653e-4
7.548e+3, -7.647e-4
7.549e+3, -7.647e-4
7.549e+3, -7.655e-4
7.549e+3, -7.647e-4
7.550e+3, -7.669e-4
7.550e+3, -7.650e-4
7.551e+3, -7.649e-4
7.551e+3, -7.643e-4
7.551e+3, -7.653e-4
7.552e+3, -7.638e-4
7.552e+3, -7.624e-4
7.553e+3, -7.628e-4
7.553e+3, -7.619e-4
7.553e+3, -7.635e-4
7.554e+3, -7.621e-4
7.554e+3, -7.621e-4
7.555e+3, -7.613e-4
7.555e+3, -7.602e-4
7.555e+3, -7.596e-4
7.556e+3, -7.585e-4
7.556e+3, -7.582e-4
7.557e+3, -7.579e-4
7.557e+3, -7.570e-4
7.557e+3, -7.581e-4
7.558e+3, -7.566e-4
7.558e+3, -7.563e-4
7.559e+3, -7.553e-4
7.559e+3, -7.560e-4
7.559e+3, -7.546e-4
7.560e+3, -7.543e-4
7.560e+3, -7.516e-4
7.561e+3, -7.529e-4
7.561e+3, -7.517e-4
7.561e+3, -7.522e-4
7.562e+3, -7.510e-4
7.562e+3, -7.508e-4
7.563e+3, -7.505e-4
7.563e+3, -7.498e-4
7.563e+3, -7.488e-4
7.564e+3, -7.484e-4
7.564e+3, -7.469e-4
7.565e+3, -7.467e-4
7.565e+3, -7.455e-4
7.565e+3, -7.493e-4
7.566e+3, -7.480e-4
7.566e+3, -7.476e-4
7.567e+3, -7.465e-4
7.567e+3, -7.454e-4
7.567e+3, -7.447e-4
7.568e+3, -7.448e-4
7.568e+3, -7.441e-4
7.569e+3, -7.460e-4
7.569e+3, -7.449e-4
7.569e+3, -7.465e-4
7.570e+3, -7.455e-4
7.570e+3, -7.443e-4
7.571e+3, -7.444e-4
7.571e+3, -7.435e-4
7.571e+3, -7.423e-4
7.572e+3, -7.424e-4
7.572e+3, -7.416e-4
7.573e+3, -7.415e-4
7.573e+3, -7.464e-4
7.573e+3, -7.454e-4
7.574e+3, -7.437e-4
7.574e+3, -7.431e-4
7.575e+3, -7.423e-4
7.575e+3, -7.415e-4
7.575e+3, -7.636e-4
7.576e+3, -7.634e-4
7.576e+3, -7.633e-4
7.577e+3, -7.623e-4
7.577e+3, -7.614e-4
7.577e+3, -7.616e-4
7.578e+3, -7.618e-4
7.578e+3, -7.613e-4
7.579e+3, -7.595e-4
7.579e+3, -7.590e-4
7.579e+3, -7.600e-4
7.580e+3, -7.593e-4
7.580e+3, -7.593e-4
7.581e+3, -7.584e-4
7.581e+3, -7.572e-4
7.581e+3, -7.571e-4
7.582e+3, -7.570e-4
7.582e+3, -7.560e-4
7.583e+3, -7.550e-4
7.583e+3, -7.559e-4
7.583e+3, -7.544e-4
7.584e+3, -7.541e-4
7.584e+3, -7.551e-4
7.585e+3, -7.546e-4
7.585e+3, -7.543e-4
7.585e+3, -7.540e-4
7.586e+3, -7.542e-4
7.586e+3, -7.535e-4
7.587e+3, -7.521e-4
7.587e+3, -7.515e-4
7.587e+3, -7.506e-4
7.588e+3, -7.538e-4
7.588e+3, -7.564e-4
7.589e+3, -7.546e-4
7.589e+3, -7.538e-4
7.589e+3, -7.537e-4
7.590e+3, -7.528e-4
7.590e+3, -7.539e-4
7.591e+3, -7.537e-4
7.591e+3, -7.531e-4
7.591e+3, -7.524e-4
7.592e+3, -7.537e-4
7.592e+3, -7.519e-4
7.593e+3, -7.524e-4
7.593e+3, -7.520e-4
7.593e+3, -7.512e-4
7.594e+3, -7.505e-4
7.594e+3, -7.514e-4
7.595e+3, -7.510e-4
7.595e+3, -7.506e-4
7.595e+3, -7.491e-4
7.596e+3, -7.484e-4
7.596e+3, -7.485e-4
7.597e+3, -7.478e-4
7.597e+3, -7.485e-4
7.597e+3, -7.475e-4
7.598e+3, -7.472e-4
7.598e+3, -7.460e-4
7.599e+3, -7.466e-4
7.599e+3, -7.445e-4
7.599e+3, -7.427e-4
7.600e+3, -7.449e-4
7.600e+3, -7.442e-4
7.601e+3, -7.434e-4
7.601e+3, -7.437e-4
7.601e+3, -7.422e-4
7.602e+3, -7.414e-4
7.602e+3, -7.418e-4
7.603e+3, -7.416e-4
7.603e+3, -7.402e-4
7.603e+3, -7.399e-4
7.604e+3, -7.384e-4
7.604e+3, -7.399e-4
7.605e+3, -7.389e-4
7.605e+3, -7.385e-4
7.605e+3, -7.386e-4
7.606e+3, -7.376e-4
7.606e+3, -7.359e-4
7.607e+3, -7.385e-4
7.607e+3, -7.387e-4
7.607e+3, -7.387e-4
7.608e+3, -7.402e-4
7.608e+3, -7.393e-4
7.609e+3, -7.374e-4
7.609e+3, -7.372e-4
7.609e+3, -7.379e-4
7.610e+3, -7.366e-4
7.610e+3, -7.367e-4
7.611e+3, -7.374e-4
7.611e+3, -7.368e-4
7.611e+3, -7.352e-4
7.612e+3, -7.358e-4
7.612e+3, -7.344e-4
7.613e+3, -7.348e-4
7.613e+3, -7.330e-4
7.613e+3, -7.341e-4
7.614e+3, -7.326e-4
7.614e+3, -7.338e-4
7.615e+3, -7.321e-4
7.615e+3, -7.311e-4
7.615e+3, -7.310e-4
7.616e+3, -7.321e-4
7.616e+3, -7.297e-4
7.617e+3, -7.292e-4
7.617e+3, -7.307e-4
7.617e+3, -7.292e-4
7.618e+3, -7.285e-4
7.618e+3, -7.280e-4
7.619e+3, -7.276e-4
7.619e+3, -7.273e-4
7.619e+3, -7.283e-4
7.620e+3, -7.272e-4
7.620e+3, -7.264e-4
7.621e+3, -7.254e-4
7.621e+3, -7.246e-4
7.621e+3, -7.255e-4
7.622e+3, -7.245e-4
7.622e+3, -7.230e-4
7.623e+3, -7.244e-4
7.623e+3, -7.236e-4
7.623e+3, -7.227e-4
7.624e+3, -7.232e-4
7.624e+3, -7.227e-4
7.625e+3, -7.217e-4
7.625e+3, -7.205e-4
7.625e+3, -7.199e-4
7.626e+3, -7.191e-4
7.626e+3, -7.206e-4
7.627e+3, -7.224e-4
7.627e+3, -7.209e-4
7.627e+3, -7.191e-4
7.628e+3, -7.177e-4
7.628e+3, -7.201e-4
7.629e+3, -7.180e-4
7.629e+3, -7.169e-4
7.629e+3, -7.193e-4
7.630e+3, -7.179e-4
7.630e+3, -7.186e-4
7.631e+3, -7.183e-4
7.631e+3, -7.180e-4
7.631e+3, -7.181e-4
7.632e+3, -7.175e-4
7.632e+3, -7.164e-4
7.633e+3, -7.152e-4
7.633e+3, -7.155e-4
7.633e+3, -7.149e-4
7.634e+3, -7.155e-4
7.634e+3, -7.147e-4
7.635e+3, -7.149e-4
7.635e+3, -7.143e-4
7.635e+3, -7.131e-4
7.636e+3, -7.147e-4
7.636e+3, -7.138e-4
7.637e+3, -7.126e-4
7.637e+3, -7.136e-4
7.638e+3, -7.129e-4
7.638e+3, -7.119e-4
7.638e+3, -7.106e-4
7.639e+3, -7.104e-4
7.639e+3, -7.096e-4
7.640e+3, -7.097e-4
7.640e+3, -7.109e-4
7.640e+3, -7.098e-4
7.641e+3, -7.102e-4
7.641e+3, -7.101e-4
7.642e+3, -7.095e-4
7.642e+3, -7.107e-4
7.642e+3, -7.090e-4
7.643e+3, -7.082e-4
7.643e+3, -7.094e-4
7.644e+3, -7.085e-4
7.644e+3, -7.075e-4
7.644e+3, -7.081e-4
7.645e+3, -7.062e-4
7.645e+3, -7.083e-4
7.646e+3, -7.064e-4
7.646e+3, -7.056e-4
7.646e+3, -7.041e-4
7.647e+3, -7.044e-4
7.647e+3, -7.039e-4
7.648e+3, -7.041e-4
7.648e+3, -7.052e-4
7.648e+3, -7.046e-4
7.649e+3, -7.029e-4
7.649e+3, -7.020e-4
7.650e+3, -7.016e-4
7.650e+3, -7.025e-4
7.650e+3, -7.014e-4
7.651e+3, -7.010e-4
7.651e+3, -6.998e-4
7.652e+3, -6.993e-4
7.652e+3, -7.004e-4
7.652e+3, -6.983e-4
7.653e+3, -6.993e-4
7.653e+3, -6.994e-4
7.654e+3, -7.006e-4
7.654e+3, -6.997e-4
7.654e+3, -6.985e-4
7.655e+3, -6.984e-4
7.655e+3, -6.971e-4
7.656e+3, -6.978e-4
7.656e+3, -6.984e-4
7.656e+3, -6.972e-4
7.657e+3, -6.965e-4
7.657e+3, -6.959e-4
7.658e+3, -6.960e-4
7.658e+3, -6.946e-4
7.658e+3, -6.939e-4
7.659e+3, -6.920e-4
7.659e+3, -6.929e-4
7.660e+3, -6.929e-4
7.660e+3, -6.917e-4
7.660e+3, -6.900e-4
7.661e+3, -6.910e-4
7.661e+3, -6.895e-4
7.662e+3, -6.882e-4
7.662e+3, -6.869e-4
7.662e+3, -6.862e-4
7.663e+3, -6.870e-4
7.663e+3, -6.869e-4
7.664e+3, -6.861e-4
7.664e+3, -6.847e-4
7.664e+3, -6.875e-4
7.665e+3, -6.859e-4
7.665e+3, -6.873e-4
7.666e+3, -6.865e-4
7.666e+3, -6.847e-4
7.666e+3, -6.835e-4
7.667e+3, -6.836e-4
7.667e+3, -6.837e-4
7.668e+3, -6.829e-4
7.668e+3, -6.809e-4
7.668e+3, -6.820e-4
7.669e+3, -6.839e-4
7.669e+3, -6.839e-4
7.670e+3, -6.831e-4
7.670e+3, -6.822e-4
7.670e+3, -6.808e-4
7.671e+3, -6.814e-4
7.671e+3, -6.816e-4
7.672e+3, -6.804e-4
7.672e+3, -6.794e-4
7.672e+3, -6.774e-4
7.673e+3, -6.783e-4
7.673e+3, -6.779e-4
7.674e+3, -6.783e-4
7.674e+3, -6.760e-4
7.674e+3, -6.772e-4
7.675e+3, -6.821e-4
7.675e+3, -6.814e-4
7.676e+3, -6.813e-4
7.676e+3, -6.810e-4
7.676e+3, -6.799e-4
7.677e+3, -6.796e-4
7.677e+3, -7.075e-4
7.678e+3, -7.895e-4
7.678e+3, -7.866e-4
7.678e+3, -7.839e-4
7.679e+3, -7.832e-4
7.679e+3, -7.830e-4
7.680e+3, -7.834e-4
7.680e+3, -7.815e-4
7.680e+3, -7.818e-4
7.681e+3, -7.810e-4
7.681e+3, -7.820e-4
7.682e+3, -7.810e-4
7.682e+3, -7.806e-4
7.682e+3, -7.804e-4
7.683e+3, -7.799e-4
7.683e+3, -7.801e-4
7.684e+3, -7.795e-4
7.684e+3, -7.803e-4
7.684e+3, -7.786e-4
7.685e+3, -7.797e-4
7.685e+3, -7.795e-4
7.686e+3, -7.775e-4
7.686e+3, -7.780e-4
7.686e+3, -7.779e-4
7.687e+3, -7.779e-4
7.687e+3, -7.772e-4
7.688e+3, -7.772e-4
7.688e+3, -7.757e-4
7.688e+3, -7.765e-4
7.689e+3, -7.754e-4
7.689e+3, -7.739e-4
7.690e+3, -7.757e-4
7.690e+3, -7.748e-4
7.690e+3, -7.747e-4
7.691e+3, -7.743e-4
7.691e+3, -7.741e-4
7.692e+3, -7.745e-4
7.692e+3, -7.732e-4
7.692e+3, -7.734e-4
7.693e+3, -7.731e-4
7.693e+3, -7.731e-4
7.694e+3, -7.726e-4
7.694e+3, -7.712e-4
7.694e+3, -7.711e-4
7.695e+3, -7.706e-4
7.695e+3, -7.706e-4
7.696e+3, -7.698e-4
7.696e+3, -7.687e-4
7.696e+3, -7.703e-4
7.697e+3, -7.690e-4
7.697e+3, -7.692e-4
7.698e+3, -7.684e-4
7.698e+3, -7.687e-4
7.698e+3, -7.691e-4
7.699e+3, -7.671e-4
7.699e+3, -7.682e-4
7.700e+3, -7.673e-4
7.700e+3, -7.667e-4
7.700e+3, -7.667e-4
7.701e+3, -7.657e-4
7.701e+3, -7.653e-4
7.702e+3, -7.652e-4
7.702e+3, -7.699e-4
7.702e+3, -7.690e-4
7.703e+3, -7.685e-4
7.703e+3, -7.672e-4
7.704e+3, -7.680e-4
7.704e+3, -7.678e-4
7.704e+3, -7.676e-4
7.705e+3, -7.663e-4
7.705e+3, -7.667e-4
7.706e+3, -7.657e-4
7.706e+3, -7.665e-4
7.706e+3, -7.660e-4
7.707e+3, -7.657e-4
7.707e+3, -7.653e-4
7.708e+3, -7.637e-4
7.708e+3, -7.640e-4
7.708e+3, -7.637e-4
7.709e+3, -7.631e-4
7.709e+3, -7.625e-4
7.710e+3, -7.645e-4
7.710e+3, -7.639e-4
7.710e+3, -7.619e-4
7.711e+3, -7.631e-4
7.711e+3, -7.612e-4
7.712e+3, -7.614e-4
7.712e+3, -7.625e-4
7.712e+3, -7.607e-4
7.713e+3, -7.597e-4
7.713e+3, -7.586e-4
7.714e+3, -7.588e-4
7.714e+3, -7.586e-4
7.714e+3, -7.584e-4
7.715e+3, -7.589e-4
7.715e+3, -7.582e-4
7.716e+3, -7.576e-4
7.716e+3, -7.574e-4
7.716e+3, -7.575e-4
7.717e+3, -7.574e-4
7.717e+3, -7.569e-4
7.718e+3, -7.567e-4
7.718e+3, -7.555e-4
7.718e+3, -7.556e-4
7.719e+3, -7.551e-4
7.719e+3, -7.556e-4
7.720e+3, -7.549e-4
7.720e+3, -7.546e-4
7.720e+3, -7.535e-4
7.721e+3, -7.533e-4
7.721e+3, -7.546e-4
7.722e+3, -7.531e-4
7.722e+3, -7.534e-4
7.722e+3, -7.533e-4
7.723e+3, -7.530e-4
7.723e+3, -7.515e-4
7.724e+3, -7.522e-4
7.724e+3, -7.514e-4
7.724e+3, -7.518e-4
7.725e+3, -7.521e-4
7.725e+3, -7.510e-4
7.726e+3, -7.507e-4
7.726e+3, -7.508e-4
7.726e+3, -7.503e-4
7.727e+3, -7.493e-4
7.727e+3, -7.502e-4
7.728e+3, -7.493e-4
7.728e+3, -7.497e-4
7.728e+3, -7.479e-4
7.729e+3, -7.492e-4
7.729e+3, -7.479e-4
7.730e+3, -7.483e-4
7.730e+3, -7.474e-4
7.730e+3, -7.472e-4
7.731e+3, -7.470e-4
7.731e+3, -7.454e-4
7.732e+3, -7.465e-4
7.732e+3, -7.452e-4
7.732e+3, -7.444e-4
7.733e+3, -7.447e-4
7.733e+3, -7.446e-4
7.734e+3, -7.438e-4
7.734e+3, -7.436e-4
7.734e+3, -7.426e-4
7.735e+3, -7.423e-4
7.735e+3, -7.419e-4
7.736e+3, -7.412e-4
7.736e+3, -7.404e-4
7.736e+3, -7.403e-4
7.737e+3, -7.414e-4
7.737e+3, -7.404e-4
7.738e+3, -7.410e-4
7.738e+3, -7.410e-4
7.738e+3, -7.409e-4
7.739e+3, -7.405e-4
7.739e+3, -7.400e-4
7.740e+3, -7.400e-4
7.740e+3, -7.390e-4
7.740e+3, -7.390e-4
7.741e+3, -7.380e-4
7.741e+3, -7.369e-4
7.742e+3, -7.366e-4
7.742e+3, -7.361e-4
7.742e+3, -7.358e-4
7.743e+3, -7.351e-4
7.743e+3, -7.343e-4
7.744e+3, -7.346e-4
7.744e+3, -7.325e-4
7.744e+3, -7.332e-4
7.745e+3, -7.321e-4
7.745e+3, -7.321e-4
7.746e+3, -7.307e-4
7.746e+3, -7.302e-4
7.746e+3, -7.290e-4
7.747e+3, -7.289e-4
7.747e+3, -7.284e-4
7.748e+3, -7.276e-4
7.748e+3, -7.263e-4
7.748e+3, -7.271e-4
7.749e+3, -7.264e-4
7.749e+3, -7.261e-4
7.750e+3, -7.250e-4
7.750e+3, -7.253e-4
7.750e+3, -7.237e-4
7.751e+3, -7.234e-4
7.751e+3, -7.234e-4
7.752e+3, -7.238e-4
7.752e+3, -7.232e-4
7.752e+3, -7.224e-4
7.753e+3, -7.215e-4
7.753e+3, -7.200e-4
7.754e+3, -7.191e-4
7.754e+3, -7.200e-4
7.754e+3, -7.195e-4
7.755e+3, -7.181e-4
7.755e+3, -7.173e-4
7.756e+3, -7.168e-4
7.756e+3, -7.165e-4
7.756e+3, -7.166e-4
7.757e+3, -7.149e-4
7.757e+3, -7.153e-4
7.758e+3, -7.141e-4
7.758e+3, -7.542e-4
7.758e+3, -7.484e-4
7.759e+3, -7.472e-4
7.759e+3, -7.459e-4
7.760e+3, -7.457e-4
7.760e+3, -7.452e-4
7.760e+3, -7.449e-4
7.761e+3, -7.443e-4
7.761e+3, -7.440e-4
7.762e+3, -7.446e-4
7.762e+3, -7.439e-4
7.762e+3, -7.429e-4
7.763e+3, -7.429e-4
7.763e+3, -7.422e-4
7.764e+3, -7.425e-4
7.764e+3, -7.421e-4
7.764e+3, -7.417e-4
7.765e+3, -7.408e-4
7.765e+3, -7.403e-4
7.766e+3, -7.391e-4
7.766e+3, -7.404e-4
7.766e+3, -7.401e-4
7.767e+3, -7.394e-4
7.767e+3, -7.398e-4
7.768e+3, -7.397e-4
7.768e+3, -7.382e-4
7.768e+3, -7.388e-4
7.769e+3, -7.379e-4
7.769e+3, -7.380e-4
7.770e+3, -7.379e-4
7.770e+3, -7.361e-4
7.770e+3, -7.369e-4
7.771e+3, -7.357e-4
7.771e+3, -7.354e-4
7.772e+3, -7.351e-4
7.772e+3, -7.347e-4
7.772e+3, -7.361e-4
7.773e+3, -7.352e-4
7.773e+3, -7.354e-4
7.774e+3, -7.337e-4
7.774e+3, -7.344e-4
7.774e+3, -7.343e-4
7.775e+3, -7.329e-4
7.775e+3, -7.341e-4
7.776e+3, -7.334e-4
7.776e+3, -7.330e-4
7.776e+3, -7.325e-4
7.777e+3, -7.319e-4
7.777e+3, -7.308e-4
7.778e+3, -7.307e-4
7.778e+3, -7.312e-4
7.778e+3, -7.313e-4
7.779e+3, -7.297e-4
7.779e+3, -7.294e-4
7.780e+3, -7.296e-4
7.780e+3, -7.279e-4
7.780e+3, -7.264e-4
7.781e+3, -7.274e-4
7.781e+3, -7.275e-4
7.782e+3, -7.266e-4
7.782e+3, -7.274e-4
7.782e+3, -7.254e-4
7.783e+3, -7.254e-4
7.783e+3, -7.248e-4
7.784e+3, -7.242e-4
7.784e+3, -7.229e-4
7.784e+3, -7.239e-4
7.785e+3, -7.233e-4
7.785e+3, -7.228e-4
7.786e+3, -7.228e-4
7.786e+3, -7.215e-4
7.786e+3, -7.210e-4
7.787e+3, -7.201e-4
7.787e+3, -7.194e-4
7.788e+3, -7.198e-4
7.788e+3, -7.193e-4
7.788e+3, -7.187e-4
7.789e+3, -7.159e-4
7.789e+3, -7.183e-4
7.790e+3, -7.183e-4
7.790e+3, -7.184e-4
7.790e+3, -7.170e-4
7.791e+3, -7.163e-4
7.791e+3, -7.201e-4
7.792e+3, -7.189e-4
7.792e+3, -7.176e-4
7.792e+3, -7.507e-4
7.793e+3, -7.598e-4
7.793e+3, -7.589e-4
7.794e+3, -7.581e-4
7.794e+3, -7.563e-4
7.794e+3, -7.567e-4
7.795e+3, -7.570e-4
7.795e+3, -7.555e-4
7.796e+3, -7.541e-4
7.796e+3, -7.543e-4
7.796e+3, -7.537e-4
7.797e+3, -7.537e-4
7.797e+3, -7.533e-4
7.798e+3, -7.527e-4
7.798e+3, -7.523e-4
7.798e+3, -7.512e-4
7.799e+3, -7.519e-4
7.799e+3, -7.513e-4
7.800e+3, -7.508e-4
7.800e+3, -7.512e-4
7.800e+3, -7.517e-4
7.801e+3, -7.505e-4
7.801e+3, -7.496e-4
7.802e+3, -7.491e-4
7.802e+3, -7.486e-4
7.802e+3, -7.485e-4
7.803e+3, -7.471e-4
7.803e+3, -7.474e-4
7.804e+3, -7.476e-4
7.804e+3, -7.464e-4
7.804e+3, -7.465e-4
7.805e+3, -7.461e-4
7.805e+3, -7.445e-4
7.806e+3, -7.442e-4
7.806e+3, -7.435e-4
7.806e+3, -7.432e-4
7.807e+3, -7.442e-4
7.807e+3, -7.434e-4
7.808e+3, -7.429e-4
7.808e+3, -7.432e-4
7.808e+3, -7.410e-4
7.809e+3, -7.406e-4
7.809e+3, -7.406e-4
7.810e+3, -7.396e-4
7.810e+3, -7.413e-4
7.810e+3, -7.394e-4
7.811e+3, -7.398e-4
7.811e+3, -7.419e-4
7.812e+3, -7.419e-4
7.812e+3, -7.406e-4
7.812e+3, -7.409e-4
7.813e+3, -7.406e-4
7.813e+3, -7.389e-4
7.814e+3, -7.389e-4
7.814e+3, -7.393e-4
7.814e+3, -7.380e-4
7.815e+3, -7.372e-4
7.815e+3, -7.374e-4
7.816e+3, -7.363e-4
7.816e+3, -7.357e-4
7.816e+3, -7.359e-4
7.817e+3, -7.350e-4
7.817e+3, -7.340e-4
7.818e+3, -7.335e-4
7.818e+3, -7.325e-4
7.818e+3, -7.326e-4
7.819e+3, -7.320e-4
7.819e+3, -7.315e-4
7.820e+3, -7.322e-4
7.820e+3, -7.323e-4
7.820e+3, -7.308e-4
7.821e+3, -7.301e-4
7.821e+3, -7.301e-4
7.822e+3, -7.292e-4
7.822e+3, -7.291e-4
7.822e+3, -7.282e-4
7.823e+3, -7.297e-4
7.823e+3, -7.291e-4
7.824e+3, -7.555e-4
7.824e+3, -7.530e-4
7.824e+3, -7.649e-4
7.825e+3, -7.709e-4
7.825e+3, -7.694e-4
7.826e+3, -7.690e-4
7.826e+3, -7.695e-4
7.826e+3, -7.689e-4
7.827e+3, -7.683e-4
7.827e+3, -7.674e-4
7.828e+3, -7.677e-4
7.828e+3, -7.673e-4
7.828e+3, -7.665e-4
7.829e+3, -7.672e-4
7.829e+3, -7.668e-4
7.830e+3, -7.660e-4
7.830e+3, -7.665e-4
7.830e+3, -7.664e-4
7.831e+3, -7.656e-4
7.831e+3, -7.645e-4
7.832e+3, -7.643e-4
7.832e+3, -7.646e-4
7.832e+3, -7.647e-4
7.833e+3, -7.638e-4
7.833e+3, -7.631e-4
7.834e+3, -7.638e-4
7.834e+3, -7.634e-4
7.834e+3, -7.622e-4
7.835e+3, -7.625e-4
7.835e+3, -7.615e-4
7.836e+3, -7.626e-4
7.836e+3, -7.607e-4
7.836e+3, -7.607e-4
7.837e+3, -7.600e-4
7.837e+3, -7.607e-4
7.838e+3, -7.599e-4
7.838e+3, -7.595e-4
7.838e+3, -7.583e-4
7.839e+3, -7.578e-4
7.839e+3, -7.582e-4
7.840e+3, -7.566e-4
7.840e+3, -7.564e-4
7.840e+3, -7.564e-4
7.841e+3, -7.571e-4
7.841e+3, -7.588e-4
7.842e+3, -7.564e-4
7.842e+3, -7.559e-4
7.843e+3, -7.544e-4
7.843e+3, -7.557e-4
7.843e+3, -7.534e-4
7.844e+3, -7.537e-4
7.844e+3, -7.540e-4
7.845e+3, -7.526e-4
7.845e+3, -7.529e-4
7.845e+3, -7.526e-4
7.846e+3, -7.514e-4
7.846e+3, -7.505e-4
7.847e+3, -7.510e-4
7.847e+3, -7.507e-4
7.847e+3, -7.509e-4
7.848e+3, -7.504e-4
7.848e+3, -7.489e-4
7.849e+3, -7.483e-4
7.849e+3, -7.489e-4
7.849e+3, -7.482e-4
7.850e+3, -7.469e-4
7.850e+3, -7.475e-4
7.851e+3, -7.460e-4
7.851e+3, -7.460e-4
7.851e+3, -7.442e-4
7.852e+3, -7.445e-4
7.852e+3, -7.435e-4
7.853e+3, -7.437e-4
7.853e+3, -7.428e-4
7.853e+3, -7.440e-4
7.854e+3, -7.427e-4
7.854e+3, -7.429e-4
7.855e+3, -7.433e-4
7.855e+3, -7.422e-4
7.855e+3, -7.410e-4
7.856e+3, -7.456e-4
7.856e+3, -7.471e-4
7.857e+3, -7.472e-4
7.857e+3, -7.470e-4
7.857e+3, -7.464e-4
7.858e+3, -7.456e-4
7.858e+3, -7.448e-4
7.859e+3, -7.462e-4
7.859e+3, -7.471e-4
7.859e+3, -7.460e-4
7.860e+3, -7.465e-4
7.860e+3, -7.458e-4
7.861e+3, -7.456e-4
7.861e+3, -7.458e-4
7.861e+3, -7.446e-4
7.862e+3, -7.441e-4
7.862e+3, -7.435e-4
7.863e+3, -7.435e-4
7.863e+3, -7.427e-4
7.863e+3, -7.433e-4
7.864e+3, -7.428e-4
7.864e+3, -7.414e-4
7.865e+3, -7.416e-4
7.865e+3, -7.404e-4
7.865e+3, -7.413e-4
7.866e+3, -7.401e-4
7.866e+3, -7.396e-4
7.867e+3, -7.396e-4
7.867e+3, -7.395e-4
7.867e+3, -7.388e-4
7.868e+3, -7.385e-4
7.868e+3, -7.381e-4
7.869e+3, -7.378e-4
7.869e+3, -7.372e-4
7.869e+3, -7.377e-4
7.870e+3, -7.374e-4
7.870e+3, -7.366e-4
7.871e+3, -7.368e-4
7.871e+3, -7.354e-4
7.871e+3, -7.357e-4
7.872e+3, -7.349e-4
7.872e+3, -7.360e-4
7.873e+3, -7.342e-4
7.873e+3, -7.333e-4
7.873e+3, -7.328e-4
7.874e+3, -7.333e-4
7.874e+3, -7.324e-4
7.875e+3, -7.313e-4
7.875e+3, -7.309e-4
7.875e+3, -7.301e-4
7.876e+3, -7.297e-4
7.876e+3, -7.304e-4
7.877e+3, -7.307e-4
7.877e+3, -7.314e-4
7.877e+3, -7.307e-4
7.878e+3, -7.312e-4
7.878e+3, -7.325e-4
7.879e+3, -7.337e-4
7.879e+3, -7.338e-4
7.879e+3, -7.316e-4
7.880e+3, -7.306e-4
7.880e+3, -7.322e-4
7.881e+3, -7.317e-4
7.881e+3, -7.310e-4
7.881e+3, -7.311e-4
7.882e+3, -7.308e-4
7.882e+3, -7.296e-4
7.883e+3, -7.291e-4
7.883e+3, -7.296e-4
7.883e+3, -7.289e-4
7.884e+3, -7.274e-4
7.884e+3, -7.274e-4
7.885e+3, -7.264e-4
7.885e+3, -7.257e-4
7.885e+3, -7.260e-4
7.886e+3, -7.254e-4
7.886e+3, -7.246e-4
7.887e+3, -7.247e-4
7.887e+3, -7.240e-4
7.887e+3, -7.248e-4
7.888e+3, -7.241e-4
7.888e+3, -7.227e-4
7.889e+3, -7.229e-4
7.889e+3, -7.221e-4
7.889e+3, -7.202e-4
7.890e+3, -7.201e-4
7.890e+3, -7.192e-4
7.891e+3, -7.190e-4
7.891e+3, -7.185e-4
7.891e+3, -7.172e-4
7.892e+3, -7.164e-4
7.892e+3, -7.166e-4
7.893e+3, -7.154e-4
7.893e+3, -7.147e-4
7.893e+3, -7.150e-4
7.894e+3, -7.141e-4
7.894e+3, -7.130e-4
7.895e+3, -7.215e-4
7.895e+3, -7.201e-4
7.895e+3, -7.549e-4
7.896e+3, -7.542e-4
7.896e+3, -7.524e-4
7.897e+3, -7.522e-4
7.897e+3, -7.517e-4
7.897e+3, -7.517e-4
7.898e+3, -7.521e-4
7.898e+3, -7.507e-4
7.899e+3, -7.510e-4
7.899e+3, -7.502e-4
7.899e+3, -7.504e-4
7.900e+3, -7.495e-4
7.900e+3, -7.496e-4
7.901e+3, -7.490e-4
7.901e+3, -7.492e-4
7.901e+3, -7.479e-4
7.902e+3, -7.470e-4
7.902e+3, -7.461e-4
7.903e+3, -7.440e-4
7.903e+3, -7.436e-4
7.903e+3, -7.464e-4
7.904e+3, -7.453e-4
7.904e+3, -7.447e-4
7.905e+3, -7.437e-4
7.905e+3, -7.429e-4
7.905e+3, -7.413e-4
7.906e+3, -7.416e-4
7.906e+3, -7.432e-4
7.907e+3, -7.450e-4
7.907e+3, -7.450e-4
7.907e+3, -7.436e-4
7.908e+3, -7.437e-4
7.908e+3, -7.433e-4
7.909e+3, -7.432e-4
7.909e+3, -7.430e-4
7.909e+3, -7.415e-4
7.910e+3, -7.407e-4
7.910e+3, -7.393e-4
7.911e+3, -7.390e-4
7.911e+3, -7.398e-4
7.911e+3, -7.391e-4
7.912e+3, -7.386e-4
7.912e+3, -7.376e-4
7.913e+3, -7.366e-4
7.913e+3, -7.905e-4
7.913e+3, -7.860e-4
7.914e+3, -7.863e-4
7.914e+3, -7.856e-4
7.915e+3, -7.850e-4
7.915e+3, -7.838e-4
7.915e+3, -7.839e-4
7.916e+3, -7.834e-4
7.916e+3, -7.822e-4
7.917e+3, -7.833e-4
7.917e+3, -7.815e-4
7.917e+3, -7.822e-4
7.918e+3, -7.824e-4
7.918e+3, -7.814e-4
7.919e+3, -7.813e-4
7.919e+3, -7.805e-4
7.919e+3, -7.807e-4
7.920e+3, -7.807e-4
7.920e+3, -7.805e-4
7.921e+3, -7.805e-4
7.921e+3, -7.798e-4
7.921e+3, -7.803e-4
7.922e+3, -7.788e-4
7.922e+3, -7.776e-4
7.923e+3, -7.782e-4
7.923e+3, -7.783e-4
7.923e+3, -7.777e-4
7.924e+3, -7.779e-4
7.924e+3, -7.774e-4
7.925e+3, -7.769e-4
7.925e+3, -7.755e-4
7.925e+3, -7.756e-4
7.926e+3, -7.760e-4
7.926e+3, -7.745e-4
7.927e+3, -7.750e-4
7.927e+3, -7.754e-4
7.927e+3, -7.751e-4
7.928e+3, -7.747e-4
7.928e+3, -7.748e-4
7.929e+3, -7.750e-4
7.929e+3, -7.742e-4
7.929e+3, -7.744e-4
7.930e+3, -7.736e-4
7.930e+3, -7.731e-4
7.931e+3, -7.725e-4
7.931e+3, -7.730e-4
7.931e+3, -7.716e-4
7.932e+3, -7.715e-4
7.932e+3, -7.716e-4
7.933e+3, -7.708e-4
7.933e+3, -7.701e-4
7.933e+3, -7.706e-4
7.934e+3, -7.695e-4
7.934e+3, -7.689e-4
7.935e+3, -7.702e-4
7.935e+3, -7.677e-4
7.935e+3, -7.686e-4
7.936e+3, -7.682e-4
7.936e+3, -7.672e-4
7.937e+3, -7.666e-4
7.937e+3, -7.663e-4
7.937e+3, -7.657e-4
7.938e+3, -7.657e-4
7.938e+3, -7.662e-4
7.939e+3, -7.665e-4
7.939e+3, -7.664e-4
7.939e+3, -7.661e-4
7.940e+3, -7.653e-4
7.940e+3, -7.653e-4
7.941e+3, -7.643e-4
7.941e+3, -7.637e-4
7.941e+3, -7.637e-4
7.942e+3, -7.628e-4
7.942e+3, -7.635e-4
7.943e+3, -7.625e-4
7.943e+3, -7.626e-4
7.943e+3, -7.611e-4
7.944e+3, -7.609e-4
7.944e+3, -7.608e-4
7.945e+3, -7.604e-4
7.945e+3, -7.592e-4
7.945e+3, -7.592e-4
7.946e+3, -7.583e-4
7.946e+3, -7.586e-4
7.947e+3, -7.577e-4
7.947e+3, -7.566e-4
7.947e+3, -7.569e-4
7.948e+3, -7.561e-4
7.948e+3, -7.554e-4
7.949e+3, -7.550e-4
7.949e+3, -7.546e-4
7.949e+3, -7.548e-4
7.950e+3, -7.533e-4
7.950e+3, -7.527e-4
7.951e+3, -7.526e-4
7.951e+3, -7.513e-4
7.951e+3, -7.527e-4
7.952e+3, -7.526e-4
7.952e+3, -7.518e-4
7.953e+3, -7.513e-4
7.953e+3, -7.510e-4
7.953e+3, -7.504e-4
7.954e+3, -7.502e-4
7.954e+3, -7.509e-4
7.955e+3, -7.495e-4
7.955e+3, -7.501e-4
7.955e+3, -7.482e-4
7.956e+3, -7.469e-4
7.956e+3, -7.475e-4
7.957e+3, -7.474e-4
7.957e+3, -7.468e-4
7.957e+3, -7.457e-4
7.958e+3, -7.444e-4
7.958e+3, -7.464e-4
7.959e+3, -7.453e-4
7.959e+3, -7.455e-4
7.959e+3, -7.434e-4
7.960e+3, -7.440e-4
7.960e+3, -7.429e-4
7.961e+3, -7.422e-4
7.961e+3, -7.426e-4
7.961e+3, -7.414e-4
7.962e+3, -7.416e-4
7.962e+3, -7.404e-4
7.963e+3, -7.398e-4
7.963e+3, -7.390e-4
7.963e+3, -7.374e-4
7.964e+3, -7.378e-4
7.964e+3, -7.362e-4
7.965e+3, -7.357e-4
7.965e+3, -7.347e-4
7.965e+3, -7.352e-4
7.966e+3, -7.342e-4
7.966e+3, -7.346e-4
7.967e+3, -7.832e-4
7.967e+3, -7.799e-4
7.967e+3, -7.817e-4
7.968e+3, -7.816e-4
7.968e+3, -7.798e-4
7.969e+3, -7.811e-4
7.969e+3, -7.809e-4
7.969e+3, -7.809e-4
7.970e+3, -7.790e-4
7.970e+3, -7.791e-4
7.971e+3, -7.808e-4
7.971e+3, -7.801e-4
7.971e+3, -7.786e-4
7.972e+3, -7.791e-4
7.972e+3, -7.791e-4
7.973e+3, -7.800e-4
7.973e+3, -7.801e-4
7.973e+3, -7.794e-4
7.974e+3, -7.779e-4
7.974e+3, -7.782e-4
7.975e+3, -7.771e-4
7.975e+3, -7.765e-4
7.975e+3, -7.786e-4
7.976e+3, -7.782e-4
7.976e+3, -7.772e-4
7.977e+3, -7.770e-4
7.977e+3, -7.761e-4
7.977e+3, -7.755e-4
7.978e+3, -7.751e-4
7.978e+3, -7.753e-4
7.979e+3, -7.760e-4
7.979e+3, -7.744e-4
7.979e+3, -7.740e-4
7.980e+3, -7.729e-4
7.980e+3, -7.727e-4
7.981e+3, -7.738e-4
7.981e+3, -7.732e-4
7.981e+3, -7.732e-4
7.982e+3, -7.720e-4
7.982e+3, -7.723e-4
7.983e+3, -7.726e-4
7.983e+3, -7.710e-4
7.983e+3, -7.696e-4
7.984e+3, -7.713e-4
7.984e+3, -7.700e-4
7.985e+3, -7.694e-4
7.985e+3, -7.695e-4
7.985e+3, -7.693e-4
7.986e+3, -7.687e-4
7.986e+3, -7.681e-4
7.987e+3, -7.678e-4
7.987e+3, -7.685e-4
7.987e+3, -7.660e-4
7.988e+3, -7.656e-4
7.988e+3, -7.652e-4
7.989e+3, -7.635e-4
7.989e+3, -7.652e-4
7.989e+3, -7.646e-4
7.990e+3, -7.642e-4
7.990e+3, -7.631e-4
7.991e+3, -7.610e-4
7.991e+3, -7.625e-4
7.991e+3, -7.607e-4
7.992e+3, -7.637e-4
7.992e+3, -7.639e-4
7.993e+3, -7.634e-4
7.993e+3, -7.636e-4
7.993e+3, -7.633e-4
7.994e+3, -7.628e-4
7.994e+3, -7.622e-4
7.995e+3, -7.617e-4
7.995e+3, -7.620e-4
7.995e+3, -7.612e-4
7.996e+3, -7.608e-4
7.996e+3, -7.606e-4
7.997e+3, -7.592e-4
7.997e+3, -7.604e-4
7.997e+3, -7.605e-4
7.998e+3, -7.595e-4
7.998e+3, -7.596e-4
7.999e+3, -7.585e-4
7.999e+3, -7.584e-4
7.999e+3, -7.585e-4
8.000e+3, -7.578e-4
[truncated: 4,553,101 more chars]
