# Supplementary material for: The synergistic effect of Hf-O-Ru bonds and oxygen vacancies in Ru/HfO2 for enhanced hydrogen evolution
Source: Nat Commun. 2022 Mar 11;13:1270. doi: 10.1038/s41467-022-28947-9 (PMC8917135; doi:10.1038/s41467-022-28947-9)
Supplement: Supplementary file 3 — Source Data [file 41467_2022_28947_MOESM3_ESM.zip › source data-1/Figure 3h,i+Figure 4/-0.1V.000]

Data were taken at HFXAFS in Pohang Light Source(PLS-II) by : bl10c	Number of Points : 330	Scanning Mode : Step Scan (Transmission)	Date and Time : 2021-10-22 09:23:34 ~ 09:41:08	Energy Origin(Eo) : 22117.000 (eV)	Mono Offset(deg) : 0.001472	Scanning Time : 17.5542 (min)	Crystal Type : Si(111)@77K	Sample Position : -12.07 (deg)	DCM Y offset : 12.550 (mm)	pitch(pzt) : -3.488 (um)	roll : 0.275 (mm)	
Slit size (normal) : 1.000 x 5.000 (V[mm] x H[mm]) (V & H centers: -0.100, 0.000)	SR E-beam energy : 3.0 (GeV)	SR current (start) : 250.556 (mA)	SR Injection mode : Top-up
Description : 
SRB := -100.0 (eV)	-50.0 (eV)	-10.0 (eV)	40.0 (eV)	549.32 (eV)	16.0 (k)	20.0 (k)	
1st Energy step & Integration time : 5.0 (eV) & 2.0 (sec)
2nd Energy step & Integration time : 2.0 (eV) & 2.0 (sec)
3rd Energy step & Integration time : 1.0 (eV) & 2.0 (sec)
4th Energy step & Integration time : 0.035 (k) & 2.0 (sec)
#
#
GAINS(Dark I) : 7(DI0 = 0)	 7(DIt = 0)	7(DIf = 0)	 7(DIr = 0)	 3(DIm= 0)
Energy(eV)	Ch1 (I0)	Ch2 (IT)	Ch3 (IF)	Ch4 (IR)	Ch5 (IM)
22017.200	600276.000	 0.000	574242.000	 0.000	 0.000
22022.000	599055.000	 0.000	573336.000	 0.000	 0.000
22026.800	598078.000	 0.000	572773.000	 0.000	 0.000
22032.100	596522.000	 0.000	571553.000	 0.000	 0.000
22036.800	596670.000	 0.000	571968.000	 0.000	 0.000
22042.200	595539.000	 0.000	571177.000	 0.000	 0.000
22047.000	594935.000	 0.000	570887.000	 0.000	 0.000
22051.900	594155.000	 0.000	570440.000	 0.000	 0.000
22057.000	593820.000	 0.000	570423.000	 0.000	 0.000
22061.800	590963.000	 0.000	568009.000	 0.000	 0.000
22067.300	591113.000	 0.000	568462.000	 0.000	 0.000
22069.100	590684.000	 0.000	568171.000	 0.000	 0.000
22071.000	590819.000	 0.000	568467.000	 0.000	 0.000
22073.000	588068.000	 0.000	565939.000	 0.000	 0.000
22075.000	589444.000	 0.000	567375.000	 0.000	 0.000
22077.000	591485.000	 0.000	569543.000	 0.000	 0.000
22079.100	593130.000	 0.000	571233.000	 0.000	 0.000
22081.000	592361.000	 0.000	570635.000	 0.000	 0.000
22082.900	592261.000	 0.000	570676.000	 0.000	 0.000
22085.000	592299.000	 0.000	570793.000	 0.000	 0.000
22087.000	591423.000	 0.000	570117.000	 0.000	 0.000
22089.100	590413.000	 0.000	569291.000	 0.000	 0.000
22091.100	589465.000	 0.000	568516.000	 0.000	 0.000
22092.900	588646.000	 0.000	567883.000	 0.000	 0.000
22094.900	589572.000	 0.000	568940.000	 0.000	 0.000
22096.900	588665.000	 0.000	568290.000	 0.000	 0.000
22099.100	588072.000	 0.000	567875.000	 0.000	 0.000
22101.100	587466.000	 0.000	567516.000	 0.000	 0.000
22103.000	588247.000	 0.000	568597.000	 0.000	 0.000
22105.000	588444.000	 0.000	569163.000	 0.000	 0.000
22107.000	587628.000	 0.000	568803.000	 0.000	 0.000
22108.000	586936.000	 0.000	568542.000	 0.000	 0.000
22108.900	587265.000	 0.000	569144.000	 0.000	 0.000
22110.100	586575.000	 0.000	568925.000	 0.000	 0.000
22111.000	586739.000	 0.000	569605.000	 0.000	 0.000
22112.100	586089.000	 0.000	569438.000	 0.000	 0.000
22113.200	586264.000	 0.000	570276.000	 0.000	 0.000
22114.000	585465.000	 0.000	569980.000	 0.000	 0.000
22115.100	585337.000	 0.000	570576.000	 0.000	 0.000
22116.000	584931.000	 0.000	570923.000	 0.000	 0.000
22117.000	584908.000	 0.000	571742.000	 0.000	 0.000
22117.900	583820.000	 0.000	571506.000	 0.000	 0.000
22119.000	585393.000	 0.000	573937.000	 0.000	 0.000
22120.000	584643.000	 0.000	574204.000	 0.000	 0.000
22120.900	584160.000	 0.000	574588.000	 0.000	 0.000
22122.100	583570.000	 0.000	575092.000	 0.000	 0.000
22123.000	584050.000	 0.000	576521.000	 0.000	 0.000
22124.100	584503.000	 0.000	577934.000	 0.000	 0.000
22125.000	584904.000	 0.000	579254.000	 0.000	 0.000
22126.000	583762.000	 0.000	579009.000	 0.000	 0.000
22127.100	583203.000	 0.000	579398.000	 0.000	 0.000
22128.100	582646.000	 0.000	579807.000	 0.000	 0.000
22129.000	581732.000	 0.000	579538.000	 0.000	 0.000
22129.900	582722.000	 0.000	581159.000	 0.000	 0.000
22131.000	583238.000	 0.000	582320.000	 0.000	 0.000
22132.100	582396.000	 0.000	581916.000	 0.000	 0.000
22133.100	581939.000	 0.000	581809.000	 0.000	 0.000
22134.000	581866.000	 0.000	581900.000	 0.000	 0.000
22135.000	581943.000	 0.000	582109.000	 0.000	 0.000
22136.100	580884.000	 0.000	581126.000	 0.000	 0.000
22137.100	581159.000	 0.000	581413.000	 0.000	 0.000
22138.000	580367.000	 0.000	580538.000	 0.000	 0.000
22139.000	580022.000	 0.000	580214.000	 0.000	 0.000
22139.900	579555.000	 0.000	579709.000	 0.000	 0.000
22141.100	578804.000	 0.000	579013.000	 0.000	 0.000
22142.000	577587.000	 0.000	577794.000	 0.000	 0.000
22143.000	577484.000	 0.000	577692.000	 0.000	 0.000
22144.000	577523.000	 0.000	577765.000	 0.000	 0.000
22144.900	578309.000	 0.000	578685.000	 0.000	 0.000
22146.100	578619.000	 0.000	579081.000	 0.000	 0.000
22147.000	577641.000	 0.000	578163.000	 0.000	 0.000
22148.200	578487.000	 0.000	579138.000	 0.000	 0.000
22149.000	581043.000	 0.000	581762.000	 0.000	 0.000
22150.100	580699.000	 0.000	581478.000	 0.000	 0.000
22151.000	581469.000	 0.000	582382.000	 0.000	 0.000
22151.900	580639.000	 0.000	581590.000	 0.000	 0.000
22153.100	580694.000	 0.000	581735.000	 0.000	 0.000
22154.000	580464.000	 0.000	581498.000	 0.000	 0.000
22155.000	580697.000	 0.000	581823.000	 0.000	 0.000
22156.000	579758.000	 0.000	580917.000	 0.000	 0.000
22157.700	579057.000	 0.000	580226.000	 0.000	 0.000
22158.900	578630.000	 0.000	579745.000	 0.000	 0.000
22159.700	578397.000	 0.000	579443.000	 0.000	 0.000
22160.600	579597.000	 0.000	580585.000	 0.000	 0.000
22161.500	579107.000	 0.000	580006.000	 0.000	 0.000
22162.400	577224.000	 0.000	578118.000	 0.000	 0.000
22163.300	577836.000	 0.000	578635.000	 0.000	 0.000
22164.300	577948.000	 0.000	578675.000	 0.000	 0.000
22165.100	577577.000	 0.000	578241.000	 0.000	 0.000
22166.100	577563.000	 0.000	578160.000	 0.000	 0.000
22167.100	576716.000	 0.000	577294.000	 0.000	 0.000
22168.000	576620.000	 0.000	577192.000	 0.000	 0.000
22169.000	576647.000	 0.000	577152.000	 0.000	 0.000
22170.000	576973.000	 0.000	577539.000	 0.000	 0.000
22171.100	577612.000	 0.000	578227.000	 0.000	 0.000
22172.100	576986.000	 0.000	577688.000	 0.000	 0.000
22173.000	577071.000	 0.000	577818.000	 0.000	 0.000
22174.100	575790.000	 0.000	576626.000	 0.000	 0.000
22175.100	575837.000	 0.000	576772.000	 0.000	 0.000
22176.200	574751.000	 0.000	575807.000	 0.000	 0.000
22177.200	575516.000	 0.000	576659.000	 0.000	 0.000
22178.300	574737.000	 0.000	575971.000	 0.000	 0.000
22179.300	574468.000	 0.000	575848.000	 0.000	 0.000
22180.400	573943.000	 0.000	575473.000	 0.000	 0.000
22181.600	574430.000	 0.000	576085.000	 0.000	 0.000
22182.600	573086.000	 0.000	574906.000	 0.000	 0.000
22183.800	573513.000	 0.000	575490.000	 0.000	 0.000
22184.900	572837.000	 0.000	574984.000	 0.000	 0.000
22186.100	572893.000	 0.000	575172.000	 0.000	 0.000
22187.100	572209.000	 0.000	574611.000	 0.000	 0.000
22188.400	571843.000	 0.000	574422.000	 0.000	 0.000
22189.500	572415.000	 0.000	575201.000	 0.000	 0.000
22190.600	572571.000	 0.000	575558.000	 0.000	 0.000
22191.800	571157.000	 0.000	574323.000	 0.000	 0.000
22193.000	571150.000	 0.000	574487.000	 0.000	 0.000
22194.100	571212.000	 0.000	574654.000	 0.000	 0.000
22195.400	570016.000	 0.000	573608.000	 0.000	 0.000
22196.700	571157.000	 0.000	574908.000	 0.000	 0.000
22197.900	570045.000	 0.000	573874.000	 0.000	 0.000
22199.100	569769.000	 0.000	573703.000	 0.000	 0.000
22200.300	569814.000	 0.000	573806.000	 0.000	 0.000
22201.500	569802.000	 0.000	573841.000	 0.000	 0.000
22202.800	568882.000	 0.000	572954.000	 0.000	 0.000
22204.100	568629.000	 0.000	572694.000	 0.000	 0.000
22205.300	568315.000	 0.000	572367.000	 0.000	 0.000
22206.700	566928.000	 0.000	570993.000	 0.000	 0.000
22208.000	567349.000	 0.000	571398.000	 0.000	 0.000
22209.500	567929.000	 0.000	572028.000	 0.000	 0.000
22210.600	567760.000	 0.000	571866.000	 0.000	 0.000
22211.800	567100.000	 0.000	571203.000	 0.000	 0.000
22213.300	566346.000	 0.000	570488.000	 0.000	 0.000
22214.600	567996.000	 0.000	572153.000	 0.000	 0.000
22215.900	569656.000	 0.000	573844.000	 0.000	 0.000
22217.300	568749.000	 0.000	572953.000	 0.000	 0.000
22218.700	569256.000	 0.000	573473.000	 0.000	 0.000
22220.100	568808.000	 0.000	573073.000	 0.000	 0.000
22221.500	568361.000	 0.000	572651.000	 0.000	 0.000
22222.900	568136.000	 0.000	572480.000	 0.000	 0.000
22224.200	567130.000	 0.000	571537.000	 0.000	 0.000
22225.700	567615.000	 0.000	572043.000	 0.000	 0.000
22227.100	567415.000	 0.000	571926.000	 0.000	 0.000
22228.500	566530.000	 0.000	571123.000	 0.000	 0.000
22230.000	565386.000	 0.000	569987.000	 0.000	 0.000
22231.500	565737.000	 0.000	570481.000	 0.000	 0.000
22233.000	565774.000	 0.000	570619.000	 0.000	 0.000
22234.500	565071.000	 0.000	570009.000	 0.000	 0.000
22235.900	565043.000	 0.000	570119.000	 0.000	 0.000
22237.400	564175.000	 0.000	569365.000	 0.000	 0.000
22238.900	563944.000	 0.000	569246.000	 0.000	 0.000
22240.400	564799.000	 0.000	570256.000	 0.000	 0.000
22241.900	565080.000	 0.000	570679.000	 0.000	 0.000
22243.500	563477.000	 0.000	569126.000	 0.000	 0.000
22245.100	562683.000	 0.000	568491.000	 0.000	 0.000
22246.700	562557.000	 0.000	568426.000	 0.000	 0.000
22248.100	562840.000	 0.000	568826.000	 0.000	 0.000
22249.700	562159.000	 0.000	568171.000	 0.000	 0.000
22251.200	561829.000	 0.000	568031.000	 0.000	 0.000
22252.800	561215.000	 0.000	567467.000	 0.000	 0.000
22254.400	560060.000	 0.000	566321.000	 0.000	 0.000
22256.100	561114.000	 0.000	567433.000	 0.000	 0.000
22257.800	560561.000	 0.000	566966.000	 0.000	 0.000
22259.400	560121.000	 0.000	566537.000	 0.000	 0.000
22261.000	560485.000	 0.000	566964.000	 0.000	 0.000
22262.600	559077.000	 0.000	565546.000	 0.000	 0.000
22264.200	558740.000	 0.000	565311.000	 0.000	 0.000
22265.900	559152.000	 0.000	565795.000	 0.000	 0.000
22267.600	557605.000	 0.000	564285.000	 0.000	 0.000
22269.300	557825.000	 0.000	564625.000	 0.000	 0.000
22271.100	557679.000	 0.000	564562.000	 0.000	 0.000
22272.600	557462.000	 0.000	564477.000	 0.000	 0.000
22274.400	557493.000	 0.000	564578.000	 0.000	 0.000
22276.000	556686.000	 0.000	563933.000	 0.000	 0.000
22277.700	555647.000	 0.000	563015.000	 0.000	 0.000
22279.600	555746.000	 0.000	563245.000	 0.000	 0.000
22281.600	555821.000	 0.000	563439.000	 0.000	 0.000
22283.000	554536.000	 0.000	562280.000	 0.000	 0.000
22284.800	554903.000	 0.000	562796.000	 0.000	 0.000
22286.600	554192.000	 0.000	562263.000	 0.000	 0.000
22288.300	554166.000	 0.000	562282.000	 0.000	 0.000
22290.200	553556.000	 0.000	561819.000	 0.000	 0.000
22292.000	553686.000	 0.000	562100.000	 0.000	 0.000
22293.900	553274.000	 0.000	561791.000	 0.000	 0.000
22295.700	552162.000	 0.000	560748.000	 0.000	 0.000
22297.400	552181.000	 0.000	560960.000	 0.000	 0.000
22299.300	551421.000	 0.000	560258.000	 0.000	 0.000
22301.100	551823.000	 0.000	560777.000	 0.000	 0.000
22303.000	550641.000	 0.000	559670.000	 0.000	 0.000
22305.000	550080.000	 0.000	559230.000	 0.000	 0.000
22306.900	549433.000	 0.000	558648.000	 0.000	 0.000
22308.700	549787.000	 0.000	559135.000	 0.000	 0.000
22310.500	550113.000	 0.000	559512.000	 0.000	 0.000
22312.400	549052.000	 0.000	558503.000	 0.000	 0.000
22314.300	550573.000	 0.000	560151.000	 0.000	 0.000
22316.400	552517.000	 0.000	562229.000	 0.000	 0.000
22318.300	552465.000	 0.000	562263.000	 0.000	 0.000
22320.200	551516.000	 0.000	561306.000	 0.000	 0.000
22322.100	550058.000	 0.000	559859.000	 0.000	 0.000
22323.900	549694.000	 0.000	559569.000	 0.000	 0.000
22326.000	548385.000	 0.000	558240.000	 0.000	 0.000
22328.100	547659.000	 0.000	557576.000	 0.000	 0.000
22330.200	548081.000	 0.000	558080.000	 0.000	 0.000
22332.100	547737.000	 0.000	557832.000	 0.000	 0.000
22334.100	547437.000	 0.000	557599.000	 0.000	 0.000
22336.000	545781.000	 0.000	556009.000	 0.000	 0.000
22338.100	545718.000	 0.000	556073.000	 0.000	 0.000
22340.100	545760.000	 0.000	556234.000	 0.000	 0.000
22342.300	546966.000	 0.000	557551.000	 0.000	 0.000
22344.200	545573.000	 0.000	556248.000	 0.000	 0.000
22346.300	545283.000	 0.000	556102.000	 0.000	 0.000
22348.300	545171.000	 0.000	556103.000	 0.000	 0.000
22350.500	545279.000	 0.000	556400.000	 0.000	 0.000
22352.600	544068.000	 0.000	555267.000	 0.000	 0.000
22354.800	543926.000	 0.000	555260.000	 0.000	 0.000
22356.900	542689.000	 0.000	554163.000	 0.000	 0.000
22358.800	542351.000	 0.000	553942.000	 0.000	 0.000
22361.100	541753.000	 0.000	553451.000	 0.000	 0.000
22363.100	541339.000	 0.000	553216.000	 0.000	 0.000
22365.300	541283.000	 0.000	553268.000	 0.000	 0.000
22367.500	541315.000	 0.000	553458.000	 0.000	 0.000
22369.700	540395.000	 0.000	552670.000	 0.000	 0.000
22371.800	540222.000	 0.000	552621.000	 0.000	 0.000
22374.000	539851.000	 0.000	552435.000	 0.000	 0.000
22376.100	538807.000	 0.000	551505.000	 0.000	 0.000
22378.500	539089.000	 0.000	551931.000	 0.000	 0.000
22380.700	538553.000	 0.000	551507.000	 0.000	 0.000
22382.800	537293.000	 0.000	550282.000	 0.000	 0.000
22385.000	536745.000	 0.000	549880.000	 0.000	 0.000
22387.300	536600.000	 0.000	549862.000	 0.000	 0.000
22389.700	534989.000	 0.000	548352.000	 0.000	 0.000
22391.900	535789.000	 0.000	549340.000	 0.000	 0.000
22394.200	535230.000	 0.000	548874.000	 0.000	 0.000
22396.400	533889.000	 0.000	547626.000	 0.000	 0.000
22398.600	533840.000	 0.000	547668.000	 0.000	 0.000
22401.000	532334.000	 0.000	546231.000	 0.000	 0.000
22403.800	533553.000	 0.000	547640.000	 0.000	 0.000
22405.600	533091.000	 0.000	547282.000	 0.000	 0.000
22407.900	531277.000	 0.000	545484.000	 0.000	 0.000
22410.200	531139.000	 0.000	545426.000	 0.000	 0.000
22412.600	529214.000	 0.000	543531.000	 0.000	 0.000
22415.100	529135.000	 0.000	543623.000	 0.000	 0.000
22417.400	527351.000	 0.000	541823.000	 0.000	 0.000
22419.700	525777.000	 0.000	540443.000	 0.000	 0.000
22422.000	522173.000	 0.000	537039.000	 0.000	 0.000
22424.400	515361.000	 0.000	530533.000	 0.000	 0.000
22427.000	507137.000	 0.000	522253.000	 0.000	 0.000
22429.500	502607.000	 0.000	517528.000	 0.000	 0.000
22431.700	499668.000	 0.000	514054.000	 0.000	 0.000
22434.100	503759.000	 0.000	517757.000	 0.000	 0.000
22436.500	513390.000	 0.000	527467.000	 0.000	 0.000
22439.100	522001.000	 0.000	536951.000	 0.000	 0.000
22441.600	526198.000	 0.000	541846.000	 0.000	 0.000
22444.000	525215.000	 0.000	541084.000	 0.000	 0.000
22446.400	522145.000	 0.000	538133.000	 0.000	 0.000
22448.700	520483.000	 0.000	536774.000	 0.000	 0.000
22451.500	515654.000	 0.000	532137.000	 0.000	 0.000
22454.100	510613.000	 0.000	527085.000	 0.000	 0.000
22456.500	508480.000	 0.000	524886.000	 0.000	 0.000
22458.900	513577.000	 0.000	530145.000	 0.000	 0.000
22461.500	518085.000	 0.000	534736.000	 0.000	 0.000
22464.100	521209.000	 0.000	537971.000	 0.000	 0.000
22466.800	519031.000	 0.000	535754.000	 0.000	 0.000
22469.200	511599.000	 0.000	528067.000	 0.000	 0.000
22471.600	504142.000	 0.000	520756.000	 0.000	 0.000
22474.300	498953.000	 0.000	516001.000	 0.000	 0.000
22477.100	499026.000	 0.000	516354.000	 0.000	 0.000
22479.600	507921.000	 0.000	525883.000	 0.000	 0.000
22482.100	517836.000	 0.000	536096.000	 0.000	 0.000
22484.700	526817.000	 0.000	545192.000	 0.000	 0.000
22487.400	526626.000	 0.000	545076.000	 0.000	 0.000
22490.000	525095.000	 0.000	543677.000	 0.000	 0.000
22492.700	524365.000	 0.000	543054.000	 0.000	 0.000
22495.300	522887.000	 0.000	541644.000	 0.000	 0.000
22497.900	522454.000	 0.000	541320.000	 0.000	 0.000
22500.700	521958.000	 0.000	540925.000	 0.000	 0.000
22503.500	520660.000	 0.000	539750.000	 0.000	 0.000
22506.000	520743.000	 0.000	539953.000	 0.000	 0.000
22508.700	520252.000	 0.000	539633.000	 0.000	 0.000
22511.300	519552.000	 0.000	539047.000	 0.000	 0.000
22514.300	519892.000	 0.000	539595.000	 0.000	 0.000
22516.900	518608.000	 0.000	538390.000	 0.000	 0.000
22519.500	517235.000	 0.000	537088.000	 0.000	 0.000
22522.300	516772.000	 0.000	536773.000	 0.000	 0.000
22525.200	516582.000	 0.000	536672.000	 0.000	 0.000
22528.000	516280.000	 0.000	536519.000	 0.000	 0.000
22530.700	514110.000	 0.000	534418.000	 0.000	 0.000
22533.300	515137.000	 0.000	535659.000	 0.000	 0.000
22536.200	513890.000	 0.000	534435.000	 0.000	 0.000
22539.100	512705.000	 0.000	533366.000	 0.000	 0.000
22541.900	512468.000	 0.000	533367.000	 0.000	 0.000
22544.600	512411.000	 0.000	533409.000	 0.000	 0.000
22547.400	511234.000	 0.000	532375.000	 0.000	 0.000
22550.500	511431.000	 0.000	532757.000	 0.000	 0.000
22553.300	510254.000	 0.000	531688.000	 0.000	 0.000
22556.200	510007.000	 0.000	531624.000	 0.000	 0.000
22558.700	509646.000	 0.000	531424.000	 0.000	 0.000
22561.800	509512.000	 0.000	531447.000	 0.000	 0.000
22564.800	507837.000	 0.000	529941.000	 0.000	 0.000
22567.600	507935.000	 0.000	530187.000	 0.000	 0.000
22570.400	507493.000	 0.000	529905.000	 0.000	 0.000
22573.300	507446.000	 0.000	530046.000	 0.000	 0.000
22576.500	506689.000	 0.000	529425.000	 0.000	 0.000
22579.300	506601.000	 0.000	529527.000	 0.000	 0.000
22582.100	505406.000	 0.000	528440.000	 0.000	 0.000
22585.100	504338.000	 0.000	527492.000	 0.000	 0.000
22588.200	504460.000	 0.000	527794.000	 0.000	 0.000
22591.100	503786.000	 0.000	527213.000	 0.000	 0.000
22594.100	503732.000	 0.000	527297.000	 0.000	 0.000
22597.000	502823.000	 0.000	526499.000	 0.000	 0.000
22600.100	502200.000	 0.000	525972.000	 0.000	 0.000
22603.300	502401.000	 0.000	526309.000	 0.000	 0.000
22606.000	501071.000	 0.000	525100.000	 0.000	 0.000
22609.100	500891.000	 0.000	525025.000	 0.000	 0.000
22612.200	500543.000	 0.000	524824.000	 0.000	 0.000
22615.300	500746.000	 0.000	525168.000	 0.000	 0.000
22618.200	501486.000	 0.000	526101.000	 0.000	 0.000
22621.200	501571.000	 0.000	526429.000	 0.000	 0.000
22624.500	500870.000	 0.000	525848.000	 0.000	 0.000
22627.700	501335.000	 0.000	526477.000	 0.000	 0.000
22630.600	500916.000	 0.000	526198.000	 0.000	 0.000
22633.600	500509.000	 0.000	525907.000	 0.000	 0.000
22636.800	499878.000	 0.000	525439.000	 0.000	 0.000
22640.000	498882.000	 0.000	524542.000	 0.000	 0.000
22643.000	498239.000	 0.000	524076.000	 0.000	 0.000
22646.100	498499.000	 0.000	524528.000	 0.000	 0.000
22649.400	498150.000	 0.000	524408.000	 0.000	 0.000
22652.800	497111.000	 0.000	523450.000	 0.000	 0.000
22655.700	497508.000	 0.000	524033.000	 0.000	 0.000
22658.700	496606.000	 0.000	523269.000	 0.000	 0.000
22662.100	496533.000	 0.000	523389.000	 0.000	 0.000
22665.300	496098.000	 0.000	523094.000	 0.000	 0.000
