# Supplementary material for: The synergistic effect of Hf-O-Ru bonds and oxygen vacancies in Ru/HfO2 for enhanced hydrogen evolution
Source: Nat Commun. 2022 Mar 11;13:1270. doi: 10.1038/s41467-022-28947-9 (PMC8917135; doi:10.1038/s41467-022-28947-9)
Supplement: Supplementary file 3 — Source Data [file 41467_2022_28947_MOESM3_ESM.zip › source data-1/Figure 3h,i+Figure 4/-0.25V.002]

Data were taken at HFXAFS in Pohang Light Source(PLS-II) by : bl10c	Number of Points : 330	Scanning Mode : Step Scan (Transmission)	Date and Time : 2021-10-22 10:23:30 ~ 11:04:49	Energy Origin(Eo) : 22117.000 (eV)	Mono Offset(deg) : 0.001472	Scanning Time : 41.3044 (min)	Crystal Type : Si(111)@77K	Sample Position : -12.07 (deg)	DCM Y offset : 12.550 (mm)	pitch(pzt) : -3.488 (um)	roll : 0.275 (mm)	
Slit size (normal) : 1.000 x 5.000 (V[mm] x H[mm]) (V & H centers: -0.100, 0.000)	SR E-beam energy : 3.0 (GeV)	SR current (start) : 250.556 (mA)	SR Injection mode : Top-up
Description : 
SRB := -100.0 (eV)	-50.0 (eV)	-10.0 (eV)	40.0 (eV)	549.32 (eV)	16.0 (k)	20.0 (k)	
1st Energy step & Integration time : 5.0 (eV) & 2.0 (sec)
2nd Energy step & Integration time : 2.0 (eV) & 2.0 (sec)
3rd Energy step & Integration time : 1.0 (eV) & 2.0 (sec)
4th Energy step & Integration time : 0.035 (k) & 2.0 (sec)
#
#
GAINS(Dark I) : 7(DI0 = 0)	 7(DIt = 0)	7(DIf = 0)	 7(DIr = 0)	 3(DIm= 0)
Energy(eV)	Ch1 (I0)	Ch2 (IT)	Ch3 (IF)	Ch4 (IR)	Ch5 (IM)
22012.300	589657.000	 0.000	565072.000	 0.000	 0.000
22018.100	588088.000	 0.000	563942.000	 0.000	 0.000
22023.700	587325.000	 0.000	563560.000	 0.000	 0.000
22029.100	586562.000	 0.000	563156.000	 0.000	 0.000
22036.800	587857.000	 0.000	564893.000	 0.000	 0.000
22042.200	584782.000	 0.000	562248.000	 0.000	 0.000
22046.700	585527.000	 0.000	563277.000	 0.000	 0.000
22051.100	584896.000	 0.000	562967.000	 0.000	 0.000
22056.800	586373.000	 0.000	564727.000	 0.000	 0.000
22062.000	584319.000	 0.000	563096.000	 0.000	 0.000
22067.200	582859.000	 0.000	562022.000	 0.000	 0.000
22067.200	588623.000	 0.000	567593.000	 0.000	 0.000
22071.100	587798.000	 0.000	567021.000	 0.000	 0.000
22072.300	588549.000	 0.000	567825.000	 0.000	 0.000
22074.500	587155.000	 0.000	566583.000	 0.000	 0.000
22075.900	588173.000	 0.000	567661.000	 0.000	 0.000
22079.100	586526.000	 0.000	566300.000	 0.000	 0.000
22080.000	587152.000	 0.000	566963.000	 0.000	 0.000
22082.100	585637.000	 0.000	565660.000	 0.000	 0.000
22084.800	586513.000	 0.000	566703.000	 0.000	 0.000
22087.200	585379.000	 0.000	565835.000	 0.000	 0.000
22088.800	583906.000	 0.000	564523.000	 0.000	 0.000
22091.200	583421.000	 0.000	564234.000	 0.000	 0.000
22092.900	584208.000	 0.000	565145.000	 0.000	 0.000
22095.000	582965.000	 0.000	564125.000	 0.000	 0.000
22096.900	582745.000	 0.000	564073.000	 0.000	 0.000
22099.100	582413.000	 0.000	563978.000	 0.000	 0.000
22101.100	580491.000	 0.000	562378.000	 0.000	 0.000
22103.000	581383.000	 0.000	563518.000	 0.000	 0.000
22104.500	582556.000	 0.000	564968.000	 0.000	 0.000
22106.800	580971.000	 0.000	563958.000	 0.000	 0.000
22108.300	581177.000	 0.000	564491.000	 0.000	 0.000
22108.300	580981.000	 0.000	564281.000	 0.000	 0.000
22110.100	580734.000	 0.000	564721.000	 0.000	 0.000
22111.200	580023.000	 0.000	564464.000	 0.000	 0.000
22112.000	581370.000	 0.000	566263.000	 0.000	 0.000
22113.000	580397.000	 0.000	565800.000	 0.000	 0.000
22114.000	580586.000	 0.000	566610.000	 0.000	 0.000
22115.100	583294.000	 0.000	569988.000	 0.000	 0.000
22116.000	585672.000	 0.000	573028.000	 0.000	 0.000
22117.000	585260.000	 0.000	573403.000	 0.000	 0.000
22117.900	585146.000	 0.000	574058.000	 0.000	 0.000
22119.100	584540.000	 0.000	574531.000	 0.000	 0.000
22119.800	584349.000	 0.000	574964.000	 0.000	 0.000
22120.400	584720.000	 0.000	575871.000	 0.000	 0.000
22122.100	584122.000	 0.000	576910.000	 0.000	 0.000
22122.300	584505.000	 0.000	577478.000	 0.000	 0.000
22124.100	583056.000	 0.000	577739.000	 0.000	 0.000
22124.200	583463.000	 0.000	578249.000	 0.000	 0.000
22126.100	582451.000	 0.000	579021.000	 0.000	 0.000
22127.100	581242.000	 0.000	578816.000	 0.000	 0.000
22128.000	582179.000	 0.000	580549.000	 0.000	 0.000
22129.100	581652.000	 0.000	580914.000	 0.000	 0.000
22130.000	580991.000	 0.000	581003.000	 0.000	 0.000
22131.000	580166.000	 0.000	580743.000	 0.000	 0.000
22132.000	580537.000	 0.000	581609.000	 0.000	 0.000
22133.000	579222.000	 0.000	580595.000	 0.000	 0.000
22134.000	579855.000	 0.000	581557.000	 0.000	 0.000
22135.100	579355.000	 0.000	581192.000	 0.000	 0.000
22135.900	580167.000	 0.000	582050.000	 0.000	 0.000
22137.100	577869.000	 0.000	579805.000	 0.000	 0.000
22137.900	577763.000	 0.000	579655.000	 0.000	 0.000
22139.000	576143.000	 0.000	577967.000	 0.000	 0.000
22140.100	577197.000	 0.000	579055.000	 0.000	 0.000
22141.000	577062.000	 0.000	578911.000	 0.000	 0.000
22141.900	577777.000	 0.000	579603.000	 0.000	 0.000
22143.100	575835.000	 0.000	577654.000	 0.000	 0.000
22143.800	578778.000	 0.000	580633.000	 0.000	 0.000
22144.500	581699.000	 0.000	583610.000	 0.000	 0.000
22145.700	579795.000	 0.000	581733.000	 0.000	 0.000
22146.400	580163.000	 0.000	582230.000	 0.000	 0.000
22148.200	578953.000	 0.000	581168.000	 0.000	 0.000
22148.200	578770.000	 0.000	580980.000	 0.000	 0.000
22149.800	578018.000	 0.000	580376.000	 0.000	 0.000
22151.000	577925.000	 0.000	580377.000	 0.000	 0.000
22152.000	576744.000	 0.000	579302.000	 0.000	 0.000
22152.900	577863.000	 0.000	580545.000	 0.000	 0.000
22153.900	578065.000	 0.000	580870.000	 0.000	 0.000
22155.200	576923.000	 0.000	579820.000	 0.000	 0.000
22155.500	577492.000	 0.000	580363.000	 0.000	 0.000
22157.900	575297.000	 0.000	578243.000	 0.000	 0.000
22157.900	574119.000	 0.000	577077.000	 0.000	 0.000
22159.100	575084.000	 0.000	578000.000	 0.000	 0.000
22160.200	574718.000	 0.000	577599.000	 0.000	 0.000
22160.900	574093.000	 0.000	576905.000	 0.000	 0.000
22162.400	575238.000	 0.000	577920.000	 0.000	 0.000
22163.500	575514.000	 0.000	578170.000	 0.000	 0.000
22163.800	575151.000	 0.000	577786.000	 0.000	 0.000
22165.200	573438.000	 0.000	575908.000	 0.000	 0.000
22165.800	573465.000	 0.000	575952.000	 0.000	 0.000
22167.000	573652.000	 0.000	576000.000	 0.000	 0.000
22168.100	574361.000	 0.000	576756.000	 0.000	 0.000
22169.100	577477.000	 0.000	579908.000	 0.000	 0.000
22170.100	577788.000	 0.000	580205.000	 0.000	 0.000
22171.200	575375.000	 0.000	577767.000	 0.000	 0.000
22171.700	577287.000	 0.000	579730.000	 0.000	 0.000
22172.600	575118.000	 0.000	577610.000	 0.000	 0.000
22173.800	574897.000	 0.000	577431.000	 0.000	 0.000
22174.700	575738.000	 0.000	578337.000	 0.000	 0.000
22175.700	575771.000	 0.000	578463.000	 0.000	 0.000
22176.800	575509.000	 0.000	578350.000	 0.000	 0.000
22178.300	574015.000	 0.000	577031.000	 0.000	 0.000
22179.500	574092.000	 0.000	577278.000	 0.000	 0.000
22180.200	573791.000	 0.000	577072.000	 0.000	 0.000
22181.100	573266.000	 0.000	576604.000	 0.000	 0.000
22182.300	573231.000	 0.000	576744.000	 0.000	 0.000
22183.100	572337.000	 0.000	575893.000	 0.000	 0.000
22185.200	571986.000	 0.000	575768.000	 0.000	 0.000
22185.200	572058.000	 0.000	575902.000	 0.000	 0.000
22187.200	570556.000	 0.000	574665.000	 0.000	 0.000
22188.400	571130.000	 0.000	575460.000	 0.000	 0.000
22189.000	571700.000	 0.000	576090.000	 0.000	 0.000
22190.700	571079.000	 0.000	575727.000	 0.000	 0.000
22191.200	569395.000	 0.000	574154.000	 0.000	 0.000
22192.500	569100.000	 0.000	574081.000	 0.000	 0.000
22193.500	575998.000	 0.000	581122.000	 0.000	 0.000
22195.100	575218.000	 0.000	580569.000	 0.000	 0.000
22196.700	576132.000	 0.000	581632.000	 0.000	 0.000
22198.000	575117.000	 0.000	580747.000	 0.000	 0.000
22198.800	574748.000	 0.000	580404.000	 0.000	 0.000
22200.400	573446.000	 0.000	579265.000	 0.000	 0.000
22201.500	573111.000	 0.000	578922.000	 0.000	 0.000
22202.900	572441.000	 0.000	578366.000	 0.000	 0.000
22204.100	573331.000	 0.000	579230.000	 0.000	 0.000
22205.400	571134.000	 0.000	577026.000	 0.000	 0.000
22206.700	571170.000	 0.000	577117.000	 0.000	 0.000
22208.000	571222.000	 0.000	577139.000	 0.000	 0.000
22209.500	569998.000	 0.000	575934.000	 0.000	 0.000
22210.100	571315.000	 0.000	577265.000	 0.000	 0.000
22212.100	570578.000	 0.000	576562.000	 0.000	 0.000
22212.700	570461.000	 0.000	576365.000	 0.000	 0.000
22214.500	570779.000	 0.000	576730.000	 0.000	 0.000
22216.000	569221.000	 0.000	575215.000	 0.000	 0.000
22217.200	569178.000	 0.000	575178.000	 0.000	 0.000
22218.800	568605.000	 0.000	574697.000	 0.000	 0.000
22220.000	569405.000	 0.000	575521.000	 0.000	 0.000
22221.600	569103.000	 0.000	575233.000	 0.000	 0.000
22222.600	566651.000	 0.000	572811.000	 0.000	 0.000
22223.500	566724.000	 0.000	572949.000	 0.000	 0.000
22225.600	567491.000	 0.000	573781.000	 0.000	 0.000
22227.200	566802.000	 0.000	573176.000	 0.000	 0.000
22228.600	571030.000	 0.000	577558.000	 0.000	 0.000
22230.000	569220.000	 0.000	575798.000	 0.000	 0.000
22231.600	569563.000	 0.000	576244.000	 0.000	 0.000
22233.100	568635.000	 0.000	575354.000	 0.000	 0.000
22234.400	569090.000	 0.000	575899.000	 0.000	 0.000
22236.100	567572.000	 0.000	574522.000	 0.000	 0.000
22237.200	567400.000	 0.000	574470.000	 0.000	 0.000
22238.200	568165.000	 0.000	575277.000	 0.000	 0.000
22240.400	568635.000	 0.000	575968.000	 0.000	 0.000
22241.500	567655.000	 0.000	575072.000	 0.000	 0.000
22242.600	567760.000	 0.000	575273.000	 0.000	 0.000
22245.200	566037.000	 0.000	573697.000	 0.000	 0.000
22245.400	566150.000	 0.000	573862.000	 0.000	 0.000
22248.200	564904.000	 0.000	572760.000	 0.000	 0.000
22248.500	565233.000	 0.000	573104.000	 0.000	 0.000
22251.200	564562.000	 0.000	572592.000	 0.000	 0.000
22252.100	563656.000	 0.000	571753.000	 0.000	 0.000
22254.600	563521.000	 0.000	571723.000	 0.000	 0.000
22256.100	565057.000	 0.000	573285.000	 0.000	 0.000
22258.000	563989.000	 0.000	572328.000	 0.000	 0.000
22258.800	562832.000	 0.000	571160.000	 0.000	 0.000
22260.300	560719.000	 0.000	568963.000	 0.000	 0.000
22262.500	563126.000	 0.000	571582.000	 0.000	 0.000
22264.400	562532.000	 0.000	571015.000	 0.000	 0.000
22265.900	561707.000	 0.000	570284.000	 0.000	 0.000
22267.500	562661.000	 0.000	571297.000	 0.000	 0.000
22269.600	564896.000	 0.000	573704.000	 0.000	 0.000
22271.000	564891.000	 0.000	573758.000	 0.000	 0.000
22272.800	564194.000	 0.000	573205.000	 0.000	 0.000
22274.200	564984.000	 0.000	574052.000	 0.000	 0.000
22276.200	563509.000	 0.000	572727.000	 0.000	 0.000
22277.500	562837.000	 0.000	572095.000	 0.000	 0.000
22279.900	562113.000	 0.000	571584.000	 0.000	 0.000
22280.400	562761.000	 0.000	572224.000	 0.000	 0.000
22282.600	561547.000	 0.000	571238.000	 0.000	 0.000
22285.000	561896.000	 0.000	571743.000	 0.000	 0.000
22286.700	562064.000	 0.000	572101.000	 0.000	 0.000
22288.400	560318.000	 0.000	570407.000	 0.000	 0.000
22290.200	560332.000	 0.000	570603.000	 0.000	 0.000
22292.100	560400.000	 0.000	570769.000	 0.000	 0.000
22293.900	558799.000	 0.000	569313.000	 0.000	 0.000
22295.500	560236.000	 0.000	570832.000	 0.000	 0.000
22297.600	558823.000	 0.000	569559.000	 0.000	 0.000
22299.000	559553.000	 0.000	570436.000	 0.000	 0.000
22301.000	559744.000	 0.000	570733.000	 0.000	 0.000
22303.200	556597.000	 0.000	567636.000	 0.000	 0.000
22304.600	558606.000	 0.000	569724.000	 0.000	 0.000
22305.800	556849.000	 0.000	568000.000	 0.000	 0.000
22308.600	557890.000	 0.000	569257.000	 0.000	 0.000
22310.600	556726.000	 0.000	568136.000	 0.000	 0.000
22312.400	555981.000	 0.000	567453.000	 0.000	 0.000
22314.300	555684.000	 0.000	567284.000	 0.000	 0.000
22316.300	557158.000	 0.000	568882.000	 0.000	 0.000
22318.400	559371.000	 0.000	571214.000	 0.000	 0.000
22320.400	558468.000	 0.000	570341.000	 0.000	 0.000
22321.900	559024.000	 0.000	570939.000	 0.000	 0.000
22323.300	557066.000	 0.000	568897.000	 0.000	 0.000
22325.500	556572.000	 0.000	568532.000	 0.000	 0.000
22328.100	556106.000	 0.000	568093.000	 0.000	 0.000
22329.900	555223.000	 0.000	567322.000	 0.000	 0.000
22331.100	556094.000	 0.000	568255.000	 0.000	 0.000
22333.900	556198.000	 0.000	568464.000	 0.000	 0.000
22336.200	554635.000	 0.000	567039.000	 0.000	 0.000
22337.800	554431.000	 0.000	566864.000	 0.000	 0.000
22339.400	554508.000	 0.000	567086.000	 0.000	 0.000
22341.500	553881.000	 0.000	566570.000	 0.000	 0.000
22343.200	554013.000	 0.000	566716.000	 0.000	 0.000
22345.800	553841.000	 0.000	566742.000	 0.000	 0.000
22348.400	553460.000	 0.000	566544.000	 0.000	 0.000
22350.500	552424.000	 0.000	565619.000	 0.000	 0.000
22352.700	550959.000	 0.000	564249.000	 0.000	 0.000
22354.800	551534.000	 0.000	565030.000	 0.000	 0.000
22356.800	549766.000	 0.000	563349.000	 0.000	 0.000
22358.900	551224.000	 0.000	564995.000	 0.000	 0.000
22361.100	550428.000	 0.000	564351.000	 0.000	 0.000
22363.000	550772.000	 0.000	564815.000	 0.000	 0.000
22365.500	550377.000	 0.000	564641.000	 0.000	 0.000
22367.400	555560.000	 0.000	570122.000	 0.000	 0.000
22369.100	553755.000	 0.000	568294.000	 0.000	 0.000
22370.700	554314.000	 0.000	569001.000	 0.000	 0.000
22374.000	554923.000	 0.000	569873.000	 0.000	 0.000
22376.300	554172.000	 0.000	569281.000	 0.000	 0.000
22378.500	551885.000	 0.000	567071.000	 0.000	 0.000
22380.600	551814.000	 0.000	567189.000	 0.000	 0.000
22382.800	552329.000	 0.000	567785.000	 0.000	 0.000
22384.500	551809.000	 0.000	567362.000	 0.000	 0.000
22387.200	552764.000	 0.000	568507.000	 0.000	 0.000
22389.700	552194.000	 0.000	568059.000	 0.000	 0.000
22392.200	551558.000	 0.000	567559.000	 0.000	 0.000
22393.700	550210.000	 0.000	566236.000	 0.000	 0.000
22396.200	548983.000	 0.000	565110.000	 0.000	 0.000
22398.900	548902.000	 0.000	565196.000	 0.000	 0.000
22400.700	548225.000	 0.000	564609.000	 0.000	 0.000
22402.700	548029.000	 0.000	564483.000	 0.000	 0.000
22404.900	547753.000	 0.000	564345.000	 0.000	 0.000
22406.700	546474.000	 0.000	563044.000	 0.000	 0.000
22409.800	546097.000	 0.000	562844.000	 0.000	 0.000
22412.600	546522.000	 0.000	563403.000	 0.000	 0.000
22415.000	544868.000	 0.000	561776.000	 0.000	 0.000
22417.500	544603.000	 0.000	561664.000	 0.000	 0.000
22419.700	543915.000	 0.000	561094.000	 0.000	 0.000
22421.600	542229.000	 0.000	559516.000	 0.000	 0.000
22423.100	542468.000	 0.000	559915.000	 0.000	 0.000
22427.000	533108.000	 0.000	551015.000	 0.000	 0.000
22427.900	531829.000	 0.000	549817.000	 0.000	 0.000
22431.000	521163.000	 0.000	538744.000	 0.000	 0.000
22433.200	519003.000	 0.000	536001.000	 0.000	 0.000
22435.600	524884.000	 0.000	541406.000	 0.000	 0.000
22439.200	540114.000	 0.000	557595.000	 0.000	 0.000
22440.500	543792.000	 0.000	561839.000	 0.000	 0.000
22443.700	546049.000	 0.000	564634.000	 0.000	 0.000
22446.300	544212.000	 0.000	562972.000	 0.000	 0.000
22448.400	539228.000	 0.000	558062.000	 0.000	 0.000
22450.000	536550.000	 0.000	555459.000	 0.000	 0.000
22454.000	525974.000	 0.000	545093.000	 0.000	 0.000
22455.100	524291.000	 0.000	543357.000	 0.000	 0.000
22457.800	523087.000	 0.000	542134.000	 0.000	 0.000
22460.200	530633.000	 0.000	549926.000	 0.000	 0.000
22464.200	537915.000	 0.000	557453.000	 0.000	 0.000
22466.800	537878.000	 0.000	557562.000	 0.000	 0.000
22469.200	533558.000	 0.000	553085.000	 0.000	 0.000
22471.600	525836.000	 0.000	545149.000	 0.000	 0.000
22473.700	519361.000	 0.000	538817.000	 0.000	 0.000
22475.600	514593.000	 0.000	534196.000	 0.000	 0.000
22479.200	518482.000	 0.000	538943.000	 0.000	 0.000
22481.600	528215.000	 0.000	549203.000	 0.000	 0.000
22483.900	539325.000	 0.000	560531.000	 0.000	 0.000
22485.900	543954.000	 0.000	565244.000	 0.000	 0.000
22489.600	544128.000	 0.000	565614.000	 0.000	 0.000
22492.200	543229.000	 0.000	564757.000	 0.000	 0.000
22494.700	541804.000	 0.000	563438.000	 0.000	 0.000
22496.500	541869.000	 0.000	563581.000	 0.000	 0.000
22500.300	540684.000	 0.000	562650.000	 0.000	 0.000
22502.800	539990.000	 0.000	562044.000	 0.000	 0.000
22505.000	540508.000	 0.000	562701.000	 0.000	 0.000
22507.500	537311.000	 0.000	559399.000	 0.000	 0.000
22510.400	538895.000	 0.000	561322.000	 0.000	 0.000
22514.300	538876.000	 0.000	561500.000	 0.000	 0.000
22516.900	537822.000	 0.000	560536.000	 0.000	 0.000
22518.800	537165.000	 0.000	559996.000	 0.000	 0.000
22521.200	536337.000	 0.000	559229.000	 0.000	 0.000
22524.000	536341.000	 0.000	559402.000	 0.000	 0.000
22526.500	536073.000	 0.000	559215.000	 0.000	 0.000
22530.700	534255.000	 0.000	557569.000	 0.000	 0.000
22533.500	534726.000	 0.000	558272.000	 0.000	 0.000
22535.000	534503.000	 0.000	558090.000	 0.000	 0.000
22538.900	533720.000	 0.000	557574.000	 0.000	 0.000
22542.100	533069.000	 0.000	557045.000	 0.000	 0.000
22544.100	532906.000	 0.000	557002.000	 0.000	 0.000
22546.100	533224.000	 0.000	557456.000	 0.000	 0.000
22549.800	537317.000	 0.000	562073.000	 0.000	 0.000
22552.800	536696.000	 0.000	561526.000	 0.000	 0.000
22556.300	535273.000	 0.000	560220.000	 0.000	 0.000
22558.900	536223.000	 0.000	561468.000	 0.000	 0.000
22561.300	535524.000	 0.000	560869.000	 0.000	 0.000
22563.100	534882.000	 0.000	560262.000	 0.000	 0.000
22567.400	533527.000	 0.000	559143.000	 0.000	 0.000
22570.500	533760.000	 0.000	559674.000	 0.000	 0.000
22573.000	532274.000	 0.000	558209.000	 0.000	 0.000
22576.600	532555.000	 0.000	558815.000	 0.000	 0.000
22578.600	532313.000	 0.000	558661.000	 0.000	 0.000
22582.100	531208.000	 0.000	557774.000	 0.000	 0.000
22584.900	531010.000	 0.000	557703.000	 0.000	 0.000
22588.200	529994.000	 0.000	556852.000	 0.000	 0.000
22591.200	528786.000	 0.000	555782.000	 0.000	 0.000
22593.900	529139.000	 0.000	556291.000	 0.000	 0.000
22597.100	529243.000	 0.000	556574.000	 0.000	 0.000
22600.100	528462.000	 0.000	555924.000	 0.000	 0.000
22603.300	526785.000	 0.000	554342.000	 0.000	 0.000
22606.000	526922.000	 0.000	554607.000	 0.000	 0.000
22609.100	527457.000	 0.000	555311.000	 0.000	 0.000
22612.400	526896.000	 0.000	554949.000	 0.000	 0.000
22615.100	525720.000	 0.000	553797.000	 0.000	 0.000
22617.600	525202.000	 0.000	553438.000	 0.000	 0.000
22621.100	525137.000	 0.000	553547.000	 0.000	 0.000
22624.600	525086.000	 0.000	553790.000	 0.000	 0.000
22627.600	528378.000	 0.000	557390.000	 0.000	 0.000
22630.400	528392.000	 0.000	557499.000	 0.000	 0.000
22633.700	526925.000	 0.000	556129.000	 0.000	 0.000
22636.600	526622.000	 0.000	556045.000	 0.000	 0.000
22639.900	526829.000	 0.000	556459.000	 0.000	 0.000
22642.900	526708.000	 0.000	556444.000	 0.000	 0.000
22646.200	525441.000	 0.000	555392.000	 0.000	 0.000
22648.700	525218.000	 0.000	555300.000	 0.000	 0.000
22650.900	525832.000	 0.000	556056.000	 0.000	 0.000
22654.300	524206.000	 0.000	554582.000	 0.000	 0.000
22658.900	522949.000	 0.000	553554.000	 0.000	 0.000
22660.800	521996.000	 0.000	552630.000	 0.000	 0.000
22664.100	522215.000	 0.000	553147.000	 0.000	 0.000
