# Supplementary material for: The synergistic effect of Hf-O-Ru bonds and oxygen vacancies in Ru/HfO2 for enhanced hydrogen evolution
Source: Nat Commun. 2022 Mar 11;13:1270. doi: 10.1038/s41467-022-28947-9 (PMC8917135; doi:10.1038/s41467-022-28947-9)
Supplement: Supplementary file 3 — Source Data [file 41467_2022_28947_MOESM3_ESM.zip › source data-1/Figure 3h,i+Figure 4/-0.4V.005]

Data were taken at HFXAFS in Pohang Light Source(PLS-II) by : bl10c	Number of Points : 330	Scanning Mode : Step Scan (Transmission)	Date and Time : 2021-10-22 12:27:24 ~ 13:08:22	Energy Origin(Eo) : 22117.000 (eV)	Mono Offset(deg) : 0.001472	Scanning Time : 40.9674 (min)	Crystal Type : Si(111)@77K	Sample Position : -12.07 (deg)	DCM Y offset : 12.550 (mm)	pitch(pzt) : -3.488 (um)	roll : 0.275 (mm)	
Slit size (normal) : 1.000 x 5.000 (V[mm] x H[mm]) (V & H centers: -0.100, 0.000)	SR E-beam energy : 3.0 (GeV)	SR current (start) : 250.556 (mA)	SR Injection mode : Top-up
Description : 
SRB := -100.0 (eV)	-50.0 (eV)	-10.0 (eV)	40.0 (eV)	549.32 (eV)	16.0 (k)	20.0 (k)	
1st Energy step & Integration time : 5.0 (eV) & 2.0 (sec)
2nd Energy step & Integration time : 2.0 (eV) & 2.0 (sec)
3rd Energy step & Integration time : 1.0 (eV) & 2.0 (sec)
4th Energy step & Integration time : 0.035 (k) & 2.0 (sec)
#
#
GAINS(Dark I) : 7(DI0 = 0)	 7(DIt = 0)	7(DIf = 0)	 7(DIr = 0)	 3(DIm= 0)
Energy(eV)	Ch1 (I0)	Ch2 (IT)	Ch3 (IF)	Ch4 (IR)	Ch5 (IM)
22006.200	376392.000	 0.000	362163.000	 0.000	 0.000
22015.900	376964.000	 0.000	363139.000	 0.000	 0.000
22022.200	375502.000	 0.000	361959.000	 0.000	 0.000
22027.900	375037.000	 0.000	361717.000	 0.000	 0.000
22037.100	376961.000	 0.000	364030.000	 0.000	 0.000
22040.500	376522.000	 0.000	363838.000	 0.000	 0.000
22045.500	376728.000	 0.000	364202.000	 0.000	 0.000
22052.100	376608.000	 0.000	364456.000	 0.000	 0.000
22056.800	378361.000	 0.000	366339.000	 0.000	 0.000
22062.100	375601.000	 0.000	363882.000	 0.000	 0.000
22066.900	378516.000	 0.000	366983.000	 0.000	 0.000
22069.200	376301.000	 0.000	364909.000	 0.000	 0.000
22070.500	377812.000	 0.000	366422.000	 0.000	 0.000
22073.100	376736.000	 0.000	365488.000	 0.000	 0.000
22074.400	378419.000	 0.000	367258.000	 0.000	 0.000
22077.200	378970.000	 0.000	367802.000	 0.000	 0.000
22079.100	381270.000	 0.000	370194.000	 0.000	 0.000
22080.100	382119.000	 0.000	371065.000	 0.000	 0.000
22082.800	380453.000	 0.000	369539.000	 0.000	 0.000
22084.800	380441.000	 0.000	369673.000	 0.000	 0.000
22087.000	379131.000	 0.000	368547.000	 0.000	 0.000
22089.100	379163.000	 0.000	368676.000	 0.000	 0.000
22090.900	380353.000	 0.000	369957.000	 0.000	 0.000
22093.100	378441.000	 0.000	368207.000	 0.000	 0.000
22095.000	379872.000	 0.000	369730.000	 0.000	 0.000
22097.000	377009.000	 0.000	366969.000	 0.000	 0.000
22099.100	377399.000	 0.000	367524.000	 0.000	 0.000
22101.100	377443.000	 0.000	367687.000	 0.000	 0.000
22103.000	378184.000	 0.000	368609.000	 0.000	 0.000
22104.900	379774.000	 0.000	370457.000	 0.000	 0.000
22107.000	378972.000	 0.000	369957.000	 0.000	 0.000
22107.000	378874.000	 0.000	369806.000	 0.000	 0.000
22108.900	377987.000	 0.000	369358.000	 0.000	 0.000
22109.500	377057.000	 0.000	368590.000	 0.000	 0.000
22111.000	376959.000	 0.000	368934.000	 0.000	 0.000
22112.000	376828.000	 0.000	369142.000	 0.000	 0.000
22113.100	376333.000	 0.000	369061.000	 0.000	 0.000
22114.000	376118.000	 0.000	369197.000	 0.000	 0.000
22115.000	376185.000	 0.000	369753.000	 0.000	 0.000
22115.900	375780.000	 0.000	369813.000	 0.000	 0.000
22117.000	376427.000	 0.000	371091.000	 0.000	 0.000
22118.000	376172.000	 0.000	371454.000	 0.000	 0.000
22119.100	374412.000	 0.000	370275.000	 0.000	 0.000
22119.900	374069.000	 0.000	370345.000	 0.000	 0.000
22120.500	374818.000	 0.000	371481.000	 0.000	 0.000
22122.100	373375.000	 0.000	371010.000	 0.000	 0.000
22122.300	376862.000	 0.000	374634.000	 0.000	 0.000
22124.100	376545.000	 0.000	375330.000	 0.000	 0.000
22124.300	378974.000	 0.000	377960.000	 0.000	 0.000
22126.100	376846.000	 0.000	376846.000	 0.000	 0.000
22126.300	378319.000	 0.000	378491.000	 0.000	 0.000
22128.000	376365.000	 0.000	377544.000	 0.000	 0.000
22128.300	378866.000	 0.000	380271.000	 0.000	 0.000
22130.000	377028.000	 0.000	379170.000	 0.000	 0.000
22130.400	376467.000	 0.000	378786.000	 0.000	 0.000
22131.600	375502.000	 0.000	378171.000	 0.000	 0.000
22132.400	376148.000	 0.000	379017.000	 0.000	 0.000
22133.800	372585.000	 0.000	375622.000	 0.000	 0.000
22135.000	373036.000	 0.000	376175.000	 0.000	 0.000
22136.200	372541.000	 0.000	375739.000	 0.000	 0.000
22136.800	375305.000	 0.000	378489.000	 0.000	 0.000
22138.200	373243.000	 0.000	376361.000	 0.000	 0.000
22138.300	373971.000	 0.000	377107.000	 0.000	 0.000
22140.000	372832.000	 0.000	375887.000	 0.000	 0.000
22140.300	374644.000	 0.000	377719.000	 0.000	 0.000
22142.000	372277.000	 0.000	375272.000	 0.000	 0.000
22142.300	373839.000	 0.000	376873.000	 0.000	 0.000
22144.000	373682.000	 0.000	376783.000	 0.000	 0.000
22144.500	372881.000	 0.000	375972.000	 0.000	 0.000
22145.500	372375.000	 0.000	375559.000	 0.000	 0.000
22146.600	373423.000	 0.000	376665.000	 0.000	 0.000
22147.700	373160.000	 0.000	376449.000	 0.000	 0.000
22148.400	375221.000	 0.000	378622.000	 0.000	 0.000
22150.000	374015.000	 0.000	377535.000	 0.000	 0.000
22150.500	376965.000	 0.000	380595.000	 0.000	 0.000
22152.000	374227.000	 0.000	377965.000	 0.000	 0.000
22152.500	375006.000	 0.000	378809.000	 0.000	 0.000
22153.600	374842.000	 0.000	378692.000	 0.000	 0.000
22154.900	376681.000	 0.000	380772.000	 0.000	 0.000
22156.100	375471.000	 0.000	379566.000	 0.000	 0.000
22157.000	376914.000	 0.000	381089.000	 0.000	 0.000
22158.700	377046.000	 0.000	381260.000	 0.000	 0.000
22159.900	375412.000	 0.000	379556.000	 0.000	 0.000
22159.900	376524.000	 0.000	380697.000	 0.000	 0.000
22161.400	375609.000	 0.000	379744.000	 0.000	 0.000
22162.700	374778.000	 0.000	378820.000	 0.000	 0.000
22162.600	375583.000	 0.000	379615.000	 0.000	 0.000
22164.200	372899.000	 0.000	376812.000	 0.000	 0.000
22164.600	374088.000	 0.000	377941.000	 0.000	 0.000
22165.800	374117.000	 0.000	377904.000	 0.000	 0.000
22167.200	373911.000	 0.000	377689.000	 0.000	 0.000
22168.100	375010.000	 0.000	378800.000	 0.000	 0.000
22169.100	375310.000	 0.000	379051.000	 0.000	 0.000
22170.000	375069.000	 0.000	378802.000	 0.000	 0.000
22171.100	375929.000	 0.000	379737.000	 0.000	 0.000
22171.900	374851.000	 0.000	378611.000	 0.000	 0.000
22173.200	374435.000	 0.000	378236.000	 0.000	 0.000
22173.700	375156.000	 0.000	378973.000	 0.000	 0.000
22175.100	378056.000	 0.000	382021.000	 0.000	 0.000
22175.700	379202.000	 0.000	383216.000	 0.000	 0.000
22177.100	377067.000	 0.000	381135.000	 0.000	 0.000
22178.100	380149.000	 0.000	384321.000	 0.000	 0.000
22179.500	379558.000	 0.000	383824.000	 0.000	 0.000
22180.000	379468.000	 0.000	383753.000	 0.000	 0.000
22181.000	378631.000	 0.000	383006.000	 0.000	 0.000
22182.300	378843.000	 0.000	383366.000	 0.000	 0.000
22183.900	378219.000	 0.000	382889.000	 0.000	 0.000
22185.000	379534.000	 0.000	384307.000	 0.000	 0.000
22186.200	379267.000	 0.000	384156.000	 0.000	 0.000
22187.200	378744.000	 0.000	383691.000	 0.000	 0.000
22188.400	377705.000	 0.000	382751.000	 0.000	 0.000
22189.300	381469.000	 0.000	386708.000	 0.000	 0.000
22190.700	378116.000	 0.000	383396.000	 0.000	 0.000
22191.600	379485.000	 0.000	384899.000	 0.000	 0.000
22192.900	380897.000	 0.000	386482.000	 0.000	 0.000
22194.300	379801.000	 0.000	385500.000	 0.000	 0.000
22195.300	380596.000	 0.000	386416.000	 0.000	 0.000
22196.600	380185.000	 0.000	386064.000	 0.000	 0.000
22198.100	380367.000	 0.000	386364.000	 0.000	 0.000
22198.600	381409.000	 0.000	387445.000	 0.000	 0.000
22199.700	381223.000	 0.000	387274.000	 0.000	 0.000
22201.500	381944.000	 0.000	388093.000	 0.000	 0.000
22202.900	380665.000	 0.000	386835.000	 0.000	 0.000
22204.000	384198.000	 0.000	390469.000	 0.000	 0.000
22205.500	382743.000	 0.000	388995.000	 0.000	 0.000
22206.400	385076.000	 0.000	391335.000	 0.000	 0.000
22208.100	385061.000	 0.000	391345.000	 0.000	 0.000
22208.900	384432.000	 0.000	390703.000	 0.000	 0.000
22210.000	385934.000	 0.000	392203.000	 0.000	 0.000
22211.600	385660.000	 0.000	391948.000	 0.000	 0.000
22212.900	384438.000	 0.000	390711.000	 0.000	 0.000
22213.900	385307.000	 0.000	391603.000	 0.000	 0.000
22215.800	384166.000	 0.000	390463.000	 0.000	 0.000
22217.000	384198.000	 0.000	390435.000	 0.000	 0.000
22218.200	382904.000	 0.000	389211.000	 0.000	 0.000
22219.500	382664.000	 0.000	388963.000	 0.000	 0.000
22221.000	383085.000	 0.000	389466.000	 0.000	 0.000
22222.000	382781.000	 0.000	389184.000	 0.000	 0.000
22224.400	383612.000	 0.000	390091.000	 0.000	 0.000
22225.400	382307.000	 0.000	388800.000	 0.000	 0.000
22226.600	381223.000	 0.000	387723.000	 0.000	 0.000
22228.100	381267.000	 0.000	387869.000	 0.000	 0.000
22229.200	382629.000	 0.000	389266.000	 0.000	 0.000
22231.700	383772.000	 0.000	390573.000	 0.000	 0.000
22233.000	383186.000	 0.000	390061.000	 0.000	 0.000
22234.000	383107.000	 0.000	389979.000	 0.000	 0.000
22235.900	383779.000	 0.000	390785.000	 0.000	 0.000
22237.500	382477.000	 0.000	389605.000	 0.000	 0.000
22238.800	386935.000	 0.000	394208.000	 0.000	 0.000
22240.500	386984.000	 0.000	394345.000	 0.000	 0.000
22241.900	385902.000	 0.000	393386.000	 0.000	 0.000
22243.400	389108.000	 0.000	396728.000	 0.000	 0.000
22245.300	386776.000	 0.000	394462.000	 0.000	 0.000
22246.000	387480.000	 0.000	395197.000	 0.000	 0.000
22248.300	387589.000	 0.000	395412.000	 0.000	 0.000
22249.200	386296.000	 0.000	394122.000	 0.000	 0.000
22250.800	384844.000	 0.000	392673.000	 0.000	 0.000
22252.000	386011.000	 0.000	393933.000	 0.000	 0.000
22254.700	385163.000	 0.000	393109.000	 0.000	 0.000
22255.600	384891.000	 0.000	392823.000	 0.000	 0.000
22257.500	383805.000	 0.000	391770.000	 0.000	 0.000
22259.500	383242.000	 0.000	391219.000	 0.000	 0.000
22260.900	384366.000	 0.000	392416.000	 0.000	 0.000
22262.700	381982.000	 0.000	390026.000	 0.000	 0.000
22264.200	381328.000	 0.000	389380.000	 0.000	 0.000
22265.600	382608.000	 0.000	390739.000	 0.000	 0.000
22266.700	382775.000	 0.000	390985.000	 0.000	 0.000
22269.200	381040.000	 0.000	389243.000	 0.000	 0.000
22270.300	383420.000	 0.000	391761.000	 0.000	 0.000
22272.800	383526.000	 0.000	392057.000	 0.000	 0.000
22273.500	383757.000	 0.000	392274.000	 0.000	 0.000
22276.200	381385.000	 0.000	389909.000	 0.000	 0.000
22276.900	384228.000	 0.000	392953.000	 0.000	 0.000
22279.700	384597.000	 0.000	393443.000	 0.000	 0.000
22280.300	387263.000	 0.000	396296.000	 0.000	 0.000
22282.800	385514.000	 0.000	394565.000	 0.000	 0.000
22284.900	385782.000	 0.000	394987.000	 0.000	 0.000
22286.400	387472.000	 0.000	396769.000	 0.000	 0.000
22288.300	385615.000	 0.000	395010.000	 0.000	 0.000
22290.200	384572.000	 0.000	394055.000	 0.000	 0.000
22291.900	386275.000	 0.000	395889.000	 0.000	 0.000
22294.200	384646.000	 0.000	394280.000	 0.000	 0.000
22294.700	385231.000	 0.000	394915.000	 0.000	 0.000
22297.600	383992.000	 0.000	393727.000	 0.000	 0.000
22299.300	385184.000	 0.000	395018.000	 0.000	 0.000
22301.200	383902.000	 0.000	393846.000	 0.000	 0.000
22303.100	383984.000	 0.000	394015.000	 0.000	 0.000
22305.000	383042.000	 0.000	393138.000	 0.000	 0.000
22306.700	384426.000	 0.000	394639.000	 0.000	 0.000
22308.800	381899.000	 0.000	392083.000	 0.000	 0.000
22310.300	383022.000	 0.000	393357.000	 0.000	 0.000
22312.300	384290.000	 0.000	394695.000	 0.000	 0.000
22314.300	383920.000	 0.000	394368.000	 0.000	 0.000
22316.500	381356.000	 0.000	391841.000	 0.000	 0.000
22318.000	381944.000	 0.000	392481.000	 0.000	 0.000
22319.300	382625.000	 0.000	393169.000	 0.000	 0.000
22321.800	382025.000	 0.000	392657.000	 0.000	 0.000
22323.900	382521.000	 0.000	393213.000	 0.000	 0.000
22326.100	381301.000	 0.000	392002.000	 0.000	 0.000
22328.000	380994.000	 0.000	391795.000	 0.000	 0.000
22330.100	384372.000	 0.000	395246.000	 0.000	 0.000
22332.100	384637.000	 0.000	395580.000	 0.000	 0.000
22334.100	386061.000	 0.000	397060.000	 0.000	 0.000
22336.200	384255.000	 0.000	395347.000	 0.000	 0.000
22338.300	385184.000	 0.000	396405.000	 0.000	 0.000
22339.800	384103.000	 0.000	395340.000	 0.000	 0.000
22342.200	385383.000	 0.000	396714.000	 0.000	 0.000
22344.400	383158.000	 0.000	394569.000	 0.000	 0.000
22346.200	383920.000	 0.000	395471.000	 0.000	 0.000
22348.400	382690.000	 0.000	394285.000	 0.000	 0.000
22349.800	382218.000	 0.000	393866.000	 0.000	 0.000
22351.800	382348.000	 0.000	394153.000	 0.000	 0.000
22353.900	381954.000	 0.000	393909.000	 0.000	 0.000
22356.600	382828.000	 0.000	394948.000	 0.000	 0.000
22359.100	381554.000	 0.000	393808.000	 0.000	 0.000
22360.600	382236.000	 0.000	394583.000	 0.000	 0.000
22362.000	382472.000	 0.000	394891.000	 0.000	 0.000
22365.400	380944.000	 0.000	393475.000	 0.000	 0.000
22366.300	381533.000	 0.000	394023.000	 0.000	 0.000
22368.900	380278.000	 0.000	392917.000	 0.000	 0.000
22370.500	382184.000	 0.000	395016.000	 0.000	 0.000
22373.700	381806.000	 0.000	394775.000	 0.000	 0.000
22376.300	380945.000	 0.000	394009.000	 0.000	 0.000
22378.100	380297.000	 0.000	393361.000	 0.000	 0.000
22379.700	380395.000	 0.000	393569.000	 0.000	 0.000
22382.500	379913.000	 0.000	393167.000	 0.000	 0.000
22384.200	380291.000	 0.000	393587.000	 0.000	 0.000
22386.400	380589.000	 0.000	393944.000	 0.000	 0.000
22388.500	381824.000	 0.000	395308.000	 0.000	 0.000
22391.300	382623.000	 0.000	396219.000	 0.000	 0.000
22393.200	382021.000	 0.000	395737.000	 0.000	 0.000
22395.400	382298.000	 0.000	395948.000	 0.000	 0.000
22397.600	380579.000	 0.000	394348.000	 0.000	 0.000
22400.200	381085.000	 0.000	394961.000	 0.000	 0.000
22403.600	380713.000	 0.000	394783.000	 0.000	 0.000
22405.200	380228.000	 0.000	394281.000	 0.000	 0.000
22406.800	380358.000	 0.000	394453.000	 0.000	 0.000
22410.000	379734.000	 0.000	393967.000	 0.000	 0.000
22411.900	380082.000	 0.000	394365.000	 0.000	 0.000
22415.400	376792.000	 0.000	391027.000	 0.000	 0.000
22415.800	377147.000	 0.000	391442.000	 0.000	 0.000
22419.700	377181.000	 0.000	391664.000	 0.000	 0.000
22422.200	375976.000	 0.000	390526.000	 0.000	 0.000
22424.300	375795.000	 0.000	390477.000	 0.000	 0.000
22427.100	372976.000	 0.000	387796.000	 0.000	 0.000
22429.400	370580.000	 0.000	385535.000	 0.000	 0.000
22431.600	368863.000	 0.000	383775.000	 0.000	 0.000
22434.300	365895.000	 0.000	380469.000	 0.000	 0.000
22436.200	370970.000	 0.000	385425.000	 0.000	 0.000
22439.300	376090.000	 0.000	390948.000	 0.000	 0.000
22441.000	377351.000	 0.000	392497.000	 0.000	 0.000
22444.000	379672.000	 0.000	395216.000	 0.000	 0.000
22446.400	380257.000	 0.000	395954.000	 0.000	 0.000
22447.900	379445.000	 0.000	395230.000	 0.000	 0.000
22451.100	375682.000	 0.000	391601.000	 0.000	 0.000
22453.800	371664.000	 0.000	387649.000	 0.000	 0.000
22456.500	365812.000	 0.000	381692.000	 0.000	 0.000
22458.800	368427.000	 0.000	384414.000	 0.000	 0.000
22461.700	371640.000	 0.000	387689.000	 0.000	 0.000
22463.700	379757.000	 0.000	396202.000	 0.000	 0.000
22466.800	379325.000	 0.000	395882.000	 0.000	 0.000
22468.600	378281.000	 0.000	394847.000	 0.000	 0.000
22470.300	377211.000	 0.000	393796.000	 0.000	 0.000
22474.100	370435.000	 0.000	386896.000	 0.000	 0.000
22477.300	365746.000	 0.000	382234.000	 0.000	 0.000
22478.400	364971.000	 0.000	381563.000	 0.000	 0.000
22482.200	373227.000	 0.000	390593.000	 0.000	 0.000
22484.500	378168.000	 0.000	395481.000	 0.000	 0.000
22487.600	377911.000	 0.000	395315.000	 0.000	 0.000
22489.700	376814.000	 0.000	394274.000	 0.000	 0.000
22491.700	376493.000	 0.000	393997.000	 0.000	 0.000
22494.300	375320.000	 0.000	392887.000	 0.000	 0.000
22496.600	374642.000	 0.000	392198.000	 0.000	 0.000
22500.000	372630.000	 0.000	390262.000	 0.000	 0.000
22502.400	373942.000	 0.000	391683.000	 0.000	 0.000
22504.700	373752.000	 0.000	391564.000	 0.000	 0.000
22507.900	373328.000	 0.000	391392.000	 0.000	 0.000
22510.200	377039.000	 0.000	395382.000	 0.000	 0.000
22513.300	375811.000	 0.000	394170.000	 0.000	 0.000
22515.400	377118.000	 0.000	395675.000	 0.000	 0.000
22519.000	376216.000	 0.000	394879.000	 0.000	 0.000
22521.600	375896.000	 0.000	394611.000	 0.000	 0.000
22523.700	376829.000	 0.000	395693.000	 0.000	 0.000
22527.500	373200.000	 0.000	392048.000	 0.000	 0.000
22530.200	375355.000	 0.000	394392.000	 0.000	 0.000
22533.000	375046.000	 0.000	394224.000	 0.000	 0.000
22535.300	375241.000	 0.000	394574.000	 0.000	 0.000
22537.900	374690.000	 0.000	394085.000	 0.000	 0.000
22540.600	374865.000	 0.000	394381.000	 0.000	 0.000
22543.400	373364.000	 0.000	392951.000	 0.000	 0.000
22546.500	374975.000	 0.000	394811.000	 0.000	 0.000
22550.200	372689.000	 0.000	392548.000	 0.000	 0.000
22553.000	372822.000	 0.000	392811.000	 0.000	 0.000
22555.800	371381.000	 0.000	391401.000	 0.000	 0.000
22558.100	372644.000	 0.000	392784.000	 0.000	 0.000
22560.400	373216.000	 0.000	393518.000	 0.000	 0.000
22563.600	371041.000	 0.000	391338.000	 0.000	 0.000
22565.800	372191.000	 0.000	392660.000	 0.000	 0.000
22569.200	370990.000	 0.000	391501.000	 0.000	 0.000
22573.500	372634.000	 0.000	393420.000	 0.000	 0.000
22576.500	371844.000	 0.000	392780.000	 0.000	 0.000
22578.800	372630.000	 0.000	393734.000	 0.000	 0.000
22580.600	372197.000	 0.000	393358.000	 0.000	 0.000
22584.500	370210.000	 0.000	391450.000	 0.000	 0.000
22587.400	369841.000	 0.000	391232.000	 0.000	 0.000
22589.400	371069.000	 0.000	392587.000	 0.000	 0.000
22593.900	370855.000	 0.000	392499.000	 0.000	 0.000
22597.100	368818.000	 0.000	390492.000	 0.000	 0.000
22599.800	370264.000	 0.000	392132.000	 0.000	 0.000
22603.400	367940.000	 0.000	389780.000	 0.000	 0.000
22606.200	368411.000	 0.000	390408.000	 0.000	 0.000
22608.200	367390.000	 0.000	389420.000	 0.000	 0.000
22612.400	366569.000	 0.000	388723.000	 0.000	 0.000
22614.100	367570.000	 0.000	389801.000	 0.000	 0.000
22617.400	365714.000	 0.000	387990.000	 0.000	 0.000
22619.900	365002.000	 0.000	387406.000	 0.000	 0.000
22623.200	364255.000	 0.000	386736.000	 0.000	 0.000
22625.700	365681.000	 0.000	388297.000	 0.000	 0.000
22629.100	363811.000	 0.000	386433.000	 0.000	 0.000
22631.800	364648.000	 0.000	387487.000	 0.000	 0.000
22636.900	364811.000	 0.000	387831.000	 0.000	 0.000
22640.100	362113.000	 0.000	385066.000	 0.000	 0.000
22643.200	364659.000	 0.000	387995.000	 0.000	 0.000
22645.700	364482.000	 0.000	387872.000	 0.000	 0.000
22649.500	365783.000	 0.000	389380.000	 0.000	 0.000
22652.700	366503.000	 0.000	390337.000	 0.000	 0.000
22654.700	366623.000	 0.000	390513.000	 0.000	 0.000
22657.900	365343.000	 0.000	389228.000	 0.000	 0.000
22660.100	365426.000	 0.000	389520.000	 0.000	 0.000
22663.700	364712.000	 0.000	388863.000	 0.000	 0.000
