# Supplementary material for: The synergistic effect of Hf-O-Ru bonds and oxygen vacancies in Ru/HfO2 for enhanced hydrogen evolution
Source: Nat Commun. 2022 Mar 11;13:1270. doi: 10.1038/s41467-022-28947-9 (PMC8917135; doi:10.1038/s41467-022-28947-9)
Supplement: Supplementary file 3 — Source Data [file 41467_2022_28947_MOESM3_ESM.zip › source data-1/Figure 3h,i+Figure 4/-0.5V.006]

Data were taken at HFXAFS in Pohang Light Source(PLS-II) by : bl10c	Number of Points : 330	Scanning Mode : Step Scan (Transmission)	Date and Time : 2021-10-22 13:08:33 ~ 13:49:16	Energy Origin(Eo) : 22117.000 (eV)	Mono Offset(deg) : 0.001472	Scanning Time : 40.7231 (min)	Crystal Type : Si(111)@77K	Sample Position : -12.07 (deg)	DCM Y offset : 12.550 (mm)	pitch(pzt) : -3.488 (um)	roll : 0.275 (mm)	
Slit size (normal) : 1.000 x 5.000 (V[mm] x H[mm]) (V & H centers: -0.100, 0.000)	SR E-beam energy : 3.0 (GeV)	SR current (start) : 250.556 (mA)	SR Injection mode : Top-up
Description : 
SRB := -100.0 (eV)	-50.0 (eV)	-10.0 (eV)	40.0 (eV)	549.32 (eV)	16.0 (k)	20.0 (k)	
1st Energy step & Integration time : 5.0 (eV) & 2.0 (sec)
2nd Energy step & Integration time : 2.0 (eV) & 2.0 (sec)
3rd Energy step & Integration time : 1.0 (eV) & 2.0 (sec)
4th Energy step & Integration time : 0.035 (k) & 2.0 (sec)
#
#
GAINS(Dark I) : 7(DI0 = 0)	 7(DIt = 0)	7(DIf = 0)	 7(DIr = 0)	 3(DIm= 0)
Energy(eV)	Ch1 (I0)	Ch2 (IT)	Ch3 (IF)	Ch4 (IR)	Ch5 (IM)
22086.400	306625.000	 0.000	297030.000	 0.000	 0.000
22022.400	292874.000	 0.000	281376.000	 0.000	 0.000
22026.800	296589.000	 0.000	285172.000	 0.000	 0.000
22031.700	293222.000	 0.000	281952.000	 0.000	 0.000
22036.100	295916.000	 0.000	284780.000	 0.000	 0.000
22040.300	296055.000	 0.000	285080.000	 0.000	 0.000
22044.600	296971.000	 0.000	286149.000	 0.000	 0.000
22049.700	297506.000	 0.000	286844.000	 0.000	 0.000
22054.200	297016.000	 0.000	286502.000	 0.000	 0.000
22059.600	297306.000	 0.000	286976.000	 0.000	 0.000
22067.200	298222.000	 0.000	288175.000	 0.000	 0.000
22067.400	299877.000	 0.000	289727.000	 0.000	 0.000
22070.800	298140.000	 0.000	288185.000	 0.000	 0.000
22071.900	298166.000	 0.000	288245.000	 0.000	 0.000
22074.800	298849.000	 0.000	289038.000	 0.000	 0.000
22077.200	298015.000	 0.000	288279.000	 0.000	 0.000
22078.800	300365.000	 0.000	290578.000	 0.000	 0.000
22081.000	300807.000	 0.000	291117.000	 0.000	 0.000
22082.900	301849.000	 0.000	292218.000	 0.000	 0.000
22085.100	300800.000	 0.000	291290.000	 0.000	 0.000
22087.000	301817.000	 0.000	292352.000	 0.000	 0.000
22089.100	301628.000	 0.000	292230.000	 0.000	 0.000
22090.900	302997.000	 0.000	293689.000	 0.000	 0.000
22093.100	300386.000	 0.000	291228.000	 0.000	 0.000
22094.700	301921.000	 0.000	292751.000	 0.000	 0.000
22097.000	300609.000	 0.000	291620.000	 0.000	 0.000
22099.000	300842.000	 0.000	291942.000	 0.000	 0.000
22101.200	301736.000	 0.000	292927.000	 0.000	 0.000
22102.900	300570.000	 0.000	291974.000	 0.000	 0.000
22104.600	301243.000	 0.000	292779.000	 0.000	 0.000
22105.800	302555.000	 0.000	294199.000	 0.000	 0.000
22107.800	299572.000	 0.000	291525.000	 0.000	 0.000
22108.300	300953.000	 0.000	293022.000	 0.000	 0.000
22109.900	301151.000	 0.000	293530.000	 0.000	 0.000
22111.100	300838.000	 0.000	293482.000	 0.000	 0.000
22112.000	301480.000	 0.000	294336.000	 0.000	 0.000
22113.000	302086.000	 0.000	295191.000	 0.000	 0.000
22114.100	301136.000	 0.000	294636.000	 0.000	 0.000
22115.000	301156.000	 0.000	295020.000	 0.000	 0.000
22116.000	300628.000	 0.000	294907.000	 0.000	 0.000
22116.900	300538.000	 0.000	295215.000	 0.000	 0.000
22117.900	301657.000	 0.000	296796.000	 0.000	 0.000
22119.100	300120.000	 0.000	295825.000	 0.000	 0.000
22119.900	300247.000	 0.000	296294.000	 0.000	 0.000
22120.500	301507.000	 0.000	297902.000	 0.000	 0.000
22121.900	302294.000	 0.000	299356.000	 0.000	 0.000
22123.100	299640.000	 0.000	297289.000	 0.000	 0.000
22123.700	301394.000	 0.000	299320.000	 0.000	 0.000
22124.500	303692.000	 0.000	301942.000	 0.000	 0.000
22125.900	302918.000	 0.000	301839.000	 0.000	 0.000
22126.800	302477.000	 0.000	301899.000	 0.000	 0.000
22128.000	303081.000	 0.000	303072.000	 0.000	 0.000
22129.000	303722.000	 0.000	304111.000	 0.000	 0.000
22129.900	303557.000	 0.000	304292.000	 0.000	 0.000
22131.200	302510.000	 0.000	303572.000	 0.000	 0.000
22131.500	302597.000	 0.000	303729.000	 0.000	 0.000
22133.100	300897.000	 0.000	302281.000	 0.000	 0.000
22133.400	301064.000	 0.000	302499.000	 0.000	 0.000
22135.200	301334.000	 0.000	302853.000	 0.000	 0.000
22135.200	301705.000	 0.000	303223.000	 0.000	 0.000
22137.000	299799.000	 0.000	301323.000	 0.000	 0.000
22137.400	300248.000	 0.000	301760.000	 0.000	 0.000
22138.600	298889.000	 0.000	300331.000	 0.000	 0.000
22139.300	301115.000	 0.000	302592.000	 0.000	 0.000
22140.900	298807.000	 0.000	300155.000	 0.000	 0.000
22141.700	298780.000	 0.000	300167.000	 0.000	 0.000
22142.600	299985.000	 0.000	301367.000	 0.000	 0.000
22143.700	299401.000	 0.000	300799.000	 0.000	 0.000
22145.000	300964.000	 0.000	302402.000	 0.000	 0.000
22146.100	298992.000	 0.000	300477.000	 0.000	 0.000
22147.000	300547.000	 0.000	302095.000	 0.000	 0.000
22148.200	299988.000	 0.000	301619.000	 0.000	 0.000
22148.600	302635.000	 0.000	304280.000	 0.000	 0.000
22149.700	301240.000	 0.000	302942.000	 0.000	 0.000
22151.100	302650.000	 0.000	304472.000	 0.000	 0.000
22152.100	302988.000	 0.000	304945.000	 0.000	 0.000
22152.900	301862.000	 0.000	303908.000	 0.000	 0.000
22153.500	301724.000	 0.000	303788.000	 0.000	 0.000
22154.900	301197.000	 0.000	303342.000	 0.000	 0.000
22156.100	299517.000	 0.000	301709.000	 0.000	 0.000
22157.300	300620.000	 0.000	302922.000	 0.000	 0.000
22158.200	300156.000	 0.000	302465.000	 0.000	 0.000
22159.400	300000.000	 0.000	302294.000	 0.000	 0.000
22160.700	298021.000	 0.000	300301.000	 0.000	 0.000
22161.300	299083.000	 0.000	301351.000	 0.000	 0.000
22162.500	298367.000	 0.000	300556.000	 0.000	 0.000
22163.200	299719.000	 0.000	301907.000	 0.000	 0.000
22164.300	298645.000	 0.000	300773.000	 0.000	 0.000
22164.900	299669.000	 0.000	301751.000	 0.000	 0.000
22166.200	297732.000	 0.000	299756.000	 0.000	 0.000
22166.700	299042.000	 0.000	301087.000	 0.000	 0.000
22168.100	296329.000	 0.000	298280.000	 0.000	 0.000
22168.600	299435.000	 0.000	301428.000	 0.000	 0.000
22170.000	298135.000	 0.000	300120.000	 0.000	 0.000
22170.700	298315.000	 0.000	300292.000	 0.000	 0.000
22172.000	299312.000	 0.000	301315.000	 0.000	 0.000
22173.300	296985.000	 0.000	299014.000	 0.000	 0.000
22173.600	299173.000	 0.000	301226.000	 0.000	 0.000
22175.300	299713.000	 0.000	301854.000	 0.000	 0.000
22175.300	301200.000	 0.000	303360.000	 0.000	 0.000
22177.100	300043.000	 0.000	302266.000	 0.000	 0.000
22177.800	301559.000	 0.000	303834.000	 0.000	 0.000
22178.700	301584.000	 0.000	303932.000	 0.000	 0.000
22180.300	298755.000	 0.000	301175.000	 0.000	 0.000
22181.300	300846.000	 0.000	303359.000	 0.000	 0.000
22182.700	299054.000	 0.000	301621.000	 0.000	 0.000
22183.800	298880.000	 0.000	301522.000	 0.000	 0.000
22185.000	299694.000	 0.000	302415.000	 0.000	 0.000
22186.000	296725.000	 0.000	299464.000	 0.000	 0.000
22187.300	297380.000	 0.000	300176.000	 0.000	 0.000
22188.200	297823.000	 0.000	300736.000	 0.000	 0.000
22189.500	297092.000	 0.000	300087.000	 0.000	 0.000
22190.600	297760.000	 0.000	300873.000	 0.000	 0.000
22191.900	296605.000	 0.000	299810.000	 0.000	 0.000
22192.900	296721.000	 0.000	299966.000	 0.000	 0.000
22193.800	297603.000	 0.000	300908.000	 0.000	 0.000
22194.900	296306.000	 0.000	299733.000	 0.000	 0.000
22196.200	297628.000	 0.000	301148.000	 0.000	 0.000
22197.100	297012.000	 0.000	300547.000	 0.000	 0.000
22198.900	297889.000	 0.000	301577.000	 0.000	 0.000
22200.400	295136.000	 0.000	298793.000	 0.000	 0.000
22201.300	296273.000	 0.000	299958.000	 0.000	 0.000
22202.200	298325.000	 0.000	302045.000	 0.000	 0.000
22204.100	299315.000	 0.000	303116.000	 0.000	 0.000
22205.500	298101.000	 0.000	301888.000	 0.000	 0.000
22206.500	298066.000	 0.000	301839.000	 0.000	 0.000
22208.100	296722.000	 0.000	300497.000	 0.000	 0.000
22209.500	297421.000	 0.000	301211.000	 0.000	 0.000
22210.600	299346.000	 0.000	303152.000	 0.000	 0.000
22211.900	299083.000	 0.000	302897.000	 0.000	 0.000
22213.400	297252.000	 0.000	301075.000	 0.000	 0.000
22214.700	297601.000	 0.000	301391.000	 0.000	 0.000
22215.500	298116.000	 0.000	301977.000	 0.000	 0.000
22217.200	298676.000	 0.000	302558.000	 0.000	 0.000
22218.800	296790.000	 0.000	300683.000	 0.000	 0.000
22220.200	296419.000	 0.000	300314.000	 0.000	 0.000
22221.500	296595.000	 0.000	300521.000	 0.000	 0.000
22222.800	296650.000	 0.000	300622.000	 0.000	 0.000
22224.400	296822.000	 0.000	300802.000	 0.000	 0.000
22225.500	296192.000	 0.000	300177.000	 0.000	 0.000
22226.500	297653.000	 0.000	301710.000	 0.000	 0.000
22228.600	296885.000	 0.000	300976.000	 0.000	 0.000
22229.400	297521.000	 0.000	301663.000	 0.000	 0.000
22231.600	296419.000	 0.000	300647.000	 0.000	 0.000
22232.300	296496.000	 0.000	300731.000	 0.000	 0.000
22234.600	295132.000	 0.000	299443.000	 0.000	 0.000
22236.000	295780.000	 0.000	300198.000	 0.000	 0.000
22236.800	296988.000	 0.000	301430.000	 0.000	 0.000
22238.700	298979.000	 0.000	303579.000	 0.000	 0.000
22240.500	298224.000	 0.000	302862.000	 0.000	 0.000
22241.800	298257.000	 0.000	302973.000	 0.000	 0.000
22243.400	298873.000	 0.000	303702.000	 0.000	 0.000
22245.200	297019.000	 0.000	301863.000	 0.000	 0.000
22246.000	298773.000	 0.000	303675.000	 0.000	 0.000
22248.200	297639.000	 0.000	302554.000	 0.000	 0.000
22249.100	297853.000	 0.000	302860.000	 0.000	 0.000
22250.400	298448.000	 0.000	303504.000	 0.000	 0.000
22253.000	298317.000	 0.000	303439.000	 0.000	 0.000
22254.100	298015.000	 0.000	303146.000	 0.000	 0.000
22256.400	296290.000	 0.000	301415.000	 0.000	 0.000
22256.700	298583.000	 0.000	303774.000	 0.000	 0.000
22259.500	296272.000	 0.000	301457.000	 0.000	 0.000
22259.700	297053.000	 0.000	302268.000	 0.000	 0.000
22262.700	296645.000	 0.000	301872.000	 0.000	 0.000
22263.100	296976.000	 0.000	302198.000	 0.000	 0.000
22265.400	295688.000	 0.000	300957.000	 0.000	 0.000
22267.100	297160.000	 0.000	302545.000	 0.000	 0.000
22269.100	297280.000	 0.000	302716.000	 0.000	 0.000
22271.000	298663.000	 0.000	304231.000	 0.000	 0.000
22272.800	296660.000	 0.000	302218.000	 0.000	 0.000
22274.300	296587.000	 0.000	302196.000	 0.000	 0.000
22275.900	299034.000	 0.000	304756.000	 0.000	 0.000
22277.900	296342.000	 0.000	302103.000	 0.000	 0.000
22279.400	296457.000	 0.000	302277.000	 0.000	 0.000
22280.700	298779.000	 0.000	304686.000	 0.000	 0.000
22282.700	299432.000	 0.000	305442.000	 0.000	 0.000
22284.200	300635.000	 0.000	306796.000	 0.000	 0.000
22286.000	301307.000	 0.000	307564.000	 0.000	 0.000
22288.000	300235.000	 0.000	306542.000	 0.000	 0.000
22289.300	300253.000	 0.000	306628.000	 0.000	 0.000
22291.800	298844.000	 0.000	305258.000	 0.000	 0.000
22293.500	299755.000	 0.000	306255.000	 0.000	 0.000
22295.200	300174.000	 0.000	306777.000	 0.000	 0.000
22296.400	300473.000	 0.000	307108.000	 0.000	 0.000
22299.300	299761.000	 0.000	306508.000	 0.000	 0.000
22301.200	299623.000	 0.000	306401.000	 0.000	 0.000
22302.200	300700.000	 0.000	307587.000	 0.000	 0.000
22305.100	299884.000	 0.000	306790.000	 0.000	 0.000
22305.800	300395.000	 0.000	307363.000	 0.000	 0.000
22308.800	298965.000	 0.000	305974.000	 0.000	 0.000
22309.400	299501.000	 0.000	306536.000	 0.000	 0.000
22311.800	299890.000	 0.000	307046.000	 0.000	 0.000
22313.500	299222.000	 0.000	306381.000	 0.000	 0.000
22315.700	299533.000	 0.000	306776.000	 0.000	 0.000
22317.200	300818.000	 0.000	308160.000	 0.000	 0.000
22320.300	298899.000	 0.000	306235.000	 0.000	 0.000
22321.000	301108.000	 0.000	308534.000	 0.000	 0.000
22324.000	300747.000	 0.000	308195.000	 0.000	 0.000
22326.200	301649.000	 0.000	309134.000	 0.000	 0.000
22327.400	303786.000	 0.000	311372.000	 0.000	 0.000
22329.900	302996.000	 0.000	310609.000	 0.000	 0.000
22331.800	304362.000	 0.000	312077.000	 0.000	 0.000
22334.000	304076.000	 0.000	311815.000	 0.000	 0.000
22336.200	304209.000	 0.000	312020.000	 0.000	 0.000
22337.900	304610.000	 0.000	312504.000	 0.000	 0.000
22339.400	304838.000	 0.000	312760.000	 0.000	 0.000
22341.500	303819.000	 0.000	311764.000	 0.000	 0.000
22343.000	306523.000	 0.000	314613.000	 0.000	 0.000
22346.200	304232.000	 0.000	312370.000	 0.000	 0.000
22347.600	305012.000	 0.000	313258.000	 0.000	 0.000
22349.100	305356.000	 0.000	313667.000	 0.000	 0.000
22352.700	302779.000	 0.000	311147.000	 0.000	 0.000
22353.300	305465.000	 0.000	313982.000	 0.000	 0.000
22356.500	303524.000	 0.000	312145.000	 0.000	 0.000
22358.300	304506.000	 0.000	313227.000	 0.000	 0.000
22360.300	304205.000	 0.000	313007.000	 0.000	 0.000
22362.200	304814.000	 0.000	313731.000	 0.000	 0.000
22364.600	304893.000	 0.000	313916.000	 0.000	 0.000
22366.200	305549.000	 0.000	314625.000	 0.000	 0.000
22369.400	304847.000	 0.000	314024.000	 0.000	 0.000
22371.100	305232.000	 0.000	314500.000	 0.000	 0.000
22372.700	307016.000	 0.000	316411.000	 0.000	 0.000
22376.200	306739.000	 0.000	316282.000	 0.000	 0.000
22377.200	306945.000	 0.000	316515.000	 0.000	 0.000
22380.900	305609.000	 0.000	315266.000	 0.000	 0.000
22381.200	310757.000	 0.000	320578.000	 0.000	 0.000
22385.100	308794.000	 0.000	318682.000	 0.000	 0.000
22385.900	310047.000	 0.000	320008.000	 0.000	 0.000
22388.800	310613.000	 0.000	320691.000	 0.000	 0.000
22390.500	310192.000	 0.000	320318.000	 0.000	 0.000
22394.300	310215.000	 0.000	320498.000	 0.000	 0.000
22394.800	309794.000	 0.000	320051.000	 0.000	 0.000
22398.100	309033.000	 0.000	319383.000	 0.000	 0.000
22401.100	308985.000	 0.000	319397.000	 0.000	 0.000
22403.100	310297.000	 0.000	320800.000	 0.000	 0.000
22406.000	307948.000	 0.000	318467.000	 0.000	 0.000
22406.900	308293.000	 0.000	318857.000	 0.000	 0.000
22410.400	308267.000	 0.000	318917.000	 0.000	 0.000
22412.700	307771.000	 0.000	318465.000	 0.000	 0.000
22413.900	308371.000	 0.000	319120.000	 0.000	 0.000
22417.600	307620.000	 0.000	318468.000	 0.000	 0.000
22418.300	308655.000	 0.000	319602.000	 0.000	 0.000
22422.000	305966.000	 0.000	316942.000	 0.000	 0.000
22423.300	304198.000	 0.000	315165.000	 0.000	 0.000
22425.700	304918.000	 0.000	316055.000	 0.000	 0.000
22428.400	302733.000	 0.000	313974.000	 0.000	 0.000
22431.600	299927.000	 0.000	311117.000	 0.000	 0.000
22434.300	298043.000	 0.000	309009.000	 0.000	 0.000
22436.200	299752.000	 0.000	310589.000	 0.000	 0.000
22438.000	302263.000	 0.000	313171.000	 0.000	 0.000
22441.000	307751.000	 0.000	319291.000	 0.000	 0.000
22443.400	309208.000	 0.000	320917.000	 0.000	 0.000
22445.200	309019.000	 0.000	320849.000	 0.000	 0.000
22448.500	305830.000	 0.000	317709.000	 0.000	 0.000
22450.600	305462.000	 0.000	317473.000	 0.000	 0.000
22452.600	303776.000	 0.000	315952.000	 0.000	 0.000
22456.000	297733.000	 0.000	309807.000	 0.000	 0.000
22458.800	299960.000	 0.000	312199.000	 0.000	 0.000
22461.500	302182.000	 0.000	314380.000	 0.000	 0.000
22464.200	310469.000	 0.000	323073.000	 0.000	 0.000
22466.300	310382.000	 0.000	323065.000	 0.000	 0.000
22469.000	308851.000	 0.000	321534.000	 0.000	 0.000
22471.800	305786.000	 0.000	318463.000	 0.000	 0.000
22474.200	302897.000	 0.000	315654.000	 0.000	 0.000
22476.900	302558.000	 0.000	315386.000	 0.000	 0.000
22479.600	304329.000	 0.000	317549.000	 0.000	 0.000
22482.200	306279.000	 0.000	319677.000	 0.000	 0.000
22484.600	309018.000	 0.000	322412.000	 0.000	 0.000
22487.200	311229.000	 0.000	324800.000	 0.000	 0.000
22490.400	309439.000	 0.000	322992.000	 0.000	 0.000
22491.500	308594.000	 0.000	322081.000	 0.000	 0.000
22494.100	309646.000	 0.000	323278.000	 0.000	 0.000
22497.800	307190.000	 0.000	320851.000	 0.000	 0.000
22500.200	307619.000	 0.000	321438.000	 0.000	 0.000
22502.800	307471.000	 0.000	321377.000	 0.000	 0.000
22505.900	309526.000	 0.000	323644.000	 0.000	 0.000
22508.800	308977.000	 0.000	323122.000	 0.000	 0.000
22511.200	311017.000	 0.000	325302.000	 0.000	 0.000
22513.600	310820.000	 0.000	325224.000	 0.000	 0.000
22515.400	311504.000	 0.000	326018.000	 0.000	 0.000
22519.300	309086.000	 0.000	323591.000	 0.000	 0.000
22521.600	310004.000	 0.000	324638.000	 0.000	 0.000
22524.100	310246.000	 0.000	325003.000	 0.000	 0.000
22526.800	309420.000	 0.000	324223.000	 0.000	 0.000
22529.100	310420.000	 0.000	325355.000	 0.000	 0.000
22532.600	309492.000	 0.000	324508.000	 0.000	 0.000
22535.100	309621.000	 0.000	324721.000	 0.000	 0.000
22539.000	310397.000	 0.000	325683.000	 0.000	 0.000
22542.000	311527.000	 0.000	326973.000	 0.000	 0.000
22544.800	309587.000	 0.000	325055.000	 0.000	 0.000
22547.500	308441.000	 0.000	323922.000	 0.000	 0.000
22550.500	309078.000	 0.000	324769.000	 0.000	 0.000
22553.200	309500.000	 0.000	325307.000	 0.000	 0.000
22556.200	307593.000	 0.000	323355.000	 0.000	 0.000
22559.000	308715.000	 0.000	324665.000	 0.000	 0.000
22561.600	307440.000	 0.000	323416.000	 0.000	 0.000
22564.700	308133.000	 0.000	324300.000	 0.000	 0.000
22567.700	306137.000	 0.000	322262.000	 0.000	 0.000
22570.700	307873.000	 0.000	324195.000	 0.000	 0.000
22572.800	307517.000	 0.000	323898.000	 0.000	 0.000
22575.700	307008.000	 0.000	323429.000	 0.000	 0.000
22577.900	308451.000	 0.000	325062.000	 0.000	 0.000
22581.400	308472.000	 0.000	325262.000	 0.000	 0.000
22585.000	310806.000	 0.000	327898.000	 0.000	 0.000
22588.400	308889.000	 0.000	325975.000	 0.000	 0.000
22590.500	310679.000	 0.000	327925.000	 0.000	 0.000
22594.000	308939.000	 0.000	326208.000	 0.000	 0.000
22596.700	309195.000	 0.000	326622.000	 0.000	 0.000
22600.100	309429.000	 0.000	326981.000	 0.000	 0.000
22603.400	306740.000	 0.000	324180.000	 0.000	 0.000
22606.100	307596.000	 0.000	325170.000	 0.000	 0.000
22608.300	306647.000	 0.000	324219.000	 0.000	 0.000
22612.100	308481.000	 0.000	326357.000	 0.000	 0.000
22615.300	308195.000	 0.000	326185.000	 0.000	 0.000
22618.500	306184.000	 0.000	324155.000	 0.000	 0.000
22621.000	307789.000	 0.000	325933.000	 0.000	 0.000
22624.400	304446.000	 0.000	322499.000	 0.000	 0.000
22627.600	304880.000	 0.000	323064.000	 0.000	 0.000
22630.700	305139.000	 0.000	323439.000	 0.000	 0.000
22633.400	305985.000	 0.000	324464.000	 0.000	 0.000
22636.700	303363.000	 0.000	321756.000	 0.000	 0.000
22639.900	303117.000	 0.000	321603.000	 0.000	 0.000
22642.800	304933.000	 0.000	323671.000	 0.000	 0.000
22646.200	303203.000	 0.000	321918.000	 0.000	 0.000
22649.300	303511.000	 0.000	322352.000	 0.000	 0.000
22652.700	302433.000	 0.000	321351.000	 0.000	 0.000
22655.600	302417.000	 0.000	321426.000	 0.000	 0.000
22658.200	304391.000	 0.000	323634.000	 0.000	 0.000
22660.300	307594.000	 0.000	327172.000	 0.000	 0.000
22663.900	305994.000	 0.000	325536.000	 0.000	 0.000
