# Supplementary material for: The synergistic effect of Hf-O-Ru bonds and oxygen vacancies in Ru/HfO2 for enhanced hydrogen evolution
Source: Nat Commun. 2022 Mar 11;13:1270. doi: 10.1038/s41467-022-28947-9 (PMC8917135; doi:10.1038/s41467-022-28947-9)
Supplement: Supplementary file 3 — Source Data [file 41467_2022_28947_MOESM3_ESM.zip › source data-1/Figure 3h,i+Figure 4/-0.6V.007]

Data were taken at HFXAFS in Pohang Light Source(PLS-II) by : bl10c	Number of Points : 330	Scanning Mode : Step Scan (Transmission)	Date and Time : 2021-10-22 13:49:31 ~ 14:30:20	Energy Origin(Eo) : 22117.000 (eV)	Mono Offset(deg) : 0.001472	Scanning Time : 40.8154 (min)	Crystal Type : Si(111)@77K	Sample Position : -12.07 (deg)	DCM Y offset : 12.550 (mm)	pitch(pzt) : -3.488 (um)	roll : 0.275 (mm)	
Slit size (normal) : 1.000 x 5.000 (V[mm] x H[mm]) (V & H centers: -0.100, 0.000)	SR E-beam energy : 3.0 (GeV)	SR current (start) : 250.556 (mA)	SR Injection mode : Top-up
Description : 
SRB := -100.0 (eV)	-50.0 (eV)	-10.0 (eV)	40.0 (eV)	549.32 (eV)	16.0 (k)	20.0 (k)	
1st Energy step & Integration time : 5.0 (eV) & 2.0 (sec)
2nd Energy step & Integration time : 2.0 (eV) & 2.0 (sec)
3rd Energy step & Integration time : 1.0 (eV) & 2.0 (sec)
4th Energy step & Integration time : 0.035 (k) & 2.0 (sec)
#
#
GAINS(Dark I) : 7(DI0 = 0)	 7(DIt = 0)	7(DIf = 0)	 7(DIr = 0)	 3(DIm= 0)
Energy(eV)	Ch1 (I0)	Ch2 (IT)	Ch3 (IF)	Ch4 (IR)	Ch5 (IM)
22076.000	256361.000	 0.000	247439.000	 0.000	 0.000
22058.400	252992.000	 0.000	243585.000	 0.000	 0.000
22027.500	242680.000	 0.000	232812.000	 0.000	 0.000
22031.800	248160.000	 0.000	238160.000	 0.000	 0.000
22036.400	246237.000	 0.000	236446.000	 0.000	 0.000
22041.900	246855.000	 0.000	237188.000	 0.000	 0.000
22045.700	247924.000	 0.000	238337.000	 0.000	 0.000
22051.700	250223.000	 0.000	240761.000	 0.000	 0.000
22057.000	246249.000	 0.000	237056.000	 0.000	 0.000
22062.100	248731.000	 0.000	239598.000	 0.000	 0.000
22066.300	247455.000	 0.000	238511.000	 0.000	 0.000
22068.200	248736.000	 0.000	239813.000	 0.000	 0.000
22070.900	248121.000	 0.000	239275.000	 0.000	 0.000
22072.600	247690.000	 0.000	238901.000	 0.000	 0.000
22074.400	248779.000	 0.000	239981.000	 0.000	 0.000
22076.000	249585.000	 0.000	240818.000	 0.000	 0.000
22079.100	250979.000	 0.000	242287.000	 0.000	 0.000
22081.000	249976.000	 0.000	241399.000	 0.000	 0.000
22082.900	249030.000	 0.000	240549.000	 0.000	 0.000
22085.000	251410.000	 0.000	242926.000	 0.000	 0.000
22086.500	251355.000	 0.000	242929.000	 0.000	 0.000
22088.000	252570.000	 0.000	244115.000	 0.000	 0.000
22090.800	250368.000	 0.000	242106.000	 0.000	 0.000
22092.700	250976.000	 0.000	242765.000	 0.000	 0.000
22094.500	250636.000	 0.000	242511.000	 0.000	 0.000
22095.900	252028.000	 0.000	243915.000	 0.000	 0.000
22098.900	249880.000	 0.000	241925.000	 0.000	 0.000
22101.000	251940.000	 0.000	244057.000	 0.000	 0.000
22103.200	252039.000	 0.000	244288.000	 0.000	 0.000
22104.600	253830.000	 0.000	246193.000	 0.000	 0.000
22107.000	251022.000	 0.000	243681.000	 0.000	 0.000
22107.000	252399.000	 0.000	245033.000	 0.000	 0.000
22108.900	252319.000	 0.000	245214.000	 0.000	 0.000
22110.200	249490.000	 0.000	242668.000	 0.000	 0.000
22110.400	250061.000	 0.000	243261.000	 0.000	 0.000
22111.900	249468.000	 0.000	243013.000	 0.000	 0.000
22113.100	249579.000	 0.000	243392.000	 0.000	 0.000
22114.000	250132.000	 0.000	244233.000	 0.000	 0.000
22115.000	249795.000	 0.000	244207.000	 0.000	 0.000
22115.900	250600.000	 0.000	245288.000	 0.000	 0.000
22117.000	251034.000	 0.000	246089.000	 0.000	 0.000
22117.900	250486.000	 0.000	245905.000	 0.000	 0.000
22119.100	249750.000	 0.000	245601.000	 0.000	 0.000
22120.000	249946.000	 0.000	246165.000	 0.000	 0.000
22121.000	250009.000	 0.000	246616.000	 0.000	 0.000
22122.100	248692.000	 0.000	245782.000	 0.000	 0.000
22122.900	249693.000	 0.000	247079.000	 0.000	 0.000
22124.200	248453.000	 0.000	246377.000	 0.000	 0.000
22124.500	250263.000	 0.000	248242.000	 0.000	 0.000
22126.100	251181.000	 0.000	249821.000	 0.000	 0.000
22126.400	252201.000	 0.000	250948.000	 0.000	 0.000
22128.000	251605.000	 0.000	250997.000	 0.000	 0.000
22129.100	253748.000	 0.000	253508.000	 0.000	 0.000
22130.000	252438.000	 0.000	252488.000	 0.000	 0.000
22131.100	251564.000	 0.000	251851.000	 0.000	 0.000
22132.100	251291.000	 0.000	251777.000	 0.000	 0.000
22132.800	252988.000	 0.000	253590.000	 0.000	 0.000
22134.300	248968.000	 0.000	249589.000	 0.000	 0.000
22134.200	251655.000	 0.000	252314.000	 0.000	 0.000
22135.900	251422.000	 0.000	252126.000	 0.000	 0.000
22137.300	250117.000	 0.000	250780.000	 0.000	 0.000
22137.400	250179.000	 0.000	250853.000	 0.000	 0.000
22139.100	248545.000	 0.000	249155.000	 0.000	 0.000
22139.500	249867.000	 0.000	250449.000	 0.000	 0.000
22140.500	249420.000	 0.000	249973.000	 0.000	 0.000
22142.000	251182.000	 0.000	251747.000	 0.000	 0.000
22143.100	248887.000	 0.000	249376.000	 0.000	 0.000
22144.100	249695.000	 0.000	250270.000	 0.000	 0.000
22145.000	249147.000	 0.000	249780.000	 0.000	 0.000
22146.200	248774.000	 0.000	249442.000	 0.000	 0.000
22146.700	248986.000	 0.000	249682.000	 0.000	 0.000
22148.200	249766.000	 0.000	250510.000	 0.000	 0.000
22148.900	250377.000	 0.000	251197.000	 0.000	 0.000
22150.200	248110.000	 0.000	248974.000	 0.000	 0.000
22150.800	250034.000	 0.000	250978.000	 0.000	 0.000
22152.100	249931.000	 0.000	250943.000	 0.000	 0.000
22152.800	250925.000	 0.000	251989.000	 0.000	 0.000
22154.000	251374.000	 0.000	252602.000	 0.000	 0.000
22155.000	250818.000	 0.000	252080.000	 0.000	 0.000
22156.100	250308.000	 0.000	251669.000	 0.000	 0.000
22157.700	252149.000	 0.000	253531.000	 0.000	 0.000
22159.000	249704.000	 0.000	251070.000	 0.000	 0.000
22158.900	251855.000	 0.000	253290.000	 0.000	 0.000
22160.700	250967.000	 0.000	252344.000	 0.000	 0.000
22160.700	252004.000	 0.000	253395.000	 0.000	 0.000
22162.000	249612.000	 0.000	250936.000	 0.000	 0.000
22163.400	250613.000	 0.000	251888.000	 0.000	 0.000
22164.300	248357.000	 0.000	249565.000	 0.000	 0.000
22164.900	251516.000	 0.000	252761.000	 0.000	 0.000
22166.200	248812.000	 0.000	249937.000	 0.000	 0.000
22166.900	250833.000	 0.000	251990.000	 0.000	 0.000
22167.600	251562.000	 0.000	252688.000	 0.000	 0.000
22169.100	250311.000	 0.000	251426.000	 0.000	 0.000
22169.400	251651.000	 0.000	252754.000	 0.000	 0.000
22171.100	250327.000	 0.000	251409.000	 0.000	 0.000
22171.500	251310.000	 0.000	252409.000	 0.000	 0.000
22172.900	250077.000	 0.000	251198.000	 0.000	 0.000
22174.100	251542.000	 0.000	252732.000	 0.000	 0.000
22175.200	250384.000	 0.000	251606.000	 0.000	 0.000
22176.200	250946.000	 0.000	252194.000	 0.000	 0.000
22177.300	251468.000	 0.000	252784.000	 0.000	 0.000
22178.100	253943.000	 0.000	255308.000	 0.000	 0.000
22179.500	253092.000	 0.000	254503.000	 0.000	 0.000
22179.900	254166.000	 0.000	255620.000	 0.000	 0.000
22181.200	254223.000	 0.000	255729.000	 0.000	 0.000
22181.900	255009.000	 0.000	256562.000	 0.000	 0.000
22183.700	255984.000	 0.000	257609.000	 0.000	 0.000
22185.200	253370.000	 0.000	255066.000	 0.000	 0.000
22185.500	255329.000	 0.000	257072.000	 0.000	 0.000
22187.200	253820.000	 0.000	255640.000	 0.000	 0.000
22187.800	253861.000	 0.000	255749.000	 0.000	 0.000
22189.000	252358.000	 0.000	254282.000	 0.000	 0.000
22190.200	253161.000	 0.000	255173.000	 0.000	 0.000
22191.800	250596.000	 0.000	252672.000	 0.000	 0.000
22192.600	251292.000	 0.000	253455.000	 0.000	 0.000
22193.900	253418.000	 0.000	255693.000	 0.000	 0.000
22195.500	252030.000	 0.000	254361.000	 0.000	 0.000
22196.600	252825.000	 0.000	255249.000	 0.000	 0.000
22197.900	252846.000	 0.000	255311.000	 0.000	 0.000
22199.100	251527.000	 0.000	254025.000	 0.000	 0.000
22200.400	252507.000	 0.000	255056.000	 0.000	 0.000
22201.500	252787.000	 0.000	255366.000	 0.000	 0.000
22202.900	251659.000	 0.000	254229.000	 0.000	 0.000
22203.900	252796.000	 0.000	255414.000	 0.000	 0.000
22205.500	251951.000	 0.000	254585.000	 0.000	 0.000
22206.800	251741.000	 0.000	254354.000	 0.000	 0.000
22207.700	251408.000	 0.000	254041.000	 0.000	 0.000
22208.800	253663.000	 0.000	256306.000	 0.000	 0.000
22210.600	253975.000	 0.000	256649.000	 0.000	 0.000
22212.000	253470.000	 0.000	256114.000	 0.000	 0.000
22213.300	254659.000	 0.000	257343.000	 0.000	 0.000
22214.700	253743.000	 0.000	256460.000	 0.000	 0.000
22215.900	253432.000	 0.000	256117.000	 0.000	 0.000
22217.400	253407.000	 0.000	256150.000	 0.000	 0.000
22218.800	252598.000	 0.000	255328.000	 0.000	 0.000
22220.300	252326.000	 0.000	255067.000	 0.000	 0.000
22221.600	253272.000	 0.000	256047.000	 0.000	 0.000
22222.800	253529.000	 0.000	256319.000	 0.000	 0.000
22224.400	251721.000	 0.000	254492.000	 0.000	 0.000
22225.600	252299.000	 0.000	255131.000	 0.000	 0.000
22226.600	253778.000	 0.000	256668.000	 0.000	 0.000
22228.000	252621.000	 0.000	255542.000	 0.000	 0.000
22229.500	252280.000	 0.000	255227.000	 0.000	 0.000
22231.000	251957.000	 0.000	254917.000	 0.000	 0.000
22232.100	252701.000	 0.000	255739.000	 0.000	 0.000
22234.300	251853.000	 0.000	254930.000	 0.000	 0.000
22236.000	253242.000	 0.000	256426.000	 0.000	 0.000
22237.000	252140.000	 0.000	255300.000	 0.000	 0.000
22238.500	252000.000	 0.000	255253.000	 0.000	 0.000
22240.300	253657.000	 0.000	257053.000	 0.000	 0.000
22241.900	253555.000	 0.000	256971.000	 0.000	 0.000
22243.600	251899.000	 0.000	255369.000	 0.000	 0.000
22244.900	251335.000	 0.000	254835.000	 0.000	 0.000
22246.700	253740.000	 0.000	257361.000	 0.000	 0.000
22248.100	255788.000	 0.000	259480.000	 0.000	 0.000
22249.800	255463.000	 0.000	259197.000	 0.000	 0.000
22251.300	255961.000	 0.000	259751.000	 0.000	 0.000
22252.800	255418.000	 0.000	259206.000	 0.000	 0.000
22253.900	255968.000	 0.000	259805.000	 0.000	 0.000
22255.500	256183.000	 0.000	260051.000	 0.000	 0.000
22257.100	257253.000	 0.000	261161.000	 0.000	 0.000
22259.400	255163.000	 0.000	259050.000	 0.000	 0.000
22260.300	255342.000	 0.000	259255.000	 0.000	 0.000
22261.800	254685.000	 0.000	258607.000	 0.000	 0.000
22263.800	254756.000	 0.000	258682.000	 0.000	 0.000
22265.400	254181.000	 0.000	258122.000	 0.000	 0.000
22266.800	254148.000	 0.000	258142.000	 0.000	 0.000
22269.300	256748.000	 0.000	260866.000	 0.000	 0.000
22271.100	253689.000	 0.000	257765.000	 0.000	 0.000
22272.500	253538.000	 0.000	257657.000	 0.000	 0.000
22273.900	252559.000	 0.000	256690.000	 0.000	 0.000
22275.300	254061.000	 0.000	258266.000	 0.000	 0.000
22277.400	253819.000	 0.000	258095.000	 0.000	 0.000
22278.600	253293.000	 0.000	257630.000	 0.000	 0.000
22281.600	251574.000	 0.000	255980.000	 0.000	 0.000
22281.600	253062.000	 0.000	257509.000	 0.000	 0.000
22284.800	252253.000	 0.000	256789.000	 0.000	 0.000
22285.400	252975.000	 0.000	257524.000	 0.000	 0.000
22287.800	253317.000	 0.000	257965.000	 0.000	 0.000
22290.300	253130.000	 0.000	257866.000	 0.000	 0.000
22292.000	254428.000	 0.000	259305.000	 0.000	 0.000
22293.900	254102.000	 0.000	259031.000	 0.000	 0.000
22295.700	253438.000	 0.000	258375.000	 0.000	 0.000
22297.400	254914.000	 0.000	259941.000	 0.000	 0.000
22299.300	256086.000	 0.000	261244.000	 0.000	 0.000
22301.200	252475.000	 0.000	257575.000	 0.000	 0.000
22303.100	253881.000	 0.000	259079.000	 0.000	 0.000
22305.000	253765.000	 0.000	259031.000	 0.000	 0.000
22306.600	253606.000	 0.000	258876.000	 0.000	 0.000
22308.600	254942.000	 0.000	260310.000	 0.000	 0.000
22310.600	252256.000	 0.000	257580.000	 0.000	 0.000
22312.300	254141.000	 0.000	259596.000	 0.000	 0.000
22314.400	252423.000	 0.000	257855.000	 0.000	 0.000
22316.200	253872.000	 0.000	259418.000	 0.000	 0.000
22318.300	253983.000	 0.000	259543.000	 0.000	 0.000
22320.400	251981.000	 0.000	257515.000	 0.000	 0.000
22321.800	252352.000	 0.000	257921.000	 0.000	 0.000
22324.100	251935.000	 0.000	257554.000	 0.000	 0.000
22326.000	253495.000	 0.000	259178.000	 0.000	 0.000
22328.300	251992.000	 0.000	257657.000	 0.000	 0.000
22329.500	252939.000	 0.000	258670.000	 0.000	 0.000
22332.200	252720.000	 0.000	258441.000	 0.000	 0.000
22333.400	253661.000	 0.000	259442.000	 0.000	 0.000
22335.700	254817.000	 0.000	260703.000	 0.000	 0.000
22338.300	255107.000	 0.000	261065.000	 0.000	 0.000
22340.300	256738.000	 0.000	262812.000	 0.000	 0.000
22342.200	257429.000	 0.000	263546.000	 0.000	 0.000
22344.400	256481.000	 0.000	262617.000	 0.000	 0.000
22346.100	257037.000	 0.000	263254.000	 0.000	 0.000
22348.500	255697.000	 0.000	261976.000	 0.000	 0.000
22350.600	256367.000	 0.000	262752.000	 0.000	 0.000
22352.100	255422.000	 0.000	261829.000	 0.000	 0.000
22354.900	254727.000	 0.000	261213.000	 0.000	 0.000
22356.700	256760.000	 0.000	263378.000	 0.000	 0.000
22359.000	254576.000	 0.000	261225.000	 0.000	 0.000
22360.700	256234.000	 0.000	263009.000	 0.000	 0.000
22363.200	255097.000	 0.000	261918.000	 0.000	 0.000
22365.000	255373.000	 0.000	262230.000	 0.000	 0.000
22366.900	254365.000	 0.000	261263.000	 0.000	 0.000
22369.600	255711.000	 0.000	262768.000	 0.000	 0.000
22371.900	255487.000	 0.000	262565.000	 0.000	 0.000
22373.800	255008.000	 0.000	262156.000	 0.000	 0.000
22376.000	255450.000	 0.000	262690.000	 0.000	 0.000
22378.500	256347.000	 0.000	263702.000	 0.000	 0.000
22381.000	255231.000	 0.000	262631.000	 0.000	 0.000
22382.200	254463.000	 0.000	261876.000	 0.000	 0.000
22385.200	255849.000	 0.000	263391.000	 0.000	 0.000
22386.300	255897.000	 0.000	263456.000	 0.000	 0.000
22389.600	253967.000	 0.000	261580.000	 0.000	 0.000
22391.000	255241.000	 0.000	262930.000	 0.000	 0.000
22393.000	256146.000	 0.000	263933.000	 0.000	 0.000
22395.600	257641.000	 0.000	265502.000	 0.000	 0.000
22397.700	258964.000	 0.000	266968.000	 0.000	 0.000
22400.200	258096.000	 0.000	266105.000	 0.000	 0.000
22403.500	258291.000	 0.000	266409.000	 0.000	 0.000
22405.500	259578.000	 0.000	267789.000	 0.000	 0.000
22408.100	258728.000	 0.000	266932.000	 0.000	 0.000
22410.200	261088.000	 0.000	269416.000	 0.000	 0.000
22412.700	258739.000	 0.000	267085.000	 0.000	 0.000
22415.000	258255.000	 0.000	266622.000	 0.000	 0.000
22417.400	258826.000	 0.000	267290.000	 0.000	 0.000
22419.700	257766.000	 0.000	266221.000	 0.000	 0.000
22422.000	256143.000	 0.000	264616.000	 0.000	 0.000
22424.000	256133.000	 0.000	264685.000	 0.000	 0.000
22425.700	256354.000	 0.000	264996.000	 0.000	 0.000
22429.000	254077.000	 0.000	262853.000	 0.000	 0.000
22431.400	251987.000	 0.000	260722.000	 0.000	 0.000
22433.700	249187.000	 0.000	257776.000	 0.000	 0.000
22435.500	251186.000	 0.000	259713.000	 0.000	 0.000
22438.500	252162.000	 0.000	260672.000	 0.000	 0.000
22440.700	254668.000	 0.000	263529.000	 0.000	 0.000
22443.900	255456.000	 0.000	264527.000	 0.000	 0.000
22446.500	253699.000	 0.000	262829.000	 0.000	 0.000
22448.800	253324.000	 0.000	262550.000	 0.000	 0.000
22450.800	252309.000	 0.000	261626.000	 0.000	 0.000
22452.800	252162.000	 0.000	261564.000	 0.000	 0.000
22455.800	249501.000	 0.000	258993.000	 0.000	 0.000
22458.700	248784.000	 0.000	258268.000	 0.000	 0.000
22461.700	251196.000	 0.000	260671.000	 0.000	 0.000
22464.200	258933.000	 0.000	268761.000	 0.000	 0.000
22466.800	258881.000	 0.000	268790.000	 0.000	 0.000
22469.000	258390.000	 0.000	268326.000	 0.000	 0.000
22471.700	255664.000	 0.000	265599.000	 0.000	 0.000
22474.400	253312.000	 0.000	263276.000	 0.000	 0.000
22476.900	252649.000	 0.000	262681.000	 0.000	 0.000
22479.700	251718.000	 0.000	261937.000	 0.000	 0.000
22481.900	254384.000	 0.000	264897.000	 0.000	 0.000
22484.000	257312.000	 0.000	267857.000	 0.000	 0.000
22486.100	258956.000	 0.000	269557.000	 0.000	 0.000
22489.500	257298.000	 0.000	267906.000	 0.000	 0.000
22492.100	257071.000	 0.000	267744.000	 0.000	 0.000
22494.100	257077.000	 0.000	267828.000	 0.000	 0.000
22497.300	255962.000	 0.000	266680.000	 0.000	 0.000
22499.600	256415.000	 0.000	267224.000	 0.000	 0.000
22502.400	255831.000	 0.000	266720.000	 0.000	 0.000
22504.200	256840.000	 0.000	267872.000	 0.000	 0.000
22508.100	255463.000	 0.000	266524.000	 0.000	 0.000
22511.400	257943.000	 0.000	269184.000	 0.000	 0.000
22514.300	258708.000	 0.000	270083.000	 0.000	 0.000
22517.000	256318.000	 0.000	267645.000	 0.000	 0.000
22519.500	255447.000	 0.000	266848.000	 0.000	 0.000
22521.700	256963.000	 0.000	268454.000	 0.000	 0.000
22523.600	256096.000	 0.000	267607.000	 0.000	 0.000
22527.600	255998.000	 0.000	267598.000	 0.000	 0.000
22530.000	257586.000	 0.000	269348.000	 0.000	 0.000
22532.300	257352.000	 0.000	269145.000	 0.000	 0.000
22535.000	256789.000	 0.000	268625.000	 0.000	 0.000
22537.800	257350.000	 0.000	269312.000	 0.000	 0.000
22541.600	255803.000	 0.000	267796.000	 0.000	 0.000
22544.100	256339.000	 0.000	268479.000	 0.000	 0.000
22547.400	257809.000	 0.000	270121.000	 0.000	 0.000
22550.800	254591.000	 0.000	266818.000	 0.000	 0.000
22553.100	256138.000	 0.000	268545.000	 0.000	 0.000
22556.200	254266.000	 0.000	266683.000	 0.000	 0.000
22558.600	254533.000	 0.000	267033.000	 0.000	 0.000
22561.800	256403.000	 0.000	269141.000	 0.000	 0.000
22565.000	253621.000	 0.000	266277.000	 0.000	 0.000
22567.200	254545.000	 0.000	267345.000	 0.000	 0.000
22569.600	254120.000	 0.000	266992.000	 0.000	 0.000
22572.000	254382.000	 0.000	267325.000	 0.000	 0.000
22575.400	253536.000	 0.000	266494.000	 0.000	 0.000
22579.200	254325.000	 0.000	267458.000	 0.000	 0.000
22582.100	253817.000	 0.000	267039.000	 0.000	 0.000
22585.200	251837.000	 0.000	265115.000	 0.000	 0.000
22588.200	251423.000	 0.000	264780.000	 0.000	 0.000
22591.200	251263.000	 0.000	264654.000	 0.000	 0.000
22594.000	250468.000	 0.000	263917.000	 0.000	 0.000
22596.400	249717.000	 0.000	263178.000	 0.000	 0.000
22598.400	250776.000	 0.000	264374.000	 0.000	 0.000
22602.100	249090.000	 0.000	262646.000	 0.000	 0.000
22604.600	249131.000	 0.000	262802.000	 0.000	 0.000
22608.000	249340.000	 0.000	263111.000	 0.000	 0.000
22610.500	248499.000	 0.000	262284.000	 0.000	 0.000
22614.100	247105.000	 0.000	260903.000	 0.000	 0.000
22616.400	247718.000	 0.000	261629.000	 0.000	 0.000
22619.900	246974.000	 0.000	260958.000	 0.000	 0.000
22622.400	248040.000	 0.000	262146.000	 0.000	 0.000
22627.300	248691.000	 0.000	262944.000	 0.000	 0.000
22630.600	245938.000	 0.000	260149.000	 0.000	 0.000
22633.900	247190.000	 0.000	261579.000	 0.000	 0.000
22636.400	245425.000	 0.000	259763.000	 0.000	 0.000
22638.600	245543.000	 0.000	259969.000	 0.000	 0.000
22641.900	245076.000	 0.000	259562.000	 0.000	 0.000
22646.100	246971.000	 0.000	261684.000	 0.000	 0.000
22649.400	244234.000	 0.000	258827.000	 0.000	 0.000
22652.700	242541.000	 0.000	257153.000	 0.000	 0.000
22655.500	245524.000	 0.000	260449.000	 0.000	 0.000
22658.900	243279.000	 0.000	258127.000	 0.000	 0.000
22661.900	246189.000	 0.000	261344.000	 0.000	 0.000
22665.300	243251.000	 0.000	258279.000	 0.000	 0.000
