# Supplementary material for: The synergistic effect of Hf-O-Ru bonds and oxygen vacancies in Ru/HfO2 for enhanced hydrogen evolution
Source: Nat Commun. 2022 Mar 11;13:1270. doi: 10.1038/s41467-022-28947-9 (PMC8917135; doi:10.1038/s41467-022-28947-9)
Supplement: Supplementary file 3 — Source Data [file 41467_2022_28947_MOESM3_ESM.zip › source data-1/Figure 3h,i+Figure 4/0V.001]

Data were taken at HFXAFS in Pohang Light Source(PLS-II) by : bl10c	Number of Points : 330	Scanning Mode : Step Scan (Transmission)	Date and Time : 2021-10-21 20:53:06 ~ 21:39:32	Energy Origin(Eo) : 22117.000 (eV)	Mono Offset(deg) : 0.001472	Scanning Time : 46.4327 (min)	Crystal Type : Si(111)@77K	Sample Position : -12.07 (deg)	DCM Y offset : 12.550 (mm)	pitch(pzt) : -3.488 (um)	roll : 0.275 (mm)	
Slit size (normal) : 1.000 x 5.000 (V[mm] x H[mm]) (V & H centers: -0.100, 0.000)	SR E-beam energy : 3.0 (GeV)	SR current (start) : 251.067 (mA)	SR Injection mode : Top-up
Description : 
SRB := -100.0 (eV)	-50.0 (eV)	-10.0 (eV)	40.0 (eV)	549.32 (eV)	16.0 (k)	20.0 (k)	
1st Energy step & Integration time : 5.0 (eV) & 3.0 (sec)
2nd Energy step & Integration time : 2.0 (eV) & 3.0 (sec)
3rd Energy step & Integration time : 1.0 (eV) & 3.0 (sec)
4th Energy step & Integration time : 0.035 (k) & 3.0 (sec)
#
#
GAINS(Dark I) : 7(DI0 = 0)	 7(DIt = 0)	7(DIf = 0)	 7(DIr = 0)	 3(DIm= 0)
Energy(eV)	Ch1 (I0)	Ch2 (IT)	Ch3 (IF)	Ch4 (IR)	Ch5 (IM)
22006.700	777588.000	 0.000	726642.000	 0.000	 0.000
22022.100	771665.000	 0.000	722307.000	 0.000	 0.000
22027.100	772668.000	 0.000	723684.000	 0.000	 0.000
22031.900	766742.000	 0.000	718356.000	 0.000	 0.000
22036.800	771222.000	 0.000	723158.000	 0.000	 0.000
22041.700	766592.000	 0.000	719120.000	 0.000	 0.000
22045.900	764244.000	 0.000	717287.000	 0.000	 0.000
22049.100	761360.000	 0.000	714762.000	 0.000	 0.000
22054.500	759690.000	 0.000	713655.000	 0.000	 0.000
22059.200	760528.000	 0.000	714846.000	 0.000	 0.000
22064.300	762538.000	 0.000	717180.000	 0.000	 0.000
22068.500	758109.000	 0.000	713256.000	 0.000	 0.000
22071.100	759672.000	 0.000	715053.000	 0.000	 0.000
22072.400	758983.000	 0.000	714509.000	 0.000	 0.000
22073.800	755862.000	 0.000	711741.000	 0.000	 0.000
22076.900	757180.000	 0.000	713164.000	 0.000	 0.000
22078.200	757414.000	 0.000	713561.000	 0.000	 0.000
22079.800	756082.000	 0.000	712445.000	 0.000	 0.000
22082.600	756150.000	 0.000	712838.000	 0.000	 0.000
22084.900	755384.000	 0.000	712343.000	 0.000	 0.000
22086.800	753751.000	 0.000	710965.000	 0.000	 0.000
22089.300	755230.000	 0.000	712620.000	 0.000	 0.000
22090.100	754296.000	 0.000	711849.000	 0.000	 0.000
22092.400	753011.000	 0.000	710829.000	 0.000	 0.000
22094.800	751900.000	 0.000	710045.000	 0.000	 0.000
22097.100	751956.000	 0.000	710449.000	 0.000	 0.000
22098.800	752581.000	 0.000	711272.000	 0.000	 0.000
22100.400	751824.000	 0.000	710763.000	 0.000	 0.000
22103.000	751247.000	 0.000	710765.000	 0.000	 0.000
22105.100	751752.000	 0.000	711881.000	 0.000	 0.000
22106.900	749560.000	 0.000	710501.000	 0.000	 0.000
22107.400	750010.000	 0.000	711037.000	 0.000	 0.000
22109.000	753991.000	 0.000	715711.000	 0.000	 0.000
22109.600	753314.000	 0.000	715471.000	 0.000	 0.000
22110.400	750249.000	 0.000	712894.000	 0.000	 0.000
22111.900	749689.000	 0.000	713451.000	 0.000	 0.000
22113.100	749938.000	 0.000	714548.000	 0.000	 0.000
22114.000	749247.000	 0.000	714572.000	 0.000	 0.000
22115.100	747921.000	 0.000	714309.000	 0.000	 0.000
22116.000	748379.000	 0.000	715563.000	 0.000	 0.000
22117.000	747674.000	 0.000	715951.000	 0.000	 0.000
22118.000	747600.000	 0.000	717031.000	 0.000	 0.000
22119.100	748926.000	 0.000	719550.000	 0.000	 0.000
22119.900	749184.000	 0.000	720752.000	 0.000	 0.000
22121.000	749000.000	 0.000	721954.000	 0.000	 0.000
22122.100	748825.000	 0.000	723264.000	 0.000	 0.000
22123.000	747607.000	 0.000	723254.000	 0.000	 0.000
22124.000	746393.000	 0.000	723452.000	 0.000	 0.000
22125.200	747207.000	 0.000	725760.000	 0.000	 0.000
22125.500	746321.000	 0.000	725315.000	 0.000	 0.000
22127.100	747248.000	 0.000	728082.000	 0.000	 0.000
22127.400	745546.000	 0.000	726751.000	 0.000	 0.000
22129.000	743020.000	 0.000	725851.000	 0.000	 0.000
22129.500	743545.000	 0.000	726765.000	 0.000	 0.000
22130.700	744502.000	 0.000	728589.000	 0.000	 0.000
22132.000	741653.000	 0.000	726495.000	 0.000	 0.000
22133.000	742976.000	 0.000	728125.000	 0.000	 0.000
22134.100	741976.000	 0.000	727440.000	 0.000	 0.000
22135.000	746008.000	 0.000	731511.000	 0.000	 0.000
22136.200	746374.000	 0.000	731982.000	 0.000	 0.000
22136.800	744396.000	 0.000	729993.000	 0.000	 0.000
22137.500	743393.000	 0.000	729067.000	 0.000	 0.000
22139.100	744343.000	 0.000	730016.000	 0.000	 0.000
22139.500	743242.000	 0.000	728935.000	 0.000	 0.000
22140.400	743140.000	 0.000	728827.000	 0.000	 0.000
22141.800	744897.000	 0.000	730599.000	 0.000	 0.000
22143.100	744193.000	 0.000	729888.000	 0.000	 0.000
22143.800	744992.000	 0.000	730672.000	 0.000	 0.000
22144.400	742367.000	 0.000	728131.000	 0.000	 0.000
22146.100	742972.000	 0.000	728788.000	 0.000	 0.000
22146.300	741220.000	 0.000	727045.000	 0.000	 0.000
22148.000	741466.000	 0.000	727251.000	 0.000	 0.000
22149.100	741267.000	 0.000	727037.000	 0.000	 0.000
22150.000	742632.000	 0.000	728370.000	 0.000	 0.000
22151.000	740433.000	 0.000	726248.000	 0.000	 0.000
22152.000	739496.000	 0.000	725257.000	 0.000	 0.000
22152.900	738120.000	 0.000	723852.000	 0.000	 0.000
22153.900	737417.000	 0.000	723117.000	 0.000	 0.000
22155.300	738257.000	 0.000	723917.000	 0.000	 0.000
22155.300	736261.000	 0.000	722003.000	 0.000	 0.000
22157.800	736705.000	 0.000	722267.000	 0.000	 0.000
22157.800	736678.000	 0.000	722214.000	 0.000	 0.000
22159.200	741750.000	 0.000	727161.000	 0.000	 0.000
22160.100	740967.000	 0.000	726287.000	 0.000	 0.000
22161.200	741701.000	 0.000	726998.000	 0.000	 0.000
22161.800	739239.000	 0.000	724535.000	 0.000	 0.000
22163.200	741288.000	 0.000	726469.000	 0.000	 0.000
22164.000	739270.000	 0.000	724481.000	 0.000	 0.000
22165.200	740621.000	 0.000	725727.000	 0.000	 0.000
22166.100	738597.000	 0.000	723840.000	 0.000	 0.000
22167.200	739781.000	 0.000	724992.000	 0.000	 0.000
22167.900	738078.000	 0.000	723403.000	 0.000	 0.000
22168.500	737929.000	 0.000	723301.000	 0.000	 0.000
22170.000	739085.000	 0.000	724585.000	 0.000	 0.000
22170.800	739584.000	 0.000	725139.000	 0.000	 0.000
22172.000	735639.000	 0.000	721348.000	 0.000	 0.000
22173.200	737999.000	 0.000	723903.000	 0.000	 0.000
22173.800	737333.000	 0.000	723306.000	 0.000	 0.000
22174.500	736984.000	 0.000	723053.000	 0.000	 0.000
22176.100	737586.000	 0.000	723805.000	 0.000	 0.000
22176.800	735931.000	 0.000	722270.000	 0.000	 0.000
22178.300	736335.000	 0.000	722993.000	 0.000	 0.000
22179.200	736089.000	 0.000	722837.000	 0.000	 0.000
22180.100	736662.000	 0.000	723557.000	 0.000	 0.000
22181.100	739701.000	 0.000	726717.000	 0.000	 0.000
22182.000	738952.000	 0.000	726114.000	 0.000	 0.000
22183.600	738730.000	 0.000	726212.000	 0.000	 0.000
22184.900	735784.000	 0.000	723457.000	 0.000	 0.000
22186.100	736644.000	 0.000	724627.000	 0.000	 0.000
22187.100	737077.000	 0.000	725207.000	 0.000	 0.000
22188.300	734617.000	 0.000	723020.000	 0.000	 0.000
22189.500	736067.000	 0.000	724618.000	 0.000	 0.000
22190.600	735534.000	 0.000	724335.000	 0.000	 0.000
22191.800	735488.000	 0.000	724557.000	 0.000	 0.000
22193.000	735457.000	 0.000	724706.000	 0.000	 0.000
22194.200	735435.000	 0.000	724901.000	 0.000	 0.000
22195.500	734010.000	 0.000	723635.000	 0.000	 0.000
22196.700	733916.000	 0.000	723643.000	 0.000	 0.000
22197.800	733345.000	 0.000	723204.000	 0.000	 0.000
22199.200	734384.000	 0.000	724413.000	 0.000	 0.000
22200.000	734161.000	 0.000	724205.000	 0.000	 0.000
22200.900	732448.000	 0.000	722568.000	 0.000	 0.000
22202.700	732722.000	 0.000	722913.000	 0.000	 0.000
22203.900	730629.000	 0.000	720865.000	 0.000	 0.000
22205.500	730693.000	 0.000	721012.000	 0.000	 0.000
22206.500	735249.000	 0.000	725506.000	 0.000	 0.000
22207.500	734295.000	 0.000	724517.000	 0.000	 0.000
22209.000	732794.000	 0.000	723085.000	 0.000	 0.000
22210.100	730813.000	 0.000	721131.000	 0.000	 0.000
22211.500	733126.000	 0.000	723484.000	 0.000	 0.000
22212.500	729997.000	 0.000	720364.000	 0.000	 0.000
22214.400	731826.000	 0.000	722280.000	 0.000	 0.000
22216.000	731705.000	 0.000	722160.000	 0.000	 0.000
22217.200	731172.000	 0.000	721680.000	 0.000	 0.000
22218.400	730738.000	 0.000	721332.000	 0.000	 0.000
22219.300	729763.000	 0.000	720386.000	 0.000	 0.000
22221.500	730740.000	 0.000	721437.000	 0.000	 0.000
22222.100	729418.000	 0.000	720141.000	 0.000	 0.000
22223.800	728000.000	 0.000	718836.000	 0.000	 0.000
22225.600	726111.000	 0.000	717131.000	 0.000	 0.000
22227.300	728728.000	 0.000	719809.000	 0.000	 0.000
22228.300	728518.000	 0.000	719681.000	 0.000	 0.000
22229.200	727029.000	 0.000	718262.000	 0.000	 0.000
22231.600	727682.000	 0.000	719072.000	 0.000	 0.000
22232.300	726471.000	 0.000	717886.000	 0.000	 0.000
22234.400	725037.000	 0.000	716603.000	 0.000	 0.000
22236.100	727844.000	 0.000	719633.000	 0.000	 0.000
22236.700	729498.000	 0.000	721268.000	 0.000	 0.000
22238.900	729084.000	 0.000	721023.000	 0.000	 0.000
22239.800	727583.000	 0.000	719562.000	 0.000	 0.000
22242.000	727556.000	 0.000	719749.000	 0.000	 0.000
22242.900	727923.000	 0.000	720210.000	 0.000	 0.000
22244.100	727692.000	 0.000	720041.000	 0.000	 0.000
22246.600	727924.000	 0.000	720560.000	 0.000	 0.000
22247.200	725667.000	 0.000	718350.000	 0.000	 0.000
22249.800	725744.000	 0.000	718531.000	 0.000	 0.000
22250.400	724480.000	 0.000	717304.000	 0.000	 0.000
22252.300	723427.000	 0.000	716438.000	 0.000	 0.000
22254.300	722635.000	 0.000	715679.000	 0.000	 0.000
22256.400	722197.000	 0.000	715420.000	 0.000	 0.000
22257.000	719509.000	 0.000	712831.000	 0.000	 0.000
22258.800	720694.000	 0.000	714054.000	 0.000	 0.000
22260.000	720254.000	 0.000	713717.000	 0.000	 0.000
22262.600	719877.000	 0.000	713490.000	 0.000	 0.000
22263.400	718965.000	 0.000	712570.000	 0.000	 0.000
22265.200	719154.000	 0.000	712923.000	 0.000	 0.000
22267.600	719047.000	 0.000	713001.000	 0.000	 0.000
22269.600	719212.000	 0.000	713359.000	 0.000	 0.000
22270.200	717017.000	 0.000	711209.000	 0.000	 0.000
22272.200	723671.000	 0.000	718014.000	 0.000	 0.000
22274.300	719966.000	 0.000	714484.000	 0.000	 0.000
22276.100	719637.000	 0.000	714303.000	 0.000	 0.000
22277.700	719590.000	 0.000	714407.000	 0.000	 0.000
22279.600	718847.000	 0.000	713892.000	 0.000	 0.000
22281.600	720234.000	 0.000	715460.000	 0.000	 0.000
22282.400	719628.000	 0.000	714931.000	 0.000	 0.000
22284.200	719298.000	 0.000	714749.000	 0.000	 0.000
22285.700	719095.000	 0.000	714741.000	 0.000	 0.000
22287.800	720337.000	 0.000	716246.000	 0.000	 0.000
22290.000	717720.000	 0.000	713778.000	 0.000	 0.000
22292.100	715585.000	 0.000	711852.000	 0.000	 0.000
22294.100	717694.000	 0.000	714153.000	 0.000	 0.000
22295.600	716888.000	 0.000	713482.000	 0.000	 0.000
22297.600	716304.000	 0.000	713094.000	 0.000	 0.000
22299.100	715032.000	 0.000	711945.000	 0.000	 0.000
22301.200	715477.000	 0.000	712503.000	 0.000	 0.000
22302.900	715623.000	 0.000	712764.000	 0.000	 0.000
22304.800	713452.000	 0.000	710721.000	 0.000	 0.000
22306.900	712350.000	 0.000	709726.000	 0.000	 0.000
22308.700	711623.000	 0.000	709107.000	 0.000	 0.000
22310.600	712941.000	 0.000	710630.000	 0.000	 0.000
22312.400	711679.000	 0.000	709387.000	 0.000	 0.000
22313.900	712148.000	 0.000	709966.000	 0.000	 0.000
22315.300	711322.000	 0.000	709211.000	 0.000	 0.000
22318.100	716409.000	 0.000	714455.000	 0.000	 0.000
22319.500	714527.000	 0.000	712605.000	 0.000	 0.000
22320.900	714004.000	 0.000	712049.000	 0.000	 0.000
22324.000	712374.000	 0.000	710504.000	 0.000	 0.000
22325.000	711381.000	 0.000	709682.000	 0.000	 0.000
22327.200	711543.000	 0.000	709936.000	 0.000	 0.000
22329.100	711460.000	 0.000	709931.000	 0.000	 0.000
22331.700	710820.000	 0.000	709464.000	 0.000	 0.000
22333.500	709984.000	 0.000	708735.000	 0.000	 0.000
22334.800	708619.000	 0.000	707513.000	 0.000	 0.000
22338.000	709889.000	 0.000	708969.000	 0.000	 0.000
22339.200	709009.000	 0.000	708217.000	 0.000	 0.000
22341.100	708374.000	 0.000	707616.000	 0.000	 0.000
22343.700	707956.000	 0.000	707451.000	 0.000	 0.000
22345.700	707814.000	 0.000	707471.000	 0.000	 0.000
22347.200	704948.000	 0.000	704691.000	 0.000	 0.000
22350.200	704926.000	 0.000	704888.000	 0.000	 0.000
22352.500	704707.000	 0.000	704918.000	 0.000	 0.000
22354.600	702316.000	 0.000	702642.000	 0.000	 0.000
22356.900	702333.000	 0.000	702873.000	 0.000	 0.000
22358.900	700993.000	 0.000	701724.000	 0.000	 0.000
22360.600	704296.000	 0.000	705183.000	 0.000	 0.000
22363.100	702421.000	 0.000	703479.000	 0.000	 0.000
22365.500	703711.000	 0.000	705028.000	 0.000	 0.000
22367.400	700321.000	 0.000	701826.000	 0.000	 0.000
22369.600	698682.000	 0.000	700359.000	 0.000	 0.000
22372.000	700718.000	 0.000	702674.000	 0.000	 0.000
22373.700	700585.000	 0.000	702636.000	 0.000	 0.000
22375.500	699017.000	 0.000	701276.000	 0.000	 0.000
22377.800	698671.000	 0.000	701027.000	 0.000	 0.000
22380.400	697026.000	 0.000	699607.000	 0.000	 0.000
22383.100	697491.000	 0.000	700251.000	 0.000	 0.000
22384.400	698102.000	 0.000	701058.000	 0.000	 0.000
22386.000	696542.000	 0.000	699670.000	 0.000	 0.000
22389.400	696426.000	 0.000	699767.000	 0.000	 0.000
22391.100	694851.000	 0.000	698342.000	 0.000	 0.000
22392.700	694696.000	 0.000	698252.000	 0.000	 0.000
22396.300	695265.000	 0.000	699035.000	 0.000	 0.000
22397.500	691993.000	 0.000	695835.000	 0.000	 0.000
22400.900	691416.000	 0.000	695503.000	 0.000	 0.000
22403.700	691425.000	 0.000	695669.000	 0.000	 0.000
22405.700	689661.000	 0.000	694039.000	 0.000	 0.000
22407.800	686896.000	 0.000	691422.000	 0.000	 0.000
22410.400	687606.000	 0.000	692329.000	 0.000	 0.000
22412.800	685210.000	 0.000	689962.000	 0.000	 0.000
22415.200	688324.000	 0.000	693342.000	 0.000	 0.000
22416.600	685701.000	 0.000	690828.000	 0.000	 0.000
22419.200	683010.000	 0.000	688482.000	 0.000	 0.000
22421.100	679546.000	 0.000	685292.000	 0.000	 0.000
22423.600	670126.000	 0.000	676449.000	 0.000	 0.000
22425.500	661257.000	 0.000	667628.000	 0.000	 0.000
22429.100	652285.000	 0.000	658375.000	 0.000	 0.000
22430.900	649878.000	 0.000	655283.000	 0.000	 0.000
22434.000	659874.000	 0.000	664550.000	 0.000	 0.000
22436.700	677731.000	 0.000	682791.000	 0.000	 0.000
22438.800	684584.000	 0.000	690769.000	 0.000	 0.000
22440.800	690221.000	 0.000	697103.000	 0.000	 0.000
22442.900	687495.000	 0.000	694511.000	 0.000	 0.000
22446.300	677755.000	 0.000	685078.000	 0.000	 0.000
22449.000	674800.000	 0.000	682547.000	 0.000	 0.000
22451.300	667443.000	 0.000	675431.000	 0.000	 0.000
22453.500	661947.000	 0.000	670053.000	 0.000	 0.000
22455.000	659064.000	 0.000	667111.000	 0.000	 0.000
22458.900	669548.000	 0.000	677721.000	 0.000	 0.000
22460.400	671507.000	 0.000	679705.000	 0.000	 0.000
22464.000	670465.000	 0.000	678620.000	 0.000	 0.000
22466.800	666688.000	 0.000	674854.000	 0.000	 0.000
22468.700	659342.000	 0.000	667465.000	 0.000	 0.000
22470.500	655963.000	 0.000	664293.000	 0.000	 0.000
22473.700	645937.000	 0.000	655064.000	 0.000	 0.000
22476.200	646995.000	 0.000	656860.000	 0.000	 0.000
22478.100	652683.000	 0.000	663026.000	 0.000	 0.000
22481.800	676636.000	 0.000	687150.000	 0.000	 0.000
22484.200	684750.000	 0.000	695054.000	 0.000	 0.000
22486.400	682859.000	 0.000	693284.000	 0.000	 0.000
22490.200	683556.000	 0.000	694274.000	 0.000	 0.000
22491.600	683153.000	 0.000	694042.000	 0.000	 0.000
22494.000	680467.000	 0.000	691446.000	 0.000	 0.000
22497.900	677446.000	 0.000	688668.000	 0.000	 0.000
22501.000	678075.000	 0.000	689563.000	 0.000	 0.000
22502.400	678726.000	 0.000	690295.000	 0.000	 0.000
22504.800	677002.000	 0.000	688703.000	 0.000	 0.000
22507.800	675044.000	 0.000	686918.000	 0.000	 0.000
22511.200	671694.000	 0.000	683703.000	 0.000	 0.000
22514.300	673602.000	 0.000	685940.000	 0.000	 0.000
22516.200	671527.000	 0.000	683899.000	 0.000	 0.000
22519.600	672243.000	 0.000	684884.000	 0.000	 0.000
22521.900	669414.000	 0.000	682210.000	 0.000	 0.000
22524.200	667352.000	 0.000	680252.000	 0.000	 0.000
22526.800	667870.000	 0.000	681011.000	 0.000	 0.000
22529.300	670143.000	 0.000	683528.000	 0.000	 0.000
22532.300	671556.000	 0.000	685167.000	 0.000	 0.000
22535.600	668236.000	 0.000	682005.000	 0.000	 0.000
22539.200	669290.000	 0.000	683374.000	 0.000	 0.000
22541.800	664948.000	 0.000	679085.000	 0.000	 0.000
22544.700	665214.000	 0.000	679579.000	 0.000	 0.000
22547.400	665838.000	 0.000	680471.000	 0.000	 0.000
22550.000	665179.000	 0.000	680020.000	 0.000	 0.000
22551.900	664579.000	 0.000	679533.000	 0.000	 0.000
22555.200	666228.000	 0.000	681547.000	 0.000	 0.000
22557.400	663322.000	 0.000	678748.000	 0.000	 0.000
22560.500	662505.000	 0.000	678148.000	 0.000	 0.000
22563.600	664665.000	 0.000	680704.000	 0.000	 0.000
22565.800	662873.000	 0.000	679099.000	 0.000	 0.000
22570.500	660737.000	 0.000	677218.000	 0.000	 0.000
22572.900	661916.000	 0.000	678845.000	 0.000	 0.000
22576.400	658783.000	 0.000	675887.000	 0.000	 0.000
22579.300	660772.000	 0.000	678214.000	 0.000	 0.000
22582.200	658647.000	 0.000	676259.000	 0.000	 0.000
22585.100	658396.000	 0.000	676302.000	 0.000	 0.000
22587.400	658280.000	 0.000	676369.000	 0.000	 0.000
22589.700	658231.000	 0.000	676405.000	 0.000	 0.000
22593.200	659904.000	 0.000	678427.000	 0.000	 0.000
22596.800	656067.000	 0.000	674739.000	 0.000	 0.000
22600.100	657749.000	 0.000	676696.000	 0.000	 0.000
22602.900	656647.000	 0.000	675660.000	 0.000	 0.000
22605.600	655679.000	 0.000	674800.000	 0.000	 0.000
22607.800	655518.000	 0.000	674767.000	 0.000	 0.000
22611.000	654884.000	 0.000	674308.000	 0.000	 0.000
22613.400	653027.000	 0.000	672528.000	 0.000	 0.000
22616.600	651935.000	 0.000	671643.000	 0.000	 0.000
22619.600	651606.000	 0.000	671577.000	 0.000	 0.000
22624.600	649974.000	 0.000	670225.000	 0.000	 0.000
22627.200	647363.000	 0.000	667703.000	 0.000	 0.000
22630.300	649673.000	 0.000	670344.000	 0.000	 0.000
22633.200	647288.000	 0.000	668082.000	 0.000	 0.000
22635.500	646910.000	 0.000	667825.000	 0.000	 0.000
22638.400	647344.000	 0.000	668554.000	 0.000	 0.000
22641.400	646526.000	 0.000	667888.000	 0.000	 0.000
22644.400	645068.000	 0.000	666628.000	 0.000	 0.000
22647.300	644600.000	 0.000	666369.000	 0.000	 0.000
22650.300	643065.000	 0.000	665026.000	 0.000	 0.000
22655.800	640849.000	 0.000	663056.000	 0.000	 0.000
22657.900	645851.000	 0.000	668378.000	 0.000	 0.000
22660.700	643000.000	 0.000	665641.000	 0.000	 0.000
22663.600	643759.000	 0.000	666639.000	 0.000	 0.000
