# Supplementary material for: The synergistic effect of Hf-O-Ru bonds and oxygen vacancies in Ru/HfO2 for enhanced hydrogen evolution
Source: Nat Commun. 2022 Mar 11;13:1270. doi: 10.1038/s41467-022-28947-9 (PMC8917135; doi:10.1038/s41467-022-28947-9)
Supplement: Supplementary file 3 — Source Data [file 41467_2022_28947_MOESM3_ESM.zip › source data-1/Figure 3h,i+Figure 4/CA_After_12h.015]

Data were taken at HFXAFS in Pohang Light Source(PLS-II) by : bl10c	Number of Points : 330	Scanning Mode : Step Scan (Transmission)	Date and Time : 2021-10-22 07:56:42 ~ 08:27:23	Energy Origin(Eo) : 22117.000 (eV)	Mono Offset(deg) : 0.001472	Scanning Time : 30.6868 (min)	Crystal Type : Si(111)@77K	Sample Position : -12.07 (deg)	DCM Y offset : 12.550 (mm)	pitch(pzt) : -3.488 (um)	roll : 0.275 (mm)	
Slit size (normal) : 1.000 x 5.000 (V[mm] x H[mm]) (V & H centers: -0.100, 0.000)	SR E-beam energy : 3.0 (GeV)	SR current (start) : 251.067 (mA)	SR Injection mode : Top-up
Description : 
SRB := -100.0 (eV)	-50.0 (eV)	-10.0 (eV)	40.0 (eV)	549.32 (eV)	16.0 (k)	20.0 (k)	
1st Energy step & Integration time : 5.0 (eV) & 3.0 (sec)
2nd Energy step & Integration time : 2.0 (eV) & 3.0 (sec)
3rd Energy step & Integration time : 1.0 (eV) & 3.0 (sec)
4th Energy step & Integration time : 0.035 (k) & 3.0 (sec)
#
#
GAINS(Dark I) : 7(DI0 = 0)	 7(DIt = 0)	7(DIf = 0)	 7(DIr = 0)	 3(DIm= 0)
Energy(eV)	Ch1 (I0)	Ch2 (IT)	Ch3 (IF)	Ch4 (IR)	Ch5 (IM)
22076.000	852421.000	 0.000	803300.000	 0.000	 0.000
22022.400	874682.000	 0.000	819675.000	 0.000	 0.000
22025.500	871614.000	 0.000	817023.000	 0.000	 0.000
22029.100	868904.000	 0.000	814768.000	 0.000	 0.000
22034.600	868082.000	 0.000	814431.000	 0.000	 0.000
22038.400	865742.000	 0.000	812624.000	 0.000	 0.000
22044.200	864609.000	 0.000	811987.000	 0.000	 0.000
22048.900	863726.000	 0.000	811621.000	 0.000	 0.000
22054.300	862537.000	 0.000	810957.000	 0.000	 0.000
22061.900	859749.000	 0.000	809039.000	 0.000	 0.000
22065.000	862505.000	 0.000	811916.000	 0.000	 0.000
22068.200	863434.000	 0.000	813030.000	 0.000	 0.000
22070.300	861821.000	 0.000	811732.000	 0.000	 0.000
22071.900	858257.000	 0.000	808443.000	 0.000	 0.000
22075.000	857111.000	 0.000	807679.000	 0.000	 0.000
22077.200	858118.000	 0.000	808855.000	 0.000	 0.000
22079.100	855601.000	 0.000	806624.000	 0.000	 0.000
22080.600	856740.000	 0.000	807892.000	 0.000	 0.000
22082.200	854364.000	 0.000	805838.000	 0.000	 0.000
22084.800	855359.000	 0.000	807099.000	 0.000	 0.000
22086.800	855619.000	 0.000	807596.000	 0.000	 0.000
22089.100	853588.000	 0.000	805874.000	 0.000	 0.000
22091.100	853720.000	 0.000	806316.000	 0.000	 0.000
22092.900	852456.000	 0.000	805255.000	 0.000	 0.000
22095.000	850591.000	 0.000	803795.000	 0.000	 0.000
22096.800	850083.000	 0.000	803529.000	 0.000	 0.000
22099.200	850525.000	 0.000	804275.000	 0.000	 0.000
22100.600	848239.000	 0.000	802331.000	 0.000	 0.000
22103.200	848027.000	 0.000	802601.000	 0.000	 0.000
22104.900	847012.000	 0.000	802143.000	 0.000	 0.000
22107.100	846739.000	 0.000	802624.000	 0.000	 0.000
22107.100	845313.000	 0.000	801211.000	 0.000	 0.000
22109.000	849075.000	 0.000	805756.000	 0.000	 0.000
22110.300	850781.000	 0.000	808129.000	 0.000	 0.000
22110.400	847141.000	 0.000	804695.000	 0.000	 0.000
22111.900	846911.000	 0.000	805567.000	 0.000	 0.000
22113.000	847151.000	 0.000	806716.000	 0.000	 0.000
22114.000	845494.000	 0.000	806007.000	 0.000	 0.000
22115.000	845121.000	 0.000	806632.000	 0.000	 0.000
22116.000	845616.000	 0.000	808102.000	 0.000	 0.000
22117.000	845882.000	 0.000	809667.000	 0.000	 0.000
22117.900	843873.000	 0.000	808869.000	 0.000	 0.000
22119.100	846687.000	 0.000	813098.000	 0.000	 0.000
22119.800	843931.000	 0.000	811233.000	 0.000	 0.000
22120.400	843330.000	 0.000	811442.000	 0.000	 0.000
22122.100	843189.000	 0.000	813634.000	 0.000	 0.000
22122.400	841990.000	 0.000	812881.000	 0.000	 0.000
22124.200	842665.000	 0.000	816031.000	 0.000	 0.000
22124.100	843366.000	 0.000	816638.000	 0.000	 0.000
22126.000	843946.000	 0.000	819784.000	 0.000	 0.000
22127.000	841741.000	 0.000	818951.000	 0.000	 0.000
22128.000	840661.000	 0.000	819076.000	 0.000	 0.000
22129.100	839504.000	 0.000	819221.000	 0.000	 0.000
22130.000	839497.000	 0.000	820078.000	 0.000	 0.000
22131.100	840580.000	 0.000	822178.000	 0.000	 0.000
22131.800	838761.000	 0.000	820878.000	 0.000	 0.000
22132.400	836803.000	 0.000	819233.000	 0.000	 0.000
22134.000	836869.000	 0.000	819981.000	 0.000	 0.000
22134.400	836831.000	 0.000	819976.000	 0.000	 0.000
22136.200	842080.000	 0.000	825339.000	 0.000	 0.000
22136.300	839723.000	 0.000	823004.000	 0.000	 0.000
22138.200	839642.000	 0.000	822977.000	 0.000	 0.000
22139.100	839125.000	 0.000	822328.000	 0.000	 0.000
22139.900	838067.000	 0.000	821244.000	 0.000	 0.000
22141.100	840288.000	 0.000	823531.000	 0.000	 0.000
22141.900	836721.000	 0.000	819993.000	 0.000	 0.000
22143.000	835427.000	 0.000	818766.000	 0.000	 0.000
22144.000	837050.000	 0.000	820503.000	 0.000	 0.000
22145.100	837238.000	 0.000	820796.000	 0.000	 0.000
22145.900	836006.000	 0.000	819628.000	 0.000	 0.000
22147.000	834924.000	 0.000	818715.000	 0.000	 0.000
22148.100	834375.000	 0.000	818335.000	 0.000	 0.000
22149.200	834767.000	 0.000	818925.000	 0.000	 0.000
22150.100	833502.000	 0.000	817763.000	 0.000	 0.000
22150.600	832711.000	 0.000	817127.000	 0.000	 0.000
22152.000	834050.000	 0.000	818623.000	 0.000	 0.000
22152.600	831796.000	 0.000	816377.000	 0.000	 0.000
22153.900	831983.000	 0.000	816703.000	 0.000	 0.000
22155.200	831305.000	 0.000	816122.000	 0.000	 0.000
22155.900	831626.000	 0.000	816495.000	 0.000	 0.000
22157.800	829977.000	 0.000	814839.000	 0.000	 0.000
22159.000	833451.000	 0.000	818295.000	 0.000	 0.000
22159.000	835655.000	 0.000	820386.000	 0.000	 0.000
22160.600	834883.000	 0.000	819492.000	 0.000	 0.000
22160.800	834174.000	 0.000	818809.000	 0.000	 0.000
22162.400	834264.000	 0.000	818738.000	 0.000	 0.000
22162.600	832562.000	 0.000	816937.000	 0.000	 0.000
22164.200	831524.000	 0.000	815778.000	 0.000	 0.000
22165.200	833647.000	 0.000	817808.000	 0.000	 0.000
22166.100	831826.000	 0.000	815844.000	 0.000	 0.000
22167.100	829923.000	 0.000	813915.000	 0.000	 0.000
22168.100	829830.000	 0.000	813844.000	 0.000	 0.000
22169.300	831435.000	 0.000	815465.000	 0.000	 0.000
22170.100	829326.000	 0.000	813315.000	 0.000	 0.000
22171.000	828324.000	 0.000	812347.000	 0.000	 0.000
22172.200	830011.000	 0.000	814182.000	 0.000	 0.000
22172.700	828199.000	 0.000	812404.000	 0.000	 0.000
22174.100	827236.000	 0.000	811482.000	 0.000	 0.000
22175.300	828008.000	 0.000	812520.000	 0.000	 0.000
22175.800	826074.000	 0.000	810593.000	 0.000	 0.000
22177.100	824548.000	 0.000	809318.000	 0.000	 0.000
22178.400	826773.000	 0.000	811744.000	 0.000	 0.000
22178.900	825659.000	 0.000	810804.000	 0.000	 0.000
22179.900	825016.000	 0.000	810365.000	 0.000	 0.000
22181.100	826725.000	 0.000	812161.000	 0.000	 0.000
22182.000	826688.000	 0.000	812285.000	 0.000	 0.000
22183.600	827998.000	 0.000	813877.000	 0.000	 0.000
22184.900	825880.000	 0.000	811983.000	 0.000	 0.000
22185.900	825545.000	 0.000	811905.000	 0.000	 0.000
22187.100	825044.000	 0.000	811618.000	 0.000	 0.000
22188.400	824421.000	 0.000	811323.000	 0.000	 0.000
22189.400	823357.000	 0.000	810437.000	 0.000	 0.000
22190.500	821411.000	 0.000	808786.000	 0.000	 0.000
22191.900	823308.000	 0.000	810967.000	 0.000	 0.000
22192.800	821276.000	 0.000	809093.000	 0.000	 0.000
22194.100	818570.000	 0.000	806668.000	 0.000	 0.000
22195.400	819170.000	 0.000	807487.000	 0.000	 0.000
22196.700	820245.000	 0.000	808781.000	 0.000	 0.000
22197.900	819256.000	 0.000	807821.000	 0.000	 0.000
22199.100	818645.000	 0.000	807436.000	 0.000	 0.000
22200.400	819401.000	 0.000	808223.000	 0.000	 0.000
22201.500	818413.000	 0.000	807307.000	 0.000	 0.000
22202.800	816306.000	 0.000	805310.000	 0.000	 0.000
22204.100	817129.000	 0.000	806104.000	 0.000	 0.000
22205.300	816017.000	 0.000	805049.000	 0.000	 0.000
22206.700	814581.000	 0.000	803610.000	 0.000	 0.000
22208.000	815410.000	 0.000	804510.000	 0.000	 0.000
22209.500	814815.000	 0.000	803917.000	 0.000	 0.000
22210.700	813000.000	 0.000	802137.000	 0.000	 0.000
22211.900	812977.000	 0.000	802172.000	 0.000	 0.000
22213.200	812449.000	 0.000	801626.000	 0.000	 0.000
22214.600	811462.000	 0.000	800700.000	 0.000	 0.000
22215.900	812368.000	 0.000	801663.000	 0.000	 0.000
22217.300	811104.000	 0.000	800514.000	 0.000	 0.000
22218.700	811637.000	 0.000	801055.000	 0.000	 0.000
22220.100	810923.000	 0.000	800380.000	 0.000	 0.000
22221.600	811153.000	 0.000	800655.000	 0.000	 0.000
22222.800	809644.000	 0.000	799238.000	 0.000	 0.000
22224.300	807058.000	 0.000	796777.000	 0.000	 0.000
22225.700	809567.000	 0.000	799305.000	 0.000	 0.000
22227.100	811591.000	 0.000	801375.000	 0.000	 0.000
22228.500	811348.000	 0.000	801281.000	 0.000	 0.000
22230.000	810888.000	 0.000	800909.000	 0.000	 0.000
22231.600	809640.000	 0.000	799796.000	 0.000	 0.000
22233.000	809952.000	 0.000	800281.000	 0.000	 0.000
22234.600	808060.000	 0.000	798465.000	 0.000	 0.000
22235.800	808814.000	 0.000	799386.000	 0.000	 0.000
22237.300	807237.000	 0.000	797956.000	 0.000	 0.000
22238.800	807021.000	 0.000	798050.000	 0.000	 0.000
22240.400	806152.000	 0.000	797215.000	 0.000	 0.000
22241.900	806210.000	 0.000	797562.000	 0.000	 0.000
22243.600	803239.000	 0.000	794772.000	 0.000	 0.000
22245.100	804557.000	 0.000	796261.000	 0.000	 0.000
22246.600	803440.000	 0.000	795280.000	 0.000	 0.000
22248.200	801537.000	 0.000	793534.000	 0.000	 0.000
22249.700	801935.000	 0.000	794003.000	 0.000	 0.000
22251.200	801197.000	 0.000	793418.000	 0.000	 0.000
22252.800	801612.000	 0.000	793953.000	 0.000	 0.000
22254.500	800335.000	 0.000	792657.000	 0.000	 0.000
22256.200	798984.000	 0.000	791352.000	 0.000	 0.000
22257.800	798475.000	 0.000	790927.000	 0.000	 0.000
22259.500	799424.000	 0.000	791936.000	 0.000	 0.000
22260.900	797840.000	 0.000	790442.000	 0.000	 0.000
22262.600	797443.000	 0.000	790148.000	 0.000	 0.000
22264.200	796655.000	 0.000	789493.000	 0.000	 0.000
22265.900	796837.000	 0.000	789719.000	 0.000	 0.000
22267.700	795466.000	 0.000	788458.000	 0.000	 0.000
22269.400	795776.000	 0.000	788965.000	 0.000	 0.000
22271.000	796150.000	 0.000	789383.000	 0.000	 0.000
22272.600	794992.000	 0.000	788447.000	 0.000	 0.000
22274.400	795157.000	 0.000	788715.000	 0.000	 0.000
22276.000	792931.000	 0.000	786743.000	 0.000	 0.000
22277.800	792768.000	 0.000	786768.000	 0.000	 0.000
22279.600	790947.000	 0.000	785073.000	 0.000	 0.000
22281.400	791480.000	 0.000	785853.000	 0.000	 0.000
22283.200	789474.000	 0.000	784022.000	 0.000	 0.000
22284.800	789415.000	 0.000	784162.000	 0.000	 0.000
22286.600	788862.000	 0.000	783759.000	 0.000	 0.000
22288.300	789072.000	 0.000	784231.000	 0.000	 0.000
22290.200	786640.000	 0.000	781991.000	 0.000	 0.000
22292.000	787238.000	 0.000	782707.000	 0.000	 0.000
22293.900	787125.000	 0.000	782879.000	 0.000	 0.000
22295.700	784428.000	 0.000	780284.000	 0.000	 0.000
22297.400	784683.000	 0.000	780726.000	 0.000	 0.000
22299.300	786074.000	 0.000	782254.000	 0.000	 0.000
22301.100	788335.000	 0.000	784707.000	 0.000	 0.000
22303.100	788252.000	 0.000	784664.000	 0.000	 0.000
22305.000	787325.000	 0.000	783939.000	 0.000	 0.000
22306.900	786711.000	 0.000	783407.000	 0.000	 0.000
22308.700	785397.000	 0.000	782265.000	 0.000	 0.000
22310.500	783199.000	 0.000	780215.000	 0.000	 0.000
22312.300	783269.000	 0.000	780430.000	 0.000	 0.000
22314.300	781834.000	 0.000	779068.000	 0.000	 0.000
22316.300	781297.000	 0.000	778622.000	 0.000	 0.000
22318.400	782889.000	 0.000	780252.000	 0.000	 0.000
22320.200	781740.000	 0.000	779262.000	 0.000	 0.000
22322.100	779475.000	 0.000	777058.000	 0.000	 0.000
22324.100	778345.000	 0.000	775958.000	 0.000	 0.000
22326.000	777192.000	 0.000	774885.000	 0.000	 0.000
22328.000	777590.000	 0.000	775391.000	 0.000	 0.000
22330.200	776462.000	 0.000	774321.000	 0.000	 0.000
22332.100	775465.000	 0.000	773443.000	 0.000	 0.000
22334.100	773285.000	 0.000	771424.000	 0.000	 0.000
22336.100	774091.000	 0.000	772392.000	 0.000	 0.000
22338.100	773481.000	 0.000	771892.000	 0.000	 0.000
22340.200	772596.000	 0.000	771194.000	 0.000	 0.000
22342.200	772234.000	 0.000	770948.000	 0.000	 0.000
22344.200	772564.000	 0.000	771403.000	 0.000	 0.000
22346.200	771338.000	 0.000	770362.000	 0.000	 0.000
22348.400	771390.000	 0.000	770632.000	 0.000	 0.000
22350.500	770079.000	 0.000	769536.000	 0.000	 0.000
22352.600	770145.000	 0.000	769790.000	 0.000	 0.000
22354.800	768706.000	 0.000	768591.000	 0.000	 0.000
22356.700	766533.000	 0.000	766535.000	 0.000	 0.000
22358.900	766775.000	 0.000	767009.000	 0.000	 0.000
22361.000	765854.000	 0.000	766290.000	 0.000	 0.000
22363.100	764179.000	 0.000	764779.000	 0.000	 0.000
22365.300	764392.000	 0.000	765228.000	 0.000	 0.000
22367.600	763558.000	 0.000	764578.000	 0.000	 0.000
22369.600	762139.000	 0.000	763396.000	 0.000	 0.000
22371.800	762214.000	 0.000	763694.000	 0.000	 0.000
22374.000	761944.000	 0.000	763584.000	 0.000	 0.000
22376.200	761167.000	 0.000	763073.000	 0.000	 0.000
22378.600	759236.000	 0.000	761306.000	 0.000	 0.000
22380.700	758113.000	 0.000	760387.000	 0.000	 0.000
22382.900	757612.000	 0.000	760037.000	 0.000	 0.000
22385.000	756673.000	 0.000	759242.000	 0.000	 0.000
22387.200	755162.000	 0.000	757932.000	 0.000	 0.000
22389.700	754598.000	 0.000	757570.000	 0.000	 0.000
22392.000	753502.000	 0.000	756511.000	 0.000	 0.000
22394.100	752660.000	 0.000	755829.000	 0.000	 0.000
22396.400	753394.000	 0.000	756831.000	 0.000	 0.000
22398.600	756520.000	 0.000	760083.000	 0.000	 0.000
22401.000	755493.000	 0.000	759229.000	 0.000	 0.000
22403.500	752730.000	 0.000	756562.000	 0.000	 0.000
22405.700	752419.000	 0.000	756392.000	 0.000	 0.000
22408.000	751493.000	 0.000	755637.000	 0.000	 0.000
22410.200	749341.000	 0.000	753592.000	 0.000	 0.000
22412.500	747415.000	 0.000	751825.000	 0.000	 0.000
22415.100	747059.000	 0.000	751585.000	 0.000	 0.000
22417.400	744676.000	 0.000	749352.000	 0.000	 0.000
22419.700	741249.000	 0.000	746278.000	 0.000	 0.000
22422.000	735579.000	 0.000	740891.000	 0.000	 0.000
22424.400	726250.000	 0.000	732070.000	 0.000	 0.000
22427.000	715856.000	 0.000	721835.000	 0.000	 0.000
22429.500	709080.000	 0.000	714998.000	 0.000	 0.000
22431.800	704614.000	 0.000	709991.000	 0.000	 0.000
22434.100	710597.000	 0.000	715339.000	 0.000	 0.000
22436.500	723363.000	 0.000	727831.000	 0.000	 0.000
22439.100	739362.000	 0.000	744711.000	 0.000	 0.000
22441.500	742764.000	 0.000	749052.000	 0.000	 0.000
22444.000	741080.000	 0.000	747720.000	 0.000	 0.000
22446.400	737463.000	 0.000	744405.000	 0.000	 0.000
22448.800	730046.000	 0.000	737265.000	 0.000	 0.000
22451.500	721938.000	 0.000	729440.000	 0.000	 0.000
22454.100	715248.000	 0.000	723112.000	 0.000	 0.000
22456.500	714166.000	 0.000	721959.000	 0.000	 0.000
22458.900	719119.000	 0.000	726952.000	 0.000	 0.000
22461.500	725937.000	 0.000	733904.000	 0.000	 0.000
22464.100	730345.000	 0.000	738382.000	 0.000	 0.000
22466.700	727772.000	 0.000	735781.000	 0.000	 0.000
22469.200	718792.000	 0.000	726738.000	 0.000	 0.000
22471.600	708284.000	 0.000	716528.000	 0.000	 0.000
22474.400	702191.000	 0.000	711335.000	 0.000	 0.000
22477.100	703027.000	 0.000	712710.000	 0.000	 0.000
22479.700	715425.000	 0.000	725813.000	 0.000	 0.000
22482.100	730518.000	 0.000	741054.000	 0.000	 0.000
22484.600	741908.000	 0.000	752229.000	 0.000	 0.000
22487.400	742806.000	 0.000	753221.000	 0.000	 0.000
22490.100	740467.000	 0.000	751092.000	 0.000	 0.000
22492.600	739351.000	 0.000	750110.000	 0.000	 0.000
22495.200	739620.000	 0.000	750620.000	 0.000	 0.000
22497.900	738201.000	 0.000	749339.000	 0.000	 0.000
22500.700	736609.000	 0.000	747910.000	 0.000	 0.000
22503.700	736752.000	 0.000	748316.000	 0.000	 0.000
22506.000	734223.000	 0.000	745889.000	 0.000	 0.000
22508.600	734287.000	 0.000	746095.000	 0.000	 0.000
22511.400	732459.000	 0.000	744482.000	 0.000	 0.000
22514.300	732729.000	 0.000	745003.000	 0.000	 0.000
22516.900	731039.000	 0.000	743386.000	 0.000	 0.000
22519.500	729101.000	 0.000	741695.000	 0.000	 0.000
22522.300	728579.000	 0.000	741366.000	 0.000	 0.000
22525.100	726312.000	 0.000	739263.000	 0.000	 0.000
22528.100	727348.000	 0.000	740514.000	 0.000	 0.000
22530.600	726467.000	 0.000	739870.000	 0.000	 0.000
22533.300	724282.000	 0.000	737793.000	 0.000	 0.000
22536.300	721543.000	 0.000	735245.000	 0.000	 0.000
22539.100	722022.000	 0.000	735935.000	 0.000	 0.000
22541.900	721248.000	 0.000	735358.000	 0.000	 0.000
22544.600	718272.000	 0.000	732536.000	 0.000	 0.000
22547.500	717582.000	 0.000	732105.000	 0.000	 0.000
22550.500	717867.000	 0.000	732614.000	 0.000	 0.000
22553.300	716536.000	 0.000	731468.000	 0.000	 0.000
22556.100	715047.000	 0.000	730173.000	 0.000	 0.000
22558.900	713761.000	 0.000	729094.000	 0.000	 0.000
22561.800	711914.000	 0.000	727494.000	 0.000	 0.000
22564.800	711976.000	 0.000	727834.000	 0.000	 0.000
22567.500	709751.000	 0.000	725801.000	 0.000	 0.000
22570.400	709138.000	 0.000	725375.000	 0.000	 0.000
22573.300	708106.000	 0.000	724565.000	 0.000	 0.000
22576.600	706708.000	 0.000	723428.000	 0.000	 0.000
22579.300	706121.000	 0.000	723086.000	 0.000	 0.000
22582.100	704955.000	 0.000	722074.000	 0.000	 0.000
22585.000	703804.000	 0.000	721191.000	 0.000	 0.000
22588.300	702509.000	 0.000	720075.000	 0.000	 0.000
22591.200	701099.000	 0.000	718720.000	 0.000	 0.000
22594.100	700908.000	 0.000	718788.000	 0.000	 0.000
22597.000	699114.000	 0.000	717061.000	 0.000	 0.000
22600.100	698101.000	 0.000	716203.000	 0.000	 0.000
22603.300	696540.000	 0.000	714788.000	 0.000	 0.000
22606.000	697080.000	 0.000	715571.000	 0.000	 0.000
22609.100	696384.000	 0.000	714996.000	 0.000	 0.000
22612.200	693646.000	 0.000	712403.000	 0.000	 0.000
22615.300	693474.000	 0.000	712430.000	 0.000	 0.000
22618.300	691589.000	 0.000	710710.000	 0.000	 0.000
22621.200	691977.000	 0.000	711327.000	 0.000	 0.000
22624.400	690966.000	 0.000	710534.000	 0.000	 0.000
22627.700	690105.000	 0.000	709933.000	 0.000	 0.000
22630.700	689711.000	 0.000	709753.000	 0.000	 0.000
22633.600	688655.000	 0.000	708866.000	 0.000	 0.000
22636.700	687645.000	 0.000	708002.000	 0.000	 0.000
22640.000	686482.000	 0.000	707074.000	 0.000	 0.000
22643.100	685400.000	 0.000	706174.000	 0.000	 0.000
22646.100	683367.000	 0.000	704309.000	 0.000	 0.000
22649.500	684454.000	 0.000	705684.000	 0.000	 0.000
22652.700	685964.000	 0.000	707472.000	 0.000	 0.000
22655.700	686721.000	 0.000	708429.000	 0.000	 0.000
22658.800	687356.000	 0.000	709403.000	 0.000	 0.000
22662.100	685827.000	 0.000	708077.000	 0.000	 0.000
22665.300	684047.000	 0.000	706456.000	 0.000	 0.000
