# Supplementary material for: The synergistic effect of Hf-O-Ru bonds and oxygen vacancies in Ru/HfO2 for enhanced hydrogen evolution
Source: Nat Commun. 2022 Mar 11;13:1270. doi: 10.1038/s41467-022-28947-9 (PMC8917135; doi:10.1038/s41467-022-28947-9)
Supplement: Supplementary file 3 — Source Data [file 41467_2022_28947_MOESM3_ESM.zip › source data-1/Figure 3h,i+Figure 4/Electrode.000]

Data were taken at HFXAFS in Pohang Light Source(PLS-II) by : bl10c	Number of Points : 330	Scanning Mode : Step Scan (Transmission)	Date and Time : 2021-10-21 19:56:11 ~ 20:19:17	Energy Origin(Eo) : 22117.000 (eV)	Mono Offset(deg) : 0.001472	Scanning Time : 23.1072 (min)	Crystal Type : Si(111)@77K	Sample Position : -12.07 (deg)	DCM Y offset : 12.550 (mm)	pitch(pzt) : -3.488 (um)	roll : 0.275 (mm)	
Slit size (normal) : 1.000 x 5.000 (V[mm] x H[mm]) (V & H centers: -0.100, 0.000)	SR E-beam energy : 3.0 (GeV)	SR current (start) : 250.604 (mA)	SR Injection mode : Top-up
Description : 
SRB := -100.0 (eV)	-50.0 (eV)	-10.0 (eV)	40.0 (eV)	549.32 (eV)	16.0 (k)	20.0 (k)	
1st Energy step & Integration time : 5.0 (eV) & 3.0 (sec)
2nd Energy step & Integration time : 2.0 (eV) & 3.0 (sec)
3rd Energy step & Integration time : 1.0 (eV) & 3.0 (sec)
4th Energy step & Integration time : 0.035 (k) & 3.0 (sec)
#
#
GAINS(Dark I) : 7(DI0 = 0)	 7(DIt = 0)	7(DIf = 0)	 7(DIr = 0)	 3(DIm= 0)
Energy(eV)	Ch1 (I0)	Ch2 (IT)	Ch3 (IF)	Ch4 (IR)	Ch5 (IM)
22017.000	748552.000	 0.000	722195.000	 0.000	 0.000
22022.000	743948.000	 0.000	718153.000	 0.000	 0.000
22026.900	741575.000	 0.000	716177.000	 0.000	 0.000
22032.000	737894.000	 0.000	712885.000	 0.000	 0.000
22036.800	733141.000	 0.000	708589.000	 0.000	 0.000
22042.100	730690.000	 0.000	706575.000	 0.000	 0.000
22047.000	727017.000	 0.000	703261.000	 0.000	 0.000
22052.000	723049.000	 0.000	699806.000	 0.000	 0.000
22057.000	721488.000	 0.000	698614.000	 0.000	 0.000
22061.900	716765.000	 0.000	694369.000	 0.000	 0.000
22067.200	714763.000	 0.000	692756.000	 0.000	 0.000
22069.100	712962.000	 0.000	691134.000	 0.000	 0.000
22071.000	713064.000	 0.000	691339.000	 0.000	 0.000
22072.900	714874.000	 0.000	693265.000	 0.000	 0.000
22075.000	714233.000	 0.000	692650.000	 0.000	 0.000
22077.100	711044.000	 0.000	689726.000	 0.000	 0.000
22079.100	708925.000	 0.000	687767.000	 0.000	 0.000
22081.000	707796.000	 0.000	686767.000	 0.000	 0.000
22082.900	705391.000	 0.000	684607.000	 0.000	 0.000
22084.900	704267.000	 0.000	683641.000	 0.000	 0.000
22087.000	701706.000	 0.000	681344.000	 0.000	 0.000
22089.100	701109.000	 0.000	680890.000	 0.000	 0.000
22091.100	699609.000	 0.000	679559.000	 0.000	 0.000
22092.900	698843.000	 0.000	678983.000	 0.000	 0.000
22095.000	699798.000	 0.000	680062.000	 0.000	 0.000
22097.000	697706.000	 0.000	678220.000	 0.000	 0.000
22099.000	695860.000	 0.000	676640.000	 0.000	 0.000
22101.100	694520.000	 0.000	675637.000	 0.000	 0.000
22103.000	695698.000	 0.000	677123.000	 0.000	 0.000
22105.000	692998.000	 0.000	674986.000	 0.000	 0.000
22107.000	692462.000	 0.000	675161.000	 0.000	 0.000
22108.000	692562.000	 0.000	675724.000	 0.000	 0.000
22109.000	691909.000	 0.000	675529.000	 0.000	 0.000
22109.900	692336.000	 0.000	676377.000	 0.000	 0.000
22111.100	690873.000	 0.000	675655.000	 0.000	 0.000
22112.000	690011.000	 0.000	675392.000	 0.000	 0.000
22113.100	690309.000	 0.000	676314.000	 0.000	 0.000
22114.100	689061.000	 0.000	675816.000	 0.000	 0.000
22115.000	687846.000	 0.000	675288.000	 0.000	 0.000
22116.000	686870.000	 0.000	675270.000	 0.000	 0.000
22116.900	687742.000	 0.000	677009.000	 0.000	 0.000
22118.000	687563.000	 0.000	677926.000	 0.000	 0.000
22119.000	686291.000	 0.000	677706.000	 0.000	 0.000
22120.000	685008.000	 0.000	677611.000	 0.000	 0.000
22121.100	684299.000	 0.000	678061.000	 0.000	 0.000
22122.100	685180.000	 0.000	680095.000	 0.000	 0.000
22123.200	683801.000	 0.000	680014.000	 0.000	 0.000
22124.000	684070.000	 0.000	681289.000	 0.000	 0.000
22125.100	682837.000	 0.000	681121.000	 0.000	 0.000
22126.000	680525.000	 0.000	679918.000	 0.000	 0.000
22127.000	680960.000	 0.000	681237.000	 0.000	 0.000
22128.000	681150.000	 0.000	682452.000	 0.000	 0.000
22128.900	679792.000	 0.000	681735.000	 0.000	 0.000
22130.100	679340.000	 0.000	681931.000	 0.000	 0.000
22131.000	675998.000	 0.000	679081.000	 0.000	 0.000
22132.000	677467.000	 0.000	680895.000	 0.000	 0.000
22133.000	675448.000	 0.000	679143.000	 0.000	 0.000
22134.000	675320.000	 0.000	679082.000	 0.000	 0.000
22135.100	679831.000	 0.000	683732.000	 0.000	 0.000
22136.000	678686.000	 0.000	682543.000	 0.000	 0.000
22137.300	677149.000	 0.000	680920.000	 0.000	 0.000
22138.000	675362.000	 0.000	679025.000	 0.000	 0.000
22139.100	675589.000	 0.000	679273.000	 0.000	 0.000
22140.000	674214.000	 0.000	677880.000	 0.000	 0.000
22141.000	673570.000	 0.000	677161.000	 0.000	 0.000
22142.000	673091.000	 0.000	676597.000	 0.000	 0.000
22142.900	673009.000	 0.000	676496.000	 0.000	 0.000
22144.000	672572.000	 0.000	676060.000	 0.000	 0.000
22145.000	671945.000	 0.000	675362.000	 0.000	 0.000
22146.000	671319.000	 0.000	674687.000	 0.000	 0.000
22147.100	671706.000	 0.000	675076.000	 0.000	 0.000
22148.000	672347.000	 0.000	675633.000	 0.000	 0.000
22149.100	671122.000	 0.000	674469.000	 0.000	 0.000
22150.100	672043.000	 0.000	675314.000	 0.000	 0.000
22151.100	671560.000	 0.000	674769.000	 0.000	 0.000
22152.100	671982.000	 0.000	675093.000	 0.000	 0.000
22153.000	671395.000	 0.000	674407.000	 0.000	 0.000
22154.000	670125.000	 0.000	673067.000	 0.000	 0.000
22155.000	670113.000	 0.000	672914.000	 0.000	 0.000
22156.000	669949.000	 0.000	672688.000	 0.000	 0.000
22157.800	668902.000	 0.000	671448.000	 0.000	 0.000
22158.800	669052.000	 0.000	671506.000	 0.000	 0.000
22159.900	668499.000	 0.000	670878.000	 0.000	 0.000
22160.600	669633.000	 0.000	671952.000	 0.000	 0.000
22161.600	668329.000	 0.000	670588.000	 0.000	 0.000
22162.400	668568.000	 0.000	670763.000	 0.000	 0.000
22163.300	668779.000	 0.000	670887.000	 0.000	 0.000
22164.200	665953.000	 0.000	667904.000	 0.000	 0.000
22165.100	666610.000	 0.000	668637.000	 0.000	 0.000
22166.100	666688.000	 0.000	668692.000	 0.000	 0.000
22167.000	665406.000	 0.000	667371.000	 0.000	 0.000
22168.100	663661.000	 0.000	665584.000	 0.000	 0.000
22169.000	663637.000	 0.000	665589.000	 0.000	 0.000
22170.000	663971.000	 0.000	665987.000	 0.000	 0.000
22171.100	665690.000	 0.000	667784.000	 0.000	 0.000
22172.100	663347.000	 0.000	665532.000	 0.000	 0.000
22173.100	663499.000	 0.000	665773.000	 0.000	 0.000
22174.100	663527.000	 0.000	665840.000	 0.000	 0.000
22175.200	659933.000	 0.000	662290.000	 0.000	 0.000
22176.200	661958.000	 0.000	664503.000	 0.000	 0.000
22177.200	662246.000	 0.000	664900.000	 0.000	 0.000
22178.300	661749.000	 0.000	664454.000	 0.000	 0.000
22179.300	660917.000	 0.000	663695.000	 0.000	 0.000
22180.500	660704.000	 0.000	663656.000	 0.000	 0.000
22181.500	659523.000	 0.000	662558.000	 0.000	 0.000
22182.700	658435.000	 0.000	661616.000	 0.000	 0.000
22183.800	659110.000	 0.000	662510.000	 0.000	 0.000
22184.900	658130.000	 0.000	661658.000	 0.000	 0.000
22186.100	659349.000	 0.000	663013.000	 0.000	 0.000
22187.200	656433.000	 0.000	660259.000	 0.000	 0.000
22188.200	658172.000	 0.000	662162.000	 0.000	 0.000
22189.500	658080.000	 0.000	662232.000	 0.000	 0.000
22190.600	657811.000	 0.000	662106.000	 0.000	 0.000
22191.700	656806.000	 0.000	661254.000	 0.000	 0.000
22193.000	655387.000	 0.000	659988.000	 0.000	 0.000
22194.200	654519.000	 0.000	659282.000	 0.000	 0.000
22195.400	654209.000	 0.000	659085.000	 0.000	 0.000
22196.700	653200.000	 0.000	658077.000	 0.000	 0.000
22197.900	653347.000	 0.000	658373.000	 0.000	 0.000
22199.100	653288.000	 0.000	658355.000	 0.000	 0.000
22200.300	653260.000	 0.000	658349.000	 0.000	 0.000
22201.600	651083.000	 0.000	656125.000	 0.000	 0.000
22202.800	649918.000	 0.000	654936.000	 0.000	 0.000
22204.100	650039.000	 0.000	655050.000	 0.000	 0.000
22205.400	649572.000	 0.000	654533.000	 0.000	 0.000
22206.700	649291.000	 0.000	654286.000	 0.000	 0.000
22208.000	647975.000	 0.000	652937.000	 0.000	 0.000
22209.500	649026.000	 0.000	653968.000	 0.000	 0.000
22210.500	646603.000	 0.000	651493.000	 0.000	 0.000
22211.900	647212.000	 0.000	652084.000	 0.000	 0.000
22213.200	646828.000	 0.000	651674.000	 0.000	 0.000
22214.600	645599.000	 0.000	650441.000	 0.000	 0.000
22215.900	644800.000	 0.000	649655.000	 0.000	 0.000
22217.300	644304.000	 0.000	649158.000	 0.000	 0.000
22218.800	642665.000	 0.000	647499.000	 0.000	 0.000
22220.100	643951.000	 0.000	648757.000	 0.000	 0.000
22221.500	642461.000	 0.000	647249.000	 0.000	 0.000
22222.900	642505.000	 0.000	647356.000	 0.000	 0.000
22224.300	642148.000	 0.000	647035.000	 0.000	 0.000
22225.700	640587.000	 0.000	645487.000	 0.000	 0.000
22227.100	638884.000	 0.000	643726.000	 0.000	 0.000
22228.600	639407.000	 0.000	644384.000	 0.000	 0.000
22230.000	638860.000	 0.000	643849.000	 0.000	 0.000
22231.600	636717.000	 0.000	641712.000	 0.000	 0.000
22233.000	636244.000	 0.000	641298.000	 0.000	 0.000
22234.500	636852.000	 0.000	642003.000	 0.000	 0.000
22235.900	640071.000	 0.000	645392.000	 0.000	 0.000
22237.400	638095.000	 0.000	643429.000	 0.000	 0.000
22238.900	639421.000	 0.000	644882.000	 0.000	 0.000
22240.400	637329.000	 0.000	642873.000	 0.000	 0.000
22242.000	635261.000	 0.000	640865.000	 0.000	 0.000
22243.500	634918.000	 0.000	640584.000	 0.000	 0.000
22245.100	634625.000	 0.000	640392.000	 0.000	 0.000
22246.600	634079.000	 0.000	639863.000	 0.000	 0.000
22248.200	634063.000	 0.000	639934.000	 0.000	 0.000
22249.700	633612.000	 0.000	639531.000	 0.000	 0.000
22251.200	632527.000	 0.000	638442.000	 0.000	 0.000
22252.900	632598.000	 0.000	638641.000	 0.000	 0.000
22254.500	631818.000	 0.000	637899.000	 0.000	 0.000
22256.200	631334.000	 0.000	637440.000	 0.000	 0.000
22257.800	630044.000	 0.000	636191.000	 0.000	 0.000
22259.500	630368.000	 0.000	636613.000	 0.000	 0.000
22261.000	629782.000	 0.000	636042.000	 0.000	 0.000
22262.500	629846.000	 0.000	636133.000	 0.000	 0.000
22264.200	630434.000	 0.000	636845.000	 0.000	 0.000
22265.900	626315.000	 0.000	632660.000	 0.000	 0.000
22267.600	629221.000	 0.000	635808.000	 0.000	 0.000
22269.300	627975.000	 0.000	634625.000	 0.000	 0.000
22271.100	627572.000	 0.000	634376.000	 0.000	 0.000
22272.700	627468.000	 0.000	634279.000	 0.000	 0.000
22274.300	627486.000	 0.000	634467.000	 0.000	 0.000
22276.000	625509.000	 0.000	632594.000	 0.000	 0.000
22277.900	625718.000	 0.000	632890.000	 0.000	 0.000
22279.600	623478.000	 0.000	630768.000	 0.000	 0.000
22281.400	623793.000	 0.000	631208.000	 0.000	 0.000
22283.200	622743.000	 0.000	630214.000	 0.000	 0.000
22284.800	621813.000	 0.000	629395.000	 0.000	 0.000
22286.600	621452.000	 0.000	629166.000	 0.000	 0.000
22288.300	619475.000	 0.000	627315.000	 0.000	 0.000
22290.200	619635.000	 0.000	627544.000	 0.000	 0.000
22292.000	620820.000	 0.000	628854.000	 0.000	 0.000
22293.900	619898.000	 0.000	628063.000	 0.000	 0.000
22295.700	618936.000	 0.000	627154.000	 0.000	 0.000
22297.400	616740.000	 0.000	624987.000	 0.000	 0.000
22299.300	616624.000	 0.000	624965.000	 0.000	 0.000
22301.100	616258.000	 0.000	624759.000	 0.000	 0.000
22303.000	616116.000	 0.000	624665.000	 0.000	 0.000
22305.000	613298.000	 0.000	621858.000	 0.000	 0.000
22306.900	613030.000	 0.000	621638.000	 0.000	 0.000
22308.600	612136.000	 0.000	620860.000	 0.000	 0.000
22310.500	610913.000	 0.000	619664.000	 0.000	 0.000
22312.500	612109.000	 0.000	620935.000	 0.000	 0.000
22314.300	614456.000	 0.000	623390.000	 0.000	 0.000
22316.400	612836.000	 0.000	621810.000	 0.000	 0.000
22318.300	611957.000	 0.000	620966.000	 0.000	 0.000
22320.200	610300.000	 0.000	619322.000	 0.000	 0.000
22322.100	609236.000	 0.000	618253.000	 0.000	 0.000
22324.000	608287.000	 0.000	617326.000	 0.000	 0.000
22326.000	608047.000	 0.000	617102.000	 0.000	 0.000
22328.100	606796.000	 0.000	615960.000	 0.000	 0.000
22330.200	605359.000	 0.000	614626.000	 0.000	 0.000
22332.200	604943.000	 0.000	614236.000	 0.000	 0.000
22334.100	604543.000	 0.000	613897.000	 0.000	 0.000
22336.000	604155.000	 0.000	613538.000	 0.000	 0.000
22338.000	604995.000	 0.000	614522.000	 0.000	 0.000
22340.100	604326.000	 0.000	613909.000	 0.000	 0.000
22342.300	601075.000	 0.000	610643.000	 0.000	 0.000
22344.200	602679.000	 0.000	612450.000	 0.000	 0.000
22346.300	600735.000	 0.000	610528.000	 0.000	 0.000
22348.400	600913.000	 0.000	610816.000	 0.000	 0.000
22350.500	599767.000	 0.000	609761.000	 0.000	 0.000
22352.600	599236.000	 0.000	609348.000	 0.000	 0.000
22354.800	597639.000	 0.000	607857.000	 0.000	 0.000
22356.900	598132.000	 0.000	608429.000	 0.000	 0.000
22358.900	597747.000	 0.000	608149.000	 0.000	 0.000
22360.900	595511.000	 0.000	606014.000	 0.000	 0.000
22363.000	594421.000	 0.000	605045.000	 0.000	 0.000
22365.400	596329.000	 0.000	607141.000	 0.000	 0.000
22367.600	594961.000	 0.000	605868.000	 0.000	 0.000
22369.600	594180.000	 0.000	605226.000	 0.000	 0.000
22371.800	591253.000	 0.000	602311.000	 0.000	 0.000
22373.900	593076.000	 0.000	604288.000	 0.000	 0.000
22376.300	591004.000	 0.000	602322.000	 0.000	 0.000
22378.500	591172.000	 0.000	602604.000	 0.000	 0.000
22380.700	590455.000	 0.000	601949.000	 0.000	 0.000
22382.800	589669.000	 0.000	601251.000	 0.000	 0.000
22385.100	586813.000	 0.000	598432.000	 0.000	 0.000
22387.300	586263.000	 0.000	598054.000	 0.000	 0.000
22389.600	586064.000	 0.000	597996.000	 0.000	 0.000
22391.900	584502.000	 0.000	596511.000	 0.000	 0.000
22394.200	584222.000	 0.000	596267.000	 0.000	 0.000
22396.400	583798.000	 0.000	595950.000	 0.000	 0.000
22398.600	583384.000	 0.000	595659.000	 0.000	 0.000
22401.100	581906.000	 0.000	594230.000	 0.000	 0.000
22403.800	582494.000	 0.000	594927.000	 0.000	 0.000
22405.700	578523.000	 0.000	590917.000	 0.000	 0.000
22407.900	576963.000	 0.000	589372.000	 0.000	 0.000
22410.200	578722.000	 0.000	591325.000	 0.000	 0.000
22412.600	578541.000	 0.000	591221.000	 0.000	 0.000
22415.100	575326.000	 0.000	588038.000	 0.000	 0.000
22417.400	573702.000	 0.000	586571.000	 0.000	 0.000
22419.700	567577.000	 0.000	580591.000	 0.000	 0.000
22422.000	559105.000	 0.000	572366.000	 0.000	 0.000
22424.400	550334.000	 0.000	563690.000	 0.000	 0.000
22427.000	542334.000	 0.000	555345.000	 0.000	 0.000
22429.500	539421.000	 0.000	551762.000	 0.000	 0.000
22431.800	544050.000	 0.000	556005.000	 0.000	 0.000
22434.100	556179.000	 0.000	567881.000	 0.000	 0.000
22436.500	568327.000	 0.000	580876.000	 0.000	 0.000
22439.100	575175.000	 0.000	588912.000	 0.000	 0.000
22441.600	573812.000	 0.000	587766.000	 0.000	 0.000
22444.000	570998.000	 0.000	585060.000	 0.000	 0.000
22446.300	564180.000	 0.000	578275.000	 0.000	 0.000
22448.800	557044.000	 0.000	571152.000	 0.000	 0.000
22451.500	551146.000	 0.000	565436.000	 0.000	 0.000
22454.100	550310.000	 0.000	564488.000	 0.000	 0.000
22456.500	553098.000	 0.000	567218.000	 0.000	 0.000
22458.900	561560.000	 0.000	575887.000	 0.000	 0.000
22461.600	560766.000	 0.000	574913.000	 0.000	 0.000
22464.100	559685.000	 0.000	573845.000	 0.000	 0.000
22466.700	552056.000	 0.000	565964.000	 0.000	 0.000
22469.200	543036.000	 0.000	556842.000	 0.000	 0.000
22471.600	535582.000	 0.000	549731.000	 0.000	 0.000
22474.300	536194.000	 0.000	551086.000	 0.000	 0.000
22477.100	542618.000	 0.000	558223.000	 0.000	 0.000
22479.700	557304.000	 0.000	573275.000	 0.000	 0.000
22482.000	569835.000	 0.000	585618.000	 0.000	 0.000
22484.700	572662.000	 0.000	588494.000	 0.000	 0.000
22487.300	571209.000	 0.000	587094.000	 0.000	 0.000
22490.200	568884.000	 0.000	584813.000	 0.000	 0.000
22492.600	567101.000	 0.000	583110.000	 0.000	 0.000
22495.300	566868.000	 0.000	582973.000	 0.000	 0.000
22497.900	565842.000	 0.000	582097.000	 0.000	 0.000
22500.800	563446.000	 0.000	579749.000	 0.000	 0.000
22503.500	561030.000	 0.000	577356.000	 0.000	 0.000
22506.000	560447.000	 0.000	576909.000	 0.000	 0.000
22508.600	557747.000	 0.000	574247.000	 0.000	 0.000
22511.400	558345.000	 0.000	575017.000	 0.000	 0.000
22514.300	557051.000	 0.000	573781.000	 0.000	 0.000
22516.900	556111.000	 0.000	572953.000	 0.000	 0.000
22519.500	554858.000	 0.000	571745.000	 0.000	 0.000
22522.300	553202.000	 0.000	570245.000	 0.000	 0.000
22525.200	551076.000	 0.000	568149.000	 0.000	 0.000
22528.000	552062.000	 0.000	569287.000	 0.000	 0.000
22530.700	551486.000	 0.000	568833.000	 0.000	 0.000
22533.300	551565.000	 0.000	569024.000	 0.000	 0.000
22536.200	549076.000	 0.000	566619.000	 0.000	 0.000
22539.100	548571.000	 0.000	566212.000	 0.000	 0.000
22541.800	548326.000	 0.000	566065.000	 0.000	 0.000
22544.700	546929.000	 0.000	564784.000	 0.000	 0.000
22547.400	546331.000	 0.000	564319.000	 0.000	 0.000
22550.500	544243.000	 0.000	562311.000	 0.000	 0.000
22553.300	543653.000	 0.000	561844.000	 0.000	 0.000
22556.100	544329.000	 0.000	562689.000	 0.000	 0.000
22558.900	542603.000	 0.000	561111.000	 0.000	 0.000
22561.800	541247.000	 0.000	559861.000	 0.000	 0.000
22564.800	540597.000	 0.000	559283.000	 0.000	 0.000
22567.400	539200.000	 0.000	558011.000	 0.000	 0.000
22570.400	539084.000	 0.000	558067.000	 0.000	 0.000
22573.300	537524.000	 0.000	556602.000	 0.000	 0.000
22576.400	538095.000	 0.000	557347.000	 0.000	 0.000
22579.300	536953.000	 0.000	556378.000	 0.000	 0.000
22582.100	536095.000	 0.000	555605.000	 0.000	 0.000
22585.100	533348.000	 0.000	552948.000	 0.000	 0.000
22588.400	530968.000	 0.000	550583.000	 0.000	 0.000
22591.100	532482.000	 0.000	552274.000	 0.000	 0.000
22594.100	532736.000	 0.000	552626.000	 0.000	 0.000
22597.000	530800.000	 0.000	550738.000	 0.000	 0.000
22600.100	529252.000	 0.000	549196.000	 0.000	 0.000
22603.300	528996.000	 0.000	549057.000	 0.000	 0.000
22606.100	528193.000	 0.000	548342.000	 0.000	 0.000
22609.000	525171.000	 0.000	545319.000	 0.000	 0.000
22612.200	525597.000	 0.000	545885.000	 0.000	 0.000
22615.400	524564.000	 0.000	544902.000	 0.000	 0.000
22618.100	524251.000	 0.000	544736.000	 0.000	 0.000
22621.300	524340.000	 0.000	545001.000	 0.000	 0.000
22624.600	521777.000	 0.000	542453.000	 0.000	 0.000
22627.600	520657.000	 0.000	541423.000	 0.000	 0.000
22630.600	519286.000	 0.000	540160.000	 0.000	 0.000
22633.600	518399.000	 0.000	539395.000	 0.000	 0.000
22636.700	519915.000	 0.000	541112.000	 0.000	 0.000
22640.100	517049.000	 0.000	538273.000	 0.000	 0.000
22643.100	516608.000	 0.000	537984.000	 0.000	 0.000
22646.100	516407.000	 0.000	537951.000	 0.000	 0.000
22649.300	515419.000	 0.000	537108.000	 0.000	 0.000
22652.800	514653.000	 0.000	536462.000	 0.000	 0.000
22655.700	513333.000	 0.000	535245.000	 0.000	 0.000
22658.700	511546.000	 0.000	533532.000	 0.000	 0.000
22662.000	510863.000	 0.000	533041.000	 0.000	 0.000
22665.300	509892.000	 0.000	532215.000	 0.000	 0.000
