# Supplementary material for: The synergistic effect of Hf-O-Ru bonds and oxygen vacancies in Ru/HfO2 for enhanced hydrogen evolution
Source: Nat Commun. 2022 Mar 11;13:1270. doi: 10.1038/s41467-022-28947-9 (PMC8917135; doi:10.1038/s41467-022-28947-9)
Supplement: Supplementary file 3 — Source Data [file 41467_2022_28947_MOESM3_ESM.zip › source data-1/Figure 3h,i+Figure 4/OCV.000]

Data were taken at HFXAFS in Pohang Light Source(PLS-II) by : bl10c	Number of Points : 330	Scanning Mode : Step Scan (Transmission)	Date and Time : 2021-10-22 08:58:49 ~ 09:16:24	Energy Origin(Eo) : 22117.000 (eV)	Mono Offset(deg) : 0.001472	Scanning Time : 17.5819 (min)	Crystal Type : Si(111)@77K	Sample Position : -12.07 (deg)	DCM Y offset : 12.550 (mm)	pitch(pzt) : -3.488 (um)	roll : 0.275 (mm)	
Slit size (normal) : 1.000 x 5.000 (V[mm] x H[mm]) (V & H centers: -0.100, 0.000)	SR E-beam energy : 3.0 (GeV)	SR current (start) : 250.214 (mA)	SR Injection mode : Top-up
Description : 
SRB := -100.0 (eV)	-50.0 (eV)	-10.0 (eV)	40.0 (eV)	549.32 (eV)	16.0 (k)	20.0 (k)	
1st Energy step & Integration time : 5.0 (eV) & 2.0 (sec)
2nd Energy step & Integration time : 2.0 (eV) & 2.0 (sec)
3rd Energy step & Integration time : 1.0 (eV) & 2.0 (sec)
4th Energy step & Integration time : 0.035 (k) & 2.0 (sec)
#
#
GAINS(Dark I) : 7(DI0 = 0)	 7(DIt = 0)	7(DIf = 0)	 7(DIr = 0)	 3(DIm= 0)
Energy(eV)	Ch1 (I0)	Ch2 (IT)	Ch3 (IF)	Ch4 (IR)	Ch5 (IM)
22017.000	596344.000	 0.000	569870.000	 0.000	 0.000
22022.100	597190.000	 0.000	570978.000	 0.000	 0.000
22026.900	597515.000	 0.000	571596.000	 0.000	 0.000
22032.000	596234.000	 0.000	570606.000	 0.000	 0.000
22036.800	596307.000	 0.000	571049.000	 0.000	 0.000
22042.100	593956.000	 0.000	569082.000	 0.000	 0.000
22047.000	592914.000	 0.000	568373.000	 0.000	 0.000
22052.000	593211.000	 0.000	568937.000	 0.000	 0.000
22057.000	592109.000	 0.000	568220.000	 0.000	 0.000
22061.700	591881.000	 0.000	568329.000	 0.000	 0.000
22067.200	590260.000	 0.000	567062.000	 0.000	 0.000
22069.100	589694.000	 0.000	566685.000	 0.000	 0.000
22071.000	588956.000	 0.000	566130.000	 0.000	 0.000
22073.000	589743.000	 0.000	566998.000	 0.000	 0.000
22075.000	589796.000	 0.000	567192.000	 0.000	 0.000
22077.000	587436.000	 0.000	565015.000	 0.000	 0.000
22079.100	586023.000	 0.000	563768.000	 0.000	 0.000
22081.000	586563.000	 0.000	564476.000	 0.000	 0.000
22082.900	586234.000	 0.000	564298.000	 0.000	 0.000
22085.000	586125.000	 0.000	564395.000	 0.000	 0.000
22087.000	585622.000	 0.000	564028.000	 0.000	 0.000
22089.100	584912.000	 0.000	563448.000	 0.000	 0.000
22091.000	583342.000	 0.000	562073.000	 0.000	 0.000
22093.000	583942.000	 0.000	562826.000	 0.000	 0.000
22094.900	583162.000	 0.000	562269.000	 0.000	 0.000
22096.900	582685.000	 0.000	561950.000	 0.000	 0.000
22099.000	581749.000	 0.000	561300.000	 0.000	 0.000
22101.100	581464.000	 0.000	561204.000	 0.000	 0.000
22103.000	581020.000	 0.000	561047.000	 0.000	 0.000
22105.000	582136.000	 0.000	562519.000	 0.000	 0.000
22107.000	581369.000	 0.000	562271.000	 0.000	 0.000
22108.000	580274.000	 0.000	561530.000	 0.000	 0.000
22109.000	580811.000	 0.000	562400.000	 0.000	 0.000
22109.900	580641.000	 0.000	562616.000	 0.000	 0.000
22111.100	581170.000	 0.000	563693.000	 0.000	 0.000
22112.200	579495.000	 0.000	562536.000	 0.000	 0.000
22113.000	579628.000	 0.000	563203.000	 0.000	 0.000
22114.000	579018.000	 0.000	563241.000	 0.000	 0.000
22115.100	579031.000	 0.000	563987.000	 0.000	 0.000
22116.000	578274.000	 0.000	563888.000	 0.000	 0.000
22117.000	578834.000	 0.000	565244.000	 0.000	 0.000
22117.900	579323.000	 0.000	566574.000	 0.000	 0.000
22119.000	578337.000	 0.000	566546.000	 0.000	 0.000
22120.000	578228.000	 0.000	567327.000	 0.000	 0.000
22121.000	577362.000	 0.000	567348.000	 0.000	 0.000
22121.900	578411.000	 0.000	569370.000	 0.000	 0.000
22123.100	578094.000	 0.000	570158.000	 0.000	 0.000
22124.000	577589.000	 0.000	570507.000	 0.000	 0.000
22125.000	576208.000	 0.000	570073.000	 0.000	 0.000
22126.000	575680.000	 0.000	570428.000	 0.000	 0.000
22127.100	576336.000	 0.000	572081.000	 0.000	 0.000
22128.000	576742.000	 0.000	573217.000	 0.000	 0.000
22129.000	576429.000	 0.000	573720.000	 0.000	 0.000
22130.000	575626.000	 0.000	573614.000	 0.000	 0.000
22130.900	574825.000	 0.000	573322.000	 0.000	 0.000
22132.100	574812.000	 0.000	573809.000	 0.000	 0.000
22133.000	574742.000	 0.000	574063.000	 0.000	 0.000
22134.100	574584.000	 0.000	574129.000	 0.000	 0.000
22135.000	574146.000	 0.000	573832.000	 0.000	 0.000
22136.100	574023.000	 0.000	573751.000	 0.000	 0.000
22137.100	575342.000	 0.000	575090.000	 0.000	 0.000
22138.000	577573.000	 0.000	577311.000	 0.000	 0.000
22139.100	577039.000	 0.000	576763.000	 0.000	 0.000
22140.100	576204.000	 0.000	575936.000	 0.000	 0.000
22141.000	576036.000	 0.000	575765.000	 0.000	 0.000
22141.900	575940.000	 0.000	575647.000	 0.000	 0.000
22143.000	574461.000	 0.000	574198.000	 0.000	 0.000
22144.000	575150.000	 0.000	574935.000	 0.000	 0.000
22144.900	574728.000	 0.000	574605.000	 0.000	 0.000
22146.100	574994.000	 0.000	574920.000	 0.000	 0.000
22147.000	575851.000	 0.000	575898.000	 0.000	 0.000
22148.100	573668.000	 0.000	573768.000	 0.000	 0.000
22149.200	573821.000	 0.000	574013.000	 0.000	 0.000
22150.000	573786.000	 0.000	574071.000	 0.000	 0.000
22151.000	574158.000	 0.000	574562.000	 0.000	 0.000
22151.900	573304.000	 0.000	573780.000	 0.000	 0.000
22153.100	573134.000	 0.000	573757.000	 0.000	 0.000
22154.000	571881.000	 0.000	572515.000	 0.000	 0.000
22155.000	573921.000	 0.000	574603.000	 0.000	 0.000
22155.900	573515.000	 0.000	574226.000	 0.000	 0.000
22157.900	572645.000	 0.000	573342.000	 0.000	 0.000
22158.800	572475.000	 0.000	573111.000	 0.000	 0.000
22159.700	572325.000	 0.000	572911.000	 0.000	 0.000
22160.600	572345.000	 0.000	572885.000	 0.000	 0.000
22161.500	571092.000	 0.000	571537.000	 0.000	 0.000
22162.400	571906.000	 0.000	572308.000	 0.000	 0.000
22163.300	572761.000	 0.000	573053.000	 0.000	 0.000
22164.200	571564.000	 0.000	571800.000	 0.000	 0.000
22165.200	571497.000	 0.000	571705.000	 0.000	 0.000
22166.100	571787.000	 0.000	571943.000	 0.000	 0.000
22167.100	571003.000	 0.000	571141.000	 0.000	 0.000
22168.100	569884.000	 0.000	569956.000	 0.000	 0.000
22169.000	569956.000	 0.000	570015.000	 0.000	 0.000
22170.000	570959.000	 0.000	571053.000	 0.000	 0.000
22171.000	570448.000	 0.000	570581.000	 0.000	 0.000
22172.100	569625.000	 0.000	569809.000	 0.000	 0.000
22173.100	570038.000	 0.000	570274.000	 0.000	 0.000
22174.100	569409.000	 0.000	569772.000	 0.000	 0.000
22175.100	568190.000	 0.000	568567.000	 0.000	 0.000
22176.200	569385.000	 0.000	569902.000	 0.000	 0.000
22177.200	569207.000	 0.000	569888.000	 0.000	 0.000
22178.200	567585.000	 0.000	568288.000	 0.000	 0.000
22179.400	568323.000	 0.000	569235.000	 0.000	 0.000
22180.400	567596.000	 0.000	568619.000	 0.000	 0.000
22181.600	568311.000	 0.000	569473.000	 0.000	 0.000
22182.600	568312.000	 0.000	569625.000	 0.000	 0.000
22183.800	566868.000	 0.000	568343.000	 0.000	 0.000
22185.000	567702.000	 0.000	569314.000	 0.000	 0.000
22186.100	566224.000	 0.000	567971.000	 0.000	 0.000
22187.100	566991.000	 0.000	568954.000	 0.000	 0.000
22188.300	566083.000	 0.000	568122.000	 0.000	 0.000
22189.500	565506.000	 0.000	567742.000	 0.000	 0.000
22190.600	565016.000	 0.000	567413.000	 0.000	 0.000
22191.800	565866.000	 0.000	568499.000	 0.000	 0.000
22193.000	565203.000	 0.000	567994.000	 0.000	 0.000
22194.100	564517.000	 0.000	567426.000	 0.000	 0.000
22195.500	564984.000	 0.000	568098.000	 0.000	 0.000
22196.700	566468.000	 0.000	569687.000	 0.000	 0.000
22197.900	567618.000	 0.000	570937.000	 0.000	 0.000
22199.100	567403.000	 0.000	570763.000	 0.000	 0.000
22200.400	565392.000	 0.000	568822.000	 0.000	 0.000
22201.500	565893.000	 0.000	569397.000	 0.000	 0.000
22202.800	564678.000	 0.000	568210.000	 0.000	 0.000
22204.100	565123.000	 0.000	568703.000	 0.000	 0.000
22205.400	564883.000	 0.000	568428.000	 0.000	 0.000
22206.700	565177.000	 0.000	568740.000	 0.000	 0.000
22208.000	563819.000	 0.000	567400.000	 0.000	 0.000
22209.500	564216.000	 0.000	567790.000	 0.000	 0.000
22210.600	563764.000	 0.000	567298.000	 0.000	 0.000
22211.900	564223.000	 0.000	567806.000	 0.000	 0.000
22213.300	563079.000	 0.000	566627.000	 0.000	 0.000
22214.600	562027.000	 0.000	565629.000	 0.000	 0.000
22215.900	561717.000	 0.000	565342.000	 0.000	 0.000
22217.200	561893.000	 0.000	565591.000	 0.000	 0.000
22218.800	562264.000	 0.000	566034.000	 0.000	 0.000
22220.100	561466.000	 0.000	565277.000	 0.000	 0.000
22221.500	561119.000	 0.000	564933.000	 0.000	 0.000
22222.900	560918.000	 0.000	564807.000	 0.000	 0.000
22224.200	560478.000	 0.000	564343.000	 0.000	 0.000
22225.700	559765.000	 0.000	563754.000	 0.000	 0.000
22227.100	559876.000	 0.000	563940.000	 0.000	 0.000
22228.600	559617.000	 0.000	563732.000	 0.000	 0.000
22230.000	559464.000	 0.000	563626.000	 0.000	 0.000
22231.400	558889.000	 0.000	563178.000	 0.000	 0.000
22233.000	558985.000	 0.000	563357.000	 0.000	 0.000
22234.600	558399.000	 0.000	562815.000	 0.000	 0.000
22235.900	557520.000	 0.000	562061.000	 0.000	 0.000
22237.400	558393.000	 0.000	563087.000	 0.000	 0.000
22238.800	557033.000	 0.000	561850.000	 0.000	 0.000
22240.400	556734.000	 0.000	561668.000	 0.000	 0.000
22241.900	555807.000	 0.000	560856.000	 0.000	 0.000
22243.600	556024.000	 0.000	561128.000	 0.000	 0.000
22245.100	554823.000	 0.000	560022.000	 0.000	 0.000
22246.600	554432.000	 0.000	559711.000	 0.000	 0.000
22248.100	554451.000	 0.000	559800.000	 0.000	 0.000
22249.700	554945.000	 0.000	560412.000	 0.000	 0.000
22251.200	554429.000	 0.000	559995.000	 0.000	 0.000
22252.800	553973.000	 0.000	559584.000	 0.000	 0.000
22254.500	553396.000	 0.000	559033.000	 0.000	 0.000
22256.100	552943.000	 0.000	558624.000	 0.000	 0.000
22257.800	551962.000	 0.000	557705.000	 0.000	 0.000
22259.400	552123.000	 0.000	557923.000	 0.000	 0.000
22261.000	551300.000	 0.000	557160.000	 0.000	 0.000
22262.600	551521.000	 0.000	557436.000	 0.000	 0.000
22264.200	551760.000	 0.000	557711.000	 0.000	 0.000
22265.900	551033.000	 0.000	557070.000	 0.000	 0.000
22267.700	550262.000	 0.000	556321.000	 0.000	 0.000
22269.400	550468.000	 0.000	556626.000	 0.000	 0.000
22271.000	549454.000	 0.000	555654.000	 0.000	 0.000
22272.600	549424.000	 0.000	555768.000	 0.000	 0.000
22274.300	547993.000	 0.000	554419.000	 0.000	 0.000
22276.100	548367.000	 0.000	554942.000	 0.000	 0.000
22277.800	548200.000	 0.000	554902.000	 0.000	 0.000
22279.600	547813.000	 0.000	554622.000	 0.000	 0.000
22281.600	547731.000	 0.000	554728.000	 0.000	 0.000
22283.000	546885.000	 0.000	553976.000	 0.000	 0.000
22284.800	549407.000	 0.000	556674.000	 0.000	 0.000
22286.500	549410.000	 0.000	556804.000	 0.000	 0.000
22288.400	548655.000	 0.000	556140.000	 0.000	 0.000
22290.200	548314.000	 0.000	555935.000	 0.000	 0.000
22292.000	547965.000	 0.000	555733.000	 0.000	 0.000
22293.900	546792.000	 0.000	554643.000	 0.000	 0.000
22295.700	546329.000	 0.000	554276.000	 0.000	 0.000
22297.400	546222.000	 0.000	554304.000	 0.000	 0.000
22299.300	546512.000	 0.000	554726.000	 0.000	 0.000
22301.100	544627.000	 0.000	552884.000	 0.000	 0.000
22303.000	545270.000	 0.000	553654.000	 0.000	 0.000
22305.000	544706.000	 0.000	553185.000	 0.000	 0.000
22306.900	543452.000	 0.000	551978.000	 0.000	 0.000
22308.700	543748.000	 0.000	552384.000	 0.000	 0.000
22310.500	542615.000	 0.000	551263.000	 0.000	 0.000
22312.400	543404.000	 0.000	552240.000	 0.000	 0.000
22314.300	542079.000	 0.000	550932.000	 0.000	 0.000
22316.400	541476.000	 0.000	550356.000	 0.000	 0.000
22318.300	542299.000	 0.000	551339.000	 0.000	 0.000
22320.200	542324.000	 0.000	551332.000	 0.000	 0.000
22322.100	541311.000	 0.000	550400.000	 0.000	 0.000
22324.000	540418.000	 0.000	549550.000	 0.000	 0.000
22326.000	538704.000	 0.000	547841.000	 0.000	 0.000
22328.100	538496.000	 0.000	547661.000	 0.000	 0.000
22330.200	537630.000	 0.000	546905.000	 0.000	 0.000
22332.200	537759.000	 0.000	547135.000	 0.000	 0.000
22334.100	536620.000	 0.000	546050.000	 0.000	 0.000
22336.100	536472.000	 0.000	545970.000	 0.000	 0.000
22338.000	537660.000	 0.000	547318.000	 0.000	 0.000
22340.100	536901.000	 0.000	546669.000	 0.000	 0.000
22342.300	536177.000	 0.000	545992.000	 0.000	 0.000
22344.200	536619.000	 0.000	546615.000	 0.000	 0.000
22346.200	535040.000	 0.000	545095.000	 0.000	 0.000
22348.400	534645.000	 0.000	544771.000	 0.000	 0.000
22350.500	534909.000	 0.000	545201.000	 0.000	 0.000
22352.600	534445.000	 0.000	544902.000	 0.000	 0.000
22354.800	534215.000	 0.000	544742.000	 0.000	 0.000
22356.900	533155.000	 0.000	543795.000	 0.000	 0.000
22358.900	532651.000	 0.000	543463.000	 0.000	 0.000
22361.100	531845.000	 0.000	542755.000	 0.000	 0.000
22363.100	532075.000	 0.000	543135.000	 0.000	 0.000
22365.300	531143.000	 0.000	542316.000	 0.000	 0.000
22367.500	530787.000	 0.000	542150.000	 0.000	 0.000
22369.700	529820.000	 0.000	541287.000	 0.000	 0.000
22371.800	529792.000	 0.000	541365.000	 0.000	 0.000
22374.000	529492.000	 0.000	541238.000	 0.000	 0.000
22376.200	528935.000	 0.000	540797.000	 0.000	 0.000
22378.500	527838.000	 0.000	539816.000	 0.000	 0.000
22380.700	527430.000	 0.000	539518.000	 0.000	 0.000
22382.800	526684.000	 0.000	538881.000	 0.000	 0.000
22385.000	525527.000	 0.000	537792.000	 0.000	 0.000
22387.300	525784.000	 0.000	538179.000	 0.000	 0.000
22389.600	525593.000	 0.000	538137.000	 0.000	 0.000
22391.900	524701.000	 0.000	537375.000	 0.000	 0.000
22394.200	524027.000	 0.000	536795.000	 0.000	 0.000
22396.400	523195.000	 0.000	536044.000	 0.000	 0.000
22398.600	523261.000	 0.000	536199.000	 0.000	 0.000
22401.000	522602.000	 0.000	535644.000	 0.000	 0.000
22403.500	520885.000	 0.000	534017.000	 0.000	 0.000
22405.800	520735.000	 0.000	533992.000	 0.000	 0.000
22407.900	520127.000	 0.000	533417.000	 0.000	 0.000
22410.200	520561.000	 0.000	533968.000	 0.000	 0.000
22412.600	522482.000	 0.000	536109.000	 0.000	 0.000
22415.100	521286.000	 0.000	534954.000	 0.000	 0.000
22417.400	520334.000	 0.000	534115.000	 0.000	 0.000
22419.700	518365.000	 0.000	532230.000	 0.000	 0.000
22422.000	514056.000	 0.000	528142.000	 0.000	 0.000
22424.400	507752.000	 0.000	522114.000	 0.000	 0.000
22427.000	499971.000	 0.000	514238.000	 0.000	 0.000
22429.500	494150.000	 0.000	508162.000	 0.000	 0.000
22431.800	492616.000	 0.000	506148.000	 0.000	 0.000
22434.100	496991.000	 0.000	510163.000	 0.000	 0.000
22436.500	506008.000	 0.000	519253.000	 0.000	 0.000
22439.100	514729.000	 0.000	528934.000	 0.000	 0.000
22441.600	518907.000	 0.000	533726.000	 0.000	 0.000
22443.900	516701.000	 0.000	531649.000	 0.000	 0.000
22446.300	513947.000	 0.000	529113.000	 0.000	 0.000
22448.900	508161.000	 0.000	523435.000	 0.000	 0.000
22451.600	503479.000	 0.000	518918.000	 0.000	 0.000
22454.000	498263.000	 0.000	513689.000	 0.000	 0.000
22456.500	496430.000	 0.000	511762.000	 0.000	 0.000
22458.900	502377.000	 0.000	517954.000	 0.000	 0.000
22461.500	505868.000	 0.000	521495.000	 0.000	 0.000
22464.100	509821.000	 0.000	525597.000	 0.000	 0.000
22466.700	506549.000	 0.000	522222.000	 0.000	 0.000
22469.100	499940.000	 0.000	515423.000	 0.000	 0.000
22471.600	491923.000	 0.000	507504.000	 0.000	 0.000
22474.300	487453.000	 0.000	503531.000	 0.000	 0.000
22477.100	489018.000	 0.000	505391.000	 0.000	 0.000
22479.700	496406.000	 0.000	513346.000	 0.000	 0.000
22482.100	506478.000	 0.000	523760.000	 0.000	 0.000
22484.600	514460.000	 0.000	531791.000	 0.000	 0.000
22487.400	514215.000	 0.000	531638.000	 0.000	 0.000
22490.100	513671.000	 0.000	531162.000	 0.000	 0.000
22492.700	512847.000	 0.000	530495.000	 0.000	 0.000
22495.200	511917.000	 0.000	529629.000	 0.000	 0.000
22497.900	510116.000	 0.000	527903.000	 0.000	 0.000
22500.700	510376.000	 0.000	528308.000	 0.000	 0.000
22503.500	508816.000	 0.000	526799.000	 0.000	 0.000
22506.000	508977.000	 0.000	527151.000	 0.000	 0.000
22508.600	507882.000	 0.000	526118.000	 0.000	 0.000
22511.400	507626.000	 0.000	526027.000	 0.000	 0.000
22514.300	507192.000	 0.000	525679.000	 0.000	 0.000
22516.900	506751.000	 0.000	525360.000	 0.000	 0.000
22519.500	506455.000	 0.000	525258.000	 0.000	 0.000
22522.300	505312.000	 0.000	524219.000	 0.000	 0.000
22525.200	504789.000	 0.000	523805.000	 0.000	 0.000
22528.000	505050.000	 0.000	524260.000	 0.000	 0.000
22530.700	504732.000	 0.000	524076.000	 0.000	 0.000
22533.300	503576.000	 0.000	523029.000	 0.000	 0.000
22536.200	502449.000	 0.000	521951.000	 0.000	 0.000
22539.100	501969.000	 0.000	521683.000	 0.000	 0.000
22541.900	501339.000	 0.000	521195.000	 0.000	 0.000
22544.600	500574.000	 0.000	520567.000	 0.000	 0.000
22547.400	500105.000	 0.000	520189.000	 0.000	 0.000
22550.500	499451.000	 0.000	519652.000	 0.000	 0.000
22553.300	499710.000	 0.000	520109.000	 0.000	 0.000
22556.200	498889.000	 0.000	519390.000	 0.000	 0.000
22558.700	497878.000	 0.000	518534.000	 0.000	 0.000
22561.800	497122.000	 0.000	517956.000	 0.000	 0.000
22564.800	497899.000	 0.000	518974.000	 0.000	 0.000
22567.600	495693.000	 0.000	516837.000	 0.000	 0.000
22570.400	496571.000	 0.000	517941.000	 0.000	 0.000
22573.300	497988.000	 0.000	519644.000	 0.000	 0.000
22576.500	498592.000	 0.000	520421.000	 0.000	 0.000
22579.300	498059.000	 0.000	520089.000	 0.000	 0.000
22582.100	497660.000	 0.000	519830.000	 0.000	 0.000
22585.100	495383.000	 0.000	517582.000	 0.000	 0.000
22588.200	495332.000	 0.000	517714.000	 0.000	 0.000
22591.200	495517.000	 0.000	518047.000	 0.000	 0.000
22594.100	495216.000	 0.000	517804.000	 0.000	 0.000
22597.000	494394.000	 0.000	517149.000	 0.000	 0.000
22600.100	493658.000	 0.000	516442.000	 0.000	 0.000
22603.300	492741.000	 0.000	515685.000	 0.000	 0.000
22606.000	492947.000	 0.000	515982.000	 0.000	 0.000
22609.000	492319.000	 0.000	515467.000	 0.000	 0.000
22612.200	492228.000	 0.000	515553.000	 0.000	 0.000
22615.300	491685.000	 0.000	515110.000	 0.000	 0.000
22618.200	490939.000	 0.000	514540.000	 0.000	 0.000
22621.300	489779.000	 0.000	513446.000	 0.000	 0.000
22624.500	489650.000	 0.000	513437.000	 0.000	 0.000
22627.700	489066.000	 0.000	513009.000	 0.000	 0.000
22630.700	488629.000	 0.000	512781.000	 0.000	 0.000
22633.600	488792.000	 0.000	513095.000	 0.000	 0.000
22636.700	487153.000	 0.000	511533.000	 0.000	 0.000
22640.000	487446.000	 0.000	512040.000	 0.000	 0.000
22643.000	486258.000	 0.000	510953.000	 0.000	 0.000
22646.100	487135.000	 0.000	512047.000	 0.000	 0.000
22649.400	485840.000	 0.000	510871.000	 0.000	 0.000
22652.700	485377.000	 0.000	510579.000	 0.000	 0.000
22655.700	484726.000	 0.000	510061.000	 0.000	 0.000
22658.700	484519.000	 0.000	510021.000	 0.000	 0.000
22662.100	484311.000	 0.000	509971.000	 0.000	 0.000
22665.300	483825.000	 0.000	509682.000	 0.000	 0.000
