# Supplementary material for: The synergistic effect of Hf-O-Ru bonds and oxygen vacancies in Ru/HfO2 for enhanced hydrogen evolution
Source: Nat Commun. 2022 Mar 11;13:1270. doi: 10.1038/s41467-022-28947-9 (PMC8917135; doi:10.1038/s41467-022-28947-9)
Supplement: Supplementary file 3 — Source Data [file 41467_2022_28947_MOESM3_ESM.zip › source data-1/Figure 3h,i+Figure 4/OCV_Back.000]

Data were taken at HFXAFS in Pohang Light Source(PLS-II) by : bl10c	Number of Points : 330	Scanning Mode : Step Scan (Transmission)	Date and Time : 2021-10-22 15:13:10 ~ 15:30:23	Energy Origin(Eo) : 22117.000 (eV)	Mono Offset(deg) : 0.001472	Scanning Time : 17.2203 (min)	Crystal Type : Si(111)@77K	Sample Position : -12.07 (deg)	DCM Y offset : 12.550 (mm)	pitch(pzt) : -3.488 (um)	roll : 0.275 (mm)	
Slit size (normal) : 1.000 x 5.000 (V[mm] x H[mm]) (V & H centers: -0.100, 0.000)	SR E-beam energy : 3.0 (GeV)	SR current (start) : 251.6 (mA)	SR Injection mode : Top-up
Description : 
SRB := -100.0 (eV)	-50.0 (eV)	-10.0 (eV)	40.0 (eV)	549.32 (eV)	16.0 (k)	20.0 (k)	
1st Energy step & Integration time : 5.0 (eV) & 2.0 (sec)
2nd Energy step & Integration time : 2.0 (eV) & 2.0 (sec)
3rd Energy step & Integration time : 1.0 (eV) & 2.0 (sec)
4th Energy step & Integration time : 0.035 (k) & 2.0 (sec)
#
#
GAINS(Dark I) : 7(DI0 = 0)	 7(DIt = 0)	7(DIf = 0)	 7(DIr = 0)	 3(DIm= 0)
Energy(eV)	Ch1 (I0)	Ch2 (IT)	Ch3 (IF)	Ch4 (IR)	Ch5 (IM)
22017.200	429189.000	 0.000	406139.000	 0.000	 0.000
22022.100	426295.000	 0.000	403644.000	 0.000	 0.000
22026.800	421903.000	 0.000	399628.000	 0.000	 0.000
22032.000	418960.000	 0.000	397017.000	 0.000	 0.000
22036.800	417026.000	 0.000	395395.000	 0.000	 0.000
22042.200	415680.000	 0.000	394342.000	 0.000	 0.000
22046.900	413630.000	 0.000	392580.000	 0.000	 0.000
22051.900	410582.000	 0.000	389893.000	 0.000	 0.000
22057.000	408742.000	 0.000	388338.000	 0.000	 0.000
22061.800	407232.000	 0.000	387140.000	 0.000	 0.000
22067.200	405249.000	 0.000	385440.000	 0.000	 0.000
22069.100	403366.000	 0.000	383725.000	 0.000	 0.000
22070.900	403322.000	 0.000	383754.000	 0.000	 0.000
22072.900	401431.000	 0.000	382066.000	 0.000	 0.000
22075.000	400603.000	 0.000	381325.000	 0.000	 0.000
22077.100	399432.000	 0.000	380280.000	 0.000	 0.000
22079.000	398754.000	 0.000	379754.000	 0.000	 0.000
22081.000	396148.000	 0.000	377343.000	 0.000	 0.000
22082.900	394731.000	 0.000	376080.000	 0.000	 0.000
22084.900	394803.000	 0.000	376198.000	 0.000	 0.000
22087.000	394223.000	 0.000	375784.000	 0.000	 0.000
22089.100	392177.000	 0.000	373944.000	 0.000	 0.000
22091.100	392017.000	 0.000	373902.000	 0.000	 0.000
22092.900	390226.000	 0.000	372246.000	 0.000	 0.000
22095.000	389108.000	 0.000	371281.000	 0.000	 0.000
22096.900	387564.000	 0.000	369952.000	 0.000	 0.000
22099.100	387799.000	 0.000	370306.000	 0.000	 0.000
22101.100	387396.000	 0.000	370077.000	 0.000	 0.000
22103.000	386661.000	 0.000	369589.000	 0.000	 0.000
22104.900	385192.000	 0.000	368438.000	 0.000	 0.000
22107.000	384238.000	 0.000	367894.000	 0.000	 0.000
22108.000	383031.000	 0.000	366989.000	 0.000	 0.000
22109.000	382825.000	 0.000	367064.000	 0.000	 0.000
22110.000	382715.000	 0.000	367290.000	 0.000	 0.000
22111.100	382334.000	 0.000	367291.000	 0.000	 0.000
22112.000	383936.000	 0.000	369191.000	 0.000	 0.000
22113.000	381667.000	 0.000	367428.000	 0.000	 0.000
22114.000	382704.000	 0.000	368822.000	 0.000	 0.000
22115.100	381267.000	 0.000	367955.000	 0.000	 0.000
22116.000	380203.000	 0.000	367404.000	 0.000	 0.000
22117.000	379414.000	 0.000	367127.000	 0.000	 0.000
22117.900	378810.000	 0.000	367125.000	 0.000	 0.000
22119.000	378195.000	 0.000	367123.000	 0.000	 0.000
22120.000	377670.000	 0.000	367214.000	 0.000	 0.000
22120.900	377033.000	 0.000	367196.000	 0.000	 0.000
22122.000	375736.000	 0.000	366609.000	 0.000	 0.000
22123.100	376162.000	 0.000	367668.000	 0.000	 0.000
22124.000	375086.000	 0.000	367180.000	 0.000	 0.000
22125.000	375084.000	 0.000	367817.000	 0.000	 0.000
22126.000	373703.000	 0.000	366953.000	 0.000	 0.000
22127.100	374319.000	 0.000	368151.000	 0.000	 0.000
22128.000	373633.000	 0.000	367923.000	 0.000	 0.000
22128.900	373205.000	 0.000	367919.000	 0.000	 0.000
22130.000	373131.000	 0.000	368181.000	 0.000	 0.000
22130.900	372151.000	 0.000	367449.000	 0.000	 0.000
22132.000	370953.000	 0.000	366503.000	 0.000	 0.000
22132.900	372859.000	 0.000	368538.000	 0.000	 0.000
22134.000	370565.000	 0.000	366363.000	 0.000	 0.000
22135.000	369449.000	 0.000	365312.000	 0.000	 0.000
22136.000	369318.000	 0.000	365132.000	 0.000	 0.000
22137.100	369496.000	 0.000	365342.000	 0.000	 0.000
22138.000	369978.000	 0.000	365752.000	 0.000	 0.000
22139.100	369799.000	 0.000	365561.000	 0.000	 0.000
22140.000	367987.000	 0.000	363802.000	 0.000	 0.000
22141.000	367937.000	 0.000	363767.000	 0.000	 0.000
22142.000	367809.000	 0.000	363615.000	 0.000	 0.000
22142.900	366731.000	 0.000	362598.000	 0.000	 0.000
22144.000	366689.000	 0.000	362617.000	 0.000	 0.000
22144.900	367093.000	 0.000	363119.000	 0.000	 0.000
22146.100	366139.000	 0.000	362226.000	 0.000	 0.000
22147.000	365618.000	 0.000	361788.000	 0.000	 0.000
22148.100	365064.000	 0.000	361317.000	 0.000	 0.000
22149.000	364976.000	 0.000	361289.000	 0.000	 0.000
22150.000	364468.000	 0.000	360868.000	 0.000	 0.000
22151.100	364185.000	 0.000	360694.000	 0.000	 0.000
22152.000	363487.000	 0.000	359960.000	 0.000	 0.000
22153.000	363101.000	 0.000	359680.000	 0.000	 0.000
22154.000	363928.000	 0.000	360535.000	 0.000	 0.000
22155.000	362155.000	 0.000	358791.000	 0.000	 0.000
22156.000	361378.000	 0.000	358031.000	 0.000	 0.000
22157.900	361328.000	 0.000	357948.000	 0.000	 0.000
22158.800	361198.000	 0.000	357814.000	 0.000	 0.000
22159.700	361233.000	 0.000	357744.000	 0.000	 0.000
22160.600	361463.000	 0.000	357928.000	 0.000	 0.000
22161.500	360942.000	 0.000	357414.000	 0.000	 0.000
22162.400	360702.000	 0.000	357143.000	 0.000	 0.000
22163.300	359206.000	 0.000	355588.000	 0.000	 0.000
22164.200	358361.000	 0.000	354679.000	 0.000	 0.000
22165.200	358075.000	 0.000	354393.000	 0.000	 0.000
22166.200	358342.000	 0.000	354578.000	 0.000	 0.000
22167.000	357409.000	 0.000	353610.000	 0.000	 0.000
22168.000	356033.000	 0.000	352266.000	 0.000	 0.000
22169.100	355762.000	 0.000	351977.000	 0.000	 0.000
22170.000	356202.000	 0.000	352460.000	 0.000	 0.000
22171.100	356066.000	 0.000	352388.000	 0.000	 0.000
22172.100	356246.000	 0.000	352574.000	 0.000	 0.000
22173.000	356466.000	 0.000	352850.000	 0.000	 0.000
22174.300	357127.000	 0.000	353548.000	 0.000	 0.000
22175.200	356423.000	 0.000	352945.000	 0.000	 0.000
22176.200	356069.000	 0.000	352620.000	 0.000	 0.000
22177.200	355463.000	 0.000	352109.000	 0.000	 0.000
22178.200	354764.000	 0.000	351475.000	 0.000	 0.000
22179.400	355292.000	 0.000	352075.000	 0.000	 0.000
22180.400	353612.000	 0.000	350512.000	 0.000	 0.000
22181.600	353905.000	 0.000	350890.000	 0.000	 0.000
22182.600	353211.000	 0.000	350312.000	 0.000	 0.000
22183.800	352074.000	 0.000	349248.000	 0.000	 0.000
22184.900	350785.000	 0.000	348001.000	 0.000	 0.000
22186.100	350903.000	 0.000	348247.000	 0.000	 0.000
22187.100	351159.000	 0.000	348600.000	 0.000	 0.000
22188.400	350329.000	 0.000	347887.000	 0.000	 0.000
22189.500	349095.000	 0.000	346773.000	 0.000	 0.000
22190.600	349542.000	 0.000	347319.000	 0.000	 0.000
22191.800	349769.000	 0.000	347657.000	 0.000	 0.000
22193.000	348744.000	 0.000	346775.000	 0.000	 0.000
22194.200	348358.000	 0.000	346409.000	 0.000	 0.000
22195.400	348514.000	 0.000	346661.000	 0.000	 0.000
22196.700	349707.000	 0.000	347930.000	 0.000	 0.000
22197.900	348796.000	 0.000	347073.000	 0.000	 0.000
22199.100	348306.000	 0.000	346603.000	 0.000	 0.000
22200.400	348471.000	 0.000	346826.000	 0.000	 0.000
22201.600	347265.000	 0.000	345646.000	 0.000	 0.000
22202.700	347338.000	 0.000	345709.000	 0.000	 0.000
22204.100	347160.000	 0.000	345565.000	 0.000	 0.000
22205.400	346713.000	 0.000	345089.000	 0.000	 0.000
22206.700	346548.000	 0.000	344973.000	 0.000	 0.000
22208.000	346361.000	 0.000	344728.000	 0.000	 0.000
22209.400	344461.000	 0.000	342863.000	 0.000	 0.000
22210.500	343916.000	 0.000	342362.000	 0.000	 0.000
22211.900	343945.000	 0.000	342364.000	 0.000	 0.000
22213.300	344219.000	 0.000	342633.000	 0.000	 0.000
22214.600	342921.000	 0.000	341372.000	 0.000	 0.000
22215.900	342331.000	 0.000	340820.000	 0.000	 0.000
22217.300	343111.000	 0.000	341620.000	 0.000	 0.000
22218.800	343296.000	 0.000	341866.000	 0.000	 0.000
22220.100	341735.000	 0.000	340295.000	 0.000	 0.000
22221.500	340783.000	 0.000	339370.000	 0.000	 0.000
22222.900	340686.000	 0.000	339351.000	 0.000	 0.000
22224.200	340467.000	 0.000	339144.000	 0.000	 0.000
22225.700	339596.000	 0.000	338286.000	 0.000	 0.000
22227.100	339044.000	 0.000	337833.000	 0.000	 0.000
22228.600	339097.000	 0.000	337894.000	 0.000	 0.000
22230.000	337874.000	 0.000	336734.000	 0.000	 0.000
22231.500	338447.000	 0.000	337346.000	 0.000	 0.000
22233.200	338076.000	 0.000	337074.000	 0.000	 0.000
22234.400	336388.000	 0.000	335429.000	 0.000	 0.000
22235.900	336757.000	 0.000	335879.000	 0.000	 0.000
22237.400	336709.000	 0.000	335872.000	 0.000	 0.000
22238.900	335758.000	 0.000	334964.000	 0.000	 0.000
22240.400	335358.000	 0.000	334699.000	 0.000	 0.000
22241.900	334608.000	 0.000	333988.000	 0.000	 0.000
22243.500	333980.000	 0.000	333422.000	 0.000	 0.000
22245.100	334735.000	 0.000	334241.000	 0.000	 0.000
22246.600	334370.000	 0.000	333934.000	 0.000	 0.000
22248.200	333090.000	 0.000	332718.000	 0.000	 0.000
22249.700	334391.000	 0.000	334059.000	 0.000	 0.000
22251.300	334863.000	 0.000	334572.000	 0.000	 0.000
22252.800	335113.000	 0.000	334831.000	 0.000	 0.000
22254.500	334159.000	 0.000	333939.000	 0.000	 0.000
22256.100	333626.000	 0.000	333411.000	 0.000	 0.000
22257.800	332497.000	 0.000	332304.000	 0.000	 0.000
22259.400	332191.000	 0.000	332030.000	 0.000	 0.000
22261.000	332024.000	 0.000	331865.000	 0.000	 0.000
22262.600	330837.000	 0.000	330728.000	 0.000	 0.000
22264.200	331055.000	 0.000	330991.000	 0.000	 0.000
22265.900	329962.000	 0.000	329926.000	 0.000	 0.000
22267.600	329646.000	 0.000	329660.000	 0.000	 0.000
22269.400	330401.000	 0.000	330484.000	 0.000	 0.000
22271.000	329509.000	 0.000	329667.000	 0.000	 0.000
22272.600	329087.000	 0.000	329322.000	 0.000	 0.000
22274.300	328582.000	 0.000	328870.000	 0.000	 0.000
22276.100	329012.000	 0.000	329338.000	 0.000	 0.000
22277.700	326859.000	 0.000	327242.000	 0.000	 0.000
22279.600	325969.000	 0.000	326453.000	 0.000	 0.000
22281.400	325878.000	 0.000	326466.000	 0.000	 0.000
22283.100	324646.000	 0.000	325289.000	 0.000	 0.000
22284.900	325655.000	 0.000	326365.000	 0.000	 0.000
22286.600	325649.000	 0.000	326455.000	 0.000	 0.000
22288.300	324701.000	 0.000	325563.000	 0.000	 0.000
22290.200	323066.000	 0.000	323981.000	 0.000	 0.000
22292.000	324241.000	 0.000	325274.000	 0.000	 0.000
22293.900	323761.000	 0.000	324872.000	 0.000	 0.000
22295.700	324026.000	 0.000	325194.000	 0.000	 0.000
22297.400	321470.000	 0.000	322669.000	 0.000	 0.000
22299.200	322348.000	 0.000	323617.000	 0.000	 0.000
22301.000	321596.000	 0.000	322923.000	 0.000	 0.000
22303.000	319808.000	 0.000	321157.000	 0.000	 0.000
22304.900	320771.000	 0.000	322247.000	 0.000	 0.000
22306.900	319655.000	 0.000	321161.000	 0.000	 0.000
22308.700	318556.000	 0.000	320064.000	 0.000	 0.000
22310.400	318141.000	 0.000	319704.000	 0.000	 0.000
22312.500	317442.000	 0.000	319060.000	 0.000	 0.000
22314.300	317168.000	 0.000	318834.000	 0.000	 0.000
22316.400	316275.000	 0.000	317970.000	 0.000	 0.000
22318.300	315214.000	 0.000	316927.000	 0.000	 0.000
22320.200	315800.000	 0.000	317612.000	 0.000	 0.000
22322.100	313804.000	 0.000	315590.000	 0.000	 0.000
22324.000	313325.000	 0.000	315144.000	 0.000	 0.000
22326.000	312930.000	 0.000	314751.000	 0.000	 0.000
22328.100	313993.000	 0.000	315876.000	 0.000	 0.000
22330.200	312016.000	 0.000	313953.000	 0.000	 0.000
22332.200	311416.000	 0.000	313377.000	 0.000	 0.000
22334.100	311944.000	 0.000	313980.000	 0.000	 0.000
22336.100	311416.000	 0.000	313452.000	 0.000	 0.000
22338.100	310201.000	 0.000	312324.000	 0.000	 0.000
22340.100	310781.000	 0.000	312950.000	 0.000	 0.000
22342.300	309104.000	 0.000	311301.000	 0.000	 0.000
22344.200	309456.000	 0.000	311737.000	 0.000	 0.000
22346.300	308282.000	 0.000	310601.000	 0.000	 0.000
22348.400	307851.000	 0.000	310263.000	 0.000	 0.000
22350.400	306875.000	 0.000	309365.000	 0.000	 0.000
22352.600	305383.000	 0.000	307958.000	 0.000	 0.000
22354.800	305792.000	 0.000	308431.000	 0.000	 0.000
22356.900	304782.000	 0.000	307471.000	 0.000	 0.000
22358.900	303676.000	 0.000	306417.000	 0.000	 0.000
22361.000	302873.000	 0.000	305735.000	 0.000	 0.000
22363.100	301658.000	 0.000	304569.000	 0.000	 0.000
22365.300	303641.000	 0.000	306682.000	 0.000	 0.000
22367.600	303708.000	 0.000	306854.000	 0.000	 0.000
22369.700	302149.000	 0.000	305345.000	 0.000	 0.000
22371.800	301614.000	 0.000	304896.000	 0.000	 0.000
22374.000	299692.000	 0.000	303009.000	 0.000	 0.000
22376.200	299195.000	 0.000	302619.000	 0.000	 0.000
22378.600	298800.000	 0.000	302306.000	 0.000	 0.000
22380.700	298033.000	 0.000	301575.000	 0.000	 0.000
22382.800	297510.000	 0.000	301090.000	 0.000	 0.000
22385.000	296512.000	 0.000	300187.000	 0.000	 0.000
22387.300	295419.000	 0.000	299121.000	 0.000	 0.000
22389.600	295598.000	 0.000	299340.000	 0.000	 0.000
22391.900	293793.000	 0.000	297568.000	 0.000	 0.000
22394.200	292610.000	 0.000	296471.000	 0.000	 0.000
22396.400	293290.000	 0.000	297240.000	 0.000	 0.000
22398.600	293621.000	 0.000	297600.000	 0.000	 0.000
22401.000	292116.000	 0.000	296121.000	 0.000	 0.000
22403.500	290137.000	 0.000	294192.000	 0.000	 0.000
22405.700	290109.000	 0.000	294207.000	 0.000	 0.000
22407.900	289301.000	 0.000	293416.000	 0.000	 0.000
22410.300	288935.000	 0.000	293158.000	 0.000	 0.000
22412.600	287404.000	 0.000	291649.000	 0.000	 0.000
22415.100	286968.000	 0.000	291300.000	 0.000	 0.000
22417.400	285377.000	 0.000	289769.000	 0.000	 0.000
22419.700	283114.000	 0.000	287546.000	 0.000	 0.000
22422.000	279251.000	 0.000	283884.000	 0.000	 0.000
22424.500	273300.000	 0.000	278014.000	 0.000	 0.000
22426.900	269201.000	 0.000	273898.000	 0.000	 0.000
22429.500	266948.000	 0.000	271350.000	 0.000	 0.000
22431.800	268264.000	 0.000	272249.000	 0.000	 0.000
22434.100	275521.000	 0.000	279384.000	 0.000	 0.000
22436.500	285075.000	 0.000	289382.000	 0.000	 0.000
22439.100	288956.000	 0.000	293895.000	 0.000	 0.000
22441.500	286390.000	 0.000	291451.000	 0.000	 0.000
22443.900	284327.000	 0.000	289474.000	 0.000	 0.000
22446.300	281485.000	 0.000	286678.000	 0.000	 0.000
22448.900	276633.000	 0.000	281874.000	 0.000	 0.000
22451.500	273812.000	 0.000	279156.000	 0.000	 0.000
22454.100	271878.000	 0.000	277243.000	 0.000	 0.000
22456.400	272333.000	 0.000	277624.000	 0.000	 0.000
22458.900	278155.000	 0.000	283569.000	 0.000	 0.000
22461.500	276642.000	 0.000	281987.000	 0.000	 0.000
22464.200	275333.000	 0.000	280656.000	 0.000	 0.000
22466.700	271641.000	 0.000	276849.000	 0.000	 0.000
22469.100	264540.000	 0.000	269662.000	 0.000	 0.000
22471.600	260988.000	 0.000	266433.000	 0.000	 0.000
22474.300	260484.000	 0.000	266389.000	 0.000	 0.000
22477.000	265482.000	 0.000	271733.000	 0.000	 0.000
22479.700	274599.000	 0.000	281074.000	 0.000	 0.000
22482.100	281074.000	 0.000	287410.000	 0.000	 0.000
22484.700	282338.000	 0.000	288572.000	 0.000	 0.000
22487.400	279204.000	 0.000	285429.000	 0.000	 0.000
22490.200	277103.000	 0.000	283344.000	 0.000	 0.000
22492.600	277163.000	 0.000	283484.000	 0.000	 0.000
22495.200	275350.000	 0.000	281683.000	 0.000	 0.000
22497.900	274944.000	 0.000	281382.000	 0.000	 0.000
22500.800	274512.000	 0.000	281035.000	 0.000	 0.000
22503.400	272470.000	 0.000	278975.000	 0.000	 0.000
22506.000	272484.000	 0.000	279067.000	 0.000	 0.000
22508.600	271254.000	 0.000	277895.000	 0.000	 0.000
22511.400	270679.000	 0.000	277378.000	 0.000	 0.000
22514.300	268949.000	 0.000	275646.000	 0.000	 0.000
22516.900	270255.000	 0.000	277075.000	 0.000	 0.000
22519.600	269491.000	 0.000	276331.000	 0.000	 0.000
22522.200	267765.000	 0.000	274627.000	 0.000	 0.000
22525.200	266993.000	 0.000	273924.000	 0.000	 0.000
22528.000	265700.000	 0.000	272691.000	 0.000	 0.000
22530.700	265603.000	 0.000	272695.000	 0.000	 0.000
22533.300	264241.000	 0.000	271332.000	 0.000	 0.000
22536.200	262716.000	 0.000	269818.000	 0.000	 0.000
22539.200	262793.000	 0.000	269983.000	 0.000	 0.000
22541.800	261930.000	 0.000	269177.000	 0.000	 0.000
22544.600	261879.000	 0.000	269250.000	 0.000	 0.000
22547.400	260530.000	 0.000	267935.000	 0.000	 0.000
22550.500	259708.000	 0.000	267154.000	 0.000	 0.000
22553.300	259577.000	 0.000	267107.000	 0.000	 0.000
22556.200	258398.000	 0.000	265974.000	 0.000	 0.000
22558.900	258738.000	 0.000	266411.000	 0.000	 0.000
22561.800	258429.000	 0.000	266235.000	 0.000	 0.000
22564.800	257310.000	 0.000	265143.000	 0.000	 0.000
22567.500	256002.000	 0.000	263881.000	 0.000	 0.000
22570.400	256694.000	 0.000	264722.000	 0.000	 0.000
22573.300	255756.000	 0.000	263852.000	 0.000	 0.000
22576.400	254630.000	 0.000	262814.000	 0.000	 0.000
22579.400	254183.000	 0.000	262455.000	 0.000	 0.000
22582.100	254748.000	 0.000	263140.000	 0.000	 0.000
22585.100	253593.000	 0.000	262017.000	 0.000	 0.000
22588.200	252711.000	 0.000	261211.000	 0.000	 0.000
22591.100	252210.000	 0.000	260755.000	 0.000	 0.000
22594.100	252074.000	 0.000	260665.000	 0.000	 0.000
22597.000	250796.000	 0.000	259388.000	 0.000	 0.000
22600.100	250529.000	 0.000	259166.000	 0.000	 0.000
22603.300	249606.000	 0.000	258261.000	 0.000	 0.000
22606.100	248696.000	 0.000	257385.000	 0.000	 0.000
22608.900	248264.000	 0.000	257018.000	 0.000	 0.000
22612.200	247931.000	 0.000	256781.000	 0.000	 0.000
22615.400	247267.000	 0.000	256138.000	 0.000	 0.000
22618.200	246189.000	 0.000	255073.000	 0.000	 0.000
22621.200	245530.000	 0.000	254452.000	 0.000	 0.000
22624.500	244793.000	 0.000	253778.000	 0.000	 0.000
22627.600	244781.000	 0.000	253866.000	 0.000	 0.000
22630.600	244285.000	 0.000	253441.000	 0.000	 0.000
22633.600	243281.000	 0.000	252520.000	 0.000	 0.000
22636.700	242643.000	 0.000	251881.000	 0.000	 0.000
22640.100	241894.000	 0.000	251197.000	 0.000	 0.000
22643.100	241722.000	 0.000	251084.000	 0.000	 0.000
22646.000	241371.000	 0.000	250857.000	 0.000	 0.000
22649.400	239777.000	 0.000	249258.000	 0.000	 0.000
22652.700	239776.000	 0.000	249402.000	 0.000	 0.000
22655.700	239519.000	 0.000	249175.000	 0.000	 0.000
22658.700	239130.000	 0.000	248883.000	 0.000	 0.000
22662.000	239405.000	 0.000	249249.000	 0.000	 0.000
22665.400	238384.000	 0.000	248304.000	 0.000	 0.000
