# Supplementary material for: The synergistic effect of Hf-O-Ru bonds and oxygen vacancies in Ru/HfO2 for enhanced hydrogen evolution
Source: Nat Commun. 2022 Mar 11;13:1270. doi: 10.1038/s41467-022-28947-9 (PMC8917135; doi:10.1038/s41467-022-28947-9)
Supplement: Supplementary file 3 — Source Data [file 41467_2022_28947_MOESM3_ESM.zip › source data-1/Figure 5/Figure 5abcdefgij.xlsx]

## Sheet: Figure 5a
Ru/HfO2
10.1859999999999999 0.0000000000000000 0.0000000000000000
0.0000000000000000 10.3568999999999996 0.0000000000000000
0.0000000000000000 0.0000000000000000 20.0000000000000000
O Ru Hf
64 3 32
Selective dynamics
Direct
0.3968199999999982 0.3704400000000021 0.1335899999999981 F F F
0.3139296966231910 0.3779925673698159 0.3948804037040858 T T T
0.4910799999999966 0.1204400000000021 0.0128699999999995 F F F
0.4029665436194847 0.1250084425687703 0.2799081761141338 T T T
0.4425545849462651 0.1319439803238538 0.1473125493225496 T T T
0.3685293978217459 0.1249630491946618 0.4135507335522419 T T T
0.3570839482916739 0.3826834291080203 0.2638546385461567 T T T
0.3210787134309214 0.1855584887008206 0.5411663594716458 T T T
0.1739724127040319 0.1645811898235081 0.2350223791185115 T T T
0.0562813284201127 0.1676455294574382 0.5175202301437736 T T T
0.1228361927450905 0.4206241619880160 0.1804688851935836 T T T
0.0467495959309119 0.4100927625457587 0.4410637824994907 T T T
0.1649499999999975 0.3295400000000015 0.0506999999999991 F F F
0.0880961337553359 0.3486448802260753 0.3094549186200553 T T T
0.2229600000000005 0.0795400000000015 0.0957599999999985 F F F
0.1309209342688149 0.1135390351360854 0.3773822152413189 T T T
0.8968199999999982 0.3704400000000021 0.1335899999999981 F F F
0.8146555694273374 0.3763110639229836 0.3931047503737233 T T T
0.9910799999999966 0.1204400000000021 0.0128699999999995 F F F
0.9061939164501140 0.1278157472560579 0.2817588615931044 T T T
0.9431321173607685 0.1320428296563847 0.1477061045074421 T T T
0.8578359302165310 0.1318107826207964 0.4165191482631769 T T T
0.8567116251890425 0.3834986377888825 0.2640709189233661 T T T
0.8017812641718152 0.4073484919497758 0.5249007369961305 T T T
0.6780495407199822 0.1672204954429191 0.2324797177141704 T T T
0.6235253616330496 0.1484264693904294 0.5089733376108256 T T T
0.6216788767136592 0.4223280876901612 0.1812728695843973 T T T
0.5524467413349825 0.4003717920108585 0.4391446568578274 T T T
0.6649499999999975 0.3295400000000015 0.0506999999999991 F F F
0.5838490904448150 0.3386818741988762 0.3104117276696456 T T T
0.7229600000000005 0.0795400000000015 0.0957599999999985 F F F
0.6310594964251308 0.0897442388674108 0.3681280027065270 T T T
0.3968199999999982 0.8704400000000021 0.1335899999999981 F F F
0.3218223789581387 0.8683219121147729 0.3917766962431699 T T T
0.4910799999999966 0.6204400000000021 0.0128699999999995 F F F
0.4039912185343937 0.6245232671369294 0.2773533770982084 T T T
0.4433125452617190 0.6320834508390689 0.1463306329202325 T T T
0.3601906804285306 0.6300838597166631 0.4077148940351520 T T T
0.3574427289769915 0.8826594289482941 0.2629724544635366 T T T
0.2970592320624590 0.9086621277946065 0.5226617635447894 T T T
0.1743922289707811 0.6663373915781818 0.2320466342039182 T T T
0.0793456235872512 0.6628926043549299 0.5141849395436822 T T T
0.1221180976463003 0.9217587169149439 0.1804769906436334 T T T
0.0587235889549831 0.9228558048408573 0.4452647478613159 T T T
0.1649499999999975 0.8295400000000015 0.0506999999999991 F F F
0.0897624231811776 0.8506028408489712 0.3097604711815549 T T T
0.2229600000000005 0.5795400000000015 0.0957599999999985 F F F
0.1208325661758778 0.6067753784658763 0.3701374960539709 T T T
0.8968199999999982 0.8704400000000021 0.1335899999999981 F F F
0.8297489416904469 0.8755800645250815 0.3916491068559793 T T T
0.9910799999999966 0.6204400000000021 0.0128699999999995 F F F
0.9033282148495374 0.6272686335676951 0.2807009231945941 T T T
0.9430212025852427 0.6323133322893284 0.1474954007955347 T T T
0.8548133266651234 0.6329208415895451 0.4185915032080629 T T T
0.8568387890212961 0.8835467809968094 0.2632147843470420 T T T
0.8139328678289743 0.8854575103324791 0.5234697020460573 T T T
0.6781672549032294 0.6687998354754470 0.2314681749537186 T T T
0.5691938411274364 0.6364318166122231 0.5121887998551884 T T T
0.6217276624212431 0.9227089544931886 0.1808192010501344 T T T
0.5533872850529988 0.8979599046871343 0.4436467883740889 T T T
0.6649499999999975 0.8295400000000015 0.0506999999999991 F F F
0.5864821301822900 0.8416965260142604 0.3097236618378929 T T T
0.7229600000000005 0.5795400000000015 0.0957599999999985 F F F
0.6306859842186725 0.5934812800923197 0.3660580235153219 T T T
0.2860360602271612 0.3718297808846245 0.5637227271605596 T T T
0.2423958651900691 0.6462543595834447 0.5671920561144006 T T T
0.4268660846461501 0.5382316472439186 0.5605809558277457 T T T
0.3364400000000032 0.2285899999999970 0.0619999999999976 F F F
0.2517554766265988 0.2361387331936484 0.3282784645632901 T T T
0.0514599999999987 0.4785899999999970 0.0844600000000000 F F F
0.4668852780322226 0.4813621810918391 0.3478767107595573 T T T
0.0094022988216551 0.2757292910657796 0.2173725990151425 T T T
0.4650284581699893 0.2417212129502602 0.4791724863922511 T T T
0.2912559570613524 0.0250417045952389 0.1948303516050629 T T T
0.2006448675762371 0.0580109764182524 0.4773471158124210 T T T
0.8364400000000032 0.2285899999999970 0.0619999999999976 F F F
0.7479679655080602 0.2291239063564277 0.3284859264895488 T T T
0.5514599999999987 0.4785899999999970 0.0844600000000000 F F F
0.9672190463496264 0.4830961486830034 0.3484602041850096 T T T
0.5104964610755118 0.2741336732272543 0.2167046357820013 T T T
0.9216460137909905 0.2839827227822980 0.4782423092288823 T T T
0.7922434946826868 0.0238986452786207 0.1949203359996972 T T T
0.7134851546009457 0.0057022003409557 0.4611290880628047 T T T
0.3364400000000032 0.7285899999999970 0.0619999999999976 F F F
0.2503157502855018 0.7316089914504431 0.3258825630045763 T T T
0.0514599999999987 0.9785899999999970 0.0844600000000000 F F F
0.4660917025072706 0.9796023092532877 0.3479944237004773 T T T
0.0084223712375717 0.7767224675369135 0.2170752886425262 T T T
0.4096146618787628 0.7800118143560582 0.4761488233128901 T T T
0.2919310035778082 0.5249072488360014 0.1941030831248440 T T T
0.2120479255586361 0.5192203515526899 0.4576153378274341 T T T
0.8364400000000032 0.7285899999999970 0.0619999999999976 F F F
0.7494130013449265 0.7332146268959079 0.3270168735155536 T T T
0.5514599999999987 0.9785899999999970 0.0844600000000000 F F F
0.9795734457252223 0.9908084037351799 0.3508841999165710 T T T
0.5099959982991322 0.7743173510992989 0.2160007308367042 T T T
0.9408129458459555 0.7829143436206678 0.4738206153931515 T T T
0.7920680450115043 0.5245498936040747 0.1945979610325637 T T T
0.7022326169783639 0.5180887472858942 0.4609119209114851 T T T
0.00000000E+00 0.00000000E+00 0.00000000E+00
0.00000000E+00 0.00000000E+00 0.00000000E+00
0.00000000E+00 0.00000000E+00 0.00000000E+00
0.00000000E+00 0.00000000E+00 0.00000000E+00
0.00000000E+00 0.00000000E+00 0.00000000E+00
0.00000000E+00 0.00000000E+00 0.00000000E+00
0.00000000E+00 0.00000000E+00 0.00000000E+00
0.00000000E+00 0.00000000E+00 0.00000000E+00
0.00000000E+00 0.00000000E+00 0.00000000E+00
0.00000000E+00 0.00000000E+00 0.00000000E+00
0.00000000E+00 0.00000000E+00 0.00000000E+00
0.00000000E+00 0.00000000E+00 0.00000000E+00
0.00000000E+00 0.00000000E+00 0.00000000E+00
0.00000000E+00 0.00000000E+00 0.00000000E+00
0.00000000E+00 0.00000000E+00 0.00000000E+00
0.00000000E+00 0.00000000E+00 0.00000000E+00
0.00000000E+00 0.00000000E+00 0.00000000E+00
0.00000000E+00 0.00000000E+00 0.00000000E+00
0.00000000E+00 0.00000000E+00 0.00000000E+00
0.00000000E+00 0.00000000E+00 0.00000000E+00
0.00000000E+00 0.00000000E+00 0.00000000E+00
0.00000000E+00 0.00000000E+00 0.00000000E+00
0.00000000E+00 0.00000000E+00 0.00000000E+00
0.00000000E+00 0.00000000E+00 0.00000000E+00
0.00000000E+00 0.00000000E+00 0.00000000E+00
0.00000000E+00 0.00000000E+00 0.00000000E+00
0.00000000E+00 0.00000000E+00 0.00000000E+00
0.00000000E+00 0.00000000E+00 0.00000000E+00
0.00000000E+00 0.00000000E+00 0.00000000E+00
0.00000000E+00 0.00000000E+00 0.00000000E+00
0.00000000E+00 0.00000000E+00 0.00000000E+00
0.00000000E+00 0.00000000E+00 0.00000000E+00
0.00000000E+00 0.00000000E+00 0.00000000E+00
0.00000000E+00 0.00000000E+00 0.00000000E+00
0.00000000E+00 0.00000000E+00 0.00000000E+00
0.00000000E+00 0.00000000E+00 0.00000000E+00
0.00000000E+00 0.00000000E+00 0.00000000E+00
0.00000000E+00 0.00000000E+00 0.00000000E+00
0.00000000E+00 0.00000000E+00 0.00000000E+00
0.00000000E+00 0.00000000E+00 0.00000000E+00
0.00000000E+00 0.00000000E+00 0.00000000E+00
0.00000000E+00 0.00000000E+00 0.00000000E+00
0.00000000E+00 0.00000000E+00 0.00000000E+00
0.00000000E+00 0.00000000E+00 0.00000000E+00
0.00000000E+00 0.00000000E+00 0.00000000E+00
0.00000000E+00 0.00000000E+00 0.00000000E+00
0.00000000E+00 0.00000000E+00 0.00000000E+00
0.00000000E+00 0.00000000E+00 0.00000000E+00
0.00000000E+00 0.00000000E+00 0.00000000E+00
0.00000000E+00 0.00000000E+00 0.00000000E+00
0.00000000E+00 0.00000000E+00 0.00000000E+00
0.00000000E+00 0.00000000E+00 0.00000000E+00
0.00000000E+00 0.00000000E+00 0.00000000E+00
0.00000000E+00 0.00000000E+00 0.00000000E+00
0.00000000E+00 0.00000000E+00 0.00000000E+00
0.00000000E+00 0.00000000E+00 0.00000000E+00
0.00000000E+00 0.00000000E+00 0.00000000E+00
0.00000000E+00 0.00000000E+00 0.00000000E+00
0.00000000E+00 0.00000000E+00 0.00000000E+00
0.00000000E+00 0.00000000E+00 0.00000000E+00
0.00000000E+00 0.00000000E+00 0.00000000E+00
0.00000000E+00 0.00000000E+00 0.00000000E+00
0.00000000E+00 0.00000000E+00 0.00000000E+00
0.00000000E+00 0.00000000E+00 0.00000000E+00
0.00000000E+00 0.00000000E+00 0.00000000E+00
0.00000000E+00 0.00000000E+00 0.00000000E+00
0.00000000E+00 0.00000000E+00 0.00000000E+00
0.00000000E+00 0.00000000E+00 0.00000000E+00
0.00000000E+00 0.00000000E+00 0.00000000E+00
0.00000000E+00 0.00000000E+00 0.00000000E+00
0.00000000E+00 0.00000000E+00 0.00000000E+00
0.00000000E+00 0.00000000E+00 0.00000000E+00
0.00000000E+00 0.00000000E+00 0.00000000E+00
0.00000000E+00 0.00000000E+00 0.00000000E+00
0.00000000E+00 0.00000000E+00 0.00000000E+00
0.00000000E+00 0.00000000E+00 0.00000000E+00
0.00000000E+00 0.00000000E+00 0.00000000E+00
0.00000000E+00 0.00000000E+00 0.00000000E+00
0.00000000E+00 0.00000000E+00 0.00000000E+00
0.00000000E+00 0.00000000E+00 0.00000000E+00
0.00000000E+00 0.00000000E+00 0.00000000E+00
0.00000000E+00 0.00000000E+00 0.00000000E+00
0.00000000E+00 0.00000000E+00 0.00000000E+00
0.00000000E+00 0.00000000E+00 0.00000000E+00
0.00000000E+00 0.00000000E+00 0.00000000E+00
0.00000000E+00 0.00000000E+00 0.00000000E+00
0.00000000E+00 0.00000000E+00 0.00000000E+00
0.00000000E+00 0.00000000E+00 0.00000000E+00
0.00000000E+00 0.00000000E+00 0.00000000E+00
0.00000000E+00 0.00000000E+00 0.00000000E+00
0.00000000E+00 0.00000000E+00 0.00000000E+00
0.00000000E+00 0.00000000E+00 0.00000000E+00
0.00000000E+00 0.00000000E+00 0.00000000E+00
0.00000000E+00 0.00000000E+00 0.00000000E+00
0.00000000E+00 0.00000000E+00 0.00000000E+00
0.00000000E+00 0.00000000E+00 0.00000000E+00
0.00000000E+00 0.00000000E+00 0.00000000E+00
0.00000000E+00 0.00000000E+00 0.00000000E+00
0.00000000E+00 0.00000000E+00 0.00000000E+00

## Sheet: Figure 5b
VO-Ru/HfO2
10.1859999999999999 0.0000000000000000 0.0000000000000000
0.0000000000000000 10.3568999999999996 0.0000000000000000
0.0000000000000000 0.0000000000000000 20.0000000000000000
O Ru Hf
63 3 32
Selective dynamics
Direct
0.3968199999999982 0.3704400000000021 0.1335899999999981 F F F
0.3131648936243640 0.3774050630405609 0.3940357258567012 T T T
0.4910799999999966 0.1204400000000021 0.0128699999999995 F F F
0.4014228704341069 0.1239988173353231 0.2799577395250462 T T T
0.4421143651035067 0.1318480921512886 0.1473388927709885 T T T
0.3634313579799049 0.1238363138137713 0.4129001429908791 T T T
0.3556766492942815 0.3819423860445694 0.2635602958420336 T T T
0.3071325440632915 0.2068525203865824 0.5368667791031959 T T T
0.1725038215026205 0.1637996021696737 0.2351052048073007 T T T
0.0445614301200992 0.1596791527487832 0.5205949687189519 T T T
0.1222085884900470 0.4203243538574202 0.1804079006810054 T T T
0.0460641085853388 0.4065845533487759 0.4415947230001118 T T T
0.1649499999999975 0.3295400000000015 0.0506999999999991 F F F
0.0868892563099694 0.3482891150515794 0.3090295988400875 T T T
0.2229600000000005 0.0795400000000015 0.0957599999999985 F F F
0.1230228226094721 0.1180134468652992 0.3780613172302021 T T T
0.8968199999999982 0.3704400000000021 0.1335899999999981 F F F
0.8111156017794174 0.3753173687400562 0.3934010437176054 T T T
0.9910799999999966 0.1204400000000021 0.0128699999999995 F F F
0.9034369036811397 0.1271510269614153 0.2818233343171109 T T T
0.9425329550416413 0.1319019260983149 0.1477852567033132 T T T
0.8519863933466678 0.1292936006193769 0.4166376157702366 T T T
0.8553428274049031 0.3828369577606427 0.2643837502620596 T T T
0.8010314758786589 0.4011459227325101 0.5254827902693854 T T T
0.6752871864587168 0.1650503446687490 0.2332061390851813 T T T
0.6170492336723652 0.1420229549851533 0.5096107818376968 T T T
0.6214732137119208 0.4215759028322249 0.1811025773967835 T T T
0.5525073685714926 0.3979059615079319 0.4366051962548321 T T T
0.6649499999999975 0.3295400000000015 0.0506999999999991 F F F
0.5831403470661156 0.3393754286846357 0.3099762114051143 T T T
0.7229600000000005 0.0795400000000015 0.0957599999999985 F F F
0.6263797838136667 0.0873717318727290 0.3694131344179170 T T T
0.3968199999999982 0.8704400000000021 0.1335899999999981 F F F
0.3136890144548389 0.8706926380776761 0.3903942578283749 T T T
0.4910799999999966 0.6204400000000021 0.0128699999999995 F F F
0.4026151741621926 0.6238677079280563 0.2765445637721757 T T T
0.4430868104114347 0.6319028336761787 0.1461213782082319 T T T
0.3573209175015451 0.6307342241363977 0.4070763155335096 T T T
0.3560694838355491 0.8819641369508056 0.2626445480181061 T T T
0.2865966900293772 0.9182416971775181 0.5227744873926635 T T T
0.1730618854804600 0.6666643997082684 0.2311403419638725 T T T
0.0853900784182526 0.6608321818790692 0.5117999816172010 T T T
0.1212600316783854 0.9216317266513487 0.1805202663487912 T T T
0.0546901576177215 0.9230984243108877 0.4446465627875480 T T T
0.1649499999999975 0.8295400000000015 0.0506999999999991 F F F
0.0869524498046163 0.8497218923949975 0.3095720061874077 T T T
0.2229600000000005 0.5795400000000015 0.0957599999999985 F F F
0.1195251419519965 0.6044362027499953 0.3683029986023437 T T T
0.8968199999999982 0.8704400000000021 0.1335899999999981 F F F
0.8267352425769899 0.8728493577011377 0.3920812492222737 T T T
0.9910799999999966 0.6204400000000021 0.0128699999999995 F F F
0.9011618228476720 0.6267017430003466 0.2810502346297180 T T T
0.9422163446411281 0.6321349356885544 0.1476206551477935 T T T
0.8547013456441417 0.6287853306874399 0.4193792666100375 T T T
0.8543649978855460 0.8831005586879572 0.2633319034448241 T T T
0.8109068802894973 0.8771199189527535 0.5238394200406630 T T T
0.6760800013198454 0.6671077307728048 0.2321753660478674 T T T
0.6215770639132301 0.9219212820989486 0.1807106929520007 T T T
0.5505140738989769 0.8887980587425771 0.4463333661531779 T T T
0.6649499999999975 0.8295400000000015 0.0506999999999991 F F F
0.5838199987071260 0.8411090208309127 0.3100737611916749 T T T
0.7229600000000005 0.5795400000000015 0.0957599999999985 F F F
0.6266799497299776 0.5962161832658137 0.3691311563938508 T T T
0.3201795309760341 0.3935131696391934 0.5617738984198529 T T T
0.2651184731318318 0.6435259764727638 0.5653634594722344 T T T
0.4733386989745529 0.5565385149053980 0.5776644769263888 T T T
0.3364400000000032 0.2285899999999970 0.0619999999999976 F F F
0.2499588342690366 0.2352814750725251 0.3285102120780402 T T T
0.0514599999999987 0.4785899999999970 0.0844600000000000 F F F
0.4640991676837498 0.4817106579905328 0.3475995986373706 T T T
0.0082657481748086 0.2755793647358160 0.2174573523506623 T T T
0.4635542793942848 0.2427284509485151 0.4776778387497750 T T T
0.2904156141702952 0.0247595696697148 0.1947682790631921 T T T
0.1928349086765462 0.0641826308725700 0.4772445473189854 T T T
0.8364400000000032 0.2285899999999970 0.0619999999999976 F F F
0.7440464522463418 0.2253213620439701 0.3286661009818226 T T T
0.5514599999999987 0.4785899999999970 0.0844600000000000 F F F
0.9668731523812437 0.4821726718105142 0.3484556381317037 T T T
0.5091814904638146 0.2744533377216969 0.2166610523094776 T T T
0.9211743964017473 0.2788689786254053 0.4783327700076034 T T T
0.7916416115664907 0.0236098869990565 0.1950191834868961 T T T
0.7094474177011538 -0.0003259078066508 0.4628055686725148 T T T
0.3364400000000032 0.7285899999999970 0.0619999999999976 F F F
0.2480421552227749 0.7305670373636431 0.3249886769077797 T T T
0.0514599999999987 0.9785899999999970 0.0844600000000000 F F F
0.4620731301786961 0.9787606412906181 0.3480905773450629 T T T
0.0066153796478746 0.7769393840376839 0.2170194019795713 T T T
0.3921687599877762 0.7865036720534322 0.4768290908247785 T T T
0.2911963763465505 0.5247672649172571 0.1938130224252472 T T T
0.2107062357736942 0.5207893922118143 0.4581140674566955 T T T
0.8364400000000032 0.7285899999999970 0.0619999999999976 F F F
0.7465456427539694 0.7324410194029566 0.3276407816688395 T T T
0.5514599999999987 0.9785899999999970 0.0844600000000000 F F F
0.9758660737770680 0.9888662772950049 0.3512812813097322 T T T
0.5092536603466278 0.7741882311095076 0.2158573419483590 T T T
0.9429497786798083 0.7784116514015272 0.4744092439568145 T T T
0.7914359016062794 0.5242356770630472 0.1949916457407293 T T T
0.7061308435422753 0.5052764686220438 0.4583736173174902 T T T
0.00000000E+00 0.00000000E+00 0.00000000E+00
0.00000000E+00 0.00000000E+00 0.00000000E+00
0.00000000E+00 0.00000000E+00 0.00000000E+00
0.00000000E+00 0.00000000E+00 0.00000000E+00
0.00000000E+00 0.00000000E+00 0.00000000E+00
0.00000000E+00 0.00000000E+00 0.00000000E+00
0.00000000E+00 0.00000000E+00 0.00000000E+00
0.00000000E+00 0.00000000E+00 0.00000000E+00
0.00000000E+00 0.00000000E+00 0.00000000E+00
0.00000000E+00 0.00000000E+00 0.00000000E+00
0.00000000E+00 0.00000000E+00 0.00000000E+00
0.00000000E+00 0.00000000E+00 0.00000000E+00
0.00000000E+00 0.00000000E+00 0.00000000E+00
0.00000000E+00 0.00000000E+00 0.00000000E+00
0.00000000E+00 0.00000000E+00 0.00000000E+00
0.00000000E+00 0.00000000E+00 0.00000000E+00
0.00000000E+00 0.00000000E+00 0.00000000E+00
0.00000000E+00 0.00000000E+00 0.00000000E+00
0.00000000E+00 0.00000000E+00 0.00000000E+00
0.00000000E+00 0.00000000E+00 0.00000000E+00
0.00000000E+00 0.00000000E+00 0.00000000E+00
0.00000000E+00 0.00000000E+00 0.00000000E+00
0.00000000E+00 0.00000000E+00 0.00000000E+00
0.00000000E+00 0.00000000E+00 0.00000000E+00
0.00000000E+00 0.00000000E+00 0.00000000E+00
0.00000000E+00 0.00000000E+00 0.00000000E+00
0.00000000E+00 0.00000000E+00 0.00000000E+00
0.00000000E+00 0.00000000E+00 0.00000000E+00
0.00000000E+00 0.00000000E+00 0.00000000E+00
0.00000000E+00 0.00000000E+00 0.00000000E+00
0.00000000E+00 0.00000000E+00 0.00000000E+00
0.00000000E+00 0.00000000E+00 0.00000000E+00
0.00000000E+00 0.00000000E+00 0.00000000E+00
0.00000000E+00 0.00000000E+00 0.00000000E+00
0.00000000E+00 0.00000000E+00 0.00000000E+00
0.00000000E+00 0.00000000E+00 0.00000000E+00
0.00000000E+00 0.00000000E+00 0.00000000E+00
0.00000000E+00 0.00000000E+00 0.00000000E+00
0.00000000E+00 0.00000000E+00 0.00000000E+00
0.00000000E+00 0.00000000E+00 0.00000000E+00
0.00000000E+00 0.00000000E+00 0.00000000E+00
0.00000000E+00 0.00000000E+00 0.00000000E+00
0.00000000E+00 0.00000000E+00 0.00000000E+00
0.00000000E+00 0.00000000E+00 0.00000000E+00
0.00000000E+00 0.00000000E+00 0.00000000E+00
0.00000000E+00 0.00000000E+00 0.00000000E+00
0.00000000E+00 0.00000000E+00 0.00000000E+00
0.00000000E+00 0.00000000E+00 0.00000000E+00
0.00000000E+00 0.00000000E+00 0.00000000E+00
0.00000000E+00 0.00000000E+00 0.00000000E+00
0.00000000E+00 0.00000000E+00 0.00000000E+00
0.00000000E+00 0.00000000E+00 0.00000000E+00
0.00000000E+00 0.00000000E+00 0.00000000E+00
0.00000000E+00 0.00000000E+00 0.00000000E+00
0.00000000E+00 0.00000000E+00 0.00000000E+00
0.00000000E+00 0.00000000E+00 0.00000000E+00
0.00000000E+00 0.00000000E+00 0.00000000E+00
0.00000000E+00 0.00000000E+00 0.00000000E+00
0.00000000E+00 0.00000000E+00 0.00000000E+00
0.00000000E+00 0.00000000E+00 0.00000000E+00
0.00000000E+00 0.00000000E+00 0.00000000E+00
0.00000000E+00 0.00000000E+00 0.00000000E+00
0.00000000E+00 0.00000000E+00 0.00000000E+00
0.00000000E+00 0.00000000E+00 0.00000000E+00
0.00000000E+00 0.00000000E+00 0.00000000E+00
0.00000000E+00 0.00000000E+00 0.00000000E+00
0.00000000E+00 0.00000000E+00 0.00000000E+00
0.00000000E+00 0.00000000E+00 0.00000000E+00
0.00000000E+00 0.00000000E+00 0.00000000E+00
0.00000000E+00 0.00000000E+00 0.00000000E+00
0.00000000E+00 0.00000000E+00 0.00000000E+00
0.00000000E+00 0.00000000E+00 0.00000000E+00
0.00000000E+00 0.00000000E+00 0.00000000E+00
0.00000000E+00 0.00000000E+00 0.00000000E+00
0.00000000E+00 0.00000000E+00 0.00000000E+00
0.00000000E+00 0.00000000E+00 0.00000000E+00
0.00000000E+00 0.00000000E+00 0.00000000E+00
0.00000000E+00 0.00000000E+00 0.00000000E+00
0.00000000E+00 0.00000000E+00 0.00000000E+00
0.00000000E+00 0.00000000E+00 0.00000000E+00
0.00000000E+00 0.00000000E+00 0.00000000E+00
0.00000000E+00 0.00000000E+00 0.00000000E+00
0.00000000E+00 0.00000000E+00 0.00000000E+00
0.00000000E+00 0.00000000E+00 0.00000000E+00
0.00000000E+00 0.00000000E+00 0.00000000E+00
0.00000000E+00 0.00000000E+00 0.00000000E+00
0.00000000E+00 0.00000000E+00 0.00000000E+00
0.00000000E+00 0.00000000E+00 0.00000000E+00
0.00000000E+00 0.00000000E+00 0.00000000E+00
0.00000000E+00 0.00000000E+00 0.00000000E+00
0.00000000E+00 0.00000000E+00 0.00000000E+00
0.00000000E+00 0.00000000E+00 0.00000000E+00
0.00000000E+00 0.00000000E+00 0.00000000E+00
0.00000000E+00 0.00000000E+00 0.00000000E+00
0.00000000E+00 0.00000000E+00 0.00000000E+00
0.00000000E+00 0.00000000E+00 0.00000000E+00
0.00000000E+00 0.00000000E+00 0.00000000E+00
0.00000000E+00 0.00000000E+00 0.00000000E+00

## Sheet: Figure 5c
VO-Ru/HfO2
1
10.18600000000000 0.00000000000000 0.00000000000000
0.00000000000000 10.35690000000000 0.00000000000000
0.00000000000000 0.00000000000000 20.00000000000000
O Ru Hf
63 3 32
DIRECT
0.3968200000000000 0.3704400000000000 0.1335900000000000 O1
0.3131650000000000 0.3774050000000000 0.3940360000000000 O2
0.4910800000000000 0.1204400000000000 0.0128700000000000 O3
0.4014230000000000 0.1239990000000000 0.2799580000000000 O4
0.4421140000000000 0.1318480000000000 0.1473390000000000 O5
0.3634310000000000 0.1238360000000000 0.4129000000000000 O6
0.3556770000000000 0.3819420000000000 0.2635600000000000 O7
0.3071330000000000 0.2068530000000000 0.5368670000000000 O8
0.1725040000000000 0.1638000000000000 0.2351050000000000 O9
0.0445610000000000 0.1596790000000000 0.5205950000000000 O10
0.1222090000000000 0.4203240000000000 0.1804080000000000 O11
0.0460640000000000 0.4065850000000000 0.4415950000000000 O12
0.1649500000000000 0.3295400000000000 0.0507000000000000 O13
0.0868890000000000 0.3482890000000000 0.3090300000000000 O14
0.2229600000000000 0.0795400000000000 0.0957600000000000 O15
0.1230230000000000 0.1180130000000000 0.3780610000000000 O16
0.8968200000000000 0.3704400000000000 0.1335900000000000 O17
0.8111159999999999 0.3753170000000000 0.3934010000000000 O18
0.9910800000000000 0.1204400000000000 0.0128700000000000 O19
0.9034370000000000 0.1271510000000000 0.2818230000000000 O20
0.9425330000000000 0.1319020000000000 0.1477850000000000 O21
0.8519860000000000 0.1292940000000000 0.4166380000000000 O22
0.8553430000000000 0.3828370000000000 0.2643840000000000 O23
0.8010310000000000 0.4011460000000000 0.5254830000000000 O24
0.6752870000000000 0.1650500000000000 0.2332060000000000 O25
0.6170490000000000 0.1420230000000000 0.5096110000000000 O26
0.6214730000000001 0.4215760000000000 0.1811030000000000 O27
0.5525070000000000 0.3979060000000000 0.4366050000000000 O28
0.6649500000000000 0.3295400000000000 0.0507000000000000 O29
0.5831400000000000 0.3393750000000000 0.3099760000000000 O30
0.7229600000000000 0.0795400000000000 0.0957600000000000 O31
0.6263800000000000 0.0873720000000000 0.3694130000000000 O32
0.3968200000000000 0.8704400000000000 0.1335900000000000 O33
0.3136890000000000 0.8706930000000001 0.3903940000000000 O34
0.4910800000000000 0.6204400000000000 0.0128700000000000 O35
0.4026150000000000 0.6238680000000000 0.2765450000000000 O36
0.4430870000000000 0.6319030000000000 0.1461210000000000 O37
0.3573210000000000 0.6307340000000000 0.4070760000000000 O38
0.3560690000000000 0.8819640000000000 0.2626450000000000 O39
0.2865970000000000 0.9182420000000000 0.5227740000000000 O40
0.1730620000000000 0.6666640000000000 0.2311400000000000 O41
0.0853900000000000 0.6608320000000000 0.5118000000000000 O42
0.1212600000000000 0.9216320000000000 0.1805200000000000 O43
0.0546900000000000 0.9230980000000000 0.4446470000000000 O44
0.1649500000000000 0.8295400000000001 0.0507000000000000 O45
0.0869520000000000 0.8497220000000000 0.3095720000000000 O46
0.2229600000000000 0.5795400000000001 0.0957600000000000 O47
0.1195250000000000 0.6044360000000000 0.3683030000000000 O48
0.8968200000000000 0.8704400000000000 0.1335900000000000 O49
0.8267350000000000 0.8728490000000000 0.3920810000000000 O50
0.9910800000000000 0.6204400000000000 0.0128700000000000 O51
0.9011620000000000 0.6267020000000000 0.2810500000000000 O52
0.9422160000000001 0.6321350000000000 0.1476210000000000 O53
0.8547010000000000 0.6287850000000000 0.4193790000000000 O54
0.8543650000000000 0.8831010000000000 0.2633320000000000 O55
0.8109070000000000 0.8771200000000000 0.5238390000000001 O56
0.6760800000000000 0.6671080000000000 0.2321750000000000 O57
0.6215770000000000 0.9219210000000000 0.1807110000000000 O58
0.5505139999999999 0.8887980000000000 0.4463330000000000 O59
0.6649500000000000 0.8295400000000001 0.0507000000000000 O60
0.5838200000000000 0.8411090000000000 0.3100740000000000 O61
0.7229600000000000 0.5795400000000001 0.0957600000000000 O62
0.6266800000000000 0.5962160000000000 0.3691310000000000 O63
0.3201800000000000 0.3935130000000000 0.5617740000000000 Ru1
0.2651180000000000 0.6435260000000000 0.5653629999999999 Ru2
0.4733390000000000 0.5565390000000000 0.5776640000000000 Ru3
0.3364400000000000 0.2285900000000000 0.0620000000000000 Hf1
0.2499590000000000 0.2352810000000000 0.3285100000000000 Hf2
0.0514600000000000 0.4785900000000000 0.0844600000000000 Hf3
0.4640990000000000 0.4817110000000000 0.3476000000000000 Hf4
0.0082660000000000 0.2755790000000000 0.2174570000000000 Hf5
0.4635540000000000 0.2427280000000000 0.4776780000000000 Hf6
0.2904160000000000 0.0247600000000000 0.1947680000000000 Hf7
0.1928350000000000 0.0641830000000000 0.4772450000000000 Hf8
0.8364400000000000 0.2285900000000000 0.0620000000000000 Hf9
0.7440460000000000 0.2253210000000000 0.3286660000000000 Hf10
0.5514600000000000 0.4785900000000000 0.0844600000000000 Hf11
0.9668730000000000 0.4821730000000000 0.3484560000000000 Hf12
0.5091810000000000 0.2744530000000000 0.2166610000000000 Hf13
0.9211740000000000 0.2788690000000000 0.4783330000000000 Hf14
0.7916420000000000 0.0236100000000000 0.1950190000000000 Hf15
0.7094470000000000 0.9996740000000000 0.4628060000000000 Hf16
0.3364400000000000 0.7285900000000000 0.0620000000000000 Hf17
0.2480420000000000 0.7305670000000000 0.3249890000000000 Hf18
0.0514600000000000 0.9785900000000000 0.0844600000000000 Hf19
0.4620730000000000 0.9787610000000000 0.3480910000000000 Hf20
0.0066150000000000 0.7769390000000000 0.2170190000000000 Hf21
0.3921690000000000 0.7865040000000000 0.4768290000000000 Hf22
0.2911960000000000 0.5247670000000000 0.1938130000000000 Hf23
0.2107060000000000 0.5207889999999999 0.4581140000000000 Hf24
0.8364400000000000 0.7285900000000000 0.0620000000000000 Hf25
0.7465460000000000 0.7324410000000000 0.3276410000000000 Hf26
0.5514600000000000 0.9785900000000000 0.0844600000000000 Hf27
0.9758660000000000 0.9888660000000000 0.3512810000000000 Hf28
0.5092540000000000 0.7741880000000000 0.2158570000000000 Hf29
0.9429500000000000 0.7784120000000000 0.4744090000000000 Hf30
0.7914360000000000 0.5242360000000000 0.1949920000000000 Hf31
0.7061310000000000 0.5052759999999999 0.4583740000000000 Hf32
84 84 160
0.28701607E+00 0.29801444E+00 0.31174086E+00 0.31972318E+00 0.31738148E+00
0.30456995E+00 0.28544344E+00 0.26507720E+00 0.24691812E+00 0.23228467E+00
0.22061114E+00 0.21105980E+00 0.20384854E+00 0.19801027E+00 0.19229048E+00
0.18635330E+00 0.17961575E+00 0.17220331E+00 0.16414124E+00 0.15545862E+00
0.14655850E+00 0.13757263E+00 0.12896399E+00 0.12113618E+00 0.11454478E+00
0.11019994E+00 0.10838265E+00 0.10954215E+00 0.11414122E+00 0.12332103E+00
0.13877044E+00 0.16065128E+00 0.18816206E+00 0.22140720E+00 0.25971926E+00
0.30080514E+00 0.33912073E+00 0.36677010E+00 0.37776364E+00 0.37335548E+00
0.36197373E+00 0.35464478E+00 0.35813711E+00 0.36988044E+00 0.38123434E+00
0.38395247E+00 0.37412110E+00 0.35235420E+00 0.32365109E+00 0.29354281E+00
0.26575637E+00 0.24192459E+00 0.22196793E+00 0.20529087E+00 0.19232430E+00
0.18200932E+00 0.17290573E+00 0.16472295E+00 0.15686828E+00 0.14926832E+00
0.14171168E+00 0.13398069E+00 0.12637455E+00 0.11887876E+00 0.11181690E+00
0.10554892E+00 0.10052400E+00 0.97677094E-01 0.97223950E-01 0.99558004E-01
0.10509444E+00 0.11489120E+00 0.13050207E+00 0.15174723E+00 0.17771832E+00
0.20832355E+00 0.24286637E+00 0.27889105E+00 0.31059437E+00 0.33031284E+00
0.33257767E+00 0.31953028E+00 0.30043152E+00 0.28710936E+00 0.46037902E+00
0.43903385E+00 0.41199176E+00 0.38205220E+00 0.35220397E+00 0.32331176E+00
0.29428303E+00 0.26685176E+00 0.24362021E+00 0.22507018E+00 0.21062885E+00
0.19935539E+00 0.19137157E+00 0.18593250E+00 0.18123420E+00 0.17659738E+00
0.17140431E+00 0.16547935E+00 0.15957425E+00 0.15352019E+00 0.14723139E+00
0.14124293E+00 0.13523006E+00 0.12914961E+00 0.12473327E+00 0.12277660E+00
0.12343638E+00 0.12754295E+00 0.13577292E+00 0.14996537E+00 0.17188949E+00
0.20105253E+00 0.23713797E+00 0.28030922E+00 0.33087870E+00 0.38632401E+00
0.44050074E+00 0.48747188E+00 0.52339116E+00 0.54574413E+00 0.55513954E+00
0.55434667E+00 0.54459416E+00 0.52529429E+00 0.49706600E+00 0.46273265E+00
0.42564340E+00 0.38748902E+00 0.34792852E+00 0.30943823E+00 0.27510152E+00
0.24580300E+00 0.22130681E+00 0.20121788E+00 0.18584979E+00 0.17434978E+00
0.16493293E+00 0.15681162E+00 0.14931386E+00 0.14220193E+00 0.13606767E+00
0.13050140E+00 0.12516366E+00 0.12045546E+00 0.11594446E+00 0.11152080E+00
0.10887749E+00 0.10871673E+00 0.11107519E+00 0.11667532E+00 0.12615340E+00
0.14123125E+00 0.16348985E+00 0.19222732E+00 0.22678196E+00 0.26717483E+00
0.31341260E+00 0.36284458E+00 0.40918017E+00 0.44666588E+00 0.47214319E+00
0.48395012E+00 0.48374145E+00 0.47523851E+00 0.75685086E+00 0.67852558E+00
0.58447355E+00 0.49219998E+00 0.41634172E+00 0.35911955E+00 0.31370933E+00
0.27626682E+00 0.24707013E+00 0.22437853E+00 0.20677349E+00 0.19392763E+00
0.18453133E+00 0.17870916E+00 0.17518305E+00 0.17073374E+00 0.16530941E+00
0.15975444E+00 0.15439772E+00 0.15030830E+00 0.14759846E+00 0.14571465E+00
0.14335412E+00 0.14035705E+00 0.13793534E+00 0.13784938E+00 0.14141858E+00
0.14800637E+00 0.15944668E+00 0.17924771E+00 0.20699870E+00 0.24313518E+00
0.28841566E+00 0.34271442E+00 0.40805738E+00 0.48421551E+00 0.56898822E+00
0.66305702E+00 0.76043934E+00 0.84278228E+00 0.88924921E+00 0.88971197E+00
0.84777323E+00 0.77335816E+00 0.67994762E+00 0.58495743E+00 0.50319534E+00
0.43722516E+00 0.38100104E+00 0.33141953E+00 0.28943769E+00 0.25393073E+00
0.22432632E+00 0.20102805E+00 0.18303315E+00 0.17040127E+00 0.16134347E+00
0.15241280E+00 0.14361121E+00 0.13592140E+00 0.12964779E+00 0.12559032E+00
0.12359074E+00 0.12286438E+00 0.12204720E+00 0.12089344E+00 0.12052126E+00
0.12256629E+00 0.12817565E+00 0.13662727E+00 0.14971333E+00 0.17089271E+00
0.19951978E+00 0.23563642E+00 0.27969465E+00 0.33126890E+00 0.39213607E+00
0.46188433E+00 0.53816509E+00 0.62194475E+00 0.70791081E+00 0.77871281E+00
0.81439825E+00 0.80564443E+00 0.41348924E+00 0.41773330E+00 0.43481970E+00
0.43851657E+00 0.42209497E+00 0.38796458E+00 0.34349688E+00 0.29725691E+00
0.25791433E+00 0.22964970E+00 0.20848035E+00 0.19216271E+00 0.18112537E+00
0.17488821E+00 0.17127284E+00 0.16553546E+00 0.15744496E+00 0.14926473E+00
0.14251891E+00 0.14017521E+00 0.14273952E+00 0.14733524E+00 0.15115896E+00
0.15303866E+00 0.15355089E+00 0.15558388E+00 0.16146159E+00 0.17008903E+00
0.18472609E+00 0.20903120E+00 0.24296048E+00 0.28641998E+00 0.34004762E+00
0.40823610E+00 0.49100021E+00 0.57784583E+00 0.65669973E+00 0.71237801E+00
0.72899242E+00 0.69444161E+00 0.61587063E+00 0.53602101E+00 0.50082637E+00
0.51104455E+00 0.53159475E+00 0.53584678E+00 0.51661658E+00 0.47606213E+00
0.42153608E+00 0.36213544E+00 0.30757934E+00 0.26354901E+00 0.22785653E+00
0.19966444E+00 0.17978429E+00 0.16711873E+00 0.15837218E+00 0.14805554E+00
0.13596913E+00 0.12484246E+00 0.11648963E+00 0.11377094E+00 0.11684853E+00
0.12255998E+00 0.12798019E+00 0.13191383E+00 0.13477143E+00 0.13932021E+00
0.14776788E+00 0.15894217E+00 0.17602275E+00 0.20244737E+00 0.23783165E+00
0.28183260E+00 0.33466754E+00 0.40058319E+00 0.47920446E+00 0.55981955E+00
0.63051123E+00 0.67634127E+00 0.68203782E+00 0.63611814E+00 0.54654205E+00
0.45683732E+00 0.68332981E+00 0.64469997E+00 0.61500364E+00 0.55420520E+00
0.49157521E+00 0.44212387E+00 0.38541675E+00 0.32785588E+00 0.28015674E+00
0.24323732E+00 0.21590722E+00 0.19523283E+00 0.18117274E+00 0.17317143E+00
0.16812538E+00 0.15965567E+00 0.14611950E+00 0.13251580E+00 0.12275701E+00
0.12168569E+00 0.13086921E+00 0.14439909E+00 0.15667669E+00 0.16567496E+00
0.17066465E+00 0.17528219E+00 0.18264701E+00 0.19331770E+00 0.21087095E+00
0.23904564E+00 0.27910987E+00 0.32951542E+00 0.39301121E+00 0.47488918E+00
0.57045959E+00 0.67158318E+00 0.76544380E+00 0.85678846E+00 0.94356322E+00
0.96643876E+00 0.90555761E+00 0.81807840E+00 0.74938025E+00 0.71981074E+00
0.69874626E+00 0.64467453E+00 0.58520738E+00 0.53384642E+00 0.46929183E+00
0.39784042E+00 0.33160026E+00 0.27454420E+00 0.22925825E+00 0.19547382E+00
0.17372632E+00 0.16174274E+00 0.15383310E+00 0.14202927E+00 0.12464867E+00
0.10762745E+00 0.95655708E-01 0.93715011E-01 0.10316251E+00 0.11780973E+00
0.13181989E+00 0.14306380E+00 0.15076440E+00 0.15842776E+00 0.16908498E+00
0.18315393E+00 0.20394795E+00 0.23495218E+00 0.27725587E+00 0.32905343E+00
0.39287835E+00 0.47355445E+00 0.56600835E+00 0.66194960E+00 0.74892858E+00
0.83242630E+00 0.91089923E+00 0.92555100E+00 0.85650977E+00 0.76071243E+00
0.68260860E+00 0.65706026E+00 0.71189706E+00 0.62803377E+00 0.53545948E+00
0.52381259E+00 0.44211040E+00 0.35759520E+00 0.32631187E+00 0.26664080E+00
0.22169573E+00 0.21354767E+00 0.18598210E+00 0.16725086E+00 0.17246080E+00
0.15399152E+00 0.12855953E+00 0.11937861E+00 0.10073283E+00 0.95116419E-01
0.12094615E+00 0.13948888E+00 0.15619855E+00 0.18342951E+00 0.18891736E+00
0.19046765E+00 0.21053941E+00 0.21720100E+00 0.23039636E+00 0.27816897E+00
0.31671952E+00 0.36242118E+00 0.45707071E+00 0.53851367E+00 0.62836236E+00
0.77037643E+00 0.85140967E+00 0.93768538E+00 0.10985712E+01 0.10874973E+01
0.92763777E+00 0.81276033E+00 0.70068853E+00 0.68970150E+00 0.76324772E+00
0.69753591E+00 0.61808178E+00 0.61172654E+00 0.52573999E+00 0.42670238E+00
0.37260410E+00 0.28694834E+00 0.21952757E+00 0.19742841E+00 0.16506752E+00
0.14710475E+00 0.15393239E+00 0.13505171E+00 0.10693073E+00 0.94278671E-01
0.72973488E-01 0.66054222E-01 0.91789499E-01 0.11127669E+00 0.12978999E+00
0.15948673E+00 0.16812612E+00 0.17342445E+00 0.19755167E+00 0.20812443E+00
0.22464922E+00 0.27510424E+00 0.31632581E+00 0.36525421E+00 0.46318625E+00
0.54670952E+00 0.63585765E+00 0.77421521E+00 0.85021821E+00 0.93214764E+00
0.10908790E+01 0.10796212E+01 0.91999215E+00 0.80274327E+00 -0.15283987E+00
0.13977724E-01 0.50490791E+00 0.53237627E+00 0.48184453E+00 0.65253210E+00
0.51607776E+00 0.36656894E+00 0.41910897E+00 0.29760194E+00 0.20725190E+00
0.26754511E+00 0.19529118E+00 0.14215364E+00 0.20165373E+00 0.14934797E+00
0.95812370E-01 0.13234859E+00 0.85288918E-01 0.59143312E-01 0.13732652E+00
0.13813873E+00 0.14029230E+00 0.22265854E+00 0.20654428E+00 0.18603180E+00
0.26245711E+00 0.24131196E+00 0.22782287E+00 0.35035452E+00 0.35645726E+00
0.36294208E+00 0.55244536E+00 0.59194664E+00 0.63325888E+00 0.88933285E+00
0.86320983E+00 0.79055439E+00 0.94747237E+00 0.62126429E+00 0.80370512E-01
-0.86009163E-01 -0.22431029E+00 -0.31156062E-01 0.49787568E+00 0.56404841E+00
0.54314121E+00 0.72967180E+00 0.59364428E+00 0.42874247E+00 0.45284321E+00
0.29792683E+00 0.18004246E+00 0.22632640E+00 0.15415429E+00 0.10915324E+00
0.17685479E+00 0.12831173E+00 0.73941370E-01 0.10731182E+00 0.57310962E-01
0.29435067E-01 0.10713290E+00 0.10863661E+00 0.11256494E+00 0.19760359E+00
0.18517542E+00 0.16895291E+00 0.24924821E+00 0.23065470E+00 0.21796465E+00
0.34103281E+00 0.35026915E+00 0.36411259E+00 0.56397795E+00 0.61282905E+00
0.65839556E+00 0.91307399E+00 0.88374547E+00 0.81172490E+00 0.97714968E+00
0.66913061E+00 0.14919749E+00 -0.66756081E-02 -0.92436295E+00 -0.52570458E+00
0.56838575E+00 0.57959303E+00 0.45978522E+00 0.90123673E+00 0.61389479E+00
0.33681982E+00 0.57351012E+00 0.32883877E+00 0.15518747E+00 0.37497633E+00
0.20613839E+00 0.86191435E-01 0.27495701E+00 0.14559537E+00 0.40667059E-01
0.19563483E+00 0.82014069E-01 0.10877488E-01 0.20450839E+00 0.14296945E+00
0.99807367E-01 0.30254349E+00 0.22036594E+00 0.14742838E+00 0.35774557E+00
0.26325286E+00 0.18821235E+00 0.47789898E+00 0.39472673E+00 0.30963921E+00
0.69578315E+00 0.62077896E+00 0.55481682E+00 0.10586431E+01 0.86471272E+00
0.58707994E+00 0.91818857E+00 0.20472035E+00 -0.84551128E+00 -0.95056285E+00
-0.11260393E+01 -0.68288465E+00 0.47749314E+00 0.55788424E+00 0.49125988E+00
0.96238646E+00 0.68065429E+00 0.38600510E+00 0.58681743E+00 0.30023580E+00
0.94151699E-01 0.30142640E+00 0.14003690E+00 0.37740766E-01 0.24294243E+00
0.12247509E+00 0.18836865E-01 0.17092070E+00 0.54139274E-01 -0.19011841E-01
0.17376847E+00 0.11263014E+00 0.71115400E-01 0.27658425E+00 0.19845539E+00
0.12951202E+00 0.34156580E+00 0.24492542E+00 0.16462870E+00 0.45011491E+00
0.37045841E+00 0.30026674E+00 0.70934552E+00 0.65672427E+00 0.60345944E+00
0.11083195E+01 0.91189956E+00 0.63964200E+00 0.99837463E+00 0.33839022E+00
-0.65807145E+00 -0.73736016E+00 -0.25509172E+01 -0.15636186E+01 0.52159173E+00
0.58290828E+00 0.41371043E+00 0.12396618E+01 0.72939680E+00 0.27724431E+00
0.77156145E+00 0.35026621E+00 0.70712465E-01 0.52424257E+00 0.21251468E+00
0.53413446E-02 0.38883210E+00 0.14047069E+00 -0.29751614E-01 0.30804259E+00
0.89616860E-01 -0.43365895E-01 0.32264578E+00 0.15191015E+00 0.40119125E-01
0.42189987E+00 0.22780010E+00 0.79676958E-01 0.49480997E+00 0.28018925E+00
0.11779768E+00 0.65465604E+00 0.42500114E+00 0.20754328E+00 0.87180026E+00
0.61366444E+00 0.39550929E+00 0.12379152E+01 0.76093238E+00 0.10983687E+00
0.48862614E+00 -0.10308448E+01 -0.29197647E+01 -0.28671101E+01 -0.28536821E+01
-0.18156524E+01 0.35120259E+00 0.50615940E+00 0.41313076E+00 0.12817486E+01
0.78091664E+00 0.30700363E+00 0.75627343E+00 0.28401497E+00 -0.31858015E-01
0.41276192E+00 0.11857408E+00 -0.58882934E-01 0.35051288E+00 0.11652230E+00
-0.50468751E-01 0.28436999E+00 0.62396846E-01 -0.72988848E-01 0.29175389E+00
0.12118790E+00 0.10866336E-01 0.39523587E+00 0.20502582E+00 0.59372907E-01
0.47153432E+00 0.24682883E+00 0.69708393E-01 0.59526201E+00 0.37044186E+00
0.17907642E+00 0.88400480E+00 0.66529200E+00 0.47054518E+00 0.13162190E+01
0.83383587E+00 0.18983498E+00 0.61790545E+00 -0.81666619E+00 -0.26322717E+01
-0.25501043E+01 -0.39391021E+01 -0.21792588E+01 0.80421266E+00 0.77373565E+00
0.45541006E+00 0.15884884E+01 0.84438842E+00 0.22717208E+00 0.95539384E+00
0.35776688E+00 -0.11133481E-01 0.66435828E+00 0.21105641E+00 -0.67852821E-01
0.50549313E+00 0.13556862E+00 -0.87084043E-01 0.43097990E+00 0.10344202E+00
-0.81627847E-01 0.45291788E+00 0.16297888E+00 -0.11362338E-01 0.54580594E+00
0.23131041E+00 0.16534245E-01 0.63506328E+00 0.29225681E+00 0.51169910E-01
0.82824721E+00 0.44237581E+00 0.10075960E+00 0.10277090E+01 0.57541815E+00
0.21024209E+00 0.13529469E+01 0.55760990E+00 -0.51146891E+00 -0.24241245E+00
-0.26494234E+01 -0.52304933E+01 -0.47265292E+01 -0.41890818E+01 -0.24165052E+01
0.61479414E+00 0.66672142E+00 0.42907231E+00 0.16100478E+01 0.87537526E+00
0.23074459E+00 0.90470846E+00 0.24828968E+00 -0.15891826E+00 0.51379174E+00
0.90269530E-01 -0.14543576E+00 0.46409652E+00 0.11418525E+00 -0.10382071E+00
0.41040652E+00 0.78113277E-01 -0.11017780E+00 0.42237085E+00 0.13223120E+00
-0.41008095E-01 0.51842149E+00 0.20710424E+00 -0.75742019E-02 0.60220801E+00
0.24054251E+00 -0.25667141E-01 0.73356418E+00 0.35477634E+00 0.51678044E-01
0.10376244E+01 0.64218479E+00 0.30982871E+00 0.14558039E+01 0.64633514E+00
-0.42394239E+00 -0.11013684E+00 -0.24479683E+01 -0.49863880E+01 -0.44745392E+01
-0.36543133E+01 -0.14373935E+01 0.17241307E+01 0.13065749E+01 0.69040241E+00
0.18464243E+01 0.93671578E+00 0.23128919E+00 0.10505050E+01 0.35654159E+00
-0.44503970E-01 0.73145872E+00 0.20664212E+00 -0.90890883E-01 0.57287368E+00
0.14020118E+00 -0.94552321E-01 0.50950426E+00 0.12249381E+00 -0.77074431E-01
0.53659622E+00 0.17789836E+00 -0.19265377E-01 0.62234728E+00 0.23979598E+00
0.19383751E-02 0.72070673E+00 0.30518944E+00 0.32916554E-01 0.92501236E+00
0.44848607E+00 0.49620541E-01 0.10972292E+01 0.52978832E+00 0.88474780E-01
0.13587153E+01 0.39359843E+00 -0.86971541E+00 -0.66111718E+00 -0.34046317E+01
-0.59871332E+01 -0.47957776E+01 -0.36524029E+01 -0.15110190E+01 0.16056526E+01
0.12104329E+01 0.64956226E+00 0.18455425E+01 0.94163370E+00 0.20450843E+00
0.96347430E+00 0.20641338E+00 -0.23170808E+00 0.54939198E+00 0.67017304E-01
-0.17403136E+00 0.53559332E+00 0.12757978E+00 -0.10208867E+00 0.49615133E+00
0.10177303E+00 -0.10316637E+00 0.50711083E+00 0.14737080E+00 -0.49187139E-01
0.59417831E+00 0.21394790E+00 -0.25886439E-01 0.68001955E+00 0.23960816E+00
-0.64203498E-01 0.80688536E+00 0.34043460E+00 -0.10328858E-01 0.11093207E+01
0.61028094E+00 0.20690285E+00 0.14767977E+01 0.48401373E+00 -0.80601030E+00
-0.60133992E+00 -0.33549414E+01 -0.59818538E+01 -0.48273024E+01 -0.29013768E+01
-0.61561983E+00 0.22049666E+01 0.16107025E+01 0.91826876E+00 0.18918968E+01
0.98346081E+00 0.30410344E+00 0.10150935E+01 0.35344428E+00 -0.83523318E-02
0.69167751E+00 0.20639806E+00 -0.45299266E-01 0.56051245E+00 0.16153415E+00
-0.37171712E-01 0.51125603E+00 0.14992123E+00 -0.18475004E-01 0.53940555E+00
0.20140049E+00 0.33094426E-01 0.62050102E+00 0.26293193E+00 0.58971962E-01
0.71845063E+00 0.32616109E+00 0.84597212E-01 0.90140300E+00 0.44841269E+00
0.85530332E-01 0.10437280E+01 0.50116294E+00 0.91639415E-01 0.12405578E+01
0.29342510E+00 -0.95626737E+00 -0.90817039E+00 -0.35144171E+01 -0.56765765E+01
-0.40993607E+01 -0.25966162E+01 -0.47709019E+00 0.21966430E+01 0.15478595E+01
0.86889725E+00 0.18662951E+01 0.95992685E+00 0.24942116E+00 0.90148036E+00
0.17910734E+00 -0.21490616E+00 0.49833443E+00 0.65426639E-01 -0.12078525E+00
0.53731884E+00 0.16548602E+00 -0.29272211E-01 0.50996179E+00 0.13718694E+00
-0.40202282E-01 0.51188657E+00 0.17151574E+00 0.30183918E-02 0.59137954E+00
0.23522405E+00 0.28586832E-01 0.67504914E+00 0.25842402E+00 -0.13185017E-01
0.78509488E+00 0.34539479E+00 0.34231143E-01 0.10674482E+01 0.59452929E+00
0.22155594E+00 0.13647599E+01 0.37768024E+00 -0.92964167E+00 -0.95133140E+00
-0.36650593E+01 -0.59654600E+01 -0.44673748E+01 -0.14860533E+01 0.30340998E+00
0.22999021E+01 0.17195209E+01 0.11260947E+01 0.17437986E+01 0.97534692E+00
0.41156691E+00 0.86847208E+00 0.34853196E+00 0.75978770E-01 0.56754208E+00
0.21319843E+00 0.48557077E-01 0.48336633E+00 0.19734647E+00 0.63717015E-01
0.44906569E+00 0.18498521E+00 0.76432169E-01 0.47568576E+00 0.23494403E+00
0.13019866E+00 0.55741839E+00 0.30454389E+00 0.17387468E+00 0.64902781E+00
0.36064699E+00 0.19056001E+00 0.78008268E+00 0.44572970E+00 0.18716733E+00
0.88959694E+00 0.49345993E+00 0.20279373E+00 0.10516520E+01 0.33236417E+00
-0.60728153E+00 -0.57439449E+00 -0.24659286E+01 -0.38845004E+01 -0.24044593E+01
-0.10519373E+01 0.54177132E+00 0.23507498E+01 0.16748256E+01 0.10653544E+01
0.16939534E+01 0.92814351E+00 0.34091553E+00 0.74898677E+00 0.17782493E+00
-0.11908851E+00 0.39159235E+00 0.93084180E-01 -0.41087499E-02 0.48385845E+00
0.22391399E+00 0.91278358E-01 0.46291733E+00 0.18234113E+00 0.60529295E-01
0.45120252E+00 0.20635319E+00 0.99773706E-01 0.52607367E+00 0.27278635E+00
0.13950937E+00 0.60557077E+00 0.30088782E+00 0.11155299E+00 0.69187339E+00
0.37505097E+00 0.16571474E+00 0.93589108E+00 0.60033400E+00 0.33966255E+00
0.11788519E+01 0.41592784E+00 -0.59461752E+00 -0.66544796E+00 -0.27098026E+01
-0.43019459E+01 -0.29130839E+01 0.26593017E-01 0.10526369E+01 0.21316192E+01
0.17052813E+01 0.12637799E+01 0.14801800E+01 0.91384602E+00 0.49473704E+00
0.67667648E+00 0.33590429E+00 0.16435766E+00 0.42076644E+00 0.22378013E+00
0.14709512E+00 0.38873611E+00 0.23527489E+00 0.16711056E+00 0.36833768E+00
0.22158427E+00 0.17220323E+00 0.39425443E+00 0.27355902E+00 0.23745989E+00
0.48507110E+00 0.36268377E+00 0.31047120E+00 0.57371305E+00 0.41038306E+00
0.31317741E+00 0.63278843E+00 0.44265934E+00 0.30091406E+00 0.70341336E+00
0.49194241E+00 0.34667923E+00 0.85940449E+00 0.46504050E+00 -0.23364439E-01
0.11988226E+00 -0.83617582E+00 -0.15086631E+01 -0.49008653E+00 0.36124796E+00
0.12353548E+01 0.21638345E+01 0.16537691E+01 0.11907106E+01 0.14141925E+01
0.85592295E+00 0.42595520E+00 0.57509620E+00 0.19732869E+00 0.10200099E-01
0.28749505E+00 0.14206664E+00 0.12637467E+00 0.41539219E+00 0.28342941E+00
0.21235632E+00 0.39598436E+00 0.22855457E+00 0.16253143E+00 0.37360284E+00
0.24649187E+00 0.20537418E+00 0.44747710E+00 0.31987862E+00 0.26370928E+00
0.52379156E+00 0.35771725E+00 0.25987617E+00 0.58663309E+00 0.42050914E+00
0.32264120E+00 0.77970716E+00 0.61477306E+00 0.49093372E+00 0.99326157E+00
0.56144136E+00 0.12752625E-01 0.66793565E-01 -0.10170186E+01 -0.18286796E+01
-0.88169179E+00 0.45577649E+00 0.10020363E+01 0.15824133E+01 0.14457480E+01
0.11975175E+01 0.11746576E+01 0.80615935E+00 0.51668979E+00 0.50624762E+00
0.31455044E+00 0.22166252E+00 0.30794441E+00 0.23073194E+00 0.21417795E+00
0.31614388E+00 0.26159270E+00 0.23840366E+00 0.30973613E+00 0.25283067E+00
0.24383032E+00 0.34067743E+00 0.31194292E+00 0.32671400E+00 0.45012993E+00
0.43216580E+00 0.43859263E+00 0.54826709E+00 0.47541213E+00 0.42255895E+00
0.53051736E+00 0.44333854E+00 0.38325597E+00 0.55370292E+00 0.48469388E+00
0.45456329E+00 0.70324710E+00 0.54542182E+00 0.33254649E+00 0.40931304E+00
-0.21979223E-02 -0.29986026E+00 0.17420742E+00 0.60384074E+00 0.10713510E+01
0.15700800E+01 0.13837923E+01 0.11211847E+01 0.11076071E+01 0.75344629E+00
0.46535071E+00 0.43828679E+00 0.22405402E+00 0.12278160E+00 0.22724821E+00
0.19099127E+00 0.22243304E+00 0.36098010E+00 0.32134520E+00 0.29216029E+00
0.34447460E+00 0.26568573E+00 0.23894985E+00 0.32363062E+00 0.28586424E+00
0.29014219E+00 0.39953949E+00 0.36721628E+00 0.36463183E+00 0.47569086E+00
0.41570214E+00 0.38469725E+00 0.52103017E+00 0.46867913E+00 0.44927489E+00
0.66162547E+00 0.62576106E+00 0.60973091E+00 0.85039019E+00 0.66637562E+00
0.41283482E+00 0.43341898E+00 -0.52892625E-01 -0.43037685E+00 0.27880023E-03
0.92382481E+00 0.11369500E+01 0.13253242E+01 0.12260026E+01 0.10449642E+01
0.90944839E+00 0.67205839E+00 0.47870194E+00 0.38976124E+00 0.28961920E+00
0.24200641E+00 0.24970803E+00 0.23331785E+00 0.24436503E+00 0.27970212E+00
0.27460664E+00 0.27304265E+00 0.28796946E+00 0.27759731E+00 0.28859381E+00
0.32900444E+00 0.34887958E+00 0.39162010E+00 0.46533616E+00 0.50789459E+00
0.54880728E+00 0.58685664E+00 0.55390471E+00 0.50989867E+00 0.49978887E+00
0.45245812E+00 0.42579404E+00 0.47078556E+00 0.47291092E+00 0.50145718E+00
0.60964483E+00 0.59437801E+00 0.56225827E+00 0.63302200E+00 0.57210690E+00
0.54648906E+00 0.75301650E+00 0.94166838E+00 0.11304474E+01 0.12870346E+01
0.11648808E+01 0.97914467E+00 0.85576009E+00 0.63535035E+00 0.45040261E+00
0.35619104E+00 0.24455193E+00 0.19282887E+00 0.21323686E+00 0.22444771E+00
0.26767494E+00 0.32744237E+00 0.33125024E+00 0.32283426E+00 0.32073617E+00
0.29125986E+00 0.28664464E+00 0.31524316E+00 0.32324302E+00 0.34804433E+00
0.39612470E+00 0.41087201E+00 0.43358607E+00 0.47435841E+00 0.46848013E+00
0.46943418E+00 0.51046147E+00 0.51167397E+00 0.52720048E+00 0.60632992E+00
0.63226960E+00 0.67082431E+00 0.77454473E+00 0.74320721E+00 0.68639985E+00
0.72433436E+00 0.62328186E+00 0.55638664E+00 0.73535429E+00 0.10877861E+01
0.11102166E+01 0.10824824E+01 0.97442423E+00 0.83722280E+00 0.69304664E+00
0.53812668E+00 0.41029897E+00 0.32361461E+00 0.26917012E+00 0.24402323E+00
0.23504756E+00 0.23846908E+00 0.25535239E+00 0.27336054E+00 0.28369613E+00
0.29064929E+00 0.29595012E+00 0.30285472E+00 0.32080929E+00 0.34880455E+00
0.38599866E+00 0.44159646E+00 0.51205804E+00 0.58295678E+00 0.64067186E+00
0.66237108E+00 0.63619819E+00 0.58190037E+00 0.52211895E+00 0.47212376E+00
0.44483726E+00 0.44296495E+00 0.46086929E+00 0.50230999E+00 0.55930056E+00
0.59966770E+00 0.64550322E+00 0.72658861E+00 0.80273372E+00 0.88304654E+00
0.98218507E+00 0.10475828E+01 0.10717046E+01 0.10376563E+01 0.92438533E+00
0.79035413E+00 0.65820032E+00 0.51814802E+00 0.39956805E+00 0.31284910E+00
0.25308840E+00 0.22560662E+00 0.22329595E+00 0.24219938E+00 0.27747973E+00
0.30977656E+00 0.32501954E+00 0.32679425E+00 0.32022721E+00 0.31397201E+00
0.32054475E+00 0.33845441E+00 0.36139408E+00 0.39187927E+00 0.42484012E+00
0.45429265E+00 0.48389815E+00 0.50732643E+00 0.51826385E+00 0.52725970E+00
0.53846561E+00 0.55043083E+00 0.56923368E+00 0.59832067E+00 0.63497904E+00
0.68469656E+00 0.74022012E+00 0.77078128E+00 0.80058531E+00 0.86029789E+00
0.91007648E+00 0.96185250E+00 0.10364639E+01 0.70040343E+00 0.71528335E+00
0.71377089E+00 0.68231489E+00 0.61810796E+00 0.52604964E+00 0.42789424E+00
0.34642424E+00 0.29015726E+00 0.26028221E+00 0.24759999E+00 0.24499141E+00
0.25298680E+00 0.26939706E+00 0.28700152E+00 0.30087769E+00 0.31208165E+00
0.32254837E+00 0.33549795E+00 0.35578322E+00 0.38458585E+00 0.42582292E+00
0.48598456E+00 0.56369242E+00 0.64597446E+00 0.71149760E+00 0.73532314E+00
0.70647848E+00 0.64049183E+00 0.56319301E+00 0.49861335E+00 0.45827916E+00
0.44092019E+00 0.44948457E+00 0.48155453E+00 0.52153911E+00 0.55547943E+00
0.57544609E+00 0.58261199E+00 0.58611134E+00 0.59288205E+00 0.60911195E+00
0.63745249E+00 0.66553774E+00 0.67161478E+00 0.64529468E+00 0.58784713E+00
0.50547465E+00 0.41720448E+00 0.34191237E+00 0.28637236E+00 0.25383524E+00
0.23926593E+00 0.23896071E+00 0.25399338E+00 0.27969492E+00 0.30513383E+00
0.32249867E+00 0.33190829E+00 0.33696573E+00 0.34335681E+00 0.35757717E+00
0.37895134E+00 0.40522527E+00 0.43604942E+00 0.46910783E+00 0.50177243E+00
0.53294230E+00 0.55732031E+00 0.57085107E+00 0.57798253E+00 0.58240746E+00
0.58734157E+00 0.59531753E+00 0.60664804E+00 0.63052356E+00 0.66896734E+00
0.70818668E+00 0.73530099E+00 0.74295994E+00 0.73308150E+00 0.71552298E+00
0.69865347E+00 0.69150499E+00 0.79523719E+00 0.73622004E+00 0.65622366E+00
0.57061545E+00 0.48898729E+00 0.41404698E+00 0.35068442E+00 0.30470592E+00
0.27780529E+00 0.26555781E+00 0.26403906E+00 0.27072281E+00 0.28334262E+00
0.30105321E+00 0.32027926E+00 0.33647106E+00 0.35063748E+00 0.36446141E+00
0.37961938E+00 0.39987479E+00 0.42797733E+00 0.46825111E+00 0.52706582E+00
0.60446979E+00 0.68780793E+00 0.75457872E+00 0.77993750E+00 0.75105941E+00
0.68127001E+00 0.59786981E+00 0.52340951E+00 0.47132053E+00 0.44340075E+00
0.43710186E+00 0.45150264E+00 0.47971472E+00 0.51351197E+00 0.55297852E+00
0.60139800E+00 0.65696088E+00 0.70774771E+00 0.73509713E+00 0.72706797E+00
0.68452349E+00 0.61701040E+00 0.54065361E+00 0.46649086E+00 0.39795036E+00
0.33958496E+00 0.29614221E+00 0.26903422E+00 0.25490373E+00 0.25176662E+00
0.25873037E+00 0.27414361E+00 0.29659135E+00 0.32091663E+00 0.34097767E+00
0.35710064E+00 0.37120321E+00 0.38590049E+00 0.40510320E+00 0.42900420E+00
0.45616692E+00 0.48674110E+00 0.52032130E+00 0.55473125E+00 0.58755071E+00
0.61359643E+00 0.62672967E+00 0.62917634E+00 0.62590858E+00 0.61863419E+00
0.61134019E+00 0.60779723E+00 0.61256547E+00 0.63023863E+00 0.65647294E+00
0.68394010E+00 0.71288617E+00 0.74705547E+00 0.78514160E+00 0.81612406E+00
0.82278814E+00 0.58775036E+00 0.53615876E+00 0.47917856E+00 0.42400928E+00
0.37555979E+00 0.33619200E+00 0.30615173E+00 0.28822448E+00 0.28239199E+00
0.28578217E+00 0.29635477E+00 0.31246222E+00 0.33244935E+00 0.35465287E+00
0.37591262E+00 0.39433486E+00 0.40966657E+00 0.42281058E+00 0.43636635E+00
0.45345006E+00 0.47727457E+00 0.51249600E+00 0.56405405E+00 0.63211838E+00
0.70668383E+00 0.76721953E+00 0.79028113E+00 0.76423785E+00 0.69818570E+00
0.61538689E+00 0.53792920E+00 0.47846762E+00 0.43984100E+00 0.41980856E+00
0.41700325E+00 0.42734689E+00 0.44432452E+00 0.46627395E+00 0.49314548E+00
0.52091633E+00 0.54125639E+00 0.54428385E+00 0.52472968E+00 0.48734008E+00
0.44190498E+00 0.39512349E+00 0.35228388E+00 0.31623927E+00 0.28761077E+00
0.26956241E+00 0.26253298E+00 0.26437532E+00 0.27376094E+00 0.28983053E+00
0.31143106E+00 0.33693643E+00 0.36283408E+00 0.38654182E+00 0.40712958E+00
0.42518071E+00 0.44309259E+00 0.46328607E+00 0.48654242E+00 0.51297717E+00
0.54253544E+00 0.57517008E+00 0.60990490E+00 0.64312387E+00 0.66802184E+00
0.67840199E+00 0.67339632E+00 0.65700410E+00 0.63388886E+00 0.60903066E+00
0.58735838E+00 0.57311137E+00 0.56984048E+00 0.57621033E+00 0.58676780E+00
0.59990275E+00 0.61569731E+00 0.63036604E+00 0.63589538E+00 0.62305384E+00
0.27897524E+00 0.28608619E+00 0.29943168E+00 0.30743436E+00 0.30563122E+00
0.29733503E+00 0.29106455E+00 0.29261005E+00 0.30307621E+00 0.32091947E+00
0.34416769E+00 0.37097014E+00 0.40018924E+00 0.42879401E+00 0.45355220E+00
0.47294543E+00 0.48655286E+00 0.49596861E+00 0.50441668E+00 0.51539923E+00
0.53239041E+00 0.55856254E+00 0.59758043E+00 0.65016213E+00 0.70839008E+00
0.75582414E+00 0.77324223E+00 0.74976350E+00 0.69038425E+00 0.61253539E+00
0.53561601E+00 0.47156400E+00 0.42408184E+00 0.39296520E+00 0.37744725E+00
0.37374362E+00 0.37221740E+00 0.36177766E+00 0.33541400E+00 0.29549550E+00
0.25560081E+00 0.23078714E+00 0.22841855E+00 0.24411909E+00 0.26412510E+00
0.27648708E+00 0.27700190E+00 0.26899073E+00 0.26170754E+00 0.26151531E+00
0.27009336E+00 0.28633421E+00 0.30874949E+00 0.33585611E+00 0.36694236E+00
0.39926666E+00 0.42951282E+00 0.45592915E+00 0.47769725E+00 0.49568238E+00
0.51231876E+00 0.52997591E+00 0.55030727E+00 0.57333408E+00 0.59948683E+00
0.62896960E+00 0.66031243E+00 0.68954556E+00 0.70926623E+00 0.71209486E+00
0.69539761E+00 0.66244003E+00 0.62023595E+00 0.57607509E+00 0.53621937E+00
0.50535987E+00 0.48653353E+00 0.47802409E+00 0.47092976E+00 0.45434128E+00
0.42120383E+00 0.37364430E+00 0.32507214E+00 0.29083333E+00 0.44661258E+00
0.40706229E+00 0.35913795E+00 0.31802067E+00 0.29314224E+00 0.28668218E+00
0.29490252E+00 0.31341902E+00 0.33922551E+00 0.37103484E+00 0.40749192E+00
0.44673179E+00 0.48611763E+00 0.52197863E+00 0.55052088E+00 0.56944306E+00
0.57878347E+00 0.58154315E+00 0.58186538E+00 0.58389891E+00 0.59088754E+00
0.60490882E+00 0.62839025E+00 0.66177278E+00 0.69955711E+00 0.72956955E+00
0.73722505E+00 0.71301328E+00 0.65894039E+00 0.58707385E+00 0.51191193E+00
0.44485826E+00 0.39194566E+00 0.35356856E+00 0.32900585E+00 0.31712706E+00
0.31718919E+00 0.33034767E+00 0.35594386E+00 0.38870853E+00 0.41692097E+00
0.42695470E+00 0.41146165E+00 0.37358657E+00 0.32632334E+00 0.28446012E+00
0.25780323E+00 0.24861378E+00 0.25364452E+00 0.26899560E+00 0.29209500E+00
0.32202268E+00 0.35765120E+00 0.39753451E+00 0.43936556E+00 0.47973089E+00
0.51505679E+00 0.54302908E+00 0.56329552E+00 0.57803720E+00 0.59019251E+00
0.60257384E+00 0.61694634E+00 0.63351652E+00 0.65277835E+00 0.67494858E+00
0.69782874E+00 0.71685978E+00 0.72485640E+00 0.71419087E+00 0.68166662E+00
0.63049744E+00 0.56849444E+00 0.50577388E+00 0.45089814E+00 0.40797572E+00
0.37864167E+00 0.36293191E+00 0.36039515E+00 0.37200407E+00 0.39669848E+00
0.42869870E+00 0.45577417E+00 0.46410905E+00 0.19535341E+00 0.20331641E+00
0.21787896E+00 0.23754511E+00 0.26009843E+00 0.28483156E+00 0.31342319E+00
0.34754050E+00 0.38849879E+00 0.43542310E+00 0.48629621E+00 0.53845662E+00
0.58824463E+00 0.63094533E+00 0.66210704E+00 0.67881172E+00 0.68167895E+00
0.67511453E+00 0.66486574E+00 0.65524294E+00 0.64895222E+00 0.64811202E+00
0.65428263E+00 0.66734006E+00 0.68350542E+00 0.69379811E+00 0.68775671E+00
0.65879927E+00 0.60675710E+00 0.53883601E+00 0.46591859E+00 0.39815963E+00
0.34236314E+00 0.30072311E+00 0.27228263E+00 0.25434205E+00 0.24280366E+00
0.23341589E+00 0.22273955E+00 0.20949500E+00 0.19541747E+00 0.18392922E+00
0.17859408E+00 0.18076667E+00 0.18912038E+00 0.20227995E+00 0.21845541E+00
0.23680066E+00 0.25962447E+00 0.28881288E+00 0.32598041E+00 0.37040459E+00
0.42032595E+00 0.47330243E+00 0.52600324E+00 0.57409006E+00 0.61334554E+00
0.64103400E+00 0.65764062E+00 0.66662800E+00 0.67222866E+00 0.67704073E+00
0.68234930E+00 0.68900655E+00 0.69744213E+00 0.70725557E+00 0.71615522E+00
0.71859688E+00 0.70790410E+00 0.67838787E+00 0.62734076E+00 0.55806600E+00
0.47932212E+00 0.40199541E+00 0.33579206E+00 0.28557815E+00 0.25205690E+00
0.23276197E+00 0.22309212E+00 0.21810608E+00 0.21353700E+00 0.20716627E+00
0.19992034E+00 0.19478346E+00 0.90548643E-01 0.12937591E+00 0.17615505E+00
0.22183836E+00 0.26270881E+00 0.30168401E+00 0.34319512E+00 0.39168674E+00
0.44840180E+00 0.51110473E+00 0.57695829E+00 0.64234766E+00 0.70208839E+00
0.75052523E+00 0.78241877E+00 0.79498530E+00 0.78970948E+00 0.77194650E+00
0.74842510E+00 0.72433253E+00 0.70237441E+00 0.68433332E+00 0.67179625E+00
0.66455163E+00 0.65941638E+00 0.64962586E+00 0.62789163E+00 0.59035675E+00
0.53660877E+00 0.47081955E+00 0.40129898E+00 0.33591139E+00 0.28061563E+00
0.23881193E+00 0.21032673E+00 0.19262924E+00 0.18098712E+00 0.16745007E+00
0.14617713E+00 0.11906045E+00 0.94608400E-01 0.83825252E-01 0.92740828E-01
0.11831403E+00 0.15220689E+00 0.18553237E+00 0.21470868E+00 0.24289682E+00
0.27511141E+00 0.31625260E+00 0.36799493E+00 0.42806855E+00 0.49334226E+00
0.56009325E+00 0.62325874E+00 0.67758780E+00 0.71859171E+00 0.74398912E+00
0.75524076E+00 0.75679882E+00 0.75355303E+00 0.74855174E+00 0.74258016E+00
0.73612210E+00 0.72984944E+00 0.72315554E+00 0.71316052E+00 0.69421951E+00
0.66058405E+00 0.60911327E+00 0.53902637E+00 0.45400018E+00 0.36318588E+00
0.27697054E+00 0.20423614E+00 0.15069250E+00 0.11713690E+00 0.10080829E+00
0.96000706E-01 0.93296975E-01 0.85496532E-01 0.73212045E-01 0.63901730E-01
0.67757385E-01 0.26529962E+00 0.26408084E+00 0.25707579E+00 0.26049336E+00
0.28315086E+00 0.32396217E+00 0.37775092E+00 0.44139913E+00 0.51348280E+00
0.59159285E+00 0.67273749E+00 0.75101529E+00 0.81884828E+00 0.86999644E+00
0.90069508E+00 0.90909506E+00 0.89645761E+00 0.86734977E+00 0.82858812E+00
0.78730107E+00 0.74744919E+00 0.71044600E+00 0.67839403E+00 0.65152086E+00
0.62610541E+00 0.59710989E+00 0.55981464E+00 0.51221006E+00 0.45516308E+00
0.39119259E+00 0.32581335E+00 0.26532493E+00 0.21437209E+00 0.17591534E+00
0.14913954E+00 0.13286469E+00 0.12934130E+00 0.14245048E+00 0.17396583E+00
0.21821168E+00 0.26151847E+00 0.28733526E+00 0.28651605E+00 0.26482595E+00
0.23822635E+00 0.22292543E+00 0.22760984E+00 0.25174849E+00 0.29146702E+00
0.34486053E+00 0.41122439E+00 0.48766707E+00 0.57005706E+00 0.65127193E+00
0.72342208E+00 0.78105717E+00 0.82159372E+00 0.84428511E+00 0.85080497E+00
0.84476206E+00 0.83088408E+00 0.81347867E+00 0.79396528E+00 0.77187101E+00
0.74828981E+00 0.72275261E+00 0.69135843E+00 0.64912888E+00 0.59191967E+00
0.51870070E+00 0.43155849E+00 0.33470181E+00 0.23640722E+00 0.14624739E+00
0.72212958E-01 0.19306435E-01 -0.12643787E-01 -0.25182512E-01 -0.17662518E-01
0.11900152E-01 0.63556074E-01 0.13002485E+00 0.19624312E+00 0.24457342E+00
-0.24287755E-01 0.40390184E-01 0.11753577E+00 0.19664543E+00 0.27159795E+00
0.34236378E+00 0.41257905E+00 0.48905691E+00 0.57453289E+00 0.66712945E+00
0.76215443E+00 0.85093299E+00 0.92321504E+00 0.97368557E+00 0.10018290E+01
0.10081192E+01 0.99173513E+00 0.95337792E+00 0.89925503E+00 0.83954517E+00
0.78081476E+00 0.72486539E+00 0.67400613E+00 0.62851438E+00 0.58476010E+00
0.53904539E+00 0.48826303E+00 0.43160438E+00 0.37143567E+00 0.30963005E+00
0.24940373E+00 0.19499692E+00 0.14952486E+00 0.11555623E+00 0.93134573E-01
0.79129868E-01 0.68733623E-01 0.56415480E-01 0.38787999E-01 0.17986857E-01
0.17451158E-02 -0.45253855E-03 0.16815113E-01 0.53901662E-01 0.10441592E+00
0.15731160E+00 0.20642735E+00 0.25313796E+00 0.30326389E+00 0.36620637E+00
0.44594362E+00 0.53951287E+00 0.63943384E+00 0.73418383E+00 0.81251326E+00
0.87008745E+00 0.90853249E+00 0.93041070E+00 0.93564124E+00 0.92394096E+00
0.89898442E+00 0.86759294E+00 0.83288531E+00 0.79430468E+00 0.75276549E+00
0.70794815E+00 0.65560790E+00 0.59186940E+00 0.51402434E+00 0.42264416E+00
0.32219576E+00 0.21755282E+00 0.11565678E+00 0.24950494E-01 -0.48196463E-01
-0.99059430E-01 -0.12707955E+00 -0.13615697E+00 -0.13270091E+00 -0.12450822E+00
-0.11714676E+00 -0.11016921E+00 -0.97265892E-01 -0.70162884E-01 0.14387053E-01
0.81390787E-01 0.15251500E+00 0.22344438E+00 0.29368128E+00 0.36468300E+00
0.44069285E+00 0.52639505E+00 0.62263807E+00 0.72665892E+00 0.83232566E+00
0.92773319E+00 0.10008183E+01 0.10482141E+01 0.10738572E+01 0.10806757E+01
0.10640493E+01 0.10192612E+01 0.95172884E+00 0.87515881E+00 0.79920947E+00
0.72657108E+00 0.65917942E+00 0.59787995E+00 0.53940280E+00 0.48127492E+00
0.42117336E+00 0.35861425E+00 0.29644109E+00 0.23625910E+00 0.17954878E+00
0.12962218E+00 0.88394370E-01 0.58387014E-01 0.40473752E-01 0.33099271E-01
0.32478462E-01 0.33689879E-01 0.33597674E-01 0.32760352E-01 0.36834093E-01
0.50593400E-01 0.74476147E-01 0.10748210E+00 0.14491861E+00 0.18174241E+00
0.21778833E+00 0.25645261E+00 0.30588226E+00 0.37495520E+00 0.46621841E+00
0.57494744E+00 0.69020127E+00 0.79558696E+00 0.87718544E+00 0.93256550E+00
0.96897142E+00 0.99243516E+00 0.99968389E+00 0.98476256E+00 0.94992976E+00
0.90492687E+00 0.85549096E+00 0.80149819E+00 0.74358758E+00 0.68182166E+00
0.61234500E+00 0.53207891E+00 0.43923903E+00 0.33517359E+00 0.22575924E+00
0.11629519E+00 0.12433548E-01 -0.78514093E-01 -0.15097876E+00 -0.20031561E+00
-0.22496980E+00 -0.22736023E+00 -0.21314039E+00 -0.18942215E+00 -0.16153292E+00
-0.13071294E+00 -0.92767089E-01 -0.44190587E-01 0.13757375E+00 0.17459980E+00
0.20824537E+00 0.25009060E+00 0.30627654E+00 0.37593707E+00 0.45684020E+00
0.54898124E+00 0.65170590E+00 0.76258978E+00 0.87485649E+00 0.97373173E+00
0.10461247E+01 0.10906949E+01 0.11148540E+01 0.11227029E+01 0.11062005E+01
0.10562657E+01 0.97796418E+00 0.88820444E+00 0.79933949E+00 0.71423512E+00
0.63511967E+00 0.56337344E+00 0.49666126E+00 0.43237757E+00 0.36802241E+00
0.30241055E+00 0.23872738E+00 0.17821580E+00 0.12116191E+00 0.70424718E-01
0.29380352E-01 0.13694714E-02 -0.12221440E-01 -0.13087626E-01 -0.21627960E-02
0.22186863E-01 0.61681099E-01 0.11231687E+00 0.16330608E+00 0.20052187E+00
0.21522768E+00 0.21288969E+00 0.20647271E+00 0.20691418E+00 0.22102028E+00
0.25110644E+00 0.30022976E+00 0.37358217E+00 0.47235834E+00 0.59147101E+00
0.71750974E+00 0.82993941E+00 0.91302346E+00 0.96644998E+00 0.10020302E+01
0.10277273E+01 0.10370117E+01 0.10193985E+01 0.97607569E+00 0.91954179E+00
0.85808049E+00 0.79182204E+00 0.72165181E+00 0.64837602E+00 0.56879485E+00
0.47970353E+00 0.37917324E+00 0.26819468E+00 0.15341967E+00 0.40143299E-01
-0.67094293E-01 -0.16132655E+00 -0.23619164E+00 -0.28614940E+00 -0.30883679E+00
-0.30635351E+00 -0.28119532E+00 -0.23405956E+00 -0.16533824E+00 -0.80804704E-01
0.73625367E-02 0.83497648E-01 -0.15276003E+00 -0.49282506E-01 0.68218535E-01
0.18263072E+00 0.28483442E+00 0.37470658E+00 0.46173688E+00 0.55575412E+00
0.66052589E+00 0.77370854E+00 0.88779313E+00 0.98756060E+00 0.10600761E+01
0.11042096E+01 0.11279698E+01 0.11347421E+01 0.11150464E+01 0.10591689E+01
0.97309071E+00 0.87552631E+00 0.77948862E+00 0.68794775E+00 0.60347215E+00
0.52865026E+00 0.46170202E+00 0.39926108E+00 0.33687870E+00 0.27117714E+00
0.20457007E+00 0.13883574E+00 0.75399075E-01 0.18112265E-01 -0.28749034E-01
-0.58787210E-01 -0.68542573E-01 -0.62235710E-01 -0.50613000E-01 -0.46562920E-01
-0.56905068E-01 -0.78215541E-01 -0.94958306E-01 -0.90735539E-01 -0.57798881E-01
0.15045805E-02 0.72855201E-01 0.13912451E+00 0.19315576E+00 0.23908934E+00
0.29240094E+00 0.36777041E+00 0.46999009E+00 0.59313649E+00 0.72278513E+00
0.83754058E+00 0.92183644E+00 0.97583365E+00 0.10119938E+01 0.10377740E+01
0.10452619E+01 0.10229410E+01 0.97255268E+00 0.90811637E+00 0.83894934E+00
0.76516822E+00 0.68852126E+00 0.61091725E+00 0.52970864E+00 0.44093715E+00
0.34105805E+00 0.22938631E+00 0.11192425E+00 -0.61876595E-02 -0.12013265E+00
-0.22250578E+00 -0.30536624E+00 -0.36032540E+00 -0.38248600E+00 -0.37590281E+00
-0.35258323E+00 -0.32734386E+00 -0.30903103E+00 -0.29593610E+00 -0.27406151E+00
-0.22852489E+00 -0.60621061E-02 0.68985761E-01 0.14509441E+00 0.22088833E+00
0.29695131E+00 0.37496236E+00 0.45824021E+00 0.55114831E+00 0.65394586E+00
0.76358463E+00 0.87368547E+00 0.97105859E+00 0.10428225E+01 0.10872951E+01
0.11101538E+01 0.11132186E+01 0.10878178E+01 0.10265971E+01 0.93719075E+00
0.83806570E+00 0.74108438E+00 0.64907038E+00 0.56566293E+00 0.49554652E+00
0.43717495E+00 0.38513284E+00 0.33057705E+00 0.26716639E+00 0.19577956E+00
0.11978284E+00 0.43520684E-01 -0.26302749E-01 -0.82351191E-01 -0.11686607E+00
-0.12449420E+00 -0.10838794E+00 -0.78013514E-01 -0.43895535E-01 -0.12459237E-01
0.15915136E-01 0.44368586E-01 0.74225868E-01 0.10266076E+00 0.12905818E+00
0.15298891E+00 0.17451625E+00 0.19836257E+00 0.23203168E+00 0.28433100E+00
0.36238023E+00 0.46506247E+00 0.58500529E+00 0.70952620E+00 0.82072587E+00
0.90412358E+00 0.95934161E+00 0.99594012E+00 0.10192878E+01 0.10216839E+01
0.99381065E+00 0.93893467E+00 0.87142494E+00 0.79918685E+00 0.72264896E+00
0.64460640E+00 0.56875225E+00 0.49309544E+00 0.41269872E+00 0.32120554E+00
0.21550614E+00 0.98996715E-01 -0.23766593E-01 -0.14711595E+00 -0.26165947E+00
-0.35628228E+00 -0.41917357E+00 -0.44330538E+00 -0.43101953E+00 -0.39254099E+00
-0.34012175E+00 -0.28191686E+00 -0.21995323E+00 -0.15257447E+00 -0.80063869E-01
0.40603401E-01 0.98633231E-01 0.15563196E+00 0.21802097E+00 0.28887430E+00
0.36659948E+00 0.45003823E+00 0.54072012E+00 0.63836281E+00 0.74020077E+00
0.84070973E+00 0.92971059E+00 0.99571174E+00 0.10362175E+01 0.10553520E+01
0.10534165E+01 0.10234702E+01 0.96108395E+00 0.87452236E+00 0.77972771E+00
0.68671918E+00 0.59879461E+00 0.52206198E+00 0.46256620E+00 0.41861169E+00
0.38147987E+00 0.33777892E+00 0.27844798E+00 0.20332585E+00 0.11671998E+00
0.26631520E-01 -0.56727967E-01 -0.12289532E+00 -0.16132299E+00 -0.16749677E+00
-0.14495869E+00 -0.10398121E+00 -0.53901199E-01 -0.51092346E-03 0.52832549E-01
0.10216958E+00 0.14002782E+00 0.15947058E+00 0.16347783E+00 0.16092912E+00
0.16206657E+00 0.17750336E+00 0.21330607E+00 0.27256052E+00 0.35606777E+00
0.45832470E+00 0.57054645E+00 0.68290842E+00 0.78313500E+00 0.86006567E+00
0.91271333E+00 0.94750750E+00 0.96694294E+00 0.96448464E+00 0.93359255E+00
0.87899662E+00 0.81284361E+00 0.74106860E+00 0.66474040E+00 0.58815660E+00
0.51648043E+00 0.44911724E+00 0.38095178E+00 0.30322504E+00 0.20997436E+00
0.10091500E+00 -0.21622009E-01 -0.15159301E+00 -0.27707746E+00 -0.38327164E+00
-0.45401667E+00 -0.48086970E+00 -0.46653113E+00 -0.42151978E+00 -0.35681850E+00
-0.27959630E+00 -0.19477700E+00 -0.10770275E+00 -0.26908978E-01 -0.22534237E+00
-0.11020339E+00 0.20807829E-01 0.14722306E+00 0.25754112E+00 0.35239667E+00
0.43915626E+00 0.52746498E+00 0.62000970E+00 0.71293212E+00 0.80033891E+00
0.87423037E+00 0.92691483E+00 0.95692477E+00 0.96778221E+00 0.95976183E+00
0.92795581E+00 0.86958813E+00 0.79118192E+00 0.70494787E+00 0.61948473E+00
0.53930280E+00 0.47219127E+00 0.42491565E+00 0.39530233E+00 0.37189006E+00
0.33864262E+00 0.28486196E+00 0.20948512E+00 0.11807393E+00 0.21496363E-01
-0.67988833E-01 -0.13911240E+00 -0.17965512E+00 -0.18476698E+00 -0.16014940E+00
-0.12382399E+00 -0.98417078E-01 -0.97581672E-01 -0.11632324E+00 -0.13475825E+00
-0.13183096E+00 -0.99703942E-01 -0.44756433E-01 0.17901757E-01 0.74611226E-01
0.12562499E+00 0.18190168E+00 0.25335015E+00 0.34405246E+00 0.44757846E+00
0.55216676E+00 0.64933831E+00 0.73252503E+00 0.79614831E+00 0.84029181E+00
0.86913385E+00 0.88347578E+00 0.87792283E+00 0.84818876E+00 0.79813991E+00
0.73638984E+00 0.66751903E+00 0.59304687E+00 0.51800783E+00 0.44865288E+00
0.38704475E+00 0.32941017E+00 0.26680070E+00 0.19106737E+00 0.97367853E-01
-0.15581775E-01 -0.14199542E+00 -0.26918173E+00 -0.38011195E+00 -0.45577466E+00
-0.48532996E+00 -0.47284584E+00 -0.43639683E+00 -0.40018973E+00 -0.37930235E+00
-0.36997117E+00 -0.35317798E+00 -0.30799488E+00 0.92844268E-02 0.69953089E-01
0.12907205E+00 0.19260600E+00 0.26387586E+00 0.34216437E+00 0.42557506E+00
0.51318594E+00 0.60276262E+00 0.68800789E+00 0.76218065E+00 0.81802697E+00
0.85112644E+00 0.86369187E+00 0.86165580E+00 0.84666665E+00 0.81488113E+00
0.76335783E+00 0.69578174E+00 0.62040641E+00 0.54473865E+00 0.47393620E+00
0.41627845E+00 0.37855614E+00 0.35810006E+00 0.34295722E+00 0.31726294E+00
0.27042949E+00 0.20069859E+00 0.11434909E+00 0.23206794E-01 -0.60819368E-01
-0.12711271E+00 -0.16462907E+00 -0.16968307E+00 -0.14567906E+00 -0.10275337E+00
-0.53101929E-01 -0.38399059E-02 0.43456311E-01 0.87333744E-01 0.12143723E+00
0.13760607E+00 0.13337444E+00 0.11648914E+00 0.10291509E+00 0.11119350E+00
0.15297121E+00 0.22852889E+00 0.32720187E+00 0.43341532E+00 0.53237259E+00
0.61573060E+00 0.68030205E+00 0.72553938E+00 0.75489120E+00 0.77330033E+00
0.78116197E+00 0.77397659E+00 0.74773409E+00 0.70418377E+00 0.64858161E+00
0.58416917E+00 0.51230103E+00 0.43754108E+00 0.36678906E+00 0.30546492E+00
0.25309946E+00 0.20309484E+00 0.14664689E+00 0.74754346E-01 -0.17862170E-01
-0.12766976E+00 -0.24347393E+00 -0.34757360E+00 -0.42094029E+00 -0.45257423E+00
-0.44342574E+00 -0.40359594E+00 -0.34665293E+00 -0.28100476E+00 -0.20929881E+00
-0.13339120E+00 -0.58659306E-01 -0.20682401E-01 0.37669713E-01 0.98632445E-01
0.16660408E+00 0.24182952E+00 0.32302660E+00 0.40844543E+00 0.49668431E+00
0.58476460E+00 0.66505606E+00 0.72814036E+00 0.76654897E+00 0.77911331E+00
0.77206829E+00 0.75490564E+00 0.73176349E+00 0.69973519E+00 0.65460805E+00
0.59759421E+00 0.53338624E+00 0.46836930E+00 0.40716598E+00 0.35709410E+00
0.32431164E+00 0.30633192E+00 0.29282627E+00 0.27102563E+00 0.23166322E+00
0.17303195E+00 0.10127694E+00 0.27045043E-01 -0.40682243E-01 -0.93373723E-01
-0.12325910E+00 -0.12793212E+00 -0.11016254E+00 -0.77703078E-01 -0.39862086E-01
-0.15137924E-02 0.36696651E-01 0.72010178E-01 0.98266901E-01 0.10895021E+00
0.10164635E+00 0.83960687E-01 0.71744933E-01 0.82236894E-01 0.12780468E+00
0.20836607E+00 0.31136148E+00 0.41867796E+00 0.51330683E+00 0.58532968E+00
0.63302513E+00 0.65962985E+00 0.67160529E+00 0.67656611E+00 0.67645412E+00
0.66695251E+00 0.64346726E+00 0.60600673E+00 0.55704106E+00 0.49828967E+00
0.43030667E+00 0.35593792E+00 0.28211237E+00 0.21724709E+00 0.16517908E+00
0.12355799E+00 0.84179605E-01 0.35603733E-01 -0.30644329E-01 -0.11456311E+00
-0.20783136E+00 -0.29468852E+00 -0.35859742E+00 -0.38971326E+00 -0.38804093E+00
-0.36089388E+00 -0.31874413E+00 -0.26762167E+00 -0.20903017E+00 -0.14556603E+00
-0.81742341E-01 -0.22431318E+00 -0.12160673E+00 -0.46585535E-02 0.10999749E+00
0.21256271E+00 0.30310293E+00 0.38884302E+00 0.47501454E+00 0.56056231E+00
0.63636275E+00 0.69022232E+00 0.71420141E+00 0.70953339E+00 0.68587173E+00
0.65561873E+00 0.62490475E+00 0.59181116E+00 0.55173630E+00 0.50377886E+00
0.45024324E+00 0.39590108E+00 0.34390079E+00 0.29928997E+00 0.26804412E+00
0.24801333E+00 0.23207294E+00 0.21148637E+00 0.17960594E+00 0.13483131E+00
0.82667870E-01 0.30660920E-01 -0.15539554E-01 -0.50832149E-01 -0.71461226E-01
-0.75263838E-01 -0.64688015E-01 -0.51174907E-01 -0.49137576E-01 -0.66132218E-01
-0.95207239E-01 -0.11849966E+00 -0.11950181E+00 -0.93935527E-01 -0.52096765E-01
-0.92467525E-02 0.29062183E-01 0.69291984E-01 0.12479273E+00 0.20437119E+00
0.30300357E+00 0.40487986E+00 0.49230465E+00 0.55386926E+00 0.58737258E+00
0.59805501E+00 0.59497329E+00 0.58711428E+00 0.57838142E+00 0.56533460E+00
0.54328971E+00 0.51081247E+00 0.46868469E+00 0.41716310E+00 0.35537417E+00
0.28425925E+00 0.21008409E+00 0.14273944E+00 0.89882744E-01 0.53128671E-01
0.25799711E-01 -0.40061686E-02 -0.45913270E-01 -0.10288790E+00 -0.16955121E+00
-0.23435562E+00 -0.28488137E+00 -0.31275736E+00 -0.31784603E+00 -0.31091794E+00
-0.30715334E+00 -0.31487719E+00 -0.32774987E+00 -0.32744633E+00 -0.29558000E+00
0.94286925E-01 0.12611295E+00 0.15145160E+00 0.18406173E+00 0.23131086E+00
0.29352947E+00 0.36689844E+00 0.44647249E+00 0.52552473E+00 0.59320936E+00
0.63753561E+00 0.65045473E+00 0.63417388E+00 0.60018672E+00 0.56222757E+00
0.52731962E+00 0.49461497E+00 0.45934869E+00 0.41948437E+00 0.37575799E+00
0.33127149E+00 0.28785949E+00 0.24792120E+00 0.21699202E+00 0.19440787E+00
0.17589237E+00 0.15594841E+00 0.13062113E+00 0.99489160E-01 0.66152750E-01
0.34421810E-01 0.78651492E-02 -0.11742313E-01 -0.23915041E-01 -0.26794870E-01
-0.20042442E-01 -0.38297770E-02 0.24062352E-01 0.65329424E-01 0.11767107E+00
0.17113418E+00 0.21000553E+00 0.22083479E+00 0.20172674E+00 0.16478770E+00
0.13210309E+00 0.12449204E+00 0.15344607E+00 0.21690584E+00 0.30208929E+00
0.39043861E+00 0.46477741E+00 0.51422651E+00 0.53577373E+00 0.53445218E+00
0.52036083E+00 0.50337443E+00 0.48825390E+00 0.47272029E+00 0.45200342E+00
0.42405717E+00 0.38886452E+00 0.34573721E+00 0.29262196E+00 0.22938867E+00
0.16086696E+00 0.96701857E-01 0.46158071E-01 0.12723874E-01 -0.83355297E-02
-0.26963013E-01 -0.52526753E-01 -0.88971936E-01 -0.13304275E+00 -0.17698733E+00
-0.21355438E+00 -0.23683357E+00 -0.24410190E+00 -0.23472244E+00 -0.20691123E+00
-0.15927420E+00 -0.94275457E-01 -0.21341004E-01 0.45098939E-01 0.26250223E-03
0.52003559E-01 0.10673063E+00 0.16349734E+00 0.22201939E+00 0.28199267E+00
0.34490750E+00 0.41113683E+00 0.47690978E+00 0.53241390E+00 0.56618384E+00
0.57095606E+00 0.54941559E+00 0.51279076E+00 0.47416032E+00 0.44020542E+00
0.41041858E+00 0.38049460E+00 0.34781510E+00 0.31249509E+00 0.27600250E+00
0.24052746E+00 0.20612488E+00 0.17686700E+00 0.15386884E+00 0.13481301E+00
0.11670157E+00 0.97302172E-01 0.76943034E-01 0.57193566E-01 0.40210887E-01
0.27205172E-01 0.17618855E-01 0.12102878E-01 0.11340897E-01 0.14752276E-01
0.21943279E-01 0.32628617E-01 0.46250662E-01 0.62473613E-01 0.81375393E-01
0.10102691E+00 0.11825119E+00 0.13052257E+00 0.13771379E+00 0.14387078E+00
0.15803681E+00 0.18827934E+00 0.23783677E+00 0.30218541E+00 0.36962841E+00
0.42623410E+00 0.46219841E+00 0.47373844E+00 0.46515735E+00 0.44585624E+00
0.42508351E+00 0.40750378E+00 0.39153941E+00 0.37285718E+00 0.34920001E+00
0.32013858E+00 0.28513408E+00 0.24217331E+00 0.19090905E+00 0.13441801E+00
0.80013981E-01 0.35980764E-01 0.60712274E-02 -0.12739587E-01 -0.27438162E-01
-0.45357299E-01 -0.69552348E-01 -0.98196992E-01 -0.12689802E+00 -0.15140281E+00
-0.16839041E+00 -0.17657976E+00 -0.17590005E+00 -0.16657019E+00 -0.14891134E+00
-0.12318358E+00 -0.88857727E-01 -0.47127582E-01 -0.94904325E-01 -0.16249163E-01
0.72485254E-01 0.15527105E+00 0.22339673E+00 0.27808098E+00 0.32578721E+00
0.37266305E+00 0.41909130E+00 0.45843200E+00 0.48077159E+00 0.48043723E+00
0.45947810E+00 0.42731757E+00 0.39423370E+00 0.36538776E+00 0.34011216E+00
0.31539442E+00 0.28870131E+00 0.26047594E+00 0.23111996E+00 0.20248798E+00
0.17512882E+00 0.14953419E+00 0.12848605E+00 0.11107757E+00 0.95783733E-01
0.81513216E-01 0.68535472E-01 0.57516283E-01 0.49410382E-01 0.43421612E-01
0.39689473E-01 0.39372756E-01 0.41853681E-01 0.45689643E-01 0.47029138E-01
0.39173241E-01 0.19172731E-01 -0.72146199E-02 -0.26107076E-01 -0.22869765E-01
0.76259780E-02 0.57543764E-01 0.11209781E+00 0.15859782E+00 0.19355617E+00
0.22362663E+00 0.25677202E+00 0.29681176E+00 0.34000147E+00 0.37693768E+00
0.39938820E+00 0.40380411E+00 0.39286428E+00 0.37376932E+00 0.35420022E+00
0.33786736E+00 0.32310092E+00 0.30667634E+00 0.28659157E+00 0.26275791E+00
0.23509786E+00 0.20232328E+00 0.16400630E+00 0.12217722E+00 0.81194916E-01
0.46477500E-01 0.20883859E-01 0.30747473E-02 -0.11293568E-01 -0.26569082E-01
-0.44155790E-01 -0.63090689E-01 -0.81231508E-01 -0.95900636E-01 -0.10564660E+00
-0.11084462E+00 -0.11504994E+00 -0.12448160E+00 -0.14194780E+00 -0.16129724E+00
-0.16829482E+00 -0.14800034E+00 0.29181888E+00 0.29160998E+00 0.27864382E+00
0.26911288E+00 0.27199209E+00 0.28708382E+00 0.30992933E+00 0.33609946E+00
0.36205498E+00 0.38361449E+00 0.39466432E+00 0.39105476E+00 0.37407196E+00
0.34995472E+00 0.32524774E+00 0.30338930E+00 0.28377081E+00 0.26413806E+00
0.24294033E+00 0.22021927E+00 0.19710218E+00 0.17395289E+00 0.15270966E+00
0.13316272E+00 0.11558938E+00 0.10110456E+00 0.88985530E-01 0.79042075E-01
0.71073103E-01 0.64992230E-01 0.60872233E-01 0.59294889E-01 0.60827597E-01
0.64863347E-01 0.70496047E-01 0.80025552E-01 0.98656433E-01 0.13321717E+00
0.18675715E+00 0.25358852E+00 0.31793290E+00 0.36100675E+00 0.37129501E+00
0.35130864E+00 0.31537992E+00 0.28123982E+00 0.26095515E+00 0.25736764E+00
0.26738854E+00 0.28545513E+00 0.30639281E+00 0.32478324E+00 0.33518164E+00
0.33459987E+00 0.32417191E+00 0.30863251E+00 0.29324673E+00 0.28005805E+00
0.26752767E+00 0.25360625E+00 0.23679904E+00 0.21722736E+00 0.19529380E+00
0.17085523E+00 0.14370111E+00 0.11494133E+00 0.86569645E-01 0.61288453E-01
0.40693973E-01 0.24666064E-01 0.11214665E-01 -0.16080538E-02 -0.14197777E-01
-0.25747571E-01 -0.35096753E-01 -0.41096966E-01 -0.43657483E-01 -0.40419294E-01
-0.25571148E-01 0.80343661E-02 0.63742923E-01 0.13605016E+00 0.20943098E+00
0.26519307E+00 0.12206359E+00 0.16278618E+00 0.20708286E+00 0.24609567E+00
0.27382915E+00 0.29045199E+00 0.30003327E+00 0.30726425E+00 0.31439883E+00
0.32022170E+00 0.32174837E+00 0.31611870E+00 0.30383054E+00 0.28769553E+00
0.27124493E+00 0.25634748E+00 0.24195673E+00 0.22651010E+00 0.20966879E+00
0.19170717E+00 0.17326932E+00 0.15544063E+00 0.13862068E+00 0.12372064E+00
0.11053303E+00 0.98976250E-01 0.89562714E-01 0.82559801E-01 0.77719613E-01
0.75154485E-01 0.75369447E-01 0.78640389E-01 0.84502256E-01 0.92918793E-01
0.10440415E+00 0.11808160E+00 0.13223780E+00 0.14345520E+00 0.14892863E+00
0.14940026E+00 0.14979587E+00 0.15743895E+00 0.17652846E+00 0.20445058E+00
0.23399020E+00 0.25735950E+00 0.27006203E+00 0.27390629E+00 0.27389227E+00
0.27438413E+00 0.27686548E+00 0.28003898E+00 0.28078467E+00 0.27663808E+00
0.26771778E+00 0.25647364E+00 0.24538313E+00 0.23521630E+00 0.22497931E+00
0.21308974E+00 0.19903825E+00 0.18302654E+00 0.16550686E+00 0.14718373E+00
0.12816755E+00 0.10864566E+00 0.89621412E-01 0.71887903E-01 0.56507360E-01
0.43933062E-01 0.33662143E-01 0.25139394E-01 0.18570960E-01 0.14577883E-01
0.13899136E-01 0.16951336E-01 0.23893159E-01 0.34407817E-01 0.47058389E-01
0.58511549E-01 0.65958833E-01 0.70281189E-01 0.76609136E-01 0.92462136E-01
0.15732929E+00 0.19581387E+00 0.23717226E+00 0.27126388E+00 0.29205273E+00
0.29882675E+00 0.29579473E+00 0.28852214E+00 0.28125018E+00 0.27521701E+00
0.26947512E+00 0.26239169E+00 0.25326660E+00 0.24312556E+00 0.23308008E+00
0.22288134E+00 0.21180937E+00 0.19964629E+00 0.18653073E+00 0.17288410E+00
0.15891336E+00 0.14527805E+00 0.13235717E+00 0.12041474E+00 0.11012261E+00
0.10155977E+00 0.94803061E-01 0.90420961E-01 0.88678004E-01 0.89876999E-01
0.93974652E-01 0.10120714E+00 0.11211264E+00 0.12688263E+00 0.14479826E+00
0.16394673E+00 0.17945595E+00 0.18610653E+00 0.18139089E+00 0.16969290E+00
0.16110685E+00 0.16538785E+00 0.18604349E+00 0.21843448E+00 0.25254046E+00
0.27841761E+00 0.29102115E+00 0.29053774E+00 0.28155540E+00 0.26979124E+00
0.25917371E+00 0.25066981E+00 0.24354579E+00 0.23617712E+00 0.22791153E+00
0.21939175E+00 0.21100871E+00 0.20269834E+00 0.19375705E+00 0.18357278E+00
0.17200021E+00 0.15924700E+00 0.14558747E+00 0.13173324E+00 0.11780363E+00
0.10395410E+00 0.90852909E-01 0.78798275E-01 0.68477100E-01 0.60556718E-01
0.55193344E-01 0.52757295E-01 0.53366301E-01 0.57819418E-01 0.66749324E-01
0.80124182E-01 0.97589150E-01 0.11711708E+00 0.13369128E+00 0.14199585E+00
0.13934822E+00 0.12992827E+00 0.12398397E+00 0.13182974E+00 0.56549410E+00
0.51901856E+00 0.45409606E+00 0.39273803E+00 0.34676182E+00 0.31643521E+00
0.29530544E+00 0.27782678E+00 0.26219006E+00 0.24866721E+00 0.23788588E+00
0.22902641E+00 0.22147561E+00 0.21469101E+00 0.20800619E+00 0.20064788E+00
0.19242700E+00 0.18345953E+00 0.17360707E+00 0.16315330E+00 0.15266188E+00
0.14192766E+00 0.13152892E+00 0.12225997E+00 0.11404729E+00 0.10760337E+00
0.10353795E+00 0.10157174E+00 0.10231519E+00 0.10647737E+00 0.11464116E+00
0.12754762E+00 0.14525833E+00 0.16632577E+00 0.19065091E+00 0.21940680E+00
0.25725481E+00 0.31089810E+00 0.38295173E+00 0.46472370E+00 0.53617923E+00
0.57517351E+00 0.56941800E+00 0.52402514E+00 0.45930875E+00 0.39738060E+00
0.34974682E+00 0.31701746E+00 0.29325600E+00 0.27294113E+00 0.25448736E+00
0.23822963E+00 0.22475695E+00 0.21358556E+00 0.20415464E+00 0.19593271E+00
0.18845557E+00 0.18097447E+00 0.17312037E+00 0.16469977E+00 0.15534643E+00
0.14512794E+00 0.13459274E+00 0.12371331E+00 0.11307561E+00 0.10292759E+00
0.93734196E-01 0.86061674E-01 0.80569215E-01 0.77567879E-01 0.77621515E-01
0.81581133E-01 0.90087040E-01 0.10395306E+00 0.12342904E+00 0.14745982E+00
0.17531977E+00 0.20796358E+00 0.24978813E+00 0.30697967E+00 0.38146522E+00
0.46430465E+00 0.53536761E+00 0.57293284E+00 0.33749934E+00 0.34383107E+00
0.35166674E+00 0.35300973E+00 0.34382638E+00 0.32441054E+00 0.29946516E+00
0.27417480E+00 0.25209843E+00 0.23458040E+00 0.22106613E+00 0.21057232E+00
0.20333924E+00 0.19796893E+00 0.19306177E+00 0.18786112E+00 0.18202833E+00
0.17558851E+00 0.16852991E+00 0.16070096E+00 0.15262874E+00 0.14426112E+00
0.13600309E+00 0.12826404E+00 0.12182772E+00 0.11721156E+00 0.11493800E+00
0.11518449E+00 0.11864003E+00 0.12619422E+00 0.13961361E+00 0.15860397E+00
0.18242572E+00 0.21118480E+00 0.24452756E+00 0.28001943E+00 0.31266893E+00
0.33517202E+00 0.34189171E+00 0.33442960E+00 0.32178947E+00 0.31498196E+00
0.32079073E+00 0.33613377E+00 0.35185930E+00 0.35905605E+00 0.35402980E+00
0.33647798E+00 0.31137087E+00 0.28432382E+00 0.25916280E+00 0.23747922E+00
0.21934108E+00 0.20410898E+00 0.19247462E+00 0.18338307E+00 0.17547162E+00
0.16824785E+00 0.16115166E+00 0.15395485E+00 0.14652696E+00 0.13851795E+00
0.13040879E+00 0.12210788E+00 0.11414170E+00 0.10661966E+00 0.10046501E+00
0.96560315E-01 0.95168555E-01 0.96903069E-01 0.10232472E+00 0.11256780E+00
0.12945540E+00 0.15297160E+00 0.18249991E+00 0.21792850E+00 0.25855626E+00
0.30163347E+00 0.34115023E+00 0.36873795E+00 0.37816614E+00 0.37038308E+00
0.35391101E+00 0.34030759E+00 0.53336350E+00 0.50297676E+00 0.46531316E+00
0.42445449E+00 0.38415413E+00 0.34607803E+00 0.30938772E+00 0.27619300E+00
0.24885942E+00 0.22784950E+00 0.21209846E+00 0.20060746E+00 0.19314485E+00
0.18866086E+00 0.18495976E+00 0.18138466E+00 0.17734859E+00 0.17257367E+00
0.16756638E+00 0.16222682E+00 0.15637621E+00 0.15064249E+00 0.14449976E+00
0.13803816E+00 0.13304875E+00 0.13016922E+00 0.12963879E+00 0.13209714E+00
0.13810648E+00 0.14960003E+00 0.16811215E+00 0.19321921E+00 0.22442713E+00
0.26197471E+00 0.30603423E+00 0.35457659E+00 0.40239224E+00 0.44370266E+00
0.47485131E+00 0.49426649E+00 0.50311629E+00 0.50427107E+00 0.49840814E+00
0.48450725E+00 0.46268657E+00 0.43500175E+00 0.40412833E+00 0.37179934E+00
0.33689578E+00 0.30220219E+00 0.27090551E+00 0.24413399E+00 0.22153691E+00
0.20285043E+00 0.18841178E+00 0.17772737E+00 0.16907800E+00 0.16173503E+00
0.15481621E+00 0.14806658E+00 0.14192079E+00 0.13612915E+00 0.13033169E+00
0.12505798E+00 0.11983012E+00 0.11453201E+00 0.11117244E+00 0.11064488E+00
0.11280826E+00 0.11881309E+00 0.12924134E+00 0.14616774E+00 0.17123253E+00
0.20407646E+00 0.24413012E+00 0.29166409E+00 0.34651663E+00 0.40592877E+00
0.46294464E+00 0.51094308E+00 0.54531574E+00 0.56326590E+00 0.56519504E+00
0.55445970E+00 0.84776839E+00 0.75672518E+00 0.64787490E+00 0.54072776E+00
0.45122893E+00 0.38255967E+00 0.32826075E+00 0.28460915E+00 0.25148870E+00
0.22687171E+00 0.20864187E+00 0.19637317E+00 0.18808640E+00 0.18365420E+00
0.18152920E+00 0.17838848E+00 0.17426478E+00 0.16997286E+00 0.16551679E+00
0.16194628E+00 0.15942925E+00 0.15752000E+00 0.15468524E+00 0.15082637E+00
0.14732825E+00 0.14572601E+00 0.14737726E+00 0.15158186E+00 0.16006935E+00
0.17635655E+00 0.19997163E+00 0.23121711E+00 0.27076436E+00 0.31866571E+00
0.37648030E+00 0.44543953E+00 0.52379680E+00 0.61174599E+00 0.70403180E+00
0.78369268E+00 0.83025396E+00 0.83350224E+00 0.79657016E+00 0.72889238E+00
0.64321552E+00 0.55641303E+00 0.48214430E+00 0.42286757E+00 0.37215702E+00
0.32690373E+00 0.28844182E+00 0.25576811E+00 0.22826246E+00 0.20624396E+00
0.18873572E+00 0.17622787E+00 0.16733041E+00 0.15876348E+00 0.15039328E+00
0.14302762E+00 0.13677031E+00 0.13249897E+00 0.13011499E+00 0.12893932E+00
0.12759822E+00 0.12587789E+00 0.12525520E+00 0.12739753E+00 0.13341674E+00
0.14295985E+00 0.15791128E+00 0.18205942E+00 0.21481018E+00 0.25642751E+00
0.30754457E+00 0.36807755E+00 0.43974538E+00 0.52182460E+00 0.61101771E+00
0.70710198E+00 0.80322043E+00 0.88054936E+00 0.91789200E+00 0.90543836E+00
0.51657950E+00 0.50547799E+00 0.50451690E+00 0.49005947E+00 0.45751252E+00
0.41035417E+00 0.35620547E+00 0.30331978E+00 0.25987448E+00 0.22959865E+00
0.20839554E+00 0.19355384E+00 0.18498153E+00 0.18142081E+00 0.17981092E+00
0.17553219E+00 0.16884479E+00 0.16195469E+00 0.15616333E+00 0.15434076E+00
0.15700284E+00 0.16127506E+00 0.16433294E+00 0.16503807E+00 0.16407410E+00
0.16411802E+00 0.16776255E+00 0.17351723E+00 0.18464729E+00 0.20486558E+00
0.23414486E+00 0.27232156E+00 0.32006514E+00 0.38142057E+00 0.45674175E+00
0.53722682E+00 0.61040422E+00 0.66068525E+00 0.67352055E+00 0.63724299E+00
0.55905815E+00 0.48173655E+00 0.45122530E+00 0.46808568E+00 0.49663047E+00
0.50956271E+00 0.49846613E+00 0.46488392E+00 0.41634240E+00 0.36168328E+00
0.31113961E+00 0.27039038E+00 0.23702870E+00 0.20990781E+00 0.18992173E+00
0.17636348E+00 0.16681143E+00 0.15612893E+00 0.14413473E+00 0.13321402E+00
0.12493165E+00 0.12204592E+00 0.12484314E+00 0.13020084E+00 0.13525886E+00
0.13890754E+00 0.14190065E+00 0.14683692E+00 0.15616982E+00 0.16894010E+00
0.18860565E+00 0.21878849E+00 0.25922840E+00 0.30966631E+00 0.37067982E+00
0.44677442E+00 0.53755502E+00 0.63164774E+00 0.71607747E+00 0.77463411E+00
0.79070771E+00 0.75159497E+00 0.66395442E+00 0.57018501E+00 0.79044370E+00
0.73634276E+00 0.68684398E+00 0.60563952E+00 0.52517492E+00 0.46158714E+00
0.39431870E+00 0.32874582E+00 0.27524555E+00 0.23493708E+00 0.20750340E+00
0.18999850E+00 0.18120799E+00 0.17860783E+00 0.17778408E+00 0.17163236E+00
0.15961608E+00 0.14727031E+00 0.13858705E+00 0.13794563E+00 0.14716641E+00
0.16020019E+00 0.17152183E+00 0.17911425E+00 0.18237019E+00 0.18473901E+00
0.18952927E+00 0.19693514E+00 0.21078691E+00 0.23457918E+00 0.27002168E+00
0.31518034E+00 0.37307964E+00 0.44858836E+00 0.53802969E+00 0.63497620E+00
0.72560173E+00 0.81440258E+00 0.89990712E+00 0.92218156E+00 0.86046268E+00
0.77213720E+00 0.70476855E+00 0.68020291E+00 0.66744768E+00 0.62284910E+00
0.57230861E+00 0.52820907E+00 0.46976971E+00 0.40315951E+00 0.34106003E+00
0.28718668E+00 0.24409785E+00 0.21102605E+00 0.18865468E+00 0.17498458E+00
0.16528221E+00 0.15220182E+00 0.13438182E+00 0.11730159E+00 0.10544124E+00
0.10339298E+00 0.11265985E+00 0.12700722E+00 0.14086055E+00 0.15206701E+00
0.16011615E+00 0.16838740E+00 0.18029650E+00 0.19631923E+00 0.22018219E+00
0.25537635E+00 0.30321753E+00 0.36190643E+00 0.43446451E+00 0.52566157E+00
0.63023332E+00 0.73887638E+00 0.83820434E+00 0.93267145E+00 0.10202302E+01
0.10410507E+01 0.97463519E+00 0.87653354E+00 0.77743588E+00 0.74330163E+00
0.78115705E+00 0.67664793E+00 0.56511016E+00 0.53830519E+00 0.44402933E+00
0.34783844E+00 0.30564449E+00 0.23780281E+00 0.19096673E+00 0.18865238E+00
0.17249032E+00 0.16610243E+00 0.18034787E+00 0.16697751E+00 0.14390656E+00
0.13604818E+00 0.11832318E+00 0.11342160E+00 0.13942981E+00 0.15730029E+00
0.17265961E+00 0.19827209E+00 0.20167517E+00 0.20084375E+00 0.21827327E+00
0.22144047E+00 0.23029331E+00 0.27325791E+00 0.30669853E+00 0.34723420E+00
0.43693932E+00 0.51362508E+00 0.60031759E+00 0.74262309E+00 0.82605017E+00
0.91613813E+00 0.10813527E+01 0.10712832E+01 0.90591009E+00 0.78035329E+00
0.65992476E+00 0.64992242E+00 0.73298641E+00 0.68033998E+00 0.61240843E+00
0.61416247E+00 0.53399482E+00 0.43905844E+00 0.38800051E+00 0.30459532E+00
0.23855955E+00 0.21653561E+00 0.18298539E+00 0.16308423E+00 0.16789378E+00
0.14735924E+00 0.11833098E+00 0.10539051E+00 0.84080089E-01 0.77149154E-01
0.10275980E+00 0.12207001E+00 0.14048868E+00 0.17032598E+00 0.17937557E+00
0.18549969E+00 0.21100263E+00 0.22363821E+00 0.24307258E+00 0.29753853E+00
0.34413654E+00 0.40007767E+00 0.50669136E+00 0.60011965E+00 0.69955968E+00
0.84761524E+00 0.93170306E+00 0.10190097E+01 0.11800062E+01 0.11696169E+01
0.10117936E+01 0.89761127E+00 -0.10188276E+00 0.79563799E-01 0.56444714E+00
0.57480943E+00 0.50555226E+00 0.65971360E+00 0.50701440E+00 0.33891295E+00
0.37110792E+00 0.23319332E+00 0.13770936E+00 0.20726438E+00 0.15481994E+00
0.12483698E+00 0.20307960E+00 0.16110848E+00 0.11227132E+00 0.15054501E+00
0.10481483E+00 0.79190238E-01 0.15710089E+00 0.15688476E+00 0.15769529E+00
0.23838126E+00 0.22029414E+00 0.19725982E+00 0.27038256E+00 0.24504456E+00
0.22611098E+00 0.34193048E+00 0.34138860E+00 0.34158520E+00 0.52648924E+00
0.56409076E+00 0.60762834E+00 0.87197855E+00 0.85911517E+00 0.80288428E+00
0.97496875E+00 0.65508237E+00 0.97886134E-01 -0.10830504E+00 -0.28086777E+00
-0.90914290E-01 0.45908873E+00 0.54948009E+00 0.54635567E+00 0.74274326E+00
0.61175061E+00 0.44907418E+00 0.47419856E+00 0.31955986E+00 0.20119733E+00
0.24606752E+00 0.17208514E+00 0.12513477E+00 0.19139540E+00 0.14185713E+00
0.86838852E-01 0.11983643E+00 0.69802072E-01 0.41860429E-01 0.11946537E+00
0.12082010E+00 0.12473376E+00 0.20990686E+00 0.19797829E+00 0.18253547E+00
0.26391486E+00 0.24650258E+00 0.23536598E+00 0.36090702E+00 0.37457371E+00
0.39502989E+00 0.60324431E+00 0.66075114E+00 0.71389269E+00 0.97342128E+00
0.94402410E+00 0.86387763E+00 0.10126545E+01 0.68383072E+00 0.15536387E+00
0.16188868E-01 -0.96527311E+00 -0.50249283E+00 0.60938286E+00 0.61049097E+00
0.47432213E+00 0.89848557E+00 0.59059560E+00 0.28592799E+00 0.49005115E+00
0.21823320E+00 0.35043254E-01 0.26799663E+00 0.12984348E+00 0.45382576E-01
0.26463271E+00 0.15322283E+00 0.56239136E-01 0.21438006E+00 0.10185185E+00
0.31068054E-01 0.22493355E+00 0.16287062E+00 0.11838976E+00 0.31913557E+00
0.23484290E+00 0.15928187E+00 0.36589336E+00 0.26505948E+00 0.18184794E+00
0.46140324E+00 0.36727435E+00 0.27289753E+00 0.65376847E+00 0.58053619E+00
0.52510945E+00 0.10491416E+01 0.88487428E+00 0.64122501E+00 0.10073674E+01
0.30836405E+00 -0.79169485E+00 -0.10016761E+01 -0.12586009E+01 -0.81518526E+00
0.40361170E+00 0.54148499E+00 0.50594023E+00 0.98959152E+00 0.71162658E+00
0.41729176E+00 0.61725976E+00 0.32909527E+00 0.11992495E+00 0.32278175E+00
0.15735432E+00 0.52215958E-01 0.25613487E+00 0.13566586E+00 0.32278057E-01
0.18439776E+00 0.67674369E-01 -0.55918366E-02 0.18701280E+00 0.12582784E+00
0.84356545E-01 0.28993213E+00 0.21225817E+00 0.14371072E+00 0.35555434E+00
0.25764449E+00 0.17535762E+00 0.45982231E+00 0.38228432E+00 0.31790882E+00
0.73514516E+00 0.69039901E+00 0.64216125E+00 0.11466182E+01 0.93869808E+00
0.63526628E+00 0.93379249E+00 0.19907050E+00 -0.82983680E+00 -0.86459511E+00
-0.27169243E+01 -0.16085402E+01 0.52792336E+00 0.59335164E+00 0.41321834E+00
0.12230359E+01 0.68965535E+00 0.20218629E+00 0.65313075E+00 0.19555100E+00
-0.97919976E-01 0.37189847E+00 0.10059391E+00 -0.58757838E-01 0.36585696E+00
0.14323441E+00 -0.15909472E-01 0.32572008E+00 0.10859823E+00 -0.22826397E-01
0.34388002E+00 0.17257448E+00 0.58967798E-01 0.43848756E+00 0.24205474E+00
0.91044293E-01 0.50167324E+00 0.27953498E+00 0.10478418E+00 0.62614152E+00
0.38013901E+00 0.14862073E+00 0.80561672E+00 0.55284000E+00 0.35517655E+00
0.12318601E+01 0.80098983E+00 0.20190639E+00 0.63173430E+00 -0.88976298E+00
-0.28934808E+01 -0.30228274E+01 -0.31219371E+01 -0.20519727E+01 0.23223889E+00
0.49010165E+00 0.44588491E+00 0.13287723E+01 0.83023634E+00 0.35646409E+00
0.80570458E+00 0.33218262E+00 0.10925459E-01 0.44603323E+00 0.14192828E+00
-0.43023297E-01 0.36270513E+00 0.12844774E+00 -0.37634783E-01 0.29783194E+00
0.76276536E-01 -0.59151401E-01 0.30536863E+00 0.13483922E+00 0.24556070E-01
0.40897772E+00 0.21905570E+00 0.72889135E-01 0.48243419E+00 0.25222565E+00
0.67526865E-01 0.58665333E+00 0.36040648E+00 0.17357073E+00 0.88687417E+00
0.67665790E+00 0.48657112E+00 0.13283033E+01 0.82313966E+00 0.11841198E+00
0.42550477E+00 -0.11493965E+01 -0.30230852E+01 -0.28654626E+01 -0.41821303E+01
-0.22901009E+01 0.75934849E+00 0.74922028E+00 0.43005426E+00 0.15508343E+01
0.78475217E+00 0.13067677E+00 0.81241551E+00 0.17576422E+00 -0.20782402E+00
0.48622516E+00 0.78913333E-01 -0.14514600E+00 0.47551039E+00 0.13594694E+00
-0.73797289E-01 0.44824624E+00 0.12231074E+00 -0.61434837E-01 0.47293146E+00
0.18197693E+00 0.56635890E-02 0.56060440E+00 0.24406607E+00 0.26545007E-01
0.63967177E+00 0.28886103E+00 0.33409016E-01 0.78979819E+00 0.38293749E+00
0.22619920E-01 0.94036630E+00 0.49668565E+00 0.16006890E+00 0.13480733E+01
0.60705530E+00 -0.40920222E+00 -0.11315882E+00 -0.25855275E+01 -0.53554443E+01
-0.50609808E+01 -0.45902781E+01 -0.27051978E+01 0.50298391E+00 0.67926199E+00
0.49219675E+00 0.16839898E+01 0.95007090E+00 0.30853458E+00 0.98772532E+00
0.33405635E+00 -0.79531137E-01 0.57654082E+00 0.13278959E+00 -0.12043417E+00
0.47856311E+00 0.12528869E+00 -0.92208928E-01 0.42299015E+00 0.91502577E-01
-0.96733771E-01 0.43561782E+00 0.14548987E+00 -0.27681291E-01 0.53167056E+00
0.22038685E+00 0.39335258E-02 0.60825850E+00 0.23616110E+00 -0.43878368E-01
0.70282801E+00 0.31870956E+00 0.18655551E-01 0.10138772E+01 0.62892767E+00
0.30367905E+00 0.14459663E+01 0.60998977E+00 -0.53831013E+00 -0.37522134E+00
-0.28760750E+01 -0.54760766E+01 -0.48784380E+01 -0.38415237E+01 -0.15598979E+01
0.16362875E+01 0.12388495E+01 0.62879372E+00 0.17764890E+01 0.84986028E+00
0.11538337E+00 0.89612400E+00 0.17061263E+00 -0.23959892E+00 0.55788070E+00
0.80089511E-01 -0.16214603E+00 0.54868223E+00 0.14505970E+00 -0.78295268E-01
0.52803490E+00 0.14098171E+00 -0.58880188E-01 0.55350509E+00 0.19346077E+00
-0.56851557E-02 0.63358815E+00 0.24936517E+00 0.93707790E-02 0.72313313E+00
0.30038691E+00 0.14936240E-01 0.88561841E+00 0.38655175E+00 -0.32304396E-01
0.10053419E+01 0.44856688E+00 0.39296679E-01 0.13568545E+01 0.44006900E+00
-0.79878266E+00 -0.63274556E+00 -0.35318600E+01 -0.63464861E+01 -0.53082275E+01
-0.41046167E+01 -0.17440538E+01 0.15808728E+01 0.12893958E+01 0.75458574E+00
0.19504853E+01 0.10458157E+01 0.31719326E+00 0.10904258E+01 0.34321076E+00
-0.10106135E+00 0.65572415E+00 0.14008746E+00 -0.13218026E+00 0.55643488E+00
0.13948233E+00 -0.91720879E-01 0.50723643E+00 0.11384595E+00 -0.90985225E-01
0.51910829E+00 0.15939734E+00 -0.37196387E-01 0.60602830E+00 0.22554501E+00
-0.16974364E-01 0.68132704E+00 0.22685284E+00 -0.95417920E-01 0.75885564E+00
0.28401845E+00 -0.64812380E-01 0.10650702E+01 0.57919243E+00 0.18651045E+00
0.14580499E+01 0.44719776E+00 -0.90458764E+00 -0.81281765E+00 -0.36745232E+01
-0.63280131E+01 -0.51079278E+01 -0.29280421E+01 -0.68449353E+00 0.21062940E+01
0.15077975E+01 0.81385531E+00 0.17794495E+01 0.86147633E+00 0.16798961E+00
0.85944690E+00 0.18307783E+00 -0.17586026E+00 0.55025429E+00 0.11063729E+00
-0.90535479E-01 0.55665945E+00 0.18077870E+00 -0.11217266E-01 0.53466336E+00
0.16943347E+00 -0.25572625E-02 0.55231330E+00 0.21222614E+00 0.41718986E-01
0.62629542E+00 0.26685296E+00 0.61285474E-01 0.71767887E+00 0.32128632E+00
0.71536311E-01 0.87207104E+00 0.40064637E+00 0.21145473E-01 0.97119911E+00
0.43935845E+00 0.59693781E-01 0.12488778E+01 0.33299112E+00 -0.93160740E+00
-0.99424443E+00 -0.38162427E+01 -0.61983174E+01 -0.46722010E+01 -0.29829891E+01
-0.57919509E+00 0.22882992E+01 0.16971106E+01 0.10127455E+01 0.19984036E+01
0.10895138E+01 0.39281042E+00 0.10675904E+01 0.36192418E+00 -0.37189782E-01
0.64585219E+00 0.16844858E+00 -0.60911033E-01 0.56673504E+00 0.18042869E+00
-0.18583787E-01 0.52016591E+00 0.14762700E+00 -0.29861474E-01 0.52181344E+00
0.18135405E+00 0.12697994E-01 0.60099990E+00 0.24451372E+00 0.35154407E-01
0.67374464E+00 0.24252815E+00 -0.48327944E-01 0.73239354E+00 0.28344793E+00
-0.26174164E-01 0.10175729E+01 0.55934912E+00 0.20003672E+00 0.13519315E+01
0.36250914E+00 -0.96671275E+00 -0.10212834E+01 -0.37438568E+01 -0.60143716E+01
-0.44840142E+01 -0.13803403E+01 0.29722680E+00 0.22131101E+01 0.15956933E+01
0.98236986E+00 0.15887873E+01 0.81819229E+00 0.25552194E+00 0.71552125E+00
0.20290144E+00 -0.51397675E-01 0.47214736E+00 0.16120494E+00 0.40823954E-01
0.50869095E+00 0.23815380E+00 0.10442610E+00 0.48061621E+00 0.20664054E+00
0.90321069E-01 0.48420336E+00 0.24014954E+00 0.13212672E+00 0.55492645E+00
0.29827794E+00 0.16526805E+00 0.63950618E+00 0.35226387E+00 0.18285037E+00
0.76675216E+00 0.42394279E+00 0.15677798E+00 0.85541702E+00 0.46893688E+00
0.20156165E+00 0.10785358E+01 0.37311574E+00 -0.60225601E+00 -0.69692959E+00
-0.27932133E+01 -0.43750495E+01 -0.28702396E+01 -0.12931835E+01 0.56175756E+00
0.25132611E+01 0.18583088E+01 0.12301658E+01 0.18407642E+01 0.10701457E+01
0.49836811E+00 0.93215832E+00 0.38019940E+00 0.78962746E-01 0.55754805E+00
0.21062430E+00 0.65781343E-01 0.51949812E+00 0.24240056E+00 0.10377791E+00
0.47370782E+00 0.19166467E+00 0.68586108E-01 0.45836870E+00 0.21306823E+00
0.10630357E+00 0.53270247E+00 0.27944933E+00 0.14437374E+00 0.60448731E+00
0.28809665E+00 0.82980230E-01 0.64879852E+00 0.32437841E+00 0.11679789E+00
0.89662359E+00 0.57483345E+00 0.32798814E+00 0.11796389E+01 0.42666281E+00
-0.57431955E+00 -0.61854206E+00 -0.26027011E+01 -0.41286832E+01 -0.27310375E+01
0.14952563E+00 0.10637054E+01 0.20533217E+01 0.15715511E+01 0.10965458E+01
0.12991189E+01 0.73564065E+00 0.32976106E+00 0.53113365E+00 0.21510512E+00
0.74523128E-01 0.36806526E+00 0.21226980E+00 0.17370941E+00 0.44129546E+00
0.29670817E+00 0.22185393E+00 0.40772750E+00 0.24520206E+00 0.18387734E+00
0.39800780E+00 0.27200973E+00 0.22994054E+00 0.46908244E+00 0.33772139E+00
0.27965172E+00 0.54323334E+00 0.38746608E+00 0.30262131E+00 0.63171199E+00
0.44718306E+00 0.30801698E+00 0.71315473E+00 0.51056807E+00 0.38094957E+00
0.90968048E+00 0.51739063E+00 -0.43838791E-02 0.46454564E-01 -0.10462288E+01
-0.18123717E+01 -0.74939938E+00 0.27237997E+00 0.13223342E+01 0.23372124E+01
0.18370608E+01 0.13573314E+01 0.15599160E+01 0.99396992E+00 0.57509069E+00
0.74564822E+00 0.38384503E+00 0.19212301E+00 0.44032108E+00 0.25148845E+00
0.19302143E+00 0.45177278E+00 0.30441075E+00 0.22720486E+00 0.40775981E+00
0.23707506E+00 0.16789058E+00 0.37722791E+00 0.24921734E+00 0.20802409E+00
0.45057571E+00 0.32371499E+00 0.26732100E+00 0.52465960E+00 0.35193436E+00
0.24443999E+00 0.56199004E+00 0.39127802E+00 0.29550246E+00 0.76013530E+00
0.60531000E+00 0.49208250E+00 0.10050771E+01 0.58591168E+00 0.55206673E-01
0.14509609E+00 -0.87511298E+00 -0.16263253E+01 -0.67947149E+00 0.51937594E+00
0.99248336E+00 0.15048014E+01 0.13157265E+01 0.10336757E+01 0.99762142E+00
0.63401357E+00 0.36282861E+00 0.37907491E+00 0.21884269E+00 0.16114726E+00
0.28459547E+00 0.24464710E+00 0.26046772E+00 0.38299723E+00 0.33267692E+00
0.29885614E+00 0.35108002E+00 0.27495976E+00 0.25162597E+00 0.33886061E+00
0.30220131E+00 0.30615122E+00 0.41339438E+00 0.37744986E+00 0.37090561E+00
0.48004144E+00 0.42187361E+00 0.39470781E+00 0.52956424E+00 0.46474142E+00
0.41949828E+00 0.60005063E+00 0.54038773E+00 0.52006922E+00 0.77603297E+00
0.61551344E+00 0.37969941E+00 0.40855222E+00 -0.65220237E-01 -0.39914948E+00
0.10843329E+00 0.63096127E+00 0.11899350E+01 0.17353152E+01 0.15553056E+01
0.12759517E+01 0.12406408E+01 0.87492809E+00 0.58923308E+00 0.57352929E+00
0.36786121E+00 0.26109025E+00 0.34282351E+00 0.27433722E+00 0.27492578E+00
0.39266331E+00 0.34243769E+00 0.30808035E+00 0.35602162E+00 0.27212113E+00
0.24062862E+00 0.32276727E+00 0.28393253E+00 0.28847939E+00 0.39890868E+00
0.36822699E+00 0.36718926E+00 0.47873811E+00 0.41699297E+00 0.38242892E+00
0.51485797E+00 0.46065334E+00 0.44276775E+00 0.65960126E+00 0.62898341E+00
0.61834149E+00 0.86446461E+00 0.68806689E+00 0.44691642E+00 0.48800678E+00
0.33697282E-01 -0.31348343E+00 0.11348698E+00 0.93249994E+00 0.11075663E+01
0.12538901E+01 0.11175643E+01 0.91123917E+00 0.76579393E+00 0.53336579E+00
0.35643863E+00 0.29148845E+00 0.21959245E+00 0.20231189E+00 0.24085498E+00
0.25467619E+00 0.29135206E+00 0.34242880E+00 0.33918785E+00 0.32609014E+00
0.32188750E+00 0.29259997E+00 0.28995085E+00 0.32061679E+00 0.33004430E+00
0.35543960E+00 0.40281500E+00 0.41489330E+00 0.43291671E+00 0.46779203E+00
0.45666926E+00 0.45302278E+00 0.48777216E+00 0.47887312E+00 0.47873229E+00
0.54047349E+00 0.55342376E+00 0.58911237E+00 0.70029818E+00 0.68176788E+00
0.63748899E+00 0.68814155E+00 0.60777802E+00 0.57784051E+00 0.80672142E+00
0.10382294E+01 0.12674802E+01 0.14442631E+01 0.13189825E+01 0.11154923E+01
0.97130921E+00 0.73530133E+00 0.54365927E+00 0.44961797E+00 0.33828968E+00
0.27984060E+00 0.28448537E+00 0.27583925E+00 0.30162948E+00 0.35048112E+00
0.34865642E+00 0.33604161E+00 0.32872389E+00 0.29291691E+00 0.28291092E+00
0.30878696E+00 0.31609116E+00 0.34189169E+00 0.39196856E+00 0.40950552E+00
0.43532081E+00 0.47888228E+00 0.47453073E+00 0.47558427E+00 0.51581944E+00
0.51637024E+00 0.53201178E+00 0.61200863E+00 0.63872750E+00 0.67753119E+00
0.78152547E+00 0.75143226E+00 0.69843189E+00 0.74410425E+00 0.65333253E+00
0.59404166E+00 0.76793794E+00 0.10697429E+01 0.10749852E+01 0.10259586E+01
0.89778413E+00 0.74643426E+00 0.59690926E+00 0.44592285E+00 0.32928289E+00
0.25862484E+00 0.22288505E+00 0.21779162E+00 0.22950198E+00 0.25365923E+00
0.28819624E+00 0.31693502E+00 0.32768660E+00 0.32477577E+00 0.31431377E+00
0.30602674E+00 0.31307417E+00 0.33295245E+00 0.35822696E+00 0.39105676E+00
0.42552307E+00 0.45437628E+00 0.47997621E+00 0.49621180E+00 0.49806241E+00
0.49681640E+00 0.49732151E+00 0.49828620E+00 0.50615898E+00 0.52551049E+00
0.55539264E+00 0.60345306E+00 0.66269462E+00 0.70128286E+00 0.74198761E+00
0.81690781E+00 0.88969223E+00 0.97469102E+00 0.10880958E+01 0.11724744E+01
0.12111166E+01 0.11803805E+01 0.10583556E+01 0.90757431E+00 0.75577919E+00
0.59799025E+00 0.46650620E+00 0.37195209E+00 0.30621939E+00 0.27115871E+00
0.25829551E+00 0.26657107E+00 0.29411067E+00 0.32203012E+00 0.33447319E+00
0.33249330E+00 0.32026308E+00 0.30754262E+00 0.30941041E+00 0.32526342E+00
0.34848584E+00 0.38117131E+00 0.41748709E+00 0.45112150E+00 0.48510258E+00
0.51250280E+00 0.52613652E+00 0.53624879E+00 0.54705888E+00 0.55777303E+00
0.57488299E+00 0.60196512E+00 0.63601012E+00 0.68264413E+00 0.73479403E+00
0.76250580E+00 0.79055906E+00 0.85038196E+00 0.90218521E+00 0.95580325E+00
0.10280906E+01 0.67145819E+00 0.68177825E+00 0.67327444E+00 0.63468214E+00
0.56566075E+00 0.47239619E+00 0.37683805E+00 0.30109277E+00 0.25266078E+00
0.23191728E+00 0.22907301E+00 0.23703312E+00 0.25588330E+00 0.28200224E+00
0.30534795E+00 0.31859682E+00 0.32273277E+00 0.32261598E+00 0.32548782E+00
0.33846031E+00 0.36118728E+00 0.39097665E+00 0.42656415E+00 0.46430759E+00
0.49964726E+00 0.52973523E+00 0.54867272E+00 0.55243459E+00 0.54641223E+00
0.53667287E+00 0.52869612E+00 0.52662868E+00 0.53118700E+00 0.55143435E+00
0.58956538E+00 0.63201567E+00 0.66601024E+00 0.68476898E+00 0.69108517E+00
0.69604326E+00 0.70747539E+00 0.73075225E+00 0.76550072E+00 0.79552950E+00
0.79700246E+00 0.75970752E+00 0.68648966E+00 0.58616162E+00 0.48038810E+00
0.39030900E+00 0.32340880E+00 0.28192104E+00 0.25925895E+00 0.25134532E+00
0.26009253E+00 0.28204547E+00 0.30547550E+00 0.32058495E+00 0.32607454E+00
0.32566725E+00 0.32682442E+00 0.33768148E+00 0.35810754E+00 0.38600301E+00
0.42041542E+00 0.45846417E+00 0.49678587E+00 0.53345136E+00 0.56214344E+00
0.57807547E+00 0.58547350E+00 0.58840149E+00 0.59071451E+00 0.59555201E+00
0.60342209E+00 0.62341881E+00 0.65746180E+00 0.69194062E+00 0.71431473E+00
0.71792212E+00 0.70537361E+00 0.68691266E+00 0.67060190E+00 0.66401595E+00
0.76405875E+00 0.70645002E+00 0.62695223E+00 0.54148662E+00 0.46033028E+00
0.38655277E+00 0.32483856E+00 0.28095262E+00 0.25652076E+00 0.24697970E+00
0.24835563E+00 0.25824312E+00 0.27446386E+00 0.29554446E+00 0.31645016E+00
0.33115431E+00 0.34073942E+00 0.34857290E+00 0.35844485E+00 0.37536143E+00
0.40004578E+00 0.43147003E+00 0.46928940E+00 0.51157296E+00 0.55363215E+00
0.59030798E+00 0.61418948E+00 0.61860133E+00 0.60736058E+00 0.58849930E+00
0.56708008E+00 0.54947343E+00 0.53996005E+00 0.54255638E+00 0.56107917E+00
0.59108162E+00 0.62552892E+00 0.66525875E+00 0.71434572E+00 0.77142174E+00
0.82454821E+00 0.85395495E+00 0.84586690E+00 0.79955908E+00 0.72391977E+00
0.63574262E+00 0.54713293E+00 0.46287963E+00 0.38911843E+00 0.33196683E+00
0.29338763E+00 0.26975236E+00 0.25852984E+00 0.25877665E+00 0.26911391E+00
0.28805229E+00 0.30971659E+00 0.32674088E+00 0.33878394E+00 0.34830133E+00
0.35902980E+00 0.37596187E+00 0.40002659E+00 0.42986386E+00 0.46528259E+00
0.50530064E+00 0.54680606E+00 0.58605049E+00 0.61660218E+00 0.63163797E+00
0.63341054E+00 0.62769046E+00 0.61718477E+00 0.60669983E+00 0.60006522E+00
0.60144083E+00 0.61507711E+00 0.63658999E+00 0.65901925E+00 0.68329287E+00
0.71382507E+00 0.75008219E+00 0.78123152E+00 0.78956676E+00 0.55944486E+00
0.51061341E+00 0.45632830E+00 0.40357384E+00 0.35719799E+00 0.31930869E+00
0.29013471E+00 0.27251419E+00 0.26673000E+00 0.26996896E+00 0.28015582E+00
0.29574015E+00 0.31531039E+00 0.33705642E+00 0.35734786E+00 0.37368794E+00
0.38595025E+00 0.39592563E+00 0.40742655E+00 0.42415979E+00 0.44813519E+00
0.48004836E+00 0.51962325E+00 0.56518525E+00 0.61276297E+00 0.65481962E+00
0.68173844E+00 0.68664662E+00 0.67004602E+00 0.63922186E+00 0.60258397E+00
0.56763012E+00 0.54036765E+00 0.52437547E+00 0.52246446E+00 0.53266214E+00
0.54940810E+00 0.57136016E+00 0.59869030E+00 0.62723622E+00 0.64806856E+00
0.65020087E+00 0.62742333E+00 0.58387134E+00 0.52953707E+00 0.47157952E+00
0.41606083E+00 0.36691170E+00 0.32558168E+00 0.29589986E+00 0.27865210E+00
0.27154559E+00 0.27314736E+00 0.28259613E+00 0.29885013E+00 0.32007248E+00
0.34216954E+00 0.36194302E+00 0.37833989E+00 0.39222996E+00 0.40680681E+00
0.42533054E+00 0.44916436E+00 0.47871303E+00 0.51385069E+00 0.55393472E+00
0.59694472E+00 0.63755233E+00 0.66765267E+00 0.68039647E+00 0.67527077E+00
0.65731036E+00 0.63243858E+00 0.60626201E+00 0.58350045E+00 0.56759588E+00
0.56145647E+00 0.56358241E+00 0.56904076E+00 0.57697837E+00 0.58830304E+00
0.59989746E+00 0.60437648E+00 0.59245104E+00 0.25820581E+00 0.26656674E+00
0.28146131E+00 0.29098484E+00 0.29036160E+00 0.28271210E+00 0.27640283E+00
0.27744533E+00 0.28711434E+00 0.30391424E+00 0.32575654E+00 0.35081981E+00
0.37807328E+00 0.40458200E+00 0.42705491E+00 0.44392840E+00 0.45512870E+00
0.46281161E+00 0.47075384E+00 0.48319450E+00 0.50333372E+00 0.53237292E+00
0.57056383E+00 0.61651294E+00 0.66554168E+00 0.70947042E+00 0.73740582E+00
0.74038765E+00 0.71693972E+00 0.67342082E+00 0.62031758E+00 0.56780646E+00
0.52299311E+00 0.49031085E+00 0.47191004E+00 0.46563209E+00 0.46235751E+00
0.45096579E+00 0.42435638E+00 0.38458196E+00 0.34418038E+00 0.31748982E+00
0.31115716E+00 0.32072492E+00 0.33271520E+00 0.33582792E+00 0.32606714E+00
0.30752680E+00 0.28989565E+00 0.27994572E+00 0.27950526E+00 0.28754784E+00
0.30253149E+00 0.32308792E+00 0.34845780E+00 0.37579573E+00 0.40145289E+00
0.42342364E+00 0.44078837E+00 0.45468085E+00 0.46798738E+00 0.48378321E+00
0.50437031E+00 0.53035696E+00 0.56218950E+00 0.59964969E+00 0.64019016E+00
0.67816889E+00 0.70483342E+00 0.71239417E+00 0.69858703E+00 0.66773404E+00
0.62773925E+00 0.58607302E+00 0.54822802E+00 0.51783109E+00 0.49711220E+00
0.48445879E+00 0.47172008E+00 0.44882510E+00 0.40951726E+00 0.35696037E+00
0.30518094E+00 0.26972682E+00 0.43657335E+00 0.39540658E+00 0.34646898E+00
0.30463694E+00 0.27908705E+00 0.27180362E+00 0.27901501E+00 0.29640224E+00
0.32099333E+00 0.35148140E+00 0.38634051E+00 0.42366474E+00 0.46084003E+00
0.49417782E+00 0.52000633E+00 0.53624991E+00 0.54332808E+00 0.54490440E+00
0.54561541E+00 0.55037022E+00 0.56296246E+00 0.58496440E+00 0.61697822E+00
0.65786512E+00 0.70248722E+00 0.74199573E+00 0.76501053E+00 0.76196524E+00
0.73012942E+00 0.67488959E+00 0.60730772E+00 0.53967793E+00 0.48137232E+00
0.43614656E+00 0.40528583E+00 0.38865018E+00 0.38575819E+00 0.39746871E+00
0.42259957E+00 0.45543711E+00 0.48337536E+00 0.49196265E+00 0.47346260E+00
0.43094806E+00 0.37784461E+00 0.32918474E+00 0.29471806E+00 0.27730061E+00
0.27385979E+00 0.28082738E+00 0.29582666E+00 0.31809313E+00 0.34659197E+00
0.37999070E+00 0.41600314E+00 0.45113485E+00 0.48157280E+00 0.50480322E+00
0.52040317E+00 0.53065056E+00 0.53889090E+00 0.54868218E+00 0.56255978E+00
0.58144547E+00 0.60609396E+00 0.63640224E+00 0.66943149E+00 0.69923880E+00
0.71746727E+00 0.71610832E+00 0.69219390E+00 0.64940997E+00 0.59567224E+00
0.54046235E+00 0.49113191E+00 0.45052595E+00 0.41964779E+00 0.39899691E+00
0.38919884E+00 0.39227039E+00 0.40824985E+00 0.43226760E+00 0.45292430E+00
0.45681242E+00 0.19841326E+00 0.20131437E+00 0.21176056E+00 0.22797766E+00
0.24758060E+00 0.26977114E+00 0.29614757E+00 0.32836102E+00 0.36762893E+00
0.41294572E+00 0.46219421E+00 0.51261085E+00 0.56045691E+00 0.60085695E+00
0.62938612E+00 0.64346157E+00 0.64417908E+00 0.63672931E+00 0.62748780E+00
0.62161274E+00 0.62263290E+00 0.63297270E+00 0.65342538E+00 0.68246569E+00
0.71542355E+00 0.74302118E+00 0.75441231E+00 0.74129717E+00 0.70016919E+00
0.63559272E+00 0.55842240E+00 0.48108634E+00 0.41365158E+00 0.36100677E+00
0.32372769E+00 0.29975569E+00 0.28488644E+00 0.27430222E+00 0.26394848E+00
0.25168210E+00 0.23854236E+00 0.22727465E+00 0.22095297E+00 0.22080341E+00
0.22577738E+00 0.23462401E+00 0.24539592E+00 0.25762716E+00 0.27365158E+00
0.29566255E+00 0.32545422E+00 0.36256967E+00 0.40546744E+00 0.45193741E+00
0.49877419E+00 0.54157376E+00 0.57588395E+00 0.59866045E+00 0.61021438E+00
0.61407335E+00 0.61492240E+00 0.61616518E+00 0.62003379E+00 0.62819279E+00
0.64156385E+00 0.65968625E+00 0.67996261E+00 0.69606316E+00 0.70035808E+00
0.68662012E+00 0.65182051E+00 0.59880840E+00 0.53535363E+00 0.47092967E+00
0.41360795E+00 0.36703478E+00 0.33159146E+00 0.30576238E+00 0.28636933E+00
0.26979545E+00 0.25305482E+00 0.23507006E+00 0.21765422E+00 0.20427070E+00
0.10816992E+00 0.13832624E+00 0.17765649E+00 0.21694463E+00 0.25234337E+00
0.28674885E+00 0.32456690E+00 0.37016282E+00 0.42461277E+00 0.48555979E+00
0.54995697E+00 0.61404540E+00 0.67240399E+00 0.71911221E+00 0.74879171E+00
0.75909081E+00 0.75196258E+00 0.73360578E+00 0.71169544E+00 0.69213395E+00
0.67842613E+00 0.67275414E+00 0.67639571E+00 0.68806243E+00 0.70292368E+00
0.71243161E+00 0.70695053E+00 0.68020773E+00 0.62960777E+00 0.55878475E+00
0.47775466E+00 0.39730772E+00 0.32649536E+00 0.27101292E+00 0.23218202E+00
0.20803736E+00 0.19349667E+00 0.17979791E+00 0.16025434E+00 0.13591194E+00
0.11443409E+00 0.10613830E+00 0.11656708E+00 0.14247221E+00 0.17573664E+00
0.20724380E+00 0.23345103E+00 0.25769268E+00 0.28482546E+00 0.31999595E+00
0.36498557E+00 0.41793445E+00 0.47607156E+00 0.53612893E+00 0.59332884E+00
0.64242387E+00 0.67855018E+00 0.69894102E+00 0.70474607E+00 0.70046590E+00
0.69150040E+00 0.68185473E+00 0.67341876E+00 0.66768250E+00 0.66605496E+00
0.66826769E+00 0.67142571E+00 0.66967932E+00 0.65654918E+00 0.62800995E+00
0.58222258E+00 0.52139017E+00 0.45272201E+00 0.38444404E+00 0.32349862E+00
0.27447871E+00 0.23834173E+00 0.21367264E+00 0.19639940E+00 0.17883200E+00
0.15526041E+00 0.12750158E+00 0.10401585E+00 0.95648660E-01 0.29816736E+00
0.28457629E+00 0.26676779E+00 0.26076186E+00 0.27526993E+00 0.30921190E+00
0.35747212E+00 0.41696676E+00 0.48622970E+00 0.56265528E+00 0.64292987E+00
0.72076491E+00 0.78816041E+00 0.83849177E+00 0.86777158E+00 0.87438750E+00
0.86044172E+00 0.83122771E+00 0.79452703E+00 0.75826915E+00 0.72689834E+00
0.70203689E+00 0.68551892E+00 0.67654085E+00 0.66970563E+00 0.65762338E+00
0.63295952E+00 0.59127255E+00 0.53195115E+00 0.45796675E+00 0.37717848E+00
0.29880374E+00 0.23039750E+00 0.17713089E+00 0.13949263E+00 0.11701355E+00
0.11153867E+00 0.12587089E+00 0.16091543E+00 0.21005462E+00 0.25867841E+00
0.28965457E+00 0.29325770E+00 0.27485782E+00 0.25035024E+00 0.23582373E+00
0.24015585E+00 0.26256238E+00 0.29903152E+00 0.34760320E+00 0.40770595E+00
0.47694766E+00 0.55187463E+00 0.62610252E+00 0.69223564E+00 0.74475203E+00
0.78055464E+00 0.79819714E+00 0.79885491E+00 0.78621948E+00 0.76562576E+00
0.74247638E+00 0.71956851E+00 0.69772141E+00 0.67896446E+00 0.66346515E+00
0.64756968E+00 0.62624100E+00 0.59477339E+00 0.55091390E+00 0.49500742E+00
0.42899650E+00 0.35851427E+00 0.29041300E+00 0.23053207E+00 0.18297087E+00
0.14807857E+00 0.12573583E+00 0.11864516E+00 0.13063106E+00 0.16335236E+00
0.21093277E+00 0.25933779E+00 0.29158925E+00 0.23949381E-01 0.72742525E-01
0.13576622E+00 0.20238155E+00 0.26626973E+00 0.32745088E+00 0.38980676E+00
0.46054247E+00 0.54266532E+00 0.63411426E+00 0.72947813E+00 0.81925275E+00
0.89248893E+00 0.94334869E+00 0.97110781E+00 0.97647344E+00 0.95936872E+00
0.92160204E+00 0.87010181E+00 0.81560646E+00 0.76497076E+00 0.72003283E+00
0.68263083E+00 0.65216807E+00 0.62333241E+00 0.59031425E+00 0.54747473E+00
0.49199962E+00 0.42515663E+00 0.34978529E+00 0.27171221E+00 0.19820908E+00
0.13485217E+00 0.86071151E-01 0.53108516E-01 0.33424327E-01 0.22060536E-01
0.12434817E-01 0.32254183E-04 -0.13820497E-01 -0.22486118E-01 -0.16904142E-01
0.76989257E-02 0.51095595E-01 0.10661301E+00 0.16312259E+00 0.21446199E+00
0.26163511E+00 0.31023174E+00 0.36942601E+00 0.44335660E+00 0.52971176E+00
0.62181389E+00 0.70930409E+00 0.78157486E+00 0.83420210E+00 0.86812014E+00
0.88492168E+00 0.88388700E+00 0.86480575E+00 0.83215209E+00 0.79408520E+00
0.75541479E+00 0.71709539E+00 0.68107627E+00 0.64762916E+00 0.61295259E+00
0.57331462E+00 0.52550803E+00 0.46855539E+00 0.40449711E+00 0.33532570E+00
0.26493938E+00 0.19899870E+00 0.14185145E+00 0.97434642E-01 0.66717276E-01
0.47360278E-01 0.35042851E-01 0.23960752E-01 0.10316186E-01 -0.40958465E-02
-0.11942293E-01 -0.42301711E-02 0.77800006E-01 0.12578140E+00 0.17965132E+00
0.23489027E+00 0.29081658E+00 0.34890227E+00 0.41407779E+00 0.49211240E+00
0.58458770E+00 0.68844808E+00 0.79636746E+00 0.89490470E+00 0.97079859E+00
0.10200915E+01 0.10465679E+01 0.10535074E+01 0.10370981E+01 0.99357642E+00
0.92916100E+00 0.85781798E+00 0.78923300E+00 0.72593934E+00 0.66950318E+00
0.61969832E+00 0.57187178E+00 0.52159683E+00 0.46459987E+00 0.39864529E+00
0.32605370E+00 0.24966700E+00 0.17366748E+00 0.10417052E+00 0.45361509E-01
0.11495375E-02 -0.26606352E-01 -0.38962834E-01 -0.39788378E-01 -0.34819996E-01
-0.28166567E-01 -0.20429122E-01 -0.69068107E-02 0.17002126E-01 0.50895476E-01
0.93081716E-01 0.13845708E+00 0.18182748E+00 0.22255336E+00 0.26362554E+00
0.31298943E+00 0.37918774E+00 0.46513607E+00 0.56676359E+00 0.67434926E+00
0.77243328E+00 0.84793875E+00 0.89857587E+00 0.93061885E+00 0.94889902E+00
0.94942782E+00 0.92641886E+00 0.88318600E+00 0.83103017E+00 0.77764114E+00
0.72436693E+00 0.67256086E+00 0.62270007E+00 0.57171180E+00 0.51744084E+00
0.45796497E+00 0.39255416E+00 0.32357724E+00 0.25245962E+00 0.18167370E+00
0.11637501E+00 0.60827140E-01 0.19070624E-01 -0.70536512E-02 -0.18882292E-01
-0.20216548E-01 -0.16153051E-01 -0.10202630E-01 -0.21472279E-02 0.13170675E-01
0.39860904E-01 0.21541638E+00 0.23094979E+00 0.24447237E+00 0.26747527E+00
0.30570947E+00 0.35865306E+00 0.42549356E+00 0.50799012E+00 0.60664860E+00
0.71876061E+00 0.83568742E+00 0.94029479E+00 0.10176756E+01 0.10657336E+01
0.10920044E+01 0.11011582E+01 0.10859951E+01 0.10382427E+01 0.96341408E+00
0.87856748E+00 0.79597078E+00 0.71837025E+00 0.64727021E+00 0.58326815E+00
0.52269908E+00 0.46155864E+00 0.39579387E+00 0.32285345E+00 0.24547221E+00
0.16643672E+00 0.89218301E-01 0.19451359E-01 -0.38039395E-01 -0.79164555E-01
-0.10182440E+00 -0.10707038E+00 -0.95682480E-01 -0.66599961E-01 -0.19082317E-01
0.41435214E-01 0.10348496E+00 0.15264634E+00 0.17940365E+00 0.18899987E+00
0.19404233E+00 0.20457090E+00 0.22599132E+00 0.25991701E+00 0.30907468E+00
0.37932004E+00 0.47282941E+00 0.58522857E+00 0.70412546E+00 0.80976984E+00
0.88694077E+00 0.93574409E+00 0.96689478E+00 0.98717274E+00 0.98929332E+00
0.96309648E+00 0.91110308E+00 0.84763809E+00 0.78272115E+00 0.71753091E+00
0.65289200E+00 0.58997723E+00 0.52734193E+00 0.46437252E+00 0.39987691E+00
0.33199157E+00 0.26167531E+00 0.18869378E+00 0.11430370E+00 0.44723597E-01
-0.13442163E-01 -0.54545992E-01 -0.76519973E-01 -0.81217206E-01 -0.69980194E-01
-0.41535689E-01 0.55757987E-02 0.67002058E-01 0.13149092E+00 0.18411147E+00
-0.61489492E-01 0.18661207E-01 0.11371153E+00 0.20634942E+00 0.28702929E+00
0.35660650E+00 0.42650832E+00 0.50912287E+00 0.60975670E+00 0.72565392E+00
0.84680714E+00 0.95486410E+00 0.10344302E+01 0.10836167E+01 0.11106826E+01
0.11198908E+01 0.11025917E+01 0.10496975E+01 0.96733257E+00 0.87418621E+00
0.78319378E+00 0.69684373E+00 0.61715666E+00 0.54583461E+00 0.47988823E+00
0.41527298E+00 0.34663379E+00 0.27001228E+00 0.18783122E+00 0.10298097E+00
0.19372716E-01 -0.55889763E-01 -0.11717236E+00 -0.15820477E+00 -0.17561265E+00
-0.17292826E+00 -0.16047924E+00 -0.15115114E+00 -0.15293437E+00 -0.16371285E+00
-0.16838188E+00 -0.15098592E+00 -0.10363143E+00 -0.27919830E-01 0.61191171E-01
0.14406597E+00 0.20962816E+00 0.25975943E+00 0.31023483E+00 0.37884429E+00
0.47334226E+00 0.58935410E+00 0.71256645E+00 0.82145549E+00 0.90030266E+00
0.94962318E+00 0.98104300E+00 0.10010222E+01 0.10009922E+01 0.96995509E+00
0.91112454E+00 0.84042367E+00 0.76841373E+00 0.69534328E+00 0.62191684E+00
0.55064804E+00 0.48233658E+00 0.41817191E+00 0.35642558E+00 0.29238898E+00
0.22351194E+00 0.14719082E+00 0.64739044E-01 -0.15117991E-01 -0.82043552E-01
-0.12664900E+00 -0.14505750E+00 -0.14226428E+00 -0.12996300E+00 -0.12123782E+00
-0.12315612E+00 -0.13248855E+00 -0.13439403E+00 -0.11313940E+00 0.96770167E-01
0.14743619E+00 0.19979572E+00 0.25187444E+00 0.30401133E+00 0.35894298E+00
0.42277069E+00 0.50282891E+00 0.60148823E+00 0.71491051E+00 0.83384781E+00
0.94128457E+00 0.10216882E+01 0.10723687E+01 0.10995995E+01 0.11060263E+01
0.10838837E+01 0.10260855E+01 0.94030635E+00 0.84485133E+00 0.75134530E+00
0.66189488E+00 0.57963246E+00 0.50739516E+00 0.44309519E+00 0.38157567E+00
0.31475435E+00 0.23682736E+00 0.14920763E+00 0.55810205E-01 -0.37504932E-01
-0.12208956E+00 -0.18914305E+00 -0.23126627E+00 -0.24388498E+00 -0.23005823E+00
-0.19841797E+00 -0.15945018E+00 -0.11987386E+00 -0.80730385E-01 -0.39553117E-01
0.48486052E-02 0.52016847E-01 0.10312682E+00 0.15694375E+00 0.20710799E+00
0.24968318E+00 0.28672865E+00 0.32867667E+00 0.38974621E+00 0.47687321E+00
0.58594481E+00 0.70368164E+00 0.80978269E+00 0.88828718E+00 0.93857037E+00
0.96999789E+00 0.98704572E+00 0.98181756E+00 0.94538694E+00 0.88279087E+00
0.80977763E+00 0.73519755E+00 0.65828153E+00 0.58029913E+00 0.50560454E+00
0.43792537E+00 0.37942729E+00 0.32677171E+00 0.27142154E+00 0.20605540E+00
0.12516965E+00 0.31379920E-01 -0.62970675E-01 -0.14197372E+00 -0.19245202E+00
-0.20893633E+00 -0.19633708E+00 -0.16516847E+00 -0.12632908E+00 -0.85925419E-01
-0.44892391E-01 -0.57042127E-03 0.47492326E-01 0.15289938E+00 0.18686404E+00
0.22071985E+00 0.25985038E+00 0.30645914E+00 0.35980343E+00 0.42183271E+00
0.49791970E+00 0.59044201E+00 0.69585607E+00 0.80552047E+00 0.90512922E+00
0.98042015E+00 0.10279438E+01 0.10522849E+01 0.10543971E+01 0.10281202E+01
0.96913662E+00 0.88574859E+00 0.79365511E+00 0.70224845E+00 0.61420546E+00
0.53413383E+00 0.46562188E+00 0.40738924E+00 0.35261315E+00 0.29044807E+00
0.21344996E+00 0.12176365E+00 0.20806507E-01 -0.81060735E-01 -0.17327549E+00
-0.24496878E+00 -0.28635045E+00 -0.29392321E+00 -0.27214001E+00 -0.22994090E+00
-0.17589040E+00 -0.11481770E+00 -0.50957961E-01 0.11337589E-01 0.66305124E-01
0.11165162E+00 0.15411205E+00 0.20035061E+00 0.24869440E+00 0.29355860E+00
0.33100972E+00 0.36727791E+00 0.41649472E+00 0.48814708E+00 0.58084587E+00
0.68348921E+00 0.77844548E+00 0.85067277E+00 0.89801751E+00 0.92699091E+00
0.93973604E+00 0.92971470E+00 0.89089258E+00 0.82940219E+00 0.75861741E+00
0.68500919E+00 0.60784267E+00 0.52938909E+00 0.45581076E+00 0.39310231E+00
0.34413174E+00 0.30337594E+00 0.25883159E+00 0.19839939E+00 0.11424795E+00
0.10507774E-01 -0.96559735E-01 -0.18631906E+00 -0.24141207E+00 -0.25627778E+00
-0.23717181E+00 -0.19555194E+00 -0.14098682E+00 -0.78617766E-01 -0.12383197E-01
0.53059760E-01 0.10995104E+00 -0.10492571E+00 -0.11147502E-01 0.10042742E+00
0.20750051E+00 0.29612651E+00 0.36671321E+00 0.42986082E+00 0.50009436E+00
0.58397066E+00 0.67774236E+00 0.77253846E+00 0.85610035E+00 0.91783328E+00
0.95527650E+00 0.97192440E+00 0.96847430E+00 0.94037716E+00 0.88505403E+00
0.80906471E+00 0.72427697E+00 0.63856303E+00 0.55559749E+00 0.48081119E+00
0.41811868E+00 0.36680269E+00 0.31879924E+00 0.26192205E+00 0.18809251E+00
0.97058394E-01 -0.51971086E-02 -0.10822823E+00 -0.20052660E+00 -0.27119019E+00
-0.31009456E+00 -0.31347405E+00 -0.28822410E+00 -0.25090158E+00 -0.22221367E+00
-0.21488126E+00 -0.22404423E+00 -0.22943280E+00 -0.20623456E+00 -0.13909530E+00
-0.28526875E-01 0.10594068E+00 0.23210477E+00 0.32557259E+00 0.38172714E+00
0.41501793E+00 0.45032611E+00 0.50400565E+00 0.57674419E+00 0.65881249E+00
0.73518707E+00 0.79365454E+00 0.83189000E+00 0.85419932E+00 0.86160466E+00
0.84885604E+00 0.81201104E+00 0.75595316E+00 0.69063281E+00 0.62104291E+00
0.54719930E+00 0.47206945E+00 0.40260646E+00 0.34631378E+00 0.30624678E+00
0.27566609E+00 0.24079918E+00 0.18631232E+00 0.10331220E+00 -0.24494508E-02
-0.11290152E+00 -0.20577795E+00 -0.26190042E+00 -0.27502981E+00 -0.25361622E+00
-0.21694730E+00 -0.18750538E+00 -0.17825804E+00 -0.18469908E+00 -0.18750504E+00
-0.16467581E+00 0.13703113E+00 0.18209266E+00 0.22949133E+00 0.28175474E+00
0.33706093E+00 0.39233028E+00 0.44864873E+00 0.51176584E+00 0.58549919E+00
0.66577928E+00 0.74320166E+00 0.80629600E+00 0.84744038E+00 0.86748059E+00
0.87168427E+00 0.86153621E+00 0.83327884E+00 0.78423182E+00 0.71809721E+00
0.64297671E+00 0.56545084E+00 0.49000572E+00 0.42219708E+00 0.36541986E+00
0.31922913E+00 0.27585669E+00 0.22381273E+00 0.15611537E+00 0.72133273E-01
-0.21856045E-01 -0.11547664E+00 -0.19818396E+00 -0.26023084E+00 -0.29329198E+00
-0.29506643E+00 -0.26992313E+00 -0.22651634E+00 -0.17460766E+00 -0.12004349E+00
-0.64196311E-01 -0.76352391E-02 0.49185464E-01 0.10802269E+00 0.17384373E+00
0.24817335E+00 0.32301559E+00 0.38517911E+00 0.42623538E+00 0.45134589E+00
0.47679713E+00 0.51671298E+00 0.57255143E+00 0.63522825E+00 0.69098485E+00
0.73019285E+00 0.75281657E+00 0.76393932E+00 0.76474850E+00 0.75080186E+00
0.71831736E+00 0.66974548E+00 0.61178427E+00 0.54858848E+00 0.48113261E+00
0.41219936E+00 0.34832678E+00 0.29743250E+00 0.26250187E+00 0.23726863E+00
0.20868669E+00 0.16103455E+00 0.85848474E-01 -0.10773983E-01 -0.11194774E+00
-0.19648720E+00 -0.24712906E+00 -0.25891464E+00 -0.23762832E+00 -0.19463352E+00
-0.14144597E+00 -0.84482477E-01 -0.25625588E-01 0.33273149E-01 0.88323255E-01
0.11255828E+00 0.16370118E+00 0.22391453E+00 0.29186539E+00 0.35910101E+00
0.41939290E+00 0.47328529E+00 0.52832709E+00 0.59074241E+00 0.65765247E+00
0.71806130E+00 0.76052842E+00 0.77974345E+00 0.77972907E+00 0.76881036E+00
0.75068096E+00 0.72184548E+00 0.67858490E+00 0.62200923E+00 0.55704767E+00
0.48903499E+00 0.42278049E+00 0.36272304E+00 0.31153490E+00 0.26841746E+00
0.22750478E+00 0.17999809E+00 0.12073364E+00 0.49482492E-01 -0.28075237E-01
-0.10351570E+00 -0.16889159E+00 -0.21695415E+00 -0.24249586E+00 -0.24450534E+00
-0.22649491E+00 -0.19451400E+00 -0.15521307E+00 -0.11250514E+00 -0.66852124E-01
-0.19880119E-01 0.29057453E-01 0.84508204E-01 0.15232653E+00 0.23351460E+00
0.31766843E+00 0.38731833E+00 0.43295919E+00 0.45928123E+00 0.48259286E+00
0.51723762E+00 0.56452909E+00 0.61360525E+00 0.65144803E+00 0.67110215E+00
0.67552431E+00 0.67250514E+00 0.66524314E+00 0.64946992E+00 0.62067390E+00
0.57913580E+00 0.52894881E+00 0.47350361E+00 0.41450436E+00 0.35370393E+00
0.29626734E+00 0.24914186E+00 0.21543069E+00 0.19088777E+00 0.16505427E+00
0.12458669E+00 0.62808100E-01 -0.15328870E-01 -0.96414195E-01 -0.16341258E+00
-0.20344972E+00 -0.21346887E+00 -0.19812052E+00 -0.16591375E+00 -0.12510440E+00
-0.80003863E-01 -0.31505839E-01 0.17695900E-01 0.65381945E-01 -0.89995837E-01
0.14108005E-01 0.14148571E+00 0.26755518E+00 0.37055246E+00 0.44282046E+00
0.49335990E+00 0.53827555E+00 0.58869483E+00 0.64274090E+00 0.68832670E+00
0.71311423E+00 0.71353294E+00 0.69622967E+00 0.67176133E+00 0.64565873E+00
0.61531234E+00 0.57641337E+00 0.52810223E+00 0.47310851E+00 0.41537257E+00
0.35891826E+00 0.30674131E+00 0.26109918E+00 0.22085651E+00 0.18183979E+00
0.13938618E+00 0.90089151E-01 0.34236234E-01 -0.23664366E-01 -0.77986058E-01
-0.12366438E+00 -0.15701976E+00 -0.17559261E+00 -0.17887432E+00 -0.16974014E+00
-0.15758199E+00 -0.15491756E+00 -0.16841075E+00 -0.19146968E+00 -0.20514442E+00
-0.18668962E+00 -0.12111882E+00 -0.11076214E-01 0.12276676E+00 0.25077501E+00
0.34730974E+00 0.40486565E+00 0.43663912E+00 0.46375246E+00 0.50063771E+00
0.54627381E+00 0.58771592E+00 0.61204286E+00 0.61535519E+00 0.60394385E+00
0.58770921E+00 0.57177320E+00 0.55299966E+00 0.52642126E+00 0.49070398E+00
0.44801199E+00 0.40107445E+00 0.35128136E+00 0.29953793E+00 0.24922954E+00
0.20553472E+00 0.17165776E+00 0.14588147E+00 0.12082432E+00 0.87215087E-01
0.40816795E-01 -0.15252247E-01 -0.71843732E-01 -0.11801531E+00 -0.14629220E+00
-0.15438395E+00 -0.14630457E+00 -0.13345302E+00 -0.12926981E+00 -0.14074635E+00
-0.16127114E+00 -0.17242042E+00 -0.15307469E+00 0.22194883E+00 0.26098677E+00
0.30427712E+00 0.35622611E+00 0.41038092E+00 0.45744731E+00 0.49492544E+00
0.52955916E+00 0.56855717E+00 0.61000845E+00 0.64269200E+00 0.65414681E+00
0.64138165E+00 0.61254019E+00 0.57936071E+00 0.54826574E+00 0.51771155E+00
0.48302085E+00 0.44222974E+00 0.39659198E+00 0.34878186E+00 0.30148590E+00
0.25712463E+00 0.21696532E+00 0.18058834E+00 0.14542009E+00 0.10889651E+00
0.69656710E-01 0.28685013E-01 -0.11340151E-01 -0.47294238E-01 -0.76403698E-01
-0.97190174E-01 -0.11016332E+00 -0.11509075E+00 -0.11118481E+00 -0.96957939E-01
-0.68890392E-01 -0.24739831E-01 0.32563332E-01 0.93640951E-01 0.14709087E+00
0.18802706E+00 0.22084339E+00 0.25431840E+00 0.29243538E+00 0.33075436E+00
0.36415688E+00 0.39366830E+00 0.42667289E+00 0.46830377E+00 0.51353815E+00
0.54930313E+00 0.56384754E+00 0.55538107E+00 0.53272936E+00 0.50738125E+00
0.48533415E+00 0.46464590E+00 0.44014996E+00 0.40962458E+00 0.37403692E+00
0.33521515E+00 0.29398074E+00 0.25109630E+00 0.20850795E+00 0.16967046E+00
0.13733938E+00 0.11122410E+00 0.87014695E-01 0.59697267E-01 0.26902025E-01
-0.97948911E-02 -0.44901376E-01 -0.72698811E-01 -0.90574613E-01 -0.97490599E-01
-0.93586648E-01 -0.78394045E-01 -0.48999728E-01 -0.31826350E-02 0.56286120E-01
0.12011037E+00 0.17686963E+00 0.11228843E+00 0.17231477E+00 0.24614374E+00
0.32408873E+00 0.39218079E+00 0.44046908E+00 0.47110422E+00 0.49556180E+00
0.52356939E+00 0.55394434E+00 0.57622077E+00 0.57887323E+00 0.55960201E+00
0.52669532E+00 0.49146713E+00 0.46012802E+00 0.43160527E+00 0.40165542E+00
0.36775081E+00 0.33028484E+00 0.29098766E+00 0.25178982E+00 0.21476337E+00
0.18074090E+00 0.14918223E+00 0.11922286E+00 0.89587571E-01 0.59861603E-01
0.31264040E-01 0.48913460E-02 -0.17729165E-01 -0.35328009E-01 -0.48080151E-01
-0.56559835E-01 -0.60896141E-01 -0.60726867E-01 -0.55649397E-01 -0.44990859E-01
-0.28979586E-01 -0.85050549E-02 0.16362655E-01 0.46076478E-01 0.82618284E-01
0.12824386E+00 0.18092502E+00 0.23415497E+00 0.28053247E+00 0.31678002E+00
0.34788188E+00 0.38246674E+00 0.42398372E+00 0.46550029E+00 0.49471529E+00
0.50165329E+00 0.48663256E+00 0.45932606E+00 0.43083553E+00 0.40700990E+00
0.38652702E+00 0.36476880E+00 0.33906831E+00 0.30957213E+00 0.27757135E+00
0.24378871E+00 0.20905900E+00 0.17460377E+00 0.14227195E+00 0.11405279E+00
0.89993287E-01 0.68124920E-01 0.46314448E-01 0.23509492E-01 0.81694239E-03
-0.19271757E-01 -0.34800376E-01 -0.45086037E-01 -0.49919525E-01 -0.49406558E-01
-0.43643850E-01 -0.32155432E-01 -0.15124415E-01 0.67482806E-02 0.33811543E-01
0.67602527E-01 -0.64752902E-02 0.77557748E-01 0.18083832E+00 0.28066291E+00
0.35732064E+00 0.40368554E+00 0.42654054E+00 0.44092196E+00 0.45836709E+00
0.47867887E+00 0.49278303E+00 0.49105379E+00 0.47172990E+00 0.44173608E+00
0.41055663E+00 0.38313203E+00 0.35849948E+00 0.33331527E+00 0.30539013E+00
0.27479616E+00 0.24292731E+00 0.21099624E+00 0.18063626E+00 0.15272001E+00
0.12692857E+00 0.10270881E+00 0.79737270E-01 0.58250183E-01 0.38834395E-01
0.21842965E-01 0.82070725E-02 -0.20585376E-02 -0.92838340E-02 -0.13372299E-01
-0.14321262E-01 -0.13186312E-01 -0.13507187E-01 -0.21246304E-01 -0.39203087E-01
-0.61905241E-01 -0.75870368E-01 -0.65853066E-01 -0.24330846E-01 0.43681367E-01
0.12323029E+00 0.19614888E+00 0.25055448E+00 0.28672184E+00 0.31341047E+00
0.34130931E+00 0.37436151E+00 0.40638687E+00 0.42675732E+00 0.42819530E+00
0.41183943E+00 0.38600662E+00 0.36003087E+00 0.33849012E+00 0.32007499E+00
0.30123296E+00 0.27967400E+00 0.25533865E+00 0.22925378E+00 0.20200053E+00
0.17444038E+00 0.14754694E+00 0.12228363E+00 0.99551279E-01 0.79467263E-01
0.61374410E-01 0.44628701E-01 0.28962831E-01 0.15289092E-01 0.42947167E-02
-0.37717194E-02 -0.84085974E-02 -0.95998164E-02 -0.85188274E-02 -0.87850381E-02
-0.16403532E-01 -0.34112132E-01 -0.56424884E-01 -0.69391136E-01 -0.56186499E-01
0.35186276E+00 0.35254343E+00 0.34719994E+00 0.34784939E+00 0.35618544E+00
0.36617364E+00 0.37333704E+00 0.37903401E+00 0.38738544E+00 0.39837212E+00
0.40561884E+00 0.40205423E+00 0.38627523E+00 0.36321031E+00 0.33952451E+00
0.31833508E+00 0.29856438E+00 0.27810553E+00 0.25552568E+00 0.23093745E+00
0.20530606E+00 0.17973167E+00 0.15532041E+00 0.13302885E+00 0.11270900E+00
0.94104389E-01 0.77122710E-01 0.62261906E-01 0.49657097E-01 0.39365592E-01
0.31789159E-01 0.27116129E-01 0.25291204E-01 0.26477610E-01 0.30104968E-01
0.38150381E-01 0.56313910E-01 0.91621641E-01 0.14740064E+00 0.21772375E+00
0.28646185E+00 0.33456511E+00 0.35110138E+00 0.33963181E+00 0.31499817E+00
0.29327702E+00 0.28304740E+00 0.28414243E+00 0.29371289E+00 0.30910721E+00
0.32814296E+00 0.34618380E+00 0.35620171E+00 0.35338868E+00 0.33875577E+00
0.31813936E+00 0.29789846E+00 0.28081071E+00 0.26551269E+00 0.24976815E+00
0.23198700E+00 0.21212718E+00 0.19097427E+00 0.16926100E+00 0.14772123E+00
0.12723963E+00 0.10823549E+00 0.91012962E-01 0.75543391E-01 0.61936961E-01
0.50080605E-01 0.40090709E-01 0.32501832E-01 0.27576323E-01 0.25368768E-01
0.26012634E-01 0.29018447E-01 0.36303504E-01 0.53514303E-01 0.87828438E-01
0.14269115E+00 0.21228755E+00 0.28066849E+00 0.32997832E+00 0.15242078E+00
0.19093963E+00 0.23713778E+00 0.28057719E+00 0.31119710E+00 0.32576826E+00
0.32809243E+00 0.32598826E+00 0.32566027E+00 0.32816814E+00 0.32957433E+00
0.32515968E+00 0.31387218E+00 0.29845019E+00 0.28233750E+00 0.26712498E+00
0.25197152E+00 0.23552144E+00 0.21740337E+00 0.19792218E+00 0.17766735E+00
0.15778338E+00 0.13893971E+00 0.12148581E+00 0.10585532E+00 0.91878301E-01
0.79729666E-01 0.69917103E-01 0.62497602E-01 0.57605293E-01 0.55488790E-01
0.56363599E-01 0.60586715E-01 0.68253477E-01 0.79346878E-01 0.93305364E-01
0.10844911E+00 0.12146365E+00 0.12950418E+00 0.13331717E+00 0.13745445E+00
0.14881381E+00 0.17140414E+00 0.20303529E+00 0.23691699E+00 0.26494363E+00
0.28165199E+00 0.28797498E+00 0.28871548E+00 0.28930379E+00 0.29204061E+00
0.29545733E+00 0.29563751E+00 0.28955000E+00 0.27752204E+00 0.26266841E+00
0.24820961E+00 0.23536202E+00 0.22309916E+00 0.20989911E+00 0.19520258E+00
0.17919804E+00 0.16232577E+00 0.14547783E+00 0.12909823E+00 0.11356348E+00
0.99440289E-01 0.86759552E-01 0.75661548E-01 0.66564365E-01 0.59524239E-01
0.54712442E-01 0.52446775E-01 0.52990042E-01 0.56546346E-01 0.63268525E-01
0.73032468E-01 0.85226843E-01 0.98136643E-01 0.10858099E+00 0.11405719E+00
0.11543726E+00 0.11747688E+00 0.12788945E+00 0.15902623E+00 0.19517592E+00
0.23652140E+00 0.27253064E+00 0.29559483E+00 0.30326481E+00 0.29933598E+00
0.29057443E+00 0.28280196E+00 0.27771602E+00 0.27378014E+00 0.26831106E+00
0.26017518E+00 0.25034004E+00 0.23993664E+00 0.22911632E+00 0.21734733E+00
0.20423504E+00 0.18997490E+00 0.17499834E+00 0.15959955E+00 0.14447075E+00
0.13002158E+00 0.11659284E+00 0.10463650E+00 0.94417764E-01 0.86281686E-01
0.80612697E-01 0.77615959E-01 0.77633982E-01 0.80827462E-01 0.87916051E-01
0.99329982E-01 0.11502141E+00 0.13451938E+00 0.15578161E+00 0.17389073E+00
0.18346305E+00 0.18185476E+00 0.17314231E+00 0.16730372E+00 0.17394452E+00
0.19639913E+00 0.22989105E+00 0.26459707E+00 0.29107094E+00 0.30414685E+00
0.30363033E+00 0.29426811E+00 0.28188692E+00 0.27066557E+00 0.26145850E+00
0.25317221E+00 0.24401625E+00 0.23348598E+00 0.22252119E+00 0.21193366E+00
0.20179379E+00 0.19147100E+00 0.18034753E+00 0.16836451E+00 0.15579241E+00
0.14284038E+00 0.13004178E+00 0.11765505E+00 0.10594487E+00 0.95460509E-01
0.86472528E-01 0.79312694E-01 0.74356101E-01 0.71820598E-01 0.72091058E-01
0.75251362E-01 0.81805230E-01 0.92204952E-01 0.10629798E+00 0.12367782E+00
0.14212873E+00 0.15655056E+00 0.16181108E+00 0.15571242E+00 0.14279257E+00
0.13327413E+00 0.13722915E+00 0.54023753E+00 0.49414244E+00 0.43098952E+00
0.37275293E+00 0.33060413E+00 0.30403076E+00 0.28613879E+00 0.27153459E+00
0.25871422E+00 0.24797722E+00 0.23941029E+00 0.23201204E+00 0.22500018E+00
0.21804158E+00 0.21080415E+00 0.20284187E+00 0.19386936E+00 0.18398760E+00
0.17307237E+00 0.16149278E+00 0.14983323E+00 0.13812460E+00 0.12692785E+00
0.11674751E+00 0.10776836E+00 0.10066584E+00 0.96010416E-01 0.93821999E-01
0.94626442E-01 0.99273776E-01 0.10836666E+00 0.12266113E+00 0.14234440E+00
0.16632257E+00 0.19403878E+00 0.22663708E+00 0.26869572E+00 0.32662702E+00
0.40244385E+00 0.48726099E+00 0.56074793E+00 0.60061615E+00 0.59460752E+00
0.54812263E+00 0.48151030E+00 0.41701093E+00 0.36687344E+00 0.33193223E+00
0.30597809E+00 0.28370674E+00 0.26340758E+00 0.24546437E+00 0.23036223E+00
0.21761199E+00 0.20651282E+00 0.19661409E+00 0.18756058E+00 0.17881160E+00
0.16997161E+00 0.16093047E+00 0.15131809E+00 0.14136038E+00 0.13145928E+00
0.12154099E+00 0.11206382E+00 0.10347205E+00 0.95929340E-01 0.90130635E-01
0.86609326E-01 0.85377328E-01 0.86930884E-01 0.92012926E-01 0.10106985E+00
0.11471148E+00 0.13299738E+00 0.15485066E+00 0.17957142E+00 0.20817049E+00
0.24509654E+00 0.29695699E+00 0.36631996E+00 0.44485556E+00 0.51281825E+00
0.54850697E+00 0.15276675E+00 0.17910042E+00 0.21367968E+00 0.24370700E+00
0.26074169E+00 0.26289506E+00 0.25430954E+00 0.24207344E+00 0.23135814E+00
0.22409281E+00 0.21957247E+00 0.21685850E+00 0.21585901E+00 0.21541519E+00
0.21382103E+00 0.21065988E+00 0.20543103E+00 0.19838881E+00 0.18989713E+00
0.17998438E+00 0.16913043E+00 0.15780024E+00 0.14643208E+00 0.13531189E+00
0.12495576E+00 0.11626157E+00 0.10956910E+00 0.10545032E+00 0.10426229E+00
0.10706815E+00 0.11576078E+00 0.13032017E+00 0.14997874E+00 0.17515421E+00
0.20556246E+00 0.23841354E+00 0.26696140E+00 0.28207417E+00 0.27843043E+00
0.26032185E+00 0.24011118E+00 0.23193046E+00 0.24326255E+00 0.27024912E+00
0.30114529E+00 0.32389838E+00 0.33115607E+00 0.32202021E+00 0.30150538E+00
0.27723398E+00 0.25466793E+00 0.23600785E+00 0.22098841E+00 0.20911710E+00
0.20060698E+00 0.19442126E+00 0.18876480E+00 0.18304603E+00 0.17660281E+00
0.16944102E+00 0.16163959E+00 0.15298122E+00 0.14378663E+00 0.13430974E+00
0.12495675E+00 0.11589938E+00 0.10762430E+00 0.10097625E+00 0.96155888E-01
0.93672156E-01 0.93947676E-01 0.97967574E-01 0.10726593E+00 0.12141074E+00
0.13944974E+00 0.16159426E+00 0.18748844E+00 0.21402313E+00 0.23426709E+00
0.23915887E+00 0.22396541E+00 0.19409687E+00 0.16309307E+00 0.14640800E+00
0.34025250E+00 0.32129424E+00 0.29998363E+00 0.28113869E+00 0.26720695E+00
0.25544926E+00 0.24158206E+00 0.22681375E+00 0.21507672E+00 0.20740866E+00
0.20335900E+00 0.20186022E+00 0.20210512E+00 0.20324175E+00 0.20360072E+00
0.20242029E+00 0.19942873E+00 0.19469523E+00 0.18889199E+00 0.18173829E+00
0.17340042E+00 0.16491378E+00 0.15606842E+00 0.14662537E+00 0.13816781E+00
0.13138456E+00 0.12654551E+00 0.12450252E+00 0.12596086E+00 0.13287988E+00
0.14684388E+00 0.16749180E+00 0.19474558E+00 0.22890801E+00 0.27026912E+00
0.31600472E+00 0.35935069E+00 0.39555637E+00 0.42327080E+00 0.44194538E+00
0.45285912E+00 0.45622132E+00 0.45012433E+00 0.43388064E+00 0.41038711E+00
0.38498944E+00 0.36106637E+00 0.33702691E+00 0.30958944E+00 0.28072285E+00
0.25487726E+00 0.23341268E+00 0.21631463E+00 0.20309572E+00 0.19339130E+00
0.18663817E+00 0.18107126E+00 0.17572592E+00 0.17010815E+00 0.16412505E+00
0.15818936E+00 0.15180276E+00 0.14481616E+00 0.13808915E+00 0.13128350E+00
0.12417220E+00 0.11819655E+00 0.11389127E+00 0.11142043E+00 0.11159899E+00
0.11504221E+00 0.12359555E+00 0.13850678E+00 0.15905693E+00 0.18471492E+00
0.21561590E+00 0.25175023E+00 0.28991764E+00 0.32323736E+00 0.34703484E+00
0.36060547E+00 0.36450288E+00 0.36164333E+00 0.35378118E+00 0.67249506E+00
0.57541352E+00 0.46437986E+00 0.36675695E+00 0.29945113E+00 0.26016046E+00
0.23536930E+00 0.21693132E+00 0.20439442E+00 0.19671149E+00 0.19274162E+00
0.19211535E+00 0.19280535E+00 0.19497339E+00 0.19747312E+00 0.19747866E+00
0.19619053E+00 0.19489618E+00 0.19229376E+00 0.18804416E+00 0.18218590E+00
0.17534667E+00 0.16813072E+00 0.16105285E+00 0.15429140E+00 0.14893255E+00
0.14629568E+00 0.14562140E+00 0.14911693E+00 0.16045618E+00 0.17892916E+00
0.20520667E+00 0.24013917E+00 0.28382457E+00 0.33820683E+00 0.40322601E+00
0.47956576E+00 0.57182489E+00 0.67702920E+00 0.77548334E+00 0.83723074E+00
0.84344163E+00 0.79397533E+00 0.70211739E+00 0.59131893E+00 0.48922021E+00
0.41329104E+00 0.36191881E+00 0.32256506E+00 0.28814296E+00 0.25910427E+00
0.23514840E+00 0.21575284E+00 0.20102817E+00 0.18963299E+00 0.18192513E+00
0.17671025E+00 0.17101062E+00 0.16588239E+00 0.16236694E+00 0.15893670E+00
0.15496083E+00 0.15025491E+00 0.14517962E+00 0.14018516E+00 0.13571456E+00
0.13190921E+00 0.12966466E+00 0.13008769E+00 0.13224509E+00 0.13837150E+00
0.15200942E+00 0.17208603E+00 0.19873657E+00 0.23252703E+00 0.27305331E+00
0.32203104E+00 0.37889375E+00 0.44411783E+00 0.52254646E+00 0.61185393E+00
0.69363204E+00 0.73933441E+00 0.73184271E+00 0.14169641E+00 0.14770110E+00
0.18045811E+00 0.21276712E+00 0.23550833E+00 0.24283797E+00 0.23463387E+00
0.21699734E+00 0.20018044E+00 0.19146764E+00 0.18762777E+00 0.18590914E+00
0.18736606E+00 0.19071515E+00 0.19426452E+00 0.19589640E+00 0.19722181E+00
0.19979408E+00 0.20132851E+00 0.20025203E+00 0.19634914E+00 0.19013987E+00
0.18350314E+00 0.17781008E+00 0.17274584E+00 0.16912894E+00 0.16783961E+00
0.16813711E+00 0.17359610E+00 0.18758875E+00 0.21085732E+00 0.24299779E+00
0.28416829E+00 0.33996494E+00 0.40817832E+00 0.47591384E+00 0.53114460E+00
0.56116420E+00 0.55400365E+00 0.49803078E+00 0.40041922E+00 0.30570331E+00
0.26306966E+00 0.27659810E+00 0.31268807E+00 0.34418920E+00 0.36175958E+00
0.35943511E+00 0.33736407E+00 0.30273257E+00 0.26738559E+00 0.24009715E+00
0.21854285E+00 0.20081824E+00 0.18843984E+00 0.18028686E+00 0.17472127E+00
0.16944019E+00 0.16582292E+00 0.16529523E+00 0.16538913E+00 0.16425436E+00
0.16127042E+00 0.15680211E+00 0.15256236E+00 0.14985988E+00 0.14828776E+00
0.14841665E+00 0.15094468E+00 0.15502368E+00 0.16408232E+00 0.18128658E+00
0.20700646E+00 0.24040242E+00 0.28114479E+00 0.33444949E+00 0.39761900E+00
0.45740362E+00 0.50158233E+00 0.51764647E+00 0.49423191E+00 0.42068131E+00
0.30584910E+00 0.19599921E+00 0.46065993E+00 0.39503335E+00 0.36163440E+00
0.30390995E+00 0.26655063E+00 0.26574597E+00 0.24917443E+00 0.22498787E+00
0.20924130E+00 0.19411244E+00 0.18577303E+00 0.18476818E+00 0.18426263E+00
0.18676656E+00 0.19319798E+00 0.19723603E+00 0.20181423E+00 0.21143406E+00
0.21833638E+00 0.22010291E+00 0.21849952E+00 0.21093724E+00 0.20210276E+00
0.19754255E+00 0.19332535E+00 0.19038138E+00 0.19087116E+00 0.19139500E+00
0.19709346E+00 0.21466318E+00 0.24151948E+00 0.27740800E+00 0.32967526E+00
0.39536377E+00 0.47112861E+00 0.55577581E+00 0.62662537E+00 0.70294541E+00
0.79957563E+00 0.82661384E+00 0.75690017E+00 0.65831278E+00 0.56049946E+00
0.50560810E+00 0.48135867E+00 0.42991463E+00 0.39424611E+00 0.38914069E+00
0.36185703E+00 0.32139321E+00 0.28578153E+00 0.24969062E+00 0.22148028E+00
0.20292516E+00 0.18763289E+00 0.17800289E+00 0.17456538E+00 0.17081009E+00
0.16964369E+00 0.17545457E+00 0.18037672E+00 0.18164703E+00 0.18072441E+00
0.17475749E+00 0.16845240E+00 0.16726067E+00 0.16709871E+00 0.16868840E+00
0.17392261E+00 0.17926083E+00 0.18979381E+00 0.21189594E+00 0.24247139E+00
0.28075848E+00 0.33381867E+00 0.39817076E+00 0.47004155E+00 0.54786550E+00
0.60896824E+00 0.67292106E+00 0.75523243E+00 0.76717375E+00 0.68264966E+00
0.57050146E+00 0.41025048E+00 0.33630835E+00 0.42279724E+00 0.33296594E+00
0.26113656E+00 0.33353014E+00 0.28563538E+00 0.22747818E+00 0.25105372E+00
0.20512573E+00 0.17317386E+00 0.20193212E+00 0.18262981E+00 0.17105988E+00
0.20412526E+00 0.20018699E+00 0.19988621E+00 0.23787649E+00 0.24189179E+00
0.23765857E+00 0.25585186E+00 0.23625725E+00 0.21482255E+00 0.22900382E+00
0.21551335E+00 0.20261990E+00 0.22548582E+00 0.21433223E+00 0.20653614E+00
0.25457483E+00 0.26973543E+00 0.29010855E+00 0.39065565E+00 0.44593242E+00
0.50513699E+00 0.65757971E+00 0.70808509E+00 0.77730617E+00 0.99257516E+00
0.97379966E+00 0.77097377E+00 0.63942440E+00 0.45256456E+00 0.39505743E+00
0.50335776E+00 0.43464536E+00 0.37730571E+00 0.45458488E+00 0.40163273E+00
0.32963361E+00 0.33304696E+00 0.26444019E+00 0.21078690E+00 0.22093910E+00
0.18653410E+00 0.16286505E+00 0.18614254E+00 0.17418519E+00 0.16754370E+00
0.20106407E+00 0.20249852E+00 0.19736366E+00 0.21590995E+00 0.19777413E+00
0.17885933E+00 0.19673490E+00 0.18788960E+00 0.18027434E+00 0.20894431E+00
0.20420451E+00 0.20311477E+00 0.25755372E+00 0.27818220E+00 0.30264921E+00
0.40547273E+00 0.46091147E+00 0.51756770E+00 0.66467082E+00 0.70779788E+00
0.76862846E+00 0.97574722E+00 0.95031577E+00 0.74284484E+00 0.60635584E+00
-0.65209877E+00 -0.55517864E+00 0.97976334E-01 0.13836418E+00 0.12345396E+00
0.47348042E+00 0.34714720E+00 0.19721736E+00 0.35621602E+00 0.21879570E+00
0.12110627E+00 0.26467151E+00 0.18076988E+00 0.12226131E+00 0.25123566E+00
0.20152293E+00 0.16864750E+00 0.29498205E+00 0.26137811E+00 0.22606202E+00
0.32279618E+00 0.25959251E+00 0.20011681E+00 0.29327185E+00 0.23613585E+00
0.18385111E+00 0.29625455E+00 0.23411524E+00 0.17621275E+00 0.33606860E+00
0.29059156E+00 0.24522326E+00 0.49346999E+00 0.48146773E+00 0.46971594E+00
0.80551087E+00 0.71220035E+00 0.57507022E+00 0.84812493E+00 0.46742368E+00
-0.20783132E+00 -0.41029885E+00 -0.72975789E+00 -0.60578138E+00 0.96475743E-01
0.18914271E+00 0.21282673E+00 0.58288774E+00 0.46010026E+00 0.30072156E+00
0.44083468E+00 0.28020428E+00 0.15967419E+00 0.28376035E+00 0.18475704E+00
0.11455295E+00 0.23397723E+00 0.17631646E+00 0.13678022E+00 0.25804106E+00
0.22129169E+00 0.18455559E+00 0.28120774E+00 0.21924657E+00 0.16227306E+00
0.25928318E+00 0.20734612E+00 0.16135006E+00 0.28112478E+00 0.22776459E+00
0.17965306E+00 0.34894250E+00 0.31151508E+00 0.27210254E+00 0.52388833E+00
0.51288198E+00 0.49923155E+00 0.83070315E+00 0.73297612E+00 0.59423139E+00
0.87234279E+00 0.50747161E+00 -0.14604471E+00 -0.33191865E+00 -0.13329382E+01
-0.11299590E+01 0.22767431E+00 0.17050805E+00 0.37421760E-01 0.78336560E+00
0.44194968E+00 0.11169273E+00 0.54377672E+00 0.22530420E+00 0.77873530E-02
0.39477667E+00 0.17280500E+00 0.22924321E-01 0.35562686E+00 0.19335925E+00
0.87385282E-01 0.39786991E+00 0.26338528E+00 0.16022420E+00 0.43265308E+00
0.26945146E+00 0.13770195E+00 0.41177479E+00 0.24950169E+00 0.11512690E+00
0.42820967E+00 0.24514963E+00 0.84511363E-01 0.48505569E+00 0.29481464E+00
0.11194742E+00 0.65615917E+00 0.48198604E+00 0.32830096E+00 0.10458747E+01
0.73816451E+00 0.37279407E+00 0.10576594E+01 0.33692229E+00 -0.90436810E+00
-0.10349442E+01 -0.16045560E+01 -0.13626545E+01 0.88077831E-01 0.13835171E+00
0.85064358E-01 0.87373828E+00 0.54779451E+00 0.21439759E+00 0.63119862E+00
0.29117055E+00 0.50857283E-01 0.41740541E+00 0.17943202E+00 0.17217535E-01
0.33994946E+00 0.16957140E+00 0.56649490E-01 0.36137030E+00 0.22321808E+00
0.11818859E+00 0.38998490E+00 0.22772392E+00 0.98357705E-01 0.37628988E+00
0.21979685E+00 0.92998562E-01 0.41586959E+00 0.24578169E+00 0.99858842E-01
0.51419472E+00 0.33548823E+00 0.16039376E+00 0.70817784E+00 0.53377404E+00
0.37647533E+00 0.10888654E+01 0.77911494E+00 0.42093934E+00 0.11355631E+01
0.47038625E+00 -0.70590282E+00 -0.78239720E+00 -0.28002204E+01 -0.21321519E+01
0.32407360E+00 0.18267267E+00 -0.82035147E-01 0.12015272E+01 0.55705558E+00
-0.13038872E-01 0.79040285E+00 0.21650394E+00 -0.15120987E+00 0.57696801E+00
0.15326746E+00 -0.11475941E+00 0.50877035E+00 0.17077761E+00 -0.35282925E-01
0.53686197E+00 0.24072413E+00 0.46048804E-01 0.57759959E+00 0.25957719E+00
0.35064264E-01 0.57882409E+00 0.25182789E+00 0.62180977E-02 0.61476812E+00
0.24421503E+00 -0.56030776E-01 0.69018972E+00 0.27607084E+00 -0.95067576E-01
0.85824243E+00 0.43549913E+00 0.87803640E-01 0.13123028E+01 0.63954790E+00
-0.12461751E+00 0.88856776E+00 -0.61736449E+00 -0.27583833E+01 -0.26670553E+01
-0.32591318E+01 -0.25629112E+01 0.22412383E-01 0.50898396E-01 -0.81677269E-01
0.12717057E+01 0.65592564E+00 0.90939923E-01 0.88518944E+00 0.29398486E+00
-0.94972036E-01 0.61130850E+00 0.16876088E+00 -0.11461407E+00 0.49653935E+00
0.14923126E+00 -0.64277034E-01 0.50150793E+00 0.20122906E+00 0.41337012E-02
0.53436194E+00 0.21685588E+00 -0.54722772E-02 0.54194460E+00 0.22133324E+00
-0.14825486E-01 0.60714825E+00 0.25523717E+00 -0.23630494E-01 0.74267663E+00
0.34402141E+00 -0.18513789E-01 0.93622062E+00 0.50973206E+00 0.15361759E+00
0.13686895E+01 0.69149835E+00 -0.59027234E-01 0.10061330E+01 -0.41434052E+00
-0.24567453E+01 -0.22690350E+01 -0.37825428E+01 -0.24048599E+01 0.96847810E+00
0.50257618E+00 -0.61529816E-01 0.16252080E+01 0.67040782E+00 -0.11677912E+00
0.10205499E+01 0.19695655E+00 -0.29551014E+00 0.74895978E+00 0.12663867E+00
-0.23774061E+00 0.65999179E+00 0.14215454E+00 -0.14930416E+00 0.66823041E+00
0.20219842E+00 -0.68988453E-01 0.71416179E+00 0.23745279E+00 -0.61964505E-01
0.74556109E+00 0.24779841E+00 -0.93642946E-01 0.80167076E+00 0.23641915E+00
-0.18880458E+00 0.88709079E+00 0.24173024E+00 -0.30083640E+00 0.10347431E+01
0.35572828E+00 -0.17263502E+00 0.14956528E+01 0.42066187E+00 -0.79443627E+00
0.31740488E+00 -0.20646896E+01 -0.48666632E+01 -0.41145513E+01 -0.42411946E+01
-0.29028467E+01 0.57822012E+00 0.30574724E+00 -0.92124663E-01 0.16842906E+01
0.76773884E+00 -0.63250911E-02 0.11295612E+01 0.29546878E+00 -0.21543871E+00
0.80504172E+00 0.15853975E+00 -0.22720672E+00 0.65331509E+00 0.12374647E+00
-0.17603086E+00 0.63477274E+00 0.16425742E+00 -0.10987836E+00 0.67101551E+00
0.19424784E+00 -0.10343856E+00 0.70734995E+00 0.21641991E+00 -0.11357029E+00
0.79929696E+00 0.25925071E+00 -0.13658098E+00 0.96591385E+00 0.33965037E+00
-0.19405179E+00 0.11394328E+01 0.45117079E+00 -0.92478909E-01 0.15579323E+01
0.46848424E+00 -0.74284135E+00 0.40445087E+00 -0.19232485E+01 -0.46513598E+01
-0.37837080E+01 -0.29146491E+01 -0.10515818E+01 0.24014652E+01 0.12789929E+01
0.23178724E+00 0.19276530E+01 0.75937653E+00 -0.13299342E+00 0.11390629E+01
0.18421948E+00 -0.35129431E+00 0.83174598E+00 0.10742528E+00 -0.28258500E+00
0.74017326E+00 0.12655248E+00 -0.19211630E+00 0.73355404E+00 0.17191975E+00
-0.12111234E+00 0.78222012E+00 0.22141596E+00 -0.94743534E-01 0.84284816E+00
0.25217797E+00 -0.12156790E+00 0.91135033E+00 0.23623968E+00 -0.24008315E+00
0.98928910E+00 0.21178853E+00 -0.40674818E+00 0.11048899E+01 0.28008501E+00
-0.33304828E+00 0.15289472E+01 0.24262778E+00 -0.11972236E+01 -0.89491530E-01
-0.27976772E+01 -0.54586870E+01 -0.37124517E+01 -0.30794971E+01 -0.13745755E+01
0.20859220E+01 0.11059830E+01 0.21011755E+00 0.19927981E+01 0.86339279E+00
-0.11250196E-01 0.12669868E+01 0.30906975E+00 -0.24164436E+00 0.91482164E+00
0.15959934E+00 -0.25962205E+00 0.73974964E+00 0.11139169E+00 -0.21629838E+00
0.70269311E+00 0.13654413E+00 -0.16008586E+00 0.73995186E+00 0.17825078E+00
-0.13698175E+00 0.80306748E+00 0.21917097E+00 -0.14160497E+00 0.91234304E+00
0.26800584E+00 -0.17225076E+00 0.10893655E+01 0.33453178E+00 -0.27475637E+00
0.12321378E+01 0.39273987E+00 -0.24258703E+00 0.15918092E+01 0.27412662E+00
-0.11967774E+01 -0.12467597E+00 -0.28866199E+01 -0.55759330E+01 -0.37434106E+01
-0.22090199E+01 -0.88098205E-01 0.29869542E+01 0.16388918E+01 0.48408342E+00
0.19410249E+01 0.79696373E+00 -0.39688525E-01 0.10924008E+01 0.19049866E+00
-0.28755756E+00 0.78229365E+00 0.10915310E+00 -0.22181342E+00 0.71023158E+00
0.13844136E+00 -0.13619544E+00 0.69914089E+00 0.16917064E+00 -0.79078943E-01
0.74881318E+00 0.22903503E+00 -0.34490036E-01 0.82985228E+00 0.27817529E+00
-0.46564789E-01 0.89937335E+00 0.25836170E+00 -0.17272693E+00 0.94807074E+00
0.20532328E+00 -0.36085014E+00 0.10253153E+01 0.24142341E+00 -0.32028815E+00
0.13724219E+01 0.96614023E-01 -0.14000445E+01 -0.66736325E+00 -0.33593041E+01
-0.55457714E+01 -0.32357614E+01 -0.19458839E+01 -0.84191208E-01 0.28750318E+01
0.15710649E+01 0.50963014E+00 0.20272133E+01 0.91258773E+00 0.92893439E-01
0.12356879E+01 0.33622262E+00 -0.15430321E+00 0.88711387E+00 0.17725223E+00
-0.18946934E+00 0.71443085E+00 0.12591165E+00 -0.15765107E+00 0.67174365E+00
0.13735799E+00 -0.11496124E+00 0.70868817E+00 0.18670785E+00 -0.77331121E-01
0.78829253E+00 0.24262948E+00 -0.69023593E-01 0.89950439E+00 0.29208942E+00
-0.99248558E-01 0.10576304E+01 0.34072231E+00 -0.21427908E+00 0.11673537E+01
0.36722928E+00 -0.22029517E+00 0.14379148E+01 0.11504607E+00 -0.14535376E+01
-0.84159295E+00 -0.37120039E+01 -0.60509128E+01 -0.37206881E+01 -0.11523605E+01
0.63799469E+00 0.28453546E+01 0.16510332E+01 0.70157337E+00 0.17106097E+01
0.77741680E+00 0.11805373E+00 0.90472873E+00 0.21166858E+00 -0.13894213E+00
0.62903906E+00 0.13362091E+00 -0.83848776E-01 0.59279063E+00 0.17701346E+00
-0.86265653E-02 0.58626004E+00 0.19471973E+00 0.33412387E-01 0.63542569E+00
0.26219726E+00 0.94827655E-01 0.72748110E+00 0.32604196E+00 0.10529853E+00
0.78812212E+00 0.30410543E+00 -0.13468373E-01 0.79165741E+00 0.22496070E+00
-0.19488483E+00 0.82458422E+00 0.23982685E+00 -0.16406341E+00 0.10946480E+01
0.10343997E+00 -0.10929968E+01 -0.66318433E+00 -0.27432415E+01 -0.41905943E+01
-0.20190203E+01 -0.63938912E+00 0.88372852E+00 0.29200837E+01 0.16962207E+01
0.78115489E+00 0.18189541E+01 0.90108368E+00 0.25316903E+00 0.10502618E+01
0.36129231E+00 -0.27360146E-04 0.73954239E+00 0.20585610E+00 -0.49470064E-01
0.59788438E+00 0.16568099E+00 -0.27391164E-01 0.56328314E+00 0.16788754E+00
0.18639096E-02 0.59869307E+00 0.22157588E+00 0.52109552E-01 0.68476354E+00
0.28831647E+00 0.79798963E-01 0.78450871E+00 0.33309068E+00 0.54771916E-01
0.89751727E+00 0.35965454E+00 -0.45089437E-01 0.97438751E+00 0.37712609E+00
-0.50571761E-01 0.11737031E+01 0.13152793E+00 -0.11527865E+01 -0.87946685E+00
-0.31895297E+01 -0.48489454E+01 -0.27159584E+01 0.36299576E-01 0.11034792E+01
0.23141250E+01 0.14997024E+01 0.87440675E+00 0.13600496E+01 0.71026350E+00
0.26256488E+00 0.66323488E+00 0.23228071E+00 0.23689758E-01 0.44795114E+00
0.16806259E+00 0.66303510E-01 0.45094836E+00 0.22321661E+00 0.12958170E+00
0.45458759E+00 0.23439900E+00 0.16071491E+00 0.50324948E+00 0.30657479E+00
0.23672763E+00 0.60031634E+00 0.38184060E+00 0.27065479E+00 0.64772165E+00
0.35937424E+00 0.16740267E+00 0.60343822E+00 0.25759010E+00 0.43117124E-02
0.58687430E+00 0.25145709E+00 0.34031644E-01 0.79676198E+00 0.23012371E+00
-0.43575865E+00 -0.97233379E-01 -0.12365927E+01 -0.19507569E+01 -0.45512152E+00
0.49266145E+00 0.13779020E+01 0.24574922E+01 0.16031599E+01 0.98372278E+00
0.14770719E+01 0.83021577E+00 0.38628334E+00 0.79305600E+00 0.36469193E+00
0.14637884E+00 0.54528108E+00 0.23076778E+00 0.94580730E-01 0.45366072E+00
0.21271705E+00 0.11420498E+00 0.43684493E+00 0.21343706E+00 0.13461780E+00
0.47112670E+00 0.26921723E+00 0.19602766E+00 0.55934918E+00 0.34577758E+00
0.24595552E+00 0.64248833E+00 0.38298056E+00 0.22632113E+00 0.69861072E+00
0.38390494E+00 0.15157036E+00 0.74203693E+00 0.40230609E+00 0.16836923E+00
0.90352754E+00 0.29446750E+00 -0.44363044E+00 -0.23210155E+00 -0.15582847E+01
-0.24529849E+01 -0.10171304E+01 0.13331839E+00 0.72016380E+00 0.13976475E+01
0.11317824E+01 0.85504766E+00 0.99105213E+00 0.61398100E+00 0.34204575E+00
0.45782687E+00 0.23997243E+00 0.14145995E+00 0.30825624E+00 0.19678296E+00
0.17441297E+00 0.34236050E+00 0.25749368E+00 0.22826906E+00 0.35646637E+00
0.27021038E+00 0.25660460E+00 0.40907342E+00 0.34726597E+00 0.34456539E+00
0.50700622E+00 0.42886302E+00 0.39401705E+00 0.54236045E+00 0.40708519E+00
0.30808969E+00 0.46146264E+00 0.28910968E+00 0.16094709E+00 0.39878864E+00
0.25903719E+00 0.18602458E+00 0.54776510E+00 0.29266724E+00 -0.28612044E-01
0.10516115E+00 -0.45436916E+00 -0.82220970E+00 -0.12488644E+00 0.37343821E+00
0.88852343E+00 0.15149401E+01 0.12363436E+01 0.96207067E+00 0.10973978E+01
0.71615134E+00 0.44154036E+00 0.55787985E+00 0.33948121E+00 0.23236900E+00
0.37925085E+00 0.24106572E+00 0.19259960E+00 0.34224560E+00 0.24898528E+00
0.21765608E+00 0.34500860E+00 0.25605954E+00 0.23710988E+00 0.38310788E+00
0.31539898E+00 0.30952710E+00 0.47323795E+00 0.40175639E+00 0.37892143E+00
0.54439905E+00 0.43244416E+00 0.36296787E+00 0.54934276E+00 0.40910493E+00
0.30736777E+00 0.56217263E+00 0.42784716E+00 0.34845836E+00 0.69249916E+00
0.40777734E+00 0.39327285E-01 0.98735687E-01 -0.56629999E+00 -0.10415064E+01
-0.39570045E+00 0.67237366E+00 0.88374090E+00 0.11059523E+01 0.97031722E+00
0.78540578E+00 0.72315228E+00 0.51070975E+00 0.35308348E+00 0.32971878E+00
0.23713039E+00 0.19923861E+00 0.23783512E+00 0.21497555E+00 0.22919963E+00
0.28750955E+00 0.27633272E+00 0.27794271E+00 0.31263898E+00 0.29689347E+00
0.31181782E+00 0.37140552E+00 0.37909948E+00 0.40660965E+00 0.46832387E+00
0.46060011E+00 0.46085468E+00 0.49437307E+00 0.44073965E+00 0.39002182E+00
0.39674635E+00 0.31521154E+00 0.25154494E+00 0.30055094E+00 0.26284083E+00
0.26596762E+00 0.40601843E+00 0.34976852E+00 0.27622047E+00 0.37508608E+00
0.27134190E+00 0.22751811E+00 0.51910491E+00 0.73256059E+00 0.94460439E+00
0.11714887E+01 0.10455342E+01 0.86713514E+00 0.80393750E+00 0.58542670E+00
0.42180521E+00 0.39509453E+00 0.29963164E+00 0.25473281E+00 0.27982059E+00
0.23962045E+00 0.23786469E+00 0.28602007E+00 0.27134782E+00 0.27313916E+00
0.30807147E+00 0.29000652E+00 0.29987500E+00 0.35318139E+00 0.35546129E+00
0.38148078E+00 0.44770064E+00 0.45077462E+00 0.46569690E+00 0.51540993E+00
0.48014499E+00 0.45246540E+00 0.48815640E+00 0.43866566E+00 0.40509955E+00
0.47761912E+00 0.45357173E+00 0.45874623E+00 0.58953660E+00 0.51434912E+00
0.41177425E+00 0.47008133E+00 0.31526632E+00 0.21822570E+00 0.47206009E+00
0.96854275E+00 0.97024914E+00 0.92750639E+00 0.79225214E+00 0.65404440E+00
0.54210936E+00 0.41740815E+00 0.32392607E+00 0.27108994E+00 0.23315958E+00
0.22027276E+00 0.22219098E+00 0.22869879E+00 0.25052138E+00 0.27507386E+00
0.28780092E+00 0.29975060E+00 0.31168679E+00 0.32147736E+00 0.34461643E+00
0.37709840E+00 0.40642329E+00 0.44061766E+00 0.47169623E+00 0.48565649E+00
0.49510304E+00 0.49513909E+00 0.47028192E+00 0.43553216E+00 0.39613308E+00
0.34293757E+00 0.29810051E+00 0.27812792E+00 0.27067759E+00 0.29488180E+00
0.35056959E+00 0.37797282E+00 0.42008095E+00 0.52657266E+00 0.62250461E+00
0.72904987E+00 0.86667134E+00 0.94061339E+00 0.96705659E+00 0.94699454E+00
0.82994010E+00 0.70205029E+00 0.59159846E+00 0.46239525E+00 0.36298900E+00
0.30557423E+00 0.26392795E+00 0.24601384E+00 0.24018469E+00 0.23765843E+00
0.25236085E+00 0.27344893E+00 0.28647506E+00 0.30043181E+00 0.31350080E+00
0.32176921E+00 0.34103743E+00 0.36827447E+00 0.39355415E+00 0.42854372E+00
0.46794174E+00 0.49723735E+00 0.52465937E+00 0.54123674E+00 0.53162941E+00
0.51519561E+00 0.50117099E+00 0.47969302E+00 0.46684494E+00 0.47321759E+00
0.48264688E+00 0.51286911E+00 0.56412357E+00 0.57857543E+00 0.60075726E+00
0.68080691E+00 0.74477883E+00 0.81710748E+00 0.92249067E+00 0.52736390E+00
0.54455928E+00 0.54821957E+00 0.52798237E+00 0.48397656E+00 0.41817343E+00
0.34662337E+00 0.28962799E+00 0.25246852E+00 0.23620123E+00 0.23362724E+00
0.23726188E+00 0.24980782E+00 0.27042759E+00 0.29117900E+00 0.30779957E+00
0.32233235E+00 0.33578902E+00 0.35136286E+00 0.37498730E+00 0.40472723E+00
0.43714737E+00 0.47096859E+00 0.49967096E+00 0.51941220E+00 0.53163456E+00
0.53108569E+00 0.51260550E+00 0.47926654E+00 0.43301803E+00 0.38077934E+00
0.33290310E+00 0.29596510E+00 0.28439745E+00 0.30224514E+00 0.33128279E+00
0.35357453E+00 0.36346279E+00 0.36727842E+00 0.37321313E+00 0.38948552E+00
0.42013984E+00 0.46194432E+00 0.50650474E+00 0.53462462E+00 0.53359913E+00
0.50097976E+00 0.43873258E+00 0.36527958E+00 0.30427112E+00 0.26333797E+00
0.24396899E+00 0.23821692E+00 0.23833370E+00 0.24765813E+00 0.26677937E+00
0.28863305E+00 0.30831961E+00 0.32646057E+00 0.34242383E+00 0.35858324E+00
0.38043338E+00 0.40661025E+00 0.43646200E+00 0.47265427E+00 0.51175022E+00
0.54910406E+00 0.58120375E+00 0.59780847E+00 0.59359586E+00 0.57695277E+00
0.55482622E+00 0.53389854E+00 0.51799115E+00 0.50646397E+00 0.51013376E+00
0.53308523E+00 0.55854368E+00 0.56997752E+00 0.56328598E+00 0.54564644E+00
0.52601862E+00 0.51368223E+00 0.51464405E+00 0.73847075E+00 0.67080666E+00
0.57960713E+00 0.48794658E+00 0.41072721E+00 0.34778329E+00 0.29953927E+00
0.26862784E+00 0.25424371E+00 0.25192651E+00 0.25833829E+00 0.27114387E+00
0.28785749E+00 0.30874921E+00 0.33048527E+00 0.34799082E+00 0.36306364E+00
0.37749197E+00 0.39267553E+00 0.41414983E+00 0.44266362E+00 0.47532341E+00
0.51029245E+00 0.54387471E+00 0.57115149E+00 0.59012329E+00 0.59546611E+00
0.57917610E+00 0.54275725E+00 0.49173499E+00 0.43108750E+00 0.37268358E+00
0.32611150E+00 0.30005081E+00 0.30028042E+00 0.31956409E+00 0.34939408E+00
0.39293163E+00 0.45621878E+00 0.53629867E+00 0.61433521E+00 0.66132409E+00
0.66071227E+00 0.61699436E+00 0.54673685E+00 0.47124131E+00 0.40418228E+00
0.34541717E+00 0.29710838E+00 0.26412363E+00 0.24727072E+00 0.24277061E+00
0.24751127E+00 0.25928686E+00 0.27627115E+00 0.29917619E+00 0.32470924E+00
0.34740764E+00 0.36813507E+00 0.38767607E+00 0.40634244E+00 0.42870891E+00
0.45585051E+00 0.48703217E+00 0.52434518E+00 0.56732227E+00 0.61092708E+00
0.64892537E+00 0.67127885E+00 0.66988884E+00 0.65105088E+00 0.62458810E+00
0.59437377E+00 0.56527877E+00 0.53986033E+00 0.52376210E+00 0.52482247E+00
0.53855038E+00 0.55777096E+00 0.58658535E+00 0.63123304E+00 0.68928366E+00
0.74293508E+00 0.76443678E+00 0.51801105E+00 0.46573721E+00 0.40911704E+00
0.35904708E+00 0.31985192E+00 0.29227205E+00 0.27421080E+00 0.26726886E+00
0.27137227E+00 0.28308011E+00 0.30070056E+00 0.32267753E+00 0.34689471E+00
0.37198830E+00 0.39494843E+00 0.41298021E+00 0.42641659E+00 0.43705969E+00
0.44827071E+00 0.46481016E+00 0.48916038E+00 0.52097434E+00 0.55855226E+00
0.59874784E+00 0.63712401E+00 0.66698053E+00 0.67911601E+00 0.66457297E+00
0.62250150E+00 0.55994043E+00 0.48620329E+00 0.41349290E+00 0.35291118E+00
0.31086152E+00 0.29215048E+00 0.29333971E+00 0.30610102E+00 0.32980282E+00
0.36571345E+00 0.40769371E+00 0.44334661E+00 0.45799496E+00 0.44435792E+00
0.40976938E+00 0.36826171E+00 0.32959868E+00 0.29729644E+00 0.27264843E+00
0.25465634E+00 0.24634011E+00 0.24873995E+00 0.25902676E+00 0.27591310E+00
0.29841062E+00 0.32480175E+00 0.35399936E+00 0.38296698E+00 0.40850727E+00
0.43029099E+00 0.44921981E+00 0.46740347E+00 0.48828678E+00 0.51381309E+00
0.54509610E+00 0.58375529E+00 0.62999464E+00 0.68015089E+00 0.72507066E+00
0.75250226E+00 0.75359656E+00 0.73046824E+00 0.69193935E+00 0.64480539E+00
0.59512738E+00 0.54829796E+00 0.50953313E+00 0.48665670E+00 0.47961540E+00
0.48176479E+00 0.49291536E+00 0.51404790E+00 0.53897772E+00 0.55579443E+00
0.55084933E+00 0.14711838E+00 0.17375550E+00 0.21168332E+00 0.24359892E+00
0.26187257E+00 0.26883100E+00 0.27384288E+00 0.28476297E+00 0.30431479E+00
0.33085210E+00 0.36177235E+00 0.39530978E+00 0.42984103E+00 0.46200218E+00
0.48782678E+00 0.50477127E+00 0.51267311E+00 0.51524752E+00 0.51791567E+00
0.52609990E+00 0.54370404E+00 0.57151915E+00 0.60907705E+00 0.65399282E+00
0.70060669E+00 0.73930294E+00 0.75702674E+00 0.74263325E+00 0.69320459E+00
0.61684419E+00 0.52763288E+00 0.43976478E+00 0.36449371E+00 0.30911044E+00
0.27656554E+00 0.26231558E+00 0.25273415E+00 0.23338276E+00 0.19661206E+00
0.14671975E+00 0.10084493E+00 0.78028458E-01 0.87723589E-01 0.12425295E+00
0.17003624E+00 0.20723685E+00 0.22794203E+00 0.23508995E+00 0.23883741E+00
0.24789326E+00 0.26558466E+00 0.29082183E+00 0.32157613E+00 0.35654729E+00
0.39460552E+00 0.43254152E+00 0.46634164E+00 0.49331153E+00 0.51278161E+00
0.52748272E+00 0.54125549E+00 0.55774296E+00 0.57977574E+00 0.60870446E+00
0.64633249E+00 0.69346636E+00 0.74623671E+00 0.79428474E+00 0.82338268E+00
0.82258697E+00 0.78974822E+00 0.73216652E+00 0.66075045E+00 0.58521478E+00
0.51419373E+00 0.45558227E+00 0.41560290E+00 0.39252405E+00 0.37407853E+00
0.34599869E+00 0.30001378E+00 0.23993007E+00 0.18296103E+00 0.14859068E+00
0.43499469E+00 0.39459908E+00 0.34312833E+00 0.29992278E+00 0.27615217E+00
0.27479392E+00 0.29080804E+00 0.31862503E+00 0.35496970E+00 0.39700192E+00
0.44246984E+00 0.48922921E+00 0.53409521E+00 0.57298498E+00 0.60147444E+00
0.61564923E+00 0.61605910E+00 0.60858859E+00 0.60009755E+00 0.59707586E+00
0.60407040E+00 0.62221523E+00 0.65295921E+00 0.69523490E+00 0.74173996E+00
0.78085440E+00 0.79785164E+00 0.77978021E+00 0.72288263E+00 0.63552903E+00
0.53407573E+00 0.43518961E+00 0.35134555E+00 0.28831578E+00 0.24696338E+00
0.22615343E+00 0.22518875E+00 0.24461763E+00 0.28374935E+00 0.33459922E+00
0.38063679E+00 0.40382159E+00 0.39392075E+00 0.35471707E+00 0.30339986E+00
0.25907893E+00 0.23265012E+00 0.22794143E+00 0.24030166E+00 0.26470545E+00
0.29837084E+00 0.33889876E+00 0.38447071E+00 0.43342228E+00 0.48280806E+00
0.52878070E+00 0.56715098E+00 0.59398053E+00 0.60941659E+00 0.61828463E+00
0.62561091E+00 0.63576092E+00 0.65153383E+00 0.67384493E+00 0.70540250E+00
0.74740764E+00 0.79495633E+00 0.83699670E+00 0.85868502E+00 0.84718754E+00
0.79804737E+00 0.71755810E+00 0.61941207E+00 0.51880268E+00 0.42880537E+00
0.35748159E+00 0.30803361E+00 0.28081292E+00 0.27566856E+00 0.29278526E+00
0.33071822E+00 0.38063234E+00 0.42535290E+00 0.44673406E+00 0.12615459E+00
0.14593238E+00 0.17525077E+00 0.20913030E+00 0.24496278E+00 0.28194767E+00
0.32156403E+00 0.36750147E+00 0.42164041E+00 0.48101263E+00 0.54180487E+00
0.60024640E+00 0.65215479E+00 0.69434081E+00 0.72269594E+00 0.73296581E+00
0.72622619E+00 0.70923713E+00 0.68955579E+00 0.67385526E+00 0.66605711E+00
0.66818257E+00 0.68361206E+00 0.71277457E+00 0.74777082E+00 0.77590110E+00
0.78268338E+00 0.75604376E+00 0.69283001E+00 0.60080622E+00 0.49570902E+00
0.39465763E+00 0.30973014E+00 0.24623097E+00 0.20313228E+00 0.17662355E+00
0.16093177E+00 0.15001501E+00 0.13941994E+00 0.12667911E+00 0.11400579E+00
0.10615653E+00 0.10697678E+00 0.11861220E+00 0.13964114E+00 0.16507166E+00
0.19250376E+00 0.22185405E+00 0.25473137E+00 0.29517777E+00 0.34535920E+00
0.40274456E+00 0.46391760E+00 0.52520718E+00 0.58253740E+00 0.63286313E+00
0.67248912E+00 0.69766042E+00 0.70940428E+00 0.71337942E+00 0.71493957E+00
0.71812097E+00 0.72467204E+00 0.73550973E+00 0.75443583E+00 0.78308333E+00
0.81529068E+00 0.83956126E+00 0.84158038E+00 0.80919167E+00 0.73837092E+00
0.63543176E+00 0.51555115E+00 0.39755935E+00 0.29677850E+00 0.22121140E+00
0.17120946E+00 0.14305849E+00 0.13016590E+00 0.12542631E+00 0.12320014E+00
0.11978163E+00 0.11636063E+00 0.11716188E+00 0.91360917E-02 0.67129931E-01
0.13576638E+00 0.20145358E+00 0.25877389E+00 0.31124428E+00 0.36531792E+00
0.42802128E+00 0.50058803E+00 0.57776830E+00 0.65228567E+00 0.71714778E+00
0.76850522E+00 0.80568213E+00 0.82873890E+00 0.83639997E+00 0.82821044E+00
0.80697933E+00 0.77851781E+00 0.74937680E+00 0.72412597E+00 0.70561490E+00
0.69900071E+00 0.70614325E+00 0.71969210E+00 0.72742767E+00 0.71667234E+00
0.67749392E+00 0.60941957E+00 0.51933629E+00 0.41986732E+00 0.32577032E+00
0.24725622E+00 0.18824533E+00 0.14895784E+00 0.12562516E+00 0.11025770E+00
0.92640644E-01 0.66123754E-01 0.32333818E-01 0.36638490E-02 -0.48372812E-02
0.12906518E-01 0.53237373E-01 0.10501434E+00 0.15480115E+00 0.19771329E+00
0.23787756E+00 0.28163401E+00 0.33630511E+00 0.40350376E+00 0.47841342E+00
0.55376923E+00 0.62232976E+00 0.67974741E+00 0.72550807E+00 0.76057284E+00
0.78481756E+00 0.79827879E+00 0.80277600E+00 0.80157133E+00 0.79793761E+00
0.79340958E+00 0.78899829E+00 0.78944661E+00 0.79702427E+00 0.80497956E+00
0.80175745E+00 0.77488710E+00 0.71447115E+00 0.61999083E+00 0.49898898E+00
0.36643973E+00 0.24140743E+00 0.13848437E+00 0.64423137E-01 0.19860203E-01
-0.19226900E-04 -0.51235419E-02 -0.74671905E-02 -0.15451968E-01 -0.29151441E-01
-0.37728912E-01 -0.26947397E-01 0.28240778E+00 0.28161904E+00 0.27142558E+00
0.27278044E+00 0.29812441E+00 0.34706035E+00 0.41498061E+00 0.49652115E+00
0.58625646E+00 0.67740627E+00 0.75832225E+00 0.81792034E+00 0.85371027E+00
0.87203604E+00 0.88416059E+00 0.89553270E+00 0.89915757E+00 0.88658256E+00
0.85731037E+00 0.81717830E+00 0.77370127E+00 0.73265780E+00 0.70072414E+00
0.68162730E+00 0.66884435E+00 0.65194389E+00 0.62113788E+00 0.56910460E+00
0.49793125E+00 0.41411230E+00 0.32550685E+00 0.24339760E+00 0.17585668E+00
0.12543509E+00 0.91425353E-01 0.73242266E-01 0.72933426E-01 0.95556995E-01
0.14361591E+00 0.20784068E+00 0.26964655E+00 0.30763315E+00 0.30902294E+00
0.28142804E+00 0.24598361E+00 0.22413997E+00 0.22928529E+00 0.26114436E+00
0.31505477E+00 0.38593578E+00 0.46886741E+00 0.55757457E+00 0.64016462E+00
0.70445682E+00 0.74691458E+00 0.77368107E+00 0.79751132E+00 0.82628116E+00
0.85438642E+00 0.87244335E+00 0.87675994E+00 0.86899968E+00 0.85273932E+00
0.83100822E+00 0.80927421E+00 0.79115764E+00 0.76995096E+00 0.73504193E+00
0.67663103E+00 0.58787147E+00 0.47237687E+00 0.33969802E+00 0.20237684E+00
0.77547795E-01 -0.21624220E-01 -0.90047511E-01 -0.12824738E+00 -0.13898121E+00
-0.12277514E+00 -0.76884380E-01 -0.10974200E-02 0.93133188E-01 0.18532101E+00
0.25282752E+00 -0.10303131E+00 -0.17896491E-01 0.82117236E-01 0.18576130E+00
0.28352256E+00 0.37511848E+00 0.46836460E+00 0.56720207E+00 0.66952555E+00
0.76734994E+00 0.84283665E+00 0.88107164E+00 0.88370444E+00 0.86907977E+00
0.86664236E+00 0.89130281E+00 0.92403727E+00 0.93610246E+00 0.91616552E+00
0.86960880E+00 0.80970817E+00 0.74802429E+00 0.69203596E+00 0.64705840E+00
0.60857367E+00 0.56767215E+00 0.51831980E+00 0.45607858E+00 0.38384262E+00
0.30758875E+00 0.23103599E+00 0.16142811E+00 0.10525525E+00 0.64227195E-01
0.37567843E-01 0.22164876E-01 0.10904489E-01 -0.42153460E-02 -0.26296278E-01
-0.52826959E-01 -0.73820222E-01 -0.76048652E-01 -0.52113521E-01 -0.28654989E-02
0.63449566E-01 0.13685479E+00 0.20862231E+00 0.27838756E+00 0.35381365E+00
0.43921370E+00 0.53344419E+00 0.62911207E+00 0.70750373E+00 0.75188696E+00
0.76153375E+00 0.75445001E+00 0.76269477E+00 0.80495301E+00 0.86459425E+00
0.91197683E+00 0.93179994E+00 0.92410113E+00 0.89712710E+00 0.85880512E+00
0.81487510E+00 0.77011893E+00 0.71978890E+00 0.65420233E+00 0.56720488E+00
0.45561949E+00 0.32529261E+00 0.18679243E+00 0.50015183E-01 -0.71182332E-01
-0.16494832E+00 -0.22685848E+00 -0.25814089E+00 -0.26413441E+00 -0.25488377E+00
-0.24125475E+00 -0.22892832E+00 -0.21790558E+00 -0.20030262E+00 -0.16426204E+00
-0.38558695E-01 0.47588537E-01 0.13750224E+00 0.22958114E+00 0.32208179E+00
0.41709386E+00 0.52150052E+00 0.63269179E+00 0.74240730E+00 0.83806396E+00
0.89698383E+00 0.90329697E+00 0.86276642E+00 0.80894072E+00 0.79319577E+00
0.83839930E+00 0.91007908E+00 0.95503579E+00 0.94956358E+00 0.90052543E+00
0.82820563E+00 0.75033344E+00 0.67479103E+00 0.60757534E+00 0.54757753E+00
0.48716074E+00 0.42318593E+00 0.35432630E+00 0.28319448E+00 0.21418839E+00
0.14796921E+00 0.88463923E-01 0.40790965E-01 0.70437434E-02 -0.12627658E-01
-0.19178332E-01 -0.18094643E-01 -0.16291255E-01 -0.16586723E-01 -0.17313172E-01
-0.12448690E-01 0.46350697E-02 0.35909084E-01 0.78058423E-01 0.12667573E+00
0.18193536E+00 0.24287825E+00 0.31141492E+00 0.39424980E+00 0.48924756E+00
0.58959068E+00 0.68344304E+00 0.74719708E+00 0.76142268E+00 0.72832927E+00
0.68120479E+00 0.67472289E+00 0.73745406E+00 0.83832733E+00 0.92290006E+00
0.96250526E+00 0.95738743E+00 0.92201190E+00 0.86984089E+00 0.80655200E+00
0.73767596E+00 0.66183833E+00 0.57102008E+00 0.46202485E+00 0.33533828E+00
0.19741720E+00 0.58180805E-01 -0.75156056E-01 -0.19189280E+00 -0.28156252E+00
-0.33958144E+00 -0.36586741E+00 -0.36337154E+00 -0.34049333E+00 -0.30714374E+00
-0.26901218E+00 -0.22707604E+00 -0.17746119E+00 -0.11498486E+00 0.14636507E+00
0.18944310E+00 0.22559643E+00 0.27712295E+00 0.35198817E+00 0.44960962E+00
0.56580255E+00 0.68683098E+00 0.79865874E+00 0.88585479E+00 0.92546482E+00
0.90332664E+00 0.82816640E+00 0.74569873E+00 0.72351045E+00 0.78704223E+00
0.88909441E+00 0.95782616E+00 0.96131820E+00 0.90957841E+00 0.82856466E+00
0.73896257E+00 0.64892975E+00 0.56503973E+00 0.48886060E+00 0.41485413E+00
0.34194260E+00 0.27012641E+00 0.20147581E+00 0.13823020E+00 0.78559471E-01
0.24601468E-01 -0.18005698E-01 -0.46728853E-01 -0.60995787E-01 -0.60615018E-01
-0.44840792E-01 -0.11271861E-01 0.43154848E-01 0.11243289E+00 0.17989029E+00
0.22664682E+00 0.24335988E+00 0.23572570E+00 0.22412540E+00 0.23285184E+00
0.27073834E+00 0.33707043E+00 0.42741703E+00 0.52915646E+00 0.63044268E+00
0.71660088E+00 0.76320815E+00 0.75124226E+00 0.68456497E+00 0.60842196E+00
0.59470681E+00 0.67610355E+00 0.80951992E+00 0.92122484E+00 0.97340032E+00
0.96862285E+00 0.92624246E+00 0.86253304E+00 0.78352890E+00 0.69538929E+00
0.59973204E+00 0.49082024E+00 0.36813700E+00 0.23423110E+00 0.95462087E-01
-0.40558857E-01 -0.16973286E+00 -0.28378962E+00 -0.37182735E+00 -0.42823439E+00
-0.45240059E+00 -0.44568078E+00 -0.40966743E+00 -0.34460401E+00 -0.25028604E+00
-0.13542170E+00 -0.19096726E-01 0.78305345E-01 -0.25509982E+00 -0.12276358E+00
0.28490059E-01 0.18288867E+00 0.32813628E+00 0.46307806E+00 0.59515298E+00
0.72096635E+00 0.83075992E+00 0.91019212E+00 0.93857069E+00 0.90570094E+00
0.82252466E+00 0.73699232E+00 0.71802450E+00 0.78803518E+00 0.89467950E+00
0.96253561E+00 0.95991430E+00 0.90036026E+00 0.81189108E+00 0.71394743E+00
0.61424934E+00 0.51976453E+00 0.43306428E+00 0.35081735E+00 0.27367805E+00
0.20175057E+00 0.13593515E+00 0.76520916E-01 0.19782460E-01 -0.32405957E-01
-0.73415934E-01 -0.99337556E-01 -0.10860654E+00 -0.10387115E+00 -0.95991549E-01
-0.98896349E-01 -0.11891675E+00 -0.15077324E+00 -0.17686917E+00 -0.17596351E+00
-0.13533257E+00 -0.58700773E-01 0.39462439E-01 0.14569100E+00 0.24859659E+00
0.34680544E+00 0.44809109E+00 0.55105891E+00 0.64879532E+00 0.72787646E+00
0.76539806E+00 0.74511029E+00 0.67232396E+00 0.59418070E+00 0.58441214E+00
[truncated: 223,900+ more rows]

## Sheet: Figure 5d
	Ru up PDOS		Ru down PDOS		Hf up PDOS		Hf down PDOS		O up PDOS		O down PDOS
-22.4992	0	-22.4992	0	-22.4992	0	-22.4992	0	-22.4992	0	-22.4992	0
-22.4022	0	-22.4022	0	-22.4022	0	-22.4022	0	-22.4022	0	-22.4022	0
-22.3042	0	-22.3042	0	-22.3042	0	-22.3042	0	-22.3042	0	-22.3042	0
-22.2072	0	-22.2072	0	-22.2072	0	-22.2072	0	-22.2072	0	-22.2072	0
-22.1092	0	-22.1092	0	-22.1092	0	-22.1092	0	-22.1092	0	-22.1092	0
-22.0123	0	-22.0123	0	-22.0123	0	-22.0123	0	-22.0123	0	-22.0123	0
-21.9142	0	-21.9142	0	-21.9142	0	-21.9142	0	-21.9142	0	-21.9142	0
-21.8173	0	-21.8173	0	-21.8173	0	-21.8173	0	-21.8173	0	-21.8173	0
-21.7192	0	-21.7192	0	-21.7192	0	-21.7192	0	-21.7192	0	-21.7192	0
-21.6223	0	-21.6223	0	-21.6223	0	-21.6223	0	-21.6223	0	-21.6223	0
-21.5242	0	-21.5242	0	-21.5242	0	-21.5242	0	-21.5242	0	-21.5242	0
-21.4273	0	-21.4273	0	-21.4273	0	-21.4273	0	-21.4273	0	-21.4273	0
-21.3292	0	-21.3292	0	-21.3292	0	-21.3292	0	-21.3292	0	-21.3292	0
-21.2323	0	-21.2323	0	-21.2323	0	-21.2323	0	-21.2323	0	-21.2323	0
-21.1343	0	-21.1343	0	-21.1343	1e-05	-21.1343	-1e-05	-21.1343	2e-05	-21.1343	-3e-05
-21.0373	0	-21.0373	0	-21.0373	0.0001	-21.0373	-0.0001	-21.0373	0.0005	-21.0373	-0.0005
-20.9393	0	-20.9393	0	-20.9393	0.00125	-20.9393	-0.00126	-20.9393	0.00623	-20.9393	-0.00627
-20.8422	0	-20.8422	0	-20.8422	0.00992	-20.8422	-0.00997	-20.8422	0.04931	-20.8422	-0.04955
-20.7452	2e-05	-20.7452	-2e-05	-20.7452	0.04963	-20.7452	-0.04981	-20.7452	0.24664	-20.7452	-0.24756
-20.6472	7e-05	-20.6472	-7e-05	-20.6472	0.15706	-20.6472	-0.15745	-20.6472	0.78068	-20.6472	-0.78261
-20.5502	0.00014	-20.5502	-0.00014	-20.5502	0.31599	-20.5502	-0.31639	-20.5502	1.57148	-20.5502	-1.57354
-20.4522	0.00018	-20.4522	-0.00018	-20.4522	0.41347	-20.4522	-0.41369	-20.4522	2.06389	-20.4522	-2.06495
-20.3553	0.00018	-20.3553	-0.00019	-20.3553	0.39937	-20.3553	-0.39971	-20.3553	2.0308	-20.3553	-2.0329
-20.2572	0.00023	-20.2572	-0.00024	-20.2572	0.43785	-20.2572	-0.43908	-20.2572	2.33431	-20.2572	-2.34137
-20.1603	0.00042	-20.1603	-0.00043	-20.1603	0.71727	-20.1603	-0.7194	-20.1603	3.9482	-20.1603	-3.95973
-20.0622	0.00069	-20.0622	-0.00071	-20.0622	1.22449	-20.0622	-1.22655	-20.0622	6.79013	-20.0622	-6.80146
-19.9653	0.00093	-19.9653	-0.00096	-19.9653	1.82751	-19.9653	-1.82914	-19.9653	10.1519	-19.9653	-10.1608
-19.8672	0.00116	-19.8672	-0.00121	-19.8672	2.35571	-19.8672	-2.35685	-19.8672	13.0893	-19.8672	-13.0942
-19.7703	0.00159	-19.7703	-0.0017	-19.7703	2.58843	-19.7703	-2.58945	-19.7703	14.3789	-19.7703	-14.3839
-19.6722	0.00255	-19.6722	-0.00278	-19.6722	2.54006	-19.6722	-2.54179	-19.6722	14.17	-19.6722	-14.1801
-19.5753	0.00419	-19.5753	-0.00459	-19.5753	2.58547	-19.5753	-2.58806	-19.5753	14.629	-19.5753	-14.645
-19.4773	0.00598	-19.4773	-0.00656	-19.4773	2.99716	-19.4773	-2.99903	-19.4773	17.2361	-19.4773	-17.2495
-19.3803	0.00701	-19.3803	-0.00772	-19.3803	3.65185	-19.3803	-3.65231	-19.3803	21.2214	-19.3803	-21.226
-19.2823	0.00755	-19.2823	-0.00852	-19.2823	4.20245	-19.2823	-4.20264	-19.2823	24.5722	-19.2823	-24.575
-19.1852	0.00937	-19.1852	-0.01111	-19.1852	4.42051	-19.1852	-4.42159	-19.1852	25.8747	-19.1852	-25.8869
-19.0873	0.01412	-19.0873	-0.01773	-19.0873	4.57609	-19.0873	-4.57941	-19.0873	26.6171	-19.0873	-26.6528
-18.9902	0.02384	-18.9902	-0.03132	-18.9902	5.25141	-18.9902	-5.26145	-18.9902	30.3164	-18.9902	-30.4078
-18.8923	0.04316	-18.8923	-0.05601	-18.8923	6.48661	-18.8923	-6.50805	-18.8923	37.4581	-18.8923	-37.6407
-18.7952	0.07501	-18.7952	-0.08904	-18.7952	7.28399	-18.7952	-7.30889	-18.7952	42.3379	-18.7952	-42.5432
-18.6973	0.11123	-18.6973	-0.11408	-18.6973	6.48063	-18.6973	-6.48315	-18.6973	38.0594	-18.6973	-38.0832
-18.6002	0.13407	-18.6002	-0.11584	-18.6002	4.30657	-18.6002	-4.26169	-18.6002	25.7334	-18.6002	-25.3746
-18.5023	0.13299	-18.5023	-0.10139	-18.5023	2.20556	-18.5023	-2.12569	-18.5023	13.6046	-18.5023	-12.9589
-18.4052	0.11181	-18.4052	-0.08824	-18.4052	1.11208	-18.4052	-1.05762	-18.4052	7.05048	-18.4052	-6.58927
-18.3072	0.07841	-18.3072	-0.07473	-18.3072	0.90289	-18.3072	-0.91322	-18.3072	5.32393	-18.3072	-5.36735
-18.2102	0.04427	-18.2102	-0.05251	-18.2102	1.10794	-18.2102	-1.15134	-18.2102	5.84231	-18.2102	-6.16138
-18.1122	0.02276	-18.1122	-0.03074	-18.1122	1.36763	-18.1122	-1.39809	-18.1122	6.83549	-18.1122	-7.08215
-18.0153	0.01502	-18.0153	-0.01946	-18.0153	1.52413	-18.0153	-1.5343	-18.0153	7.57001	-18.0153	-7.67878
-17.9172	0.01204	-17.9172	-0.01454	-17.9172	1.62923	-17.9172	-1.63213	-17.9172	8.34169	-17.9172	-8.39382
-17.8203	0.00811	-17.8203	-0.00959	-17.8203	1.8296	-17.8203	-1.83236	-17.8203	9.89067	-17.8203	-9.92973
-17.7233	0.00409	-17.7233	-0.00475	-17.7233	2.03683	-17.7233	-2.03853	-17.7233	11.4954	-17.7233	-11.5152
-17.6253	0.00168	-17.6253	-0.00186	-17.6253	1.84234	-17.6253	-1.84153	-17.6253	10.6267	-17.6253	-10.6265
-17.5282	0.00063	-17.5282	-0.00064	-17.5282	1.1733	-17.5282	-1.17141	-17.5282	6.8469	-17.5282	-6.83863
-17.4303	0.0002	-17.4303	-0.00019	-17.4303	0.49927	-17.4303	-0.49801	-17.4303	2.94749	-17.4303	-2.94165
-17.3332	5e-05	-17.3332	-4e-05	-17.3332	0.16144	-17.3332	-0.161	-17.3332	1.03691	-17.3332	-1.03487
-17.2353	1e-05	-17.2353	-1e-05	-17.2353	0.14256	-17.2353	-0.14247	-17.2353	1.22761	-17.2353	-1.2273
-17.1382	0	-17.1382	0	-17.1382	0.36315	-17.1382	-0.36315	-17.1382	3.31913	-17.1382	-3.31908
-17.0403	0	-17.0403	0	-17.0403	0.71109	-17.0403	-0.71109	-17.0403	6.5222	-17.0403	-6.52221
-16.9432	0	-16.9432	0	-16.9432	0.91359	-16.9432	-0.91359	-16.9432	8.38964	-16.9432	-8.38964
-16.8453	0	-16.8453	0	-16.8453	0.76921	-16.8453	-0.76919	-16.8453	7.07032	-16.8453	-7.06931
-16.7482	0	-16.7482	0	-16.7482	0.42632	-16.7482	-0.42631	-16.7482	3.92088	-16.7482	-3.92068
-16.6502	0	-16.6502	0	-16.6502	0.15589	-16.6502	-0.15588	-16.6502	1.43441	-16.6502	-1.43441
-16.5532	0	-16.5532	0	-16.5532	0.03759	-16.5532	-0.03758	-16.5532	0.34597	-16.5532	-0.34594
-16.4552	0	-16.4552	0	-16.4552	0.00595	-16.4552	-0.00595	-16.4552	0.05481	-16.4552	-0.0548
-16.3583	0	-16.3583	0	-16.3583	0.00062	-16.3583	-0.00062	-16.3583	0.00567	-16.3583	-0.00567
-16.2602	0	-16.2602	0	-16.2602	4e-05	-16.2602	-4e-05	-16.2602	0.00038	-16.2602	-0.00038
-16.1633	0	-16.1633	0	-16.1633	0	-16.1633	0	-16.1633	2e-05	-16.1633	-2e-05
-16.0652	0	-16.0652	0	-16.0652	0	-16.0652	0	-16.0652	0	-16.0652	0
-15.9682	0	-15.9682	0	-15.9682	0	-15.9682	0	-15.9682	0	-15.9682	0
-15.8703	0	-15.8703	0	-15.8703	0	-15.8703	0	-15.8703	0	-15.8703	0
-15.7733	0	-15.7733	0	-15.7733	0	-15.7733	0	-15.7733	0	-15.7733	0
-15.6753	0	-15.6753	0	-15.6753	0	-15.6753	0	-15.6753	0	-15.6753	0
-15.5783	0	-15.5783	0	-15.5783	0	-15.5783	0	-15.5783	0	-15.5783	0
-15.4802	0	-15.4802	0	-15.4802	0	-15.4802	0	-15.4802	0	-15.4802	0
-15.3833	0	-15.3833	0	-15.3833	0	-15.3833	0	-15.3833	0	-15.3833	0
-15.2852	0	-15.2852	0	-15.2852	0	-15.2852	0	-15.2852	0	-15.2852	0
-15.1883	0	-15.1883	0	-15.1883	0	-15.1883	0	-15.1883	0	-15.1883	0
-15.0902	0	-15.0902	0	-15.0902	0	-15.0902	0	-15.0902	0	-15.0902	0
-14.9932	0	-14.9932	0	-14.9932	0	-14.9932	0	-14.9932	0	-14.9932	0
-14.8953	0	-14.8953	0	-14.8953	0	-14.8953	0	-14.8953	0	-14.8953	0
-14.7982	0	-14.7982	0	-14.7982	0	-14.7982	0	-14.7982	0	-14.7982	0
-14.7012	0	-14.7012	0	-14.7012	0	-14.7012	0	-14.7012	0	-14.7012	0
-14.6032	0	-14.6032	0	-14.6032	0	-14.6032	0	-14.6032	0	-14.6032	0
-14.5062	0	-14.5062	0	-14.5062	0	-14.5062	0	-14.5062	0	-14.5062	0
-14.4083	0	-14.4083	0	-14.4083	0	-14.4083	0	-14.4083	0	-14.4083	0
-14.3112	0	-14.3112	0	-14.3112	0	-14.3112	0	-14.3112	0	-14.3112	0
-14.2133	0	-14.2133	0	-14.2133	0	-14.2133	0	-14.2133	0	-14.2133	0
-14.1163	0	-14.1163	0	-14.1163	0	-14.1163	0	-14.1163	0	-14.1163	0
-14.0183	0	-14.0183	0	-14.0183	0	-14.0183	0	-14.0183	0	-14.0183	0
-13.9213	0	-13.9213	0	-13.9213	0	-13.9213	0	-13.9213	0	-13.9213	0
-13.8232	0	-13.8232	0	-13.8232	0	-13.8232	0	-13.8232	0	-13.8232	0
-13.7263	0	-13.7263	0	-13.7263	0	-13.7263	0	-13.7263	0	-13.7263	0
-13.6282	0	-13.6282	0	-13.6282	0	-13.6282	0	-13.6282	0	-13.6282	0
-13.5312	0	-13.5312	0	-13.5312	0	-13.5312	0	-13.5312	0	-13.5312	0
-13.4332	0	-13.4332	0	-13.4332	0	-13.4332	0	-13.4332	0	-13.4332	0
-13.3362	0	-13.3362	0	-13.3362	0	-13.3362	0	-13.3362	0	-13.3362	0
-13.2383	0	-13.2383	0	-13.2383	0	-13.2383	0	-13.2383	0	-13.2383	0
-13.1412	0	-13.1412	0	-13.1412	0	-13.1412	0	-13.1412	0	-13.1412	0
-13.0433	0	-13.0433	0	-13.0433	0	-13.0433	0	-13.0433	0	-13.0433	0
-12.9462	0	-12.9462	0	-12.9462	0	-12.9462	0	-12.9462	0	-12.9462	0
-12.8483	0	-12.8483	0	-12.8483	0	-12.8483	0	-12.8483	0	-12.8483	0
-12.7513	0	-12.7513	0	-12.7513	0	-12.7513	0	-12.7513	0	-12.7513	0
-12.6532	0	-12.6532	0	-12.6532	0	-12.6532	0	-12.6532	0	-12.6532	0
-12.5563	0	-12.5563	0	-12.5563	0	-12.5563	0	-12.5563	0	-12.5563	0
-12.4582	0	-12.4582	0	-12.4582	0	-12.4582	0	-12.4582	0	-12.4582	0
-12.3613	0	-12.3613	0	-12.3613	0	-12.3613	0	-12.3613	0	-12.3613	0
-12.2632	0	-12.2632	0	-12.2632	0	-12.2632	0	-12.2632	0	-12.2632	0
-12.1662	0	-12.1662	0	-12.1662	0	-12.1662	0	-12.1662	0	-12.1662	0
-12.0683	0	-12.0683	0	-12.0683	0	-12.0683	0	-12.0683	0	-12.0683	0
-11.9712	0	-11.9712	0	-11.9712	0	-11.9712	0	-11.9712	0	-11.9712	0
-11.8733	0	-11.8733	0	-11.8733	0	-11.8733	0	-11.8733	0	-11.8733	0
-11.7762	0	-11.7762	0	-11.7762	0	-11.7762	0	-11.7762	0	-11.7762	0
-11.6783	0	-11.6783	0	-11.6783	0	-11.6783	0	-11.6783	0	-11.6783	0
-11.5813	0	-11.5813	0	-11.5813	0	-11.5813	0	-11.5813	0	-11.5813	0
-11.4842	0	-11.4842	0	-11.4842	0	-11.4842	0	-11.4842	0	-11.4842	0
-11.3863	0	-11.3863	0	-11.3863	0	-11.3863	0	-11.3863	0	-11.3863	0
-11.2892	0	-11.2892	0	-11.2892	0	-11.2892	0	-11.2892	0	-11.2892	0
-11.1913	0	-11.1913	0	-11.1913	0	-11.1913	0	-11.1913	0	-11.1913	0
-11.0943	0	-11.0943	0	-11.0943	0	-11.0943	0	-11.0943	0	-11.0943	0
-10.9962	0	-10.9962	0	-10.9962	0	-10.9962	0	-10.9962	0	-10.9962	0
-10.8993	0	-10.8993	0	-10.8993	0	-10.8993	0	-10.8993	0	-10.8993	0
-10.8012	0	-10.8012	0	-10.8012	0	-10.8012	0	-10.8012	0	-10.8012	0
-10.7043	0	-10.7043	0	-10.7043	0	-10.7043	0	-10.7043	0	-10.7043	0
-10.6062	0	-10.6062	0	-10.6062	0	-10.6062	0	-10.6062	0	-10.6062	0
-10.5092	0	-10.5092	0	-10.5092	0	-10.5092	0	-10.5092	0	-10.5092	0
-10.4113	0	-10.4113	0	-10.4113	0	-10.4113	0	-10.4113	0	-10.4113	0
-10.3142	0	-10.3142	0	-10.3142	0	-10.3142	0	-10.3142	0	-10.3142	0
-10.2163	0	-10.2163	0	-10.2163	0	-10.2163	0	-10.2163	0	-10.2163	0
-10.1192	0	-10.1192	0	-10.1192	0	-10.1192	0	-10.1192	0	-10.1192	0
-10.0213	0	-10.0213	0	-10.0213	0	-10.0213	0	-10.0213	0	-10.0213	0
-9.92425	0	-9.92425	0	-9.92425	0	-9.92425	0	-9.92425	0	-9.92425	0
-9.82625	0	-9.82625	0	-9.82625	0	-9.82625	0	-9.82625	0	-9.82625	0
-9.72925	0	-9.72925	0	-9.72925	0	-9.72925	0	-9.72925	0	-9.72925	0
-9.63125	0	-9.63125	0	-9.63125	0	-9.63125	0	-9.63125	0	-9.63125	0
-9.53425	0	-9.53425	0	-9.53425	0	-9.53425	0	-9.53425	0	-9.53425	0
-9.43625	0	-9.43625	0	-9.43625	0	-9.43625	0	-9.43625	0	-9.43625	0
-9.33925	0	-9.33925	0	-9.33925	0	-9.33925	0	-9.33925	0	-9.33925	0
-9.24125	0	-9.24125	0	-9.24125	0	-9.24125	0	-9.24125	0	-9.24125	0
-9.14425	0	-9.14425	0	-9.14425	0	-9.14425	0	-9.14425	0	-9.14425	0
-9.04625	0	-9.04625	0	-9.04625	0	-9.04625	0	-9.04625	0	-9.04625	0
-8.94925	0	-8.94925	0	-8.94925	0	-8.94925	0	-8.94925	0	-8.94925	0
-8.85125	0	-8.85125	0	-8.85125	0	-8.85125	0	-8.85125	0	-8.85125	0
-8.75425	0	-8.75425	0	-8.75425	0	-8.75425	0	-8.75425	0	-8.75425	0
-8.65625	0	-8.65625	0	-8.65625	0	-8.65625	0	-8.65625	0	-8.65625	0
-8.55925	0	-8.55925	0	-8.55925	0	-8.55925	0	-8.55925	0	-8.55925	0
-8.46225	0	-8.46225	0	-8.46225	3e-05	-8.46225	-3e-05	-8.46225	4e-05	-8.46225	-4e-05
-8.36425	0	-8.36425	0	-8.36425	0.00059	-8.36425	-0.00059	-8.36425	0.0008	-8.36425	-0.0008
-8.26725	1e-05	-8.26725	-1e-05	-8.26725	0.00703	-8.26725	-0.00706	-8.26725	0.0095	-8.26725	-0.00954
-8.16925	0.00011	-8.16925	-0.0001	-8.16925	0.05374	-8.16925	-0.0539	-8.16925	0.07247	-8.16925	-0.07269
-8.07225	0.00056	-8.07225	-0.00054	-8.07225	0.26395	-8.07225	-0.26456	-8.07225	0.35528	-8.07225	-0.35608
-7.97425	0.00192	-7.97425	-0.00182	-7.97425	0.84211	-7.97425	-0.84343	-7.97425	1.1321	-7.97425	-1.13382
-7.87725	0.00429	-7.87725	-0.00407	-7.87725	1.78263	-7.87725	-1.78415	-7.87725	2.39687	-7.87725	-2.39876
-7.77925	0.00659	-7.77925	-0.00622	-7.77925	2.63169	-7.77925	-2.63251	-7.77925	3.54679	-7.77925	-3.54786
-7.68225	0.0078	-7.68225	-0.00732	-7.68225	3.06234	-7.68225	-3.0633	-7.68225	4.14701	-7.68225	-4.14838
-7.58425	0.00928	-7.58425	-0.00874	-7.58425	3.4688	-7.58425	-3.47155	-7.58425	4.72161	-7.58425	-4.72526
-7.48725	0.01327	-7.48725	-0.01257	-7.48725	4.21007	-7.48725	-4.21363	-7.48725	5.75538	-7.48725	-5.76009
-7.38925	0.01962	-7.38925	-0.01856	-7.38925	4.8713	-7.38925	-4.87277	-7.38925	6.70772	-7.38925	-6.70975
-7.29225	0.02865	-7.29225	-0.0269	-7.29225	5.25558	-7.29225	-5.25478	-7.29225	7.32371	-7.29225	-7.323
-7.19425	0.044	-7.19425	-0.04109	-7.19425	6.24435	-7.19425	-6.24525	-7.19425	8.80471	-7.19425	-8.80624
-7.09725	0.06514	-7.09725	-0.06082	-7.09725	8.57947	-7.09725	-8.58492	-7.09725	12.1849	-7.09725	-12.1921
-6.99925	0.08396	-6.99925	-0.07849	-6.99925	11.5641	-6.99925	-11.5722	-6.99925	16.533	-6.99925	-16.544
-6.90225	0.0947	-6.90225	-0.0885	-6.90225	13.8185	-6.90225	-13.8236	-6.90225	19.9147	-6.90225	-19.9225
-6.80425	0.10099	-6.80425	-0.09382	-6.80425	14.6247	-6.80425	-14.6212	-6.80425	21.2171	-6.80425	-21.2134
-6.70725	0.11662	-6.70725	-0.1075	-6.70725	14.1588	-6.70725	-14.148	-6.70725	20.602	-6.70725	-20.5876
-6.60925	0.15626	-6.60925	-0.14426	-6.60925	13.1738	-6.60925	-13.1641	-6.60925	19.2247	-6.60925	-19.2139
-6.51225	0.20982	-6.51225	-0.1951	-6.51225	12.4551	-6.51225	-12.4526	-6.51225	18.3731	-6.51225	-18.3749
-6.41425	0.24317	-6.41425	-0.22622	-6.41425	12.1982	-6.41425	-12.1953	-6.41425	18.3977	-6.41425	-18.3995
-6.31725	0.24239	-6.31725	-0.2227	-6.31725	12.1478	-6.31725	-12.1437	-6.31725	18.9118	-6.31725	-18.9085
-6.21925	0.23142	-6.21925	-0.20702	-6.21925	12.0054	-6.21925	-12.0038	-6.21925	19.3958	-6.21925	-19.394
-6.12225	0.24773	-6.12225	-0.21284	-6.12225	11.4665	-6.12225	-11.4562	-6.12225	19.2136	-6.12225	-19.1935
-6.02425	0.3215	-6.02425	-0.26527	-6.02425	10.4129	-6.02425	-10.369	-6.02425	18.005	-6.02425	-17.9256
-5.92725	0.45061	-5.92725	-0.36594	-5.92725	9.20819	-5.92725	-9.12475	-5.92725	16.3727	-5.92725	-16.2225
-5.82925	0.57473	-5.82925	-0.47594	-5.82925	8.29903	-5.82925	-8.22716	-5.82925	15.1682	-5.82925	-15.0355
-5.73225	0.62037	-5.73225	-0.5366	-5.73225	7.68121	-5.73225	-7.69182	-5.73225	14.4661	-5.73225	-14.4809
-5.63425	0.5912	-5.63425	-0.53232	-5.63425	7.42579	-5.63425	-7.51157	-5.63425	14.5171	-5.63425	-14.6657
-5.53725	0.55126	-5.53725	-0.50389	-5.53725	7.86947	-5.53725	-7.96401	-5.53725	15.9791	-5.53725	-16.1359
-5.43925	0.5279	-5.43925	-0.48172	-5.43925	8.82724	-5.43925	-8.89462	-5.43925	18.3397	-5.43925	-18.4424
-5.34225	0.49927	-5.34225	-0.45254	-5.34225	9.65692	-5.34225	-9.69483	-5.34225	20.2066	-5.34225	-20.2586
-5.24525	0.45512	-5.24525	-0.40487	-5.24525	10.1251	-5.24525	-10.1353	-5.24525	21.171	-5.24525	-21.1837
-5.14725	0.43441	-5.14725	-0.36999	-5.14725	10.4741	-5.14725	-10.4581	-5.14725	21.8738	-5.14725	-21.846
-5.05025	0.48536	-5.05025	-0.39279	-5.05025	10.7455	-5.05025	-10.7113	-5.05025	22.5688	-5.05025	-22.5104
-4.95225	0.59521	-4.95225	-0.47123	-4.95225	10.6691	-4.95225	-10.6405	-4.95225	22.8772	-4.95225	-22.8339
-4.85525	0.69948	-4.85525	-0.55024	-4.85525	10.2539	-4.85525	-10.2448	-4.85525	22.8369	-4.85525	-22.839
-4.75725	0.76859	-4.75725	-0.59266	-4.75725	9.95433	-4.75725	-9.94629	-4.75725	23.2199	-4.75725	-23.2258
-4.66025	0.82004	-4.66025	-0.61273	-4.66025	10.066	-4.66025	-10.0489	-4.66025	24.4525	-4.66025	-24.4384
-4.56225	0.85285	-4.56225	-0.62209	-4.56225	10.3104	-4.56225	-10.3175	-4.56225	25.8438	-4.56225	-25.8825
-4.46525	0.87331	-4.46525	-0.61945	-4.46525	10.2327	-4.46525	-10.2789	-4.46525	26.4685	-4.46525	-26.5844
-4.36725	0.94384	-4.36725	-0.62962	-4.36725	9.81524	-4.36725	-9.84653	-4.36725	26.4516	-4.36725	-26.5139
-4.27025	1.09262	-4.27025	-0.67722	-4.27025	9.32471	-4.27025	-9.30287	-4.27025	26.401	-4.27025	-26.3497
-4.17225	1.2428	-4.17225	-0.73308	-4.17225	8.82043	-4.17225	-8.78526	-4.17225	26.3161	-4.17225	-26.2897
-4.07525	1.34693	-4.07525	-0.75825	-4.07525	8.38278	-4.07525	-8.36683	-4.07525	26.5208	-4.07525	-26.5767
-3.97725	1.47109	-3.97725	-0.77595	-3.97725	8.23349	-3.97725	-8.21199	-3.97725	27.7827	-3.97725	-27.8032
-3.88025	1.63602	-3.88025	-0.8236	-3.88025	8.23846	-3.88025	-8.20208	-3.88025	29.5398	-3.88025	-29.518
-3.78225	1.72245	-3.78225	-0.88551	-3.78225	8.00957	-3.78225	-7.99849	-3.78225	30.3667	-3.78225	-30.4734
-3.68525	1.63719	-3.68525	-0.9268	-3.68525	7.47347	-3.68525	-7.52174	-3.68525	29.9596	-3.68525	-30.3043
-3.58725	1.5017	-3.58725	-0.92334	-3.58725	6.87453	-3.58725	-6.94494	-3.58725	29.2144	-3.58725	-29.6065
-3.49025	1.52483	-3.49025	-0.87648	-3.49025	6.42248	-3.49025	-6.42647	-3.49025	28.957	-3.49025	-29.0079
-3.39225	1.71302	-3.39225	-0.86762	-3.39225	6.04718	-3.39225	-5.96029	-3.39225	28.7759	-3.39225	-28.4
-3.29525	1.9724	-3.29525	-1.04365	-3.29525	5.53432	-3.29525	-5.42349	-3.29525	27.677	-3.29525	-27.1847
-3.19725	2.40062	-3.19725	-1.48173	-3.19725	4.87459	-3.19725	-4.80136	-3.19725	25.8305	-3.19725	-25.5017
-3.10025	3.04909	-3.10025	-2.01059	-3.10025	4.24417	-3.10025	-4.21763	-3.10025	24.2918	-3.10025	-24.1865
-3.00225	3.49521	-3.00225	-2.29173	-3.00225	3.74647	-3.00225	-3.74534	-3.00225	23.342	-3.00225	-23.3791
-2.90525	3.23607	-2.90525	-2.28942	-2.90525	3.33706	-2.90525	-3.32853	-2.90525	22.1106	-2.90525	-22.0844
-2.80725	2.46489	-2.80725	-2.4157	-2.80725	2.90244	-2.80725	-2.87418	-2.80725	19.5882	-2.80725	-19.3577
-2.71025	1.90614	-2.71025	-2.98407	-2.71025	2.42325	-2.71025	-2.41807	-2.71025	16.0105	-2.71025	-15.7632
-2.61225	1.97771	-2.61225	-3.61941	-2.61225	2.09055	-2.61225	-2.14351	-2.61225	12.975	-2.61225	-12.9827
-2.51525	2.43951	-2.51525	-3.56607	-2.51525	1.98041	-2.51525	-2.03747	-2.51525	11.0662	-2.51525	-11.2295
-2.41725	2.83633	-2.41725	-2.91271	-2.41725	1.81143	-2.41725	-1.81256	-2.41725	9.02405	-2.41725	-9.1134
-2.32025	2.95551	-2.32025	-2.56681	-2.32025	1.43695	-2.32025	-1.42756	-2.32025	6.66237	-2.32025	-6.72293
-2.22325	2.7861	-2.22325	-2.75708	-2.22325	1.15246	-2.22325	-1.21237	-2.22325	5.82599	-2.22325	-5.96616
-2.12525	2.55104	-2.12525	-2.95301	-2.12525	1.19322	-2.12525	-1.31869	-2.12525	7.25192	-2.12525	-7.38775
-2.02825	2.42381	-2.02825	-2.90969	-2.02825	1.3225	-2.02825	-1.45296	-2.02825	8.75798	-2.02825	-8.79051
-1.93025	2.28059	-1.93025	-2.79226	-1.93025	1.19656	-1.93025	-1.28867	-1.93025	7.91995	-1.93025	-7.90156
-1.83325	2.28783	-1.83325	-2.83718	-1.83325	0.87234	-1.83325	-0.90085	-1.83325	5.12357	-1.83325	-5.12226
-1.73525	2.70297	-1.73525	-3.02218	-1.73525	0.62066	-1.73525	-0.58202	-1.73525	2.48421	-1.73525	-2.47657
-1.63825	3.13943	-1.63825	-3.12993	-1.63825	0.49959	-1.63825	-0.45042	-1.63825	1.06974	-1.63825	-1.04086
-1.54025	2.97255	-1.54025	-3.11621	-1.54025	0.39997	-1.54025	-0.42817	-1.54025	0.52464	-1.54025	-0.53737
-1.44325	2.17532	-1.44325	-3.02324	-1.44325	0.28538	-1.44325	-0.41647	-1.44325	0.29065	-1.44325	-0.40251
-1.34525	1.4757	-1.34525	-2.81438	-1.34525	0.24298	-1.34525	-0.38353	-1.34525	0.17545	-1.34525	-0.34758
-1.24825	1.55146	-1.24825	-2.38969	-1.24825	0.34904	-1.24825	-0.34334	-1.24825	0.1722	-1.24825	-0.28768
-1.15025	2.22152	-1.15025	-1.96377	-1.15025	0.52187	-1.15025	-0.35406	-1.15025	0.23494	-1.15025	-0.23544
-1.05325	2.89933	-1.05325	-1.95219	-1.05325	0.60962	-1.05325	-0.45452	-1.05325	0.28432	-1.05325	-0.23319
-0.95525	3.45325	-0.95525	-2.21294	-0.95525	0.60742	-0.95525	-0.54254	-0.95525	0.30062	-0.95525	-0.25208
-0.85825	3.98605	-0.85825	-2.44216	-0.85825	0.60534	-0.85825	-0.52082	-0.85825	0.30141	-0.85825	-0.24274
-0.76025	4.36893	-0.76025	-2.80264	-0.76025	0.60526	-0.76025	-0.47486	-0.76025	0.28374	-0.76025	-0.2307
-0.66325	4.33485	-0.66325	-3.28129	-0.66325	0.54462	-0.66325	-0.50081	-0.66325	0.23923	-0.66325	-0.24743
-0.56525	3.72135	-0.56525	-3.50843	-0.56525	0.41084	-0.56525	-0.55447	-0.56525	0.17876	-0.56525	-0.27084
-0.46825	2.93743	-0.46825	-3.39987	-0.46825	0.2715	-0.46825	-0.55459	-0.46825	0.13693	-0.46825	-0.27406
-0.37025	2.87324	-0.37025	-3.14006	-0.37025	0.21008	-0.37025	-0.4884	-0.37025	0.1514	-0.37025	-0.25636
-0.27325	3.6315	-0.27325	-2.68097	-0.27325	0.22852	-0.27325	-0.38168	-0.27325	0.20944	-0.27325	-0.21652
-0.17525	4.12884	-0.17525	-1.84346	-0.17525	0.24422	-0.17525	-0.24609	-0.17525	0.24403	-0.17525	-0.14719
-0.07825	3.66558	-0.07825	-0.89724	-0.07825	0.2045	-0.07825	-0.11615	-0.07825	0.22085	-0.07825	-0.07121
0.01975	2.91208	0.01975	-0.2934	0.01975	0.14475	0.01975	-0.03721	0.01975	0.18521	0.01975	-0.02308
0.11675	2.60167	0.11675	-0.10528	0.11675	0.11096	0.11675	-0.0106	0.11675	0.17781	0.11675	-0.00695
0.21475	2.32755	0.21475	-0.27326	0.21475	0.09298	0.21475	-0.01955	0.21475	0.16507	0.21475	-0.01361
0.31175	1.61542	0.31175	-0.99883	0.31175	0.07922	0.31175	-0.07812	0.31175	0.11689	0.31175	-0.04941
0.40975	0.95823	0.40975	-2.46286	0.40975	0.13948	0.40975	-0.24023	0.40975	0.07777	0.40975	-0.12713
0.50675	0.97671	0.50675	-4.10117	0.50675	0.43284	0.50675	-0.58749	0.50675	0.11233	0.50675	-0.23771
0.60475	1.49164	0.60475	-4.93751	0.60475	1.05086	0.60475	-1.17423	0.60475	0.22988	0.60475	-0.35611
0.70175	1.73374	0.70175	-4.91472	0.70175	1.6949	0.70175	-1.81613	0.70175	0.34794	0.70175	-0.45184
0.79975	1.34031	0.79975	-4.57065	0.79975	1.7977	0.79975	-2.03026	0.79975	0.35541	0.79975	-0.46561
0.89675	0.82826	0.89675	-3.81032	0.89675	1.33725	0.89675	-1.62143	0.89675	0.2704	0.89675	-0.36962
0.99375	0.79962	0.99375	-2.5208	0.99375	1.02255	0.99375	-1.10683	0.99375	0.24541	0.99375	-0.2584
1.09175	1.15847	1.09175	-1.36454	1.09175	1.41258	1.09175	-1.20056	1.09175	0.37666	1.09175	-0.28187
1.18875	1.30775	1.18875	-1.00462	1.18875	2.34701	1.18875	-2.11214	1.18875	0.59619	1.18875	-0.49416
1.28675	0.97179	1.28675	-1.27178	1.28675	3.26177	1.28675	-3.32042	1.28675	0.76915	1.28675	-0.77614
1.38375	0.51334	1.38375	-1.43087	1.38375	3.91529	1.38375	-4.14868	1.38375	0.86108	1.38375	-0.95217
1.48175	0.33282	1.48175	-1.12083	1.48175	4.8166	1.48175	-4.79193	1.48175	0.97935	1.48175	-1.02532
1.57875	0.4193	1.57875	-0.71608	1.57875	6.62074	1.57875	-6.21408	1.57875	1.22542	1.57875	-1.17216
1.67675	0.52695	1.67675	-0.60387	1.67675	8.93295	1.67675	-8.56144	1.67675	1.52631	1.67675	-1.45506
1.77375	0.54005	1.77375	-0.66411	1.77375	10.5136	1.77375	-10.5163	1.77375	1.71202	1.77375	-1.70266
1.87175	0.59846	1.87175	-0.64891	1.87175	11.1411	1.87175	-11.2351	1.87175	1.77246	1.87175	-1.78264
1.96875	0.8094	1.96875	-0.61526	1.96875	12.0035	1.96875	-11.82	1.96875	1.87372	1.96875	-1.82893
2.06675	1.02704	2.06675	-0.73951	2.06675	13.6695	2.06675	-13.4259	2.06675	2.07489	2.06675	-2.00437
2.16375	1.09892	2.16375	-0.96671	2.16375	15.3613	2.16375	-15.4591	2.16375	2.24582	2.16375	-2.23344
2.26175	1.07291	2.26175	-1.1027	2.26175	16.616	2.26175	-16.9801	2.26175	2.31069	2.26175	-2.36274
2.35875	1.00679	2.35875	-1.09924	2.35875	17.9859	2.35875	-18.2815	2.35875	2.35668	2.35875	-2.40942
2.45675	0.89332	2.45675	-1.03607	2.45675	20.1261	2.45675	-20.1896	2.45675	2.53111	2.45675	-2.54188
2.55375	0.78289	2.55375	-0.96766	2.55375	22.8933	2.55375	-22.7374	2.55375	2.8693	2.55375	-2.8461
2.65175	0.73016	2.65175	-0.91615	2.65175	25.1203	2.65175	-24.8723	2.65175	3.19405	2.65175	-3.1685
2.74875	0.71444	2.74875	-0.88024	2.74875	25.6431	2.74875	-25.4922	2.74875	3.31064	2.74875	-3.30386
2.84675	0.69891	2.84675	-0.83698	2.84675	24.8219	2.84675	-24.8563	2.84675	3.26221	2.84675	-3.27383
2.94375	0.68307	2.94375	-0.78353	2.94375	24.1508	2.94375	-24.2592	2.94375	3.25325	2.94375	-3.26793
3.04175	0.69106	3.04175	-0.75083	3.04175	24.2953	3.04175	-24.2771	3.04175	3.36581	3.04175	-3.36989
3.13875	0.74077	3.13875	-0.77541	3.13875	24.8697	3.13875	-24.6412	3.13875	3.51884	3.13875	-3.51254
3.23675	0.81349	3.23675	-0.85479	3.23675	25.961	3.23675	-25.645	3.23675	3.71483	3.23675	-3.70833
3.33375	0.8613	3.33375	-0.93417	3.33375	27.9343	3.33375	-27.7374	3.33375	4.07635	3.33375	-4.07186
3.43175	0.85342	3.43175	-0.96173	3.43175	29.8553	3.43175	-29.8383	3.43175	4.56973	3.43175	-4.55818
3.52875	0.79648	3.52875	-0.92853	3.52875	30.0226	3.52875	-30.0669	3.52875	4.94155	3.52875	-4.91735
3.62675	0.711	3.62675	-0.84787	3.62675	28.0612	3.62675	-28.0967	3.62675	4.97269	3.62675	-4.95207
3.72375	0.6139	3.72375	-0.73129	3.72375	25.3583	3.72375	-25.4377	3.72375	4.70121	3.72375	-4.70949
3.82175	0.53434	3.82175	-0.60858	3.82175	23.458	3.82175	-23.5871	3.82175	4.38512	3.82175	-4.41546
3.91875	0.51153	3.91875	-0.52821	3.91875	22.844	3.91875	-22.8867	3.91875	4.24879	3.91875	-4.261
4.01575	0.56652	4.01575	-0.51899	4.01575	23.342	4.01575	-23.1277	4.01575	4.33817	4.01575	-4.2966
4.11375	0.66629	4.11375	-0.57366	4.11375	24.2372	4.11375	-23.8322	4.11375	4.53863	4.11375	-4.46008
4.21075	0.72011	4.21075	-0.64648	4.21075	24.2922	4.21075	-24.0393	4.21075	4.68635	4.21075	-4.63478
4.30875	0.67338	4.30875	-0.67744	4.30875	23.1541	4.30875	-23.2385	4.30875	4.71953	4.30875	-4.729
4.40575	0.56691	4.40575	-0.64176	4.40575	21.5401	4.40575	-21.8033	4.40575	4.63078	4.40575	-4.6742
4.50375	0.46473	4.50375	-0.55607	4.50375	19.6673	4.50375	-19.8692	4.50375	4.35399	4.50375	-4.39239
4.60075	0.37861	4.60075	-0.44409	4.60075	16.8541	4.60075	-16.9875	4.60075	3.78261	4.60075	-3.82835
4.69875	0.28084	4.69875	-0.31806	4.69875	12.5182	4.69875	-12.8858	4.69875	2.84244	4.69875	-2.96593
4.79575	0.16712	4.79575	-0.19298	4.79575	7.35991	4.79575	-8.11512	4.79575	1.69109	4.79575	-1.90995
4.89375	0.07256	4.89375	-0.09339	4.89375	3.16729	4.89375	-3.96873	4.89375	0.73508	4.89375	-0.951
4.99075	0.02173	4.99075	-0.03404	4.99075	0.94424	4.99075	-1.42361	4.99075	0.22078	4.99075	-0.34514
5.08875	0.00434	5.08875	-0.00885	5.08875	0.18838	5.08875	-0.35847	5.08875	0.04428	5.08875	-0.08748
5.18575	0.00057	5.18575	-0.00157	5.18575	0.02463	5.18575	-0.06135	5.18575	0.00581	5.18575	-0.01502
5.28375	5e-05	5.28375	-0.00018	5.28375	0.00208	5.28375	-0.00697	5.28375	0.00049	5.28375	-0.00171
5.38075	0	5.38075	-1e-05	5.38075	0.00011	5.38075	-0.00052	5.38075	3e-05	5.38075	-0.00013
5.47875	0	5.47875	0	5.47875	0	5.47875	-2e-05	5.47875	0	5.47875	-1e-05
5.57575	0	5.57575	0	5.57575	0	5.57575	0	5.57575	0	5.57575	0
5.67375	0	5.67375	0	5.67375	0	5.67375	0	5.67375	0	5.67375	0
5.77075	0	5.77075	0	5.77075	0	5.77075	0	5.77075	0	5.77075	0
5.86875	0	5.86875	0	5.86875	0	5.86875	0	5.86875	0	5.86875	0
5.96575	0	5.96575	0	5.96575	0	5.96575	0	5.96575	0	5.96575	0
6.06375	0	6.06375	0	6.06375	0	6.06375	0	6.06375	0	6.06375	0
6.16075	0	6.16075	0	6.16075	0	6.16075	0	6.16075	0	6.16075	0
6.25875	0	6.25875	0	6.25875	0	6.25875	0	6.25875	0	6.25875	0
6.35575	0	6.35575	0	6.35575	0	6.35575	0	6.35575	0	6.35575	0
6.45375	0	6.45375	0	6.45375	0	6.45375	0	6.45375	0	6.45375	0
6.55075	0	6.55075	0	6.55075	0	6.55075	0	6.55075	0	6.55075	0
6.64875	0	6.64875	0	6.64875	0	6.64875	0	6.64875	0	6.64875	0
6.74575	0	6.74575	0	6.74575	0	6.74575	0	6.74575	0	6.74575	0

## Sheet: Figure5e
	Ru(001)		Ru/HfO2-OP		HfO2(001)		VO-Ru/HfO2-OP
1	0	1	0	1	0	1	0
2	0	2	0	2	0	2	0
3	0	3	0	3	0	3	0
4	-0.32	4	-0.37	4	1.12	4	-0.34
5	-0.32	5	-0.37	5	1.12	5	-0.34
6	-0.32	6	-0.37	6	1.12	6	-0.34
7	0	7	0	7	0	7	0
8	0	8	0	8	0	8	0
9	0	9	0	9	0	9	0

## Sheet: Figure 5f
	Adsorption Energy of H2O		Adsorption Energy of H2O		Adsorption Energy of H2O		Adsorption Energy of H2O		Adsorption Energy of H2O
VO-Ru/HfO2-OP	-0.89	Ru/HfO2-OP	-0.78	Ru cluster	-0.59	Ru(001)	-0.48	HfO2	-0.21

## Sheet: Figure 5g
	Ru(001)	Ru/HfO2-OP	VO-Ru/HfO2-OP
IS	0	0	0
IS	0	0	0
IS	0	0	0
TS	0.77	0.65	0.62
TS	0.77	0.65	0.62
TS	0.77	0.65	0.62
FS	-0.49	-0.45	-0.46
FS	-0.49	-0.45	-0.46
FS	-0.49	-0.45	-0.46

## Sheet: Figure 5i
Ru(001)								Ru/HfO2-OP								VO_Ru/HfO2-OP
	H2O_up		H2O_down		Ru_up	Ru_down			H2O_up		H2O_down		Ru_up	Ru_down			H2O_up		H2O_down		Ru_up	Ru_down
-24.6348	0	-24.6348	0	-24.6348	0	0		-23.6285	0	-23.6285	0	-23.6285	0	0		-23.9065	0	-23.9065	0	-23.9065	0	0
-24.5378	0	-24.5378	0	-24.5378	0	0		-23.5255	0	-23.5255	0	-23.5255	0	0		-23.8035	0	-23.8035	0	-23.8035	0	0
-24.4418	0	-24.4418	0	-24.4418	0	0		-23.4235	0	-23.4235	0	-23.4235	0	0		-23.7015	0	-23.7015	0	-23.7015	0	0
-24.3448	0	-24.3448	0	-24.3448	0	0		-23.3205	0	-23.3205	0	-23.3205	0	0		-23.5985	0	-23.5985	0	-23.5985	0	0
-24.2478	0	-24.2478	0	-24.2478	0	0		-23.2185	0	-23.2185	0	-23.2185	0	0		-23.4965	0	-23.4965	0	-23.4965	0	0
-24.1508	0	-24.1508	0	-24.1508	0	0		-23.1165	0	-23.1165	0	-23.1165	0	0		-23.3935	0	-23.3935	0	-23.3935	0	0
-24.0548	0	-24.0548	0	-24.0548	0	0		-23.0135	0	-23.0135	0	-23.0135	0	0		-23.2915	0	-23.2915	0	-23.2915	0	0
-23.9578	0	-23.9578	0	-23.9578	0	0		-22.9115	0	-22.9115	0	-22.9115	0	0		-23.1885	0	-23.1885	0	-23.1885	0	0
-23.8608	0	-23.8608	0	-23.8608	0	0		-22.8085	0	-22.8085	0	-22.8085	0	0		-23.0865	0	-23.0865	0	-23.0865	0	0
-23.7638	0	-23.7638	0	-23.7638	0	0		-22.7065	0	-22.7065	0	-22.7065	0	0		-22.9835	0	-22.9835	0	-22.9835	0	0
-23.6678	0	-23.6678	0	-23.6678	0	0		-22.6045	0	-22.6045	0	-22.6045	0	0		-22.8805	0	-22.8805	0	-22.8805	0	0
-23.5708	0	-23.5708	0	-23.5708	0	0		-22.5015	0	-22.5015	0	-22.5015	0	0		-22.7785	0	-22.7785	0	-22.7785	0	0
-23.4738	0	-23.4738	0	-23.4738	0	0		-22.3995	0	-22.3995	0	-22.3995	0	0		-22.6755	0	-22.6755	0	-22.6755	0	0
-23.3768	0	-23.3768	0	-23.3768	0	0		-22.2965	1e-05	-22.2965	-1e-05	-22.2965	0	0		-22.5735	1e-05	-22.5735	-1e-05	-22.5735	0	0
-23.2808	2e-05	-23.2808	-2e-05	-23.2808	0	0		-22.1945	0.00027	-22.1945	-0.00027	-22.1945	0	0		-22.4705	0.00027	-22.4705	-0.00029	-22.4705	0	0
-23.1838	0.0005	-23.1838	-0.0005	-23.1838	0	0		-22.0925	0.00442	-22.0925	-0.00442	-22.0925	3e-05	-3e-05		-22.3685	0.00447	-22.3685	-0.00471	-22.3685	2e-05	-2e-05
-23.0868	0.00649	-23.0868	-0.00649	-23.0868	2e-05	-2e-05		-21.9895	0.04333	-21.9895	-0.04333	-21.9895	0.00026	-0.00026		-22.2655	0.04388	-22.2655	-0.04576	-22.2655	0.0002	-0.0002
-22.9898	0.05341	-22.9898	-0.05341	-22.9898	0.00017	-0.00017		-21.8875	0.25615	-21.8875	-0.25615	-21.8875	0.00152	-0.00152		-22.1635	0.25946	-22.1635	-0.26775	-22.1635	0.00117	-0.00119
-22.8938	0.27959	-22.8938	-0.27958	-22.8938	0.00089	-0.00089		-21.7855	0.9143	-21.7855	-0.9144	-21.7855	0.00543	-0.00543		-22.0605	0.92483	-22.0605	-0.94455	-22.0605	0.00417	-0.00421
-22.7968	0.93129	-22.7968	-0.93116	-22.7968	0.00297	-0.00297		-21.6825	1.97465	-21.6825	-1.97465	-21.6825	0.01173	-0.01173		-21.9575	1.99156	-21.9575	-2.01211	-21.9575	0.00897	-0.00896
-22.6998	1.97643	-22.6998	-1.97643	-22.6998	0.00631	-0.00631		-21.5805	2.5798	-21.5805	-2.5798	-21.5805	0.01532	-0.01532		-21.8555	2.59068	-21.8555	-2.59151	-21.8555	0.01167	-0.01154
-22.6028	2.67253	-22.6028	-2.67253	-22.6028	0.00853	-0.00853		-21.4775	2.04228	-21.4775	-2.04228	-21.4775	0.01213	-0.01213		-21.7525	2.03721	-21.7525	-2.0173	-21.7525	0.00918	-0.00899
-22.5058	2.30387	-22.5058	-2.30399	-22.5058	0.00736	-0.00736		-21.3755	0.97803	-21.3755	-0.97802	-21.3755	0.00581	-0.00581		-21.6505	0.96861	-21.6505	-0.94913	-21.6505	0.00436	-0.00423
-22.4098	1.26651	-22.4098	-1.26661	-22.4098	0.00404	-0.00404		-21.2735	0.28335	-21.2735	-0.28334	-21.2735	0.00168	-0.00168		-21.5475	0.2781	-21.5475	-0.2697	-21.5475	0.00125	-0.0012
-22.3128	0.44347	-22.3128	-0.44359	-22.3128	0.00142	-0.00142		-21.1705	0.04959	-21.1705	-0.04959	-21.1705	0.00029	-0.00029		-21.4455	0.04814	-21.4455	-0.04621	-21.4455	0.00022	-0.00021
-22.2158	0.09888	-22.2158	-0.0989	-22.2158	0.00032	-0.00032		-21.0685	0.00523	-21.0685	-0.00523	-21.0685	3e-05	-3e-05		-21.3425	0.00502	-21.3425	-0.00477	-21.3425	2e-05	-2e-05
-22.1188	0.01401	-22.1188	-0.01403	-22.1188	4e-05	-4e-05		-20.9655	0.00033	-20.9655	-0.00033	-20.9655	0	0		-21.2405	0.00031	-21.2405	-0.0003	-21.2405	0	0
-22.0228	0.00126	-22.0228	-0.00126	-22.0228	0	0		-20.8635	1e-05	-20.8635	-1e-05	-20.8635	0	0		-21.1375	1e-05	-21.1375	-1e-05	-21.1375	0	0
-21.9258	7e-05	-21.9258	-7e-05	-21.9258	0	0		-20.7615	0	-20.7615	0	-20.7615	0	0		-21.0355	0	-21.0355	0	-21.0355	0	0
-21.8288	0	-21.8288	0	-21.8288	0	0		-20.6585	0	-20.6585	0	-20.6585	0	0		-20.9325	1e-05	-20.9325	-1e-05	-20.9325	0	0
-21.7318	0	-21.7318	0	-21.7318	0	0		-20.5565	2e-05	-20.5565	-2e-05	-20.5565	0	0		-20.8295	4e-05	-20.8295	-4e-05	-20.8295	0	0
-21.6358	0	-21.6358	0	-21.6358	0	0		-20.4545	7e-05	-20.4545	-7e-05	-20.4545	1e-05	-1e-05		-20.7275	0.00014	-20.7275	-0.00014	-20.7275	1e-05	-1e-05
-21.5388	0	-21.5388	0	-21.5388	0	0		-20.3515	0.00014	-20.3515	-0.00014	-20.3515	1e-05	-1e-05		-20.6245	0.00027	-20.6245	-0.00026	-20.6245	1e-05	-1e-05
-21.4418	0	-21.4418	0	-21.4418	0	0		-20.2495	0.0002	-20.2495	-0.0002	-20.2495	2e-05	-2e-05		-20.5225	0.00034	-20.5225	-0.00033	-20.5225	2e-05	-2e-05
-21.3448	0	-21.3448	0	-21.3448	0	0		-20.1465	0.00019	-20.1465	-0.00019	-20.1465	2e-05	-2e-05		-20.4195	0.00038	-20.4195	-0.00037	-20.4195	2e-05	-2e-05
-21.2488	0	-21.2488	0	-21.2488	0	0		-20.0445	0.00023	-20.0445	-0.00023	-20.0445	3e-05	-3e-05		-20.3175	0.00057	-20.3175	-0.00055	-20.3175	3e-05	-3e-05
-21.1518	0	-21.1518	0	-21.1518	0	0		-19.9425	0.00038	-19.9425	-0.00038	-19.9425	7e-05	-7e-05		-20.2145	0.00085	-20.2145	-0.00083	-20.2145	6e-05	-5e-05
-21.0548	0	-21.0548	0	-21.0548	0	0		-19.8395	0.00053	-19.8395	-0.00053	-19.8395	0.00011	-0.00011		-20.1125	0.00092	-20.1125	-0.00091	-20.1125	8e-05	-7e-05
-20.9578	0	-20.9578	0	-20.9578	0	0		-19.7375	0.00053	-19.7375	-0.00053	-19.7375	0.00015	-0.00015		-20.0095	0.00069	-20.0095	-0.00069	-20.0095	0.00011	-9e-05
-20.8618	0	-20.8618	0	-20.8618	0	0		-19.6345	0.00045	-19.6345	-0.00045	-19.6345	0.0002	-0.0002		-19.9065	0.00045	-19.9065	-0.00045	-19.9065	0.00016	-0.00014
-20.7648	0	-20.7648	0	-20.7648	0	0		-19.5325	0.00051	-19.5325	-0.00051	-19.5325	0.00034	-0.00034		-19.8045	0.00043	-19.8045	-0.00042	-19.8045	0.00029	-0.00024
-20.6678	0	-20.6678	0	-20.6678	0	0		-19.4305	0.00078	-19.4305	-0.00078	-19.4305	0.00059	-0.00059		-19.7015	0.00068	-19.7015	-0.00065	-19.7015	0.00055	-0.00046
-20.5708	0	-20.5708	0	-20.5708	0	0		-19.3275	0.00108	-19.3275	-0.00108	-19.3275	0.00089	-0.00089		-19.5995	0.00105	-19.5995	-0.001	-19.5995	0.00092	-0.00077
-20.4748	0	-20.4748	0	-20.4748	0	0		-19.2255	0.00119	-19.2255	-0.00119	-19.2255	0.00114	-0.00114		-19.4965	0.00128	-19.4965	-0.00121	-19.4965	0.0012	-0.00101
-20.3778	0	-20.3778	0	-20.3778	0	0		-19.1225	0.00111	-19.1225	-0.00111	-19.1225	0.00135	-0.00135		-19.3945	0.00126	-19.3945	-0.00119	-19.3945	0.00127	-0.00107
-20.2808	0	-20.2808	0	-20.2808	0	0		-19.0205	0.00112	-19.0205	-0.00112	-19.0205	0.00194	-0.00194		-19.2915	0.00115	-19.2915	-0.00107	-19.2915	0.00131	-0.00109
-20.1838	0	-20.1838	0	-20.1838	0	0		-18.9185	0.00137	-18.9185	-0.00137	-18.9185	0.0033	-0.0033		-19.1895	0.00118	-19.1895	-0.00108	-19.1895	0.00159	-0.00128
-20.0878	0	-20.0878	0	-20.0878	0	0		-18.8155	0.0017	-18.8155	-0.0017	-18.8155	0.00505	-0.00505		-19.0865	0.00145	-19.0865	-0.00129	-19.0865	0.00215	-0.00165
-19.9908	0	-19.9908	0	-19.9908	0	0		-18.7135	0.00193	-18.7135	-0.00193	-18.7135	0.00644	-0.00644		-18.9835	0.00211	-18.9835	-0.00178	-18.9835	0.0033	-0.00234
-19.8938	0	-19.8938	0	-19.8938	0	0		-18.6115	0.00234	-18.6115	-0.00234	-18.6115	0.00793	-0.00793		-18.8815	0.00345	-18.8815	-0.00276	-18.8815	0.00577	-0.00371
-19.7968	0	-19.7968	0	-19.7968	0	0		-18.5085	0.00385	-18.5085	-0.00385	-18.5085	0.01229	-0.01229		-18.7785	0.00619	-18.7785	-0.00504	-18.7785	0.01078	-0.00664
-19.7008	0	-19.7008	0	-19.7008	0	0		-18.4065	0.00733	-18.4065	-0.00733	-18.4065	0.02208	-0.02208		-18.6765	0.01158	-18.6765	-0.01064	-18.6765	0.01935	-0.01312
-19.6038	0	-19.6038	0	-19.6038	0	0		-18.3035	0.01183	-18.3035	-0.01183	-18.3035	0.03163	-0.03163		-18.5735	0.01911	-18.5735	-0.0198	-18.5735	0.02757	-0.02283
-19.5068	0	-19.5068	0	-19.5068	0	0		-18.2015	0.01643	-18.2015	-0.01643	-18.2015	0.03	-0.03		-18.4715	0.02509	-18.4715	-0.02724	-18.4715	0.02742	-0.02857
-19.4098	0	-19.4098	0	-19.4098	0	0		-18.0995	0.02325	-18.0995	-0.02325	-18.0995	0.01855	-0.01855		-18.3685	0.02676	-18.3685	-0.02816	-18.3685	0.01881	-0.02456
-19.3138	0	-19.3138	0	-19.3138	0	0		-17.9965	0.03005	-17.9965	-0.03005	-17.9965	0.00849	-0.00849		-18.2665	0.02498	-18.2665	-0.02485	-18.2665	0.0098	-0.01529
-19.2168	0	-19.2168	0	-19.2168	0	0		-17.8945	0.02916	-17.8945	-0.02916	-17.8945	0.00381	-0.00381		-18.1635	0.0214	-18.1635	-0.02079	-18.1635	0.00466	-0.00778
-19.1198	0	-19.1198	0	-19.1198	0	0		-17.7915	0.02176	-17.7915	-0.02176	-17.7915	0.00193	-0.00193		-18.0615	0.01632	-18.0615	-0.01589	-18.0615	0.00227	-0.00365
-19.0228	0	-19.0228	0	-19.0228	0	0		-17.6895	0.01543	-17.6895	-0.01543	-17.6895	0.00103	-0.00103		-17.9585	0.01041	-17.9585	-0.01022	-17.9585	0.00101	-0.00154
-18.9268	0	-18.9268	0	-18.9268	0	0		-17.5875	0.01109	-17.5875	-0.01109	-17.5875	0.00053	-0.00053		-17.8555	0.00527	-17.8555	-0.00527	-17.8555	0.00035	-0.00051
-18.8298	0	-18.8298	0	-18.8298	0	0		-17.4845	0.00655	-17.4845	-0.00655	-17.4845	0.00023	-0.00023		-17.7535	0.00198	-17.7535	-0.00204	-17.7535	8e-05	-0.00012
-18.7328	0	-18.7328	0	-18.7328	0	0		-17.3825	0.00268	-17.3825	-0.00268	-17.3825	7e-05	-7e-05		-17.6505	0.00051	-17.6505	-0.00054	-17.6505	1e-05	-2e-05
-18.6358	0	-18.6358	0	-18.6358	0	0		-17.2795	0.00071	-17.2795	-0.00071	-17.2795	1e-05	-1e-05		-17.5485	8e-05	-17.5485	-9e-05	-17.5485	0	0
-18.5398	0	-18.5398	0	-18.5398	0	0		-17.1775	0.00012	-17.1775	-0.00012	-17.1775	0	0		-17.4455	1e-05	-17.4455	-1e-05	-17.4455	0	0
-18.4428	0	-18.4428	0	-18.4428	0	0		-17.0755	1e-05	-17.0755	-1e-05	-17.0755	0	0		-17.3435	0	-17.3435	0	-17.3435	0	0
-18.3458	0	-18.3458	0	-18.3458	0	0		-16.9725	0	-16.9725	0	-16.9725	0	0		-17.2405	0	-17.2405	0	-17.2405	0	0
-18.2488	0	-18.2488	0	-18.2488	0	0		-16.8705	0	-16.8705	0	-16.8705	0	0		-17.1385	0	-17.1385	0	-17.1385	0	0
-18.1518	0	-18.1518	0	-18.1518	0	0		-16.7685	0	-16.7685	0	-16.7685	0	0		-17.0355	0	-17.0355	0	-17.0355	0	0
-18.0558	0	-18.0558	0	-18.0558	0	0		-16.6655	0	-16.6655	0	-16.6655	0	0		-16.9325	0	-16.9325	0	-16.9325	0	0
-17.9588	0	-17.9588	0	-17.9588	0	0		-16.5635	0	-16.5635	0	-16.5635	0	0		-16.8305	0	-16.8305	0	-16.8305	0	0
-17.8618	0	-17.8618	0	-17.8618	0	0		-16.4605	0	-16.4605	0	-16.4605	0	0		-16.7275	0	-16.7275	0	-16.7275	0	0
-17.7648	0	-17.7648	0	-17.7648	0	0		-16.3585	0	-16.3585	0	-16.3585	0	0		-16.6255	0	-16.6255	0	-16.6255	0	0
-17.6688	0	-17.6688	0	-17.6688	0	0		-16.2565	0	-16.2565	0	-16.2565	0	0		-16.5225	0	-16.5225	0	-16.5225	0	0
-17.5718	0	-17.5718	0	-17.5718	0	0		-16.1535	0	-16.1535	0	-16.1535	0	0		-16.4205	0	-16.4205	0	-16.4205	0	0
-17.4748	0	-17.4748	0	-17.4748	0	0		-16.0515	0	-16.0515	0	-16.0515	0	0		-16.3175	0	-16.3175	0	-16.3175	0	0
-17.3778	0	-17.3778	0	-17.3778	0	0		-15.9485	0	-15.9485	0	-15.9485	0	0		-16.2155	0	-16.2155	0	-16.2155	0	0
-17.2818	0	-17.2818	0	-17.2818	0	0		-15.8465	0	-15.8465	0	-15.8465	0	0		-16.1125	0	-16.1125	0	-16.1125	0	0
-17.1848	0	-17.1848	0	-17.1848	0	0		-15.7445	0	-15.7445	0	-15.7445	0	0		-16.0095	0	-16.0095	0	-16.0095	0	0
-17.0878	0	-17.0878	0	-17.0878	0	0		-15.6415	0	-15.6415	0	-15.6415	0	0		-15.9075	0	-15.9075	0	-15.9075	0	0
-16.9908	0	-16.9908	0	-16.9908	0	0		-15.5395	0	-15.5395	0	-15.5395	0	0		-15.8045	0	-15.8045	0	-15.8045	0	0
-16.8948	0	-16.8948	0	-16.8948	0	0		-15.4365	0	-15.4365	0	-15.4365	0	0		-15.7025	0	-15.7025	0	-15.7025	0	0
-16.7978	0	-16.7978	0	-16.7978	0	0		-15.3345	0	-15.3345	0	-15.3345	0	0		-15.5995	0	-15.5995	0	-15.5995	0	0
-16.7008	0	-16.7008	0	-16.7008	0	0		-15.2325	0	-15.2325	0	-15.2325	0	0		-15.4975	0	-15.4975	0	-15.4975	0	0
-16.6038	0	-16.6038	0	-16.6038	0	0		-15.1295	0	-15.1295	0	-15.1295	0	0		-15.3945	0	-15.3945	0	-15.3945	0	0
-16.5078	0	-16.5078	0	-16.5078	0	0		-15.0275	0	-15.0275	0	-15.0275	0	0		-15.2925	0	-15.2925	0	-15.2925	0	0
-16.4108	0	-16.4108	0	-16.4108	0	0		-14.9255	0	-14.9255	0	-14.9255	0	0		-15.1895	0	-15.1895	0	-15.1895	0	0
-16.3138	0	-16.3138	0	-16.3138	0	0		-14.8225	0	-14.8225	0	-14.8225	0	0		-15.0875	0	-15.0875	0	-15.0875	0	0
-16.2168	0	-16.2168	0	-16.2168	0	0		-14.7205	0	-14.7205	0	-14.7205	0	0		-14.9845	0	-14.9845	0	-14.9845	0	0
-16.1208	0	-16.1208	0	-16.1208	0	0		-14.6175	0	-14.6175	0	-14.6175	0	0		-14.8815	0	-14.8815	0	-14.8815	0	0
-16.0238	0	-16.0238	0	-16.0238	0	0		-14.5155	0	-14.5155	0	-14.5155	0	0		-14.7795	0	-14.7795	0	-14.7795	0	0
-15.9268	0	-15.9268	0	-15.9268	0	0		-14.4135	0	-14.4135	0	-14.4135	0	0		-14.6765	0	-14.6765	0	-14.6765	0	0
-15.8298	0	-15.8298	0	-15.8298	0	0		-14.3105	0	-14.3105	0	-14.3105	0	0		-14.5745	0	-14.5745	0	-14.5745	0	0
-15.7338	0	-15.7338	0	-15.7338	0	0		-14.2085	0	-14.2085	0	-14.2085	0	0		-14.4715	0	-14.4715	0	-14.4715	0	0
-15.6368	0	-15.6368	0	-15.6368	0	0		-14.1055	0	-14.1055	0	-14.1055	0	0		-14.3695	0	-14.3695	0	-14.3695	0	0
-15.5398	0	-15.5398	0	-15.5398	0	0		-14.0035	0	-14.0035	0	-14.0035	0	0		-14.2665	0	-14.2665	0	-14.2665	0	0
-15.4428	0	-15.4428	0	-15.4428	0	0		-13.9015	0	-13.9015	0	-13.9015	0	0		-14.1645	0	-14.1645	0	-14.1645	0	0
-15.3468	0	-15.3468	0	-15.3468	0	0		-13.7985	0	-13.7985	0	-13.7985	0	0		-14.0615	0	-14.0615	0	-14.0615	0	0
-15.2498	0	-15.2498	0	-15.2498	0	0		-13.6965	0	-13.6965	0	-13.6965	0	0		-13.9585	0	-13.9585	0	-13.9585	0	0
-15.1528	0	-15.1528	0	-15.1528	0	0		-13.5945	0	-13.5945	0	-13.5945	0	0		-13.8565	0	-13.8565	0	-13.8565	0	0
-15.0558	0	-15.0558	0	-15.0558	0	0		-13.4915	0	-13.4915	0	-13.4915	0	0		-13.7535	0	-13.7535	0	-13.7535	0	0
-14.9598	0	-14.9598	0	-14.9598	0	0		-13.3895	0	-13.3895	0	-13.3895	0	0		-13.6515	0	-13.6515	0	-13.6515	0	0
-14.8628	0	-14.8628	0	-14.8628	0	0		-13.2865	0	-13.2865	0	-13.2865	0	0		-13.5485	0	-13.5485	0	-13.5485	0	0
-14.7658	0	-14.7658	0	-14.7658	0	0		-13.1845	0	-13.1845	0	-13.1845	0	0		-13.4465	0	-13.4465	0	-13.4465	0	0
-14.6688	0	-14.6688	0	-14.6688	0	0		-13.0825	0	-13.0825	0	-13.0825	0	0		-13.3435	0	-13.3435	0	-13.3435	0	0
-14.5728	0	-14.5728	0	-14.5728	0	0		-12.9795	0	-12.9795	0	-12.9795	0	0		-13.2415	0	-13.2415	0	-13.2415	0	0
-14.4758	0	-14.4758	0	-14.4758	0	0		-12.8775	0	-12.8775	0	-12.8775	0	0		-13.1385	0	-13.1385	0	-13.1385	0	0
-14.3788	0	-14.3788	0	-14.3788	0	0		-12.7745	0	-12.7745	0	-12.7745	0	0		-13.0355	0	-13.0355	0	-13.0355	0	0
-14.2818	0	-14.2818	0	-14.2818	0	0		-12.6725	0	-12.6725	0	-12.6725	0	0		-12.9335	0	-12.9335	0	-12.9335	0	0
-14.1858	0	-14.1858	0	-14.1858	0	0		-12.5705	0	-12.5705	0	-12.5705	0	0		-12.8305	0	-12.8305	0	-12.8305	0	0
-14.0888	0	-14.0888	0	-14.0888	0	0		-12.4675	0	-12.4675	0	-12.4675	0	0		-12.7285	0	-12.7285	0	-12.7285	0	0
-13.9918	0	-13.9918	0	-13.9918	0	0		-12.3655	0	-12.3655	0	-12.3655	0	0		-12.6255	0	-12.6255	0	-12.6255	0	0
-13.8948	0	-13.8948	0	-13.8948	0	0		-12.2625	0	-12.2625	0	-12.2625	0	0		-12.5235	0	-12.5235	0	-12.5235	0	0
-13.7978	0	-13.7978	0	-13.7978	0	0		-12.1605	0	-12.1605	0	-12.1605	0	0		-12.4205	0	-12.4205	0	-12.4205	0	0
-13.7018	0	-13.7018	0	-13.7018	0	0		-12.0585	0	-12.0585	0	-12.0585	0	0		-12.3185	0	-12.3185	0	-12.3185	0	0
-13.6048	0	-13.6048	0	-13.6048	0	0		-11.9555	0	-11.9555	0	-11.9555	0	0		-12.2155	0	-12.2155	0	-12.2155	0	0
-13.5078	0	-13.5078	0	-13.5078	0	0		-11.8535	0	-11.8535	0	-11.8535	0	0		-12.1135	0	-12.1135	0	-12.1135	0	0
-13.4108	0	-13.4108	0	-13.4108	0	0		-11.7515	0	-11.7515	0	-11.7515	0	0		-12.0105	0	-12.0105	0	-12.0105	0	0
-13.3148	0	-13.3148	0	-13.3148	0	0		-11.6485	0	-11.6485	0	-11.6485	0	0		-11.9075	0	-11.9075	0	-11.9075	0	0
-13.2178	0	-13.2178	0	-13.2178	0	0		-11.5465	0	-11.5465	0	-11.5465	0	0		-11.8055	0	-11.8055	0	-11.8055	0	0
-13.1208	0	-13.1208	0	-13.1208	0	0		-11.4435	0	-11.4435	0	-11.4435	0	0		-11.7025	0	-11.7025	0	-11.7025	0	0
-13.0238	0	-13.0238	0	-13.0238	0	0		-11.3415	0	-11.3415	0	-11.3415	0	0		-11.6005	0	-11.6005	0	-11.6005	0	0
-12.9278	0	-12.9278	0	-12.9278	0	0		-11.2395	0	-11.2395	0	-11.2395	0	0		-11.4975	0	-11.4975	0	-11.4975	0	0
-12.8308	0	-12.8308	0	-12.8308	0	0		-11.1365	0	-11.1365	0	-11.1365	0	0		-11.3955	0	-11.3955	0	-11.3955	0	0
-12.7338	0	-12.7338	0	-12.7338	0	0		-11.0345	0	-11.0345	0	-11.0345	0	0		-11.2925	0	-11.2925	0	-11.2925	0	0
-12.6368	0	-12.6368	0	-12.6368	0	0		-10.9315	0	-10.9315	0	-10.9315	0	0		-11.1905	0	-11.1905	0	-11.1905	0	0
-12.5408	0	-12.5408	0	-12.5408	0	0		-10.8295	0	-10.8295	0	-10.8295	0	0		-11.0875	0	-11.0875	0	-11.0875	0	0
-12.4438	0	-12.4438	0	-12.4438	0	0		-10.7275	0	-10.7275	0	-10.7275	0	0		-10.9845	0	-10.9845	0	-10.9845	0	0
-12.3468	0	-12.3468	0	-12.3468	0	0		-10.6245	0	-10.6245	0	-10.6245	0	0		-10.8825	0	-10.8825	0	-10.8825	0	0
-12.2498	0	-12.2498	0	-12.2498	0	0		-10.5225	0	-10.5225	0	-10.5225	0	0		-10.7795	0	-10.7795	0	-10.7795	0	0
-12.1538	0	-12.1538	0	-12.1538	0	0		-10.4195	0	-10.4195	0	-10.4195	0	0		-10.6775	0	-10.6775	0	-10.6775	0	0
-12.0568	0	-12.0568	0	-12.0568	0	0		-10.3175	0	-10.3175	0	-10.3175	0	0		-10.5745	1e-05	-10.5745	-1e-05	-10.5745	0	0
-11.9598	0	-11.9598	0	-11.9598	0	0		-10.2155	1e-05	-10.2155	-1e-05	-10.2155	0	0		-10.4725	0.00035	-10.4725	-0.00028	-10.4725	0	0
-11.8628	0	-11.8628	0	-11.8628	0	0		-10.1125	0.00021	-10.1125	-0.00021	-10.1125	0	0		-10.3695	0.00532	-10.3695	-0.00451	-10.3695	5e-05	-4e-05
-11.7668	0	-11.7668	0	-11.7668	0	0		-10.0105	0.00343	-10.0105	-0.00343	-10.0105	4e-05	-4e-05		-10.2675	0.04924	-10.2675	-0.04319	-10.2675	0.00045	-0.00035
-11.6698	0	-11.6698	0	-11.6698	0	0		-9.90853	0.03456	-9.90853	-0.03456	-9.90853	0.00041	-0.00041		-10.1645	0.27442	-10.1645	-0.24891	-10.1645	0.00249	-0.00203
-11.5728	0	-11.5728	0	-11.5728	0	0		-9.80553	0.20974	-9.80553	-0.20974	-9.80553	0.00251	-0.00251		-10.0625	0.92247	-10.0625	-0.86537	-10.0625	0.00836	-0.00707
-11.4758	0	-11.4758	0	-11.4758	0	0		-9.70353	0.76864	-9.70353	-0.76864	-9.70353	0.00921	-0.00921		-9.95948	1.87203	-9.95948	-1.81656	-9.95948	0.01697	-0.01485
-11.3798	0	-11.3798	0	-11.3798	0	0		-9.60053	1.70345	-9.60053	-1.70345	-9.60053	0.02041	-0.02041		-9.85648	2.2975	-9.85648	-2.30465	-9.85648	0.02082	-0.01884
-11.2828	0	-11.2828	0	-11.2828	0	0		-9.49853	2.28551	-9.49853	-2.28551	-9.49853	0.02738	-0.02738		-9.75448	1.70403	-9.75448	-1.76807	-9.75448	0.01545	-0.01445
-11.1858	0	-11.1858	0	-11.1858	0	0		-9.39653	1.85605	-9.39653	-1.85605	-9.39653	0.02224	-0.02224		-9.65148	0.76386	-9.65148	-0.81971	-9.65148	0.00692	-0.0067
-11.0888	0	-11.0888	0	-11.0888	0	0		-9.29353	0.91254	-9.29353	-0.91254	-9.29353	0.01093	-0.01093		-9.54948	0.20675	-9.54948	-0.2295	-9.54948	0.00187	-0.00188
-10.9928	3e-05	-10.9928	-3e-05	-10.9928	0	0		-9.19153	0.2714	-9.19153	-0.2714	-9.19153	0.00325	-0.00325		-9.44648	0.03375	-9.44648	-0.03874	-9.44648	0.00031	-0.00032
-10.8958	0.00051	-10.8958	-0.00051	-10.8958	0	0		-9.08853	0.04875	-9.08853	-0.04875	-9.08853	0.00058	-0.00058		-9.34448	0.00332	-9.34448	-0.00394	-9.34448	3e-05	-3e-05
-10.7988	0.00654	-10.7988	-0.00653	-10.7988	3e-05	-3e-05		-8.98653	0.00528	-8.98653	-0.00528	-8.98653	6e-05	-6e-05		-9.24148	0.0002	-9.24148	-0.00024	-9.24148	0	0
-10.7018	0.05299	-10.7018	-0.05295	-10.7018	0.00025	-0.00025		-8.88453	0.00034	-8.88453	-0.00034	-8.88453	0	0		-9.13948	1e-05	-9.13948	-1e-05	-9.13948	0	0
-10.6058	0.27301	-10.6058	-0.27295	-10.6058	0.0013	-0.0013		-8.78153	1e-05	-8.78153	-1e-05	-8.78153	0	0		-9.03648	0	-9.03648	0	-9.03648	0	0
-10.5088	0.89541	-10.5088	-0.8952	-10.5088	0.00428	-0.00427		-8.67953	0	-8.67953	0	-8.67953	0	0		-8.93348	0	-8.93348	0	-8.93348	0	0
-10.4118	1.87055	-10.4118	-1.87043	-10.4118	0.00893	-0.00893		-8.57653	0	-8.57653	0	-8.57653	0	0		-8.83148	0	-8.83148	0	-8.83148	0	0
-10.3148	2.49044	-10.3148	-2.49044	-10.3148	0.01189	-0.01189		-8.47453	0	-8.47453	0	-8.47453	0	0		-8.72848	0	-8.72848	0	-8.72848	0	0
-10.2188	2.11457	-10.2188	-2.11488	-10.2188	0.0101	-0.0101		-8.37253	0	-8.37253	0	-8.37253	0	0		-8.62648	0	-8.62648	0	-8.62648	0	0
-10.1218	1.14435	-10.1218	-1.14446	-10.1218	0.00546	-0.00547		-8.26953	0	-8.26953	0	-8.26953	0	0		-8.52348	0	-8.52348	0	-8.52348	0	0
-10.0248	0.3945	-10.0248	-0.39469	-10.0248	0.00188	-0.00188		-8.16753	0	-8.16753	0	-8.16753	0	0		-8.42148	0	-8.42148	0	-8.42148	0	0
-9.92784	0.08659	-9.92784	-0.08664	-9.92784	0.00041	-0.00041		-8.06553	0	-8.06553	0	-8.06553	1e-05	-1e-05		-8.31848	1e-05	-8.31848	-1e-05	-8.31848	1e-05	-1e-05
-9.83184	0.01209	-9.83184	-0.0121	-9.83184	6e-05	-6e-05		-7.96253	2e-05	-7.96253	-2e-05	-7.96253	5e-05	-5e-05		-8.21648	5e-05	-8.21648	-5e-05	-8.21648	7e-05	-6e-05
-9.73484	0.00107	-9.73484	-0.00107	-9.73484	1e-05	-1e-05		-7.86053	8e-05	-7.86053	-8e-05	-7.86053	0.00025	-0.00025		-8.11348	0.00021	-8.11348	-0.00021	-8.11348	0.00031	-0.00026
-9.63784	6e-05	-9.63784	-6e-05	-9.63784	0	0		-7.75753	0.00029	-7.75753	-0.00029	-7.75753	0.00082	-0.00082		-8.01048	0.00055	-8.01048	-0.00054	-8.01048	0.00084	-0.00071
-9.54084	0	-9.54084	0	-9.54084	0	0		-7.65553	0.00067	-7.65553	-0.00067	-7.65553	0.00168	-0.00168		-7.90848	0.00102	-7.90848	-0.00099	-7.90848	0.00147	-0.00125
-9.44384	0	-9.44384	0	-9.44384	0	0		-7.55353	0.0012	-7.55353	-0.0012	-7.55353	0.0023	-0.0023		-7.80548	0.00166	-7.80548	-0.00158	-7.80548	0.00179	-0.00153
-9.34784	0	-9.34784	0	-9.34784	0	0		-7.45053	0.00197	-7.45053	-0.00197	-7.45053	0.0026	-0.0026		-7.70348	0.00304	-7.70348	-0.00283	-7.70348	0.00205	-0.00173
-9.25084	0	-9.25084	0	-9.25084	0	0		-7.34853	0.00347	-7.34853	-0.00347	-7.34853	0.00344	-0.00344		-7.60048	0.00609	-7.60048	-0.00555	-7.60048	0.00311	-0.00253
-9.15384	0	-9.15384	0	-9.15384	0	0		-7.24553	0.00641	-7.24553	-0.00641	-7.24553	0.00554	-0.00554		-7.49848	0.01248	-7.49848	-0.01097	-7.49848	0.00553	-0.00438
-9.05684	0	-9.05684	0	-9.05684	0	0		-7.14353	0.0135	-7.14353	-0.0135	-7.14353	0.00938	-0.00938		-7.39548	0.02873	-7.39548	-0.02399	-7.39548	0.01025	-0.00791
-8.96084	0	-8.96084	0	-8.96084	0	0		-7.04153	0.03553	-7.04153	-0.03553	-7.04153	0.01761	-0.01761		-7.29348	0.0768	-7.29348	-0.06092	-7.29348	0.02017	-0.01519
-8.86384	0	-8.86384	0	-8.86384	0	0		-6.93853	0.10193	-6.93853	-0.10192	-6.93853	0.03431	-0.03431		-7.19048	0.22626	-7.19048	-0.17767	-7.19048	0.04144	-0.03065
-8.76684	0	-8.76684	0	-8.76684	0	0		-6.83653	0.28497	-6.83653	-0.28497	-6.83653	0.06367	-0.06367		-7.08848	0.60377	-7.08848	-0.49926	-7.08848	0.08471	-0.06397
-8.66984	0	-8.66984	0	-8.66984	0	0		-6.73453	0.68724	-6.73453	-0.68724	-6.73453	0.1133	-0.1133		-6.98548	1.1851	-6.98548	-1.06649	-6.98548	0.14705	-0.11873
-8.57384	0	-8.57384	0	-8.57384	0	0		-6.63153	1.23533	-6.63153	-1.23533	-6.63153	0.17628	-0.17628		-6.88248	1.55067	-6.88248	-1.53434	-6.88248	0.18538	-0.16321
-8.47684	0	-8.47684	0	-8.47684	0	0		-6.52953	1.50704	-6.52953	-1.50704	-6.52953	0.20768	-0.20768		-6.78048	1.31249	-6.78048	-1.42877	-6.78048	0.16052	-0.15312
-8.37984	0	-8.37984	0	-8.37984	0	0		-6.42653	1.20465	-6.42653	-1.20465	-6.42653	0.17716	-0.17716		-6.67748	0.72177	-6.67748	-0.85872	-6.67748	0.10394	-0.10209
-8.28284	0	-8.28284	0	-8.28284	0	0		-6.32453	0.6431	-6.32453	-0.64311	-6.32453	0.12577	-0.12577		-6.57548	0.27507	-6.57548	-0.34872	-6.57548	0.06899	-0.06195
-8.18684	0	-8.18684	0	-8.18684	0	0		-6.22253	0.26196	-6.22253	-0.26196	-6.22253	0.10535	-0.10535		-6.47248	0.0948	-6.47248	-0.11805	-6.47248	0.05942	-0.04769
-8.08984	0	-8.08984	0	-8.08984	0	0		-6.11953	0.12018	-6.11953	-0.12018	-6.11953	0.1176	-0.1176		-6.37048	0.05038	-6.37048	-0.05586	-6.37048	0.0553	-0.04315
-7.99284	0	-7.99284	0	-7.99284	0	0		-6.01753	0.09079	-6.01753	-0.09079	-6.01753	0.13391	-0.1339		-6.26748	0.04433	-6.26748	-0.04572	-6.26748	0.05136	-0.03952
-7.89584	1e-05	-7.89584	-1e-05	-7.89584	0	0		-5.91453	0.08952	-5.91453	-0.08952	-5.91453	0.13536	-0.13536		-6.16548	0.04676	-6.16548	-0.04635	-6.16548	0.0535	-0.03904
-7.79984	0.00014	-7.79984	-0.00014	-7.79984	1e-05	-1e-05		-5.81253	0.08457	-5.81253	-0.08457	-5.81253	0.13345	-0.13345		-6.06248	0.0509	-6.06248	-0.04767	-6.06248	0.07031	-0.0477
-7.70284	0.00135	-7.70284	-0.00134	-7.70284	0.00012	-0.00012		-5.71053	0.07624	-5.71053	-0.07624	-5.71053	0.15436	-0.15437		-5.95948	0.05747	-5.95948	-0.05028	-5.95948	0.1054	-0.0694
-7.60584	0.00869	-7.60584	-0.00869	-7.60584	0.00076	-0.00076		-5.60753	0.08141	-5.60753	-0.08141	-5.60753	0.20517	-0.20516		-5.85748	0.07098	-5.85748	-0.06044	-5.85748	0.1474	-0.09771
-7.50884	0.04167	-7.50884	-0.04165	-7.50884	0.0035	-0.0035		-5.50553	0.11501	-5.50553	-0.11501	-5.50553	0.26167	-0.26168		-5.75448	0.09421	-5.75448	-0.08178	-5.75448	0.18135	-0.1213
-7.41284	0.15997	-7.41284	-0.15993	-7.41284	0.01282	-0.01282		-5.40253	0.18658	-5.40253	-0.18658	-5.40253	0.30048	-0.30049		-5.65248	0.12555	-5.65248	-0.10929	-5.65248	0.20928	-0.14108
-7.31584	0.4907	-7.31584	-0.49055	-7.31584	0.03785	-0.03784		-5.30053	0.28616	-5.30053	-0.28616	-5.30053	0.32758	-0.3276		-5.54948	0.16566	-5.54948	-0.13994	-5.54948	0.23894	-0.16607
-7.21884	1.11155	-7.21884	-1.11129	-7.21884	0.08392	-0.08391		-5.19853	0.36773	-5.19853	-0.36772	-5.19853	0.34252	-0.34252		-5.44748	0.22172	-5.44748	-0.185	-5.44748	0.26156	-0.19158
-7.12184	1.72381	-7.12184	-1.72361	-7.12184	0.12894	-0.12894		-5.09553	0.38759	-5.09553	-0.38759	-5.09553	0.32342	-0.32342		-5.34448	0.29302	-5.34448	-0.25534	-5.34448	0.26486	-0.20351
-7.02584	1.75553	-7.02584	-1.75553	-7.02584	0.13079	-0.13079		-4.99353	0.34661	-4.99353	-0.3466	-4.99353	0.27424	-0.27424		-5.24248	0.35173	-5.24248	-0.33666	-5.24248	0.25148	-0.19966
-6.92884	1.15286	-6.92884	-1.15301	-6.92884	0.08578	-0.0858		-4.89153	0.28077	-4.89153	-0.28077	-4.89153	0.22667	-0.22667		-5.13948	0.36459	-5.13948	-0.3936	-5.13948	0.23078	-0.18804
-6.83184	0.4847	-6.83184	-0.48485	-6.83184	0.03604	-0.03605		-4.78853	0.23359	-4.78853	-0.23359	-4.78853	0.20137	-0.20137		-5.03648	0.32856	-5.03648	-0.39552	-5.03648	0.21074	-0.17291
-6.73484	0.13103	-6.73484	-0.13109	-6.73484	0.00972	-0.00972		-4.68653	0.2245	-4.68653	-0.2245	-4.68653	0.20171	-0.20171		-4.93448	0.27805	-4.93448	-0.34769	-4.93448	0.20116	-0.15669
-6.63884	0.02704	-6.63884	-0.02704	-6.63884	0.00189	-0.00189		-4.58353	0.24022	-4.58353	-0.24022	-4.58353	0.22547	-0.22546		-4.83148	0.26559	-4.83148	-0.30867	-4.83148	0.20962	-0.14938
-6.54184	0.01576	-6.54184	-0.01576	-6.54184	0.00084	-0.00084		-4.48153	0.26166	-4.48153	-0.26166	-4.48153	0.26151	-0.26151		-4.72948	0.30965	-4.72948	-0.32898	-4.72948	0.22557	-0.15316
-6.44484	0.02354	-6.44484	-0.02354	-6.44484	0.00118	-0.00118		-4.37953	0.28996	-4.37953	-0.28996	-4.37953	0.29095	-0.29095		-4.62648	0.38294	-4.62648	-0.39899	-4.62648	0.23618	-0.15641
-6.34784	0.0261	-6.34784	-0.0261	-6.34784	0.00131	-0.00131		-4.27653	0.33252	-4.27653	-0.33252	-4.27653	0.30437	-0.30437		-4.52448	0.45277	-4.52448	-0.4757	-4.52448	0.25134	-0.15676
-6.25184	0.01868	-6.25184	-0.01868	-6.25184	0.00104	-0.00104		-4.17453	0.35889	-4.17453	-0.35888	-4.17453	0.29607	-0.29607		-4.42148	0.48901	-4.42148	-0.50292	-4.42148	0.28481	-0.16066
-6.15484	0.00954	-6.15484	-0.00954	-6.15484	0.00145	-0.00145		-4.07153	0.34257	-4.07153	-0.34257	-4.07153	0.26483	-0.26483		-4.31948	0.48489	-4.31948	-0.45745	-4.31948	0.33857	-0.16808
-6.05784	0.00923	-6.05784	-0.00923	-6.05784	0.00632	-0.00632		-3.96953	0.32002	-3.96953	-0.32012	-3.96953	0.22917	-0.22917		-4.21648	0.46078	-4.21648	-0.39293	-4.21648	0.40667	-0.17813
-5.96084	0.02769	-5.96084	-0.02768	-5.96084	0.02431	-0.02431		-3.86753	0.32445	-3.86753	-0.32445	-3.86753	0.20932	-0.20932		-4.11448	0.41158	-4.11448	-0.35363	-4.11448	0.47239	-0.18905
-5.86484	0.07602	-5.86484	-0.076	-5.86484	0.06312	-0.0631		-3.76453	0.34257	-3.76453	-0.34257	-3.76453	0.20642	-0.20642		-4.01148	0.33759	-4.01148	-0.31853	-4.01148	0.51613	-0.19968
-5.76784	0.16278	-5.76784	-0.16273	-5.76784	0.1122	-0.11218		-3.66253	0.34674	-3.66253	-0.34674	-3.66253	0.21196	-0.21197		-3.90848	0.2662	-3.90848	-0.27378	-3.90848	0.5115	-0.22908
-5.67084	0.31213	-5.67084	-0.31201	-5.67084	0.14711	-0.14709		-3.55953	0.3097	-3.55953	-0.30969	-3.55953	0.22111	-0.22109		-3.80648	0.19995	-3.80648	-0.23395	-3.80648	0.44181	-0.29944
-5.57384	0.56993	-5.57384	-0.56992	-5.57384	0.16721	-0.1672		-3.45753	0.23277	-3.45753	-0.23277	-3.45753	0.2303	-0.23029		-3.70348	0.13414	-3.70348	-0.19751	-3.70348	0.3454	-0.37365
-5.47784	0.88754	-5.47784	-0.88742	-5.47784	0.19962	-0.19952		-3.35553	0.15634	-3.35553	-0.15634	-3.35553	0.22737	-0.22737		-3.60148	0.09038	-3.60148	-0.15554	-3.60148	0.28665	-0.37791
-5.38084	1.05931	-5.38084	-1.05921	-5.38084	0.25127	-0.25126		-3.25253	0.11105	-3.25253	-0.11105	-3.25253	0.20505	-0.20505		-3.49848	0.08238	-3.49848	-0.12256	-3.49848	0.28354	-0.32017
-5.28384	0.97462	-5.28384	-0.97483	-5.28384	0.29047	-0.29047		-3.15053	0.0973	-3.15053	-0.0973	-3.15053	0.18123	-0.18122		-3.39648	0.10019	-3.39648	-0.11525	-3.39648	0.3089	-0.28027
-5.18684	0.75441	-5.18684	-0.75462	-5.18684	0.28555	-0.28555		-3.04853	0.10816	-3.04853	-0.10815	-3.04853	0.17878	-0.17877		-3.29348	0.12479	-3.29348	-0.12426	-3.29348	0.34463	-0.28756
-5.08984	0.51667	-5.08984	-0.51679	-5.08984	0.25026	-0.25025		-2.94553	0.13655	-2.94553	-0.13655	-2.94553	0.20443	-0.20442		-3.19148	0.13801	-3.19148	-0.12364	-3.19148	0.38549	-0.31149
-4.99384	0.30023	-4.99384	-0.30025	-4.99384	0.23111	-0.23108		-2.84353	0.16654	-2.84353	-0.16654	-2.84353	0.25556	-0.25557		-3.08848	0.13479	-3.08848	-0.10177	-3.08848	0.4246	-0.33354
-4.89684	0.1506	-4.89684	-0.1506	-4.89684	0.24611	-0.24611		-2.74053	0.17157	-2.74053	-0.17157	-2.74053	0.31594	-0.31592		-2.98548	0.12701	-2.98548	-0.07125	-2.98548	0.48389	-0.334
-4.79984	0.08336	-4.79984	-0.08338	-4.79984	0.28022	-0.28019		-2.63853	0.13993	-2.63853	-0.13992	-2.63853	0.37283	-0.37281		-2.88348	0.1222	-2.88348	-0.04413	-2.88348	0.58214	-0.28407
-4.70284	0.06896	-4.70284	-0.06897	-4.70284	0.33977	-0.33972		-2.53653	0.10021	-2.53653	-0.10022	-2.53653	0.48334	-0.48333		-2.78048	0.10704	-2.78048	-0.02372	-2.78048	0.63651	-0.24448
-4.60684	0.07682	-4.60684	-0.07682	-4.60684	0.43692	-0.43689		-2.43353	0.08947	-2.43353	-0.08948	-2.43353	0.70904	-0.70901		-2.67848	0.07268	-2.67848	-0.01582	-2.67848	0.53662	-0.3359
-4.50984	0.08638	-4.50984	-0.08638	-4.50984	0.51672	-0.51671		-2.33153	0.10347	-2.33153	-0.10347	-2.33153	0.92683	-0.92669		-2.57548	0.03994	-2.57548	-0.02641	-2.57548	0.36218	-0.53886
-4.41284	0.08507	-4.41284	-0.08507	-4.41284	0.4942	-0.4942		-2.22853	0.11152	-2.22853	-0.11152	-2.22853	0.94923	-0.94923		-2.47348	0.03328	-2.47348	-0.05359	-2.47348	0.33568	-0.69891
-4.31584	0.074	-4.31584	-0.074	-4.31584	0.37364	-0.37365		-2.12653	0.09659	-2.12653	-0.09658	-2.12653	0.76363	-0.76363		-2.37048	0.04844	-2.37048	-0.08203	-2.37048	0.51405	-0.77375
-4.21984	0.05996	-4.21984	-0.05996	-4.21984	0.25517	-0.25517		-2.02453	0.06223	-2.02453	-0.06223	-2.02453	0.4722	-0.47237		-2.26848	0.05739	-2.26848	-0.09162	-2.26848	0.70619	-0.81121
-4.12284	0.04823	-4.12284	-0.04823	-4.12284	0.23623	-0.23623		-1.92153	0.02799	-1.92153	-0.028	-1.92153	0.22933	-0.22942		-2.16548	0.04479	-2.16548	-0.078	-2.16548	0.73361	-0.76319
-4.02584	0.04618	-4.02584	-0.04617	-4.02584	0.32681	-0.32678		-1.81953	0.01095	-1.81953	-0.01095	-1.81953	0.1841	-0.18409		-2.06248	0.02611	-2.06248	-0.05806	-2.06248	0.62358	-0.65514
-3.92884	0.05502	-3.92884	-0.05502	-3.92884	0.43412	-0.4341		-1.71653	0.01056	-1.71653	-0.01056	-1.71653	0.36979	-0.36956		-1.96048	0.02227	-1.96048	-0.04919	-1.96048	0.57292	-0.62635
-3.83284	0.06463	-3.83284	-0.06464	-3.83284	0.46418	-0.46418		-1.61453	0.01627	-1.61453	-0.01627	-1.61453	0.62709	-0.62699		-1.85748	0.03745	-1.85748	-0.04588	-1.85748	0.7513	-0.63038
-3.73584	0.06698	-3.73584	-0.06698	-3.73584	0.43545	-0.43546		-1.51253	0.01895	-1.51253	-0.01895	-1.51253	0.7149	-0.715		-1.75548	0.05479	-1.75548	-0.03748	-1.75548	0.96928	-0.58581
-3.63884	0.06266	-3.63884	-0.06266	-3.63884	0.41806	-0.41807		-1.40953	0.01925	-1.40953	-0.01925	-1.40953	0.67424	-0.67424		-1.65248	0.05176	-1.65248	-0.0296	-1.65248	0.87805	-0.6314
-3.54184	0.05354	-3.54184	-0.05354	-3.54184	0.42552	-0.42552		-1.30753	0.02324	-1.30753	-0.02325	-1.30753	0.78428	-0.78428		-1.55048	0.03091	-1.55048	-0.02763	-1.55048	0.5905	-0.88491
-3.44584	0.04259	-3.44584	-0.04259	-3.44584	0.43879	-0.4388		-1.20553	0.03016	-1.20553	-0.03017	-1.20553	1.13785	-1.13784		-1.44748	0.01368	-1.44748	-0.02937	-1.44748	0.5252	-1.23791
-3.34884	0.03613	-3.34884	-0.03614	-3.34884	0.44305	-0.44305		-1.10253	0.03533	-1.10253	-0.03533	-1.10253	1.5864	-1.5863		-1.34548	0.00953	-1.34548	-0.03323	-1.34548	0.77241	-1.42265
-3.25184	0.0367	-3.25184	-0.03671	-3.25184	0.41141	-0.41142		-1.00053	0.03737	-1.00053	-0.03735	-1.00053	1.8536	-1.8536		-1.24248	0.01458	-1.24248	-0.03585	-1.24248	1.10434	-1.28987
-3.15484	0.03799	-3.15484	-0.038	-3.15484	0.33795	-0.33796		-0.89753	0.03546	-0.89753	-0.03546	-0.89753	1.7205	-1.7206		-1.14048	0.02306	-1.14048	-0.03113	-1.14048	1.40461	-0.96297
-3.05884	0.03269	-3.05884	-0.03269	-3.05884	0.27585	-0.27586		-0.79553	0.02789	-0.79553	-0.02789	-0.79553	1.2492	-1.2492		-1.03748	0.02806	-1.03748	-0.01993	-1.03748	1.6457	-0.68946
-2.96184	0.02275	-2.96184	-0.02275	-2.96184	0.28146	-0.28146		-0.69353	0.01633	-0.69353	-0.01633	-0.69353	0.71552	-0.71562		-0.93448	0.02643	-0.93448	-0.01118	-0.93448	1.7641	-0.63417
-2.86484	0.0151	-2.86484	-0.0151	-2.86484	0.35197	-0.35185		-0.59053	0.0072	-0.59053	-0.0072	-0.59053	0.45327	-0.45334		-0.83248	0.02281	-0.83248	-0.00996	-0.83248	1.7621	-0.73943
-2.76784	0.01154	-2.76784	-0.01154	-2.76784	0.44464	-0.44453		-0.48853	0.00464	-0.48853	-0.00464	-0.48853	0.65482	-0.65483		-0.72948	0.02055	-0.72948	-0.01502	-0.72948	1.58889	-0.92626
-2.67184	0.01032	-2.67184	-0.01032	-2.67184	0.54125	-0.54124		-0.38553	0.00733	-0.38553	-0.00733	-0.38553	1.20296	-1.20295		-0.62748	0.02023	-0.62748	-0.02119	-0.62748	1.33612	-1.14071
-2.57484	0.01134	-2.57484	-0.01134	-2.57484	0.66461	-0.6645		-0.28353	0.01098	-0.28353	-0.01097	-0.28353	1.66107	-1.66105		-0.52448	0.02265	-0.52448	-0.021	-0.52448	1.3074	-1.1706
-2.47784	0.01468	-2.47784	-0.01468	-2.47784	0.8049	-0.8049		-0.18153	0.01103	-0.18153	-0.01102	-0.18153	1.55751	-1.55748		-0.42248	0.02368	-0.42248	-0.01388	-0.42248	1.38789	-0.92439
-2.38084	0.0184	-2.38084	-0.0184	-2.38084	0.89	-0.89		-0.07853	0.0074	-0.07853	-0.0074	-0.07853	0.96397	-0.96403		-0.31948	0.01914	-0.31948	-0.0064	-0.31948	1.17762	-0.56462
-2.28484	0.02064	-2.28484	-0.02064	-2.28484	0.8709	-0.8709		0.02347	0.00528	0.02347	-0.00528	0.02347	0.46287	-0.46291		-0.21748	0.01237	-0.21748	-0.00224	-0.21748	0.73659	-0.26668
-2.18784	0.02197	-2.18784	-0.02197	-2.18784	0.7908	-0.7909		0.12647	0.00908	0.12647	-0.00907	0.12647	0.41776	-0.41755		-0.11448	0.00746	-0.11448	-0.00082	-0.11448	0.38213	-0.14542
-2.09084	0.02403	-2.09084	-0.02403	-2.09084	0.7698	-0.76979		0.22847	0.01676	0.22847	-0.01676	0.22847	0.67397	-0.67388		-0.01148	0.00411	-0.01148	-0.00113	-0.01148	0.18066	-0.28026
-1.99384	0.02801	-1.99384	-0.028	-1.99384	0.9191	-0.9189		0.33047	0.01995	0.33047	-0.01995	0.33047	0.80844	-0.80855		0.09052	0.00169	0.09052	-0.00259	0.09052	0.06883	-0.65587
-1.89784	0.035	-1.89784	-0.035	-1.89784	1.2286	-1.2284		0.43347	0.01446	0.43347	-0.01446	0.43347	0.6167	-0.61681		0.19352	0.00045	0.19352	-0.00421	0.19352	0.01789	-0.99483
-1.80084	0.04471	-1.80084	-0.0447	-1.80084	1.5327	-1.5326		0.53547	0.00636	0.53547	-0.00637	0.53547	0.30893	-0.30905		0.29552	0.00017	0.29552	-0.00548	0.29552	0.00371	-0.99135
-1.70384	0.05362	-1.70384	-0.05362	-1.70384	1.617	-1.6171		0.63747	0.00173	0.63747	-0.00173	0.63747	0.11045	-0.11051		0.39852	0.00096	0.39852	-0.00801	0.39852	0.0086	-0.83458
-1.60684	0.05759	-1.60684	-0.05759	-1.60684	1.4144	-1.4146		0.74047	0.00057	0.74047	-0.00057	0.74047	0.03312	-0.03313		0.50052	0.00594	0.50052	-0.01238	0.50052	0.05272	-0.8642
-1.51084	0.05521	-1.51084	-0.05521	-1.51084	1.0735	-1.0736		0.84247	0.00203	0.84247	-0.00203	0.84247	0.02681	-0.02681		0.60352	0.02264	0.60352	-0.01461	0.60352	0.205	-0.92509
-1.41384	0.04767	-1.41384	-0.04768	-1.41384	0.809	-0.80932		0.94547	0.00876	0.94547	-0.00875	0.94547	0.0932	-0.09318		0.70552	0.05251	0.70552	-0.01152	0.70552	0.49442	-0.72086
-1.31684	0.038	-1.31684	-0.038	-1.31684	0.74358	-0.74369		1.04747	0.02441	1.04747	-0.02441	1.04747	0.27458	-0.27454		0.80852	0.07437	0.80852	-0.00671	0.80852	0.75695	-0.37726
-1.21984	0.03056	-1.21984	-0.03056	-1.21984	0.83207	-0.83207		1.14947	0.04556	1.14947	-0.04555	1.14947	0.57338	-0.57326		0.91052	0.06485	0.91052	-0.00679	0.91052	0.76516	-0.18345
-1.12384	0.02772	-1.12384	-0.02773	-1.12384	0.8844	-0.8845		1.25247	0.06061	1.25247	-0.06061	1.25247	0.87983	-0.87992		1.01352	0.03549	1.01352	-0.01685	1.01352	0.53419	-0.21768
-1.02684	0.02807	-1.02684	-0.02807	-1.02684	0.77006	-0.77015		1.35447	0.05939	1.35447	-0.05939	1.35447	0.97751	-0.97753		1.11652	0.01267	1.11652	-0.03544	1.11652	0.26451	-0.39985
-0.92984	0.02895	-0.92984	-0.02895	-0.92984	0.56706	-0.56716		1.45747	0.04152	1.45747	-0.04153	1.45747	0.74069	-0.74069		1.21852	0.00341	1.21852	-0.04772	1.21852	0.095	-0.56645
-0.83284	0.02789	-0.83284	-0.02789	-0.83284	0.39602	-0.39605		1.55947	0.01946	1.55947	-0.01947	1.55947	0.36215	-0.36216		1.32152	0.00222	1.32152	-0.04061	1.32152	0.04366	-0.59317
-0.73584	0.02264	-0.73584	-0.02264	-0.73584	0.28025	-0.28025		1.66147	0.00588	1.66147	-0.00588	1.66147	0.11372	-0.11373		1.42352	0.00569	1.42352	-0.02322	1.42352	0.08092	-0.51016
-0.63984	0.01428	-0.63984	-0.01428	-0.63984	0.22709	-0.22709		1.76447	0.00148	1.76447	-0.00148	1.76447	0.0401	-0.0401		1.52652	0.01189	1.52652	-0.01115	1.52652	0.16699	-0.37678
-0.54284	0.0077	-0.54284	-0.00769	-0.54284	0.26429	-0.26428		1.86647	0.00173	1.86647	-0.00173	1.86647	0.07463	-0.07464		1.62852	0.01626	1.62852	-0.00846	1.62852	0.23804	-0.25423
-0.44584	0.00634	-0.44584	-0.00633	-0.44584	0.38048	-0.38048		1.96847	0.00497	1.96847	-0.00497	1.96847	0.18166	-0.18166		1.73152	0.01676	1.73152	-0.01241	1.73152	0.2779	-0.22118
-0.34884	0.00923	-0.34884	-0.00923	-0.34884	0.52469	-0.52469		2.07147	0.01188	2.07147	-0.01188	2.07147	0.32179	-0.32179		1.83352	0.01821	1.83352	-0.01767	1.83352	0.35675	-0.25465
-0.25284	0.01365	-0.25284	-0.01365	-0.25284	0.64427	-0.64415		2.17347	0.02127	2.17347	-0.02127	2.17347	0.42761	-0.4276		1.93652	0.02283	1.93652	-0.02054	1.93652	0.46509	-0.28535
-0.15584	0.01856	-0.15584	-0.01856	-0.15584	0.70627	-0.70616		2.27647	0.02769	2.27647	-0.02769	2.27647	0.44185	-0.44184		2.03952	0.02628	2.03952	-0.02425	2.03952	0.47389	-0.33782
-0.05884	0.02382	-0.05884	-0.02382	-0.05884	0.70968	-0.70967		2.37847	0.02812	2.37847	-0.02812	2.37847	0.37145	-0.37144		2.14152	0.02874	2.14152	-0.03321	2.14152	0.35788	-0.45723
0.03816	0.0273	0.03816	-0.0273	0.03816	0.67313	-0.67314		2.48047	0.02683	2.48047	-0.02683	2.48047	0.29493	-0.29494		2.24452	0.03375	2.24452	-0.04391	2.24452	0.23327	-0.56708
0.13416	0.02714	0.13416	-0.02714	0.13416	0.61234	-0.61235		2.58347	0.02685	2.58347	-0.02685	2.58347	0.26155	-0.26156		2.34652	0.03804	2.34652	-0.04818	2.34652	0.17594	-0.54727
0.23116	0.02575	0.23116	-0.02575	0.23116	0.55074	-0.55075		2.68547	0.02716	2.68547	-0.02716	2.68547	0.25192	-0.25192		2.44952	0.03881	2.44952	-0.04562	2.44952	0.17021	-0.42907
0.32816	0.02844	0.32816	-0.02843	0.32816	0.55992	-0.55984		2.78847	0.02978	2.78847	-0.02978	2.78847	0.25112	-0.25113		2.55152	0.03932	2.55152	-0.04361	2.55152	0.17844	-0.3325
0.42516	0.03671	0.42516	-0.0367	0.42516	0.68391	-0.68382		2.89047	0.03675	2.89047	-0.03675	2.89047	0.26327	-0.26327		2.65452	0.04066	2.65452	-0.04465	2.65452	0.18643	-0.2894
0.52116	0.04533	0.52116	-0.04532	0.52116	0.80317	-0.80309		2.99247	0.04354	2.99247	-0.04354	2.99247	0.27932	-0.27933		2.75652	0.04224	2.75652	-0.0465	2.75652	0.20327	-0.27598
0.61816	0.04873	0.61816	-0.04872	0.61816	0.75407	-0.75408		3.09547	0.04436	3.09547	-0.04436	3.09547	0.28326	-0.28329		2.85952	0.0446	2.85952	-0.04975	2.85952	0.22868	-0.28745
0.71516	0.04709	0.71516	-0.04709	0.71516	0.56013	-0.56014		3.19747	0.04006	3.19747	-0.04006	3.19747	0.2768	-0.27683		2.96252	0.04644	2.96252	-0.0538	2.96252	0.24425	-0.31217
0.81216	0.04455	0.81216	-0.04455	0.81216	0.3825	-0.3825		3.30047	0.03672	3.30047	-0.03672	3.30047	0.27666	-0.27669		3.06452	0.04551	3.06452	-0.05419	3.06452	0.24258	-0.32416
0.90816	0.04449	0.90816	-0.04449	0.90816	0.33503	-0.335		3.40247	0.03684	3.40247	-0.03684	3.40247	0.27885	-0.27886		3.16752	0.04219	3.16752	-0.04859	3.16752	0.23076	-0.31414
1.00516	0.04954	1.00516	-0.04954	1.00516	0.4424	-0.44247		3.50447	0.03853	3.50447	-0.03852	3.50447	0.25493	-0.25491		3.26952	0.04038	3.26952	-0.04155	3.26952	0.20915	-0.29248
1.10216	0.06151	1.10216	-0.06151	1.10216	0.6642	-0.6643		3.60747	0.04377	3.60747	-0.04375	3.60747	0.19874	-0.19871		3.37252	0.04464	3.37252	-0.04033	3.37252	0.17536	-0.26403
1.19916	0.07233	1.19916	-0.07233	1.19916	0.8824	-0.8824		3.70947	0.05998	3.70947	-0.05993	3.70947	0.14054	-0.1405		3.47452	0.05675	3.47452	-0.04729	3.47452	0.13873	-0.2275
1.29516	0.06755	1.29516	-0.06755	1.29516	0.9588	-0.9588		3.81147	0.09049	3.81147	-0.09043	3.81147	0.10577	-0.10573		3.57752	0.07566	3.57752	-0.05956	3.57752	0.10884	-0.18702
1.39216	0.04902	1.39216	-0.04901	1.39216	0.8818	-0.8818		3.91447	0.1238	3.91447	-0.1238	3.91447	0.09417	-0.09414		3.67952	0.09981	3.67952	-0.07578	3.67952	0.08812	-0.1475
1.48916	0.03344	1.48916	-0.03343	1.48916	0.7632	-0.7632		4.01647	0.13869	4.01647	-0.13882	4.01647	0.09205	-0.09203		3.78252	0.12044	3.78252	-0.0973	3.78252	0.08035	-0.11787
1.58616	0.02799	1.58616	-0.02799	1.58616	0.663	-0.663		4.11947	0.12486	4.11947	-0.12508	4.11947	0.08597	-0.08598		3.88452	0.11825	3.88452	-0.11453	3.88452	0.08611	-0.106
1.68216	0.02572	1.68216	-0.02572	1.68216	0.5511	-0.55122		4.22147	0.09405	4.22147	-0.09425	4.22147	0.07274	-0.07276		3.98752	0.094	3.98752	-0.11157	3.98752	0.09487	-0.10549
1.77916	0.0194	1.77916	-0.0194	1.77916	0.40908	-0.4091		4.32347	0.06899	4.32347	-0.069	4.32347	0.05824	-0.05826		4.09052	0.07842	4.09052	-0.09777	4.09052	0.09184	-0.10263
1.87616	0.01043	1.87616	-0.01043	1.87616	0.26004	-0.2601		4.42647	0.06297	4.42647	-0.06276	4.42647	0.04925	-0.04925		4.19252	0.08493	4.19252	-0.09603	4.19252	0.07701	-0.09269
1.97316	0.00414	1.97316	-0.00414	1.97316	0.13564	-0.1357		4.52847	0.06854	4.52847	-0.06823	4.52847	0.04811	-0.04809		4.29552	0.0898	4.29552	-0.09946	4.29552	0.06307	-0.08124
2.06916	0.00301	2.06916	-0.00302	2.06916	0.06033	-0.06043		4.63147	0.06714	4.63147	-0.06691	4.63147	0.05131	-0.05124		4.39752	0.0751	4.39752	-0.08571	4.39752	0.05541	-0.07282
2.16616	0.00784	2.16616	-0.00789	2.16616	0.04078	-0.04118		4.73347	0.05263	4.73347	-0.0524	4.73347	0.05465	-0.05445		4.50052	0.05475	4.50052	-0.06145	4.50052	0.05268	-0.06821
2.26316	0.01871	2.26316	-0.01889	2.26316	0.05843	-0.05957		4.83547	0.0369	4.83547	-0.03615	4.83547	0.05882	-0.05822		4.60252	0.04487	4.60252	-0.04628	4.60252	0.05448	-0.06821
2.36016	0.03002	2.36016	-0.0304	2.36016	0.07698	-0.07909		4.93847	0.02895	4.93847	-0.02668	4.93847	0.06253	-0.06118		4.70552	0.04327	4.70552	-0.04033	4.70552	0.05835	-0.06935
2.45616	0.03169	2.45616	-0.03218	2.45616	0.06889	-0.07139		5.04047	0.02487	5.04047	-0.02042	5.04047	0.05692	-0.055		4.80752	0.04017	4.80752	-0.03364	4.80752	0.05668	-0.06261
2.55316	0.02187	2.55316	-0.02226	2.55316	0.0406	-0.04247		5.14347	0.01866	5.14347	-0.01316	5.14347	0.03881	-0.03708		4.91052	0.02995	4.91052	-0.02298	4.91052	0.04297	-0.04414
2.65016	0.0098	2.65016	-0.01001	2.65016	0.01572	-0.01663		5.24547	0.01044	5.24547	-0.00623	5.24547	0.01841	-0.01741		5.01352	0.01596	5.01352	-0.01186	5.01352	0.02281	-0.02235
2.74716	0.00284	2.74716	-0.00291	2.74716	0.004	-0.00428		5.34747	0.00399	5.34747	-0.00202	5.34747	0.00583	-0.00545		5.11552	0.00566	5.11552	-0.00433	5.11552	0.00797	-0.00771
2.84316	0.00053	2.84316	-0.00054	2.84316	0.00067	-0.00072		5.45047	0.00099	5.45047	-0.00043	5.45047	0.0012	-0.0011		5.21852	0.00128	5.21852	-0.00106	5.21852	0.00177	-0.00175
2.94016	6e-05	2.94016	-6e-05	2.94016	7e-05	-8e-05		5.55247	0.00016	5.55247	-6e-05	5.55247	0.00016	-0.00014		5.32052	0.00018	5.32052	-0.00017	5.32052	0.00024	-0.00026
3.03716	0	3.03716	0	3.03716	1e-05	-1e-05		5.65447	1e-05	5.65447	0	5.65447	1e-05	-1e-05		5.42352	2e-05	5.42352	-2e-05	5.42352	2e-05	-2e-05
3.13416	0	3.13416	0	3.13416	0	0		5.75747	0	5.75747	0	5.75747	0	0		5.52552	0	5.52552	0	5.52552	0	0
3.23016	0	3.23016	0	3.23016	0	0		5.85947	0	5.85947	0	5.85947	0	0		5.62852	0	5.62852	0	5.62852	0	0
3.32716	0	3.32716	0	3.32716	0	0		5.96247	0	5.96247	0	5.96247	0	0		5.73052	0	5.73052	0	5.73052	0	0
3.42416	0	3.42416	0	3.42416	0	0		6.06447	0	6.06447	0	6.06447	0	0		5.83352	0	5.83352	0	5.83352	0	0
3.52116	0	3.52116	0	3.52116	0	0		6.16647	0	6.16647	0	6.16647	0	0		5.93652	0	5.93652	0	5.93652	0	0
3.61816	0	3.61816	0	3.61816	0	0		6.26947	0	6.26947	0	6.26947	0	0		6.03852	0	6.03852	0	6.03852	0	0
3.71416	0	3.71416	0	3.71416	0	0		6.37147	0	6.37147	0	6.37147	0	0		6.14152	0	6.14152	0	6.14152	0	0
3.81116	0	3.81116	0	3.81116	0	0		6.47447	0	6.47447	0	6.47447	0	0		6.24352	0	6.24352	0	6.24352	0	0
3.90816	0	3.90816	0	3.90816	0	0		6.57647	0	6.57647	0	6.57647	0	0		6.34652	0	6.34652	0	6.34652	0	0
4.00516	0	4.00516	0	4.00516	0	0		6.67847	0	6.67847	0	6.67847	0	0		6.44852	0	6.44852	0	6.44852	0	0
4.10116	0	4.10116	0	4.10116	0	0		6.78147	0	6.78147	0	6.78147	0	0		6.55152	0	6.55152	0	6.55152	0	0
4.19816	0	4.19816	0	4.19816	0	0		6.88347	0	6.88347	0	6.88347	0	0		6.65352	0	6.65352	0	6.65352	0	0
4.29516	0	4.29516	0	4.29516	0	0		6.98647	0	6.98647	0	6.98647	0	0		6.75652	0	6.75652	0	6.75652	0	0
4.39216	0	4.39216	0	4.39216	0	0		7.08847	0	7.08847	0	7.08847	0	0		6.85852	0	6.85852	0	6.85852	0	0

## Sheet: Figure 5j
Ru(001)			Ru/HfO2-OP			VO-Ru/HfO2-OP
-30.03	0		-30.006	0		-30.006	0
-29.98	0		-29.996	0		-29.996	0
-29.9299	0		-29.986	0		-29.986	0
-29.8799	0		-29.976	0		-29.976	0
-29.8298	0		-29.966	0		-29.966	0
-29.7798	0		-29.956	0		-29.956	0
-29.7297	0		-29.946	0		-29.946	0
-29.6797	0		-29.936	0		-29.936	0
-29.6296	0		-29.926	0		-29.926	0
-29.5796	0		-29.916	0		-29.916	0
-29.5295	0		-29.906	0		-29.906	0
-29.4795	0		-29.896	0		-29.896	0
-29.4294	0		-29.886	0		-29.886	0
-29.3794	0		-29.876	0		-29.876	0
-29.3293	0		-29.866	0		-29.866	0
-29.2793	0		-29.856	0		-29.856	0
-29.2292	0		-29.846	0		-29.846	0
-29.1792	0		-29.836	0		-29.836	0
-29.1291	0		-29.826	0		-29.826	0
-29.0791	0		-29.816	0		-29.816	0
-29.029	0		-29.806	0		-29.806	0
-28.979	0		-29.796	0		-29.796	0
-28.9289	0		-29.786	0		-29.786	0
-28.8789	0		-29.776	0		-29.776	0
-28.8288	0		-29.766	0		-29.766	0
-28.7788	0		-29.7559	0		-29.7559	0
-28.7287	0		-29.746	0		-29.746	0
-28.6787	0		-29.7359	0		-29.7359	0
-28.6286	0		-29.726	0		-29.726	0
-28.5786	0		-29.7159	0		-29.7159	0
-28.5285	0		-29.7059	0		-29.7059	0
-28.4785	0		-29.6959	0		-29.6959	0
-28.4284	0		-29.6859	0		-29.6859	0
-28.3784	0		-29.6759	0		-29.6759	0
-28.3283	0		-29.6659	0		-29.6659	0
-28.2783	0		-29.6559	0		-29.6559	0
-28.2282	0		-29.6459	0		-29.6459	0
-28.1782	0		-29.6359	0		-29.6359	0
-28.1281	0		-29.6259	0		-29.6259	0
-28.0781	0		-29.6159	0		-29.6159	0
-28.028	0		-29.6059	0		-29.6059	0
-27.978	0		-29.5959	0		-29.5959	0
-27.9279	0		-29.5859	0		-29.5859	0
-27.8779	0		-29.5759	0		-29.5759	0
-27.8278	0		-29.5659	0		-29.5659	0
-27.7778	0		-29.5559	0		-29.5559	0
-27.7277	0		-29.5459	0		-29.5459	0
-27.6777	0		-29.5359	0		-29.5359	0
-27.6276	0		-29.5259	0		-29.5259	0
-27.5776	0		-29.5159	0		-29.5159	0
-27.5275	0		-29.5059	0		-29.5059	0
-27.4775	0		-29.4959	0		-29.4959	0
-27.4274	0		-29.4859	0		-29.4859	0
-27.3774	0		-29.4759	0		-29.4759	0
-27.3273	0		-29.4659	0		-29.4659	0
-27.2773	0		-29.4559	0		-29.4559	0
-27.2272	0		-29.4459	0		-29.4459	0
-27.1772	0		-29.4359	0		-29.4359	0
-27.1271	0		-29.4259	0		-29.4259	0
-27.0771	0		-29.4159	0		-29.4159	0
-27.027	0		-29.4059	0		-29.4059	0
-26.977	0		-29.3959	0		-29.3959	0
-26.9269	0		-29.3859	0		-29.3859	0
-26.8769	0		-29.3759	0		-29.3759	0
-26.8268	0		-29.3659	0		-29.3659	0
-26.7768	0		-29.3559	0		-29.3559	0
-26.7267	0		-29.3459	0		-29.3459	0
-26.6767	0		-29.3359	0		-29.3359	0
-26.6266	0		-29.3259	0		-29.3259	0
-26.5766	0		-29.3159	0		-29.3159	0
-26.5265	0		-29.3059	0		-29.3059	0
-26.4765	0		-29.2959	0		-29.2959	0
-26.4264	0		-29.2859	0		-29.2859	0
-26.3764	0		-29.2759	0		-29.2759	0
-26.3263	0		-29.2659	0		-29.2659	0
-26.2763	0		-29.2558	0		-29.2558	0
-26.2262	0		-29.2459	0		-29.2459	0
-26.1762	0		-29.2358	0		-29.2358	0
-26.1261	0		-29.2259	0		-29.2259	0
-26.0761	0		-29.2158	0		-29.2158	0
-26.026	0		-29.2058	0		-29.2058	0
-25.976	0		-29.1958	0		-29.1958	0
-25.9259	0		-29.1858	0		-29.1858	0
-25.8759	0		-29.1758	0		-29.1758	0
-25.8258	0		-29.1658	0		-29.1658	0
-25.7758	0		-29.1558	0		-29.1558	0
-25.7257	0		-29.1458	0		-29.1458	0
-25.6757	0		-29.1358	0		-29.1358	0
-25.6256	0		-29.1258	0		-29.1258	0
-25.5756	0		-29.1158	0		-29.1158	0
-25.5255	0		-29.1058	0		-29.1058	0
-25.4755	0		-29.0958	0		-29.0958	0
-25.4254	0		-29.0858	0		-29.0858	0
-25.3754	0		-29.0758	0		-29.0758	0
-25.3253	0		-29.0658	0		-29.0658	0
-25.2753	0		-29.0558	0		-29.0558	0
-25.2252	0		-29.0458	0		-29.0458	0
-25.1752	0		-29.0358	0		-29.0358	0
-25.1251	0		-29.0258	0		-29.0258	0
-25.0751	0		-29.0158	0		-29.0158	0
-25.025	0		-29.0058	0		-29.0058	0
-24.975	0		-28.9958	0		-28.9958	0
-24.9249	0		-28.9858	0		-28.9858	0
-24.8749	0		-28.9758	0		-28.9758	0
-24.8248	0		-28.9658	0		-28.9658	0
-24.7748	0		-28.9558	0		-28.9558	0
-24.7247	0		-28.9458	0		-28.9458	0
-24.6747	0		-28.9358	0		-28.9358	0
-24.6246	0		-28.9258	0		-28.9258	0
-24.5746	0		-28.9158	0		-28.9158	0
-24.5245	0		-28.9058	0		-28.9058	0
-24.4745	0		-28.8958	0		-28.8958	0
-24.4244	0		-28.8858	0		-28.8858	0
-24.3744	0		-28.8758	0		-28.8758	0
-24.3243	0		-28.8658	0		-28.8658	0
-24.2743	0		-28.8558	0		-28.8558	0
-24.2242	0		-28.8458	0		-28.8458	0
-24.1742	0		-28.8358	0		-28.8358	0
-24.1241	0		-28.8258	0		-28.8258	0
-24.0741	0		-28.8158	0		-28.8158	0
-24.024	0		-28.8058	0		-28.8058	0
-23.974	0		-28.7958	0		-28.7958	0
-23.9239	0		-28.7858	0		-28.7858	0
-23.8739	0		-28.7758	0		-28.7758	0
-23.8238	0		-28.7658	0		-28.7658	0
-23.7738	0		-28.7557	0		-28.7557	0
-23.7237	0		-28.7458	0		-28.7458	0
-23.6737	0		-28.7357	0		-28.7357	0
-23.6236	0		-28.7258	0		-28.7258	0
-23.5736	0		-28.7157	0		-28.7157	0
-23.5235	0		-28.7057	0		-28.7057	0
-23.4735	0		-28.6957	0		-28.6957	0
-23.4234	0		-28.6857	0		-28.6857	0
-23.3734	0		-28.6757	0		-28.6757	0
-23.3233	0		-28.6657	0		-28.6657	0
-23.2733	-2e-05		-28.6557	0		-28.6557	0
-23.2232	-0.0001		-28.6457	0		-28.6457	0
-23.1732	-0.00044		-28.6357	0		-28.6357	0
-23.1231	-0.00165		-28.6257	0		-28.6257	0
-23.0731	-0.00554		-28.6157	0		-28.6157	0
-23.023	-0.01641		-28.6057	0		-28.6057	0
-22.973	-0.04293		-28.5957	0		-28.5957	0
-22.9229	-0.09916		-28.5857	0		-28.5857	0
-22.8729	-0.20237		-28.5757	0		-28.5757	0
-22.8228	-0.36484		-28.5657	0		-28.5657	0
-22.7728	-0.58105		-28.5557	0		-28.5557	0
-22.7227	-0.81751		-28.5457	0		-28.5457	0
-22.6727	-1.01611		-28.5357	0		-28.5357	0
-22.6226	-1.11572		-28.5257	0		-28.5257	0
-22.5726	-1.08228		-28.5157	0		-28.5157	0
-22.5225	-0.92746		-28.5057	0		-28.5057	0
-22.4725	-0.70213		-28.4957	0		-28.4957	0
-22.4224	-0.46958		-28.4857	0		-28.4857	0
-22.3724	-0.27744		-28.4757	0		-28.4757	0
-22.3223	-0.1448		-28.4657	0		-28.4657	0
-22.2723	-0.06676		-28.4557	0		-28.4557	0
-22.2222	-0.02719		-28.4457	0		-28.4457	0
-22.1722	-0.00978		-28.4357	0		-28.4357	0
-22.1221	-0.00311		-28.4257	0		-28.4257	0
-22.0721	-0.00087		-28.4157	0		-28.4157	0
-22.022	-0.00022		-28.4057	0		-28.4057	0
-21.972	-5e-05		-28.3957	0		-28.3957	0
-21.9219	-1e-05		-28.3857	0		-28.3857	0
-21.8719	0		-28.3757	0		-28.3757	0
-21.8218	0		-28.3657	0		-28.3657	0
-21.7718	0		-28.3557	0		-28.3557	0
-21.7217	0		-28.3457	0		-28.3457	0
-21.6717	0		-28.3357	0		-28.3357	0
-21.6216	0		-28.3257	0		-28.3257	0
-21.5716	0		-28.3157	0		-28.3157	0
-21.5215	0		-28.3057	0		-28.3057	0
-21.4715	0		-28.2957	0		-28.2957	0
-21.4214	0		-28.2857	0		-28.2857	0
-21.3714	0		-28.2757	0		-28.2757	0
-21.3213	0		-28.2657	0		-28.2657	0
-21.2713	0		-28.2556	0		-28.2556	0
-21.2212	0		-28.2457	0		-28.2457	0
-21.1712	0		-28.2356	0		-28.2356	0
-21.1211	0		-28.2257	0		-28.2257	0
-21.0711	0		-28.2156	0		-28.2156	0
-21.021	0		-28.2056	0		-28.2056	0
-20.971	0		-28.1956	0		-28.1956	0
-20.9209	0		-28.1856	0		-28.1856	0
-20.8709	0		-28.1756	0		-28.1756	0
-20.8208	0		-28.1656	0		-28.1656	0
-20.7708	0		-28.1556	0		-28.1556	0
-20.7207	0		-28.1456	0		-28.1456	0
-20.6707	0		-28.1356	0		-28.1356	0
-20.6206	0		-28.1256	0		-28.1256	0
-20.5706	0		-28.1156	0		-28.1156	0
-20.5205	0		-28.1056	0		-28.1056	0
-20.4705	0		-28.0956	0		-28.0956	0
-20.4204	0		-28.0856	0		-28.0856	0
-20.3704	0		-28.0756	0		-28.0756	0
-20.3203	0		-28.0656	0		-28.0656	0
-20.2703	0		-28.0556	0		-28.0556	0
-20.2202	0		-28.0456	0		-28.0456	0
-20.1702	0		-28.0356	0		-28.0356	0
-20.1201	0		-28.0256	0		-28.0256	0
-20.0701	0		-28.0156	0		-28.0156	0
-20.02	0		-28.0056	0		-28.0056	0
-19.97	0		-27.9956	0		-27.9956	0
-19.9199	0		-27.9856	0		-27.9856	0
-19.8699	0		-27.9756	0		-27.9756	0
-19.8198	0		-27.9656	0		-27.9656	0
-19.7698	0		-27.9556	0		-27.9556	0
-19.7197	0		-27.9456	0		-27.9456	0
-19.6697	0		-27.9356	0		-27.9356	0
-19.6196	0		-27.9256	0		-27.9256	0
-19.5696	0		-27.9156	0		-27.9156	0
-19.5195	0		-27.9056	0		-27.9056	0
-19.4695	0		-27.8956	0		-27.8956	0
-19.4194	0		-27.8856	0		-27.8856	0
-19.3694	0		-27.8756	0		-27.8756	0
-19.3193	0		-27.8656	0		-27.8656	0
-19.2693	0		-27.8556	0		-27.8556	0
-19.2192	0		-27.8456	0		-27.8456	0
-19.1692	0		-27.8356	0		-27.8356	0
-19.1191	0		-27.8256	0		-27.8256	0
-19.0691	0		-27.8156	0		-27.8156	0
-19.019	0		-27.8056	0		-27.8056	0
-18.969	0		-27.7956	0		-27.7956	0
-18.9189	0		-27.7856	0		-27.7856	0
-18.8689	0		-27.7756	0		-27.7756	0
-18.8188	0		-27.7656	0		-27.7656	0
-18.7688	0		-27.7555	0		-27.7555	0
-18.7187	0		-27.7456	0		-27.7456	0
-18.6687	0		-27.7355	0		-27.7355	0
-18.6186	0		-27.7255	0		-27.7255	0
-18.5686	0		-27.7155	0		-27.7155	0
-18.5185	0		-27.7055	0		-27.7055	0
-18.4685	0		-27.6955	0		-27.6955	0
-18.4184	0		-27.6855	0		-27.6855	0
-18.3684	0		-27.6755	0		-27.6755	0
-18.3183	0		-27.6655	0		-27.6655	0
-18.2683	0		-27.6555	0		-27.6555	0
-18.2182	0		-27.6455	0		-27.6455	0
-18.1682	0		-27.6355	0		-27.6355	0
-18.1181	0		-27.6255	0		-27.6255	0
-18.0681	0		-27.6155	0		-27.6155	0
-18.018	0		-27.6055	0		-27.6055	0
-17.968	0		-27.5955	0		-27.5955	0
-17.9179	0		-27.5855	0		-27.5855	0
-17.8679	0		-27.5755	0		-27.5755	0
-17.8178	0		-27.5655	0		-27.5655	0
-17.7678	0		-27.5555	0		-27.5555	0
-17.7177	0		-27.5455	0		-27.5455	0
-17.6677	0		-27.5355	0		-27.5355	0
-17.6176	0		-27.5255	0		-27.5255	0
-17.5676	0		-27.5155	0		-27.5155	0
-17.5175	0		-27.5055	0		-27.5055	0
-17.4675	0		-27.4955	0		-27.4955	0
-17.4174	0		-27.4855	0		-27.4855	0
-17.3674	0		-27.4755	0		-27.4755	0
-17.3173	0		-27.4655	0		-27.4655	0
-17.2673	0		-27.4555	0		-27.4555	0
-17.2172	0		-27.4455	0		-27.4455	0
-17.1672	0		-27.4355	0		-27.4355	0
-17.1171	0		-27.4255	0		-27.4255	0
-17.0671	0		-27.4155	0		-27.4155	0
-17.017	0		-27.4055	0		-27.4055	0
-16.967	0		-27.3955	0		-27.3955	0
-16.9169	0		-27.3855	0		-27.3855	0
-16.8669	0		-27.3755	0		-27.3755	0
-16.8168	0		-27.3655	0		-27.3655	0
-16.7668	0		-27.3555	0		-27.3555	0
-16.7167	0		-27.3455	0		-27.3455	0
-16.6667	0		-27.3355	0		-27.3355	0
-16.6166	0		-27.3255	0		-27.3255	0
-16.5666	0		-27.3155	0		-27.3155	0
-16.5165	0		-27.3055	0		-27.3055	0
-16.4665	0		-27.2955	0		-27.2955	0
-16.4164	0		-27.2855	0		-27.2855	0
-16.3664	0		-27.2755	0		-27.2755	0
-16.3163	0		-27.2655	0		-27.2655	0
-16.2663	0		-27.2554	0		-27.2554	0
-16.2162	0		-27.2455	0		-27.2455	0
-16.1662	0		-27.2355	0		-27.2355	0
-16.1161	0		-27.2254	0		-27.2254	0
-16.0661	0		-27.2154	0		-27.2154	0
-16.016	0		-27.2054	0		-27.2054	0
-15.966	0		-27.1954	0		-27.1954	0
-15.9159	0		-27.1854	0		-27.1854	0
-15.8659	0		-27.1754	0		-27.1754	0
-15.8158	0		-27.1654	0		-27.1654	0
-15.7658	0		-27.1554	0		-27.1554	0
-15.7157	0		-27.1454	0		-27.1454	0
-15.6657	0		-27.1354	0		-27.1354	0
-15.6156	0		-27.1254	0		-27.1254	0
-15.5656	0		-27.1154	0		-27.1154	0
-15.5155	0		-27.1054	0		-27.1054	0
-15.4655	0		-27.0954	0		-27.0954	0
-15.4154	0		-27.0854	0		-27.0854	0
-15.3654	0		-27.0754	0		-27.0754	0
-15.3153	0		-27.0654	0		-27.0654	0
-15.2653	0		-27.0554	0		-27.0554	0
-15.2152	0		-27.0454	0		-27.0454	0
-15.1652	0		-27.0354	0		-27.0354	0
-15.1151	0		-27.0254	0		-27.0254	0
-15.0651	0		-27.0154	0		-27.0154	0
-15.015	0		-27.0054	0		-27.0054	0
-14.965	0		-26.9954	0		-26.9954	0
-14.9149	0		-26.9854	0		-26.9854	0
-14.8649	0		-26.9754	0		-26.9754	0
-14.8148	0		-26.9654	0		-26.9654	0
-14.7648	0		-26.9554	0		-26.9554	0
-14.7147	0		-26.9454	0		-26.9454	0
-14.6647	0		-26.9354	0		-26.9354	0
-14.6146	0		-26.9254	0		-26.9254	0
-14.5646	0		-26.9154	0		-26.9154	0
-14.5145	0		-26.9054	0		-26.9054	0
-14.4645	0		-26.8954	0		-26.8954	0
-14.4144	0		-26.8854	0		-26.8854	0
-14.3644	0		-26.8754	0		-26.8754	0
-14.3143	0		-26.8654	0		-26.8654	0
-14.2643	0		-26.8554	0		-26.8554	0
-14.2142	0		-26.8454	0		-26.8454	0
-14.1642	0		-26.8354	0		-26.8354	0
-14.1141	0		-26.8254	0		-26.8254	0
-14.0641	0		-26.8154	0		-26.8154	0
-14.014	0		-26.8054	0		-26.8054	0
-13.964	0		-26.7954	0		-26.7954	0
-13.9139	0		-26.7854	0		-26.7854	0
-13.8639	0		-26.7754	0		-26.7754	0
-13.8138	0		-26.7654	0		-26.7654	0
-13.7638	0		-26.7553	0		-26.7553	0
-13.7137	0		-26.7453	0		-26.7453	0
-13.6637	0		-26.7354	0		-26.7354	0
-13.6136	0		-26.7253	0		-26.7253	0
-13.5636	0		-26.7153	0		-26.7153	0
-13.5135	0		-26.7053	0		-26.7053	0
-13.4635	0		-26.6953	0		-26.6953	0
-13.4134	0		-26.6853	0		-26.6853	0
-13.3634	0		-26.6753	0		-26.6753	0
-13.3133	0		-26.6653	0		-26.6653	0
-13.2633	0		-26.6553	0		-26.6553	0
-13.2132	0		-26.6453	0		-26.6453	0
-13.1632	0		-26.6353	0		-26.6353	0
-13.1131	0		-26.6253	0		-26.6253	0
-13.0631	0		-26.6153	0		-26.6153	0
-13.013	0		-26.6053	0		-26.6053	0
-12.963	0		-26.5953	0		-26.5953	0
-12.9129	0		-26.5853	0		-26.5853	0
-12.8629	0		-26.5753	0		-26.5753	0
-12.8128	0		-26.5653	0		-26.5653	0
-12.7628	0		-26.5553	0		-26.5553	0
-12.7127	0		-26.5453	0		-26.5453	0
-12.6627	0		-26.5353	0		-26.5353	0
-12.6126	0		-26.5253	0		-26.5253	0
-12.5626	0		-26.5153	0		-26.5153	0
-12.5125	0		-26.5053	0		-26.5053	0
-12.4625	0		-26.4953	0		-26.4953	0
-12.4124	0		-26.4853	0		-26.4853	0
-12.3624	0		-26.4753	0		-26.4753	0
-12.3123	0		-26.4653	0		-26.4653	0
-12.2623	0		-26.4553	0		-26.4553	0
-12.2122	0		-26.4453	0		-26.4453	0
-12.1622	0		-26.4353	0		-26.4353	0
-12.1121	0		-26.4253	0		-26.4253	0
-12.0621	0		-26.4153	0		-26.4153	0
-12.012	0		-26.4053	0		-26.4053	0
-11.962	0		-26.3953	0		-26.3953	0
-11.9119	0		-26.3853	0		-26.3853	0
-11.8619	0		-26.3753	0		-26.3753	0
-11.8118	0		-26.3653	0		-26.3653	0
-11.7618	0		-26.3553	0		-26.3553	0
-11.7117	0		-26.3453	0		-26.3453	0
-11.6617	0		-26.3353	0		-26.3353	0
-11.6116	0		-26.3253	0		-26.3253	0
-11.5616	0		-26.3153	0		-26.3153	0
-11.5115	0		-26.3053	0		-26.3053	0
-11.4615	0		-26.2953	0		-26.2953	0
-11.4114	0		-26.2853	0		-26.2853	0
-11.3614	0		-26.2753	0		-26.2753	0
-11.3113	0		-26.2653	0		-26.2653	0
-11.2613	0		-26.2553	0		-26.2553	0
-11.2112	0		-26.2452	0		-26.2452	0
-11.1612	0		-26.2353	0		-26.2353	0
-11.1111	0		-26.2252	0		-26.2252	0
-11.0611	0		-26.2152	0		-26.2152	0
-11.011	0		-26.2052	0		-26.2052	0
-10.961	-1e-05		-26.1952	0		-26.1952	0
-10.9109	-4e-05		-26.1852	0		-26.1852	0
-10.8609	-0.00016		-26.1752	0		-26.1752	0
-10.8108	-0.00057		-26.1652	0		-26.1652	0
-10.7608	-0.00177		-26.1552	0		-26.1552	0
-10.7107	-0.0049		-26.1452	0		-26.1452	0
-10.6607	-0.01197		-26.1352	0		-26.1352	0
-10.6106	-0.02583		-26.1252	0		-26.1252	0
-10.5606	-0.04923		-26.1152	0		-26.1152	0
-10.5105	-0.08288		-26.1052	0		-26.1052	0
-10.4605	-0.12327		-26.0952	0		-26.0952	0
-10.4104	-0.16197		-26.0852	0		-26.0852	0
-10.3604	-0.18801		-26.0752	0		-26.0752	0
-10.3103	-0.1928		-26.0652	0		-26.0652	0
-10.2603	-0.17466		-26.0552	0		-26.0552	0
-10.2102	-0.13978		-26.0452	0		-26.0452	0
-10.1602	-0.09882		-26.0352	0		-26.0352	0
-10.1101	-0.06172		-26.0252	0		-26.0252	0
-10.0601	-0.03406		-26.0152	0		-26.0152	0
-10.01	-0.0166		-26.0052	0		-26.0052	0
-9.95996	-0.00715		-25.9952	0		-25.9952	0
-9.90991	-0.00272		-25.9852	0		-25.9852	0
-9.85986	-0.00091		-25.9752	0		-25.9752	0
-9.80981	-0.00027		-25.9652	0		-25.9652	0
-9.75976	-7e-05		-25.9552	0		-25.9552	0
-9.70971	-2e-05		-25.9452	0		-25.9452	0
-9.65966	0		-25.9352	0		-25.9352	0
-9.60961	0		-25.9252	0		-25.9252	0
-9.55956	0		-25.9152	0		-25.9152	0
-9.50951	0		-25.9052	0		-25.9052	0
-9.45946	0		-25.8952	0		-25.8952	0
-9.40941	0		-25.8852	0		-25.8852	0
-9.35936	0		-25.8752	0		-25.8752	0
-9.30931	0		-25.8652	0		-25.8652	0
-9.25926	0		-25.8552	0		-25.8552	0
-9.20921	0		-25.8452	0		-25.8452	0
-9.15916	0		-25.8352	0		-25.8352	0
-9.10911	0		-25.8252	0		-25.8252	0
-9.05906	0		-25.8152	0		-25.8152	0
-9.00901	0		-25.8052	0		-25.8052	0
-8.95896	0		-25.7952	0		-25.7952	0
-8.90891	0		-25.7852	0		-25.7852	0
-8.85886	0		-25.7752	0		-25.7752	0
-8.80881	0		-25.7651	0		-25.7651	0
-8.75876	0		-25.7552	0		-25.7552	0
-8.70871	0		-25.7451	0		-25.7451	0
-8.65866	0		-25.7352	0		-25.7352	0
-8.60861	0		-25.7251	0		-25.7251	0
-8.55856	0		-25.7151	0		-25.7151	0
-8.50851	0		-25.7051	0		-25.7051	0
-8.45846	0		-25.6951	0		-25.6951	0
-8.40841	0		-25.6851	0		-25.6851	0
-8.35836	0		-25.6751	0		-25.6751	0
-8.30831	0		-25.6651	0		-25.6651	0
-8.25826	0		-25.6551	0		-25.6551	0
-8.20821	0		-25.6451	0		-25.6451	0
-8.15816	0		-25.6351	0		-25.6351	0
-8.10811	0		-25.6251	0		-25.6251	0
-8.05806	0		-25.6151	0		-25.6151	0
-8.00801	0		-25.6051	0		-25.6051	0
-7.95796	-1e-05		-25.5951	0		-25.5951	0
-7.90791	-4e-05		-25.5851	0		-25.5851	0
-7.85786	-0.00015		-25.5751	0		-25.5751	0
-7.80781	-0.00056		-25.5651	0		-25.5651	0
-7.75776	-0.00186		-25.5551	0		-25.5551	0
-7.70771	-0.00549		-25.5451	0		-25.5451	0
-7.65766	-0.01448		-25.5351	0		-25.5351	0
-7.60761	-0.03451		-25.5251	0		-25.5251	0
-7.55756	-0.07498		-25.5151	0		-25.5151	0
-7.50751	-0.1506		-25.5051	0		-25.5051	0
-7.45746	-0.28338		-25.4951	0		-25.4951	0
-7.40741	-0.50412		-25.4851	0		-25.4851	0
-7.35736	-0.84853		-25.4751	0		-25.4751	0
-7.30731	-1.34087		-25.4651	0		-25.4651	0
-7.25726	-1.96365		-25.4551	0		-25.4551	0
-7.20721	-2.6289		-25.4451	0		-25.4451	0
-7.15716	-3.18108		-25.4351	0		-25.4351	0
-7.10711	-3.45031		-25.4251	0		-25.4251	0
-7.05706	-3.33586		-25.4151	0		-25.4151	0
-7.00701	-2.86476		-25.4051	0		-25.4051	0
-6.95696	-2.18046		-25.3951	0		-25.3951	0
-6.90691	-1.46893		-25.3851	0		-25.3851	0
-6.85686	-0.87507		-25.3751	0		-25.3751	0
-6.80681	-0.4604		-25.3651	0		-25.3651	0
-6.75676	-0.21296		-25.3551	0		-25.3551	0
-6.70671	-0.08448		-25.3451	0		-25.3451	0
-6.65666	-0.02439		-25.3351	0		-25.3351	0
-6.60661	0.00348		-25.3251	0		-25.3251	0
-6.55656	0.01889		-25.3151	0		-25.3151	0
-6.50651	0.02978		-25.3051	0		-25.3051	0
-6.45646	0.03753		-25.2951	0		-25.2951	0
-6.40641	0.04111		-25.2851	0		-25.2851	0
-6.35636	0.03966		-25.2751	0		-25.2751	0
-6.30631	0.03375		-25.265	0		-25.265	0
-6.25626	0.02527		-25.2551	0		-25.2551	0
-6.20621	0.01638		-25.245	0		-25.245	0
-6.15616	0.0084		-25.2351	0		-25.2351	0
-6.10611	0.00115		-25.225	0		-25.225	0
-6.05606	-0.00699		-25.215	0		-25.215	0
-6.00601	-0.01865		-25.205	0		-25.205	0
-5.95596	-0.03677		-25.195	0		-25.195	0
-5.90591	-0.06399		-25.185	0		-25.185	0
-5.85586	-0.10245		-25.175	0		-25.175	0
-5.80581	-0.15479		-25.165	0		-25.165	0
-5.75576	-0.22625		-25.155	0		-25.155	0
-5.70571	-0.32595		-25.145	0		-25.145	0
-5.65566	-0.46463		-25.135	0		-25.135	0
-5.60561	-0.64666		-25.125	0		-25.125	0
-5.55556	-0.85958		-25.115	0		-25.115	0
-5.50551	-1.06927		-25.105	0		-25.105	0
-5.45546	-1.22858		-25.095	0		-25.095	0
-5.40541	-1.2981		-25.085	0		-25.085	0
-5.35536	-1.26577		-25.075	0		-25.075	0
-5.30531	-1.15087		-25.065	0		-25.065	0
-5.25526	-0.98932		-25.055	0		-25.055	0
-5.20521	-0.81319		-25.045	0		-25.045	0
-5.15516	-0.63997		-25.035	0		-25.035	0
-5.10511	-0.47601		-25.025	0		-25.025	0
-5.05506	-0.32584		-25.015	0		-25.015	0
-5.00501	-0.1968		-25.005	0		-25.005	0
-4.95495	-0.09648		-24.995	0		-24.995	0
-4.9049	-0.02766		-24.985	0		-24.985	0
-4.85485	0.01395		-24.975	0		-24.975	0
-4.8048	0.03782		-24.965	0		-24.965	0
-4.75475	0.05443		-24.955	0		-24.955	0
-4.7047	0.07144		-24.945	0		-24.945	0
-4.65465	0.0918		-24.935	0		-24.935	0
-4.6046	0.11409		-24.925	0		-24.925	0
-4.55455	0.13478		-24.915	0		-24.915	0
-4.5045	0.15092		-24.905	0		-24.905	0
-4.45445	0.1617		-24.895	0		-24.895	0
-4.4044	0.16809		-24.885	0		-24.885	0
-4.35435	0.17115		-24.875	0		-24.875	0
-4.3043	0.17091		-24.865	0		-24.865	0
-4.25425	0.1672		-24.855	0		-24.855	0
-4.2042	0.16161		-24.845	0		-24.845	0
-4.15415	0.15854		-24.835	0		-24.835	0
-4.1041	0.16372		-24.825	0		-24.825	0
-4.05405	0.18093		-24.815	0		-24.815	0
-4.004	0.20941		-24.805	0		-24.805	0
-3.95395	0.24374		-24.795	0		-24.795	0
-3.9039	0.2765		-24.785	0		-24.785	0
-3.85385	0.30182		-24.775	0		-24.775	0
-3.8038	0.31752		-24.7649	0		-24.7649	0
-3.75375	0.32457		-24.755	0		-24.755	0
-3.7037	0.32461		-24.7449	0		-24.7449	0
-3.65365	0.31804		-24.735	0		-24.735	0
-3.6036	0.30419		-24.7249	0		-24.7249	0
-3.55355	0.2835		-24.7149	0		-24.7149	0
-3.5035	0.25924		-24.7049	0		-24.7049	0
-3.45345	0.23734		-24.6949	0		-24.6949	0
-3.4034	0.22411		-24.6849	0		-24.6849	0
-3.35335	0.22321		-24.6749	0		-24.6749	0
-3.3033	0.23335		-24.6649	0		-24.6649	0
-3.25325	0.24803		-24.6549	0		-24.6549	0
-3.2032	0.25768		-24.6449	0		-24.6449	0
-3.15315	0.2537		-24.6349	0		-24.6349	0
-3.1031	0.23252		-24.6249	0		-24.6249	0
-3.05305	0.19737		-24.6149	0		-24.6149	0
-3.003	0.15639		-24.6049	0		-24.6049	0
-2.95295	0.11848		-24.5949	0		-24.5949	0
-2.9029	0.0894		-24.5849	0		-24.5849	0
-2.85285	0.07053		-24.5749	0		-24.5749	0
-2.8028	0.06015		-24.5649	0		-24.5649	0
-2.75275	0.05583		-24.5549	0		-24.5549	0
-2.7027	0.05603		-24.5449	0		-24.5449	0
-2.65265	0.06039		-24.5349	0		-24.5349	0
-2.6026	0.06882		-24.5249	0		-24.5249	0
-2.55255	0.0805		-24.5149	0		-24.5149	0
-2.5025	0.09364		-24.5049	0		-24.5049	0
-2.45245	0.1061		-24.4949	0		-24.4949	0
-2.4024	0.11658		-24.4849	0		-24.4849	0
-2.35235	0.12539		-24.4749	0		-24.4749	0
-2.3023	0.13419		-24.4649	0		-24.4649	0
-2.25225	0.14479		-24.4549	0		-24.4549	0
-2.2022	0.15779		-24.4449	0		-24.4449	0
-2.15215	0.17201		-24.4349	0		-24.4349	0
-2.1021	0.18517		-24.4249	0		-24.4249	0
-2.05205	0.19548		-24.4149	0		-24.4149	0
-2.002	0.20312		-24.4049	0		-24.4049	0
-1.95195	0.21057		-24.3949	0		-24.3949	0
-1.9019	0.22142		-24.3849	0		-24.3849	0
-1.85185	0.23843		-24.3749	0		-24.3749	0
-1.8018	0.26169		-24.3649	0		-24.3649	0
-1.75175	0.28792		-24.3549	0		-24.3549	0
-1.7017	0.3113		-24.3449	0		-24.3449	0
-1.65165	0.32546		-24.3349	0		-24.3349	0
-1.6016	0.32597		-24.3249	0		-24.3249	0
-1.55155	0.31208		-24.3149	0		-24.3149	0
-1.5015	0.28703		-24.3049	0		-24.3049	0
-1.45145	0.25683		-24.2949	0		-24.2949	0
-1.4014	0.22834		-24.2849	0		-24.2849	0
-1.35135	0.20752		-24.2749	0		-24.2749	0
-1.3013	0.19818		-24.2648	0		-24.2648	0
-1.25125	0.2012		-24.2549	0		-24.2549	0
-1.2012	0.2144		-24.2448	0		-24.2448	0
-1.15115	0.23355		-24.2349	0		-24.2349	0
-1.1011	0.25432		-24.2248	0		-24.2248	0
-1.05105	0.27425		-24.2148	0		-24.2148	0
-1.001	0.29313		-24.2048	0		-24.2048	0
-0.95095	0.31122		-24.1948	0		-24.1948	0
-0.9009	0.32648		-24.1848	0		-24.1848	0
-0.85085	0.33311		-24.1748	0		-24.1748	0
-0.8008	0.32357		-24.1648	0		-24.1648	0
-0.75075	0.29313		-24.1548	0		-24.1548	0
-0.7007	0.2438		-24.1448	0		-24.1448	0
-0.65065	0.18461		-24.1348	0		-24.1348	0
-0.6006	0.12774		-24.1248	0		-24.1248	0
-0.55055	0.08343		-24.1148	0		-24.1148	0
-0.5005	0.05678		-24.1048	0		-24.1048	0
-0.45045	0.04754		-24.0948	0		-24.0948	0
-0.4004	0.05184		-24.0848	0		-24.0848	0
-0.35035	0.06435		-24.0748	0		-24.0748	0
-0.3003	0.08003		-24.0648	0		-24.0648	0
-0.25025	0.0955		-24.0548	0		-24.0548	0
-0.2002	0.10981		-24.0448	0		-24.0448	0
-0.15015	0.12425		-24.0348	0		-24.0348	0
-0.1001	0.14099		-24.0248	0		-24.0248	0
-0.05005	0.16115		-24.0148	0		-24.0148	0
0	0.18326		-24.0048	0		-24.0048	0
0.05005	0.20332		-23.9948	0		-23.9948	0
0.1001	0.21714		-23.9848	0		-23.9848	0
0.15015	0.22396		-23.9748	0		-23.9748	0
0.2002	0.22907		-23.9648	0		-23.9648	0
0.25025	0.24274		-23.9548	0		-23.9548	0
0.3003	0.27482		-23.9448	0		-23.9448	0
0.35035	0.32756		-23.9348	0		-23.9348	0
0.4004	0.39173		-23.9248	0		-23.9248	0
0.45045	0.44955		-23.9148	0		-23.9148	0
0.5005	0.48336		-23.9048	0		-23.9048	0
0.55055	0.4845		-23.8948	0		-23.8948	0
0.6006	0.45643		-23.8848	0		-23.8848	0
0.65065	0.41109		-23.8748	0		-23.8748	0
0.7007	0.3624		-23.8648	0		-23.8648	0
0.75075	0.32225		-23.8548	0		-23.8548	0
0.8008	0.30048		-23.8448	0		-23.8448	0
0.85085	0.30691		-23.8348	0		-23.8348	0
0.9009	0.3525		-23.8248	0		-23.8248	0
0.95095	0.44766		-23.8148	0		-23.8148	0
1.001	0.59646		-23.8048	0		-23.8048	0
1.05105	0.78767		-23.7948	0		-23.7948	0
1.1011	0.98836		-23.7848	0		-23.7848	0
1.15115	1.14829		-23.7748	0		-23.7748	0
1.2012	1.21852		-23.7647	0		-23.7647	0
1.25125	1.17551		-23.7548	0		-23.7548	0
1.3013	1.03407		-23.7447	0		-23.7447	0
1.35135	0.83883		-23.7347	0		-23.7347	0
1.4014	0.64028		-23.7247	0		-23.7247	0
1.45145	0.47248		-23.7147	0		-23.7147	0
1.5015	0.34563		-23.7047	0		-23.7047	0
1.55155	0.25317		-23.6947	0		-23.6947	0
1.6016	0.18382		-23.6847	0		-23.6847	0
1.65165	0.12957		-23.6747	0		-23.6747	0
1.7017	0.08706		-23.6647	0		-23.6647	0
1.75175	0.05531		-23.6547	0		-23.6547	0
1.8018	0.03328		-23.6447	0		-23.6447	0
1.85185	0.01915		-23.6347	0		-23.6347	0
1.9019	0.0107		-23.6247	0		-23.6247	0
1.95195	0.00603		-23.6147	0		-23.6147	0
2.002	0.00385		-23.6047	0		-23.6047	0
2.05205	0.00351		-23.5947	0		-23.5947	0
2.1021	0.00482		-23.5847	0		-23.5847	0
2.15215	0.00794		-23.5747	0		-23.5747	0
2.2022	0.01331		-23.5647	0		-23.5647	0
2.25225	0.02193		-23.5547	0		-23.5547	0
2.3023	0.03574		-23.5447	0		-23.5447	0
2.35235	0.05771		-23.5347	0		-23.5347	0
2.4024	0.09068		-23.5247	0		-23.5247	0
2.45245	0.13485		-23.5147	0		-23.5147	0
2.5025	0.18497		-23.5047	0		-23.5047	0
2.55255	0.22989		-23.4947	0		-23.4947	0
2.6026	0.2562		-23.4847	0		-23.4847	0
2.65265	0.25481		-23.4747	0		-23.4747	0
2.7027	0.22616		-23.4647	0		-23.4647	0
2.75275	0.18009		-23.4547	0		-23.4547	0
2.8028	0.1305		-23.4447	0		-23.4447	0
2.85285	0.08852		-23.4347	0		-23.4347	0
2.9029	0.0588		-23.4247	0		-23.4247	0
2.95295	0.04016		-23.4147	0		-23.4147	0
3.003	0.02886		-23.4047	0		-23.4047	0
3.05305	0.02164		-23.3947	0		-23.3947	0
3.1031	0.01686		-23.3847	0		-23.3847	0
3.15315	0.01416		-23.3747	0		-23.3747	0
3.2032	0.01336		-23.3647	0		-23.3647	0
3.25325	0.01372		-23.3547	0		-23.3547	0
3.3033	0.01374		-23.3447	0		-23.3447	0
3.35335	0.01133		-23.3347	0		-23.3347	0
3.4034	0.00412		-23.3247	0		-23.3247	0
3.45345	-0.01033		-23.3147	0		-23.3147	0
3.5035	-0.03388		-23.3047	0		-23.3047	0
3.55355	-0.06652		-23.2947	0		-23.2947	0
3.6036	-0.10462		-23.2847	0		-23.2847	0
3.65365	-0.14037		-23.2747	0		-23.2747	0
3.7037	-0.16378		-23.2646	0		-23.2646	0
3.75375	-0.16728		-23.2547	0		-23.2547	0
3.8038	-0.15		-23.2447	0		-23.2447	0
3.85385	-0.11863		-23.2346	0		-23.2346	0
3.9039	-0.08378		-23.2246	0		-23.2246	0
3.95395	-0.05452		-23.2146	0		-23.2146	0
4.004	-0.03464		-23.2046	0		-23.2046	0
4.05405	-0.02282		-23.1946	0		-23.1946	0
4.1041	-0.01526		-23.1846	0		-23.1846	0
4.15415	-0.00863		-23.1746	0		-23.1746	0
4.2042	-0.00115		-23.1646	0		-23.1646	0
4.25425	0.00799		-23.1546	0		-23.1546	0
4.3043	0.02003		-23.1446	0		-23.1446	0
4.35435	0.03715		-23.1346	0		-23.1346	0
4.4044	0.06133		-23.1246	0		-23.1246	0
4.45445	0.09203		-23.1146	0		-23.1146	0
4.5045	0.12431		-23.1046	0		-23.1046	0
4.55455	0.14951		-23.0946	0		-23.0946	0
4.6046	0.15875		-23.0846	0		-23.0846	0
4.65465	0.1473		-23.0746	0		-23.0746	0
4.7047	0.11693		-23.0646	0		-23.0646	0
4.75475	0.0747		-23.0546	0		-23.0546	0
4.8048	0.02963		-23.0446	0		-23.0446	0
4.85485	-0.0104		-23.0346	0		-23.0346	0
4.9049	-0.04004		-23.0246	0		-23.0246	0
4.95495	-0.05676		-23.0146	0		-23.0146	0
5.00501	-0.06106		-23.0046	0		-23.0046	0
5.05506	-0.05666		-22.9946	0		-22.9946	0
5.10511	-0.04961		-22.9846	0		-22.9846	0
5.15516	-0.04607		-22.9746	0		-22.9746	0
5.20521	-0.04931		-22.9646	0		-22.9646	0
5.25526	-0.05776		-22.9546	0		-22.9546	0
5.30531	-0.06526		-22.9446	0		-22.9446	0
5.35536	-0.06368		-22.9346	0		-22.9346	0
5.40541	-0.04657		-22.9246	0		-22.9246	0
5.45546	-0.01223		-22.9146	0		-22.9146	0
5.50551	0.03506		-22.9046	0		-22.9046	0
5.55556	0.08616		-22.8946	0		-22.8946	0
5.60561	0.13031		-22.8846	0		-22.8846	0
5.65566	0.15922		-22.8746	0		-22.8746	0
5.70571	0.17015		-22.8646	0		-22.8646	0
5.75576	0.16599		-22.8546	0		-22.8546	0
5.80581	0.15245		-22.8446	0		-22.8446	0
5.85586	0.13446		-22.8346	0		-22.8346	0
5.90591	0.11443		-22.8246	0		-22.8246	0
5.95596	0.09304		-22.8146	0		-22.8146	0
6.00601	0.07102		-22.8046	0		-22.8046	0
6.05606	0.05006		-22.7946	0		-22.7946	0
6.10611	0.03228		-22.7846	0		-22.7846	0
6.15616	0.01916		-22.7746	0		-22.7746	0
6.20621	0.01095		-22.7645	0		-22.7645	0
6.25626	0.0069		-22.7545	0		-22.7545	0
6.30631	0.00583		-22.7446	0		-22.7446	0
6.35636	0.00669		-22.7345	0		-22.7345	0
6.40641	0.00883		-22.7245	0		-22.7245	0
6.45646	0.01201		-22.7145	0		-22.7145	0
6.50651	0.01611		-22.7045	0		-22.7045	0
6.55656	0.02067		-22.6945	0		-22.6945	0
6.60661	0.02464		-22.6845	0		-22.6845	0
6.65666	0.02658		-22.6745	0		-22.6745	0
6.70671	0.02537		-22.6645	0		-22.6645	0
6.75676	0.02107		-22.6545	0		-22.6545	0
6.80681	0.01527		-22.6445	0		-22.6445	0
6.85686	0.01049		-22.6345	0		-22.6345	0
6.90691	0.00914		-22.6245	0		-22.6245	0
6.95696	0.01257		-22.6145	0		-22.6145	0
7.00701	0.0207		-22.6045	0		-22.6045	0
7.05706	0.0323		-22.5945	0		-22.5945	0
7.10711	0.04547		-22.5845	0		-22.5845	-1e-05
7.15716	0.05815		-22.5745	0		-22.5745	-1e-05
7.20721	0.06861		-22.5645	0		-22.5645	-1e-05
7.25726	0.07602		-22.5545	0		-22.5545	-1e-05
7.30731	0.08106		-22.5445	0		-22.5445	-2e-05
7.35736	0.08615		-22.5345	0		-22.5345	-3e-05
7.40741	0.09513		-22.5245	0		-22.5245	-4e-05
7.45746	0.11217		-22.5145	0		-22.5145	-5e-05
7.50751	0.13997		-22.5045	0		-22.5045	-7e-05
7.55756	0.1781		-22.4945	0		-22.4945	-0.0001
7.60761	0.22279		-22.4845	0		-22.4845	-0.00013
7.65766	0.26892		-22.4745	0		-22.4745	-0.00018
7.70771	0.31308		-22.4645	0		-22.4645	-0.00024
7.75776	0.35449		-22.4545	0		-22.4545	-0.00032
7.80781	0.39202		-22.4445	0		-22.4445	-0.00043
7.85786	0.41989		-22.4345	0		-22.4345	-0.00057
7.90791	0.42724		-22.4245	0		-22.4245	-0.00075
7.95796	0.40388		-22.4145	0		-22.4145	-0.00098
8.00801	0.34818		-22.4045	0		-22.4045	-0.00128
8.05806	0.27024		-22.3945	0		-22.3945	-0.00166
8.10811	0.18733		-22.3845	0		-22.3845	-0.00215
8.15816	0.11548		-22.3745	0		-22.3745	-0.00276
8.20821	0.06321		-22.3645	0		-22.3645	-0.00352
8.25826	0.0308		-22.3545	0		-22.3545	-0.00448
8.30831	0.01343		-22.3445	0		-22.3445	-0.00567
8.35836	0.00514		-22.3345	0		-22.3345	-0.00713
8.40841	0.00122		-22.3245	-1e-05		-22.3245	-0.00893
8.45846	-0.00114		-22.3145	-1e-05		-22.3145	-0.01113
8.50851	-0.00317		-22.3045	-1e-05		-22.3045	-0.01381
8.55856	-0.00508		-22.2945	-2e-05		-22.2945	-0.01704
8.60861	-0.00659		-22.2845	-3e-05		-22.2845	-0.02092
8.65866	-0.00734		-22.2745	-4e-05		-22.2745	-0.02555
8.70871	-0.00706		-22.2645	-5e-05		-22.2645	-0.03106
8.75876	-0.00565		-22.2544	-7e-05		-22.2544	-0.03757
8.80881	-0.00299		-22.2445	-0.0001		-22.2445	-0.04521
8.85886	0.00139		-22.2344	-0.00013		-22.2344	-0.05414
8.90891	0.00853		-22.2244	-0.00018		-22.2244	-0.06451
8.95896	0.01988		-22.2144	-0.00025		-22.2144	-0.07648
9.00901	0.03655		-22.2044	-0.00033		-22.2044	-0.09022
9.05906	0.05808		-22.1944	-0.00044		-22.1944	-0.10589
9.10911	0.08166		-22.1844	-0.00058		-22.1844	-0.12367
9.15916	0.10252		-22.1744	-0.00077		-22.1744	-0.14371
9.20921	0.11579		-22.1644	-0.00101		-22.1644	-0.16617
9.25926	0.11883		-22.1544	-0.00131		-22.1544	-0.19118
9.30931	0.11249		-22.1444	-0.00171		-22.1444	-0.21886
9.35936	0.10026		-22.1344	-0.00221		-22.1344	-0.2493
9.40941	0.08619		-22.1244	-0.00284		-22.1244	-0.28255
9.45946	0.07298		-22.1144	-0.00364		-22.1144	-0.31864
9.50951	0.0615		-22.1044	-0.00464		-22.1044	-0.35755
9.55956	0.05146		-22.0944	-0.00588		-22.0944	-0.39921
9.60961	0.04252		-22.0844	-0.00742		-22.0844	-0.4435
9.65966	0.03485		-22.0744	-0.00931		-22.0744	-0.49024
9.70971	0.02926		-22.0644	-0.01163		-22.0644	-0.53921
9.75976	0.02687		-22.0544	-0.01446		-22.0544	-0.59011
9.80981	0.02894		-22.0444	-0.01788		-22.0444	-0.6426
9.85986	0.03683		-22.0344	-0.02199		-22.0344	-0.69626
9.90991	0.05214		-22.0244	-0.02693		-22.0244	-0.75065
9.95996	0.07627		-22.0144	-0.0328		-22.0144	-0.80524
10.01	0.10922		-22.0044	-0.03976		-22.0044	-0.8595
10.0601	0.14784		-21.9944	-0.04795		-21.9944	-0.91284
10.1101	0.18504		-21.9844	-0.05754		-21.9844	-0.96465
10.1602	0.21124		-21.9744	-0.0687		-21.9744	-1.01432
10.2102	0.21834		-21.9644	-0.08162		-21.9644	-1.06123
10.2603	0.2039		-21.9544	-0.09649		-21.9544	-1.10477
10.3103	0.17272		-21.9444	-0.11349		-21.9444	-1.14436
10.3604	0.13458		-21.9344	-0.13283		-21.9344	-1.17946
10.4104	0.09956		-21.9244	-0.15469		-21.9244	-1.20957
10.4605	0.07391		-21.9144	-0.17924		-21.9144	-1.23426
10.5105	0.0586		-21.9044	-0.20666		-21.9044	-1.25318
10.5606	0.05074		-21.8944	-0.23708		-21.8944	-1.26604
10.6106	0.04618		-21.8844	-0.27063		-21.8844	-1.27265
10.6607	0.04173		-21.8744	-0.30738		-21.8744	-1.27292
10.7107	0.03603		-21.8644	-0.34737		-21.8644	-1.26683
10.7608	0.02936		-21.8544	-0.39062		-21.8544	-1.25449
10.8108	0.02287		-21.8444	-0.43706		-21.8444	-1.23607
10.8609	0.01783		-21.8344	-0.48658		-21.8344	-1.21185
10.9109	0.01508		-21.8244	-0.53901		-21.8244	-1.18218
10.961	0.01482		-21.8144	-0.59411		-21.8144	-1.14748
11.011	0.01647		-21.8044	-0.65158		-21.8044	-1.10825
11.0611	0.01886		-21.7944	-0.71104		-21.7944	-1.06501
11.1111	0.02051		-21.7844	-0.77207		-21.7844	-1.01837
11.1612	0.02021		-21.7743	-0.83414		-21.7743	-0.9689
11.2112	0.01747		-21.7644	-0.89671		-21.7644	-0.91724
11.2613	0.01275		-21.7543	-0.95917		-21.7543	-0.86401
11.3113	0.00734		-21.7444	-1.02086		-21.7444	-0.80981
11.3614	0.00275		-21.7343	-1.08111		-21.7343	-0.75522
11.4114	0.00015		-21.7243	-1.13919		-21.7243	-0.7008
11.4615	-6e-05		-21.7143	-1.19441		-21.7143	-0.64705
11.5115	0.00176		-21.7043	-1.24606		-21.7043	-0.59445
11.5616	0.00467		-21.6943	-1.29346		-21.6943	-0.5434
11.6116	0.00765		-21.6843	-1.33597		-21.6843	-0.49426
11.6617	0.00984		-21.6743	-1.37299		-21.6743	-0.44732
11.7117	0.01082		-21.6643	-1.404		-21.6643	-0.40282
11.7618	0.01059		-21.6543	-1.42855		-21.6543	-0.36093
11.8118	0.00948		-21.6443	-1.44628		-21.6443	-0.32179
11.8619	0.00795		-21.6343	-1.45693		-21.6343	-0.28546
11.9119	0.00649		-21.6243	-1.46033		-21.6243	-0.25197
11.962	0.00555		-21.6143	-1.45645		-21.6143	-0.2213
12.012	0.00542		-21.6043	-1.44533		-21.6043	-0.1934
12.0621	0.00622		-21.5943	-1.42714		-21.5943	-0.16817
12.1121	0.00777		-21.5843	-1.40215		-21.5843	-0.1455
12.1622	0.00965		-21.5743	-1.37073		-21.5743	-0.12526
12.2122	0.01122		-21.5643	-1.33333		-21.5643	-0.1073
12.2623	0.01198		-21.5543	-1.29048		-21.5543	-0.09145
12.3123	0.01173		-21.5443	-1.24278		-21.5443	-0.07756
12.3624	0.01068		-21.5343	-1.19087		-21.5343	-0.06545
12.4124	0.00927		-21.5243	-1.13544		-21.5243	-0.05495
12.4625	0.00802		-21.5143	-1.07719		-21.5143	-0.04591
12.5125	0.00733		-21.5043	-1.01683		-21.5043	-0.03816
12.5626	0.00764		-21.4943	-0.95507		-21.4943	-0.03157
12.6126	0.00963		-21.4843	-0.89258		-21.4843	-0.02598
12.6627	0.01422		-21.4743	-0.83003		-21.4743	-0.02127
12.7127	0.02219		-21.4643	-0.768		-21.4643	-0.01733
12.7628	0.03354		-21.4543	-0.70707		-21.4543	-0.01405
12.8128	0.04692		-21.4443	-0.64773		-21.4443	-0.01134
12.8629	0.05971		-21.4343	-0.5904		-21.4343	-0.0091
12.9129	0.06896		-21.4243	-0.53547		-21.4243	-0.00727
12.963	0.07267		-21.4143	-0.48322		-21.4143	-0.00578
13.013	0.07081		-21.4043	-0.4339		-21.4043	-0.00457
13.0631	0.06528		-21.3943	-0.38767		-21.3943	-0.00359
13.1131	0.05898		-21.3843	-0.34464		-21.3843	-0.00281
13.1632	0.0543		-21.3743	-0.30485		-21.3743	-0.00219
13.2132	0.0522		-21.3643	-0.26832		-21.3643	-0.0017
13.2633	0.05215		-21.3543	-0.23498		-21.3543	-0.00131
13.3133	0.05285		-21.3443	-0.20476		-21.3443	-0.00101
13.3634	0.05296		-21.3343	-0.17754		-21.3343	-0.00077
13.4134	0.05156		-21.3243	-0.15316		-21.3243	-0.00058
13.4635	0.04822		-21.3143	-0.13148		-21.3143	-0.00044
13.5135	0.04302		-21.3043	-0.1123		-21.3043	-0.00033
13.5636	0.03654		-21.2943	-0.09544		-21.2943	-0.00025
13.6136	0.02972		-21.2843	-0.08071		-21.2843	-0.00018
13.6637	0.02344		-21.2742	-0.06791		-21.2742	-0.00014
13.7137	0.01812		-21.2643	-0.05686		-21.2643	-0.0001
13.7638	0.01347		-21.2542	-0.04736		-21.2542	-7e-05
13.8138	0.0087		-21.2443	-0.03926		-21.2443	-5e-05
13.8639	0.00304		-21.2342	-0.03238		-21.2342	-4e-05
13.9139	-0.00378		-21.2242	-0.02657		-21.2242	-3e-05
13.964	-0.01123		-21.2142	-0.0217		-21.2142	-2e-05
14.014	-0.0181		-21.2042	-0.01763		-21.2042	-1e-05
14.0641	-0.02287		-21.1942	-0.01425		-21.1942	-1e-05
14.1141	-0.02412		-21.1842	-0.01146		-21.1842	-1e-05
14.1642	-0.02111		-21.1742	-0.00918		-21.1742	-1e-05
14.2142	-0.01411		-21.1642	-0.00731		-21.1642	0
14.2643	-0.00447		-21.1542	-0.00579		-21.1542	0
14.3143	0.00573		-21.1442	-0.00457		-21.1442	0
14.3644	0.01448		-21.1342	-0.00358		-21.1342	0
14.4144	0.02062		-21.1242	-0.0028		-21.1242	0
14.4645	0.02414		-21.1142	-0.00217		-21.1142	0
14.5145	0.02592		-21.1042	-0.00168		-21.1042	0
14.5646	0.02696		-21.0942	-0.00129		-21.0942	0
14.6146	0.02766		-21.0842	-0.00099		-21.0842	0
14.6647	0.02774		-21.0742	-0.00075		-21.0742	0
14.7147	0.02663		-21.0642	-0.00057		-21.0642	0
14.7648	0.02422		-21.0542	-0.00043		-21.0542	0
14.8148	0.0211		-21.0442	-0.00032		-21.0442	0
14.8649	0.01826		-21.0342	-0.00024		-21.0342	0
14.9149	0.01643		-21.0242	-0.00018		-21.0242	0
14.965	0.01568		-21.0142	-0.00013		-21.0142	0
15.015	0.01543		-21.0042	-0.0001		-21.0042	0
15.0651	0.01488		-20.9942	-7e-05		-20.9942	0
15.1151	0.01343		-20.9842	-5e-05		-20.9842	0
15.1652	0.01101		-20.9742	-4e-05		-20.9742	0
15.2152	0.00802		-20.9642	-3e-05		-20.9642	0
15.2653	0.00509		-20.9542	-2e-05		-20.9542	0
15.3153	0.00275		-20.9442	-1e-05		-20.9442	0
15.3654	0.00123		-20.9342	-1e-05		-20.9342	0
15.4154	0.00043		-20.9242	-1e-05		-20.9242	1e-05
15.4655	9e-05		-20.9142	0		-20.9142	1e-05
15.5155	-5e-05		-20.9042	0		-20.9042	1e-05
15.5656	-0.0001		-20.8942	0		-20.8942	1e-05
15.6156	-0.00013		-20.8842	0		-20.8842	1e-05
15.6657	-0.00012		-20.8742	0		-20.8742	1e-05
15.7157	-0.0001		-20.8642	0		-20.8642	2e-05
15.7658	-6e-05		-20.8542	0		-20.8542	2e-05
15.8158	-4e-05		-20.8442	0		-20.8442	2e-05
15.8659	-2e-05		-20.8342	0		-20.8342	2e-05
15.9159	-1e-05		-20.8242	0		-20.8242	3e-05
15.966	0		-20.8142	0		-20.8142	3e-05
16.016	0		-20.8042	0		-20.8042	3e-05
16.0661	0		-20.7942	0		-20.7942	4e-05
16.1161	0		-20.7842	0		-20.7842	4e-05
16.1662	0		-20.7741	0		-20.7741	5e-05
16.2162	0		-20.7642	0		-20.7642	5e-05
16.2663	0		-20.7541	0		-20.7541	6e-05
16.3163	0		-20.7442	0		-20.7442	6e-05
16.3664	0		-20.7341	0		-20.7341	7e-05
16.4164	0		-20.7241	0		-20.7241	7e-05
16.4665	0		-20.7141	0		-20.7141	8e-05
16.5165	0		-20.7041	0		-20.7041	9e-05
16.5666	0		-20.6941	0		-20.6941	9e-05
16.6166	0		-20.6841	0		-20.6841	0.0001
16.6667	0		-20.6741	0		-20.6741	0.0001
16.7167	0		-20.6641	1e-05		-20.6641	0.00011
16.7668	0		-20.6541	1e-05		-20.6541	0.00011
16.8168	0		-20.6441	1e-05		-20.6441	0.00012
16.8669	0		-20.6341	1e-05		-20.6341	0.00012
16.9169	0		-20.6241	1e-05		-20.6241	0.00013
16.967	0		-20.6141	1e-05		-20.6141	0.00013
17.017	0		-20.6041	1e-05		-20.6041	0.00013
17.0671	0		-20.5941	2e-05		-20.5941	0.00013
17.1171	0		-20.5841	2e-05		-20.5841	0.00014
17.1672	0		-20.5741	2e-05		-20.5741	0.00014
17.2172	0		-20.5641	3e-05		-20.5641	0.00014
17.2673	0		-20.5541	3e-05		-20.5541	0.00014
17.3173	0		-20.5441	3e-05		-20.5441	0.00014
17.3674	0		-20.5341	4e-05		-20.5341	0.00014
17.4174	0		-20.5241	4e-05		-20.5241	0.00014
17.4675	0		-20.5141	5e-05		-20.5141	0.00013
17.5175	0		-20.5041	5e-05		-20.5041	0.00013
17.5676	0		-20.4941	6e-05		-20.4941	0.00013
17.6176	0		-20.4841	6e-05		-20.4841	0.00013
17.6677	0		-20.4741	7e-05		-20.4741	0.00013
17.7177	0		-20.4641	8e-05		-20.4641	0.00013
17.7678	0		-20.4541	8e-05		-20.4541	0.00013
17.8178	0		-20.4441	9e-05		-20.4441	0.00013
17.8679	0		-20.4341	0.0001		-20.4341	0.00013
17.9179	0		-20.4241	0.00011		-20.4241	0.00013
17.968	0		-20.4141	0.00011		-20.4141	0.00013
18.018	0		-20.4041	0.00012		-20.4041	0.00013
18.0681	0		-20.3941	0.00013		-20.3941	0.00013
18.1181	0		-20.3841	0.00013		-20.3841	0.00014
18.1682	0		-20.3741	0.00014		-20.3741	0.00015
18.2182	0		-20.3641	0.00014		-20.3641	0.00015
18.2683	0		-20.3541	0.00015		-20.3541	0.00016
18.3183	0		-20.3441	0.00015		-20.3441	0.00017
18.3684	0		-20.3341	0.00016		-20.3341	0.00018
18.4184	0		-20.3241	0.00016		-20.3241	0.00019
18.4685	0		-20.3141	0.00017		-20.3141	0.00021
18.5185	0		-20.3041	0.00017		-20.3041	0.00022
18.5686	0		-20.2941	0.00017		-20.2941	0.00023
18.6186	0		-20.2841	0.00017		-20.2841	0.00025
18.6687	0		-20.274	0.00017		-20.274	0.00026
18.7187	0		-20.2641	0.00017		-20.2641	0.00028
18.7688	0		-20.254	0.00017		-20.254	0.0003
18.8188	0		-20.2441	0.00017		-20.2441	0.00031
18.8689	0		-20.234	0.00017		-20.234	0.00033
18.9189	0		-20.224	0.00017		-20.224	0.00034
18.969	0		-20.214	0.00017		-20.214	0.00036
19.019	0		-20.204	0.00017		-20.204	0.00037
19.0691	0		-20.194	0.00017		-20.194	0.00038
19.1191	0		-20.184	0.00017		-20.184	0.00039
19.1692	0		-20.174	0.00017		-20.174	0.00039
19.2192	0		-20.164	0.00017		-20.164	0.0004
19.2693	0		-20.154	0.00017		-20.154	0.0004
19.3193	0		-20.144	0.00018		-20.144	0.0004
19.3694	0		-20.134	0.00018		-20.134	0.0004
19.4194	0		-20.124	0.00019		-20.124	0.0004
19.4695	0		-20.114	0.0002		-20.114	0.00039
19.5195	0		-20.104	0.00021		-20.104	0.00039
19.5696	0		-20.094	0.00022		-20.094	0.00038
19.6196	0		-20.084	0.00023		-20.084	0.00036
19.6697	0		-20.074	0.00025		-20.074	0.00035
19.7197	0		-20.064	0.00026		-20.064	0.00033
19.7698	0		-20.054	0.00028		-20.054	0.00032
19.8198	0		-20.044	0.0003		-20.044	0.0003
19.8699	0		-20.034	0.00033		-20.034	0.00028
19.9199	0		-20.024	0.00035		-20.024	0.00026
19.97	0		-20.014	0.00037		-20.014	0.00024
20.02	0		-20.004	0.0004		-20.004	0.00022
			-19.994	0.00043		-19.994	0.0002
			-19.984	0.00045		-19.984	0.00018
			-19.974	0.00048		-19.974	0.00016
			-19.964	0.00051		-19.964	0.00015
			-19.954	0.00054		-19.954	0.00013
			-19.944	0.00056		-19.944	0.00012
			-19.934	0.00059		-19.934	0.0001
			-19.924	0.00061		-19.924	9e-05
			-19.914	0.00063		-19.914	9e-05
			-19.904	0.00065		-19.904	8e-05
			-19.894	0.00067		-19.894	8e-05
			-19.884	0.00069		-19.884	8e-05
			-19.874	0.0007		-19.874	8e-05
			-19.864	0.00071		-19.864	9e-05
			-19.854	0.00071		-19.854	0.0001
			-19.844	0.00072		-19.844	0.00011
			-19.834	0.00072		-19.834	0.00012
			-19.824	0.00071		-19.824	0.00014
			-19.814	0.00071		-19.814	0.00016
			-19.804	0.0007		-19.804	0.00018
			-19.794	0.00069		-19.794	0.00021
			-19.784	0.00067		-19.784	0.00024
			-19.7739	0.00066		-19.7739	0.00027
			-19.764	0.00064		-19.764	0.0003
			-19.7539	0.00062		-19.7539	0.00034
			-19.744	0.0006		-19.744	0.00038
			-19.734	0.00058		-19.734	0.00042
			-19.7239	0.00056		-19.7239	0.00046
			-19.7139	0.00054		-19.7139	0.00051
			-19.7039	0.00052		-19.7039	0.00056
			-19.6939	0.0005		-19.6939	0.00061
			-19.6839	0.00048		-19.6839	0.00066
			-19.6739	0.00046		-19.6739	0.00071
			-19.6639	0.00045		-19.6639	0.00076
			-19.6539	0.00044		-19.6539	0.00081
			-19.6439	0.00043		-19.6439	0.00086
			-19.6339	0.00042		-19.6339	0.00091
			-19.6239	0.00042		-19.6239	0.00096
			-19.6139	0.00042		-19.6139	0.001
			-19.6039	0.00043		-19.6039	0.00105
			-19.5939	0.00044		-19.5939	0.00109
			-19.5839	0.00045		-19.5839	0.00113
			-19.5739	0.00047		-19.5739	0.00117
			-19.5639	0.0005		-19.5639	0.0012
			-19.5539	0.00052		-19.5539	0.00123
			-19.5439	0.00055		-19.5439	0.00126
			-19.5339	0.00059		-19.5339	0.00128
			-19.5239	0.00062		-19.5239	0.0013
			-19.5139	0.00066		-19.5139	0.00132
			-19.5039	0.0007		-19.5039	0.00133
			-19.4939	0.00075		-19.4939	0.00134
			-19.4839	0.0008		-19.4839	0.00135
			-19.4739	0.00084		-19.4739	0.00136
			-19.4639	0.00089		-19.4639	0.00136
			-19.4539	0.00094		-19.4539	0.00136
			-19.4439	0.00099		-19.4439	0.00136
			-19.4339	0.00103		-19.4339	0.00136
			-19.4239	0.00108		-19.4239	0.00135
			-19.4139	0.00112		-19.4139	0.00135
			-19.4039	0.00116		-19.4039	0.00134
			-19.3939	0.0012		-19.3939	0.00134
			-19.3839	0.00124		-19.3839	0.00134
			-19.3739	0.00127		-19.3739	0.00133
			-19.3639	0.00129		-19.3639	0.00133
			-19.3539	0.00132		-19.3539	0.00133
			-19.3439	0.00133		-19.3439	0.00134
			-19.3339	0.00135		-19.3339	0.00134
			-19.3239	0.00136		-19.3239	0.00135
			-19.3139	0.00136		-19.3139	0.00136
			-19.3039	0.00136		-19.3039	0.00137
			-19.2939	0.00136		-19.2939	0.00139
			-19.2839	0.00135		-19.2839	0.0014
			-19.2738	0.00134		-19.2738	0.00143
			-19.2639	0.00132		-19.2639	0.00145
			-19.2538	0.0013		-19.2538	0.00148
			-19.2438	0.00128		-19.2438	0.00151
			-19.2339	0.00126		-19.2339	0.00155
			-19.2238	0.00124		-19.2238	0.00159
			-19.2138	0.00122		-19.2138	0.00163
			-19.2038	0.00119		-19.2038	0.00167
			-19.1938	0.00117		-19.1938	0.00172
			-19.1838	0.00115		-19.1838	0.00177
			-19.1738	0.00114		-19.1738	0.00182
			-19.1638	0.00113		-19.1638	0.00187
			-19.1538	0.00112		-19.1538	0.00192
			-19.1438	0.00112		-19.1438	0.00198
			-19.1338	0.00112		-19.1338	0.00203
			-19.1238	0.00113		-19.1238	0.00209
			-19.1138	0.00115		-19.1138	0.00214
			-19.1038	0.00118		-19.1038	0.0022
			-19.0938	0.00121		-19.0938	0.00226
			-19.0838	0.00125		-19.0838	0.00231
			-19.0738	0.00131		-19.0738	0.00237
			-19.0638	0.00137		-19.0638	0.00242
			-19.0538	0.00144		-19.0538	0.00248
			-19.0438	0.00153		-19.0438	0.00253
			-19.0338	0.00162		-19.0338	0.00259
			-19.0238	0.00172		-19.0238	0.00265
			-19.0138	0.00183		-19.0138	0.0027
			-19.0038	0.00194		-19.0038	0.00276
			-18.9938	0.00207		-18.9938	0.00282
			-18.9838	0.0022		-18.9838	0.00288
			-18.9738	0.00234		-18.9738	0.00295
			-18.9638	0.00248		-18.9638	0.00302
			-18.9538	0.00262		-18.9538	0.00309
			-18.9438	0.00277		-18.9438	0.00317
			-18.9338	0.00291		-18.9338	0.00326
			-18.9238	0.00306		-18.9238	0.00336
			-18.9138	0.0032		-18.9138	0.00346
			-18.9038	0.00334		-18.9038	0.00358
			-18.8938	0.00348		-18.8938	0.00372
			-18.8838	0.00361		-18.8838	0.00387
			-18.8738	0.00373		-18.8738	0.00404
			-18.8638	0.00385		-18.8638	0.00423
			-18.8538	0.00396		-18.8538	0.00445
			-18.8438	0.00406		-18.8438	0.00469
			-18.8338	0.00415		-18.8338	0.00496
			-18.8238	0.00423		-18.8238	0.00526
			-18.8138	0.00431		-18.8138	0.0056
			-18.8038	0.00437		-18.8038	0.00597
			-18.7938	0.00443		-18.7938	0.00638
			-18.7838	0.00448		-18.7838	0.00683
			-18.7737	0.00452		-18.7737	0.00731
			-18.7638	0.00455		-18.7638	0.00783
			-18.7538	0.00458		-18.7538	0.00839
			-18.7437	0.00461		-18.7437	0.00898
			-18.7338	0.00464		-18.7338	0.0096
			-18.7237	0.00467		-18.7237	0.01024
			-18.7137	0.0047		-18.7137	0.0109
			-18.7037	0.00474		-18.7037	0.01157
			-18.6937	0.00479		-18.6937	0.01224
			-18.6837	0.00484		-18.6837	0.01291
			-18.6737	0.00492		-18.6737	0.01356
			-18.6637	0.00501		-18.6637	0.01419
			-18.6537	0.00512		-18.6537	0.01477
			-18.6437	0.00525		-18.6437	0.0153
			-18.6337	0.00541		-18.6337	0.01578
			-18.6237	0.00561		-18.6237	0.01617
			-18.6137	0.00584		-18.6137	0.01648
			-18.6037	0.0061		-18.6037	0.01669
			-18.5937	0.00641		-18.5937	0.01679
			-18.5837	0.00676		-18.5837	0.01678
			-18.5737	0.00716		-18.5737	0.01664
			-18.5637	0.0076		-18.5637	0.01638
			-18.5537	0.0081		-18.5537	0.01599
			-18.5437	0.00865		-18.5437	0.01547
			-18.5337	0.00924		-18.5337	0.01481
			-18.5237	0.00989		-18.5237	0.01403
			-18.5137	0.01058		-18.5137	0.01313
			-18.5037	0.01132		-18.5037	0.01212
			-18.4937	0.0121		-18.4937	0.01101
			-18.4837	0.01291		-18.4837	0.00981
			-18.4737	0.01375		-18.4737	0.00853
			-18.4637	0.01462		-18.4637	0.00719
			-18.4537	0.01549		-18.4537	0.00581
			-18.4437	0.01637		-18.4437	0.0044
			-18.4337	0.01725		-18.4337	0.00298
			-18.4237	0.0181		-18.4237	0.00156
			-18.4137	0.01893		-18.4137	0.00016
			-18.4037	0.01971		-18.4037	-0.0012
			-18.3937	0.02044		-18.3937	-0.00252
			-18.3837	0.0211		-18.3837	-0.00377
			-18.3737	0.02169		-18.3737	-0.00496
			-18.3637	0.02218		-18.3637	-0.00606
			-18.3537	0.02258		-18.3537	-0.00708
			-18.3437	0.02286		-18.3437	-0.008
			-18.3337	0.02303		-18.3337	-0.00883
			-18.3237	0.02308		-18.3237	-0.00956
			-18.3137	0.023		-18.3137	-0.0102
			-18.3037	0.02278		-18.3037	-0.01073
			-18.2937	0.02243		-18.2937	-0.01118
			-18.2837	0.02195		-18.2837	-0.01154
			-18.2736	0.02134		-18.2736	-0.01181
			-18.2636	0.0206		-18.2636	-0.012
			-18.2537	0.01975		-18.2537	-0.01213
			-18.2436	0.01878		-18.2436	-0.01218
			-18.2337	0.0177		-18.2337	-0.01217
			-18.2236	0.01654		-18.2236	-0.01211
			-18.2136	0.01529		-18.2136	-0.012
			-18.2036	0.01397		-18.2036	-0.01184
			-18.1936	0.0126		-18.1936	-0.01165
			-18.1836	0.01119		-18.1836	-0.01142
			-18.1736	0.00974		-18.1736	-0.01116
			-18.1636	0.00829		-18.1636	-0.01088
			-18.1536	0.00683		-18.1536	-0.01057
			-18.1436	0.00539		-18.1436	-0.01024
			-18.1336	0.00398		-18.1336	-0.0099
			-18.1236	0.0026		-18.1236	-0.00954
			-18.1136	0.00127		-18.1136	-0.00917
			-18.1036	0		-18.1036	-0.00879
			-18.0936	-0.0012		-18.0936	-0.00841
			-18.0836	-0.00232		-18.0836	-0.00801
			-18.0736	-0.00336		-18.0736	-0.00762
			-18.0636	-0.00432		-18.0636	-0.00722
			-18.0536	-0.00518		-18.0536	-0.00682
			-18.0436	-0.00595		-18.0436	-0.00642
			-18.0336	-0.00662		-18.0336	-0.00603
			-18.0236	-0.0072		-18.0236	-0.00564
			-18.0136	-0.00769		-18.0136	-0.00526
			-18.0036	-0.00809		-18.0036	-0.00488
			-17.9936	-0.0084		-17.9936	-0.00452
			-17.9836	-0.00863		-17.9836	-0.00417
			-17.9736	-0.00878		-17.9736	-0.00383
			-17.9636	-0.00885		-17.9636	-0.00351
			-17.9536	-0.00886		-17.9536	-0.0032
			-17.9436	-0.00882		-17.9436	-0.00291
			-17.9336	-0.00872		-17.9336	-0.00263
			-17.9236	-0.00857		-17.9236	-0.00237
			-17.9136	-0.00838		-17.9136	-0.00213
			-17.9036	-0.00816		-17.9036	-0.0019
			-17.8936	-0.00792		-17.8936	-0.0017
			-17.8836	-0.00765		-17.8836	-0.0015
			-17.8736	-0.00737		-17.8736	-0.00133
			-17.8636	-0.00707		-17.8636	-0.00117
			-17.8536	-0.00677		-17.8536	-0.00103
			-17.8436	-0.00647		-17.8436	-0.0009
			-17.8336	-0.00617		-17.8336	-0.00078
			-17.8236	-0.00586		-17.8236	-0.00068
			-17.8136	-0.00557		-17.8136	-0.00058
			-17.8036	-0.00528		-17.8036	-0.0005
			-17.7936	-0.00499		-17.7936	-0.00043
			-17.7836	-0.00471		-17.7836	-0.00037
			-17.7736	-0.00444		-17.7736	-0.00031
			-17.7635	-0.00418		-17.7635	-0.00026
			-17.7536	-0.00393		-17.7536	-0.00022
			-17.7435	-0.00368		-17.7435	-0.00019
			-17.7336	-0.00344		-17.7336	-0.00016
			-17.7235	-0.00321		-17.7235	-0.00013
			-17.7135	-0.00298		-17.7135	-0.00011
			-17.7035	-0.00276		-17.7035	-9e-05
			-17.6935	-0.00255		-17.6935	-7e-05
			-17.6835	-0.00234		-17.6835	-6e-05
			-17.6735	-0.00214		-17.6735	-5e-05
			-17.6635	-0.00194		-17.6635	-4e-05
			-17.6535	-0.00175		-17.6535	-3e-05
			-17.6435	-0.00157		-17.6435	-3e-05
			-17.6335	-0.00139		-17.6335	-2e-05
			-17.6235	-0.00123		-17.6235	-2e-05
			-17.6135	-0.00107		-17.6135	-1e-05
			-17.6035	-0.00092		-17.6035	-1e-05
			-17.5935	-0.00079		-17.5935	-1e-05
			-17.5835	-0.00066		-17.5835	-1e-05
			-17.5735	-0.00054		-17.5735	-1e-05
			-17.5635	-0.00043		-17.5635	0
			-17.5535	-0.00033		-17.5535	0
			-17.5435	-0.00025		-17.5435	0
			-17.5335	-0.00017		-17.5335	0
			-17.5235	-0.0001		-17.5235	0
			-17.5135	-4e-05		-17.5135	0
			-17.5035	1e-05		-17.5035	0
			-17.4935	5e-05		-17.4935	0
			-17.4835	8e-05		-17.4835	0
			-17.4735	0.0001		-17.4735	0
			-17.4635	0.00012		-17.4635	0
			-17.4535	0.00014		-17.4535	0
			-17.4435	0.00014		-17.4435	0
			-17.4335	0.00015		-17.4335	0
			-17.4235	0.00015		-17.4235	0
			-17.4135	0.00015		-17.4135	0
			-17.4035	0.00014		-17.4035	0
			-17.3935	0.00014		-17.3935	0
			-17.3835	0.00013		-17.3835	0
			-17.3735	0.00012		-17.3735	0
			-17.3635	0.00011		-17.3635	0
			-17.3535	0.0001		-17.3535	0
			-17.3435	9e-05		-17.3435	0
			-17.3335	8e-05		-17.3335	0
			-17.3235	7e-05		-17.3235	0
			-17.3135	6e-05		-17.3135	0
			-17.3035	6e-05		-17.3035	0
			-17.2935	5e-05		-17.2935	0
			-17.2835	4e-05		-17.2835	0
			-17.2735	4e-05		-17.2735	0
			-17.2634	3e-05		-17.2634	0
			-17.2535	3e-05		-17.2535	0
			-17.2434	2e-05		-17.2434	0
			-17.2335	2e-05		-17.2335	0
			-17.2234	2e-05		-17.2234	0
			-17.2134	1e-05		-17.2134	0
			-17.2034	1e-05		-17.2034	0
			-17.1934	1e-05		-17.1934	0
			-17.1834	1e-05		-17.1834	0
			-17.1734	1e-05		-17.1734	0
			-17.1634	0		-17.1634	0
			-17.1534	0		-17.1534	0
			-17.1434	0		-17.1434	0
			-17.1334	0		-17.1334	0
			-17.1234	0		-17.1234	0
			-17.1134	0		-17.1134	0
			-17.1034	0		-17.1034	0
			-17.0934	0		-17.0934	0
			-17.0834	0		-17.0834	0
			-17.0734	0		-17.0734	0
			-17.0634	0		-17.0634	0
			-17.0534	0		-17.0534	0
			-17.0434	0		-17.0434	0
			-17.0334	0		-17.0334	0
			-17.0234	0		-17.0234	0
			-17.0134	0		-17.0134	0
			-17.0034	0		-17.0034	0
			-16.9934	0		-16.9934	0
			-16.9834	0		-16.9834	0
			-16.9734	0		-16.9734	0
			-16.9634	0		-16.9634	0
			-16.9534	0		-16.9534	0
			-16.9434	0		-16.9434	0
			-16.9334	0		-16.9334	0
			-16.9234	0		-16.9234	0
			-16.9134	0		-16.9134	0
			-16.9034	0		-16.9034	0
			-16.8934	0		-16.8934	0
			-16.8834	0		-16.8834	0
			-16.8734	0		-16.8734	0
			-16.8634	0		-16.8634	0
			-16.8534	0		-16.8534	0
			-16.8434	0		-16.8434	0
			-16.8334	0		-16.8334	0
			-16.8234	0		-16.8234	0
			-16.8134	0		-16.8134	0
			-16.8034	0		-16.8034	0
			-16.7934	0		-16.7934	0
			-16.7834	0		-16.7834	0
			-16.7734	0		-16.7734	0
			-16.7633	0		-16.7633	0
			-16.7534	0		-16.7534	0
			-16.7433	0		-16.7433	0
			-16.7334	0		-16.7334	0
			-16.7233	0		-16.7233	0
			-16.7133	0		-16.7133	0
			-16.7033	0		-16.7033	0
			-16.6933	0		-16.6933	0
			-16.6833	0		-16.6833	0
			-16.6733	0		-16.6733	0
			-16.6633	0		-16.6633	0
			-16.6533	0		-16.6533	0
			-16.6433	0		-16.6433	0
			-16.6333	0		-16.6333	0
			-16.6233	0		-16.6233	0
			-16.6133	0		-16.6133	0
			-16.6033	0		-16.6033	0
			-16.5933	0		-16.5933	0
			-16.5833	0		-16.5833	0
			-16.5733	0		-16.5733	0
			-16.5633	0		-16.5633	0
			-16.5533	0		-16.5533	0
			-16.5433	0		-16.5433	0
			-16.5333	0		-16.5333	0
			-16.5233	0		-16.5233	0
			-16.5133	0		-16.5133	0
			-16.5033	0		-16.5033	0
			-16.4933	0		-16.4933	0
			-16.4833	0		-16.4833	0
			-16.4733	0		-16.4733	0
			-16.4633	0		-16.4633	0
			-16.4533	0		-16.4533	0
			-16.4433	0		-16.4433	0
			-16.4333	0		-16.4333	0
			-16.4233	0		-16.4233	0
			-16.4133	0		-16.4133	0
			-16.4033	0		-16.4033	0
			-16.3933	0		-16.3933	0
			-16.3833	0		-16.3833	0
			-16.3733	0		-16.3733	0
			-16.3633	0		-16.3633	0
			-16.3533	0		-16.3533	0
			-16.3433	0		-16.3433	0
			-16.3333	0		-16.3333	0
			-16.3233	0		-16.3233	0
			-16.3133	0		-16.3133	0
			-16.3033	0		-16.3033	0
			-16.2933	0		-16.2933	0
			-16.2833	0		-16.2833	0
			-16.2733	0		-16.2733	0
			-16.2632	0		-16.2632	0
			-16.2533	0		-16.2533	0
			-16.2432	0		-16.2432	0
			-16.2333	0		-16.2333	0
			-16.2232	0		-16.2232	0
			-16.2132	0		-16.2132	0
			-16.2032	0		-16.2032	0
			-16.1932	0		-16.1932	0
			-16.1832	0		-16.1832	0
			-16.1732	0		-16.1732	0
			-16.1632	0		-16.1632	0
			-16.1532	0		-16.1532	0
			-16.1432	0		-16.1432	0
			-16.1332	0		-16.1332	0
			-16.1232	0		-16.1232	0
			-16.1132	0		-16.1132	0
			-16.1032	0		-16.1032	0
			-16.0932	0		-16.0932	0
			-16.0832	0		-16.0832	0
			-16.0732	0		-16.0732	0
			-16.0632	0		-16.0632	0
			-16.0532	0		-16.0532	0
			-16.0432	0		-16.0432	0
			-16.0332	0		-16.0332	0
			-16.0232	0		-16.0232	0
			-16.0132	0		-16.0132	0
			-16.0032	0		-16.0032	0
			-15.9932	0		-15.9932	0
			-15.9832	0		-15.9832	0
			-15.9732	0		-15.9732	0
			-15.9632	0		-15.9632	0
			-15.9532	0		-15.9532	0
			-15.9432	0		-15.9432	0
			-15.9332	0		-15.9332	0
			-15.9232	0		-15.9232	0
			-15.9132	0		-15.9132	0
			-15.9032	0		-15.9032	0
			-15.8932	0		-15.8932	0
			-15.8832	0		-15.8832	0
			-15.8732	0		-15.8732	0
			-15.8632	0		-15.8632	0
			-15.8532	0		-15.8532	0
			-15.8432	0		-15.8432	0
			-15.8332	0		-15.8332	0
			-15.8232	0		-15.8232	0
			-15.8132	0		-15.8132	0
			-15.8032	0		-15.8032	0
			-15.7932	0		-15.7932	0
			-15.7832	0		-15.7832	0
			-15.7731	0		-15.7731	0
			-15.7631	0		-15.7631	0
			-15.7531	0		-15.7531	0
			-15.7431	0		-15.7431	0
			-15.7332	0		-15.7332	0
			-15.7231	0		-15.7231	0
			-15.7131	0		-15.7131	0
			-15.7031	0		-15.7031	0
			-15.6931	0		-15.6931	0
			-15.6831	0		-15.6831	0
			-15.6731	0		-15.6731	0
			-15.6631	0		-15.6631	0
			-15.6531	0		-15.6531	0
			-15.6431	0		-15.6431	0
			-15.6331	0		-15.6331	0
			-15.6231	0		-15.6231	0
			-15.6131	0		-15.6131	0
			-15.6031	0		-15.6031	0
			-15.5931	0		-15.5931	0
			-15.5831	0		-15.5831	0
			-15.5731	0		-15.5731	0
			-15.5631	0		-15.5631	0
			-15.5531	0		-15.5531	0
			-15.5431	0		-15.5431	0
			-15.5331	0		-15.5331	0
			-15.5231	0		-15.5231	0
			-15.5131	0		-15.5131	0
			-15.5031	0		-15.5031	0
			-15.4931	0		-15.4931	0
			-15.4831	0		-15.4831	0
			-15.4731	0		-15.4731	0
			-15.4631	0		-15.4631	0
			-15.4531	0		-15.4531	0
			-15.4431	0		-15.4431	0
			-15.4331	0		-15.4331	0
			-15.4231	0		-15.4231	0
			-15.4131	0		-15.4131	0
			-15.4031	0		-15.4031	0
			-15.3931	0		-15.3931	0
			-15.3831	0		-15.3831	0
			-15.3731	0		-15.3731	0
			-15.3631	0		-15.3631	0
			-15.3531	0		-15.3531	0
			-15.3431	0		-15.3431	0
			-15.3331	0		-15.3331	0
			-15.3231	0		-15.3231	0
			-15.3131	0		-15.3131	0
			-15.3031	0		-15.3031	0
			-15.2931	0		-15.2931	0
			-15.2831	0		-15.2831	0
			-15.273	0		-15.273	0
			-15.263	0		-15.263	0
			-15.253	0		-15.253	0
			-15.2431	0		-15.2431	0
			-15.2331	0		-15.2331	0
			-15.223	0		-15.223	0
			-15.213	0		-15.213	0
			-15.203	0		-15.203	0
			-15.193	0		-15.193	0
			-15.183	0		-15.183	0
			-15.173	0		-15.173	0
			-15.163	0		-15.163	0
			-15.153	0		-15.153	0
			-15.143	0		-15.143	0
			-15.133	0		-15.133	0
			-15.123	0		-15.123	0
			-15.113	0		-15.113	0
			-15.103	0		-15.103	0
			-15.093	0		-15.093	0
			-15.083	0		-15.083	0
			-15.073	0		-15.073	0
			-15.063	0		-15.063	0
			-15.053	0		-15.053	0
			-15.043	0		-15.043	0
			-15.033	0		-15.033	0
			-15.023	0		-15.023	0
			-15.013	0		-15.013	0
			-15.003	0		-15.003	0
			-14.993	0		-14.993	0
			-14.983	0		-14.983	0
			-14.973	0		-14.973	0
			-14.963	0		-14.963	0
			-14.953	0		-14.953	0
			-14.943	0		-14.943	0
			-14.933	0		-14.933	0
			-14.923	0		-14.923	0
			-14.913	0		-14.913	0
			-14.903	0		-14.903	0
			-14.893	0		-14.893	0
			-14.883	0		-14.883	0
			-14.873	0		-14.873	0
			-14.863	0		-14.863	0
			-14.853	0		-14.853	0
			-14.843	0		-14.843	0
			-14.833	0		-14.833	0
			-14.823	0		-14.823	0
			-14.813	0		-14.813	0
			-14.803	0		-14.803	0
			-14.793	0		-14.793	0
			-14.783	0		-14.783	0
			-14.7729	0		-14.7729	0
			-14.763	0		-14.763	0
			-14.753	0		-14.753	0
			-14.743	0		-14.743	0
			-14.733	0		-14.733	0
			-14.7229	0		-14.7229	0
			-14.7129	0		-14.7129	0
			-14.7029	0		-14.7029	0
			-14.6929	0		-14.6929	0
			-14.6829	0		-14.6829	0
			-14.6729	0		-14.6729	0
			-14.6629	0		-14.6629	0
			-14.6529	0		-14.6529	0
			-14.6429	0		-14.6429	0
			-14.6329	0		-14.6329	0
			-14.6229	0		-14.6229	0
			-14.6129	0		-14.6129	0
			-14.6029	0		-14.6029	0
			-14.5929	0		-14.5929	0
			-14.5829	0		-14.5829	0
			-14.5729	0		-14.5729	0
			-14.5629	0		-14.5629	0
			-14.5529	0		-14.5529	0
			-14.5429	0		-14.5429	0
			-14.5329	0		-14.5329	0
			-14.5229	0		-14.5229	0
			-14.5129	0		-14.5129	0
			-14.5029	0		-14.5029	0
			-14.4929	0		-14.4929	0
			-14.4829	0		-14.4829	0
			-14.4729	0		-14.4729	0
			-14.4629	0		-14.4629	0
			-14.4529	0		-14.4529	0
			-14.4429	0		-14.4429	0
			-14.4329	0		-14.4329	0
			-14.4229	0		-14.4229	0
			-14.4129	0		-14.4129	0
			-14.4029	0		-14.4029	0
			-14.3929	0		-14.3929	0
			-14.3829	0		-14.3829	0
			-14.3729	0		-14.3729	0
			-14.3629	0		-14.3629	0
			-14.3529	0		-14.3529	0
			-14.3429	0		-14.3429	0
			-14.3329	0		-14.3329	0
			-14.3229	0		-14.3229	0
			-14.3129	0		-14.3129	0
			-14.3029	0		-14.3029	0
			-14.2929	0		-14.2929	0
			-14.2829	0		-14.2829	0
			-14.2729	0		-14.2729	0
			-14.2629	0		-14.2629	0
			-14.2529	0		-14.2529	0
			-14.2429	0		-14.2429	0
			-14.2328	0		-14.2328	0
			-14.2228	0		-14.2228	0
			-14.2128	0		-14.2128	0
			-14.2028	0		-14.2028	0
			-14.1928	0		-14.1928	0
			-14.1828	0		-14.1828	0
			-14.1728	0		-14.1728	0
			-14.1628	0		-14.1628	0
			-14.1528	0		-14.1528	0
			-14.1428	0		-14.1428	0
			-14.1328	0		-14.1328	0
			-14.1228	0		-14.1228	0
			-14.1128	0		-14.1128	0
			-14.1028	0		-14.1028	0
			-14.0928	0		-14.0928	0
			-14.0828	0		-14.0828	0
			-14.0728	0		-14.0728	0
			-14.0628	0		-14.0628	0
			-14.0528	0		-14.0528	0
			-14.0428	0		-14.0428	0
			-14.0328	0		-14.0328	0
			-14.0228	0		-14.0228	0
			-14.0128	0		-14.0128	0
			-14.0028	0		-14.0028	0
			-13.9928	0		-13.9928	0
			-13.9828	0		-13.9828	0
			-13.9728	0		-13.9728	0
			-13.9628	0		-13.9628	0
			-13.9528	0		-13.9528	0
			-13.9428	0		-13.9428	0
			-13.9328	0		-13.9328	0
			-13.9228	0		-13.9228	0
			-13.9128	0		-13.9128	0
			-13.9028	0		-13.9028	0
			-13.8928	0		-13.8928	0
			-13.8828	0		-13.8828	0
			-13.8728	0		-13.8728	0
			-13.8628	0		-13.8628	0
			-13.8528	0		-13.8528	0
			-13.8428	0		-13.8428	0
			-13.8328	0		-13.8328	0
			-13.8228	0		-13.8228	0
			-13.8128	0		-13.8128	0
			-13.8028	0		-13.8028	0
			-13.7928	0		-13.7928	0
			-13.7828	0		-13.7828	0
			-13.7728	0		-13.7728	0
			-13.7628	0		-13.7628	0
			-13.7528	0		-13.7528	0
			-13.7427	0		-13.7427	0
			-13.7327	0		-13.7327	0
			-13.7227	0		-13.7227	0
			-13.7127	0		-13.7127	0
			-13.7027	0		-13.7027	0
			-13.6927	0		-13.6927	0
			-13.6827	0		-13.6827	0
			-13.6727	0		-13.6727	0
			-13.6627	0		-13.6627	0
			-13.6527	0		-13.6527	0
			-13.6427	0		-13.6427	0
			-13.6327	0		-13.6327	0
			-13.6227	0		-13.6227	0
			-13.6127	0		-13.6127	0
			-13.6027	0		-13.6027	0
			-13.5927	0		-13.5927	0
			-13.5827	0		-13.5827	0
			-13.5727	0		-13.5727	0
			-13.5627	0		-13.5627	0
			-13.5527	0		-13.5527	0
			-13.5427	0		-13.5427	0
			-13.5327	0		-13.5327	0
			-13.5227	0		-13.5227	0
			-13.5127	0		-13.5127	0
			-13.5027	0		-13.5027	0
			-13.4927	0		-13.4927	0
			-13.4827	0		-13.4827	0
			-13.4727	0		-13.4727	0
			-13.4627	0		-13.4627	0
			-13.4527	0		-13.4527	0
			-13.4427	0		-13.4427	0
			-13.4327	0		-13.4327	0
			-13.4227	0		-13.4227	0
			-13.4127	0		-13.4127	0
			-13.4027	0		-13.4027	0
			-13.3927	0		-13.3927	0
			-13.3827	0		-13.3827	0
			-13.3727	0		-13.3727	0
			-13.3627	0		-13.3627	0
			-13.3527	0		-13.3527	0
			-13.3427	0		-13.3427	0
			-13.3327	0		-13.3327	0
			-13.3227	0		-13.3227	0
			-13.3127	0		-13.3127	0
			-13.3027	0		-13.3027	0
			-13.2927	0		-13.2927	0
			-13.2827	0		-13.2827	0
			-13.2727	0		-13.2727	0
			-13.2627	0		-13.2627	0
			-13.2526	0		-13.2526	0
			-13.2426	0		-13.2426	0
			-13.2326	0		-13.2326	0
			-13.2226	0		-13.2226	0
			-13.2126	0		-13.2126	0
			-13.2026	0		-13.2026	0
			-13.1926	0		-13.1926	0
			-13.1826	0		-13.1826	0
			-13.1726	0		-13.1726	0
			-13.1626	0		-13.1626	0
			-13.1526	0		-13.1526	0
			-13.1426	0		-13.1426	0
			-13.1326	0		-13.1326	0
			-13.1226	0		-13.1226	0
			-13.1126	0		-13.1126	0
			-13.1026	0		-13.1026	0
			-13.0926	0		-13.0926	0
			-13.0826	0		-13.0826	0
			-13.0726	0		-13.0726	0
			-13.0626	0		-13.0626	0
			-13.0526	0		-13.0526	0
			-13.0426	0		-13.0426	0
			-13.0326	0		-13.0326	0
			-13.0226	0		-13.0226	0
			-13.0126	0		-13.0126	0
			-13.0026	0		-13.0026	0
			-12.9926	0		-12.9926	0
			-12.9826	0		-12.9826	0
			-12.9726	0		-12.9726	0
			-12.9626	0		-12.9626	0
			-12.9526	0		-12.9526	0
			-12.9426	0		-12.9426	0
			-12.9326	0		-12.9326	0
			-12.9226	0		-12.9226	0
			-12.9126	0		-12.9126	0
			-12.9026	0		-12.9026	0
			-12.8926	0		-12.8926	0
			-12.8826	0		-12.8826	0
			-12.8726	0		-12.8726	0
			-12.8626	0		-12.8626	0
			-12.8526	0		-12.8526	0
			-12.8426	0		-12.8426	0
			-12.8326	0		-12.8326	0
			-12.8226	0		-12.8226	0
			-12.8126	0		-12.8126	0
			-12.8026	0		-12.8026	0
			-12.7926	0		-12.7926	0
			-12.7826	0		-12.7826	0
			-12.7726	0		-12.7726	0
			-12.7625	0		-12.7625	0
			-12.7525	0		-12.7525	0
			-12.7425	0		-12.7425	0
			-12.7325	0		-12.7325	0
			-12.7225	0		-12.7225	0
			-12.7125	0		-12.7125	0
			-12.7025	0		-12.7025	0
			-12.6925	0		-12.6925	0
			-12.6825	0		-12.6825	0
			-12.6725	0		-12.6725	0
			-12.6625	0		-12.6625	0
			-12.6525	0		-12.6525	0
			-12.6425	0		-12.6425	0
			-12.6325	0		-12.6325	0
			-12.6225	0		-12.6225	0
			-12.6125	0		-12.6125	0
			-12.6025	0		-12.6025	0
			-12.5925	0		-12.5925	0
			-12.5825	0		-12.5825	0
			-12.5725	0		-12.5725	0
			-12.5625	0		-12.5625	0
			-12.5525	0		-12.5525	0
			-12.5425	0		-12.5425	0
			-12.5325	0		-12.5325	0
			-12.5225	0		-12.5225	0
			-12.5125	0		-12.5125	0
			-12.5025	0		-12.5025	0
			-12.4925	0		-12.4925	0
			-12.4825	0		-12.4825	0
			-12.4725	0		-12.4725	0
			-12.4625	0		-12.4625	0
			-12.4525	0		-12.4525	0
			-12.4425	0		-12.4425	0
			-12.4325	0		-12.4325	0
			-12.4225	0		-12.4225	0
			-12.4125	0		-12.4125	0
			-12.4025	0		-12.4025	0
			-12.3925	0		-12.3925	0
			-12.3825	0		-12.3825	0
			-12.3725	0		-12.3725	0
			-12.3625	0		-12.3625	0
			-12.3525	0		-12.3525	0
			-12.3425	0		-12.3425	0
			-12.3325	0		-12.3325	0
			-12.3225	0		-12.3225	0
			-12.3125	0		-12.3125	0
			-12.3025	0		-12.3025	0
			-12.2925	0		-12.2925	0
			-12.2825	0		-12.2825	0
			-12.2724	0		-12.2724	0
			-12.2624	0		-12.2624	0
			-12.2524	0		-12.2524	0
			-12.2424	0		-12.2424	0
			-12.2325	0		-12.2325	0
			-12.2224	0		-12.2224	0
			-12.2124	0		-12.2124	0
			-12.2024	0		-12.2024	0
			-12.1924	0		-12.1924	0
			-12.1824	0		-12.1824	0
			-12.1724	0		-12.1724	0
			-12.1624	0		-12.1624	0
			-12.1524	0		-12.1524	0
			-12.1424	0		-12.1424	0
			-12.1324	0		-12.1324	0
			-12.1224	0		-12.1224	0
			-12.1124	0		-12.1124	0
			-12.1024	0		-12.1024	0
			-12.0924	0		-12.0924	0
			-12.0824	0		-12.0824	0
			-12.0724	0		-12.0724	0
			-12.0624	0		-12.0624	0
			-12.0524	0		-12.0524	0
			-12.0424	0		-12.0424	0
			-12.0324	0		-12.0324	0
			-12.0224	0		-12.0224	0
			-12.0124	0		-12.0124	0
			-12.0024	0		-12.0024	0
			-11.9924	0		-11.9924	0
			-11.9824	0		-11.9824	0
			-11.9724	0		-11.9724	0
			-11.9624	0		-11.9624	0
			-11.9524	0		-11.9524	0
			-11.9424	0		-11.9424	0
			-11.9324	0		-11.9324	0
			-11.9224	0		-11.9224	0
			-11.9124	0		-11.9124	0
			-11.9024	0		-11.9024	0
			-11.8924	0		-11.8924	0
			-11.8824	0		-11.8824	0
			-11.8724	0		-11.8724	0
			-11.8624	0		-11.8624	0
			-11.8524	0		-11.8524	0
			-11.8424	0		-11.8424	0
			-11.8324	0		-11.8324	0
			-11.8224	0		-11.8224	0
			-11.8124	0		-11.8124	0
			-11.8024	0		-11.8024	0
			-11.7924	0		-11.7924	0
			-11.7824	0		-11.7824	0
			-11.7723	0		-11.7723	0
			-11.7623	0		-11.7623	0
			-11.7523	0		-11.7523	0
			-11.7424	0		-11.7424	0
			-11.7324	0		-11.7324	0
			-11.7223	0		-11.7223	0
			-11.7123	0		-11.7123	0
			-11.7023	0		-11.7023	0
			-11.6923	0		-11.6923	0
			-11.6823	0		-11.6823	0
			-11.6723	0		-11.6723	0
			-11.6623	0		-11.6623	0
			-11.6523	0		-11.6523	0
			-11.6423	0		-11.6423	0
			-11.6323	0		-11.6323	0
			-11.6223	0		-11.6223	0
			-11.6123	0		-11.6123	0
			-11.6023	0		-11.6023	0
			-11.5923	0		-11.5923	0
			-11.5823	0		-11.5823	0
			-11.5723	0		-11.5723	0
			-11.5623	0		-11.5623	0
			-11.5523	0		-11.5523	0
			-11.5423	0		-11.5423	0
			-11.5323	0		-11.5323	0
			-11.5223	0		-11.5223	0
			-11.5123	0		-11.5123	0
			-11.5023	0		-11.5023	0
			-11.4923	0		-11.4923	0
			-11.4823	0		-11.4823	0
			-11.4723	0		-11.4723	0
			-11.4623	0		-11.4623	0
			-11.4523	0		-11.4523	0
			-11.4423	0		-11.4423	0
			-11.4323	0		-11.4323	0
			-11.4223	0		-11.4223	0
			-11.4123	0		-11.4123	0
			-11.4023	0		-11.4023	0
			-11.3923	0		-11.3923	0
			-11.3823	0		-11.3823	0
			-11.3723	0		-11.3723	0
			-11.3623	0		-11.3623	0
			-11.3523	0		-11.3523	0
			-11.3423	0		-11.3423	0
			-11.3323	0		-11.3323	0
			-11.3223	0		-11.3223	0
			-11.3123	0		-11.3123	0
			-11.3023	0		-11.3023	0
			-11.2923	0		-11.2923	0
			-11.2823	0		-11.2823	0
			-11.2722	0		-11.2722	0
			-11.2622	0		-11.2622	0
			-11.2523	0		-11.2523	0
			-11.2423	0		-11.2423	0
			-11.2323	0		-11.2323	0
			-11.2222	0		-11.2222	0
			-11.2122	0		-11.2122	0
			-11.2022	0		-11.2022	0
			-11.1922	0		-11.1922	0
			-11.1822	0		-11.1822	0
			-11.1722	0		-11.1722	0
			-11.1622	0		-11.1622	0
			-11.1522	0		-11.1522	0
			-11.1422	0		-11.1422	0
			-11.1322	0		-11.1322	0
			-11.1222	0		-11.1222	0
			-11.1122	0		-11.1122	0
			-11.1022	0		-11.1022	0
			-11.0922	0		-11.0922	0
			-11.0822	0		-11.0822	0
			-11.0722	0		-11.0722	0
			-11.0622	0		-11.0622	0
			-11.0522	0		-11.0522	0
			-11.0422	0		-11.0422	0
			-11.0322	0		-11.0322	0
			-11.0222	0		-11.0222	0
			-11.0122	0		-11.0122	0
			-11.0022	0		-11.0022	0
			-10.9922	0		-10.9922	0
			-10.9822	0		-10.9822	0
			-10.9722	0		-10.9722	0
			-10.9622	0		-10.9622	0
			-10.9522	0		-10.9522	0
			-10.9422	0		-10.9422	0
			-10.9322	0		-10.9322	0
			-10.9222	0		-10.9222	0
			-10.9122	0		-10.9122	0
			-10.9022	0		-10.9022	0
			-10.8922	0		-10.8922	0
			-10.8822	0		-10.8822	0
			-10.8722	0		-10.8722	0
			-10.8622	0		-10.8622	0
			-10.8522	0		-10.8522	0
			-10.8422	0		-10.8422	0
			-10.8322	0		-10.8322	0
			-10.8222	0		-10.8222	0
			-10.8122	0		-10.8122	0
			-10.8022	0		-10.8022	0
			-10.7922	0		-10.7922	0
			-10.7822	0		-10.7822	0
			-10.7721	0		-10.7721	0
			-10.7622	0		-10.7622	0
			-10.7522	0		-10.7522	0
			-10.7422	0		-10.7422	0
			-10.7322	0		-10.7322	0
			-10.7221	0		-10.7221	0
			-10.7121	0		-10.7121	0
			-10.7021	0		-10.7021	0
			-10.6921	0		-10.6921	0
			-10.6821	0		-10.6821	0
			-10.6721	0		-10.6721	0
			-10.6621	0		-10.6621	0
			-10.6521	0		-10.6521	0
			-10.6421	0		-10.6421	0
			-10.6321	0		-10.6321	0
			-10.6221	0		-10.6221	0
			-10.6121	0		-10.6121	0
			-10.6021	0		-10.6021	0
			-10.5921	0		-10.5921	0
			-10.5821	0		-10.5821	0
			-10.5721	0		-10.5721	0
			-10.5621	0		-10.5621	0
			-10.5521	0		-10.5521	-1e-05
			-10.5421	0		-10.5421	-1e-05
			-10.5321	0		-10.5321	-1e-05
			-10.5221	0		-10.5221	-1e-05
			-10.5121	0		-10.5121	-2e-05
			-10.5021	0		-10.5021	-3e-05
			-10.4921	0		-10.4921	-4e-05
			-10.4821	0		-10.4821	-5e-05
			-10.4721	0		-10.4721	-7e-05
			-10.4621	0		-10.4621	-9e-05
			-10.4521	0		-10.4521	-0.00012
			-10.4421	0		-10.4421	-0.00016
			-10.4321	0		-10.4321	-0.00021
			-10.4221	0		-10.4221	-0.00027
			-10.4121	0		-10.4121	-0.00036
			-10.4021	0		-10.4021	-0.00046
			-10.3921	0		-10.3921	-0.0006
			-10.3821	0		-10.3821	-0.00077
			-10.3721	0		-10.3721	-0.00098
			-10.3621	0		-10.3621	-0.00124
			-10.3521	0		-10.3521	-0.00157
			-10.3421	0		-10.3421	-0.00198
			-10.3321	0		-10.3321	-0.00248
			-10.3221	0		-10.3221	-0.00309
			-10.3121	0		-10.3121	-0.00383
			-10.3021	0		-10.3021	-0.00473
			-10.2921	0		-10.2921	-0.00581
			-10.2821	0		-10.2821	-0.00709
			-10.2721	0		-10.2721	-0.00862
			-10.2621	0		-10.2621	-0.01043
			-10.2521	0		-10.2521	-0.01255
			-10.2421	0		-10.2421	-0.01502
			-10.232	0		-10.232	-0.0179
			-10.222	0		-10.222	-0.02122
			-10.212	0		-10.212	-0.02503
			-10.202	-1e-05		-10.202	-0.02938
			-10.192	-1e-05		-10.192	-0.03431
			-10.182	-1e-05		-10.182	-0.03987
			-10.172	-2e-05		-10.172	-0.04609
			-10.162	-3e-05		-10.162	-0.05303
			-10.152	-3e-05		-10.152	-0.0607
			-10.142	-5e-05		-10.142	-0.06914
			-10.132	-6e-05		-10.132	-0.07836
			-10.122	-8e-05		-10.122	-0.08837
			-10.112	-0.00011		-10.112	-0.09915
			-10.102	-0.00015		-10.102	-0.1107
			-10.092	-0.0002		-10.092	-0.12297
			-10.082	-0.00026		-10.082	-0.13593
			-10.072	-0.00034		-10.072	-0.1495
			-10.062	-0.00045		-10.062	-0.1636
			-10.052	-0.00058		-10.052	-0.17814
			-10.042	-0.00075		-10.042	-0.19301
			-10.032	-0.00096		-10.032	-0.20808
			-10.022	-0.00122		-10.022	-0.2232
[truncated: 3,002 more rows]
