# Supplementary material for: The synergistic effect of Hf-O-Ru bonds and oxygen vacancies in Ru/HfO2 for enhanced hydrogen evolution
Source: Nat Commun. 2022 Mar 11;13:1270. doi: 10.1038/s41467-022-28947-9 (PMC8917135; doi:10.1038/s41467-022-28947-9)
Supplement: Supplementary file 3 — Source Data [file 41467_2022_28947_MOESM3_ESM.zip › source data-1/Figure 5/Figure 5c/CHGDIFF.vasp]

unknown system                                                                                      
 1.000
   10.18600000000000    0.00000000000000    0.00000000000000
    0.00000000000000   10.35690000000000    0.00000000000000
    0.00000000000000    0.00000000000000   20.00000000000000
   O    Ru   Hf
   64    3   32
DIRECT
    0.3968200000000000    0.3704400000000000    0.1335900000000000      O1
    0.3139300000000000    0.3779930000000000    0.3948800000000000      O2
    0.4910800000000000    0.1204400000000000    0.0128700000000000      O3
    0.4029670000000000    0.1250080000000000    0.2799080000000000      O4
    0.4425550000000000    0.1319440000000000    0.1473130000000000      O5
    0.3685290000000000    0.1249630000000000    0.4135510000000000      O6
    0.3570840000000000    0.3826830000000000    0.2638550000000000      O7
    0.3210790000000000    0.1855580000000000    0.5411660000000000      O8
    0.1739720000000000    0.1645810000000000    0.2350220000000000      O9
    0.0562810000000000    0.1676460000000000    0.5175200000000000     O10
    0.1228360000000000    0.4206240000000000    0.1804690000000000     O11
    0.0467500000000000    0.4100930000000000    0.4410640000000000     O12
    0.1649500000000000    0.3295400000000000    0.0507000000000000     O13
    0.0880960000000000    0.3486450000000000    0.3094550000000000     O14
    0.2229600000000000    0.0795400000000000    0.0957600000000000     O15
    0.1309210000000000    0.1135390000000000    0.3773820000000000     O16
    0.8968200000000000    0.3704400000000000    0.1335900000000000     O17
    0.8146560000000000    0.3763110000000000    0.3931050000000000     O18
    0.9910800000000000    0.1204400000000000    0.0128700000000000     O19
    0.9061940000000001    0.1278160000000000    0.2817590000000000     O20
    0.9431320000000000    0.1320430000000000    0.1477060000000000     O21
    0.8578360000000000    0.1318110000000000    0.4165190000000000     O22
    0.8567120000000000    0.3834990000000000    0.2640710000000000     O23
    0.8017810000000000    0.4073480000000000    0.5249010000000000     O24
    0.6780500000000000    0.1672200000000000    0.2324800000000000     O25
    0.6235250000000000    0.1484260000000000    0.5089730000000000     O26
    0.6216790000000000    0.4223280000000000    0.1812730000000000     O27
    0.5524470000000000    0.4003720000000000    0.4391450000000000     O28
    0.6649500000000000    0.3295400000000000    0.0507000000000000     O29
    0.5838490000000000    0.3386820000000000    0.3104120000000000     O30
    0.7229600000000000    0.0795400000000000    0.0957600000000000     O31
    0.6310590000000000    0.0897440000000000    0.3681280000000000     O32
    0.3968200000000000    0.8704400000000000    0.1335900000000000     O33
    0.3218220000000000    0.8683220000000000    0.3917770000000000     O34
    0.4910800000000000    0.6204400000000000    0.0128700000000000     O35
    0.4039910000000000    0.6245230000000001    0.2773530000000000     O36
    0.4433130000000000    0.6320830000000000    0.1463310000000000     O37
    0.3601910000000000    0.6300840000000000    0.4077150000000000     O38
    0.3574430000000000    0.8826590000000000    0.2629720000000000     O39
    0.2970590000000000    0.9086620000000000    0.5226620000000000     O40
    0.1743920000000000    0.6663370000000000    0.2320470000000000     O41
    0.0793460000000000    0.6628930000000000    0.5141850000000000     O42
    0.1221180000000000    0.9217590000000000    0.1804770000000000     O43
    0.0587240000000000    0.9228560000000000    0.4452650000000000     O44
    0.1649500000000000    0.8295400000000001    0.0507000000000000     O45
    0.0897620000000000    0.8506030000000000    0.3097600000000000     O46
    0.2229600000000000    0.5795400000000001    0.0957600000000000     O47
    0.1208330000000000    0.6067750000000000    0.3701370000000000     O48
    0.8968200000000000    0.8704400000000000    0.1335900000000000     O49
    0.8297490000000000    0.8755800000000000    0.3916490000000000     O50
    0.9910800000000000    0.6204400000000000    0.0128700000000000     O51
    0.9033280000000000    0.6272690000000000    0.2807010000000000     O52
    0.9430210000000000    0.6323130000000000    0.1474950000000000     O53
    0.8548130000000000    0.6329210000000000    0.4185920000000000     O54
    0.8568390000000000    0.8835470000000000    0.2632150000000000     O55
    0.8139330000000000    0.8854580000000000    0.5234700000000000     O56
    0.6781670000000000    0.6688000000000000    0.2314680000000000     O57
    0.5691940000000000    0.6364320000000000    0.5121890000000000     O58
    0.6217279999999999    0.9227090000000000    0.1808190000000000     O59
    0.5533870000000000    0.8979600000000000    0.4436470000000000     O60
    0.6649500000000000    0.8295400000000001    0.0507000000000000     O61
    0.5864819999999999    0.8416970000000000    0.3097240000000000     O62
    0.7229600000000000    0.5795400000000001    0.0957600000000000     O63
    0.6306860000000000    0.5934810000000000    0.3660580000000000     O64
    0.2860360000000000    0.3718300000000000    0.5637230000000000     Ru1
    0.2423960000000000    0.6462540000000000    0.5671920000000000     Ru2
    0.4268660000000000    0.5382320000000000    0.5605810000000000     Ru3
    0.3364400000000000    0.2285900000000000    0.0620000000000000     Hf1
    0.2517550000000000    0.2361390000000000    0.3282780000000000     Hf2
    0.0514600000000000    0.4785900000000000    0.0844600000000000     Hf3
    0.4668850000000000    0.4813620000000000    0.3478770000000000     Hf4
    0.0094020000000000    0.2757290000000000    0.2173730000000000     Hf5
    0.4650280000000000    0.2417210000000000    0.4791720000000000     Hf6
    0.2912560000000000    0.0250420000000000    0.1948300000000000     Hf7
    0.2006450000000000    0.0580110000000000    0.4773470000000000     Hf8
    0.8364400000000000    0.2285900000000000    0.0620000000000000     Hf9
    0.7479680000000000    0.2291240000000000    0.3284860000000000    Hf10
    0.5514600000000000    0.4785900000000000    0.0844600000000000    Hf11
    0.9672190000000001    0.4830960000000000    0.3484600000000000    Hf12
    0.5104959999999999    0.2741340000000000    0.2167050000000000    Hf13
    0.9216460000000000    0.2839830000000000    0.4782420000000000    Hf14
    0.7922430000000000    0.0238990000000000    0.1949200000000000    Hf15
    0.7134850000000000    0.0057020000000000    0.4611290000000000    Hf16
    0.3364400000000000    0.7285900000000000    0.0620000000000000    Hf17
    0.2503160000000000    0.7316090000000000    0.3258830000000000    Hf18
    0.0514600000000000    0.9785900000000000    0.0844600000000000    Hf19
    0.4660920000000000    0.9796020000000000    0.3479940000000000    Hf20
    0.0084220000000000    0.7767220000000000    0.2170750000000000    Hf21
    0.4096150000000000    0.7800120000000000    0.4761490000000000    Hf22
    0.2919310000000000    0.5249070000000000    0.1941030000000000    Hf23
    0.2120480000000000    0.5192200000000000    0.4576150000000000    Hf24
    0.8364400000000000    0.7285900000000000    0.0620000000000000    Hf25
    0.7494130000000000    0.7332150000000000    0.3270170000000000    Hf26
    0.5514600000000000    0.9785900000000000    0.0844600000000000    Hf27
    0.9795730000000000    0.9908080000000000    0.3508840000000000    Hf28
    0.5099960000000000    0.7743170000000000    0.2160010000000000    Hf29
    0.9408130000000000    0.7829140000000000    0.4738210000000000    Hf30
    0.7920680000000000    0.5245500000000000    0.1945980000000000    Hf31
    0.7022330000000000    0.5180890000000000    0.4609120000000000    Hf32
 
   84   84  160
   0.10380405E+01   0.10702952E+01   0.92422106E+00   0.78701411E+00   0.60653103E+00
   0.43940280E+00   0.32340338E+00   0.17758361E+00  -0.32410924E-01  -0.31330808E+00
  -0.66921159E+00  -0.10950452E+01  -0.15656576E+01  -0.20289685E+01  -0.24321810E+01
  -0.28013594E+01  -0.30949657E+01  -0.33765836E+01  -0.36220105E+01  -0.38450580E+01
  -0.40193226E+01  -0.41904866E+01  -0.44328304E+01  -0.47092981E+01  -0.49738112E+01
  -0.52132348E+01  -0.53504165E+01  -0.53622846E+01  -0.52623227E+01  -0.51112561E+01
  -0.49383777E+01  -0.47092432E+01  -0.43601287E+01  -0.38623030E+01  -0.32457838E+01
  -0.25481172E+01  -0.17940359E+01  -0.99058590E+00  -0.25625596E+00   0.41752730E+00
   0.95157704E+00   0.11608633E+01   0.11634083E+01   0.10123289E+01   0.83821077E+00
   0.77343655E+00   0.65105708E+00   0.46206477E+00   0.26739553E+00   0.39948314E-01
  -0.23407314E+00  -0.58051859E+00  -0.10126430E+01  -0.15026680E+01  -0.19848217E+01
  -0.24273596E+01  -0.28006503E+01  -0.31334221E+01  -0.33806387E+01  -0.36015270E+01
  -0.37921327E+01  -0.39732482E+01  -0.41149957E+01  -0.42592578E+01  -0.44780883E+01
  -0.47434663E+01  -0.50123939E+01  -0.52651899E+01  -0.54185937E+01  -0.54593073E+01
  -0.54105138E+01  -0.53196168E+01  -0.52008782E+01  -0.50168016E+01  -0.47222587E+01
  -0.42857507E+01  -0.36996916E+01  -0.29798531E+01  -0.21793106E+01  -0.13811127E+01
  -0.73766351E+00  -0.16464187E+00   0.38458626E+00   0.77627425E+00   0.25553744E+01
   0.27348942E+01   0.24400431E+01   0.16611062E+01   0.92819632E+00   0.40449615E+00
  -0.13668703E-01  -0.36574773E+00  -0.72344421E+00  -0.11060117E+01  -0.15057013E+01
  -0.18978164E+01  -0.23402403E+01  -0.27665373E+01  -0.31420760E+01  -0.34175444E+01
  -0.36740721E+01  -0.38626706E+01  -0.40168319E+01  -0.41460732E+01  -0.43006784E+01
  -0.44794831E+01  -0.46328909E+01  -0.48161209E+01  -0.50455626E+01  -0.52344638E+01
  -0.53347217E+01  -0.53021463E+01  -0.51814854E+01  -0.50181953E+01  -0.48057111E+01
  -0.44836227E+01  -0.39992367E+01  -0.33413376E+01  -0.25312743E+01  -0.16120740E+01
  -0.64304770E+00   0.21769148E+00   0.92183749E+00   0.12550339E+01   0.13391815E+01
   0.16013921E+01   0.19783082E+01   0.23167834E+01   0.23162848E+01   0.17751088E+01
   0.11144481E+01   0.53915235E+00   0.42640201E-01  -0.38332832E+00  -0.82477034E+00
  -0.13126838E+01  -0.18071950E+01  -0.22503714E+01  -0.27128527E+01  -0.31332723E+01
  -0.34880251E+01  -0.37330141E+01  -0.39434887E+01  -0.40847617E+01  -0.41939904E+01
  -0.42887294E+01  -0.44149651E+01  -0.45681605E+01  -0.47104021E+01  -0.48985641E+01
  -0.51396751E+01  -0.53411750E+01  -0.54686777E+01  -0.54883818E+01  -0.54335953E+01
  -0.53335663E+01  -0.51764291E+01  -0.49219152E+01  -0.45199926E+01  -0.39314076E+01
  -0.31450035E+01  -0.22049606E+01  -0.12123216E+01  -0.33183028E+00   0.45893403E+00
   0.10261166E+01   0.14733161E+01   0.20661216E+01   0.55796187E+01   0.47144858E+01
   0.35622196E+01   0.26379011E+01   0.16876825E+01   0.73425658E+00  -0.62837535E-01
  -0.75078343E+00  -0.13147078E+01  -0.18043296E+01  -0.22424203E+01  -0.27052135E+01
  -0.31330222E+01  -0.34929997E+01  -0.37744143E+01  -0.40118394E+01  -0.41247118E+01
  -0.42095600E+01  -0.42713555E+01  -0.43362462E+01  -0.43967002E+01  -0.44654188E+01
  -0.46269471E+01  -0.48015378E+01  -0.49553741E+01  -0.50952336E+01  -0.51471521E+01
  -0.50979741E+01  -0.49594670E+01  -0.47519564E+01  -0.44574062E+01  -0.40083592E+01
  -0.33646974E+01  -0.25087407E+01  -0.14791601E+01  -0.28955724E+00   0.97504293E+00
   0.22626833E+01   0.32860732E+01   0.42580751E+01   0.51180799E+01   0.54767361E+01
   0.54161859E+01   0.48435673E+01   0.39044183E+01   0.30448276E+01   0.20521299E+01
   0.10270644E+01   0.14886560E+00  -0.63449043E+00  -0.13119334E+01  -0.19152059E+01
  -0.24478322E+01  -0.29786969E+01  -0.34378082E+01  -0.38114605E+01  -0.40864635E+01
  -0.42921257E+01  -0.43631037E+01  -0.44068216E+01  -0.44392626E+01  -0.44770722E+01
  -0.45121487E+01  -0.45706002E+01  -0.47369408E+01  -0.49234236E+01  -0.50946186E+01
  -0.52649451E+01  -0.53655461E+01  -0.53823555E+01  -0.53182645E+01  -0.51861270E+01
  -0.49759654E+01  -0.46177573E+01  -0.40616810E+01  -0.32690423E+01  -0.22677650E+01
  -0.10741595E+01   0.25625939E+00   0.17188460E+01   0.30439368E+01   0.43704502E+01
   0.54793946E+01   0.58523225E+01   0.64785654E+01   0.55568187E+01   0.49589006E+01
   0.39265002E+01   0.27390372E+01   0.15081514E+01   0.21314534E+00  -0.83684349E+00
  -0.16841118E+01  -0.23281890E+01  -0.28893369E+01  -0.33188697E+01  -0.36978653E+01
  -0.40039565E+01  -0.42705311E+01  -0.43706485E+01  -0.44493777E+01  -0.43659661E+01
  -0.41966701E+01  -0.40829813E+01  -0.41449137E+01  -0.43105634E+01  -0.44261865E+01
  -0.45802394E+01  -0.47227775E+01  -0.47778006E+01  -0.47969836E+01  -0.47253032E+01
  -0.45578073E+01  -0.42657141E+01  -0.38576436E+01  -0.32829767E+01  -0.24831178E+01
  -0.14035924E+01  -0.91708788E-01   0.13782764E+01   0.30495862E+01   0.48967775E+01
   0.69760744E+01   0.83157541E+01   0.85306211E+01   0.81150062E+01   0.71914996E+01
   0.63655383E+01   0.57094466E+01   0.45561790E+01   0.32663506E+01   0.19598269E+01
   0.57991094E+00  -0.58519605E+00  -0.15628213E+01  -0.23240291E+01  -0.29744075E+01
  -0.34704234E+01  -0.39123216E+01  -0.42506834E+01  -0.45141993E+01  -0.45982412E+01
  -0.46573246E+01  -0.45528693E+01  -0.43524788E+01  -0.42130863E+01  -0.42674360E+01
  -0.44379630E+01  -0.45649278E+01  -0.47348055E+01  -0.49079424E+01  -0.50154585E+01
  -0.51053735E+01  -0.51110757E+01  -0.50263451E+01  -0.48363409E+01  -0.45448712E+01
  -0.40806072E+01  -0.33627715E+01  -0.23429283E+01  -0.10771343E+01   0.39972611E+00
   0.21932450E+01   0.42961826E+01   0.66682319E+01   0.81662471E+01   0.83056980E+01
   0.76430722E+01   0.96898591E+01   0.80371899E+01   0.63171453E+01   0.53477247E+01
   0.42255054E+01   0.25326936E+01   0.92383143E+00  -0.64801057E+00  -0.17986852E+01
  -0.27204182E+01  -0.33079650E+01  -0.38469834E+01  -0.41808866E+01  -0.44928790E+01
  -0.45856756E+01  -0.47285363E+01  -0.45648652E+01  -0.41889391E+01  -0.37811010E+01
  -0.35177605E+01  -0.33688564E+01  -0.36174345E+01  -0.39861530E+01  -0.41790748E+01
  -0.42664435E+01  -0.43115007E+01  -0.42457674E+01  -0.41480522E+01  -0.38902950E+01
  -0.35497814E+01  -0.30269511E+01  -0.23382662E+01  -0.13240658E+01  -0.29221957E-01
   0.15645154E+01   0.34351336E+01   0.56734040E+01   0.82060154E+01   0.10290999E+02
   0.12122702E+02   0.12918898E+02   0.11923748E+02   0.10493346E+02   0.88270694E+01
   0.70851824E+01   0.61033003E+01   0.49572381E+01   0.31885479E+01   0.14494624E+01
  -0.26536296E+00  -0.15322715E+01  -0.25305601E+01  -0.31866659E+01  -0.37999274E+01
  -0.41949067E+01  -0.45729270E+01  -0.47297847E+01  -0.49053925E+01  -0.47445355E+01
  -0.43508336E+01  -0.39326391E+01  -0.36718012E+01  -0.35278940E+01  -0.37798176E+01
  -0.41528740E+01  -0.43692305E+01  -0.45101904E+01  -0.46296182E+01  -0.46424056E+01
  -0.46314823E+01  -0.44875227E+01  -0.42848404E+01  -0.39017938E+01  -0.33259973E+01
  -0.24061941E+01  -0.11934085E+01   0.35547130E+00   0.22618040E+01   0.46480333E+01
   0.73868608E+01   0.96304228E+01   0.11502801E+02   0.12235451E+02   0.11156715E+02
   0.67694378E+01   0.47528917E+01   0.57548969E+01   0.60960249E+01   0.50902488E+01
   0.38363716E+01   0.17802724E+01  -0.62969277E-01  -0.16616855E+01  -0.28031380E+01
  -0.36709464E+01  -0.41187010E+01  -0.44956164E+01  -0.47130351E+01  -0.48981196E+01
  -0.49016120E+01  -0.45406131E+01  -0.40849182E+01  -0.36660219E+01  -0.31201409E+01
  -0.27807550E+01  -0.27306748E+01  -0.32025765E+01  -0.35418378E+01  -0.36240698E+01
  -0.36017501E+01  -0.34594744E+01  -0.33065104E+01  -0.30435451E+01  -0.26168184E+01
  -0.20094367E+01  -0.12040682E+01  -0.25457476E-01   0.14944819E+01   0.34766114E+01
   0.58873111E+01   0.87077206E+01   0.11518633E+02   0.14187341E+02   0.13432945E+02
   0.11942070E+02   0.99989002E+01   0.73788096E+01   0.56068625E+01   0.68070852E+01
   0.72184232E+01   0.61345902E+01   0.47089270E+01   0.24657044E+01   0.46485371E+00
  -0.12285232E+01  -0.24261852E+01  -0.33131010E+01  -0.37722056E+01  -0.42227232E+01
  -0.45576995E+01  -0.48750173E+01  -0.49918331E+01  -0.46811302E+01  -0.42500109E+01
  -0.38503433E+01  -0.33280917E+01  -0.30004754E+01  -0.29419973E+01  -0.34125771E+01
  -0.37827550E+01  -0.39290804E+01  -0.39909254E+01  -0.39478606E+01  -0.39138342E+01
  -0.37894873E+01  -0.35141057E+01  -0.30504416E+01  -0.23771976E+01  -0.13054440E+01
   0.14295234E+00   0.21083110E+01   0.45865475E+01   0.75487364E+01   0.10565503E+02
   0.13469101E+02   0.12919522E+02   0.11541650E+02   0.95657064E+01  -0.87082956E+00
  -0.25485256E+01   0.79880359E+00   0.27726470E+01   0.56735571E+01   0.48038914E+01
   0.29714682E+01   0.53968830E+00  -0.10256541E+01  -0.27660415E+01  -0.38507981E+01
  -0.44780348E+01  -0.46727779E+01  -0.49470502E+01  -0.50475736E+01  -0.51489293E+01
  -0.45872882E+01  -0.41317058E+01  -0.34837161E+01  -0.29161272E+01  -0.21951967E+01
  -0.19451800E+01  -0.22011359E+01  -0.27458068E+01  -0.27550114E+01  -0.26507363E+01
  -0.23124259E+01  -0.22715790E+01  -0.20730585E+01  -0.15096060E+01  -0.81827306E+00
  -0.26663253E-01   0.12732367E+01   0.30947820E+01   0.54765762E+01   0.85993139E+01
   0.11537083E+02   0.14731633E+02   0.17518927E+02   0.17469137E+02   0.12792888E+02
   0.59447065E+01   0.81337033E+00  -0.25559761E+00   0.30824833E+01   0.46584346E+01
   0.71220934E+01   0.59283347E+01   0.38364211E+01   0.11987762E+01  -0.48565434E+00
  -0.21951487E+01  -0.31337049E+01  -0.36994608E+01  -0.39969422E+01  -0.45129341E+01
  -0.48388302E+01  -0.51086643E+01  -0.46725560E+01  -0.42964252E+01  -0.37112511E+01
  -0.31719184E+01  -0.24583217E+01  -0.22122721E+01  -0.24774355E+01  -0.30425162E+01
  -0.31068207E+01  -0.31123736E+01  -0.29245430E+01  -0.30338600E+01  -0.29700916E+01
  -0.25424234E+01  -0.20103803E+01  -0.13614925E+01  -0.15053612E+00   0.16481288E+01
   0.40481855E+01   0.72397117E+01   0.10433199E+02   0.14146929E+02   0.17579949E+02
   0.17920593E+02   0.13001050E+02   0.52838140E+01  -0.14010348E+02  -0.16046783E+02
  -0.10263654E+02   0.86000957E+00   0.47503691E+01   0.65271346E+01   0.39348840E+01
   0.16276172E+01  -0.26349875E+00  -0.23872142E+01  -0.42754334E+01  -0.44764587E+01
  -0.47907330E+01  -0.48555875E+01  -0.52137188E+01  -0.51232975E+01  -0.46903178E+01
  -0.37631345E+01  -0.34654199E+01  -0.26420595E+01  -0.17533553E+01  -0.10429443E+01
  -0.14206481E+01  -0.16350819E+01  -0.17919370E+01  -0.12925255E+01  -0.94769589E+00
  -0.99334792E+00  -0.11285296E+01  -0.16606945E+00   0.39586224E+00   0.10477520E+01
   0.24440815E+01   0.44444748E+01   0.73915680E+01   0.10568669E+02   0.13677574E+02
   0.16771724E+02   0.19233744E+02   0.18664825E+02   0.11095053E+02   0.32967511E+00
  -0.10115668E+02  -0.11396359E+02  -0.63575469E+01   0.35022916E+01   0.64776461E+01
   0.78149505E+01   0.49393189E+01   0.23422183E+01   0.30345948E+00  -0.16379796E+01
  -0.32041652E+01  -0.32628103E+01  -0.37456451E+01  -0.41372474E+01  -0.47978389E+01
  -0.49241097E+01  -0.47034418E+01  -0.39451995E+01  -0.37097134E+01  -0.28790426E+01
  -0.20028974E+01  -0.13511175E+01  -0.17703393E+01  -0.19827278E+01  -0.21720072E+01
  -0.18289758E+01  -0.17180267E+01  -0.19411133E+01  -0.21498294E+01  -0.12725725E+01
  -0.86847264E+00  -0.37921579E+00   0.10023167E+01   0.31032596E+01   0.60876669E+01
   0.93232837E+01   0.12907584E+02   0.17173925E+02   0.20976614E+02   0.20819811E+02
   0.11971359E+02  -0.13078688E+01  -0.32455889E+02  -0.28934375E+02  -0.13325279E+02
  -0.95197515E+00   0.64522147E+01   0.91654139E+01   0.48410018E+01   0.32087158E+01
   0.33508890E+00  -0.19070804E+01  -0.46264439E+01  -0.42027170E+01  -0.48899733E+01
  -0.48712727E+01  -0.52120807E+01  -0.50084996E+01  -0.45490345E+01  -0.32979116E+01
  -0.32644090E+01  -0.24242059E+01  -0.10757807E+01  -0.23085246E+00  -0.60060016E+00
  -0.48051463E+00  -0.37384869E+00   0.13231509E+00   0.75190751E+00   0.28515492E+00
   0.14950438E+00   0.11908169E+01   0.16588488E+01   0.17780883E+01   0.35495193E+01
   0.54741446E+01   0.83286165E+01   0.11676726E+02   0.12475830E+02   0.15043480E+02
   0.16093754E+02   0.11444480E+02  -0.34557056E+01  -0.18151845E+02  -0.27163397E+02
  -0.22939907E+02  -0.87496881E+01   0.17739422E+01   0.81034391E+01   0.10453001E+02
   0.58528179E+01   0.38483751E+01   0.85152988E+00  -0.10749540E+01  -0.33462809E+01
  -0.27629910E+01  -0.36538868E+01  -0.39743597E+01  -0.46148363E+01  -0.46784140E+01
  -0.44927356E+01  -0.34480397E+01  -0.34578040E+01  -0.25712649E+01  -0.12566277E+01
  -0.54621717E+00  -0.10024696E+01  -0.86063266E+00  -0.78298520E+00  -0.50218216E+00
  -0.20289405E+00  -0.83981746E+00  -0.98133476E+00   0.31686525E-01   0.31955355E+00
   0.31731201E+00   0.22633116E+01   0.44089676E+01   0.72831937E+01   0.10689577E+02
   0.12299567E+02   0.16753340E+02   0.19908889E+02   0.15692050E+02  -0.15239200E+01
  -0.20228626E+02  -0.44317184E+02  -0.31035057E+02  -0.79789289E+01   0.47547412E+01
   0.11206365E+02   0.10426910E+02   0.72683989E+01   0.41283451E+01   0.13384378E+01
  -0.20864695E+01  -0.43165792E+01  -0.39987788E+01  -0.45639499E+01  -0.52655866E+01
  -0.48206882E+01  -0.48202724E+01  -0.40742630E+01  -0.29561267E+01  -0.26522379E+01
  -0.19458354E+01  -0.41889681E-02   0.28232943E+00   0.27059048E+00   0.94213203E+00
   0.14483683E+01   0.16619221E+01   0.24857180E+01   0.17586166E+01   0.17268981E+01
   0.27094835E+01   0.26250021E+01   0.24585671E+01   0.44999479E+01   0.64300976E+01
   0.79716551E+01   0.11763654E+02   0.97695258E+01   0.75410577E+01   0.19061378E+01
  -0.14344513E+02  -0.31871241E+02  -0.42630859E+02  -0.39420817E+02  -0.25604625E+02
  -0.41802592E+01   0.67388226E+01   0.12353636E+02   0.11427777E+02   0.80767309E+01
   0.45793021E+01   0.17239177E+01  -0.13279136E+01  -0.30580749E+01  -0.25624556E+01
  -0.33395221E+01  -0.43238734E+01  -0.40897262E+01  -0.43687229E+01  -0.39470412E+01
  -0.30500886E+01  -0.27433000E+01  -0.19626305E+01  -0.97538286E-01  -0.14496524E-01
  -0.14858156E+00   0.54189761E+00   0.99654318E+00   0.91552306E+00   0.13623248E+01
   0.46027388E+00   0.46526236E+00   0.14558579E+01   0.11994938E+01   0.10179552E+01
   0.33035316E+01   0.55164301E+01   0.70762363E+01   0.10974171E+02   0.10143259E+02
   0.10336798E+02   0.72524088E+01  -0.85112529E+01  -0.28789249E+02  -0.44100399E+02
  -0.47057213E+02  -0.18293179E+02   0.92286998E+01   0.15856083E+02   0.16365053E+02
   0.12373654E+02   0.94619386E+01   0.50020140E+01   0.16464679E+01  -0.22592049E+01
  -0.38423125E+01  -0.35358066E+01  -0.45987256E+01  -0.56842730E+01  -0.45893612E+01
  -0.42531129E+01  -0.36652425E+01  -0.28085123E+01  -0.21132088E+01  -0.11453018E+01
   0.90201560E+00   0.86740408E+00   0.13561962E+01   0.26971497E+01   0.34496311E+01
   0.33574402E+01   0.40964151E+01   0.35331215E+01   0.36094678E+01   0.42458641E+01
   0.33807942E+01   0.31649917E+01   0.55136236E+01   0.69279295E+01   0.71349521E+01
   0.99728563E+01   0.62173289E+01  -0.31458255E+01  -0.18327563E+02  -0.45906347E+02
  -0.65716680E+02  -0.65043662E+02  -0.42774584E+02  -0.14053063E+02   0.11696357E+02
   0.16744536E+02   0.16769296E+02   0.12880467E+02   0.99029151E+01   0.51701274E+01
   0.18446048E+01  -0.16442042E+01  -0.27514488E+01  -0.23015953E+01  -0.34820678E+01
  -0.47296958E+01  -0.37867304E+01  -0.37170628E+01  -0.34309909E+01  -0.27751100E+01
  -0.20753516E+01  -0.10495849E+01   0.87607709E+00   0.59631857E+00   0.94511033E+00
   0.22821331E+01   0.29317787E+01   0.24828841E+01   0.28223978E+01   0.20752590E+01
   0.21998563E+01   0.28216690E+01   0.18072117E+01   0.16393630E+01   0.42596481E+01
   0.59707123E+01   0.62305878E+01   0.92569547E+01   0.67389482E+01  -0.18322286E+00
  -0.13047316E+02  -0.40449372E+02  -0.63091076E+02  -0.66581082E+02  -0.38141562E+02
  -0.46966076E+00   0.24850621E+02   0.25610141E+02   0.20450989E+02   0.14366170E+02
   0.10317295E+02   0.54924837E+01   0.12766753E+01  -0.22700984E+01  -0.33715962E+01
  -0.30561798E+01  -0.46140370E+01  -0.56327896E+01  -0.42264323E+01  -0.34256570E+01
  -0.28893073E+01  -0.22873908E+01  -0.14774723E+01  -0.77297601E-01   0.18396099E+01
   0.18786197E+01   0.26998931E+01   0.45491783E+01   0.54746613E+01   0.51593797E+01
   0.57009626E+01   0.54293141E+01   0.55784069E+01   0.56215413E+01   0.42328686E+01
   0.40036160E+01   0.63024137E+01   0.69997873E+01   0.61482274E+01   0.78734479E+01
   0.22061698E+01  -0.10807949E+02  -0.34819397E+02  -0.67710921E+02  -0.83574797E+02
  -0.70036189E+02  -0.32838309E+02   0.35724364E+01   0.26528690E+02   0.25651500E+02
   0.20141611E+02   0.14295175E+02   0.10328712E+02   0.53814979E+01   0.12805363E+01
  -0.18318037E+01  -0.25349315E+01  -0.20499655E+01  -0.36627805E+01  -0.47488334E+01
  -0.34104510E+01  -0.28233105E+01  -0.25492020E+01  -0.21013692E+01  -0.12875537E+01
   0.10283247E+00   0.18530229E+01   0.16274989E+01   0.23105610E+01   0.41128736E+01
   0.48704703E+01   0.41610971E+01   0.43129469E+01   0.38494104E+01   0.39959254E+01
   0.39379769E+01   0.23716701E+01   0.22145899E+01   0.48130927E+01   0.58010595E+01
   0.50376708E+01   0.69962262E+01   0.24025270E+01  -0.88231176E+01  -0.31626494E+02
  -0.65360570E+02  -0.84259036E+02  -0.74027702E+02  -0.25752056E+02   0.11988135E+02
   0.32446209E+02   0.28604039E+02   0.20388304E+02   0.15443175E+02   0.92172759E+01
   0.52748263E+01   0.32794233E+00  -0.19794525E+01  -0.31777547E+01  -0.27477548E+01
  -0.46455728E+01  -0.50439962E+01  -0.38905528E+01  -0.25575645E+01  -0.22030495E+01
  -0.12159205E+01  -0.43868701E+00   0.13174320E+01   0.28355735E+01   0.32557450E+01
   0.41932799E+01   0.63409938E+01   0.72339484E+01   0.70529789E+01   0.73457405E+01
   0.73389039E+01   0.73797024E+01   0.68597471E+01   0.53571911E+01   0.49149608E+01
   0.67579703E+01   0.65631139E+01   0.56999415E+01   0.58195386E+01   0.13602824E+00
  -0.12393540E+02  -0.36223971E+02  -0.63781746E+02  -0.75843332E+02  -0.56891793E+02
  -0.18644386E+02   0.16490921E+02   0.33901709E+02   0.28213442E+02   0.19623669E+02
   0.14948992E+02   0.89004738E+01   0.49691077E+01   0.19861543E+00  -0.17004412E+01
  -0.25481681E+01  -0.19778635E+01  -0.38810050E+01  -0.42076685E+01  -0.30373704E+01
  -0.18310882E+01  -0.17085978E+01  -0.84841621E+00  -0.65552970E-01   0.15795259E+01
   0.28758424E+01   0.30366973E+01   0.38260400E+01   0.58730317E+01   0.65272217E+01
   0.59420397E+01   0.58754867E+01   0.56717250E+01   0.56047597E+01   0.48882944E+01
   0.31390212E+01   0.27582891E+01   0.49046870E+01   0.49753434E+01   0.42239929E+01
   0.46000740E+01  -0.33142159E+00  -0.12085340E+02  -0.36189240E+02  -0.65811293E+02
  -0.81044965E+02  -0.64312995E+02  -0.10856040E+02   0.15847414E+02   0.26190777E+02
   0.25371545E+02   0.16715094E+02   0.12892421E+02   0.75457931E+01   0.35586980E+01
  -0.22106134E+00  -0.20207822E+01  -0.29177886E+01  -0.28395209E+01  -0.41374678E+01
  -0.41868540E+01  -0.32028895E+01  -0.17355729E+01  -0.12085792E+01  -0.10951373E+00
   0.69473082E+00   0.24231846E+01   0.36882064E+01   0.46849644E+01   0.57956736E+01
   0.78700912E+01   0.86767898E+01   0.89738185E+01   0.90019387E+01   0.91460745E+01
   0.87993122E+01   0.81429307E+01   0.65723274E+01   0.60063971E+01   0.66339598E+01
   0.61291060E+01   0.53199423E+01   0.46078333E+01   0.14531445E+01  -0.79049118E+01
  -0.26080080E+02  -0.42149734E+02  -0.46963118E+02  -0.30424281E+02  -0.38674059E+01
   0.19851493E+02   0.27264979E+02   0.24783497E+02   0.15778244E+02   0.12192202E+02
   0.70812214E+01   0.32235566E+01  -0.34876999E+00  -0.18597903E+01  -0.24820608E+01
  -0.22851638E+01  -0.35090097E+01  -0.34053348E+01  -0.23143193E+01  -0.88194304E+00
  -0.49815064E+00   0.47461810E+00   0.12394484E+01   0.27973741E+01   0.37715204E+01
   0.45264321E+01   0.54548432E+01   0.73646152E+01   0.78743166E+01   0.77855842E+01
   0.74886663E+01   0.74230513E+01   0.68415925E+01   0.59121698E+01   0.40813597E+01
   0.35054648E+01   0.43837038E+01   0.41373415E+01   0.34647437E+01   0.30082441E+01
   0.27144786E+00  -0.90879133E+01  -0.28387770E+02  -0.46858963E+02  -0.54237573E+02
  -0.38744912E+02  -0.28863231E+01   0.11357416E+02   0.19090893E+02   0.16879917E+02
   0.13420120E+02   0.86322225E+01   0.51081150E+01   0.14438164E+01  -0.71995209E+00
  -0.23047525E+01  -0.27180053E+01  -0.31775431E+01  -0.34870714E+01  -0.34415250E+01
  -0.22596736E+01  -0.11487032E+01  -0.81299100E-01   0.84094600E+00   0.19180028E+01
   0.31700407E+01   0.46989265E+01   0.59276983E+01   0.74044939E+01   0.89641906E+01
   0.10046545E+02   0.10443119E+02   0.10657291E+02   0.10593867E+02   0.10188860E+02
   0.93398508E+01   0.79681393E+01   0.69910013E+01   0.65235296E+01   0.58395772E+01
   0.49087667E+01   0.42631571E+01   0.21417513E+01  -0.34766304E+01  -0.10530501E+02
  -0.19007171E+02  -0.20905041E+02  -0.12618228E+02   0.13560378E+01   0.13519418E+02
   0.19400918E+02   0.16194756E+02   0.12571840E+02   0.79979713E+01   0.47067239E+01
   0.12125382E+01  -0.75772818E+00  -0.21366790E+01  -0.23608342E+01  -0.27223073E+01
  -0.29234972E+01  -0.27041555E+01  -0.13847172E+01  -0.21746313E+00   0.82298687E+00
   0.16573198E+01   0.26320265E+01   0.36381338E+01   0.48524086E+01   0.58442355E+01
   0.71059276E+01   0.84417214E+01   0.91971773E+01   0.92464218E+01   0.91592536E+01
   0.88495751E+01   0.81446465E+01   0.69571824E+01   0.53457924E+01   0.43102851E+01
   0.39506640E+01   0.34568292E+01   0.27117634E+01   0.23250960E+01   0.44673704E+00
  -0.52730396E+01  -0.13195365E+02  -0.23145236E+02  -0.26308520E+02  -0.18147433E+02
   0.34715806E+01   0.81017265E+01   0.10598410E+02   0.11251915E+02   0.80499882E+01
   0.50865456E+01   0.20923091E+01  -0.35973281E-01  -0.15220903E+01  -0.23727841E+01
  -0.29120255E+01  -0.30988182E+01  -0.30144961E+01  -0.25302850E+01  -0.16016869E+01
  -0.44804991E+00   0.62971978E+00   0.16340750E+01   0.26144423E+01   0.38800651E+01
   0.54225216E+01   0.69659414E+01   0.85466031E+01   0.99489578E+01   0.10981084E+02
   0.11654931E+02   0.12077828E+02   0.12031160E+02   0.11569636E+02   0.10633862E+02
   0.93734760E+01   0.79632747E+01   0.67589552E+01   0.55965433E+01   0.47029997E+01
   0.38871819E+01   0.24954775E+01   0.31474050E+00  -0.26653112E+01  -0.62655298E+01
  -0.48238124E+01  -0.63651845E+00   0.48006810E+01   0.86064569E+01   0.10397538E+02
   0.10687806E+02   0.74692835E+01   0.46744962E+01   0.18952778E+01  -0.70289250E-01
  -0.14238467E+01  -0.21587622E+01  -0.25583363E+01  -0.26329003E+01  -0.24703044E+01
  -0.18549688E+01  -0.77423889E+00   0.51285306E+00   0.16445792E+01   0.25776065E+01
   0.34319258E+01   0.44036651E+01   0.56433975E+01   0.69576362E+01   0.83086928E+01
   0.94652148E+01   0.10183765E+02   0.10547998E+02   0.10661079E+02   0.10304610E+02
   0.95146179E+01   0.82557637E+01   0.67501779E+01   0.52592973E+01   0.40762826E+01
   0.30171341E+01   0.23042105E+01   0.17496574E+01   0.64347277E+00  -0.13587999E+01
  -0.43938444E+01  -0.82209525E+01  -0.69444907E+01  -0.25651809E+01   0.45186518E+01
   0.72727090E+01   0.72547074E+01   0.57446839E+01   0.40068997E+01   0.17154749E+01
  -0.33074521E-01  -0.13208733E+01  -0.21098673E+01  -0.26353098E+01  -0.28734782E+01
  -0.29735062E+01  -0.26696937E+01  -0.20175191E+01  -0.11094141E+01  -0.91582226E-01
   0.96164417E+00   0.19584899E+01   0.30198838E+01   0.44043271E+01   0.60241038E+01
   0.77040873E+01   0.92792051E+01   0.10574468E+02   0.11655537E+02   0.12553208E+02
   0.13086290E+02   0.13175547E+02   0.12791370E+02   0.11954136E+02   0.10661748E+02
   0.90585558E+01   0.73666476E+01   0.58092858E+01   0.45202901E+01   0.35571451E+01
   0.25921530E+01   0.12604588E+01  -0.18562567E+00   0.34337691E-01   0.65347735E+00
   0.22550886E+01   0.51007284E+01   0.75597545E+01   0.72183068E+01   0.55148670E+01
   0.37759161E+01   0.16162569E+01   0.87816910E-02  -0.11780210E+01  -0.18850922E+01
  -0.23142033E+01  -0.24620835E+01  -0.24692170E+01  -0.21148893E+01  -0.13840754E+01
  -0.34338947E+00   0.82614286E+00   0.19587415E+01   0.29473733E+01   0.38449619E+01
   0.49156883E+01   0.62950317E+01   0.77513877E+01   0.91260110E+01   0.10193572E+02
   0.11001530E+02   0.11601863E+02   0.11819749E+02   0.11564539E+02   0.10819145E+02
   0.96496622E+01   0.81192944E+01   0.64075742E+01   0.47167523E+01   0.32362135E+01
   0.20798718E+01   0.13356019E+01   0.69963421E+00  -0.22795342E+00  -0.13038089E+01
  -0.85577696E+00  -0.14686785E+00   0.15120895E+01   0.13810302E+01   0.23714725E+01
   0.28924706E+01   0.21608058E+01   0.58398555E+00  -0.59907519E+00  -0.15310887E+01
  -0.21435873E+01  -0.25474652E+01  -0.27619435E+01  -0.27992277E+01  -0.26519972E+01
  -0.23145353E+01  -0.17002405E+01  -0.87593112E+00   0.41334136E-01   0.96674847E+00
   0.19479717E+01   0.32137865E+01   0.47296979E+01   0.63782822E+01   0.80336082E+01
   0.95746977E+01   0.10845489E+02   0.12004875E+02   0.12939581E+02   0.13553479E+02
   0.13835550E+02   0.13745529E+02   0.13121968E+02   0.11932885E+02   0.10216337E+02
   0.82555501E+01   0.63459649E+01   0.46683645E+01   0.33151233E+01   0.22254326E+01
   0.12332080E+01   0.45787524E+00  -0.53296557E+00  -0.17533257E+00   0.12539873E+01
   0.26092944E+01   0.31478175E+01   0.32386683E+01   0.22712320E+01   0.66097195E+00
  -0.45389046E+00  -0.13064006E+01  -0.18589574E+01  -0.22060581E+01  -0.23558353E+01
  -0.23357682E+01  -0.21365701E+01  -0.17465227E+01  -0.10615030E+01  -0.12661659E+00
   0.91098951E+00   0.19059744E+01   0.28426612E+01   0.39130275E+01   0.52223938E+01
   0.66690876E+01   0.81402098E+01   0.95140825E+01   0.10597135E+02   0.11523768E+02
   0.12188492E+02   0.12496214E+02   0.12423036E+02   0.11958564E+02   0.10986688E+02
   0.95602661E+01   0.77406031E+01   0.57601702E+01   0.38800987E+01   0.22878901E+01
   0.11198160E+01   0.32916094E+00  -0.35274190E+00  -0.95154120E+00  -0.19614995E+01
  -0.17061301E+01  -0.25232119E+00  -0.75666244E-02   0.16643389E+00  -0.47495832E+00
  -0.11883497E+01  -0.16065566E+01  -0.21112446E+01  -0.24323450E+01  -0.26659176E+01
  -0.27725683E+01  -0.27361808E+01  -0.25893030E+01  -0.23585791E+01  -0.20138909E+01
  -0.14967777E+01  -0.81081087E+00  -0.30399195E-01   0.86787705E+00   0.19818290E+01
   0.33147605E+01   0.48617908E+01   0.65057583E+01   0.81062265E+01   0.95030258E+01
   0.10739127E+02   0.11903737E+02   0.12844214E+02   0.13529334E+02   0.14079610E+02
   0.14328020E+02   0.14027622E+02   0.12998674E+02   0.11328845E+02   0.92292943E+01
   0.70674099E+01   0.50337482E+01   0.32603365E+01   0.19614608E+01   0.10641141E+01
   0.55831861E+00   0.89700198E+00   0.11221742E+01   0.11651586E+01   0.11181357E+01
   0.84219888E+00  -0.83864482E-01  -0.89911016E+00  -0.13076758E+01  -0.17816410E+01
  -0.20879162E+01  -0.22935963E+01  -0.23521215E+01  -0.22662983E+01  -0.20893772E+01
  -0.18541486E+01  -0.14835479E+01  -0.90681054E+00  -0.14347351E+00   0.70272712E+00
   0.16184140E+01   0.26746543E+01   0.39083955E+01   0.53211507E+01   0.68174796E+01
   0.82808164E+01   0.95290586E+01   0.10601522E+02   0.11570930E+02   0.12277568E+02
   0.12686702E+02   0.12901608E+02   0.12778515E+02   0.12151378E+02   0.10908843E+02
   0.91286196E+01   0.69863285E+01   0.48274368E+01   0.28593444E+01   0.12395639E+01
   0.12464073E+00  -0.66554708E+00  -0.12081183E+01  -0.96660178E+00  -0.71724921E+00
  -0.40877016E+00  -0.25708302E+01  -0.30308511E+01  -0.29459928E+01  -0.28122448E+01
  -0.29125687E+01  -0.29034626E+01  -0.29395734E+01  -0.28810278E+01  -0.27385126E+01
  -0.25433467E+01  -0.23048805E+01  -0.19956038E+01  -0.16051246E+01  -0.11451451E+01
  -0.59869526E+00   0.95632647E-01   0.94433528E+00   0.20034174E+01   0.33257847E+01
   0.48396185E+01   0.63760978E+01   0.78348595E+01   0.91388907E+01   0.10308955E+02
   0.11415777E+02   0.12340172E+02   0.13146299E+02   0.13910275E+02   0.14457336E+02
   0.14461310E+02   0.13714847E+02   0.12175436E+02   0.10062342E+02   0.77549457E+01
   0.54858478E+01   0.34020739E+01   0.17676341E+01   0.76871298E+00   0.30835756E+00
  -0.34748715E+00  -0.93659484E+00  -0.16328883E+01  -0.23743269E+01  -0.28484957E+01
  -0.26595520E+01  -0.24239830E+01  -0.24935328E+01  -0.24904657E+01  -0.25168859E+01
  -0.24340708E+01  -0.22706246E+01  -0.20752797E+01  -0.18433712E+01  -0.15271052E+01
  -0.11338821E+01  -0.66568876E+00  -0.97248275E-01   0.62489477E+00   0.14894624E+01
   0.25396586E+01   0.38167063E+01   0.52621126E+01   0.67173564E+01   0.80681619E+01
   0.92339580E+01   0.10242331E+02   0.11184871E+02   0.11923813E+02   0.12487556E+02
   0.12951279E+02   0.13185494E+02   0.12924399E+02   0.11991199E+02   0.10333964E+02
   0.81570844E+01   0.58441547E+01   0.36423098E+01   0.16690673E+01   0.13817938E+00
  -0.78220307E+00  -0.11180402E+01  -0.15195367E+01  -0.17306354E+01  -0.20513367E+01
  -0.30802218E+01  -0.31806487E+01  -0.34093174E+01  -0.34933140E+01  -0.33331180E+01
  -0.32541750E+01  -0.30776978E+01  -0.28422404E+01  -0.25537753E+01  -0.22350812E+01
  -0.19057040E+01  -0.15793960E+01  -0.12449102E+01  -0.85287206E+00  -0.38447758E+00
   0.19101368E+00   0.98163327E+00   0.20271787E+01   0.32711535E+01   0.46506469E+01
   0.60669666E+01   0.74169989E+01   0.85788667E+01   0.96304824E+01   0.10660536E+02
   0.11593623E+02   0.12474628E+02   0.13383175E+02   0.14118917E+02   0.14373098E+02
   0.13883878E+02   0.12589434E+02   0.10611835E+02   0.82699100E+01   0.58816426E+01
   0.36473924E+01   0.17711412E+01   0.20629317E+00  -0.10538832E+01  -0.17687951E+01
  -0.24371813E+01  -0.29015840E+01  -0.30182342E+01  -0.28869343E+01  -0.29438902E+01
  -0.29834479E+01  -0.28438588E+01  -0.27804641E+01  -0.26027432E+01  -0.23681404E+01
  -0.20972578E+01  -0.18016032E+01  -0.14972751E+01  -0.12038528E+01  -0.89314528E+00
  -0.51753226E+00  -0.50797994E-01   0.54073775E+00   0.13497127E+01   0.24032568E+01
   0.36475309E+01   0.50217008E+01   0.64067989E+01   0.76798598E+01   0.87195996E+01
   0.96293431E+01   0.10506546E+02   0.11268782E+02   0.11943880E+02   0.12619005E+02
   0.13126015E+02   0.13188144E+02   0.12548011E+02   0.11144572E+02   0.91097184E+01
   0.67714343E+01   0.44282775E+01   0.22537127E+01   0.46229476E+00  -0.91921750E+00
  -0.18504827E+01  -0.21466192E+01  -0.24734172E+01  -0.28294745E+01  -0.35529004E+01
  -0.34215647E+01  -0.32778063E+01  -0.32895572E+01  -0.34118091E+01  -0.32535625E+01
  -0.29612772E+01  -0.25960109E+01  -0.22090076E+01  -0.18294946E+01  -0.14430130E+01
  -0.10558100E+01  -0.68319954E+00  -0.36029102E+00  -0.12290092E-01   0.46863176E+00
   0.11116007E+01   0.19666194E+01   0.30681849E+01   0.43225441E+01   0.56056578E+01
   0.68194801E+01   0.79088631E+01   0.88548854E+01   0.97731629E+01   0.10697699E+02
   0.11639795E+02   0.12590914E+02   0.13404948E+02   0.13794779E+02   0.13538098E+02
   0.12489113E+02   0.10713141E+02   0.84936388E+01   0.61640861E+01   0.39516502E+01
   0.19294332E+01   0.15022323E+00  -0.13552508E+01  -0.26135260E+01  -0.30469864E+01
  -0.28737684E+01  -0.25590728E+01  -0.24819928E+01  -0.25072349E+01  -0.26823270E+01
  -0.28958345E+01  -0.27601142E+01  -0.24674222E+01  -0.21282493E+01  -0.17939670E+01
  -0.14770698E+01  -0.11553117E+01  -0.82770164E+00  -0.52002057E+00  -0.24063934E+00
   0.93651485E-01   0.57797892E+00   0.12360892E+01   0.21265397E+01   0.32832739E+01
   0.45875376E+01   0.58861424E+01   0.70685107E+01   0.80858559E+01   0.89262160E+01
   0.97084482E+01   0.10468277E+02   0.11232492E+02   0.12015382E+02   0.12683379E+02
   0.12941974E+02   0.12572892E+02   0.11447420E+02   0.96397065E+01   0.74148340E+01
   0.50861713E+01   0.28916190E+01   0.94931888E+00  -0.67882674E+00  -0.20256628E+01
  -0.32300199E+01  -0.37633059E+01  -0.37652406E+01  -0.35374656E+01  -0.34332043E+01
  -0.35197025E+01  -0.35681160E+01  -0.33412711E+01  -0.30518305E+01  -0.26483282E+01
  -0.22279294E+01  -0.18004891E+01  -0.13437875E+01  -0.89813920E+00  -0.51349108E+00
  -0.22570450E+00   0.49711119E-01   0.34320850E+00   0.67701893E+00   0.11735655E+01
   0.18786991E+01   0.27805785E+01   0.38800829E+01   0.50778669E+01   0.62415960E+01
   0.72296443E+01   0.80743536E+01   0.88975417E+01   0.97782587E+01   0.10715134E+02
   0.11657812E+02   0.12464640E+02   0.12912393E+02   0.12763552E+02   0.11905868E+02
   0.10386492E+02   0.84219080E+01   0.62986455E+01   0.41827560E+01   0.22610581E+01
   0.59332204E+00  -0.67063111E+00  -0.12955763E+01  -0.16975751E+01  -0.19457843E+01
  -0.21617728E+01  -0.24113518E+01  -0.28036918E+01  -0.30133498E+01  -0.28253113E+01
  -0.25493225E+01  -0.21937188E+01  -0.18353548E+01  -0.14772168E+01  -0.10975022E+01
  -0.75680460E+00  -0.50006022E+00  -0.31237105E+00  -0.10776615E+00   0.13707045E+00
   0.45042835E+00   0.96961328E+00   0.17483771E+01   0.27550792E+01   0.39595394E+01
   0.52377262E+01   0.64453176E+01   0.74333806E+01   0.82249944E+01   0.89386871E+01
   0.96789250E+01   0.10479998E+02   0.11304924E+02   0.12005791E+02   0.12358756E+02
   0.12140677E+02   0.11248399E+02   0.97093832E+01   0.77151418E+01   0.55586428E+01
   0.34370150E+01   0.15304294E+01  -0.17206103E+00  -0.16135278E+01  -0.25422914E+01
  -0.32190686E+01  -0.35276355E+01  -0.35247859E+01  -0.39107109E+01  -0.38069372E+01
  -0.34408862E+01  -0.30934586E+01  -0.26673192E+01  -0.22499452E+01  -0.18036332E+01
  -0.13050289E+01  -0.80613144E+00  -0.33464101E+00   0.70753994E-01   0.45306777E+00
   0.71785896E+00   0.92180107E+00   0.11548719E+01   0.14033276E+01   0.17949232E+01
   0.24864509E+01   0.34200617E+01   0.45071159E+01   0.55835258E+01   0.65729901E+01
   0.73926143E+01   0.81393946E+01   0.89229789E+01   0.97961008E+01   0.10675694E+02
   0.11433009E+02   0.11843146E+02   0.11726739E+02   0.10980517E+02   0.97067325E+01
   0.80958292E+01   0.62569232E+01   0.43322680E+01   0.25958152E+01   0.12767657E+01
   0.35316980E+00  -0.53666617E+00  -0.13413558E+01  -0.22485476E+01  -0.30900193E+01
  -0.35872703E+01  -0.34513940E+01  -0.29923761E+01  -0.26046352E+01  -0.22076168E+01
  -0.18479659E+01  -0.14772030E+01  -0.10801638E+01  -0.72691825E+00  -0.42570497E+00
  -0.17797974E+00   0.50107228E-01   0.17979515E+00   0.28216841E+00   0.47125508E+00
   0.75822160E+00   0.12674045E+01   0.21300138E+01   0.32498731E+01   0.45093867E+01
   0.57226250E+01   0.67882928E+01   0.76117078E+01   0.83058477E+01   0.90050996E+01
   0.97782140E+01   0.10555282E+02   0.11222354E+02   0.11568074E+02   0.11422166E+02
   0.10657610E+02   0.93517363E+01   0.76934584E+01   0.58167590E+01   0.38657219E+01
   0.20706399E+01   0.61316107E+00  -0.49180533E+00  -0.14916267E+01  -0.22320576E+01
  -0.29199873E+01  -0.24295267E+01  -0.28146168E+01  -0.30083190E+01  -0.29354151E+01
  -0.25694619E+01  -0.22131228E+01  -0.18089983E+01  -0.13576677E+01  -0.83717913E+00
  -0.27710692E+00   0.25009247E+00   0.75040075E+00   0.10618998E+01   0.12935356E+01
   0.14997157E+01   0.15840633E+01   0.17303361E+01   0.19136106E+01   0.22794537E+01
   0.29976709E+01   0.39466228E+01   0.49837777E+01   0.59438822E+01   0.67834152E+01
   0.75176061E+01   0.82161739E+01   0.89545140E+01   0.97156913E+01   0.10353095E+02
   0.10672795E+02   0.10538820E+02   0.99529215E+01   0.89803556E+01   0.76515816E+01
   0.60488463E+01   0.43849681E+01   0.28606240E+01   0.15205295E+01   0.41293759E+00
  -0.48217573E+00  -0.14555242E+01  -0.23045016E+01  -0.28040826E+01  -0.28779506E+01
  -0.27493827E+01  -0.24948202E+01  -0.20834772E+01  -0.17728404E+01  -0.14649179E+01
  -0.11317995E+01  -0.77347839E+00  -0.40012039E+00  -0.79003596E-01   0.19261561E+00
   0.28510368E+00   0.30669539E+00   0.35141609E+00   0.37370504E+00   0.57708438E+00
   0.92633296E+00   0.15347619E+01   0.25401555E+01   0.37753263E+01   0.50450412E+01
   0.61559484E+01   0.70700714E+01   0.78190330E+01   0.84831851E+01   0.91477741E+01
   0.98175448E+01   0.10374422E+02   0.10650876E+02   0.10493421E+02   0.98756936E+01
   0.88549047E+01   0.74809179E+01   0.58386305E+01   0.41192494E+01   0.25173738E+01
   0.11479743E+01   0.15295372E+00  -0.46400585E+00  -0.11200283E+01  -0.18124789E+01
  -0.22281169E+01  -0.23101621E+01  -0.22748240E+01  -0.21239800E+01  -0.20188501E+01
  -0.17451587E+01  -0.14210204E+01  -0.96756392E+00  -0.43093339E+00   0.15760675E+00
   0.82649412E+00   0.13774256E+01   0.19611239E+01   0.26964046E+01   0.29336685E+01
   0.26968655E+01   0.21691163E+01   0.20856543E+01   0.22053414E+01   0.26580321E+01
   0.34135754E+01   0.43396393E+01   0.52979477E+01   0.61965303E+01   0.69271617E+01
   0.76098190E+01   0.82529981E+01   0.88961285E+01   0.93674024E+01   0.95994562E+01
   0.94849533E+01   0.90477550E+01   0.82169336E+01   0.70895013E+01   0.57466218E+01
   0.43855804E+01   0.29550236E+01   0.15513722E+01   0.80099152E-01  -0.12422159E+01
  -0.19762724E+01  -0.21051707E+01  -0.19638666E+01  -0.18070607E+01  -0.16964528E+01
  -0.15719073E+01  -0.15383795E+01  -0.13278346E+01  -0.10603938E+01  -0.76468806E+00
  -0.47751564E+00  -0.18922508E+00   0.19724935E+00   0.48084833E+00   0.76533737E+00
   0.12275933E+01   0.12674241E+01   0.94788657E+00   0.47664418E+00   0.59539037E+00
   0.10500678E+01   0.19100495E+01   0.30625888E+01   0.43154636E+01   0.55099880E+01
   0.65596430E+01   0.73649386E+01   0.80478903E+01   0.86308578E+01   0.91899621E+01
   0.95942857E+01   0.97766453E+01   0.96114685E+01   0.91157763E+01   0.82318647E+01
   0.70557374E+01   0.56490520E+01   0.42064792E+01   0.27335895E+01   0.13998971E+01
   0.11746417E+00  -0.10218157E+01  -0.17365091E+01  -0.20656786E+01  -0.16976193E+01
  -0.16099520E+01  -0.16470544E+01  -0.16545774E+01  -0.15335578E+01  -0.13466022E+01
  -0.10560174E+01  -0.60528833E+00  -0.13001085E+00   0.52420725E+00   0.12015432E+01
   0.20280294E+01   0.34675730E+01   0.46030048E+01   0.48723711E+01   0.43283760E+01
   0.31417626E+01   0.22241109E+01   0.21694241E+01   0.23694509E+01   0.29583373E+01
   0.37781762E+01   0.46545168E+01   0.55199865E+01   0.62840608E+01   0.69615314E+01
   0.75684317E+01   0.81210778E+01   0.85019441E+01   0.86619539E+01   0.85178906E+01
   0.81255162E+01   0.74232973E+01   0.64921163E+01   0.54029518E+01   0.42650901E+01
   0.30723815E+01   0.18313474E+01   0.70937563E+00   0.35003467E-01  -0.31325159E+00
  -0.33906022E+00  -0.36994266E+00  -0.51807452E+00  -0.85912436E+00  -0.10870574E+01
  -0.10416805E+01  -0.83473351E+00  -0.66976349E+00  -0.46421188E+00  -0.29154997E+00
   0.38688098E-01   0.33335203E+00   0.77219950E+00   0.18645552E+01   0.26893239E+01
   0.27285946E+01   0.20708396E+01   0.93793781E+00   0.27221233E+00   0.63932835E+00
   0.13499727E+01   0.24414766E+01   0.36863578E+01   0.48862509E+01   0.59708677E+01
   0.68460938E+01   0.75365996E+01   0.80950340E+01   0.85773502E+01   0.88805785E+01
   0.89598022E+01   0.87311036E+01   0.82609194E+01   0.74878545E+01   0.64757956E+01
   0.52883446E+01   0.40637614E+01   0.28264508E+01   0.15589115E+01   0.32301395E+00
  -0.62530879E+00  -0.13454651E+01  -0.16468497E+01  -0.13298813E+01  -0.16227865E+01
  -0.15871552E+01  -0.13257018E+01  -0.11727903E+01  -0.94303318E+00  -0.71675368E+00
  -0.36042282E+00   0.99410542E-01   0.78550285E+00   0.14583341E+01   0.27697315E+01
   0.47420271E+01   0.58650955E+01   0.60712671E+01   0.53648440E+01   0.39853257E+01
   0.24392647E+01   0.20311420E+01   0.21446593E+01   0.25384002E+01   0.31915473E+01
   0.39814767E+01   0.48097936E+01   0.55708975E+01   0.62408470E+01   0.68202768E+01
   0.72870278E+01   0.75991639E+01   0.76823517E+01   0.75324771E+01   0.71023967E+01
   0.64726630E+01   0.57230048E+01   0.48600090E+01   0.39584780E+01   0.30977617E+01
   0.23892441E+01   0.18676599E+01   0.14498084E+01   0.10865890E+01   0.51112210E+00
  -0.24216744E+00  -0.87800661E+00  -0.10471329E+01  -0.84858384E+00  -0.63050400E+00
  -0.45199724E+00  -0.41123932E+00  -0.29950792E+00  -0.17033230E+00   0.12006266E+00
   0.35118536E+00   0.12130545E+01   0.27712511E+01   0.35514410E+01   0.34953678E+01
   0.26581926E+01   0.13448769E+01   0.10481680E+00   0.20391608E+00   0.92627002E+00
   0.19146822E+01   0.30757693E+01   0.42504621E+01   0.53335617E+01   0.62235768E+01
   0.69255431E+01   0.74615241E+01   0.78413548E+01   0.80445992E+01   0.80176176E+01
   0.77721767E+01   0.72465212E+01   0.65024623E+01   0.56273765E+01   0.46481806E+01
   0.36618655E+01   0.27021625E+01   0.18006412E+01   0.96088030E+00   0.19551273E+00
  -0.37169218E+00  -0.87412153E+00  -0.89580424E+00  -0.11752092E+01  -0.11939269E+01
  -0.10347000E+01  -0.77235664E+00  -0.57888495E+00  -0.48960313E+00  -0.22568512E+00
   0.14503249E+00   0.84867367E+00   0.16122666E+01   0.30042367E+01   0.50088565E+01
   0.61934768E+01   0.63362522E+01   0.55253944E+01   0.40133772E+01   0.23802647E+01
   0.18503182E+01   0.18743161E+01   0.21364524E+01   0.26827390E+01   0.33125516E+01
   0.40715451E+01   0.48061634E+01   0.54918861E+01   0.60545988E+01   0.65110203E+01
   0.67487432E+01   0.67710286E+01   0.64805450E+01   0.60579361E+01   0.56068279E+01
   0.50274423E+01   0.43446752E+01   0.36040758E+01   0.29334362E+01   0.24613321E+01
   0.20115857E+01   0.15138861E+01   0.70906767E+00  -0.18586093E+00  -0.88591345E+00
  -0.10848726E+01  -0.90855288E+00  -0.57312839E+00  -0.22232026E+00  -0.12128799E+00
  -0.18536341E+00  -0.15539494E+00  -0.12960417E+00   0.12496545E+00   0.35539100E+00
   0.12239706E+01   0.27681432E+01   0.35447172E+01   0.34059556E+01   0.24780762E+01
   0.10898739E+01  -0.17092258E+00  -0.12544916E+00   0.57398414E+00   0.14975193E+01
   0.25899502E+01   0.36247189E+01   0.46474094E+01   0.55329540E+01   0.62421044E+01
   0.67247304E+01   0.70426213E+01   0.71510495E+01   0.70705473E+01   0.66852309E+01
   0.61460947E+01   0.55345769E+01   0.47957208E+01   0.39941962E+01   0.31454881E+01
   0.23383660E+01   0.17065143E+01   0.11762808E+01   0.77907118E+00   0.25478144E+00
  -0.34161205E+00  -0.17571443E+00  -0.28705881E+00  -0.33236950E+00  -0.28251879E+00
  -0.29541582E+00  -0.23812673E+00  -0.25241634E+00  -0.77005841E-01   0.20972827E+00
   0.84246234E+00   0.15829864E+01   0.27098313E+01   0.44617555E+01   0.55786280E+01
   0.56428066E+01   0.48358018E+01   0.33379124E+01   0.19651991E+01   0.15937619E+01
   0.15414476E+01   0.16995035E+01   0.20897672E+01   0.26396819E+01   0.33386049E+01
   0.40326298E+01   0.47340063E+01   0.53227339E+01   0.57967223E+01   0.59557175E+01
   0.58068856E+01   0.54270922E+01   0.51762803E+01   0.47174391E+01   0.42056257E+01
   0.36589227E+01   0.32796933E+01   0.27515810E+01   0.21730917E+01   0.14810342E+01
   0.62291609E+00   0.20636595E-01  -0.17682090E+00  -0.10940918E+00   0.79272298E-01
   0.22260343E+00   0.32424458E+00   0.26584314E+00   0.21404283E+00   0.77506206E-01
   0.35786300E-01  -0.40436326E-01   0.10393750E+00   0.25896629E+00   0.80932105E+00
   0.20436975E+01   0.27072660E+01   0.25073962E+01   0.16430484E+01   0.34092876E+00
  -0.60226814E+00  -0.34299582E+00   0.31795734E+00   0.11410564E+01   0.20644059E+01
   0.30009941E+01   0.39671280E+01   0.47889179E+01   0.54568504E+01   0.58913037E+01
   0.61642742E+01   0.61798263E+01   0.59622186E+01   0.55086386E+01   0.51265319E+01
   0.45083996E+01   0.38171652E+01   0.31171962E+01   0.25898094E+01   0.19555610E+01
   0.13959870E+01   0.93259004E+00   0.43240109E+00   0.12509467E+00  -0.35222516E-01
   0.22539547E+00   0.39806435E+00   0.34587778E+00   0.16356427E+00   0.10451750E+00
   0.89371681E-01   0.40084922E-01   0.10906281E+00   0.31414597E+00   0.77460357E+00
   0.15142409E+01   0.21423365E+01   0.30899747E+01   0.39840501E+01   0.40034672E+01
   0.32839512E+01   0.21328656E+01   0.14911934E+01   0.12393376E+01   0.10939453E+01
   0.12387667E+01   0.15337385E+01   0.19760106E+01   0.25448979E+01   0.32250381E+01
   0.38961384E+01   0.45624949E+01   0.50074130E+01   0.51485148E+01   0.49369737E+01
   0.46570575E+01   0.43321929E+01   0.37996828E+01   0.33604333E+01   0.29826012E+01
   0.27422216E+01   0.25411470E+01   0.19713195E+01   0.14099724E+01   0.10725464E+01
   0.10003306E+01   0.13454957E+01   0.16854931E+01   0.17342659E+01   0.13719448E+01
   0.88377864E+00   0.65028706E+00   0.56768373E+00   0.42777223E+00   0.27379729E+00
   0.11258100E+00   0.10197490E+00   0.22169751E+00   0.24465050E+00   0.65644132E+00
   0.10969790E+01   0.90908728E+00   0.20400899E+00  -0.67857608E+00  -0.84233993E+00
  -0.45232640E+00   0.78696581E-01   0.83604678E+00   0.16063359E+01   0.24093842E+01
   0.32094198E+01   0.39482156E+01   0.45240415E+01   0.49754969E+01   0.51732394E+01
   0.51273197E+01   0.48298699E+01   0.45114299E+01   0.40792696E+01   0.33993421E+01
   0.27699389E+01   0.21749835E+01   0.17557394E+01   0.14845382E+01   0.97429567E+00
   0.52060078E+00   0.18127216E+00  -0.70831774E-01   0.12078605E-01  -0.82363939E-01
  -0.14576656E-01   0.12984663E+00   0.29329626E+00   0.35296842E+00   0.42325024E+00
   0.40951118E+00   0.41256883E+00   0.57519053E+00   0.90115126E+00   0.13775238E+01
   0.18908852E+01   0.22081996E+01   0.23627328E+01   0.22457275E+01   0.18272638E+01
   0.13910191E+01   0.10506099E+01   0.71835248E+00   0.64273218E+00   0.71841741E+00
   0.91970061E+00   0.12562995E+01   0.17118905E+01   0.22765805E+01   0.29356497E+01
   0.36183715E+01   0.40596274E+01   0.42699553E+01   0.41384612E+01   0.39693923E+01
   0.36443820E+01   0.31415154E+01   0.27352538E+01   0.24858238E+01   0.23442964E+01
   0.23147889E+01   0.21904568E+01   0.21916834E+01   0.23170605E+01   0.24467509E+01
   0.24239957E+01   0.20897179E+01   0.15670137E+01   0.11240506E+01   0.93692695E+00
   0.85390278E+00   0.86691461E+00   0.79051160E+00   0.61722566E+00   0.43482241E+00
   0.23124535E+00   0.11447306E+00   0.10928125E+00  -0.82086416E-01  -0.27785865E+00
  -0.53465343E+00  -0.87380635E+00  -0.99949313E+00  -0.85763495E+00  -0.59044400E+00
  -0.76618255E-01   0.51328498E+00   0.11191070E+01   0.17641942E+01   0.23692896E+01
   0.29251075E+01   0.34365109E+01   0.38580786E+01   0.40101868E+01   0.40089329E+01
   0.37690536E+01   0.35712347E+01   0.31747056E+01   0.25050520E+01   0.18689585E+01
   0.13694688E+01   0.10428230E+01   0.91188900E+00   0.66719293E+00   0.42149503E+00
   0.17133518E+00  -0.25079965E-01  -0.91475937E-01   0.44200515E+00   0.30760679E+00
   0.33483908E+00   0.46848002E+00   0.64608541E+00   0.72699763E+00   0.77816758E+00
   0.83474397E+00   0.99137787E+00   0.11973544E+01   0.14134168E+01   0.16052885E+01
   0.17790039E+01   0.16769537E+01   0.14614636E+01   0.11570386E+01   0.82918947E+00
   0.43873013E+00   0.22626052E+00   0.11300527E+00   0.19349612E+00   0.32991291E+00
   0.52758871E+00   0.79381003E+00   0.12548249E+01   0.18079403E+01   0.24612531E+01
   0.29002000E+01   0.32293416E+01   0.32159332E+01   0.31876183E+01   0.29823745E+01
   0.26051564E+01   0.22609124E+01   0.20872105E+01   0.20095786E+01   0.22183003E+01
   0.24190795E+01   0.28922908E+01   0.32560550E+01   0.30780388E+01   0.24597029E+01
   0.16990119E+01   0.11442614E+01   0.93322117E+00   0.96448015E+00   0.11303386E+01
   0.11719081E+01   0.11394925E+01   0.10052922E+01   0.84044490E+00   0.61332624E+00
   0.37310123E+00   0.87787890E-01  -0.16308533E+00  -0.51459925E+00  -0.79266433E+00
  -0.97005588E+00  -0.98251127E+00  -0.92362257E+00  -0.64433991E+00  -0.28574828E+00
   0.20442316E+00   0.66435065E+00   0.10731313E+01   0.14012177E+01   0.17862528E+01
   0.21659171E+01   0.25450437E+01   0.26774065E+01   0.27596968E+01   0.26236659E+01
   0.25626055E+01   0.22677451E+01   0.16794495E+01   0.10709711E+01   0.65304719E+00
   0.39245418E+00   0.42734235E+00   0.40633244E+00   0.64092328E+00   0.90962619E+00
   0.90069375E+00   0.70297546E+00   0.81975166E+00   0.76376577E+00   0.78873943E+00
   0.92663064E+00   0.10112307E+01   0.10663110E+01   0.11179779E+01   0.12773883E+01
   0.14508480E+01   0.15888445E+01   0.16796597E+01   0.16241197E+01   0.13933779E+01
   0.11590601E+01   0.85558842E+00   0.52793623E+00   0.20163098E+00  -0.83286381E-01
  -0.30884953E+00  -0.39840643E+00  -0.39545841E+00  -0.34455052E+00  -0.24362184E+00
  -0.67945976E-01   0.22049297E+00   0.65534996E+00   0.11915531E+01   0.16308471E+01
   0.19888435E+01   0.21469277E+01   0.21701058E+01   0.22607050E+01   0.20835143E+01
   0.18668098E+01   0.17805622E+01   0.18796101E+01   0.20531435E+01   0.22325834E+01
   0.23818670E+01   0.21687486E+01   0.18186186E+01   0.15036402E+01   0.13641437E+01
   0.13605071E+01   0.14230055E+01   0.14901967E+01   0.14774928E+01   0.15068399E+01
   0.15390581E+01   0.15352575E+01   0.14460913E+01   0.12080070E+01   0.86638887E+00
   0.45795968E+00  -0.18363609E-01  -0.44796049E+00  -0.78442032E+00  -0.94456586E+00
  -0.99514059E+00  -0.92358223E+00  -0.76773620E+00  -0.48641325E+00  -0.17268403E+00
   0.94225554E-01   0.29164613E+00   0.45103062E+00   0.61193735E+00   0.85650864E+00
   0.11198192E+01   0.12567876E+01   0.13710500E+01   0.13920274E+01   0.13362320E+01
   0.12594449E+01   0.82556671E+00   0.34409224E+00   0.27479798E-01  -0.73773668E-01
  -0.77947205E-01   0.23703265E-01   0.33064756E+00   0.55280130E+00   0.74685262E+00
   0.83262163E+00   0.89870276E+00   0.12148669E+01   0.12957998E+01   0.12671314E+01
   0.12873686E+01   0.13644443E+01   0.14871668E+01   0.16961556E+01   0.18869851E+01
   0.21089775E+01   0.20749608E+01   0.17361841E+01   0.11939299E+01   0.70362264E+00
   0.32022420E+00  -0.41998864E-01  -0.37079384E+00  -0.64109335E+00  -0.85496152E+00
  -0.96763862E+00  -0.10151376E+01  -0.97992804E+00  -0.96704320E+00  -0.86916337E+00
  -0.67661258E+00  -0.36125423E+00   0.29140482E-01   0.42011436E+00   0.69353704E+00
   0.96563710E+00   0.10791524E+01   0.12664762E+01   0.13957827E+01   0.14572872E+01
   0.15237396E+01   0.16917651E+01   0.18701964E+01   0.19560546E+01   0.17595132E+01
   0.15095939E+01   0.15484231E+01   0.20366140E+01   0.26315329E+01   0.28915603E+01
   0.26317717E+01   0.21715649E+01   0.18907526E+01   0.18833350E+01   0.19743103E+01
   0.20586877E+01   0.19877158E+01   0.18440561E+01   0.14847812E+01   0.92875647E+00
   0.26234041E+00  -0.28600434E+00  -0.69161924E+00  -0.90877942E+00  -0.10127459E+01
  -0.10230179E+01  -0.95225196E+00  -0.79028577E+00  -0.62151212E+00  -0.48126938E+00
  -0.47172112E+00  -0.44581662E+00  -0.42123916E+00  -0.33923785E+00  -0.21491957E+00
  -0.97064466E-01  -0.49472840E-01   0.57474497E-01  -0.47202100E-02  -0.68761861E-01
  -0.21254533E+00  -0.41858868E+00  -0.59775371E+00  -0.64887460E+00  -0.57951390E+00
  -0.40014753E+00  -0.29312336E+00  -0.19580011E+00   0.15812858E-01   0.43476601E+00
   0.98989694E+00   0.12322402E+01   0.13567303E+01   0.14451340E+01   0.14869252E+01
   0.15764269E+01   0.17558334E+01   0.19819217E+01   0.22217221E+01   0.23696332E+01
   0.22147265E+01   0.17414949E+01   0.10251683E+01   0.33971730E+00  -0.16988525E+00
  -0.58281793E+00  -0.93529966E+00  -0.11885416E+01  -0.14063768E+01  -0.15317015E+01
  -0.16280318E+01  -0.16621115E+01  -0.16315668E+01  -0.15414717E+01  -0.14104748E+01
  -0.11862040E+01  -0.93825771E+00  -0.66485636E+00  -0.44644919E+00  -0.19263918E+00
   0.11302978E+00   0.37441528E+00   0.62642838E+00   0.91637303E+00   0.11966678E+01
   0.15622951E+01   0.19382834E+01   0.22635447E+01   0.25120646E+01   0.29421036E+01
   0.35946148E+01   0.42215815E+01   0.44081174E+01   0.40208003E+01   0.33155711E+01
   0.27309042E+01   0.24002230E+01   0.23506831E+01   0.24066746E+01   0.24636135E+01
   0.24437546E+01   0.23007074E+01   0.19175420E+01   0.13105202E+01   0.54264167E+00
  -0.12351146E+00  -0.62391459E+00  -0.94227991E+00  -0.11325774E+01  -0.12057438E+01
  -0.12124802E+01  -0.11519922E+01  -0.11255513E+01  -0.11337263E+01  -0.11665526E+01
  -0.12093812E+01  -0.12748470E+01  -0.13122050E+01  -0.13285413E+01  -0.13011814E+01
  -0.13180989E+01  -0.13098595E+01  -0.12770246E+01  -0.13038114E+01  -0.13424774E+01
  -0.13436310E+01  -0.13392884E+01  -0.11731470E+01  -0.87295568E+00  -0.54858724E+00
  -0.35816007E+00  -0.16103105E+00   0.15174120E+00   0.58836275E+00   0.90097454E+00
   0.97103802E+00   0.11332854E+01   0.13713350E+01   0.16081732E+01   0.17730926E+01
   0.19318441E+01   0.21057214E+01   0.22169995E+01   0.22713313E+01   0.20242921E+01
   0.14483790E+01   0.67036814E+00  -0.64225913E-01  -0.61934177E+00  -0.10851182E+01
  -0.14465914E+01  -0.17160946E+01  -0.19442031E+01  -0.20983793E+01  -0.21947193E+01
  -0.22089969E+01  -0.22118017E+01  -0.21317613E+01  -0.20126106E+01  -0.18787830E+01
  -0.17666386E+01  -0.16113705E+01  -0.13835454E+01  -0.10628284E+01  -0.70161655E+00
  -0.27047171E+00   0.16494868E+00   0.62551026E+00   0.11000046E+01   0.15813191E+01
   0.20854420E+01   0.27355081E+01   0.35900346E+01   0.44296247E+01   0.48523668E+01
   0.46966350E+01   0.40922379E+01   0.34727879E+01   0.30673634E+01   0.29383998E+01
   0.29477475E+01   0.29328771E+01   0.28678410E+01   0.28202684E+01   0.26923886E+01
   0.24856679E+01   0.20527989E+01   0.13921017E+01   0.62459475E+00  -0.62762690E-01
  -0.63133005E+00  -0.10441851E+01  -0.12871437E+01  -0.14261740E+01  -0.15247314E+01
  -0.15939899E+01  -0.16377409E+01  -0.16652523E+01  -0.17653673E+01  -0.18746003E+01
  -0.20031904E+01  -0.21366277E+01  -0.22820895E+01  -0.23890309E+01  -0.24539387E+01
  -0.24488512E+01  -0.23927231E+01  -0.22790311E+01  -0.21724406E+01  -0.20427086E+01
  -0.18279235E+01  -0.15098395E+01  -0.11284739E+01  -0.68326126E+00  -0.15458555E+00
   0.36522684E+00   0.71660423E+00   0.87255162E+00   0.11813738E+01   0.12917127E+01
   0.14631675E+01   0.16863847E+01   0.18654148E+01   0.19827805E+01   0.20742573E+01
   0.21369756E+01   0.20697026E+01   0.19011291E+01   0.15469706E+01   0.99085368E+00
   0.27267783E+00  -0.40702596E+00  -0.98204732E+00  -0.14861725E+01  -0.18842773E+01
  -0.21970718E+01  -0.24391006E+01  -0.25916355E+01  -0.26994928E+01  -0.27586134E+01
  -0.27292710E+01  -0.26545418E+01  -0.25901218E+01  -0.25400180E+01  -0.24931011E+01
  -0.23709750E+01  -0.21268473E+01  -0.17549900E+01  -0.12985092E+01  -0.77760669E+00
  -0.19088363E+00   0.43239833E+00   0.10080892E+01   0.15535094E+01   0.21573402E+01
   0.28816198E+01   0.35066453E+01   0.37687800E+01   0.35775643E+01   0.31362757E+01
   0.28536681E+01   0.29435139E+01   0.32783749E+01   0.35763330E+01   0.36361337E+01
   0.35205695E+01   0.33428574E+01   0.31531567E+01   0.28641348E+01   0.24479182E+01
   0.19311453E+01   0.13353755E+01   0.64566065E+00  -0.35717080E-01  -0.64992740E+00
  -0.11120847E+01  -0.14415606E+01  -0.16856498E+01  -0.18768827E+01  -0.20074988E+01
  -0.21188442E+01  -0.22251234E+01  -0.23285937E+01  -0.24792500E+01  -0.26820242E+01
  -0.29110523E+01  -0.31522243E+01  -0.33493766E+01  -0.34381942E+01  -0.33955124E+01
  -0.32762434E+01  -0.31134141E+01  -0.28926617E+01  -0.25846266E+01  -0.22232727E+01
  -0.18279084E+01  -0.13804847E+01  -0.81351316E+00  -0.18051865E+00   0.41630702E+00
   0.86155168E+00   0.10778436E+01   0.21993542E+01   0.24769523E+01   0.24865078E+01
   0.23469328E+01   0.22695906E+01   0.22196176E+01   0.21812422E+01   0.20761069E+01
   0.18625569E+01   0.15055190E+01   0.10534036E+01   0.44196629E+00  -0.19829708E+00
  -0.81824431E+00  -0.13853251E+01  -0.19193924E+01  -0.23168696E+01  -0.26655142E+01
  -0.28871122E+01  -0.30752496E+01  -0.31592371E+01  -0.31990211E+01  -0.31881035E+01
  -0.31839062E+01  -0.31652538E+01  -0.31953127E+01  -0.31368944E+01  -0.29745832E+01
  -0.26424121E+01  -0.22141834E+01  -0.16534369E+01  -0.10190529E+01  -0.32994750E+00
   0.30157646E+00   0.94181942E+00   0.15916739E+01   0.22528558E+01   0.26695931E+01
   0.27765344E+01   0.26640512E+01   0.27177488E+01   0.31486328E+01   0.39228207E+01
   0.45557191E+01   0.47930077E+01   0.46251240E+01   0.43429363E+01   0.40479314E+01
   0.37783529E+01   0.34178140E+01   0.29674678E+01   0.24158535E+01   0.18414835E+01
   0.11792236E+01   0.51459924E+00  -0.16155990E+00  -0.75395843E+00  -0.12737835E+01
  -0.16612372E+01  -0.19983122E+01  -0.22348912E+01  -0.24471253E+01  -0.25790331E+01
  -0.27195555E+01  -0.28788762E+01  -0.31014111E+01  -0.33516721E+01  -0.36800450E+01
  -0.39564185E+01  -0.41482779E+01  -0.41771872E+01  -0.41132432E+01  -0.39312776E+01
  -0.36819218E+01  -0.33430479E+01  -0.29800537E+01  -0.25395712E+01  -0.20511121E+01
  -0.14759731E+01  -0.92279805E+00  -0.35120133E+00   0.24175226E+00   0.92498873E+00
   0.16073797E+01   0.19917787E+01   0.24997813E+01   0.26879676E+01   0.26371351E+01
   0.25064735E+01   0.23856074E+01   0.22217439E+01   0.19823161E+01   0.16695442E+01
   0.12121991E+01   0.63653105E+00   0.38519596E-01  -0.59515492E+00  -0.12416551E+01
  -0.18407630E+01  -0.23272335E+01  -0.27531490E+01  -0.30704523E+01  -0.33118360E+01
  -0.34675414E+01  -0.35823066E+01  -0.36440350E+01  -0.36484265E+01  -0.36603233E+01
  -0.37109278E+01  -0.37133806E+01  -0.36191965E+01  -0.33709186E+01  -0.29752499E+01
  -0.24293016E+01  -0.17767377E+01  -0.10806074E+01  -0.39863320E+00   0.29180174E+00
   0.10212185E+01   0.17761595E+01   0.23911595E+01   0.27547511E+01   0.29194226E+01
   0.32017323E+01   0.38443102E+01   0.48131835E+01   0.56416913E+01   0.59304795E+01
   0.56584045E+01   0.51404709E+01   0.46936855E+01   0.43813600E+01   0.40520551E+01
   0.36095173E+01   0.30705026E+01   0.24471010E+01   0.17635249E+01   0.10864813E+01
   0.37272676E+00  -0.32339839E+00  -0.94831444E+00  -0.14804352E+01  -0.19539249E+01
  -0.23202615E+01  -0.26026227E+01  -0.28200180E+01  -0.30442055E+01  -0.32608460E+01
  -0.34540461E+01  -0.36888754E+01  -0.40135743E+01  -0.43514972E+01  -0.46278837E+01
  -0.47563287E+01  -0.47393155E+01  -0.45930072E+01  -0.43531878E+01  -0.40330749E+01
  -0.36520348E+01  -0.32071052E+01  -0.26962802E+01  -0.20887897E+01  -0.14467350E+01
  -0.84942793E+00  -0.37750089E+00   0.47666805E-01   0.55836932E+00   0.12646949E+01
   0.21951921E+01   0.23311390E+01   0.24640266E+01   0.26005394E+01   0.26141094E+01
   0.24643604E+01   0.22048542E+01   0.18553665E+01   0.14033607E+01   0.87276516E+00
   0.23966286E+00  -0.44220363E+00  -0.11161006E+01  -0.17481490E+01  -0.23011579E+01
  -0.27926683E+01  -0.31657296E+01  -0.34657840E+01  -0.36928872E+01  -0.38564910E+01
  -0.39332349E+01  -0.39614048E+01  -0.40166255E+01  -0.40733859E+01  -0.40871281E+01
  -0.40421436E+01  -0.38781026E+01  -0.35592658E+01  -0.30654649E+01  -0.24378922E+01
  -0.17538010E+01  -0.10632455E+01  -0.35205228E+00   0.42473152E+00   0.12473590E+01
   0.20380027E+01   0.27675869E+01   0.35415972E+01   0.44917988E+01   0.55888149E+01
   0.64835587E+01   0.67664464E+01   0.64132475E+01   0.57245427E+01   0.51534747E+01
   0.49012280E+01   0.47736688E+01   0.45517295E+01   0.41746602E+01   0.36818986E+01
   0.31055859E+01   0.24552724E+01   0.16985028E+01   0.89333328E+00   0.13144287E+00
  -0.57478844E+00  -0.12206505E+01  -0.18081374E+01  -0.22689563E+01  -0.26376692E+01
  -0.29459224E+01  -0.32309098E+01  -0.34688827E+01  -0.36814437E+01  -0.39373603E+01
  -0.42405486E+01  -0.45681383E+01  -0.48834988E+01  -0.50948138E+01  -0.51610950E+01
  -0.50816985E+01  -0.48861120E+01  -0.46004368E+01  -0.42398393E+01  -0.38100680E+01
  -0.32929073E+01  -0.26715483E+01  -0.19479234E+01  -0.11579390E+01  -0.35555125E+00
   0.39541913E+00   0.10789825E+01   0.16295082E+01   0.19809076E+01   0.32567092E+01
   0.31257228E+01   0.30843013E+01   0.29982679E+01   0.28390980E+01   0.25573666E+01
   0.21496036E+01   0.16809303E+01   0.11547499E+01   0.52382044E+00  -0.18460602E+00
  -0.86767716E+00  -0.15404524E+01  -0.21803192E+01  -0.27387387E+01  -0.31714013E+01
  -0.35327766E+01  -0.38070857E+01  -0.40063051E+01  -0.41173754E+01  -0.41946600E+01
  -0.42556298E+01  -0.42769945E+01  -0.42809471E+01  -0.42611890E+01  -0.41537135E+01
  -0.39300261E+01  -0.35318775E+01  -0.29688361E+01  -0.23122083E+01  -0.16476137E+01
  -0.96575364E+00  -0.19939085E+00   0.66945128E+00   0.15478389E+01   0.23771908E+01
   0.32681156E+01   0.43791089E+01   0.56228682E+01   0.64865608E+01   0.65078896E+01
   0.58482750E+01   0.50104153E+01   0.45795197E+01   0.46386797E+01   0.48115592E+01
   0.48319280E+01   0.45910006E+01   0.41649636E+01   0.36680253E+01   0.30843732E+01
   0.23546872E+01   0.15251333E+01   0.73656019E+00  -0.44995604E-01  -0.81271799E+00
  -0.15115767E+01  -0.20804321E+01  -0.25508761E+01  -0.29318983E+01  -0.32640280E+01
  -0.35434108E+01  -0.38065006E+01  -0.40626522E+01  -0.43205418E+01  -0.46207991E+01
  -0.49416466E+01  -0.51945280E+01  -0.53524312E+01  -0.53738399E+01  -0.52496392E+01
  -0.50021448E+01  -0.46866005E+01  -0.43164585E+01  -0.38445067E+01  -0.32096472E+01
  -0.24280348E+01  -0.15556709E+01  -0.60550151E+00   0.46761935E+00   0.16522050E+01
   0.26732613E+01   0.32375964E+01   0.33853974E+01   0.50245052E+01   0.48440969E+01
   0.43652960E+01   0.38653553E+01   0.33118315E+01   0.27279815E+01   0.21393630E+01
   0.14972300E+01   0.81997134E+00   0.12401992E+00  -0.60491409E+00  -0.13572079E+01
  -0.20739136E+01  -0.26893534E+01  -0.31726119E+01  -0.35838268E+01  -0.38860754E+01
  -0.41200962E+01  -0.42619777E+01  -0.43504792E+01  -0.43769207E+01  -0.43609099E+01
  -0.43496877E+01  -0.43145063E+01  -0.42363894E+01  -0.41009319E+01  -0.38063867E+01
  -0.33326522E+01  -0.27400104E+01  -0.21203976E+01  -0.14744738E+01  -0.73737316E+00
   0.10852293E+00   0.10024867E+01   0.18902022E+01   0.28000166E+01   0.37114223E+01
   0.44515222E+01   0.46979789E+01   0.45113861E+01   0.42195505E+01   0.41071948E+01
   0.44080982E+01   0.48644254E+01   0.51623774E+01   0.52235542E+01   0.49717312E+01
   0.45661933E+01   0.41181273E+01   0.35649194E+01   0.28897996E+01   0.21268843E+01
   0.13146052E+01   0.46926222E+00  -0.36771638E+00  -0.11515097E+01  -0.18204967E+01
  -0.23875180E+01  -0.28301794E+01  -0.32217726E+01  -0.35511585E+01  -0.38326750E+01
  -0.40512584E+01  -0.42636819E+01  -0.45374955E+01  -0.48287252E+01  -0.50942039E+01
  -0.53251197E+01  -0.54434831E+01  -0.54155752E+01  -0.52481339E+01  -0.49932402E+01
  -0.46742155E+01  -0.42548535E+01  -0.36753641E+01  -0.29069469E+01  -0.19718861E+01
  -0.91355392E+00   0.20491523E+00   0.13281684E+01   0.23307821E+01   0.32880054E+01
   0.41799327E+01   0.47742747E+01   0.65118883E+01   0.66581685E+01   0.62089945E+01
   0.51723167E+01   0.40878330E+01   0.31334688E+01   0.22350800E+01   0.13878761E+01
   0.55200959E+00  -0.28467362E+00  -0.10960176E+01  -0.18278867E+01  -0.25196887E+01
  -0.31121604E+01  -0.35979691E+01  -0.39356199E+01  -0.41921546E+01  -0.43243426E+01
  -0.43855989E+01  -0.44039445E+01  -0.44131171E+01  -0.43889454E+01  -0.42870956E+01
  -0.41824973E+01  -0.40849891E+01  -0.38817631E+01  -0.35298098E+01  -0.30317312E+01
  -0.24633222E+01  -0.18460147E+01  -0.11458776E+01  -0.34861791E+00   0.50810953E+00
   0.14064428E+01   0.23710295E+01   0.33552755E+01   0.41695602E+01   0.45455049E+01
   0.45932473E+01   0.45294492E+01   0.48121328E+01   0.57463349E+01   0.67460549E+01
   0.72218488E+01   0.69018040E+01   0.59527380E+01   0.50989551E+01   0.45175608E+01
   0.39912773E+01   0.33830202E+01   0.26468978E+01   0.18357539E+01   0.10025385E+01
   0.18602458E+00  -0.66761234E+00  -0.14489508E+01  -0.21119304E+01  -0.26348628E+01
  -0.30988980E+01  -0.34488145E+01  -0.37088575E+01  -0.39204598E+01  -0.41584120E+01
  -0.44128012E+01  -0.46203358E+01  -0.48341468E+01  -0.50828997E+01  -0.52861254E+01
  -0.53853180E+01  -0.53239003E+01  -0.51386878E+01  -0.48748973E+01  -0.45211319E+01
  -0.40138948E+01  -0.33015067E+01  -0.23697944E+01  -0.12356848E+01   0.44946078E-01
   0.13729631E+01   0.25744331E+01   0.36587382E+01   0.44881404E+01   0.51645936E+01
   0.59347771E+01   0.86893611E+01   0.80998266E+01   0.71664299E+01   0.62747738E+01
   0.51236122E+01   0.38021297E+01   0.25555896E+01   0.13840354E+01   0.31456082E+00
  -0.66958926E+00  -0.15355847E+01  -0.23277895E+01  -0.30005551E+01  -0.35560508E+01
  -0.39763471E+01  -0.42731165E+01  -0.43767373E+01  -0.44188573E+01  -0.44216873E+01
  -0.43838110E+01  -0.42771678E+01  -0.41320929E+01  -0.40649622E+01  -0.39777889E+01
  -0.37935783E+01  -0.35180255E+01  -0.31323592E+01  -0.26605631E+01  -0.20889064E+01
  -0.14086136E+01  -0.65164064E+00   0.15267986E+00   0.10090200E+01   0.19714016E+01
   0.30000461E+01   0.40044008E+01   0.49056385E+01   0.59148667E+01   0.71255654E+01
   0.88256913E+01   0.10500438E+02   0.11093378E+02   0.10404628E+02   0.87199930E+01
   0.68929472E+01   0.57829378E+01   0.50588023E+01   0.44351180E+01   0.38153363E+01
   0.31013438E+01   0.23508855E+01   0.15489087E+01   0.70255419E+00  -0.20588252E+00
  -0.10372656E+01  -0.17584547E+01  -0.23771805E+01  -0.29138486E+01  -0.32712434E+01
  -0.35358337E+01  -0.37434970E+01  -0.39387723E+01  -0.41126538E+01  -0.42714251E+01
  -0.45007662E+01  -0.47329959E+01  -0.49393183E+01  -0.51133942E+01  -0.51722501E+01
  -0.51029530E+01  -0.49186939E+01  -0.46270657E+01  -0.42011151E+01  -0.35738832E+01
  -0.27110948E+01  -0.15883638E+01  -0.24223610E+00   0.12940517E+01   0.29134962E+01
   0.45593785E+01   0.59416168E+01   0.72401211E+01   0.83229747E+01   0.87640211E+01
   0.89336216E+01   0.83982572E+01   0.81925899E+01   0.74116677E+01   0.62480808E+01
   0.48120356E+01   0.31309902E+01   0.15851815E+01   0.20384214E+00  -0.94176723E+00
  -0.19238511E+01  -0.26869210E+01  -0.33353448E+01  -0.38428623E+01  -0.42340505E+01
  -0.43890142E+01  -0.44826022E+01  -0.43969373E+01  -0.41819296E+01  -0.39536276E+01
  -0.38426802E+01  -0.38115250E+01  -0.37087357E+01  -0.35832648E+01  -0.33667958E+01
  -0.30223925E+01  -0.26430943E+01  -0.21606602E+01  -0.15429505E+01  -0.79968017E+00
  -0.36843367E-01   0.74582167E+00   0.16254113E+01   0.26478846E+01   0.37011592E+01
   0.47528352E+01   0.61659675E+01   0.83077613E+01   0.11205041E+02   0.13215798E+02
   0.13102792E+02   0.11142848E+02   0.81853023E+01   0.59378152E+01   0.50898867E+01
   0.47424924E+01   0.45893672E+01   0.42588489E+01   0.35741776E+01   0.28614961E+01
   0.20863682E+01   0.12597649E+01   0.34924949E+00  -0.47791636E+00  -0.12558018E+01
  -0.19440539E+01  -0.25731336E+01  -0.30021462E+01  -0.33443195E+01  -0.34763511E+01
  -0.34968457E+01  -0.35548495E+01  -0.37518463E+01  -0.40116754E+01  -0.42123386E+01
  -0.44565273E+01  -0.46749501E+01  -0.47734018E+01  -0.48107723E+01  -0.47438517E+01
  -0.45534933E+01  -0.41904773E+01  -0.36626007E+01  -0.29315461E+01  -0.19368278E+01
  -0.60622357E+00   0.10104705E+01   0.28027652E+01   0.47638511E+01   0.68336739E+01
   0.90350353E+01   0.10352029E+02   0.10412317E+02   0.98350837E+01   0.11826652E+02
   0.10573679E+02   0.92441249E+01   0.86221565E+01   0.77108184E+01   0.59776619E+01
   0.40514424E+01   0.19825571E+01   0.29832208E+00  -0.10989225E+01  -0.20944846E+01
  -0.29909088E+01  -0.36162535E+01  -0.41354588E+01  -0.43481676E+01  -0.45590829E+01
  -0.44452531E+01  -0.40842655E+01  -0.36350176E+01  -0.32680083E+01  -0.29728394E+01
  -0.30291676E+01  -0.31450808E+01  -0.30225729E+01  -0.27619866E+01  -0.24455318E+01
  -0.19918381E+01  -0.14659119E+01  -0.78046596E+00  -0.86281114E-01   0.66927812E+00
   0.14570762E+01   0.23951194E+01   0.33711566E+01   0.44556975E+01   0.59291222E+01
   0.82659017E+01   0.11442644E+02   0.14165231E+02   0.15746242E+02   0.14914370E+02
   0.11321572E+02   0.74189097E+01   0.44362003E+01   0.28878003E+01   0.32263866E+01
   0.38551512E+01   0.37869500E+01   0.34068245E+01   0.26208511E+01   0.18472409E+01
   0.97325210E+00   0.18199279E+00  -0.70322065E+00  -0.14266062E+01  -0.21493297E+01
  -0.26465175E+01  -0.31263892E+01  -0.32449360E+01  -0.31165043E+01  -0.29459888E+01
  -0.28908922E+01  -0.29005603E+01  -0.32664346E+01  -0.37345639E+01  -0.40240705E+01
  -0.42003433E+01  -0.43113791E+01  -0.42873782E+01  -0.42096777E+01  -0.39485422E+01
  -0.35640967E+01  -0.29506343E+01  -0.21276059E+01  -0.94341506E+00   0.57348379E+00
   0.24386412E+01   0.45695458E+01   0.69574504E+01   0.94551254E+01   0.11353376E+02
   0.12993335E+02   0.13745677E+02   0.12921448E+02   0.73223575E+01   0.61991483E+01
   0.81112208E+01   0.91716800E+01   0.85467499E+01   0.73130863E+01   0.50037817E+01
   0.27472897E+01   0.66524659E+00  -0.95468686E+00  -0.22360630E+01  -0.30115683E+01
  -0.36704195E+01  -0.41372603E+01  -0.45226668E+01  -0.46262951E+01  -0.42739579E+01
  -0.38221454E+01  -0.34239983E+01  -0.28465452E+01  -0.23471463E+01  -0.20385832E+01
  -0.22407809E+01  -0.23161797E+01  -0.20726302E+01  -0.16377463E+01  -0.10746112E+01
  -0.56888807E+00   0.85518654E-02   0.75727700E+00   0.15950543E+01   0.23366274E+01
   0.30920790E+01   0.40268141E+01   0.55728709E+01   0.79561939E+01   0.11394614E+02
   0.15667588E+02   0.20447206E+02   0.21468011E+02   0.19880093E+02   0.15049392E+02
   0.74967855E+01   0.95061489E+00  -0.32988148E+00   0.50075750E+00   0.17264162E+01
   0.29941043E+01   0.29231570E+01   0.24226658E+01   0.16783497E+01   0.90557588E+00
  -0.14551837E-01  -0.75439072E+00  -0.15101752E+01  -0.20939028E+01  -0.26733577E+01
  -0.31069391E+01  -0.30857227E+01  -0.28840570E+01  -0.26944519E+01  -0.24091690E+01
  -0.23077734E+01  -0.23960438E+01  -0.29357318E+01  -0.33614787E+01  -0.35722581E+01
  -0.36616158E+01  -0.35663720E+01  -0.34271203E+01  -0.31840078E+01  -0.27617900E+01
  -0.20893184E+01  -0.11503420E+01   0.18906924E+00   0.18763898E+01   0.40438754E+01
   0.66105069E+01   0.94017703E+01   0.11896060E+02   0.14051852E+02   0.12844401E+02
   0.11197994E+02   0.94583292E+01  -0.45496478E+01  -0.41202799E+01   0.16443680E+01
   0.53815001E+01   0.89995527E+01   0.81633585E+01   0.61934690E+01   0.35420315E+01
   0.15386719E+01  -0.75650614E+00  -0.21974733E+01  -0.29566910E+01  -0.33787923E+01
  -0.41449240E+01  -0.46647625E+01  -0.48154906E+01  -0.40891672E+01  -0.36510509E+01
  -0.32379759E+01  -0.27146672E+01  -0.16631169E+01  -0.10342901E+01  -0.11736533E+01
  -0.16439468E+01  -0.12319075E+01  -0.48258694E+00   0.23486445E+00   0.32542240E+00
   0.74233757E+00   0.18801347E+01   0.28985432E+01   0.31651294E+01   0.34899664E+01
   0.48121584E+01   0.73582454E+01   0.10928248E+02   0.15367670E+02   0.23448455E+02
   0.35527079E+02   0.45571136E+02   0.44704392E+02   0.30743134E+02   0.10367777E+02
  -0.56782463E+01  -0.10028227E+02  -0.81487956E+01  -0.15153583E+01   0.13649814E+01
   0.21603347E+01   0.18145491E+01   0.19217735E+01   0.10143342E+01  -0.64476093E-01
  -0.99242560E+00  -0.13540768E+01  -0.18925039E+01  -0.25455678E+01  -0.33027261E+01
  -0.31072129E+01  -0.27303220E+01  -0.23052736E+01  -0.21917407E+01  -0.18366501E+01
  -0.16416251E+01  -0.18540242E+01  -0.25477843E+01  -0.28329277E+01  -0.28569483E+01
  -0.24664831E+01  -0.24189422E+01  -0.23518274E+01  -0.18684864E+01  -0.10503957E+01
  -0.46871593E-01   0.13521106E+01   0.31961086E+01   0.56599768E+01   0.88538562E+01
   0.11615533E+02   0.14221996E+02   0.16038209E+02   0.14706133E+02   0.85774807E+01
   0.59938500E+00  -0.22777947E+02  -0.21714409E+02  -0.11852265E+02   0.24040017E+01
   0.76193138E+01   0.96218230E+01   0.71148820E+01   0.47779147E+01   0.23916606E+01
  -0.40142701E+00  -0.24680469E+01  -0.24456573E+01  -0.29335138E+01  -0.38431360E+01
  -0.49061156E+01  -0.46822968E+01  -0.38490315E+01  -0.30995827E+01  -0.33399724E+01
  -0.25095871E+01  -0.94290785E+00   0.18432559E+00  -0.47456180E+00  -0.84343280E+00
  -0.25305329E+00   0.12278315E+01   0.16830906E+01   0.11891326E+01   0.13886724E+01
   0.35214454E+01   0.44046651E+01   0.36589866E+01   0.35505670E+01   0.57195699E+01
   0.97160963E+01   0.13471931E+02   0.19704315E+02   0.35033515E+02   0.60181544E+02
   0.81802546E+02   0.78707415E+02   0.47214264E+02   0.18746627E+01  -0.28020110E+02
  -0.33070085E+02  -0.18342147E+02  -0.67604025E+01   0.15310696E+00   0.56704759E+00
   0.13977428E+01   0.24347620E+01   0.15418528E+01  -0.65714331E+00  -0.10858441E+01
  -0.10042183E+01  -0.11029754E+01  -0.24889664E+01  -0.34592823E+01  -0.32253691E+01
  -0.20352854E+01  -0.20294194E+01  -0.20512062E+01  -0.16197023E+01  -0.67475166E+00
  -0.86403098E+00  -0.14917622E+01  -0.21779125E+01  -0.16837098E+01  -0.10358787E+01
  -0.11360437E+01  -0.16607511E+01  -0.79443372E+00   0.16907066E+00   0.11442493E+01
   0.24275595E+01   0.42172613E+01   0.72575162E+01   0.10561939E+02   0.13290862E+02
   0.15468064E+02   0.16624785E+02   0.13989323E+02   0.31922367E+01  -0.11019266E+02
  -0.42519645E+02  -0.36711845E+02  -0.17045479E+02  -0.94953549E+00   0.84504344E+01
   0.11921986E+02   0.79855662E+01   0.63237919E+01   0.27379588E+01  -0.20726020E+00
  -0.27729932E+01  -0.17630269E+01  -0.26972063E+01  -0.38230613E+01  -0.49343089E+01
  -0.43452646E+01  -0.33711958E+01  -0.25921762E+01  -0.33369934E+01  -0.22283744E+01
   0.14852758E+00   0.12386339E+01   0.73869193E-01  -0.13301960E-01   0.13254238E+01
   0.30118479E+01   0.32237353E+01   0.18764118E+01   0.25200660E+01   0.53948914E+01
   0.58208503E+01   0.35030810E+01   0.36488159E+01   0.68601180E+01   0.11296984E+02
   0.14729120E+02   0.20772066E+02   0.44647892E+02   0.81961876E+02   0.10703558E+03
   0.88577480E+02   0.31903404E+02  -0.32803609E+02  -0.64987266E+02  -0.55047963E+02
  -0.29573610E+02  -0.88122863E+01   0.43101471E-01  -0.11839220E+01   0.16256595E+01
   0.29985177E+01   0.19625716E+01  -0.16292407E+01  -0.11478107E+01  -0.58773462E+00
  -0.41688374E+00  -0.24386086E+01  -0.36899629E+01  -0.30278481E+01  -0.10953595E+01
  -0.16371981E+01  -0.21286037E+01  -0.11724240E+01   0.36086186E+00   0.22102467E+00
  -0.52505571E+00  -0.12071714E+01  -0.39811590E+00   0.83009607E+00   0.11887185E+00
  -0.76235671E+00   0.31340974E+00   0.16060804E+01   0.21505969E+01   0.34311427E+01
   0.48894745E+01   0.80600150E+01   0.11750660E+02   0.11926597E+02   0.13312656E+02
   0.13510590E+02   0.76119673E+01  -0.10621299E+02  -0.30291332E+02  -0.48854772E+02
  -0.36468460E+02  -0.12033922E+02   0.33795361E+01   0.12178307E+02   0.12873841E+02
   0.10348620E+02   0.69102550E+01   0.31600162E+01  -0.80950455E+00  -0.24828855E+01
  -0.14277630E+01  -0.24254010E+01  -0.43606216E+01  -0.44311544E+01  -0.38299920E+01
  -0.27320289E+01  -0.24129112E+01  -0.28560748E+01  -0.15177684E+01   0.15742774E+01
   0.17370292E+01   0.59848513E+00   0.12720143E+01   0.33906930E+01   0.46425490E+01
   0.45228094E+01   0.28552659E+01   0.41789298E+01   0.72225344E+01   0.64441901E+01
   0.31818332E+01   0.40635714E+01   0.81571296E+01   0.10952678E+02   0.13905643E+02
   0.18815226E+02   0.43459148E+02   0.78918218E+02   0.88551982E+02   0.52777914E+02
  -0.17593106E+02  -0.78681745E+02  -0.96030855E+02  -0.65971008E+02  -0.29588401E+02
  -0.58577330E+01  -0.60497022E+00  -0.60885299E+00   0.18604999E+01   0.39837753E+01
   0.12920302E+01  -0.21749569E+01  -0.12384187E+01   0.15274995E+00  -0.45996056E+00
  -0.21893662E+01  -0.37257421E+01  -0.23492600E+01  -0.38359337E+00  -0.10332098E+01
  -0.19721895E+01  -0.18302929E+00   0.11550506E+01   0.12311483E+01   0.58299318E+00
   0.21743082E+00   0.10859080E+01   0.26937364E+01   0.14268094E+01   0.39971879E+00
   0.16560672E+01   0.28055536E+01   0.30286523E+01   0.41370597E+01   0.55095885E+01
   0.77617152E+01   0.12176054E+02   0.93853282E+01   0.60809469E+01   0.11480546E+01
  -0.13417599E+02  -0.31679384E+02  -0.46935109E+02  -0.41687789E+02  -0.17882067E+02
   0.68829098E+01   0.13930385E+02   0.16575030E+02   0.14560924E+02   0.12344044E+02
   0.72189829E+01   0.28047752E+01  -0.13339796E+01  -0.21224913E+01  -0.12392313E+01
  -0.28596281E+01  -0.49161294E+01  -0.39364578E+01  -0.29831272E+01  -0.23800062E+01
  -0.24736620E+01  -0.22539287E+01  -0.41290815E+00   0.25641732E+01   0.20398101E+01
   0.14608497E+01   0.31442291E+01   0.55116168E+01   0.60088503E+01   0.55783009E+01
   0.44373211E+01   0.61904115E+01   0.85293808E+01   0.63976116E+01   0.32163727E+01
   0.50966233E+01   0.86528048E+01   0.90348513E+01   0.10171305E+02   0.13287793E+02
   0.28885415E+02   0.47024337E+02   0.31960020E+02  -0.17941664E+02  -0.78491206E+02
  -0.10995478E+03  -0.96561145E+02  -0.50566653E+02  -0.16533089E+02   0.16095024E+00
   0.89671365E+00   0.12820998E+01   0.28213933E+01   0.40535915E+01   0.33514293E+00
  -0.23263753E+01  -0.86600333E+00   0.23565571E+00  -0.99106627E+00  -0.21405818E+01
  -0.30641353E+01  -0.16110564E+01  -0.12035726E+00  -0.70275747E+00  -0.13216790E+01
   0.84765540E+00   0.18788700E+01   0.21772847E+01   0.20204916E+01   0.20424119E+01
   0.27630358E+01   0.41837648E+01   0.28580062E+01   0.19658871E+01   0.31131294E+01
   0.36062444E+01   0.35905647E+01   0.48287681E+01   0.58299343E+01   0.70959468E+01
   0.10721088E+02   0.61532001E+01  -0.37622676E+01  -0.16378328E+02  -0.38985199E+02
  -0.55966917E+02  -0.57844754E+02  -0.24824048E+02   0.54124484E+01   0.24939626E+02
   0.24055845E+02   0.20393203E+02   0.16285736E+02   0.12801406E+02   0.71152267E+01
   0.20036601E+01  -0.14853362E+01  -0.18757211E+01  -0.12880470E+01  -0.33810892E+01
  -0.49407977E+01  -0.33161468E+01  -0.20866616E+01  -0.18487387E+01  -0.20366677E+01
  -0.13279112E+01   0.86440642E+00   0.32720989E+01   0.26724112E+01   0.28107590E+01
   0.52216361E+01   0.73474943E+01   0.71402210E+01   0.67340465E+01   0.64229079E+01
   0.81265029E+01   0.91388126E+01   0.63400032E+01   0.39478956E+01   0.62303749E+01
   0.81521005E+01   0.62613514E+01   0.58504937E+01   0.49795877E+01   0.83764154E+01
   0.22895406E+01  -0.31841783E+02  -0.78156293E+02  -0.10943906E+03  -0.10254246E+03
  -0.65404400E+02  -0.19899126E+02   0.19194160E+01   0.71199952E+01   0.39867369E+01
   0.33625824E+01   0.38864362E+01   0.31315635E+01  -0.39360001E+00  -0.19600760E+01
  -0.20673721E+00  -0.62601306E-01  -0.15008930E+01  -0.19096506E+01  -0.18835293E+01
  -0.63627594E+00   0.16400075E+00  -0.28227393E+00  -0.11271345E+00   0.20307396E+01
   0.27545108E+01   0.31336258E+01   0.36802168E+01   0.41285467E+01   0.44605694E+01
   0.53568800E+01   0.43193988E+01   0.37957551E+01   0.44077355E+01   0.40955386E+01
   0.38819126E+01   0.52879036E+01   0.58708018E+01   0.61312606E+01   0.85965439E+01
   0.23875555E+01  -0.10594579E+02  -0.31311019E+02  -0.58182194E+02  -0.69508409E+02
  -0.56641514E+02  -0.11158407E+02   0.19564005E+02   0.33976108E+02   0.27798018E+02
   0.20416175E+02   0.16988280E+02   0.11141860E+02   0.64735835E+01   0.93115472E+00
  -0.11946541E+01  -0.19687591E+01  -0.15317127E+01  -0.38206637E+01  -0.42981932E+01
  -0.27596291E+01  -0.12440448E+01  -0.13237896E+01  -0.85823312E+00   0.64498087E-01
   0.22986865E+01   0.38764871E+01   0.37781193E+01   0.44591822E+01   0.71225473E+01
   0.86271385E+01   0.82972921E+01   0.81212207E+01   0.84692263E+01   0.96005537E+01
   0.93991578E+01   0.68204341E+01   0.51808308E+01   0.69873941E+01   0.68040962E+01
   0.41703433E+01   0.21547860E+01  -0.18194416E+01  -0.80040776E+01  -0.27676039E+02
  -0.62685269E+02  -0.94592260E+02  -0.96631959E+02  -0.66583296E+02  -0.23326745E+02
   0.93982601E+01   0.14990028E+02   0.10505473E+02   0.72721319E+01   0.42856043E+01
   0.43005514E+01   0.15341189E+01  -0.50394969E+00  -0.13848509E+01   0.29935580E+00
  -0.71314820E+00  -0.15849942E+01  -0.14786570E+01  -0.47422308E+00   0.12310090E+00
   0.83955578E+00   0.68606117E+00   0.16565389E+01   0.32250805E+01   0.37924047E+01
   0.41730239E+01   0.54325527E+01   0.60206655E+01   0.60964500E+01   0.63838857E+01
   0.58213731E+01   0.55354378E+01   0.54326345E+01   0.45058077E+01   0.40117032E+01
   0.54297970E+01   0.53862509E+01   0.53747361E+01   0.60740900E+01   0.24862809E+00
  -0.11998367E+02  -0.33452385E+02  -0.56819286E+02  -0.65392075E+02  -0.46202243E+02
  -0.10086162E+01   0.21158803E+02   0.27470524E+02   0.24993821E+02   0.16785342E+02
   0.13926104E+02   0.88525693E+01   0.45272673E+01   0.47665312E+00  -0.12460852E+01
  -0.20263465E+01  -0.20535121E+01  -0.34841952E+01  -0.32992349E+01  -0.19593575E+01
  -0.46298026E+00  -0.28618611E+00   0.53243388E+00   0.14425242E+01   0.33145995E+01
   0.43950416E+01   0.51059755E+01   0.61857292E+01   0.85421481E+01   0.94917827E+01
   0.96418047E+01   0.96320774E+01   0.10233671E+02   0.10477625E+02   0.98659703E+01
   0.77560427E+01   0.66771822E+01   0.69587734E+01   0.55962825E+01   0.29266983E+01
   0.28856073E+00  -0.36643106E+01  -0.13277604E+02  -0.33756975E+02  -0.55641532E+02
  -0.67426308E+02  -0.54306330E+02  -0.25011878E+02   0.52749457E+01   0.18340655E+02
   0.18208042E+02   0.96432640E+01   0.71630763E+01   0.45045511E+01   0.30554518E+01
   0.63607322E+00  -0.56634528E+00  -0.73366752E+00   0.15351691E+00  -0.87839142E+00
  -0.11923218E+01  -0.56833477E+00   0.77006675E+00   0.11444319E+01   0.17337937E+01
   0.19040510E+01   0.31623360E+01   0.41485275E+01   0.48726742E+01   0.54396668E+01
   0.69802685E+01   0.74909856E+01   0.76632333E+01   0.74650218E+01   0.73087781E+01
   0.68296320E+01   0.63449599E+01   0.49483998E+01   0.43707586E+01   0.49680092E+01
   0.47279166E+01   0.44096024E+01   0.41248342E+01   0.11177080E+01  -0.80290618E+01
  -0.25392076E+02  -0.40033381E+02  -0.43507231E+02  -0.26629642E+02   0.76124850E+00
   0.13037357E+02   0.19122992E+02   0.16360861E+02   0.13294492E+02   0.91155338E+01
   0.58888672E+01   0.22359420E+01   0.44159877E-01  -0.15531005E+01  -0.20299960E+01
  -0.25562927E+01  -0.28189916E+01  -0.24767839E+01  -0.10355452E+01   0.87209890E-01
   0.97080726E+00   0.17337059E+01   0.27730878E+01   0.39283487E+01   0.52291999E+01
   0.63204702E+01   0.77774590E+01   0.93781893E+01   0.10398552E+02   0.10760750E+02
   0.11139459E+02   0.11437057E+02   0.11324172E+02   0.10540580E+02   0.90414286E+01
   0.78285830E+01   0.68005415E+01   0.50181856E+01   0.25267202E+01   0.16307116E+00
  -0.37954433E+01  -0.11639057E+02  -0.21292011E+02  -0.31701912E+02  -0.33529848E+02
  -0.22798936E+02  -0.54215269E+01   0.90600636E+01   0.15396935E+02   0.11770623E+02
   0.82902719E+01   0.49656875E+01   0.33961105E+01   0.12959295E+01   0.18562726E+00
  -0.57388892E+00  -0.27805198E+00  -0.34752499E+00  -0.64799767E+00  -0.66477745E+00
   0.46351206E+00   0.14811293E+01   0.22601540E+01   0.27040387E+01   0.33216005E+01
   0.41259607E+01   0.51372557E+01   0.58960764E+01   0.68899389E+01   0.80483119E+01
   0.87481265E+01   0.88149509E+01   0.87465524E+01   0.85116446E+01   0.80054466E+01
   0.71173962E+01   0.57434104E+01   0.48239884E+01   0.44677498E+01   0.39896876E+01
   0.33260975E+01   0.30034503E+01   0.11515547E+01  -0.43202801E+01  -0.11416152E+02
  -0.19956734E+02  -0.21818687E+02  -0.13366503E+02   0.33632841E+01   0.74103334E+01
   0.95963951E+01   0.10373448E+02   0.76082985E+01   0.51298640E+01   0.24880671E+01
   0.55236223E+00  -0.86257564E+00  -0.17296689E+01  -0.23176715E+01  -0.24853190E+01
  -0.23171780E+01  -0.16065106E+01  -0.46554263E+00   0.75842689E+00   0.17662265E+01
   0.26183064E+01   0.34662481E+01   0.45328102E+01   0.58741169E+01   0.72961349E+01
   0.87799083E+01   0.10103270E+02   0.11061333E+02   0.11771349E+02   0.12354336E+02
   0.12557112E+02   0.12325791E+02   0.11550774E+02   0.10332122E+02   0.87586955E+01
   0.70392463E+01   0.49808414E+01   0.28335995E+01   0.48978929E+00  -0.26312724E+01
  -0.65324845E+01  -0.10805546E+02  -0.14834699E+02  -0.12867918E+02  -0.76095307E+01
  -0.12046205E+01   0.32106705E+01   0.54885111E+01   0.65265710E+01   0.44223197E+01
   0.28929531E+01   0.12693061E+01   0.26960922E+00  -0.27774825E+00  -0.38661510E+00
  -0.42967400E+00  -0.40913984E+00  -0.37819876E+00   0.87014564E-01   0.10243392E+01
   0.20996566E+01   0.29451436E+01   0.35569225E+01   0.41321848E+01   0.48639391E+01
   0.58085287E+01   0.68591528E+01   0.79800324E+01   0.89601979E+01   0.95492883E+01
   0.98482006E+01   0.99805346E+01   0.97399123E+01   0.91299015E+01   0.80867526E+01
   0.67817182E+01   0.54350840E+01   0.43278199E+01   0.32916799E+01   0.25619530E+01
   0.19877603E+01   0.87793518E+00  -0.10874957E+01  -0.40039784E+01  -0.76670816E+01
  -0.63228733E+01  -0.21581692E+01   0.35330105E+01   0.60586904E+01   0.60012384E+01
   0.47112073E+01   0.33652701E+01   0.15095999E+01   0.10896522E+00  -0.95188827E+00
  -0.16263858E+01  -0.21024006E+01  -0.23367788E+01  -0.23610051E+01  -0.19662812E+01
  -0.11745573E+01  -0.82115008E-01   0.10361569E+01   0.20498436E+01   0.29278804E+01
   0.38196561E+01   0.49671741E+01   0.63982409E+01   0.79044139E+01   0.93377755E+01
   0.10539269E+02   0.11576904E+02   0.12512755E+02   0.13171757E+02   0.13471694E+02
   0.13341082E+02   0.12720821E+02   0.11530655E+02   0.98643860E+01   0.78496187E+01
   0.56376435E+01   0.33374268E+01   0.11197816E+01  -0.11346418E+01  -0.36417204E+01
  -0.61919899E+01  -0.70891696E+01  -0.74910505E+01  -0.64148216E+01  -0.31811323E+01
   0.62049501E+00   0.21328025E+01   0.22027153E+01   0.18191760E+01   0.66564057E+00
  -0.79275639E-01  -0.44966732E+00  -0.48158213E+00  -0.46903322E+00  -0.42897979E+00
  -0.39916125E+00  -0.14248585E+00   0.40460236E+00   0.12673490E+01   0.22375399E+01
   0.31443415E+01   0.38686514E+01   0.45120179E+01   0.52910830E+01   0.63757259E+01
   0.75783953E+01   0.86968491E+01   0.95356752E+01   0.10168780E+02   0.10689817E+02
   0.10913918E+02   0.10750842E+02   0.10165695E+02   0.92010744E+01   0.78625422E+01
   0.62812073E+01   0.46357546E+01   0.31512318E+01   0.19664259E+01   0.11676693E+01
   0.43425186E+00  -0.59395760E+00  -0.17388648E+01  -0.13184524E+01  -0.67956595E+00
   0.79902062E+00   0.48295492E+00   0.13437704E+01   0.18339039E+01   0.12472084E+01
  -0.33100960E-01  -0.87778710E+00  -0.15206929E+01  -0.19245038E+01  -0.21785396E+01
  -0.22919989E+01  -0.22624161E+01  -0.20641439E+01  -0.16053481E+01  -0.85099520E+00
   0.10551085E+00   0.10940096E+01   0.19893479E+01   0.28495769E+01   0.39058184E+01
   0.52051878E+01   0.66375913E+01   0.80856383E+01   0.94744119E+01   0.10652335E+02
   0.11773403E+02   0.12751688E+02   0.13519065E+02   0.14032057E+02   0.14209341E+02
   0.13817860E+02   0.12809925E+02   0.11168252E+02   0.90650909E+01   0.67055477E+01
   0.42846622E+01   0.20193573E+01  -0.66034886E-01  -0.22230498E+01  -0.44113664E+01
  -0.68581697E+01  -0.74329619E+01  -0.58824346E+01  -0.33318239E+01  -0.10864549E+01
   0.54108816E+00   0.62927933E+00  -0.24860582E+00  -0.67999809E+00  -0.80648541E+00
  -0.71517627E+00  -0.61766975E+00  -0.53080573E+00  -0.42156603E+00  -0.25072526E+00
   0.33002781E-01   0.52627324E+00   0.12692899E+01   0.21466550E+01   0.29681416E+01
   0.36917447E+01   0.45005715E+01   0.55185221E+01   0.67048837E+01   0.79022742E+01
   0.89967999E+01   0.98200727E+01   0.10550529E+02   0.11096543E+02   0.11379280E+02
   0.11375259E+02   0.11070692E+02   0.10293378E+02   0.90311897E+01   0.73015900E+01
   0.53528030E+01   0.34683313E+01   0.18415190E+01   0.59125817E+00  -0.31878939E+00
  -0.11172392E+01  -0.17679578E+01  -0.27620376E+01  -0.24705688E+01  -0.10414685E+01
  -0.12046653E+01  -0.91358828E+00  -0.13834699E+01  -0.18789102E+01  -0.20502746E+01
  -0.23111926E+01  -0.24081566E+01  -0.24471257E+01  -0.23976638E+01  -0.22564362E+01
  -0.20446662E+01  -0.17550699E+01  -0.13274856E+01  -0.68987223E+00   0.88905232E-01
   0.89484177E+00   0.17450864E+01   0.27365317E+01   0.39033870E+01   0.52392197E+01
   0.66462922E+01   0.80323777E+01   0.92502224E+01   0.10366316E+02   0.11494262E+02
   0.12513130E+02   0.13402008E+02   0.14225951E+02   0.14766129E+02   0.14760923E+02
   0.14014115E+02   0.12522617E+02   0.10398660E+02   0.79795527E+01   0.55085731E+01
   0.31537470E+01   0.10693612E+01  -0.83253518E+00  -0.23252815E+01  -0.24794274E+01
  -0.19146704E+01  -0.86779675E+00   0.15735192E+00   0.49194294E+00  -0.32401020E+00
  -0.11446652E+01  -0.13125423E+01  -0.12734089E+01  -0.10268099E+01  -0.83903325E+00
  -0.68879690E+00  -0.51989007E+00  -0.35388969E+00  -0.22924805E+00  -0.32086295E-01
   0.38703616E+00   0.10155766E+01   0.17334540E+01   0.24962143E+01   0.33613902E+01
   0.43770832E+01   0.55689443E+01   0.68140596E+01   0.79996718E+01   0.89672628E+01
   0.97759250E+01   0.10515982E+02   0.11058433E+02   0.11406873E+02   0.11679684E+02
   0.11699498E+02   0.11231116E+02   0.10112792E+02   0.84071778E+01   0.62927714E+01
   0.41168083E+01   0.20937587E+01   0.39622415E+00  -0.80329138E+00  -0.16816467E+01
  -0.23211411E+01  -0.21699676E+01  -0.19767486E+01  -0.16677370E+01  -0.40629243E+01
  -0.42110867E+01  -0.37615620E+01  -0.33015115E+01  -0.31499834E+01  -0.29366611E+01
  -0.27875409E+01  -0.25628014E+01  -0.22978958E+01  -0.20268608E+01  -0.17369617E+01
  -0.13747170E+01  -0.93056897E+00  -0.43799838E+00   0.12399745E+00   0.81821164E+00
   0.16401226E+01   0.26257259E+01   0.38035875E+01   0.51198708E+01   0.64363096E+01
   0.76618283E+01   0.87429603E+01   0.97476371E+01   0.10818027E+02   0.11856618E+02
   0.12901036E+02   0.13983950E+02   0.14900841E+02   0.15297957E+02   0.14897801E+02
   0.13583676E+02   0.11548824E+02   0.91942830E+01   0.67594946E+01   0.43470311E+01
   0.22325321E+01   0.79138555E+00   0.23199796E+00  -0.41867146E-01  -0.44582174E-02
  -0.29107721E+00  -0.11286284E+01  -0.20568295E+01  -0.22548165E+01  -0.20308945E+01
  -0.17697755E+01  -0.13502565E+01  -0.10750726E+01  -0.84620961E+00  -0.64700238E+00
  -0.50247833E+00  -0.40817086E+00  -0.28215613E+00  -0.77470072E-01   0.23714902E+00
   0.68932118E+00   0.13040726E+01   0.20620245E+01   0.30076843E+01   0.41685615E+01
   0.54489261E+01   0.66894177E+01   0.77932020E+01   0.86935498E+01   0.94278497E+01
   0.10113232E+02   0.10660203E+02   0.11143499E+02   0.11635377E+02   0.11965838E+02
   0.11819520E+02   0.10983349E+02   0.93894310E+01   0.72273181E+01   0.48824645E+01
   0.26231400E+01   0.59648494E+00  -0.98105181E+00  -0.19741971E+01  -0.24409124E+01
  -0.30181880E+01  -0.33725965E+01  -0.37078192E+01  -0.41605492E+01  -0.40115806E+01
  -0.39504673E+01  -0.37567586E+01  -0.33571577E+01  -0.30816045E+01  -0.27487170E+01
  -0.24031864E+01  -0.20496327E+01  -0.16965995E+01  -0.13483284E+01  -0.10165700E+01
  -0.69214072E+00  -0.30950391E+00   0.15643802E+00   0.73130559E+00   0.14968388E+01
   0.24682238E+01   0.35994768E+01   0.48312171E+01   0.60504894E+01   0.71549974E+01
   0.80607889E+01   0.89266751E+01   0.99049125E+01   0.10941459E+02   0.12070609E+02
   0.13354324E+02   0.14552566E+02   0.15271254E+02   0.15162288E+02   0.14137618E+02
   0.12345501E+02   0.10114587E+02   0.77178783E+01   0.53457594E+01   0.33206422E+01
   0.17628561E+01   0.66411064E+00   0.18667706E-01  -0.95135197E+00  -0.20739966E+01
  -0.28331196E+01  -0.29158276E+01  -0.26634984E+01  -0.21368519E+01  -0.15220855E+01
  -0.12245690E+01  -0.99739116E+00  -0.80497281E+00  -0.64675459E+00  -0.54690147E+00
  -0.49219204E+00  -0.43903367E+00  -0.31698802E+00  -0.78642714E-01   0.28567504E+00
   0.81883902E+00   0.16074347E+01   0.26475019E+01   0.38464966E+01   0.51310895E+01
   0.63782109E+01   0.74589630E+01   0.82502553E+01   0.88788639E+01   0.94953537E+01
   0.10067564E+02   0.10639988E+02   0.11291618E+02   0.11837560E+02   0.11975277E+02
   0.11412642E+02   0.10050106E+02   0.80082732E+01   0.56355832E+01   0.32587300E+01
   0.10603646E+01  -0.75419383E+00  -0.21661898E+01  -0.31345014E+01  -0.34598562E+01
  -0.37851132E+01  -0.40727321E+01  -0.38384672E+01  -0.36135844E+01  -0.33759180E+01
  -0.32503639E+01  -0.31969374E+01  -0.28708710E+01  -0.24715312E+01  -0.20671925E+01
  -0.16816492E+01  -0.13227914E+01  -0.98002912E+00  -0.66473531E+00  -0.36601440E+00
  -0.87150182E-01   0.25645951E+00   0.74007682E+00   0.13612925E+01   0.21688763E+01
   0.32005319E+01   0.43506076E+01   0.54708727E+01   0.64637851E+01   0.73228911E+01
   0.80896477E+01   0.89339273E+01   0.99267117E+01   0.11111951E+02   0.12475250E+02
   0.13794777E+02   0.14675261E+02   0.14829638E+02   0.14111915E+02   0.12600965E+02
   0.10556173E+02   0.82963579E+01   0.60986174E+01   0.40990587E+01   0.22878945E+01
   0.50257249E+00  -0.14040216E+01  -0.26719548E+01  -0.30856438E+01  -0.27658673E+01
  -0.21344217E+01  -0.14365093E+01  -0.10985151E+01  -0.11264664E+01  -0.10300155E+01
  -0.86762739E+00  -0.72042594E+00  -0.65913686E+00  -0.66870975E+00  -0.66878072E+00
  -0.61242125E+00  -0.51512107E+00  -0.37480386E+00  -0.88971370E-01   0.42725844E+00
   0.11570320E+01   0.21108718E+01   0.33060552E+01   0.46144593E+01   0.58628382E+01
   0.69117866E+01   0.77121159E+01   0.82962428E+01   0.88401779E+01   0.94101601E+01
   0.10043783E+02   0.10758949E+02   0.11423111E+02   0.11721052E+02   0.11391835E+02
   0.10277820E+02   0.84568145E+01   0.62172812E+01   0.38835941E+01   0.16898017E+01
  -0.24157261E+00  -0.18221841E+01  -0.30526677E+01  -0.40703240E+01  -0.43846601E+01
  -0.41902306E+01  -0.34600888E+01  -0.32517780E+01  -0.32628571E+01  -0.32204717E+01
  -0.28799445E+01  -0.24945543E+01  -0.20481877E+01  -0.16480012E+01  -0.12911982E+01
  -0.94600314E+00  -0.64619175E+00  -0.41665169E+00  -0.25809380E+00  -0.56951069E-01
   0.20699699E+00   0.53457354E+00   0.10352440E+01   0.17423783E+01   0.26310962E+01
   0.36793806E+01   0.47765625E+01   0.58013641E+01   0.66291674E+01   0.73229677E+01
   0.80612614E+01   0.89996582E+01   0.10179615E+02   0.11522753E+02   0.12805149E+02
   0.13731931E+02   0.14028921E+02   0.13554924E+02   0.12320622E+02   0.10538447E+02
   0.85479208E+01   0.65530104E+01   0.46609664E+01   0.27767838E+01   0.10203542E+01
  -0.13033349E+00  -0.72071447E+00  -0.65361288E+00  -0.26798587E+00  -0.42687770E-01
  -0.33854874E+00  -0.75551224E+00  -0.85490800E+00  -0.82088844E+00  -0.71402570E+00
  -0.69216292E+00  -0.75160708E+00  -0.79647316E+00  -0.83328464E+00  -0.89649226E+00
  -0.95192461E+00  -0.87085833E+00  -0.61144950E+00  -0.17603298E+00   0.50824527E+00
   0.14481705E+01   0.25920993E+01   0.38933361E+01   0.51943985E+01   0.63305301E+01
   0.71657506E+01   0.77577603E+01   0.82597899E+01   0.88065358E+01   0.94554085E+01
   0.10190045E+02   0.10854816E+02   0.11200175E+02   0.10978605E+02   0.10079394E+02
   0.85379039E+01   0.65480688E+01   0.44039024E+01   0.23112185E+01   0.46668285E+00
  -0.11240821E+01  -0.23977012E+01  -0.31063618E+01  -0.35375523E+01  -0.36187927E+01
  -0.35790017E+01  -0.37203349E+01  -0.33924853E+01  -0.28622408E+01  -0.24236327E+01
  -0.19645153E+01  -0.15686634E+01  -0.12075742E+01  -0.87144944E+00  -0.60320495E+00
  -0.39109048E+00  -0.23201980E+00  -0.58690503E-01   0.38592549E-01   0.13829309E+00
   0.35296164E+00   0.66599289E+00   0.11619612E+01   0.19390221E+01   0.29187841E+01
   0.40172961E+01   0.50668164E+01   0.59832939E+01   0.67040956E+01   0.73995777E+01
   0.82591403E+01   0.93576531E+01   0.10579215E+02   0.11751834E+02   0.12619702E+02
   0.12954819E+02   0.12587721E+02   0.11587785E+02   0.10182735E+02   0.85375377E+01
   0.67715865E+01   0.50716430E+01   0.36640685E+01   0.27099681E+01   0.20771554E+01
   0.18289847E+01   0.14798761E+01   0.81269893E+00  -0.23534542E-01  -0.52503064E+00
  -0.66972865E+00  -0.69435735E+00  -0.60691607E+00  -0.59739709E+00  -0.67575717E+00
  -0.78669938E+00  -0.93070541E+00  -0.10839238E+01  -0.12227503E+01  -0.12690855E+01
  -0.12573211E+01  -0.11030908E+01  -0.72656922E+00  -0.16634170E+00   0.64084570E+00
   0.17657187E+01   0.30665659E+01   0.44131132E+01   0.56297979E+01   0.66255523E+01
   0.73113156E+01   0.78194955E+01   0.83272357E+01   0.89510856E+01   0.96294607E+01
   0.10230604E+02   0.10526492E+02   0.10343042E+02   0.95639758E+01   0.82603104E+01
   0.66142095E+01   0.47661259E+01   0.28779654E+01   0.11850007E+01  -0.15216809E+00
  -0.11447291E+01  -0.20432506E+01  -0.26670721E+01  -0.31914696E+01  -0.24277039E+01
  -0.25324665E+01  -0.24525506E+01  -0.21870339E+01  -0.17317295E+01  -0.13792747E+01
  -0.10525350E+01  -0.77332604E+00  -0.53475069E+00  -0.33712941E+00  -0.20004507E+00
  -0.80645815E-01  -0.13545499E+00  -0.22221812E+00  -0.21789760E+00  -0.15217008E+00
   0.15140681E+00   0.58907090E+00   0.12191654E+01   0.21606045E+01   0.32720678E+01
   0.43986173E+01   0.53741875E+01   0.61976266E+01   0.69463457E+01   0.77379260E+01
   0.86634184E+01   0.97017598E+01   0.10699704E+02   0.11431847E+02   0.11697397E+02
   0.11444584E+02   0.10742436E+02   0.96555796E+01   0.82625973E+01   0.67494425E+01
   0.53533235E+01   0.42505673E+01   0.35831857E+01   0.32144974E+01   0.25443669E+01
   0.15357388E+01   0.47527405E+00  -0.24760936E+00  -0.58071073E+00  -0.57388447E+00
  -0.36927227E+00  -0.36153847E+00  -0.48995542E+00  -0.67443943E+00  -0.87045043E+00
  -0.10709793E+01  -0.13005730E+01  -0.14927931E+01  -0.17235346E+01  -0.18549424E+01
  -0.17705290E+01  -0.15009660E+01  -0.88643455E+00  -0.70440095E-01   0.93769135E+00
   0.22192894E+01   0.36198936E+01   0.49712848E+01   0.60812598E+01   0.69069048E+01
   0.75055775E+01   0.80106091E+01   0.85372052E+01   0.90938891E+01   0.95577477E+01
   0.97606651E+01   0.95575708E+01   0.89144794E+01   0.78850491E+01   0.65245574E+01
   0.49332966E+01   0.33059878E+01   0.18185852E+01   0.55874319E+00  -0.34892043E+00
  -0.89470432E+00  -0.14692041E+01  -0.20274392E+01  -0.16629867E+01  -0.15928231E+01
  -0.14282866E+01  -0.11774542E+01  -0.10198097E+01  -0.76343009E+00  -0.57802415E+00
  -0.41196769E+00  -0.28569495E+00  -0.19230390E+00  -0.74184071E-01  -0.11987934E+00
  -0.13686403E+00   0.86260347E-01   0.32827339E-01  -0.19528756E+00  -0.43377863E+00
  -0.52509832E-01   0.57806112E+00   0.14802743E+01   0.25666656E+01   0.36971149E+01
   0.47756982E+01   0.57555137E+01   0.65663483E+01   0.73475332E+01   0.81361423E+01
   0.90037048E+01   0.97796314E+01   0.10343705E+02   0.10538190E+02   0.10381244E+02
   0.98186378E+01   0.89298733E+01   0.77681731E+01   0.65506048E+01   0.53247005E+01
   0.42230101E+01   0.30134760E+01   0.16579485E+01   0.48907651E+00  -0.27429796E+00
  -0.58875539E+00  -0.49782075E+00  -0.18604138E+00   0.84682352E-01   0.18317217E-01
  -0.13601961E+00  -0.36516419E+00  -0.61012587E+00  -0.91584575E+00  -0.12592839E+01
  -0.14985302E+01  -0.17686987E+01  -0.19165865E+01  -0.17019284E+01  -0.16389035E+01
  -0.16278436E+01  -0.15342382E+01  -0.78514315E+00   0.21341160E+00   0.14650721E+01
   0.28713036E+01   0.42656331E+01   0.55027005E+01   0.65102769E+01   0.72197893E+01
   0.77783311E+01   0.82319503E+01   0.86684954E+01   0.89708384E+01   0.90775295E+01
   0.88567306E+01   0.83206595E+01   0.74180384E+01   0.62638822E+01   0.49281403E+01
   0.35864569E+01   0.22294172E+01   0.10278920E+01  -0.90716775E-01  -0.10351657E+01
  -0.15423718E+01  -0.16753289E+01  -0.56775246E+00  -0.42474102E+00  -0.46481265E+00
  -0.47527720E+00  -0.34478993E+00  -0.22064641E+00  -0.15143181E+00  -0.78199728E-01
  -0.12331544E+00  -0.97624497E-01  -0.17201469E+00  -0.20066180E+00   0.37580815E+00
   0.82679956E+00   0.75002958E+00   0.28263639E+00  -0.45346780E+00  -0.67627618E+00
   0.24962640E-01   0.88893479E+00   0.19659837E+01   0.31206305E+01   0.42246124E+01
   0.52608872E+01   0.61454403E+01   0.69231659E+01   0.76542628E+01   0.83880389E+01
   0.89817275E+01   0.93694700E+01   0.94531139E+01   0.92965102E+01   0.88194883E+01
   0.80773106E+01   0.71328900E+01   0.61527703E+01   0.51214260E+01   0.39334297E+01
   0.25884412E+01   0.14446486E+01   0.63632470E+00   0.48706733E+00   0.73245679E+00
   0.10304541E+01   0.95033931E+00   0.67125921E+00   0.39220738E+00   0.16083088E+00
  -0.13978624E+00  -0.48583077E+00  -0.94891326E+00  -0.12916203E+01  -0.16722928E+01
  -0.18989019E+01  -0.13865415E+01  -0.91042429E+00  -0.84084283E+00  -0.10634437E+01
  -0.14960733E+01  -0.13985359E+01  -0.37044057E+00   0.83214452E+00   0.22406225E+01
   0.36632361E+01   0.49391808E+01   0.60325945E+01   0.68572554E+01   0.74534476E+01
   0.78851056E+01   0.82461020E+01   0.84494644E+01   0.84518758E+01   0.81582561E+01
   0.76405187E+01   0.68569268E+01   0.58834379E+01   0.47652941E+01   0.36380219E+01
   0.25279669E+01   0.14425106E+01   0.44705965E+00  -0.20929998E+00  -0.62896707E+00
  -0.67443512E+00  -0.14866937E+00  -0.32091177E+00  -0.23260745E+00   0.55335984E-01
   0.19151439E+00   0.29941701E+00   0.28194129E+00   0.21474242E+00   0.75189098E-01
  -0.16605295E-01  -0.29619146E+00  -0.71882541E-01   0.83539717E+00   0.11490502E+01
   0.99827532E+00   0.46173492E+00  -0.30258092E+00  -0.97205975E+00  -0.46001260E+00
   0.45759326E+00   0.14727473E+01   0.25745560E+01   0.36845977E+01   0.47351397E+01
   0.56459128E+01   0.64358883E+01   0.71214209E+01   0.76993159E+01   0.81363078E+01
   0.83560179E+01   0.83654338E+01   0.81105882E+01   0.76313787E+01   0.70091009E+01
   0.62857333E+01   0.55308593E+01   0.47357422E+01   0.39178900E+01   0.31713175E+01
   0.26553947E+01   0.25451021E+01   0.25150255E+01   0.22585789E+01   0.17337599E+01
   0.12483126E+01   0.93698761E+00   0.65631999E+00   0.44744217E+00   0.48537991E-01
  -0.39666772E+00  -0.89213691E+00  -0.12536808E+01  -0.17243837E+01  -0.16345287E+01
  -0.77397022E+00  -0.39333531E+00  -0.38716771E+00  -0.70771732E+00  -0.12355764E+01
  -0.16427558E+01  -0.83437021E+00   0.40419767E+00   0.17222411E+01   0.30834343E+01
   0.43730428E+01   0.55027844E+01   0.63635847E+01   0.69702425E+01   0.73948625E+01
   0.76831327E+01   0.78092706E+01   0.77014997E+01   0.73728089E+01   0.68086148E+01
   0.60715177E+01   0.52372089E+01   0.43187433E+01   0.34243251E+01   0.26094555E+01
   0.19054170E+01   0.12844446E+01   0.74093600E+00   0.39851115E+00   0.12086811E+00
   0.69575457E-01   0.15033818E-01   0.17972288E+00   0.45557621E+00   0.71261462E+00
   0.79758324E+00   0.63482819E+00   0.44996442E+00   0.17865890E+00   0.16873653E-01
  -0.29682687E+00  -0.11834272E+00   0.72447926E+00   0.10632293E+01   0.88325348E+00
   0.32670839E+00  -0.47399868E+00  -0.11652589E+01  -0.72765649E+00   0.15500331E+00
   0.11102979E+01   0.21758144E+01   0.31736062E+01   0.41779379E+01   0.50857726E+01
   0.58575601E+01   0.64541426E+01   0.69421378E+01   0.72387198E+01   0.73676738E+01
   0.71985123E+01   0.68720607E+01   0.65148140E+01   0.60387815E+01   0.54722505E+01
   0.48205184E+01   0.41860599E+01   0.37702944E+01   0.35637797E+01   0.35596511E+01
   0.33454589E+01   0.28101948E+01   0.20293879E+01   0.13616481E+01   0.97433495E+00
   0.85621130E+00   0.89291590E+00   0.70400983E+00   0.23460683E+00  -0.22860736E+00
  -0.73871939E+00  -0.10809399E+01  -0.15364007E+01  -0.14564197E+01  -0.62484744E+00
  -0.22295451E+00  -0.28274443E+00  -0.67735400E+00  -0.12786752E+01  -0.17290694E+01
  -0.10315029E+01   0.12197549E+00   0.13468973E+01   0.26569558E+01   0.38338442E+01
   0.49046370E+01   0.57316817E+01   0.63477747E+01   0.67478966E+01   0.70083932E+01
   0.70613165E+01   0.69185190E+01   0.64741390E+01   0.58917223E+01   0.52912208E+01
   0.45885915E+01   0.38380294E+01   0.30844755E+01   0.24210481E+01   0.19545036E+01
   0.15655857E+01   0.12757365E+01   0.85838416E+00   0.41644717E+00   0.88301865E+00
   0.96791181E+00   0.10966168E+01   0.12763756E+01   0.12797050E+01   0.12591225E+01
   0.99223184E+00   0.73430120E+00   0.37798287E+00   0.15198131E+00  -0.18024591E+00
  -0.24359058E+00   0.36539658E+00   0.69191560E+00   0.48632549E+00  -0.31572312E-01
  -0.84017334E+00  -0.13202456E+01  -0.78124308E+00   0.35804337E-02   0.84707929E+00
   0.17678536E+01   0.26814322E+01   0.36303260E+01   0.44286718E+01   0.51178396E+01
   0.56641063E+01   0.61035850E+01   0.63017632E+01   0.62684341E+01   0.60031554E+01
   0.58184482E+01   0.53974900E+01   0.49544309E+01   0.44552736E+01   0.40832678E+01
   0.36190454E+01   0.32972825E+01   0.30436514E+01   0.25863931E+01   0.20578402E+01
   0.15452191E+01   0.11362496E+01   0.10100453E+01   0.11175695E+01   0.13028978E+01
   0.12249925E+01   0.97983190E+00   0.50371971E+00   0.93807080E-01  -0.38331236E+00
  -0.73084326E+00  -0.11857591E+01  -0.13278165E+01  -0.71545391E+00  -0.36551559E+00
  -0.49435129E+00  -0.88789665E+00  -0.15112651E+01  -0.17760600E+01  -0.10047216E+01
   0.11341564E-01   0.10947849E+01   0.22362324E+01   0.33064291E+01   0.42779819E+01
   0.50068039E+01   0.55673420E+01   0.59214288E+01   0.61844964E+01   0.62108016E+01
   0.59975564E+01   0.55223556E+01   0.51123635E+01   0.44415895E+01   0.37674212E+01
   0.31211722E+01   0.26862307E+01   0.21689806E+01   0.17458696E+01   0.14080677E+01
   0.10334790E+01   0.85051856E+00   0.84543451E+00   0.16845956E+01   0.19400671E+01
   0.19361862E+01   0.17978328E+01   0.17467834E+01   0.16697989E+01   0.14064420E+01
   0.10744615E+01   0.70309204E+00   0.39639288E+00   0.18139634E+00  -0.25314354E+00
  -0.30905379E+00  -0.89476853E-01  -0.28263586E+00  -0.75889488E+00  -0.13344321E+01
  -0.12256360E+01  -0.67617680E+00  -0.77604807E-01   0.68928998E+00   0.14645865E+01
   0.22438247E+01   0.29977750E+01   0.36574353E+01   0.42118364E+01   0.47385931E+01
   0.51162696E+01   0.53152578E+01   0.51936119E+01   0.50292953E+01   0.47952476E+01
   0.42952213E+01   0.38157598E+01   0.33682770E+01   0.30752529E+01   0.29138848E+01
   0.24803516E+01   0.19781056E+01   0.14436172E+01   0.95205857E+00   0.93675145E+00
   0.12808388E+01   0.17282060E+01   0.19051637E+01   0.17739133E+01   0.15787949E+01
   0.13167225E+01   0.92291352E+00   0.52392862E+00   0.97857505E-01  -0.26328973E+00
  -0.57528421E+00  -0.10902528E+01  -0.11492625E+01  -0.95387161E+00  -0.11005317E+01
  -0.14661728E+01  -0.18694676E+01  -0.15659109E+01  -0.81825483E+00  -0.14405630E-01
   0.96855053E+00   0.19281385E+01   0.28247642E+01   0.35874641E+01   0.42044870E+01
   0.46233577E+01   0.50001142E+01   0.52596723E+01   0.53417019E+01   0.51043210E+01
   0.47630563E+01   0.42949064E+01   0.35535954E+01   0.28746853E+01   0.23163885E+01
   0.19679733E+01   0.17918734E+01   0.14185140E+01   0.11519543E+01   0.10429709E+01
   0.10331170E+01   0.13258941E+01   0.15108366E+01   0.16488811E+01   0.18166330E+01
   0.19898375E+01   0.20440337E+01   0.20415358E+01   0.18480825E+01   0.15322868E+01
   0.12388216E+01   0.93388652E+00   0.64870183E+00   0.29005148E+00  -0.19119934E+00
  -0.56581825E+00  -0.86786552E+00  -0.11323036E+01  -0.11430483E+01  -0.89692252E+00
  -0.57545341E+00  -0.40495147E-01   0.55738784E+00   0.11627117E+01   0.17747033E+01
   0.23044410E+01   0.27260808E+01   0.31395785E+01   0.35910040E+01   0.39439254E+01
   0.41887290E+01   0.41391408E+01   0.41094692E+01   0.38870048E+01   0.33684725E+01
   0.28322705E+01   0.24101408E+01   0.21718993E+01   0.20673715E+01   0.17866061E+01
   0.14849474E+01   0.12820176E+01   0.13357798E+01   0.16639944E+01   0.20046078E+01
   0.21554883E+01   0.21268125E+01   0.20220703E+01   0.18224429E+01   0.16718590E+01
   0.14318122E+01   0.10928786E+01   0.75546548E+00   0.39288830E+00   0.15080847E-01
  -0.35829990E+00  -0.86937476E+00  -0.12675456E+01  -0.15101387E+01  -0.16786834E+01
  -0.15520094E+01  -0.11541364E+01  -0.64437835E+00   0.87077125E-01   0.86796240E+00
   0.16186918E+01   0.23251653E+01   0.28840228E+01   0.32983659E+01   0.36038155E+01
   0.39425430E+01   0.42021094E+01   0.43809329E+01   0.42380207E+01   0.40248219E+01
   0.35655114E+01   0.28429560E+01   0.21343814E+01   0.16140466E+01   0.13212451E+01
   0.12743171E+01   0.11724546E+01   0.11352104E+01   0.11229900E+01   0.11820459E+01
   0.13374945E+01   0.16492850E+01   0.17239258E+01   0.19210272E+01   0.21397754E+01
   0.23324970E+01   0.23590010E+01   0.22854662E+01   0.21089444E+01   0.19424924E+01
   0.16951721E+01   0.13307172E+01   0.86986289E+00   0.47168381E+00  -0.43964208E-01
  -0.42953658E+00  -0.66054318E+00  -0.70104760E+00  -0.66300992E+00  -0.38494679E+00
  -0.29335200E-01   0.45523330E+00   0.90413672E+00   0.12737012E+01   0.15135020E+01
   0.17468718E+01   0.19774460E+01   0.23339555E+01   0.26244762E+01   0.29476858E+01
   0.30153629E+01   0.31165005E+01   0.29580993E+01   0.24597203E+01   0.19112116E+01
   0.15187962E+01   0.12939867E+01   0.13276286E+01   0.13263022E+01   0.17073661E+01
   0.22984384E+01   0.27147720E+01   0.28480041E+01   0.26603938E+01   0.23456579E+01
   0.21087499E+01   0.20303157E+01   0.21102100E+01   0.20616904E+01   0.19146228E+01
   0.16829149E+01   0.14688665E+01   0.11875708E+01   0.82482068E+00   0.35241719E+00
  -0.10052161E+00  -0.59365602E+00  -0.91685221E+00  -0.10661219E+01  -0.10067854E+01
  -0.82774765E+00  -0.38690076E+00   0.13975636E+00   0.77407068E+00   0.13493449E+01
   0.18208489E+01   0.21184979E+01   0.23637278E+01   0.25169033E+01   0.27846474E+01
   0.30078973E+01   0.32575848E+01   0.32174821E+01   0.31374697E+01   0.27915314E+01
   0.21393266E+01   0.14350967E+01   0.94743394E+00   0.68776197E+00   0.78666466E+00
   0.87704639E+00   0.12378730E+01   0.16182023E+01   0.17318570E+01   0.17003251E+01
   0.15802174E+01   0.18387646E+01   0.21485622E+01   0.24569639E+01   0.26005331E+01
   0.26436931E+01   0.26486678E+01   0.26845076E+01   0.26351697E+01   0.24643951E+01
   0.21578048E+01   0.16923245E+01   0.10822784E+01   0.54063580E+00   0.71690522E-01
  -0.23190279E+00  -0.37526143E+00  -0.37109837E+00  -0.25710818E+00  -0.13138981E-01
   0.27077702E+00   0.51194888E+00   0.67380023E+00   0.76090448E+00   0.81279838E+00
   0.89924869E+00   0.10892499E+01   0.13186054E+01   0.16084765E+01   0.17975717E+01
   0.18713660E+01   0.18662823E+01   0.14727471E+01   0.10068752E+01   0.66218896E+00
   0.55683466E+00   0.56229780E+00   0.76656210E+00   0.12558415E+01   0.16331434E+01
   0.18343760E+01   0.17757892E+01   0.16020705E+01   0.15534413E+01   0.17542599E+01
   0.21232767E+01   0.23642189E+01   0.24366376E+01   0.23714596E+01   0.23193908E+01
   0.22451662E+01   0.20443699E+01   0.17011883E+01   0.12000814E+01   0.60850867E+00
   0.10271136E+00  -0.31122791E+00  -0.53798921E+00  -0.59780529E+00  -0.47337373E+00
  -0.21878096E+00   0.16598925E+00   0.57635186E+00   0.94322944E+00   0.12220158E+01
   0.13700422E+01   0.14397991E+01   0.14903616E+01   0.16052703E+01   0.17554967E+01
   0.19507212E+01   0.20187651E+01   0.19423287E+01   0.18329725E+01   0.13138702E+01
   0.71853233E+00   0.30992458E+00   0.18880510E+00   0.20624507E+00   0.35218680E+00
   0.69386143E+00   0.92764400E+00   0.11543551E+01   0.13597908E+01   0.15682913E+01
   0.21498929E+01   0.24643612E+01   0.26027202E+01   0.27153632E+01   0.28446493E+01
   0.29678129E+01   0.31244927E+01   0.31864097E+01   0.32501112E+01   0.30212939E+01
   0.24571089E+01   0.16672261E+01   0.98331765E+00   0.46918281E+00   0.97767179E-01
  -0.13356489E+00  -0.22837402E+00  -0.22700298E+00  -0.12385605E+00  -0.23238220E-01
   0.75469993E-01   0.53765200E-01   0.38621892E-01   0.13065088E-02   0.37625151E-02
   0.26462574E-01   0.15612137E+00   0.29600125E+00   0.49486044E+00   0.47637089E+00
   0.42291211E+00   0.26957173E+00   0.95930982E-02  -0.23162189E+00  -0.30872958E+00
  -0.25076649E+00  -0.40377407E-01   0.27388780E-01  -0.59372994E-01  -0.16272866E+00
   0.21504500E-01   0.52625923E+00   0.12344282E+01   0.18259286E+01   0.22376937E+01
   0.24983288E+01   0.26544258E+01   0.27431475E+01   0.28566286E+01   0.28686220E+01
   0.28382498E+01   0.25277723E+01   0.19569820E+01   0.12254782E+01   0.60694714E+00
   0.13407847E+00  -0.16082630E+00  -0.29556868E+00  -0.28451136E+00  -0.17517459E+00
   0.35399985E-01   0.25838827E+00   0.47746714E+00   0.56894861E+00   0.61314951E+00
   0.59375250E+00   0.56840240E+00   0.51620673E+00   0.54167068E+00   0.57094844E+00
   0.66458690E+00   0.58392512E+00   0.47078086E+00   0.20573848E+00  -0.12380937E+00
  -0.39449628E+00  -0.48180787E+00  -0.44763864E+00  -0.26687275E+00  -0.14014043E+00
   0.18228711E-01   0.32197306E+00   0.89673993E+00   0.16166341E+01   0.20400009E+01
   0.23173356E+01   0.25350022E+01   0.26998034E+01   0.28839597E+01   0.31096151E+01
   0.33284429E+01   0.35467052E+01   0.36787348E+01   0.34818091E+01   0.29261128E+01
   0.20877502E+01   0.12839257E+01   0.68605298E+00   0.23927755E+00  -0.77450282E-01
  -0.23719549E+00  -0.33594602E+00  -0.36067602E+00  -0.42132432E+00  -0.49372127E+00
  -0.56259971E+00  -0.61656207E+00  -0.71170938E+00  -0.78715774E+00  -0.86283494E+00
  -0.89522554E+00  -0.91932687E+00  -0.90068343E+00  -0.89186445E+00  -0.95855731E+00
  -0.10742340E+01  -0.11684872E+01  -0.12324110E+01  -0.11355116E+01  -0.91282328E+00
  -0.71091873E+00  -0.71297540E+00  -0.70060434E+00  -0.43080603E+00   0.19914952E+00
   0.97066380E+00   0.16362109E+01   0.20562523E+01   0.23198694E+01   0.24812865E+01
   0.26667012E+01   0.28823226E+01   0.30820346E+01   0.32228258E+01   0.32521026E+01
   0.29953698E+01   0.24310364E+01   0.16297802E+01   0.89922546E+00   0.36806725E+00
   0.75607941E-02  -0.21728865E+00  -0.29936936E+00  -0.30317553E+00  -0.22363181E+00
  -0.17600659E+00  -0.14615829E+00  -0.12234310E+00  -0.11560274E+00  -0.19051591E+00
  -0.29444106E+00  -0.45024350E+00  -0.58437303E+00  -0.68920224E+00  -0.72297411E+00
  -0.75450691E+00  -0.89780847E+00  -0.10689251E+01  -0.11875707E+01  -0.12685609E+01
  -0.11858718E+01  -0.95175509E+00  -0.64396944E+00  -0.40323819E+00  -0.83771163E-01
   0.40123686E+00   0.10330721E+01   0.95329029E+00   0.12433161E+01   0.16370781E+01
   0.20674914E+01   0.24786817E+01   0.27753764E+01   0.30313669E+01   0.32625294E+01
   0.34592448E+01   0.36026369E+01   0.34321888E+01   0.28910896E+01   0.20965171E+01
   0.13147398E+01   0.69909050E+00   0.18620746E+00  -0.17295760E+00  -0.41099509E+00
  -0.59893457E+00  -0.75277568E+00  -0.89067704E+00  -0.99839402E+00  -0.11456132E+01
  -0.12673742E+01  -0.13923177E+01  -0.15481681E+01  -0.17442359E+01  -0.19282959E+01
  -0.20681754E+01  -0.21244829E+01  -0.21393207E+01  -0.21070735E+01  -0.21019586E+01
  -0.20711567E+01  -0.19653513E+01  -0.17660426E+01  -0.15321880E+01  -0.12606746E+01
  -0.83943793E+00  -0.23804105E+00   0.42324197E+00   0.99781941E+00   0.13431708E+01
   0.15394924E+01   0.16902395E+01   0.19125584E+01   0.22371085E+01   0.25470000E+01
   0.28098187E+01   0.30170400E+01   0.31432953E+01   0.32114975E+01   0.29759130E+01
   0.23995204E+01   0.16313126E+01   0.92316640E+00   0.37961660E+00  -0.46804872E-01
  -0.32495157E+00  -0.48913889E+00  -0.58999204E+00  -0.65115510E+00  -0.69673348E+00
  -0.72832512E+00  -0.79782122E+00  -0.86002767E+00  -0.96781333E+00  -0.11608659E+01
  -0.14180174E+01  -0.16563610E+01  -0.18414144E+01  -0.19501193E+01  -0.20246174E+01
  -0.20393570E+01  -0.20583201E+01  -0.20483766E+01  -0.19623008E+01  -0.17693364E+01
  -0.14758581E+01  -0.10768575E+01  -0.54819181E+00   0.10856652E-01   0.44933587E+00
   0.74526433E+00   0.21580010E+00   0.63700061E+00   0.11975058E+01   0.17652378E+01
   0.22033777E+01   0.25237861E+01   0.27909287E+01   0.30182266E+01   0.31272085E+01
   0.31303597E+01   0.29321723E+01   0.25034120E+01   0.18503922E+01   0.11718811E+01
   0.55476356E+00   0.18583570E-01  -0.39396227E+00  -0.71417488E+00  -0.98949022E+00
  -0.11992717E+01  -0.13969165E+01  -0.15798650E+01  -0.17390317E+01  -0.19090563E+01
  -0.21220787E+01  -0.23631093E+01  -0.26507863E+01  -0.29132447E+01  -0.30898087E+01
  -0.31482076E+01  -0.31315689E+01  -0.30754532E+01  -0.29772869E+01  -0.28060255E+01
  -0.26020694E+01  -0.23801466E+01  -0.21145394E+01  -0.16666569E+01  -0.10470931E+01
  -0.35689202E+00   0.19419231E+00   0.45812970E+00   0.54400651E+00   0.67748063E+00
   0.10029167E+01   0.14902278E+01   0.19438932E+01   0.22879386E+01   0.25405436E+01
   0.27266136E+01   0.28013649E+01   0.27478647E+01   0.24839929E+01   0.20254523E+01
   0.13944408E+01   0.77888017E+00   0.22994908E+00  -0.22846813E+00  -0.57630211E+00
  -0.82715411E+00  -0.10157799E+01  -0.11425857E+01  -0.12698801E+01  -0.13872149E+01
  -0.14833893E+01  -0.16055535E+01  -0.18057574E+01  -0.20647716E+01  -0.23874079E+01
  -0.26881822E+01  -0.29061488E+01  -0.30088362E+01  -0.30312118E+01  -0.30080961E+01
  -0.29377396E+01  -0.27942716E+01  -0.26099251E+01  -0.23683010E+01  -0.20564337E+01
  -0.16057153E+01  -0.11014618E+01  -0.63671284E+00  -0.29066222E+00  -0.56720012E-01
   0.46687215E+00   0.10145144E+01   0.13988754E+01   0.16556061E+01   0.19232543E+01
   0.21786352E+01   0.24291466E+01   0.26053491E+01   0.26297164E+01   0.25071599E+01
   0.22794997E+01   0.18522708E+01   0.13282800E+01   0.75636287E+00   0.18986512E+00
  -0.35837871E+00  -0.77661248E+00  -0.11682436E+01  -0.14583422E+01  -0.17351163E+01
  -0.19335914E+01  -0.21366268E+01  -0.23452198E+01  -0.26023061E+01  -0.28718798E+01
  -0.32251391E+01  -0.35436689E+01  -0.38049581E+01  -0.39204573E+01  -0.39528227E+01
  -0.38832750E+01  -0.37690254E+01  -0.35836239E+01  -0.33944158E+01  -0.31586412E+01
  -0.28953981E+01  -0.25193726E+01  -0.21123000E+01  -0.16748296E+01  -0.13107357E+01
  -0.98576517E+00  -0.66277126E+00  -0.19154966E+00   0.32944697E+00   0.86464778E+00
   0.13064991E+01   0.16886404E+01   0.19537437E+01   0.21661433E+01   0.22957667E+01
   0.22950585E+01   0.21283524E+01   0.18428047E+01   0.13897081E+01   0.89254718E+00
   0.36286929E+00  -0.14844112E+00  -0.63279871E+00  -0.98548672E+00  -0.12986066E+01
  -0.15209658E+01  -0.17344377E+01  -0.18692185E+01  -0.20106999E+01  -0.21717058E+01
  -0.24005081E+01  -0.26592095E+01  -0.30113183E+01  -0.33372672E+01  -0.36249247E+01
  -0.37837780E+01  -0.38562028E+01  -0.38180919E+01  -0.37305816E+01  -0.35821160E+01
  -0.34288428E+01  -0.31917011E+01  -0.28989504E+01  -0.25174237E+01  -0.21636938E+01
  -0.17965121E+01  -0.14007129E+01  -0.86984084E+00  -0.23820158E+00   0.93380916E-02
   0.61855455E+00   0.99634964E+00   0.12320079E+01   0.14658888E+01   0.17392539E+01
   0.19600444E+01   0.20722703E+01   0.20852391E+01   0.19267283E+01   0.16194949E+01
   0.12371412E+01   0.75592001E+00   0.19480931E+00  -0.36555518E+00  -0.84871122E+00
  -0.13020199E+01  -0.16724773E+01  -0.19891198E+01  -0.22509468E+01  -0.25142987E+01
  -0.27706133E+01  -0.30022718E+01  -0.32725461E+01  -0.36269048E+01  -0.39945410E+01
  -0.43128083E+01  -0.45041417E+01  -0.45698159E+01  -0.45261429E+01  -0.44088161E+01
  -0.42388495E+01  -0.40401262E+01  -0.38173487E+01  -0.35542880E+01  -0.32051977E+01
  -0.28202437E+01  -0.25004622E+01  -0.23692063E+01  -0.23482652E+01  -0.22098996E+01
  -0.16905480E+01  -0.86320562E+00   0.19768381E-03   0.65408640E+00   0.10490823E+01
   0.13060249E+01   0.15357228E+01   0.17118609E+01   0.17857722E+01   0.17371168E+01
   0.15128853E+01   0.11657376E+01   0.77873232E+00   0.30988832E+00  -0.21248180E+00
  -0.71613903E+00  -0.11409517E+01  -0.15299220E+01  -0.18419456E+01  -0.20957346E+01
  -0.22932697E+01  -0.24961490E+01  -0.27029067E+01  -0.29032192E+01  -0.31538445E+01
  -0.34896693E+01  -0.38446035E+01  -0.41723696E+01  -0.43952184E+01  -0.44967633E+01
  -0.44839674E+01  -0.43933621E+01  -0.42622192E+01  -0.41032183E+01  -0.38958275E+01
  -0.36203658E+01  -0.32556377E+01  -0.28628178E+01  -0.24983224E+01  -0.22083594E+01
  -0.18980967E+01  -0.14428681E+01  -0.74937956E+00  -0.86724486E-01   0.64508904E-01
   0.27970178E+00   0.62056413E+00   0.96771672E+00   0.12342821E+01   0.14063202E+01
   0.14718536E+01   0.14136922E+01   0.12425446E+01   0.91660190E+00   0.47767845E+00
  -0.17875603E-01  -0.52674565E+00  -0.10155690E+01  -0.14964896E+01  -0.18933980E+01
  -0.22387898E+01  -0.25413418E+01  -0.28309598E+01  -0.30837124E+01  -0.33137477E+01
  -0.35918295E+01  -0.39167989E+01  -0.42657245E+01  -0.46099056E+01  -0.48633853E+01
  -0.49893835E+01  -0.49888970E+01  -0.48939400E+01  -0.47380727E+01  -0.45469456E+01
  -0.43335503E+01  -0.40701544E+01  -0.37250280E+01  -0.32941648E+01  -0.28364554E+01
  -0.24174898E+01  -0.20360485E+01  -0.15762589E+01  -0.10086236E+01  -0.44818384E+00
  -0.11223698E-02   0.25289643E+00   0.41687343E+00   0.63533833E+00   0.88359940E+00
   0.10929584E+01   0.12123381E+01   0.12090913E+01   0.10826794E+01   0.86046929E+00
   0.49877179E+00   0.32622655E-01  -0.46201574E+00  -0.94512565E+00  -0.13861542E+01
  -0.18043423E+01  -0.21451751E+01  -0.24348124E+01  -0.26795612E+01  -0.29052425E+01
  -0.31028549E+01  -0.33010771E+01  -0.35574243E+01  -0.38576109E+01  -0.41852321E+01
  -0.45280374E+01  -0.47997285E+01  -0.49517994E+01  -0.49790302E+01  -0.49169710E+01
  -0.48089317E+01  -0.46616860E+01  -0.44736710E+01  -0.42176755E+01  -0.38752744E+01
  -0.34444287E+01  -0.29314876E+01  -0.23621936E+01  -0.17784009E+01  -0.11860309E+01
  -0.66310744E+00  -0.30765545E+00   0.13213352E+00   0.13082009E+00   0.29281125E+00
   0.47564437E+00   0.65358103E+00   0.77877457E+00   0.82691963E+00   0.82677453E+00
   0.73848831E+00   0.49746862E+00   0.12725876E+00  -0.27072116E+00  -0.72112910E+00
  -0.12199127E+01  -0.17119193E+01  -0.21227716E+01  -0.24883256E+01  -0.27989603E+01
  -0.30888926E+01  -0.33423736E+01  -0.35901290E+01  -0.38409971E+01  -0.40954718E+01
  -0.43965592E+01  -0.47296894E+01  -0.50056641E+01  -0.51977716E+01  -0.52669804E+01
  -0.52170361E+01  -0.50760394E+01  -0.49025469E+01  -0.47146322E+01  -0.44709501E+01
  -0.41047293E+01  -0.36232037E+01  -0.30846213E+01  -0.25028454E+01  -0.17918650E+01
  -0.87421766E+00   0.61691058E-01   0.70419413E+00   0.96518178E+00   0.85035401E+00
   0.63225629E+00   0.52104289E+00   0.51624909E+00   0.61344834E+00   0.69484130E+00
   0.68509500E+00   0.60885121E+00   0.45180900E+00   0.15712487E+00  -0.26124667E+00
  -0.69907826E+00  -0.11727595E+01  -0.16477028E+01  -0.20833623E+01  -0.24427095E+01
  -0.27647055E+01  -0.30275800E+01  -0.32507578E+01  -0.34406651E+01  -0.36491941E+01
  -0.38754384E+01  -0.41072675E+01  -0.43850151E+01  -0.47062999E+01  -0.49902375E+01
  -0.52046776E+01  -0.52984913E+01  -0.52777082E+01  -0.51826768E+01  -0.50634151E+01
  -0.49209241E+01  -0.47049604E+01  -0.43637818E+01  -0.39090474E+01  -0.33629704E+01
  -0.27069970E+01  -0.18976049E+01  -0.96944691E+00  -0.19463459E+00   0.17578971E+00
   0.23289871E+00   0.30953253E+01   0.32499052E+01   0.29868444E+01   0.27367256E+01
   0.26893253E+01   0.25983685E+01   0.25664896E+01   0.24174538E+01   0.21401298E+01
   0.17463469E+01   0.12703510E+01   0.59758209E+00  -0.11526093E+00  -0.79909950E+00
  -0.14422134E+01  -0.20094444E+01  -0.25101510E+01  -0.28815113E+01  -0.31756957E+01
  -0.34359377E+01  -0.36313398E+01  -0.38396569E+01  -0.40676259E+01  -0.43306853E+01
  -0.46012275E+01  -0.48554609E+01  -0.50251632E+01  -0.50556778E+01  -0.49499225E+01
  -0.47641350E+01  -0.45417978E+01  -0.42517939E+01  -0.38246480E+01  -0.32466820E+01
  -0.25392510E+01  -0.17408857E+01  -0.81625019E+00   0.16319692E+00   0.10905072E+01
   0.21198845E+01   0.27164684E+01   0.29086111E+01   0.29316240E+01   0.29316988E+01
   0.27658317E+01   0.27342187E+01   0.28490301E+01   0.27704367E+01   0.26242243E+01
   0.23407477E+01   0.19583322E+01   0.14876178E+01   0.94859502E+00   0.22820813E+00
  -0.48968890E+00  -0.11517518E+01  -0.17647845E+01  -0.22926501E+01  -0.27390094E+01
  -0.30454405E+01  -0.32843349E+01  -0.35023815E+01  -0.36581978E+01  -0.38285603E+01
  -0.40268206E+01  -0.42810909E+01  -0.45657116E+01  -0.48431091E+01  -0.50413831E+01
  -0.51155018E+01  -0.50794651E+01  -0.49735223E+01  -0.48205703E+01  -0.45972854E+01
  -0.42395337E+01  -0.37249868E+01  -0.30412338E+01  -0.22082863E+01  -0.12475318E+01
  -0.29767339E+00   0.52971639E+00   0.15031804E+01   0.22272238E+01   0.27362216E+01
   0.49400307E+01   0.50592046E+01   0.48105089E+01   0.40622851E+01   0.31124117E+01
   0.25507045E+01   0.21020914E+01   0.17179576E+01   0.12836459E+01   0.82049788E+00
   0.25919724E+00  -0.34157562E+00  -0.10161689E+01  -0.17054194E+01  -0.22930980E+01
  -0.27556020E+01  -0.31087151E+01  -0.34434504E+01  -0.37128433E+01  -0.38731903E+01
  -0.40282484E+01  -0.41543547E+01  -0.43049964E+01  -0.44763541E+01  -0.46852920E+01
  -0.48763656E+01  -0.49896031E+01  -0.49803128E+01  -0.48608433E+01  -0.46607707E+01
  -0.43823093E+01  -0.39883766E+01  -0.34378092E+01  -0.26990899E+01  -0.17834969E+01
  -0.71555302E+00   0.35194463E+00   0.13195864E+01   0.20770881E+01   0.22613733E+01
   0.26297083E+01   0.32928067E+01   0.39769795E+01   0.43932401E+01   0.45878015E+01
   0.41781082E+01   0.33473700E+01   0.27400748E+01   0.21986687E+01   0.17208916E+01
   0.11867964E+01   0.62112346E+00  -0.20040447E-01  -0.65308332E+00  -0.13400062E+01
  -0.20301404E+01  -0.26035951E+01  -0.30287948E+01  -0.33271764E+01  -0.36088517E+01
  -0.38353501E+01  -0.39579625E+01  -0.40745307E+01  -0.41645519E+01  -0.43000346E+01
  -0.44798520E+01  -0.47052082E+01  -0.49180457E+01  -0.50708426E+01  -0.51301853E+01
  -0.50924838E+01  -0.49701499E+01  -0.47688951E+01  -0.44619494E+01  -0.40103222E+01
  -0.33419691E+01  -0.24344883E+01  -0.13356536E+01  -0.23561296E+00   0.77863166E+00
   0.17059498E+01   0.22685522E+01   0.31419961E+01   0.41977567E+01   0.77842802E+01
   0.72006926E+01   0.59548118E+01   0.47828010E+01   0.39045545E+01   0.28541305E+01
   0.19746160E+01   0.11965242E+01   0.54882801E+00  -0.67327727E-01  -0.68952567E+00
  -0.13714385E+01  -0.19905750E+01  -0.25347062E+01  -0.30160704E+01  -0.34095834E+01
  -0.37159226E+01  -0.38475570E+01  -0.39197725E+01  -0.40450425E+01  -0.41575517E+01
  -0.42833313E+01  -0.43683173E+01  -0.44798535E+01  -0.46143523E+01  -0.47343423E+01
  -0.47945472E+01  -0.47525716E+01  -0.46086328E+01  -0.43562109E+01  -0.39953860E+01
  -0.34765680E+01  -0.27543281E+01  -0.18173486E+01  -0.66775025E+00   0.63471496E+00
   0.20466893E+01   0.33734868E+01   0.45120186E+01   0.59659704E+01   0.69105135E+01
   0.73913322E+01   0.75802367E+01   0.73800387E+01   0.63476048E+01   0.51915053E+01
   0.42424557E+01   0.31172233E+01   0.21654594E+01   0.13003433E+01   0.54501510E+00
  -0.17362437E+00  -0.87272801E+00  -0.16145056E+01  -0.22676186E+01  -0.28242543E+01
  -0.32917076E+01  -0.36456041E+01  -0.39050172E+01  -0.39950336E+01  -0.40327161E+01
  -0.41218612E+01  -0.42011775E+01  -0.43126845E+01  -0.44000181E+01  -0.45221261E+01
  -0.46746819E+01  -0.48312376E+01  -0.49562474E+01  -0.49955784E+01  -0.49389151E+01
  -0.47766139E+01  -0.45172448E+01  -0.41147382E+01  -0.34879465E+01  -0.26049797E+01
  -0.14724814E+01  -0.14407096E+00   0.13778771E+01   0.29791083E+01   0.45461974E+01
   0.64334586E+01   0.75976822E+01   0.79626458E+01   0.78781979E+01   0.64602355E+01
   0.61535781E+01   0.58245968E+01   0.47339373E+01   0.35913532E+01   0.22084198E+01
   0.10128161E+01   0.19462056E-01  -0.78795754E+00  -0.15374555E+01  -0.21495252E+01
  -0.27430897E+01  -0.32734747E+01  -0.36710731E+01  -0.39106553E+01  -0.39295063E+01
  -0.39367868E+01  -0.40199145E+01  -0.40542521E+01  -0.41086315E+01  -0.41457454E+01
  -0.42695088E+01  -0.43154324E+01  -0.43710027E+01  -0.44179694E+01  -0.44181290E+01
  -0.43296461E+01  -0.41275875E+01  -0.37969852E+01  -0.33331305E+01  -0.26843375E+01
  -0.17945593E+01  -0.63077706E+00   0.74407702E+00   0.23374504E+01   0.41192396E+01
   0.62599681E+01   0.84816881E+01   0.95109215E+01   0.10039963E+02   0.97457496E+01
   0.85905540E+01   0.72616192E+01   0.68272608E+01   0.63345582E+01   0.51518301E+01
   0.39733408E+01   0.25492446E+01   0.12585038E+01   0.14485951E+00  -0.77431967E+00
  -0.16233074E+01  -0.23212551E+01  -0.29851277E+01  -0.35397626E+01  -0.39152712E+01
  -0.41163228E+01  -0.41030451E+01  -0.40830692E+01  -0.41290000E+01  -0.41263309E+01
  -0.41639881E+01  -0.42016529E+01  -0.43317769E+01  -0.43879262E+01  -0.44718875E+01
  -0.45804592E+01  -0.46646458E+01  -0.46657608E+01  -0.45577062E+01  -0.43454861E+01
  -0.40230761E+01  -0.34993470E+01  -0.26988587E+01  -0.15933477E+01  -0.24602114E+00
   0.14026860E+01   0.34149496E+01   0.59507750E+01   0.85690904E+01   0.97542811E+01
   0.10083842E+02   0.93756174E+01   0.94319854E+01   0.88179928E+01   0.76058649E+01
   0.64391780E+01   0.59152202E+01   0.44364138E+01   0.28147284E+01   0.11171642E+01
  -0.23871023E+00  -0.13466830E+01  -0.21294080E+01  -0.28630935E+01  -0.34217283E+01
  -0.38594968E+01  -0.41184705E+01  -0.41521438E+01  -0.40628387E+01  -0.40432208E+01
  -0.38842989E+01  -0.38961907E+01  -0.39400027E+01  -0.39531226E+01  -0.38638846E+01
  -0.39684472E+01  -0.39030724E+01  -0.38907838E+01  -0.37924926E+01  -0.36517688E+01
  -0.33461341E+01  -0.29683432E+01  -0.24075542E+01  -0.16583881E+01  -0.54678024E+00
   0.79142018E+00   0.24408814E+01   0.43309535E+01   0.67670398E+01   0.93090559E+01
   0.11712734E+02   0.14010464E+02   0.13515341E+02   0.11408667E+02   0.98004844E+01
   0.92071538E+01   0.80402993E+01   0.69659330E+01   0.65276115E+01   0.50561144E+01
   0.33406265E+01   0.15158189E+01   0.45873394E-01  -0.11754334E+01  -0.20865749E+01
  -0.29637292E+01  -0.36261552E+01  -0.40983335E+01  -0.43376299E+01  -0.43404360E+01
  -0.42272046E+01  -0.41891937E+01  -0.40167441E+01  -0.40157123E+01  -0.40464366E+01
  -0.40489290E+01  -0.39552814E+01  -0.40776144E+01  -0.40655852E+01  -0.41341955E+01
  -0.41291927E+01  -0.40908148E+01  -0.39124730E+01  -0.36865497E+01  -0.32774849E+01
  -0.26613667E+01  -0.16447690E+01  -0.36768656E+00   0.12800749E+01   0.32941838E+01
   0.59978259E+01   0.88882215E+01   0.11564148E+02   0.13940470E+02   0.13354803E+02
   0.11115091E+02   0.50761582E+01   0.27483740E+01   0.29019420E+01   0.60155074E+01
   0.59631260E+01   0.52837096E+01   0.34011804E+01   0.15391392E+01  -0.14308423E+00
  -0.15308163E+01  -0.26387725E+01  -0.32451335E+01  -0.37778550E+01  -0.42273117E+01
  -0.44510196E+01  -0.43083305E+01  -0.41061313E+01  -0.36320927E+01  -0.32605221E+01
  -0.31781364E+01  -0.32774362E+01  -0.34819586E+01  -0.33735000E+01  -0.32761822E+01
  -0.32601714E+01  -0.30606242E+01  -0.28597643E+01  -0.26718554E+01  -0.23924789E+01
  -0.18662578E+01  -0.12095293E+01  -0.37653219E+00   0.80512783E+00   0.23731783E+01
   0.43617306E+01   0.69079269E+01   0.95211162E+01   0.12541696E+02   0.14214442E+02
   0.13290772E+02   0.12106828E+02   0.85830450E+01   0.52932515E+01   0.33664436E+01
   0.38262099E+01   0.70889211E+01   0.70191871E+01   0.62003269E+01   0.41416494E+01
   0.21209301E+01   0.30293812E+00  -0.11957610E+01  -0.24387814E+01  -0.32120283E+01
  -0.39030898E+01  -0.44468890E+01  -0.46728256E+01  -0.44789228E+01  -0.42572907E+01
  -0.38033206E+01  -0.34589576E+01  -0.33780218E+01  -0.34532736E+01  -0.36282066E+01
  -0.35120956E+01  -0.34420063E+01  -0.34870785E+01  -0.33788482E+01  -0.32957450E+01
  -0.32479452E+01  -0.31212434E+01  -0.27563688E+01  -0.22646698E+01  -0.15737795E+01
  -0.49792154E+00   0.10349554E+01   0.30889641E+01   0.58100164E+01   0.87244372E+01
   0.12127930E+02   0.14193373E+02   0.13556578E+02   0.12439735E+02   0.87291892E+01
  -0.13377791E+02  -0.14855867E+02  -0.77819489E+01  -0.49285166E+00   0.49027051E+01
   0.54704390E+01   0.41949362E+01   0.18997446E+01   0.54734730E+00  -0.15698844E+01
  -0.28986553E+01  -0.36220112E+01  -0.38183370E+01  -0.43647360E+01  -0.44885259E+01
  -0.45738084E+01  -0.39910788E+01  -0.29774709E+01  -0.25240631E+01  -0.25731453E+01
  -0.23633712E+01  -0.24728472E+01  -0.25530526E+01  -0.24235632E+01  -0.23539538E+01
  -0.19305708E+01  -0.14906208E+01  -0.14732898E+01  -0.13242451E+01  -0.49936107E+00
   0.26360925E+00   0.94852050E+00   0.21327427E+01   0.39159344E+01   0.64972124E+01
   0.95090989E+01   0.12437547E+02   0.14519599E+02   0.18748416E+02   0.16791261E+02
   0.87882722E+01  -0.20256843E+01  -0.10829034E+02  -0.11568588E+02  -0.47485735E+01
   0.18097482E+01   0.65615398E+01   0.67291481E+01   0.51704354E+01   0.26126831E+01
   0.10868625E+01  -0.11092169E+01  -0.25642699E+01  -0.35126578E+01  -0.39509032E+01
  -0.46067683E+01  -0.47052668E+01  -0.47047781E+01  -0.41051872E+01  -0.31728078E+01
  -0.27823408E+01  -0.28226881E+01  -0.25691798E+01  -0.26697224E+01  -0.27663743E+01
  -0.26528846E+01  -0.26247546E+01  -0.23199303E+01  -0.20657186E+01  -0.22295578E+01
  -0.22230722E+01  -0.15466818E+01  -0.97215324E+00  -0.46665314E+00   0.67006659E+00
   0.25359788E+01   0.52369914E+01   0.84335948E+01   0.11794961E+02   0.14709242E+02
   0.19856667E+02   0.18230502E+02   0.94735961E+01  -0.29669163E+01  -0.37050784E+02
  -0.40487141E+02  -0.27200435E+02  -0.86441658E+01   0.17681410E+01   0.70826064E+01
   0.42275472E+01   0.30329220E+01   0.11394049E+01  -0.91760767E+00  -0.34686077E+01
  -0.32884712E+01  -0.36936276E+01  -0.39994342E+01  -0.46483516E+01  -0.45746927E+01
  -0.39431024E+01  -0.22245934E+01  -0.21763895E+01  -0.20627788E+01  -0.15685889E+01
  -0.12643286E+01  -0.15527222E+01  -0.12455979E+01  -0.12354835E+01  -0.43826292E+00
   0.25807560E+00  -0.67891016E-01  -0.13518031E+00   0.11499580E+01   0.19797497E+01
   0.20696017E+01   0.33868086E+01   0.51929509E+01   0.84670758E+01   0.11680589E+02
   0.13847665E+02   0.18379271E+02   0.21810846E+02   0.21084192E+02   0.75005150E+01
  -0.12342349E+02  -0.30546363E+02  -0.33299873E+02  -0.21623500E+02  -0.52293575E+01
   0.37955210E+01   0.85583885E+01   0.53844143E+01   0.37964907E+01   0.16329036E+01
  -0.49417053E+00  -0.31016758E+01  -0.31861490E+01  -0.39618833E+01  -0.44065406E+01
  -0.48864563E+01  -0.46387164E+01  -0.40169290E+01  -0.24397823E+01  -0.24432331E+01
  -0.22561084E+01  -0.17267923E+01  -0.14938108E+01  -0.18533928E+01  -0.15270522E+01
  -0.15195817E+01  -0.90129998E+00  -0.50597217E+00  -0.10509149E+01  -0.12080406E+01
  -0.49813483E-01   0.51382876E+00   0.41935408E+00   0.18203985E+01   0.38491687E+01
   0.72502087E+01   0.10646770E+02   0.13692859E+02   0.20007259E+02   0.25263623E+02
   0.24675519E+02   0.85240249E+01  -0.15519844E+02  -0.60251691E+02  -0.61508399E+02
  -0.37251547E+02  -0.13056415E+02   0.33824890E+01   0.75858479E+01   0.56297760E+01
   0.38722298E+01   0.22427853E+01  -0.71544469E+00  -0.35874483E+01  -0.30511695E+01
  -0.33085503E+01  -0.38535736E+01  -0.43354897E+01  -0.45401129E+01  -0.37976442E+01
  -0.19151702E+01  -0.19052652E+01  -0.18533306E+01  -0.58089199E+00  -0.17440409E+00
  -0.33437574E+00   0.15581547E+00   0.33179496E+00   0.12720680E+01   0.22521310E+01
   0.15785099E+01   0.13163143E+01   0.31716588E+01   0.34334413E+01   0.31394645E+01
   0.43507123E+01   0.66569831E+01   0.89369904E+01   0.13384867E+02   0.12456994E+02
   0.15969442E+02   0.21000866E+02   0.14694857E+02  -0.44807858E+01  -0.31683356E+02
  -0.51688986E+02  -0.52482790E+02  -0.30920715E+02  -0.97233369E+01   0.51957539E+01
   0.90470163E+01   0.68119856E+01   0.45240705E+01   0.25335629E+01  -0.38253762E+00
  -0.31989329E+01  -0.29974971E+01  -0.37352781E+01  -0.44133468E+01  -0.45988101E+01
  -0.45139669E+01  -0.38141221E+01  -0.21047649E+01  -0.20936912E+01  -0.19009063E+01
  -0.62590867E+00  -0.41311036E+00  -0.70759313E+00  -0.16091644E+00   0.35262560E-01
   0.70416692E+00   0.12543200E+01   0.32060187E+00   0.22201685E-01   0.17545546E+01
   0.17134083E+01   0.12314070E+01   0.26096815E+01   0.52822426E+01   0.77006668E+01
   0.12401475E+02   0.12953414E+02   0.19569741E+02   0.27625887E+02   0.21428922E+02
  -0.19350300E+01  -0.35577943E+02  -0.66220199E+02  -0.55339712E+02  -0.27220552E+02
  -0.55460321E+01   0.81101932E+01   0.85040537E+01   0.86295696E+01   0.43861566E+01
   0.34626980E+01  -0.11130535E+01  -0.31960304E+01  -0.26266031E+01  -0.27558243E+01
  -0.40931851E+01  -0.38216240E+01  -0.42658305E+01  -0.32958080E+01  -0.19621723E+01
  -0.18595435E+01  -0.16262946E+01   0.42765106E+00   0.76352302E+00   0.96222889E+00
   0.18914419E+01   0.23600876E+01   0.30900276E+01   0.42524435E+01   0.34869525E+01
   0.32146485E+01   0.52035331E+01   0.45812323E+01   0.40794190E+01   0.54591853E+01
   0.75364550E+01   0.83848364E+01   0.11933977E+02   0.10289466E+02   0.71610440E+01
   0.47685815E+01  -0.94347589E+01  -0.31229863E+02  -0.52013406E+02  -0.59176298E+02
  -0.47991376E+02  -0.22682344E+02  -0.36777323E+01   0.90728986E+01   0.95885608E+01
   0.95975053E+01   0.47992265E+01   0.35320243E+01  -0.86215267E+00  -0.28146957E+01
  -0.26018355E+01  -0.32464486E+01  -0.46770417E+01  -0.40435555E+01  -0.41533627E+01
  -0.32481053E+01  -0.20937583E+01  -0.19260083E+01  -0.15041582E+01   0.49546889E+00
   0.53209205E+00   0.54469543E+00   0.15457550E+01   0.20216715E+01   0.23863460E+01
   0.30000173E+01   0.19350466E+01   0.16402002E+01   0.34739712E+01   0.25048440E+01
   0.17989373E+01   0.35248228E+01   0.61051331E+01   0.71206354E+01   0.11045641E+02
   0.11365309E+02   0.12369891E+02   0.14063161E+02   0.30051432E+00  -0.26162041E+02
  -0.54099712E+02  -0.53903325E+02  -0.25704612E+02   0.32335299E+01   0.13396435E+02
   0.15317600E+02   0.11923148E+02   0.11150349E+02   0.53253770E+01   0.36365504E+01
  -0.15094154E+01  -0.27088205E+01  -0.20946363E+01  -0.26997029E+01  -0.42939986E+01
  -0.32165005E+01  -0.35885753E+01  -0.27905894E+01  -0.17356185E+01  -0.14924881E+01
  -0.75234314E+00   0.17209247E+01   0.18908857E+01   0.22160777E+01   0.39628927E+01
   0.46892063E+01   0.49668862E+01   0.60845620E+01   0.55804961E+01   0.54683993E+01
   0.69709109E+01   0.54896047E+01   0.49855409E+01   0.67908756E+01   0.79250937E+01
   0.70311441E+01   0.89744839E+01   0.55655366E+01  -0.59922313E+01  -0.20339146E+02
  -0.47139794E+02  -0.67388594E+02  -0.68374734E+02  -0.49440541E+02  -0.21503775E+02
   0.48915297E+01   0.13245431E+02   0.15142705E+02   0.12398708E+02   0.11699597E+02
   0.54392144E+01   0.35538897E+01  -0.12643163E+01  -0.22653142E+01  -0.19912508E+01
  -0.30884646E+01  -0.47235914E+01  -0.32700044E+01  -0.33659858E+01  -0.27058168E+01
  -0.18043472E+01  -0.14386312E+01  -0.51940116E+00   0.18419012E+01   0.16570304E+01
   0.17827901E+01   0.35919363E+01   0.42679828E+01   0.40995738E+01   0.46051965E+01
   0.37787822E+01   0.35547189E+01   0.48098203E+01   0.29198743E+01   0.22573544E+01
   0.45605805E+01   0.62942740E+01   0.56036504E+01   0.80331183E+01   0.68352809E+01
  -0.41412763E+00  -0.10637798E+02  -0.37027177E+02  -0.61627136E+02  -0.68922393E+02
  -0.29831479E+02   0.10886354E+02   0.33622668E+02   0.30212123E+02   0.22520996E+02
   0.14225523E+02   0.12488930E+02   0.59255097E+01   0.29451599E+01  -0.17472424E+01
  -0.22679904E+01  -0.15757586E+01  -0.28004782E+01  -0.43860963E+01  -0.27775328E+01
  -0.26434713E+01  -0.22550451E+01  -0.14038474E+01  -0.67603522E+00   0.67359471E+00
   0.29639312E+01   0.28855152E+01   0.36873579E+01   0.61781871E+01   0.69950118E+01
   0.68908076E+01   0.77709430E+01   0.77411438E+01   0.77382554E+01   0.84251087E+01
   0.63325607E+01   0.60749159E+01   0.79040653E+01   0.80853430E+01   0.55247337E+01
   0.65820595E+01   0.62876461E+00  -0.17071030E+02  -0.43461544E+02  -0.75924097E+02
  -0.88616382E+02  -0.68276604E+02  -0.25706878E+02   0.13342764E+02   0.33312499E+02
   0.28579213E+02   0.21381791E+02   0.14023849E+02   0.12559514E+02   0.57942919E+01
   0.28452350E+01  -0.14472234E+01  -0.17259624E+01  -0.13211979E+01  -0.29155297E+01
  -0.44740508E+01  -0.25714628E+01  -0.23248172E+01  -0.21572440E+01  -0.14615097E+01
  -0.58109321E+00   0.94117077E+00   0.30649240E+01   0.26424483E+01   0.32584574E+01
   0.57783578E+01   0.64640680E+01   0.58696482E+01   0.61431704E+01   0.57719690E+01
   0.55421837E+01   0.58555988E+01   0.33109833E+01   0.29561330E+01   0.53252248E+01
   0.61177387E+01   0.38065579E+01   0.54301642E+01   0.14813739E+01  -0.12810584E+02
  -0.36510401E+02  -0.69625594E+02  -0.86391269E+02  -0.70647072E+02  -0.11093505E+02
   0.29324482E+02   0.46840975E+02   0.37107766E+02   0.24567203E+02   0.15764069E+02
   0.11355830E+02   0.59507867E+01   0.14821492E+01  -0.16141024E+01  -0.21295903E+01
  -0.14160437E+01  -0.31830982E+01  -0.38985384E+01  -0.22411561E+01  -0.14290723E+01
  -0.14162709E+01  -0.71997210E+00   0.30052638E+00   0.20818613E+01   0.39851827E+01
   0.43137850E+01   0.54973498E+01   0.81377282E+01   0.90639568E+01   0.88734015E+01
   0.94713472E+01   0.97352261E+01   0.97565500E+01   0.95996970E+01   0.74075182E+01
   0.71231022E+01   0.85360804E+01   0.79684554E+01   0.47641366E+01   0.51499989E+01
  -0.26641850E+01  -0.19647611E+02  -0.47456799E+02  -0.78677783E+02  -0.83926990E+02
  -0.54067780E+02  -0.54091684E+01   0.31785703E+02   0.46026758E+02   0.34978343E+02
   0.22955761E+02   0.15089124E+02   0.11050234E+02   0.56724585E+01   0.14501022E+01
  -0.11968217E+01  -0.14947497E+01  -0.98164365E+00  -0.29464792E+01  -0.36724814E+01
  -0.19098856E+01  -0.11866195E+01  -0.13915545E+01  -0.77366643E+00   0.37332183E+00
   0.23054648E+01   0.40445986E+01   0.40730649E+01   0.50991315E+01   0.76994953E+01
   0.84102416E+01   0.77310785E+01   0.77968956E+01   0.77207260E+01   0.74091380E+01
   0.67511374E+01   0.41279144E+01   0.37885983E+01   0.56670920E+01   0.56269244E+01
   0.27213094E+01   0.36804011E+01  -0.27042684E+01  -0.17842368E+02  -0.45157652E+02
  -0.78536078E+02  -0.87570314E+02  -0.60360522E+02  -0.45499946E+00   0.29959767E+02
   0.39674199E+02   0.31871090E+02   0.20472788E+02   0.15148591E+02   0.86978877E+01
   0.47367023E+01   0.20583000E+00  -0.14746102E+01  -0.22469865E+01  -0.16040616E+01
  -0.32102526E+01  -0.30258942E+01  -0.17035439E+01  -0.35904487E+00  -0.30652458E+00
   0.57483358E+00   0.15154989E+01   0.35511850E+01   0.50313077E+01   0.59844847E+01
   0.73338034E+01   0.98345646E+01   0.10741100E+02   0.10844740E+02   0.11261022E+02
   0.11601650E+02   0.11477512E+02   0.10703458E+02   0.88232134E+01   0.79958108E+01
   0.87091566E+01   0.73340883E+01   0.52484525E+01   0.37273178E+01  -0.20542404E+01
  -0.13515600E+02  -0.35334279E+02  -0.53998584E+02  -0.55383668E+02  -0.30099465E+02
   0.54799547E+01   0.32339874E+02   0.39002029E+02   0.29989252E+02   0.18895107E+02
   0.14280047E+02   0.82234532E+01   0.44604444E+01   0.25752245E+00  -0.10005155E+01
  -0.16001868E+01  -0.10121220E+01  -0.27464521E+01  -0.26597852E+01  -0.14418355E+01
  -0.30878487E+00  -0.43247181E+00   0.48046154E+00   0.15595961E+01   0.37030594E+01
   0.50765629E+01   0.57824047E+01   0.69799326E+01   0.93409704E+01   0.99787434E+01
   0.96460034E+01   0.96214430E+01   0.96005184E+01   0.91101490E+01   0.78129213E+01
   0.55387584E+01   0.46890926E+01   0.56987133E+01   0.46738759E+01   0.29284726E+01
   0.19403612E+01  -0.30096076E+01  -0.13977655E+02  -0.36787067E+02  -0.58069444E+02
  -0.62293135E+02  -0.37941172E+02   0.13277522E+01   0.18348762E+02   0.25084720E+02
   0.22138072E+02   0.15094072E+02   0.10318664E+02   0.62158421E+01   0.22135944E+01
  -0.29702296E+00  -0.18787111E+01  -0.21163370E+01  -0.23439226E+01  -0.27697500E+01
  -0.23627087E+01  -0.91556442E+00   0.16410744E+00   0.82923836E+00   0.15967326E+01
   0.28565677E+01   0.45075815E+01   0.61472198E+01   0.75106108E+01   0.91784440E+01
   0.11086707E+02   0.12214024E+02   0.12751207E+02   0.13210684E+02   0.13344006E+02
   0.12985217E+02   0.11969170E+02   0.10285026E+02   0.89944306E+01   0.84271413E+01
   0.69738659E+01   0.54020419E+01   0.37781774E+01   0.10111670E+01  -0.69454247E+01
  -0.15529859E+02  -0.25709946E+02  -0.26356266E+02  -0.13248692E+02   0.49538150E+01
   0.19627113E+02   0.24484388E+02   0.20768170E+02   0.13867197E+02   0.95480254E+01
   0.57876469E+01   0.20514870E+01  -0.16856204E+00  -0.14494849E+01  -0.15402680E+01
  -0.17500238E+01  -0.22465770E+01  -0.20171677E+01  -0.80185264E+00   0.51917241E-01
   0.62782757E+00   0.15065198E+01   0.28940493E+01   0.46333143E+01   0.62181537E+01
   0.73790759E+01   0.88620960E+01   0.10545951E+02   0.11380245E+02   0.11530547E+02
   0.11603361E+02   0.11359601E+02   0.10611139E+02   0.91770669E+01   0.71644316E+01
   0.58096112E+01   0.54123879E+01   0.41978908E+01   0.29457536E+01   0.17681885E+01
  -0.53057143E+00  -0.84955483E+01  -0.17981652E+02  -0.29754062E+02  -0.31688477E+02
  -0.18508903E+02   0.62064080E+01   0.12154327E+02   0.13356100E+02   0.12996317E+02
   0.97560736E+01   0.61014990E+01   0.29639203E+01   0.43516187E+00  -0.10786102E+01
  -0.20126731E+01  -0.23607181E+01  -0.24592256E+01  -0.23824742E+01  -0.17597207E+01
  -0.58824009E+00   0.51390390E+00   0.15124699E+01   0.24592250E+01   0.37439880E+01
   0.53181694E+01   0.70360621E+01   0.87615440E+01   0.10531808E+02   0.12190758E+02
   0.13517350E+02   0.14328020E+02   0.14756083E+02   0.14831587E+02   0.14412406E+02
   0.13420413E+02   0.11870391E+02   0.10223535E+02   0.85679705E+01   0.69665390E+01
   0.54313814E+01   0.43606479E+01   0.24282050E+01   0.96418613E-01  -0.48508439E+01
  -0.67008380E+01  -0.48949675E+01   0.33641925E-01   0.73037667E+01   0.12400628E+02
   0.12866333E+02   0.12156029E+02   0.89563428E+01   0.55621202E+01   0.27157511E+01
   0.43923283E+00  -0.87905008E+00  -0.16467202E+01  -0.18978831E+01  -0.19432583E+01
  -0.19083342E+01  -0.14698335E+01  -0.52865449E+00   0.40126835E+00   0.13832543E+01
   0.24543884E+01   0.38293445E+01   0.54927835E+01   0.71572776E+01   0.86934257E+01
   0.10246523E+02   0.11638960E+02   0.12668967E+02   0.13112193E+02   0.13162071E+02
   0.12861571E+02   0.12078274E+02   0.10746027E+02   0.89397014E+01   0.71614109E+01
   0.55659514E+01   0.41582022E+01   0.28970419E+01   0.21652006E+01   0.59542893E+00
  -0.14918779E+01  -0.64335854E+01  -0.84937487E+01  -0.68320766E+01  -0.17061503E+01
   0.43855971E+01   0.83746216E+01   0.97466013E+01   0.74149107E+01   0.50803948E+01
   0.25565384E+01   0.45196046E+00  -0.88833340E+00  -0.17431764E+01  -0.22172794E+01
  -0.24713228E+01  -0.24186879E+01  -0.21118381E+01  -0.13973806E+01  -0.41218998E+00
   0.65688155E+00   0.16927274E+01   0.28688416E+01   0.42753260E+01   0.58503068E+01
   0.76935274E+01   0.96179090E+01   0.11389876E+02   0.13050075E+02   0.14365212E+02
   0.15260197E+02   0.15983591E+02   0.16225616E+02   0.15954115E+02   0.15106546E+02
   0.13694773E+02   0.11762077E+02   0.95892707E+01   0.74051698E+01   0.58003588E+01
   0.44545526E+01   0.33248198E+01   0.16086240E+01   0.76927408E+00   0.68882759E+00
   0.76478519E-01   0.18184536E+01   0.50370839E+01   0.86630548E+01   0.96149490E+01
   0.70097232E+01   0.46641021E+01   0.23187690E+01   0.43097045E+00  -0.74078451E+00
  -0.14788372E+01  -0.18600532E+01  -0.20279872E+01  -0.19685142E+01  -0.16849266E+01
  -0.10806743E+01  -0.24540215E+00   0.72678345E+00   0.17766023E+01   0.30058291E+01
   0.44797632E+01   0.61221321E+01   0.78534421E+01   0.95984552E+01   0.11142402E+02
   0.12547155E+02   0.13556657E+02   0.14085939E+02   0.14423557E+02   0.14310513E+02
   0.13714494E+02   0.12570843E+02   0.10914110E+02   0.88404785E+01   0.66680035E+01
   0.45998386E+01   0.31964751E+01   0.21382364E+01   0.14079267E+01   0.17061728E+00
  -0.25094795E+00  -0.10963057E+00  -0.70654598E+00   0.10201904E+01   0.38255495E+01
   0.43655435E+01   0.41030346E+01   0.33960368E+01   0.14881250E+01  -0.92328373E-01
  -0.11179358E+01  -0.17874163E+01  -0.21484404E+01  -0.23522253E+01  -0.23531737E+01
  -0.21460275E+01  -0.17140712E+01  -0.11470508E+01  -0.30958936E+00   0.68444154E+00
   0.18215255E+01   0.30593612E+01   0.44841231E+01   0.61974743E+01   0.80919232E+01
   0.99452790E+01   0.11739672E+02   0.13383558E+02   0.14582439E+02   0.15682385E+02
   0.16537798E+02   0.17023077E+02   0.17153585E+02   0.16744216E+02   0.15577688E+02
   0.13614370E+02   0.11114096E+02   0.85058981E+01   0.62949631E+01   0.47272164E+01
   0.33036360E+01   0.23064256E+01   0.10720807E+01   0.31794862E+00   0.16946827E+01
   0.36758155E+01   0.51312232E+01   0.50523539E+01   0.42488016E+01   0.32813587E+01
   0.13820372E+01  -0.65738655E-01  -0.95299566E+00  -0.15270883E+01  -0.18160506E+01
  -0.19584388E+01  -0.19114366E+01  -0.16905048E+01  -0.13045541E+01  -0.79600447E+00
  -0.18091714E-01   0.93052804E+00   0.20656108E+01   0.33477309E+01   0.48572794E+01
   0.65287228E+01   0.82833362E+01   0.99620337E+01   0.11555734E+02   0.12962219E+02
   0.13863762E+02   0.14610221E+02   0.15102994E+02   0.15258836E+02   0.15083058E+02
   0.14389050E+02   0.12978811E+02   0.10871038E+02   0.83515050E+01   0.58137707E+01
   0.37472547E+01   0.24291755E+01   0.13485589E+01   0.67116143E+00  -0.43058249E+00
  -0.12850055E+01  -0.68932731E-01   0.19658271E+01   0.70970745E+00   0.11659705E+01
   0.71181701E+00  -0.51413081E+00  -0.11644251E+01  -0.16844403E+01  -0.20666849E+01
  -0.22733638E+01  -0.23747749E+01  -0.22901294E+01  -0.20967116E+01  -0.18598778E+01
  -0.14858304E+01  -0.86731843E+00  -0.11287335E+00   0.77053169E+00   0.17609085E+01
   0.29976110E+01   0.45492981E+01   0.63121219E+01   0.81545642E+01   0.99159885E+01
   0.11577411E+02   0.13049383E+02   0.14200015E+02   0.15321025E+02   0.16241793E+02
   0.17086990E+02   0.17808956E+02   0.18010783E+02   0.17257908E+02   0.15391962E+02
   0.12778717E+02   0.98674736E+01   0.71231512E+01   0.49544134E+01   0.34340226E+01
   0.23044497E+01   0.19822065E+01   0.21969702E+01   0.19019674E+01   0.17327044E+01
   0.16431892E+01   0.15742351E+01   0.84005419E+00  -0.42306369E+00  -0.99826369E+00
  -0.14406601E+01  -0.17738500E+01  -0.19329090E+01  -0.19792032E+01  -0.18523117E+01
  -0.16473575E+01  -0.14166863E+01  -0.10479193E+01  -0.45667602E+00   0.25881018E+00
   0.11307497E+01   0.21526962E+01   0.34439267E+01   0.49749854E+01   0.66473076E+01
   0.83641267E+01   0.99716990E+01   0.11464052E+02   0.12713828E+02   0.13586988E+02
   0.14402694E+02   0.15015565E+02   0.15563095E+02   0.15990850E+02   0.15914493E+02
   0.14935739E+02   0.12933913E+02   0.10273264E+02   0.73958590E+01   0.47837401E+01
   0.28260760E+01   0.15118145E+01   0.46304220E+00   0.62908240E-01   0.17700222E+00
  -0.21504733E-01   0.21101460E+00  -0.18137436E+01  -0.26881408E+01  -0.29451134E+01
  -0.26022540E+01  -0.26042259E+01  -0.25796370E+01  -0.25337562E+01  -0.24745022E+01
  -0.22889119E+01  -0.20497410E+01  -0.17591549E+01  -0.14064558E+01  -0.10373791E+01
  -0.61968414E+00  -0.29259946E-01   0.71771686E+00   0.17063614E+01   0.29439755E+01
   0.44584979E+01   0.61706704E+01   0.78787919E+01   0.94469763E+01   0.10940990E+02
   0.12198686E+02   0.13231454E+02   0.14299390E+02   0.15313190E+02   0.16500500E+02
   0.17759474E+02   0.18569872E+02   0.18295194E+02   0.16705192E+02   0.14091066E+02
   0.11041552E+02   0.79533699E+01   0.54147522E+01   0.34261724E+01   0.23406897E+01
   0.15238834E+01   0.64899865E+00   0.22519018E-01  -0.92098561E+00  -0.19252062E+01
  -0.27143461E+01  -0.27644782E+01  -0.22672353E+01  -0.22265330E+01  -0.22183364E+01
  -0.21635508E+01  -0.20686659E+01  -0.18639655E+01  -0.16349301E+01  -0.13643713E+01
  -0.10225399E+01  -0.66982188E+00  -0.26563664E+00   0.32235921E+00   0.10825853E+01
   0.20941597E+01   0.33276536E+01   0.48143524E+01   0.64663120E+01   0.80815724E+01
   0.95360093E+01   0.10873771E+02   0.11932428E+02   0.12730456E+02   0.13547804E+02
   0.14303957E+02   0.15225164E+02   0.16229894E+02   0.16816139E+02   0.16358367E+02
   0.14635714E+02   0.11956139E+02   0.89410893E+01   0.59774908E+01   0.35941872E+01
   0.17254814E+01   0.73990718E+00   0.11523051E+00  -0.38152088E+00  -0.49785782E+00
  -0.99887895E+00  -0.27985299E+01  -0.28905390E+01  -0.29710827E+01  -0.31945751E+01
  -0.30335254E+01  -0.28811054E+01  -0.26851228E+01  -0.23806507E+01  -0.20579414E+01
  -0.16873675E+01  -0.13124463E+01  -0.97009788E+00  -0.58691444E+00  -0.15979228E+00
   0.28114995E+00   0.85736018E+00   0.16513925E+01   0.27824011E+01   0.42094884E+01
   0.57520566E+01   0.73103579E+01   0.87349487E+01   0.10005759E+02   0.11044721E+02
   0.11917698E+02   0.12921614E+02   0.14057762E+02   0.15487406E+02   0.17084497E+02
   0.18279878E+02   0.18423287E+02   0.17165135E+02   0.14750605E+02   0.11713029E+02
   0.85994682E+01   0.58239545E+01   0.35545629E+01   0.15970147E+01   0.22477041E+00
  -0.75303348E+00  -0.18575653E+01  -0.25693386E+01  -0.27848059E+01  -0.25509806E+01
  -0.24396843E+01  -0.26471724E+01  -0.25502951E+01  -0.24398286E+01  -0.22538980E+01
  -0.19541650E+01  -0.16587919E+01  -0.13364169E+01  -0.10136590E+01  -0.72594294E+00
  -0.38463105E+00   0.10803705E-01   0.44164062E+00   0.10311137E+01   0.18411633E+01
   0.29849337E+01   0.44103007E+01   0.59425858E+01   0.74720481E+01   0.88168236E+01
   0.99594436E+01   0.10834432E+02   0.11520894E+02   0.12312856E+02   0.13222335E+02
   0.14435207E+02   0.15844081E+02   0.16883216E+02   0.16893487E+02   0.15530404E+02
   0.13076832E+02   0.10079019E+02   0.70523819E+01   0.43681991E+01   0.22233327E+01
   0.52082670E+00  -0.41714535E+00  -0.88941484E+00  -0.16431925E+01  -0.23259795E+01
  -0.26129516E+01  -0.26277582E+01  -0.27235351E+01  -0.27359584E+01  -0.29322897E+01
  -0.28473509E+01  -0.25117594E+01  -0.20964771E+01  -0.16384372E+01  -0.11972158E+01
  -0.73886538E+00  -0.26796178E+00   0.85837250E-01   0.33833373E+00   0.63265873E+00
   0.10412001E+01   0.17041009E+01   0.26216643E+01   0.37890703E+01   0.51671891E+01
   0.65519523E+01   0.78165338E+01   0.89384569E+01   0.98615716E+01   0.10590465E+02
   0.11542286E+02   0.12751945E+02   0.14274939E+02   0.15947148E+02   0.17275657E+02
   0.17648353E+02   0.16717593E+02   0.14593269E+02   0.11810971E+02   0.88804119E+01
   0.61908739E+01   0.36949828E+01   0.15554202E+01  -0.38640424E+00  -0.17669587E+01
  -0.20228944E+01  -0.17315274E+01  -0.14205080E+01  -0.15626576E+01  -0.19225998E+01
  -0.21631912E+01  -0.24625391E+01  -0.23978308E+01  -0.20742456E+01  -0.17054858E+01
  -0.13191572E+01  -0.96207622E+00  -0.59852164E+00  -0.22861151E+00   0.29704403E-01
   0.22775530E+00   0.50380735E+00   0.90225087E+00   0.15644980E+01   0.25048273E+01
   0.37383194E+01   0.51900923E+01   0.66060821E+01   0.78480591E+01   0.88971596E+01
   0.97094454E+01   0.10288211E+02   0.11054123E+02   0.12072824E+02   0.13434043E+02
   0.14986048E+02   0.16218649E+02   0.16511840E+02   0.15539099E+02   0.13418899E+02
   0.10667066E+02   0.77625784E+01   0.51141293E+01   0.27294453E+01   0.77373566E+00
  -0.10102045E+01  -0.23974044E+01  -0.28555747E+01  -0.28202869E+01  -0.31152934E+01
  -0.29085882E+01  -0.28995706E+01  -0.30888686E+01  -0.29062744E+01  -0.25752434E+01
  -0.21560687E+01  -0.16623189E+01  -0.11536781E+01  -0.57392198E+00   0.21701756E-01
   0.50286026E+00   0.90159145E+00   0.11720952E+01   0.13236877E+01   0.15073118E+01
   0.18110829E+01   0.24123175E+01   0.33565978E+01   0.44961502E+01   0.57561811E+01
   0.69369732E+01   0.79422675E+01   0.87854570E+01   0.95137360E+01   0.10357105E+02
   0.11566638E+02   0.13059210E+02   0.14632849E+02   0.15848992E+02   0.16231498E+02
   0.15492734E+02   0.13770953E+02   0.11435649E+02   0.88361545E+01   0.62985791E+01
   0.40408194E+01   0.19881965E+01   0.53594304E+00  -0.33099059E+00  -0.10060267E+01
  -0.13948858E+01  -0.16989257E+01  -0.19642732E+01  -0.23189085E+01  -0.26528014E+01
  -0.24696267E+01  -0.21250482E+01  -0.17555084E+01  -0.13550941E+01  -0.94374601E+00
  -0.48197037E+00  -0.39351466E-01   0.26983008E+00   0.52452340E+00   0.68476521E+00
   0.75145680E+00   0.88309038E+00   0.11905370E+01   0.18759261E+01   0.29579270E+01
   0.42480991E+01   0.56325646E+01   0.68839650E+01   0.79032103E+01   0.86945657E+01
   0.93097740E+01   0.10004640E+02   0.11069472E+02   0.12449043E+02   0.13938225E+02
   0.15103845E+02   0.15476475E+02   0.14758155E+02   0.13061382E+02   0.10726886E+02
   0.81152260E+01   0.55841356E+01   0.33352748E+01   0.12012725E+01  -0.51163735E+00
  -0.17680114E+01  -0.27486006E+01  -0.31405803E+01  -0.31538628E+01  -0.36949665E+01
  -0.36678845E+01  -0.31300507E+01  -0.26513136E+01  -0.21633849E+01  -0.16679944E+01
  -0.11561260E+01  -0.51387528E+00   0.18771555E+00   0.93330538E+00   0.16343802E+01
   0.20393054E+01   0.21604019E+01   0.21156839E+01   0.19747390E+01   0.20315914E+01
   0.23338987E+01   0.29297057E+01   0.38791970E+01   0.49817324E+01   0.60812387E+01
   0.70786199E+01   0.79392793E+01   0.87083749E+01   0.95199982E+01   0.10569677E+02
   0.11897202E+02   0.13241527E+02   0.14222344E+02   0.14495514E+02   0.13929953E+02
   0.12638187E+02   0.10734660E+02   0.85191178E+01   0.63452753E+01   0.43444431E+01
   0.28471512E+01   0.15909074E+01   0.40086789E+00  -0.67453997E+00  -0.19026614E+01
  -0.29771232E+01  -0.35924793E+01  -0.34520793E+01  -0.27586269E+01  -0.22102771E+01
  -0.17708500E+01  -0.13779953E+01  -0.97999741E+00  -0.47205004E+00   0.57835385E-01
   0.59424727E+00   0.10673380E+01   0.12361938E+01   0.11391296E+01   0.92320016E+00
   0.69232569E+00   0.77576442E+00   0.12191673E+01   0.20474353E+01   0.32666999E+01
   0.46230686E+01   0.59222923E+01   0.70302928E+01   0.79092406E+01   0.86283557E+01
   0.93550701E+01   0.10308569E+02   0.11543548E+02   0.12829950E+02   0.13807336E+02
   0.14116843E+02   0.13592538E+02   0.12307836E+02   0.10386383E+02   0.81515144E+01
   0.59472551E+01   0.38517040E+01   0.21654467E+01   0.70705423E+00  -0.54374374E+00
  -0.14495211E+01  -0.23560598E+01  -0.19190830E+01  -0.23960061E+01  -0.25249833E+01
  -0.24633112E+01  -0.20568554E+01  -0.16471673E+01  -0.12115958E+01  -0.63923820E+00
   0.82605239E-01   0.97823276E+00   0.19770787E+01   0.28177531E+01   0.35924822E+01
   0.39083718E+01   0.35931132E+01   0.29846906E+01   0.23550352E+01   0.22191966E+01
   0.26523741E+01   0.33310876E+01   0.43023567E+01   0.53644655E+01   0.63883669E+01
   0.72770918E+01   0.81033797E+01   0.89311711E+01   0.99047468E+01   0.10976236E+02
   0.12011196E+02   0.12718067E+02   0.12920746E+02   0.12481061E+02   0.11426698E+02
   0.98692452E+01   0.81132766E+01   0.62544543E+01   0.45739166E+01   0.30153683E+01
   0.17435808E+01   0.57008725E+00  -0.75726718E+00  -0.18583956E+01  -0.24813600E+01
  -0.25094312E+01  -0.22366379E+01  -0.19920365E+01  -0.16197440E+01  -0.13296569E+01
  -0.10257371E+01  -0.60464620E+00  -0.68212277E-01   0.58403613E+00   0.12937628E+01
   0.18053558E+01   0.22212359E+01   0.21858261E+01   0.16002307E+01   0.87622724E+00
   0.30902003E+00   0.40149291E+00   0.11843980E+01   0.22849087E+01   0.36773793E+01
   0.50765945E+01   0.63189681E+01   0.73176342E+01   0.81771460E+01   0.89837709E+01
   0.98941945E+01   0.10891662E+02   0.11887149E+02   0.12607649E+02   0.12850787E+02
   0.12429585E+02   0.11366166E+02   0.97866667E+01   0.79975416E+01   0.60671919E+01
   0.42905395E+01   0.27160937E+01   0.16319332E+01   0.84358176E+00  -0.95242814E-01
  -0.10648716E+01  -0.12998785E+01  -0.14424765E+01  -0.15301476E+01  -0.13752096E+01
  -0.13825782E+01  -0.11796766E+01  -0.83588152E+00  -0.21589561E+00   0.58962929E+00
   0.17237805E+01   0.29254993E+01   0.45135166E+01   0.54665329E+01   0.53046774E+01
   0.45498002E+01   0.37025659E+01   0.30471940E+01   0.24389217E+01   0.23715871E+01
   0.29523757E+01   0.36774369E+01   0.47069069E+01   0.57487479E+01   0.67773190E+01
   0.75904299E+01   0.84459439E+01   0.92991244E+01   0.10249697E+02   0.10999088E+02
   0.11518042E+02   0.11546640E+02   0.11173181E+02   0.10269818E+02   0.91097815E+01
   0.76633143E+01   0.62012815E+01   0.45561509E+01   0.29236317E+01   0.11376558E+01
  -0.29035868E+00  -0.97916838E+00  -0.10270210E+01  -0.87454019E+00  -0.77488783E+00
  -0.85063594E+00  -0.85023710E+00  -0.10270760E+01  -0.97324535E+00  -0.80721309E+00
  -0.38696497E+00   0.17728369E+00   0.10269190E+01   0.18475292E+01   0.29579708E+01
   0.33934815E+01   0.27603753E+01   0.16787069E+01   0.69872233E+00   0.13229531E+00
  -0.16372862E+00   0.27734858E+00   0.14670718E+01   0.27783599E+01   0.42858767E+01
   0.56647000E+01   0.69074054E+01   0.78316986E+01   0.87066404E+01   0.95174800E+01
   0.10415406E+02   0.11139166E+02   0.11654240E+02   0.11676633E+02   0.11289539E+02
   0.10364750E+02   0.91687339E+01   0.76478895E+01   0.60898396E+01   0.44098573E+01
   0.28833892E+01   0.13158839E+01   0.54361464E-01  -0.70157855E+00  -0.10641288E+01
  -0.79387027E+00  -0.64717484E+00  -0.64267894E+00  -0.84715396E+00  -0.89464726E+00
  -0.85432079E+00  -0.63642852E+00  -0.12141905E+00   0.80960288E+00   0.21193233E+01
   0.39300966E+01   0.57619702E+01   0.63578435E+01   0.62684515E+01   0.54058810E+01
   0.40754110E+01   0.31927455E+01   0.28205160E+01   0.23585179E+01   0.26292983E+01
   0.32342334E+01   0.41390279E+01   0.51712839E+01   0.62148867E+01   0.71273071E+01
   0.79402514E+01   0.87015745E+01   0.94347620E+01   0.10012876E+02   0.10349792E+02
   0.10361982E+02   0.10025335E+02   0.93558592E+01   0.84020760E+01   0.72587644E+01
   0.60055719E+01   0.46628584E+01   0.31893113E+01   0.19554266E+01   0.12173543E+01
   0.84506917E+00   0.80706873E+00   0.74268758E+00   0.50781453E+00   0.53787623E-01
  -0.46439895E+00  -0.67040798E+00  -0.79455813E+00  -0.73100625E+00  -0.42934472E+00
   0.20727936E+00   0.11145901E+01   0.24240551E+01   0.36248623E+01   0.35695148E+01
   0.29354361E+01   0.16952268E+01   0.21874575E+00  -0.53941646E+00  -0.49331618E+00
  -0.30187292E+00   0.73886452E+00   0.20892786E+01   0.36112443E+01   0.51017201E+01
   0.64426353E+01   0.75064538E+01   0.83628202E+01   0.91084914E+01   0.98054433E+01
   0.10336142E+02   0.10616622E+02   0.10576853E+02   0.10198223E+02   0.94850202E+01
   0.84532657E+01   0.71996601E+01   0.58520450E+01   0.44648700E+01   0.29372252E+01
   0.15056909E+01   0.36452466E+00  -0.48182178E+00  -0.80760540E+00  -0.46727009E+00
  -0.86058901E+00  -0.85734283E+00  -0.69746960E+00  -0.62603617E+00  -0.74173982E+00
  -0.61131227E+00  -0.19802732E+00   0.85383327E+00   0.22435033E+01   0.44676397E+01
   0.62754875E+01   0.70205446E+01   0.73757402E+01   0.66327452E+01   0.49650225E+01
   0.35454531E+01   0.30874411E+01   0.25143624E+01   0.24183094E+01   0.28939682E+01
   0.35666952E+01   0.45630378E+01   0.55649035E+01   0.65326050E+01   0.73045926E+01
   0.80104358E+01   0.85834962E+01   0.90904981E+01   0.93471373E+01   0.93633661E+01
   0.90819953E+01   0.86046521E+01   0.78561772E+01   0.69775508E+01   0.58945207E+01
   0.47975649E+01   0.39379559E+01   0.33480417E+01   0.27961970E+01   0.23010956E+01
   0.14260214E+01   0.47629300E+00  -0.33315047E+00  -0.58071801E+00  -0.48307105E+00
  -0.50334194E+00  -0.69915538E+00  -0.67768441E+00  -0.49747492E+00   0.19785901E+00
   0.10493760E+01   0.25771836E+01   0.36323480E+01   0.36474033E+01   0.33967492E+01
   0.22535389E+01   0.43905118E+00  -0.81061959E+00  -0.77592614E+00  -0.58215073E+00
   0.21953446E+00   0.15731109E+01   0.29908630E+01   0.45320344E+01   0.58698236E+01
   0.70099262E+01   0.78382053E+01   0.85347459E+01   0.90519964E+01   0.94828239E+01
   0.96567961E+01   0.95913251E+01   0.92299388E+01   0.86524063E+01   0.77817062E+01
   0.67957042E+01   0.56217549E+01   0.43957489E+01   0.32698893E+01   0.22810691E+01
   0.13490011E+01   0.71905164E+00   0.46911021E-01  -0.12305199E+00  -0.48198892E+00
  -0.47703692E+00  -0.44179587E+00  -0.38735189E+00  -0.57706755E+00  -0.53411130E+00
  -0.16199482E+00   0.84692830E+00   0.22564830E+01   0.44293211E+01   0.61473438E+01
   0.69863028E+01   0.76197170E+01   0.71402936E+01   0.55454376E+01   0.39999991E+01
   0.33945574E+01   0.26681757E+01   0.23060118E+01   0.25928625E+01   0.30904618E+01
   0.39311033E+01   0.48385730E+01   0.57780895E+01   0.64815427E+01   0.71005690E+01
   0.75882212E+01   0.80502076E+01   0.82802162E+01   0.83871498E+01   0.82227489E+01
   0.78513373E+01   0.72951602E+01   0.65826735E+01   0.57131694E+01   0.49401284E+01
   0.41112599E+01   0.35303992E+01   0.27925947E+01   0.16544307E+01   0.40289289E+00
  -0.42978912E+00  -0.62400069E+00  -0.34718881E+00  -0.16519139E+00  -0.16041173E+00
  -0.43446462E+00  -0.56714706E+00  -0.46231550E+00   0.11388755E+00   0.88450373E+00
   0.22869042E+01   0.31678923E+01   0.32301991E+01   0.32456268E+01   0.23438997E+01
   0.63275462E+00  -0.69664338E+00  -0.74523396E+00  -0.65141746E+00  -0.38277451E-01
   0.12201440E+01   0.25347268E+01   0.39444607E+01   0.51860457E+01   0.62732853E+01
   0.70248875E+01   0.76173499E+01   0.80263446E+01   0.83780124E+01   0.85146930E+01
   0.85332406E+01   0.82410191E+01   0.77240415E+01   0.70385692E+01   0.62269842E+01
   0.52528928E+01   0.43071868E+01   0.32977402E+01   0.26762170E+01   0.21693403E+01
   0.14605313E+01   0.59985079E+00   0.10916045E+01   0.89573232E+00   0.74859395E+00
   0.61695778E+00   0.21902651E+00  -0.17901204E+00  -0.24093029E+00   0.80951279E-01
   0.98236570E+00   0.21871932E+01   0.39568871E+01   0.57303349E+01   0.64363374E+01
   0.68475361E+01   0.65236977E+01   0.54314214E+01   0.43589705E+01   0.36548829E+01
   0.25961656E+01   0.22047463E+01   0.22342371E+01   0.25953764E+01   0.32767525E+01
   0.41159094E+01   0.48920341E+01   0.55349606E+01   0.60551124E+01   0.65091321E+01
   0.69227244E+01   0.72964141E+01   0.75303248E+01   0.74308294E+01   0.72834435E+01
   0.69761852E+01   0.64190072E+01   0.56123670E+01   0.47931288E+01   0.39551282E+01
   0.28323421E+01   0.18267557E+01   0.12163770E+01   0.10197474E+01   0.11542935E+01
   0.13236001E+01   0.13526238E+01   0.11474332E+01   0.56735067E+00   0.25082268E-01
  -0.21222861E+00  -0.20351056E+00   0.18154507E+00   0.68391385E+00   0.16731801E+01
   0.26272583E+01   0.25303581E+01   0.23339450E+01   0.16304340E+01   0.46996263E+00
  -0.35093527E+00  -0.47388346E+00  -0.67711405E+00  -0.58772368E-01   0.95417372E+00
   0.21179845E+01   0.33393439E+01   0.44638451E+01   0.53537852E+01   0.59990865E+01
   0.64377088E+01   0.67891357E+01   0.71063098E+01   0.73752213E+01   0.74831815E+01
   0.72302232E+01   0.69133839E+01   0.64902578E+01   0.58189274E+01   0.48814570E+01
   0.39604668E+01   0.31895279E+01   0.23772775E+01   0.18228403E+01   0.15185695E+01
   0.12900844E+01   0.16583993E+01   0.19025893E+01   0.17788022E+01   0.13794369E+01
   0.88023395E+00   0.46701501E+00   0.34071248E+00   0.61324190E+00   0.12214397E+01
   0.21958011E+01   0.33227973E+01   0.48917075E+01   0.57669373E+01   0.59538727E+01
   0.57511729E+01   0.51392566E+01   0.44210091E+01   0.33505739E+01   0.23371878E+01
   0.19660560E+01   0.18405940E+01   0.21424778E+01   0.26458054E+01   0.33517759E+01
   0.39722576E+01   0.45748342E+01   0.50101744E+01   0.55050151E+01   0.59175532E+01
   0.63895259E+01   0.66317958E+01   0.68245991E+01   0.69966551E+01   0.68384805E+01
   0.63507469E+01   0.56215252E+01   0.46483449E+01   0.37567664E+01   0.28698427E+01
   0.24499163E+01   0.25362076E+01   0.30302079E+01   0.34273180E+01   0.34165522E+01
   0.28290787E+01   0.20075332E+01   0.12742056E+01   0.73030738E+00   0.39112889E+00
   0.28951714E+00   0.35566875E+00   0.64834379E+00   0.10668677E+01   0.18263707E+01
   0.19471220E+01   0.16049372E+01   0.10764229E+01   0.45310793E+00   0.26138486E-01
  -0.42729044E+00  -0.59498760E+00  -0.12768160E-02   0.78031904E+00   0.18084300E+01
   0.27777285E+01   0.37077458E+01   0.43638078E+01   0.48503675E+01   0.51310121E+01
   0.55219480E+01   0.58701263E+01   0.62396960E+01   0.63087967E+01   0.63402491E+01
   0.63529491E+01   0.60459678E+01   0.54112772E+01   0.45523458E+01   0.35412615E+01
   0.27357276E+01   0.19337789E+01   0.14292476E+01   0.12114159E+01   0.13697986E+01
   0.11239379E+01   0.12290053E+01   0.14042916E+01   0.15762747E+01   0.14820684E+01
   0.12512228E+01   0.11357245E+01   0.12668911E+01   0.16457710E+01   0.22277771E+01
   0.29433227E+01   0.38431912E+01   0.47696859E+01   0.51695788E+01   0.50433305E+01
   0.45445217E+01   0.36314116E+01   0.25689036E+01   0.19101374E+01   0.15165424E+01
   0.14014015E+01   0.15825530E+01   0.20017147E+01   0.25391711E+01   0.30766142E+01
   0.36015477E+01   0.40519031E+01   0.45730298E+01   0.50334573E+01   0.55523412E+01
   0.58662459E+01   0.61605508E+01   0.64312006E+01   0.63984775E+01   0.59823501E+01
   0.53268249E+01   0.45110596E+01   0.41020716E+01   0.38777715E+01   0.38268674E+01
   0.39745134E+01   0.38419557E+01   0.33849289E+01   0.27454927E+01   0.22809406E+01
   0.20740304E+01   0.18427226E+01   0.15291302E+01   0.11965684E+01   0.93980028E+00
   0.81360018E+00   0.83534489E+00   0.89363849E+00   0.10398835E+01   0.13296759E+01
   0.12508345E+01   0.87859442E+00   0.42177792E+00  -0.15260087E+00  -0.59411194E+00
  -0.46136594E+00  -0.55337885E-02   0.65119662E+00   0.14508527E+01   0.22409343E+01
   0.29185355E+01   0.33772679E+01   0.36917012E+01   0.39479732E+01   0.43521177E+01
   0.47258146E+01   0.51283648E+01   0.52595125E+01   0.53727309E+01   0.54663700E+01
   0.52358770E+01   0.46534456E+01   0.38916633E+01   0.29964201E+01   0.24265593E+01
   0.18581321E+01   0.13422114E+01   0.11481850E+01   0.10707855E+01   0.17610289E+01
   0.15900944E+01   0.17141203E+01   0.18621439E+01   0.21040865E+01   0.20835912E+01
   0.19984832E+01   0.19470169E+01   0.20870693E+01   0.23907846E+01   0.28786400E+01
   0.32206689E+01   0.34706125E+01   0.36831113E+01   0.36081056E+01   0.31024520E+01
   0.24262574E+01   0.18141911E+01   0.13017997E+01   0.96343856E+00   0.91063105E+00
   0.10262948E+01   0.13117735E+01   0.16725764E+01   0.21389287E+01   0.26082804E+01
   0.31001575E+01   0.36695499E+01   0.42052595E+01   0.47425935E+01   0.50571948E+01
   0.52659254E+01   0.55472413E+01   0.55229069E+01   0.51931926E+01   0.46763056E+01
   0.43109117E+01   0.44204359E+01   0.47541394E+01   0.48765907E+01   0.44956341E+01
   0.35812034E+01   0.26984067E+01   0.22121095E+01   0.22306912E+01   0.23487501E+01
   0.25006318E+01   0.23595627E+01   0.20746309E+01   0.17445230E+01   0.14763263E+01
   0.12455623E+01   0.11030727E+01   0.86300589E+00   0.65081594E+00   0.46836660E+00
   0.17712069E+00  -0.24399942E+00  -0.54049751E+00  -0.56692301E+00  -0.40707252E+00
  -0.67270660E-01   0.50990174E+00   0.11160488E+01   0.16702191E+01   0.20669685E+01
   0.23814408E+01   0.26004710E+01   0.28781759E+01   0.32932065E+01   0.36990851E+01
   0.40893410E+01   0.42051139E+01   0.41885949E+01   0.42336404E+01   0.39800958E+01
   0.34963478E+01   0.28697139E+01   0.23416299E+01   0.21967502E+01   0.23052317E+01
   0.24336147E+01   0.24134518E+01   0.20880100E+01   0.25181904E+01   0.24684857E+01
   0.25008298E+01   0.26230133E+01   0.26657713E+01   0.27347302E+01   0.27385141E+01
   0.26750999E+01   0.27017582E+01   0.28116319E+01   0.28744003E+01   0.29814487E+01
   0.29956629E+01   0.27716462E+01   0.24745013E+01   0.21072308E+01   0.16009232E+01
   0.10296831E+01   0.59307445E+00   0.39502916E+00   0.32170316E+00   0.38929384E+00
   0.55354957E+00   0.81985389E+00   0.11507851E+01   0.16025878E+01   0.20858418E+01
   0.26981988E+01   0.32227300E+01   0.37243403E+01   0.40873728E+01   0.41587715E+01
   0.42673956E+01   0.42702238E+01   0.40765913E+01   0.39033651E+01   0.39057099E+01
   0.41077838E+01   0.39531967E+01   0.35718424E+01   0.31217253E+01   0.28279977E+01
   0.28414716E+01   0.31055575E+01   0.33852978E+01   0.34992447E+01   0.33094793E+01
   0.30807628E+01   0.28510173E+01   0.25785203E+01   0.22294146E+01   0.18832467E+01
   0.15364481E+01   0.12512426E+01   0.85216261E+00   0.34465040E+00  -0.72815994E-01
  -0.34619289E+00  -0.49579959E+00  -0.58418737E+00  -0.48680333E+00  -0.16047102E+00
   0.24174420E+00   0.66365630E+00   0.98705678E+00   0.12130268E+01   0.13855913E+01
   0.15948354E+01   0.18401231E+01   0.22475563E+01   0.26010680E+01   0.29143744E+01
   0.30159590E+01   0.28029181E+01   0.26279055E+01   0.23934519E+01   0.20323969E+01
   0.17077951E+01   0.15674594E+01   0.17557851E+01   0.19045901E+01   0.21556585E+01
   0.24158785E+01   0.25392713E+01   0.29238347E+01   0.34173800E+01   0.34577403E+01
   0.32671521E+01   0.31549390E+01   0.31807728E+01   0.32594809E+01   0.33202266E+01
   0.32868637E+01   0.31369223E+01   0.29395912E+01   0.27056979E+01   0.24428653E+01
   0.21583785E+01   0.17115795E+01   0.12492792E+01   0.72390475E+00   0.31923662E+00
   0.42950154E-02  -0.18903819E+00  -0.25577269E+00  -0.23801325E+00  -0.17294501E+00
  -0.18485406E-01   0.22666673E+00   0.60050583E+00   0.10386794E+01   0.15538802E+01
   0.20602577E+01   0.24656403E+01   0.28614052E+01   0.30538551E+01   0.30664865E+01
   0.30581576E+01   0.31328918E+01   0.33876059E+01   0.36249422E+01   0.34673039E+01
   0.30784236E+01   0.29221630E+01   0.31581660E+01   0.39784200E+01   0.48979670E+01
   0.54378162E+01   0.52421600E+01   0.46211351E+01   0.40986072E+01   0.37953758E+01
   0.35960825E+01   0.33610964E+01   0.30169828E+01   0.26191487E+01   0.21752549E+01
   0.16245367E+01   0.10332991E+01   0.49885415E+00   0.23650434E-01  -0.33266820E+00
  -0.59119469E+00  -0.62024927E+00  -0.53760802E+00  -0.34731842E+00  -0.90987024E-01
   0.14229283E+00   0.28337322E+00   0.35930663E+00   0.44237723E+00   0.58787887E+00
   0.77147690E+00   0.10633024E+01   0.13478563E+01   0.14755719E+01   0.15406931E+01
   0.14118386E+01   0.11292038E+01   0.87086437E+00   0.71400355E+00   0.78318499E+00
   0.96785974E+00   0.10087952E+01   0.10187171E+01   0.12438752E+01   0.16036896E+01
   0.22563460E+01   0.30413715E+01   0.34691383E+01   0.36199652E+01   0.36007779E+01
   0.35037319E+01   0.35914710E+01   0.37271456E+01   0.38582868E+01   0.38194108E+01
   0.35243275E+01   0.30812931E+01   0.26582416E+01   0.22163338E+01   0.16715469E+01
   0.10631606E+01   0.57172314E+00   0.14909337E+00  -0.26466845E+00  -0.57045715E+00
  -0.74436365E+00  -0.85470333E+00  -0.89183268E+00  -0.86391708E+00  -0.75187840E+00
  -0.56483239E+00  -0.28861184E+00   0.29713312E-01   0.36229133E+00   0.75186910E+00
   0.11697109E+01   0.15348959E+01   0.18837661E+01   0.21107048E+01   0.23439363E+01
   0.27311324E+01   0.31758449E+01   0.34707787E+01   0.37277886E+01   0.40979452E+01
   0.46890485E+01   0.56080878E+01   0.64176150E+01   0.67087431E+01   0.63825484E+01
   0.57445244E+01   0.51366468E+01   0.46761190E+01   0.44725665E+01   0.43291372E+01
   0.41275045E+01   0.38153627E+01   0.33319189E+01   0.27090461E+01   0.20753537E+01
   0.13966766E+01   0.68186560E+00   0.95772101E-01  -0.29569373E+00  -0.54025444E+00
  -0.68363266E+00  -0.69747602E+00  -0.60843534E+00  -0.53621350E+00  -0.46413439E+00
  -0.42079164E+00  -0.41069739E+00  -0.42871527E+00  -0.39188566E+00  -0.32559274E+00
  -0.24325051E+00  -0.12947943E+00  -0.49340986E-01  -0.51104666E-01  -0.46216960E-01
  -0.13154586E+00  -0.20116546E+00  -0.91931418E-01   0.17162492E+00   0.43568699E+00
   0.71940639E+00   0.97515788E+00   0.12179527E+01   0.17225986E+01   0.23930896E+01
   0.27877614E+01   0.29761742E+01   0.32009869E+01   0.34637805E+01   0.37750320E+01
   0.40056082E+01   0.41726254E+01   0.42749544E+01   0.42126647E+01   0.38466531E+01
   0.32874931E+01   0.25964534E+01   0.19267922E+01   0.13013293E+01   0.62385574E+00
   0.47624647E-01  -0.44141408E+00  -0.79697346E+00  -0.10579864E+01  -0.12816705E+01
  -0.14008789E+01  -0.14694938E+01  -0.14701365E+01  -0.13996025E+01  -0.12435458E+01
  -0.10754510E+01  -0.89708863E+00  -0.69100921E+00  -0.40757923E+00  -0.31367638E-01
   0.39162805E+00   0.81096119E+00   0.13048076E+01   0.18640176E+01   0.24084389E+01
   0.29116277E+01   0.35305117E+01   0.43553766E+01   0.53868044E+01   0.63797208E+01
   0.67263243E+01   0.63588678E+01   0.56338837E+01   0.50540351E+01   0.48541195E+01
   0.49511844E+01   0.51405773E+01   0.51380783E+01   0.49959940E+01   0.47673973E+01
   0.44465287E+01   0.39176025E+01   0.31986084E+01   0.23412314E+01   0.15395459E+01
   0.82515321E+00   0.18988051E+00  -0.30406196E+00  -0.65501266E+00  -0.80675287E+00
  -0.88897457E+00  -0.96467267E+00  -0.99040775E+00  -0.10183538E+01  -0.10621254E+01
  -0.11391865E+01  -0.12185695E+01  -0.13102830E+01  -0.13930791E+01  -0.14723175E+01
  -0.15273263E+01  -0.15235072E+01  -0.14828553E+01  -0.14231763E+01  -0.12904120E+01
  -0.10682578E+01  -0.78716270E+00  -0.43469344E+00   0.54655699E-01   0.64121154E+00
   0.13013624E+01   0.20092400E+01   0.24493289E+01   0.26690070E+01   0.30981709E+01
   0.32275222E+01   0.35882612E+01   0.40037789E+01   0.42736792E+01   0.44872158E+01
   0.45594760E+01   0.45299402E+01   0.44340789E+01   0.40532169E+01   0.34032090E+01
   0.26457226E+01   0.18371410E+01   0.97240196E+00   0.20889157E+00  -0.35945583E+00
  -0.84192990E+00  -0.12727496E+01  -0.15945577E+01  -0.17995575E+01  -0.19618101E+01
  -0.20452068E+01  -0.20367714E+01  -0.19606741E+01  -0.18842873E+01  -0.18206758E+01
  -0.17447870E+01  -0.15822628E+01  -0.12893617E+01  -0.88617877E+00  -0.38687903E+00
   0.20937333E+00   0.87227235E+00   0.15474088E+01   0.21898751E+01   0.28421005E+01
   0.35794523E+01   0.44436921E+01   0.51615979E+01   0.52860505E+01   0.49138183E+01
   0.43616213E+01   0.40873195E+01   0.43426398E+01   0.50223535E+01   0.56180576E+01
   0.57924866E+01   0.57378060E+01   0.55619440E+01   0.53034590E+01   0.49365451E+01
   0.43329643E+01   0.35126505E+01   0.26541877E+01   0.17635014E+01   0.87626905E+00
   0.17082511E+00  -0.33647332E+00  -0.70002490E+00  -0.10096818E+01  -0.12394880E+01
  -0.13766650E+01  -0.14972221E+01  -0.15936247E+01  -0.16927650E+01  -0.18111200E+01
  -0.19791648E+01  -0.21734399E+01  -0.23899338E+01  -0.25710594E+01  -0.26633563E+01
  -0.26543420E+01  -0.25408338E+01  -0.23430590E+01  -0.20787596E+01  -0.17295279E+01
  -0.13004365E+01  -0.79831396E+00  -0.22737009E+00   0.51524588E+00   0.13808461E+01
   0.21107159E+01   0.26748157E+01   0.29852241E+01   0.46001481E+01   0.50292365E+01
   0.50746729E+01   0.49529919E+01   0.49288637E+01   0.48707410E+01   0.48505310E+01
   0.46863074E+01   0.44207990E+01   0.39794467E+01   0.33393228E+01   0.24377989E+01
   0.15065618E+01   0.63133695E+00  -0.98225447E-01  -0.76439161E+00  -0.13384457E+01
  -0.17572324E+01  -0.20574363E+01  -0.23158683E+01  -0.24528249E+01  -0.25330296E+01
  -0.25321579E+01  -0.25301136E+01  -0.25158374E+01  -0.25283080E+01  -0.24516534E+01
  -0.22652733E+01  -0.19137216E+01  -0.14403509E+01  -0.81525629E+00  -0.11583824E+00
   0.64076210E+00   0.13502278E+01   0.20809779E+01   0.28265968E+01   0.35709867E+01
   0.40057374E+01   0.40798193E+01   0.40875706E+01   0.43323819E+01   0.50629820E+01
   0.61149337E+01   0.69679769E+01   0.71871055E+01   0.68940533E+01   0.65485237E+01
   0.62200352E+01   0.60053120E+01   0.56803994E+01   0.51936753E+01   0.45296831E+01
   0.37284739E+01   0.27194914E+01   0.17433002E+01   0.88373634E+00   0.17943897E+00
  -0.43955832E+00  -0.94159250E+00  -0.13139915E+01  -0.15835933E+01  -0.18271577E+01
  -0.19761779E+01  -0.21367173E+01  -0.22883716E+01  -0.24938680E+01  -0.27244425E+01
  -0.30333281E+01  -0.33037344E+01  -0.35021436E+01  -0.35463319E+01  -0.34740270E+01
  -0.32714507E+01  -0.30021690E+01  -0.26150057E+01  -0.21804287E+01  -0.16544915E+01
  -0.10774790E+01  -0.38053361E+00   0.31954381E+00   0.10727554E+01   0.19805176E+01
   0.29351284E+01   0.38482709E+01   0.40477206E+01   0.47519011E+01   0.51867264E+01
   0.52951983E+01   0.51792980E+01   0.51109350E+01   0.49749574E+01   0.47402462E+01
   0.43068884E+01   0.37226496E+01   0.29770011E+01   0.21373786E+01   0.12071854E+01
   0.28818544E+00  -0.52938408E+00  -0.12066006E+01  -0.17356478E+01  -0.21982262E+01
  -0.25645798E+01  -0.27912255E+01  -0.29394666E+01  -0.29862348E+01  -0.30054039E+01
  -0.30412565E+01  -0.31064460E+01  -0.31106881E+01  -0.30071402E+01  -0.27494855E+01
  -0.23251553E+01  -0.17208084E+01  -0.98709136E+00  -0.21122828E+00   0.52052807E+00
   0.12724914E+01   0.21090037E+01   0.29757673E+01   0.36228238E+01   0.39777624E+01
   0.42328686E+01   0.46602107E+01   0.57122020E+01   0.70461523E+01   0.80011782E+01
   0.82097964E+01   0.78712476E+01   0.72956106E+01   0.67670622E+01   0.65106241E+01
   0.62643124E+01   0.59007916E+01   0.53365988E+01   0.46058364E+01   0.37181920E+01
   0.27654382E+01   0.17655655E+01   0.83066267E+00   0.27713210E-01  -0.63354305E+00
  -0.11782178E+01  -0.16555572E+01  -0.20217764E+01  -0.22701343E+01  -0.25033732E+01
  -0.26902739E+01  -0.28816101E+01  -0.31234363E+01  -0.34593303E+01  -0.38076029E+01
  -0.40908602E+01  -0.42246634E+01  -0.42015525E+01  -0.40397447E+01  -0.37655276E+01
  -0.33914047E+01  -0.29698049E+01  -0.24711273E+01  -0.18655491E+01  -0.11346503E+01
  -0.38961196E+00   0.29887207E+00   0.89402690E+00   0.13709207E+01   0.21212959E+01
   0.30991132E+01   0.39568306E+01   0.42876576E+01   0.45698766E+01   0.48904598E+01
   0.51701329E+01   0.51600370E+01   0.49799173E+01   0.46083620E+01   0.40734894E+01
   0.33760711E+01   0.25957354E+01   0.16686085E+01   0.73356539E+00  -0.14367164E+00
  -0.97130400E+00  -0.16759263E+01  -0.22488294E+01  -0.26533037E+01  -0.29591532E+01
  -0.31951994E+01  -0.32954459E+01  -0.33431297E+01  -0.33956852E+01  -0.34709519E+01
  -0.35145415E+01  -0.34891940E+01  -0.33365994E+01  -0.30100230E+01  -0.24771555E+01
  -0.17742064E+01  -0.10056886E+01  -0.24475988E+00   0.54114694E+00   0.13938703E+01
   0.23021728E+01   0.31633789E+01   0.40036813E+01   0.49364804E+01   0.61162239E+01
   0.75719206E+01   0.85690401E+01   0.86866877E+01   0.80592598E+01   0.72363840E+01
   0.66072627E+01   0.64788030E+01   0.66502000E+01   0.66181800E+01   0.63723146E+01
   0.59198934E+01   0.53161802E+01   0.45470017E+01   0.36472116E+01   0.25822604E+01
   0.15665747E+01   0.66223160E+00  -0.18494028E+00  -0.94424576E+00  -0.15799750E+01
  -0.20276727E+01  -0.23809488E+01  -0.27044651E+01  -0.29394672E+01  -0.31512447E+01
  -0.33894347E+01  -0.36998567E+01  -0.40556387E+01  -0.44032084E+01  -0.46424996E+01
  -0.47211687E+01  -0.46317719E+01  -0.43950799E+01  -0.40576294E+01  -0.36500531E+01
  -0.31544048E+01  -0.25630723E+01  -0.18450863E+01  -0.10174578E+01  -0.85001179E-01
   0.85855839E+00   0.17498675E+01   0.26830062E+01   0.33282950E+01   0.36899250E+01
   0.50565787E+01   0.48369000E+01   0.49939471E+01   0.52203929E+01   0.52592338E+01
   0.51976617E+01   0.48649302E+01   0.43577991E+01   0.36986917E+01   0.29531002E+01
   0.21148078E+01   0.12244725E+01   0.26101652E+00  -0.68600233E+00  -0.15018053E+01
  -0.21443238E+01  -0.26404305E+01  -0.30632528E+01  -0.33714435E+01  -0.35217551E+01
  -0.36128365E+01  -0.36537756E+01  -0.36839203E+01  -0.36978380E+01  -0.37009560E+01
  -0.36320703E+01  -0.34260741E+01  -0.30109734E+01  -0.23996289E+01  -0.16818137E+01
  -0.93945709E+00  -0.16527060E+00   0.69197721E+00   0.16275270E+01   0.25449501E+01
   0.34594894E+01   0.45145342E+01   0.58917830E+01   0.73563346E+01   0.80643033E+01
   0.78861746E+01   0.69448644E+01   0.58794430E+01   0.53972500E+01   0.57766147E+01
   0.63665296E+01   0.66306289E+01   0.66365320E+01   0.63305357E+01   0.58506476E+01
   0.51808374E+01   0.43445135E+01   0.33838442E+01   0.24009429E+01   0.13636054E+01
   0.34000958E+00  -0.57354349E+00  -0.13107589E+01  -0.18856404E+01  -0.23917639E+01
  -0.28079642E+01  -0.30943664E+01  -0.33366715E+01  -0.35485083E+01  -0.38015533E+01
  -0.41066603E+01  -0.44460315E+01  -0.47387606E+01  -0.49338945E+01  -0.49728355E+01
  -0.48334036E+01  -0.45491680E+01  -0.41786152E+01  -0.37394856E+01  -0.31957759E+01
  -0.24812439E+01  -0.16105803E+01  -0.60980340E+00   0.51325811E+00   0.18523938E+01
   0.33371357E+01   0.44314599E+01   0.51296791E+01   0.52866057E+01   0.73438904E+01
   0.72986561E+01   0.67305855E+01   0.61513859E+01   0.57574895E+01   0.52534385E+01
   0.47142974E+01   0.40233270E+01   0.32478107E+01   0.24272581E+01   0.15768374E+01
   0.57536060E+00  -0.39715478E+00  -0.12448119E+01  -0.19784251E+01  -0.25961673E+01
  -0.31090679E+01  -0.34343350E+01  -0.36249897E+01  -0.37544847E+01  -0.38014837E+01
  -0.38197709E+01  -0.37932600E+01  -0.37509323E+01  -0.36889987E+01  -0.35672518E+01
  -0.32842921E+01  -0.27985534E+01  -0.21745561E+01  -0.14962963E+01  -0.77251729E+00
   0.52145467E-01   0.97571087E+00   0.19102048E+01   0.28374216E+01   0.38057496E+01
   0.48218452E+01   0.55676316E+01   0.57110276E+01   0.55795331E+01   0.52331447E+01
   0.52582969E+01   0.59034234E+01   0.67645715E+01   0.71049745E+01   0.70635952E+01
   0.68971016E+01   0.65448291E+01   0.61830438E+01   0.56360389E+01   0.48885054E+01
   0.40104570E+01   0.30841997E+01   0.20031720E+01   0.93192585E+00  -0.57518546E-01
  -0.93581229E+00  -0.16705891E+01  -0.22907320E+01  -0.27469060E+01  -0.30968735E+01
  -0.33826944E+01  -0.35872507E+01  -0.38089256E+01  -0.40528351E+01  -0.43247222E+01
  -0.45978012E+01  -0.48504299E+01  -0.50075815E+01  -0.50017639E+01  -0.48297897E+01
  -0.45367645E+01  -0.41644372E+01  -0.36835166E+01  -0.30227842E+01  -0.21658972E+01
  -0.11292082E+01   0.38636419E-01   0.13234123E+01   0.26122475E+01   0.38155122E+01
   0.51875450E+01   0.62655486E+01   0.69856564E+01   0.87893242E+01   0.89532687E+01
   0.86568685E+01   0.77444119E+01   0.65053594E+01   0.55377556E+01   0.46091886E+01
   0.37290343E+01   0.28139280E+01   0.19020339E+01   0.93570845E+00  -0.34517673E-02
  -0.93273941E+00  -0.18054068E+01  -0.25155938E+01  -0.30387793E+01  -0.33900807E+01
  -0.36731830E+01  -0.38692491E+01  -0.39313544E+01  -0.39372488E+01  -0.38533724E+01
  -0.37543787E+01  -0.36534587E+01  -0.35421848E+01  -0.33302972E+01  -0.29716178E+01
  -0.24808166E+01  -0.18967980E+01  -0.12164139E+01  -0.42499197E+00   0.44211199E+00
   0.13269485E+01   0.22505496E+01   0.32637682E+01   0.43096517E+01   0.50604885E+01
   0.53383172E+01   0.53287248E+01   0.52245793E+01   0.60956099E+01   0.77360644E+01
   0.91572253E+01   0.95795398E+01   0.91854369E+01   0.81391006E+01   0.70114104E+01
   0.64101333E+01   0.59014741E+01   0.53050260E+01   0.45168150E+01   0.36342407E+01
   0.26403208E+01   0.16191562E+01   0.54765711E+00  -0.47745246E+00  -0.13358258E+01
  -0.20189217E+01  -0.25518438E+01  -0.30172507E+01  -0.33676936E+01  -0.35846343E+01
  -0.37935142E+01  -0.39654346E+01  -0.41478703E+01  -0.43441829E+01  -0.45791143E+01
  -0.47932467E+01  -0.49103623E+01  -0.48747504E+01  -0.46940965E+01  -0.44002642E+01
  -0.39858111E+01  -0.34071177E+01  -0.26297932E+01  -0.16201041E+01  -0.38343970E+00
   0.10381969E+01   0.24621194E+01   0.37819021E+01   0.49629875E+01   0.57186699E+01
   0.67482215E+01   0.79408361E+01   0.10405528E+02   0.10205872E+02   0.93308968E+01
   0.83372191E+01   0.73794932E+01   0.60443771E+01   0.47743935E+01   0.35562910E+01
   0.24359161E+01   0.13485535E+01   0.31291113E+00  -0.69306446E+00  -0.15714062E+01
  -0.23239902E+01  -0.29501555E+01  -0.33994328E+01  -0.36913028E+01  -0.37888206E+01
  -0.38188676E+01  -0.38544830E+01  -0.38038918E+01  -0.37247396E+01  -0.35961863E+01
  -0.34593447E+01  -0.32549635E+01  -0.29474236E+01  -0.25603887E+01  -0.20886033E+01
  -0.14957459E+01  -0.74831350E+00   0.77297896E-01   0.91775062E+00   0.17932703E+01
   0.27704037E+01   0.38269677E+01   0.48017937E+01   0.57095657E+01   0.67530828E+01
   0.82904498E+01   0.10802611E+02   0.12754560E+02   0.13324330E+02   0.12460914E+02
   0.10725807E+02   0.86021780E+01   0.72451440E+01   0.67367922E+01   0.61717417E+01
   0.55822727E+01   0.48575727E+01   0.40780472E+01   0.31838048E+01   0.21687474E+01
   0.10494659E+01   0.34412275E-01  -0.85299317E+00  -0.16466772E+01  -0.23215877E+01
  -0.28494841E+01  -0.31335542E+01  -0.33237570E+01  -0.35550534E+01  -0.37569609E+01
  -0.39475268E+01  -0.40805435E+01  -0.42438079E+01  -0.44365709E+01  -0.46001681E+01
  -0.46738849E+01  -0.46167843E+01  -0.44364167E+01  -0.41092503E+01  -0.36249958E+01
  -0.29379944E+01  -0.20013567E+01  -0.80388591E+00   0.64614240E+00   0.22777311E+01
   0.40355938E+01   0.57362111E+01   0.72428428E+01   0.89667760E+01   0.99862808E+01
   0.10358112E+02   0.96063212E+01   0.86501156E+01   0.88534469E+01   0.89417964E+01
   0.80614017E+01   0.68802516E+01   0.52405079E+01   0.36314340E+01   0.21559342E+01
   0.88530205E+00  -0.25981454E+00  -0.12031957E+01  -0.20732488E+01  -0.28215032E+01
  -0.33508959E+01  -0.36426552E+01  -0.36745786E+01  -0.36700381E+01  -0.37001398E+01
  -0.36198713E+01  -0.35224196E+01  -0.33996327E+01  -0.33325236E+01  -0.31061278E+01
  -0.28032856E+01  -0.24555920E+01  -0.20574649E+01  -0.15414980E+01  -0.86746027E+00
  -0.91125784E-01   0.69169660E+00   0.15004300E+01   0.24155560E+01   0.34296783E+01
   0.43913820E+01   0.54199132E+01   0.69185595E+01   0.94885172E+01   0.12691793E+02
   0.14359768E+02   0.14229038E+02   0.11891875E+02   0.83103641E+01   0.54739279E+01
   0.50296513E+01   0.56314578E+01   0.58458899E+01   0.58323376E+01   0.52353440E+01
   0.44875696E+01   0.36350515E+01   0.26908290E+01   0.16163739E+01   0.62266770E+00
  -0.35220073E+00  -0.12523048E+01  -0.20051082E+01  -0.25485134E+01  -0.28031610E+01
  -0.29967732E+01  -0.32378124E+01  -0.34045615E+01  -0.35598892E+01  -0.36753592E+01
  -0.38814098E+01  -0.40173582E+01  -0.41487861E+01  -0.42449379E+01  -0.42774059E+01
  -0.42082290E+01  -0.39909828E+01  -0.35984621E+01  -0.30304318E+01  -0.22433028E+01
  -0.11744713E+01   0.22778628E+00   0.18901951E+01   0.37797117E+01   0.58316962E+01
   0.81688854E+01   0.10443487E+02   0.11303377E+02   0.11464048E+02   0.10814532E+02
   0.10534618E+02   0.10400643E+02   0.97260165E+01   0.91167695E+01   0.90390204E+01
   0.77424596E+01   0.59752966E+01   0.38956693E+01   0.20744839E+01   0.51680160E+00
  -0.67810227E+00  -0.17731787E+01  -0.26157414E+01  -0.32280540E+01  -0.35888623E+01
  -0.36956451E+01  -0.36505631E+01  -0.36173938E+01  -0.33757236E+01  -0.32730495E+01
  -0.31992254E+01  -0.30713819E+01  -0.27722470E+01  -0.25909822E+01  -0.21979636E+01
  -0.18323639E+01  -0.13362929E+01  -0.75074428E+00  -0.16227038E-01   0.69288703E+00
   0.14477765E+01   0.22408600E+01   0.31776339E+01   0.40461705E+01   0.50345835E+01
   0.64576586E+01   0.90332656E+01   0.12288791E+02   0.15298226E+02   0.17197715E+02
   0.14922024E+02   0.10179586E+02   0.61771134E+01   0.43673748E+01   0.34011951E+01
   0.35795539E+01   0.48698207E+01   0.51380433E+01   0.48858946E+01   0.40989374E+01
   0.32039439E+01   0.21671364E+01   0.11883132E+01   0.10327821E+00  -0.85209930E+00
  -0.16650268E+01  -0.22485077E+01  -0.25740874E+01  -0.27395110E+01  -0.29362073E+01
  -0.29573558E+01  -0.31102906E+01  -0.32693434E+01  -0.33932695E+01  -0.34162020E+01
  -0.36261533E+01  -0.36537530E+01  -0.37185939E+01  -0.36807085E+01  -0.35757692E+01
  -0.32748693E+01  -0.28595843E+01  -0.22251083E+01  -0.13734006E+01  -0.11109728E+00
   0.14373407E+01   0.33398618E+01   0.54587873E+01   0.79814666E+01   0.10402117E+02
   0.12505649E+02   0.14477323E+02   0.13818858E+02   0.11812593E+02   0.38306644E+01
   0.26568801E+01   0.40973293E+01   0.83021902E+01   0.89242043E+01   0.84904080E+01
   0.65574769E+01   0.44525621E+01   0.23623260E+01   0.45999083E+00  -0.11268757E+01
  -0.20729842E+01  -0.28281082E+01  -0.34776152E+01  -0.38587698E+01  -0.37664585E+01
  -0.35258689E+01  -0.30101995E+01  -0.26398864E+01  -0.25134921E+01  -0.24479832E+01
  -0.24254165E+01  -0.21316527E+01  -0.18580841E+01  -0.15415161E+01  -0.89591805E+00
  -0.25730696E+00   0.24800240E+00   0.80344784E+00   0.16542308E+01   0.25301310E+01
   0.31893204E+01   0.37640576E+01   0.46157066E+01   0.61530119E+01   0.86954980E+01
   0.11957763E+02   0.16727908E+02   0.21429870E+02   0.23786827E+02   0.23951575E+02
   0.18071661E+02   0.91584740E+01   0.10267761E+01  -0.23833622E+01   0.41284732E+00
   0.22498204E+01   0.39807831E+01   0.40810021E+01   0.36532831E+01   0.29163253E+01
   0.19553386E+01   0.73188723E+00  -0.28044398E+00  -0.11906420E+01  -0.19262532E+01
  -0.24384334E+01  -0.26077179E+01  -0.26909962E+01  -0.23943722E+01  -0.21653344E+01
  -0.22718940E+01  -0.25718375E+01  -0.29037202E+01  -0.28702721E+01  -0.28847723E+01
  -0.30319517E+01  -0.29615174E+01  -0.28091509E+01  -0.26406206E+01  -0.24052494E+01
  -0.19161593E+01  -0.12188905E+01  -0.26339565E+00   0.10547644E+01   0.27612989E+01
   0.49102599E+01   0.75711527E+01   0.10087422E+02   0.12656903E+02   0.13612762E+02
   0.11974419E+02   0.10334285E+02   0.67510313E+01  -0.20058205E+02  -0.18922803E+02
  -0.87112275E+01   0.10006865E+01   0.75460256E+01   0.84229607E+01   0.72680396E+01
   0.49857990E+01   0.32539317E+01   0.44300048E+00  -0.14336553E+01  -0.23598968E+01
  -0.27194918E+01  -0.36133692E+01  -0.40345915E+01  -0.40170276E+01  -0.31445029E+01
  -0.21400439E+01  -0.19516989E+01  -0.20215903E+01  -0.14034551E+01  -0.11458902E+01
  -0.12590351E+01  -0.11943344E+01  -0.68229524E+00   0.48264635E+00   0.12814791E+01
   0.12108510E+01   0.15213635E+01   0.30071813E+01   0.40934581E+01   0.40211754E+01
   0.39879471E+01   0.53078666E+01   0.82455772E+01   0.11726664E+02   0.16403500E+02
   0.25108030E+02   0.42687806E+02   0.56122538E+02   0.55574784E+02   0.37346824E+02
   0.94202791E+01  -0.11186068E+02  -0.15569192E+02  -0.10314196E+02  -0.19825994E+01
   0.18558489E+01   0.29238059E+01   0.27068046E+01   0.32272493E+01   0.19447318E+01
   0.24085386E+00  -0.10764173E+01  -0.13901371E+01  -0.18788426E+01  -0.23537092E+01
  -0.29659706E+01  -0.25859937E+01  -0.15193994E+01  -0.11826303E+01  -0.16564726E+01
  -0.17819035E+01  -0.18984310E+01  -0.19224849E+01  -0.20083217E+01  -0.22887294E+01
  -0.19988281E+01  -0.14686336E+01  -0.14612072E+01  -0.15282861E+01  -0.84917218E+00
   0.40997597E-01   0.94553077E+00   0.22153114E+01   0.39880636E+01   0.66337886E+01
   0.96959936E+01   0.12334034E+02   0.13601989E+02   0.16459490E+02   0.12531858E+02
   0.21067182E+01  -0.10796332E+02  -0.49831493E+02  -0.49677958E+02  -0.31506326E+02
  -0.89091867E+01   0.35835537E+01   0.96494043E+01   0.72582133E+01   0.62627746E+01
   0.38857517E+01   0.98142899E+00  -0.19898017E+01  -0.17999537E+01  -0.24926796E+01
  -0.35170378E+01  -0.45012956E+01  -0.39681960E+01  -0.27690655E+01  -0.12772131E+01
  -0.18468684E+01  -0.16379786E+01  -0.33564357E+00   0.33185916E+00  -0.44785947E+00
  -0.38343738E+00   0.49757579E+00   0.23661445E+01   0.30264394E+01   0.20538131E+01
   0.23618884E+01   0.49510590E+01   0.59561961E+01   0.42766517E+01   0.40234156E+01
   0.64038612E+01   0.10984333E+02   0.14666131E+02   0.20942105E+02   0.42268847E+02
   0.77099076E+02   0.10802119E+03   0.10380929E+03   0.60815510E+02   0.15930813E+00
  -0.39175500E+02  -0.42797685E+02  -0.24100754E+02  -0.79891485E+01   0.11064137E+01
   0.54234367E+00   0.24311718E+01   0.36436598E+01   0.24845720E+01  -0.10206942E+01
  -0.14578989E+01  -0.13670073E+01  -0.13047614E+01  -0.25896097E+01  -0.33290676E+01
  -0.25777774E+01  -0.38800852E+00  -0.60202096E+00  -0.13535774E+01  -0.12474680E+01
  -0.59390630E+00  -0.70128271E+00  -0.93759257E+00  -0.15357644E+01  -0.68533030E+00
   0.36430921E+00  -0.11913467E+00  -0.75638987E+00   0.34733886E+00   0.16016620E+01
   0.20569324E+01   0.32165113E+01   0.47796728E+01   0.82015990E+01   0.11560752E+02
   0.13228063E+02   0.16486554E+02   0.17990378E+02   0.14102200E+02  -0.43795767E+01
  -0.29419551E+02  -0.74530404E+02  -0.73533490E+02  -0.44858569E+02  -0.15957775E+02
   0.37553288E+01   0.97409634E+01   0.86902907E+01   0.70244090E+01   0.46758030E+01
   0.98544246E+00  -0.19282553E+01  -0.12577551E+01  -0.21606509E+01  -0.38050583E+01
  -0.44633593E+01  -0.37347609E+01  -0.23918630E+01  -0.11198599E+01  -0.18855695E+01
  -0.13559253E+01   0.10360878E+01   0.14938888E+01   0.33207834E+00   0.70282224E+00
   0.23217544E+01   0.43872023E+01   0.46492934E+01   0.29957322E+01   0.37092229E+01
   0.74331726E+01   0.72557868E+01   0.41632328E+01   0.40955049E+01   0.83427393E+01
   0.12218096E+02   0.16541374E+02   0.23187293E+02   0.55632309E+02   0.10912801E+03
   0.14407264E+03   0.12646538E+03   0.54523909E+02  -0.28565951E+02  -0.73491471E+02
  -0.62551421E+02  -0.31857105E+02  -0.72963933E+01  -0.22939502E+00  -0.32393196E+00
   0.22846905E+01   0.47786207E+01   0.23519008E+01  -0.21042811E+01  -0.18234426E+01
  -0.76865605E+00  -0.91507870E+00  -0.26491910E+01  -0.37668695E+01  -0.23244865E+01
   0.40020514E+00  -0.26664440E+00  -0.15692762E+01  -0.49586175E+00   0.75254037E+00
   0.72025534E+00   0.14985987E+00  -0.45760310E+00   0.93372005E+00   0.25057008E+01
   0.12981584E+01   0.61779624E-02   0.18384956E+01   0.30325006E+01   0.31249966E+01
   0.37042389E+01   0.56194464E+01   0.84466922E+01   0.13335728E+02   0.11561565E+02
   0.13504972E+02   0.17113951E+02   0.85406034E+01  -0.15711314E+02  -0.49959014E+02
  -0.74560172E+02  -0.65416908E+02  -0.36316925E+02  -0.11034115E+02   0.68348351E+01
   0.10294210E+02   0.11674677E+02   0.70866112E+01   0.52190302E+01   0.34263890E+00
  -0.13153526E+01  -0.73029026E+00  -0.19388076E+01  -0.44276010E+01  -0.39219572E+01
  -0.31756965E+01  -0.19096486E+01  -0.15318634E+01  -0.19892505E+01  -0.79982478E+00
   0.23371194E+01   0.21711717E+01   0.11427175E+01   0.23998522E+01   0.46796902E+01
   0.61190303E+01   0.59464548E+01   0.43686274E+01   0.58027511E+01   0.97236608E+01
   0.77530841E+01   0.39981902E+01   0.49497601E+01   0.97831929E+01   0.11432325E+02
   0.13994141E+02   0.22824327E+02   0.55738951E+02   0.10681527E+03   0.12934778E+03
   0.95454618E+02   0.17083499E+02  -0.55124018E+02  -0.78979600E+02  -0.53320458E+02
  -0.20465621E+02  -0.45817730E+00  -0.13247447E+00   0.14489055E+01   0.26609160E+01
   0.60629598E+01   0.12508383E+01  -0.26417424E+01  -0.15375701E+01   0.23352571E+00
  -0.10688519E+01  -0.26162603E+01  -0.37556459E+01  -0.14925847E+01   0.68588295E+00
  -0.43515798E+00  -0.17722475E+01   0.48583367E+00   0.19862060E+01   0.20108100E+01
   0.14193491E+01   0.11798988E+01   0.27766148E+01   0.45312928E+01   0.27298106E+01
   0.11480781E+01   0.34647347E+01   0.41819786E+01   0.38933695E+01   0.42377572E+01
   0.59809142E+01   0.79639874E+01   0.12248634E+02   0.94599752E+01   0.49423524E+01
   0.30758357E+01  -0.98919598E+01  -0.33578509E+02  -0.60637639E+02  -0.52039155E+02
  -0.30209207E+02  -0.49397544E+01   0.65509930E+01   0.12879710E+02   0.13400679E+02
   0.13933858E+02   0.72697486E+01   0.46185582E+01  -0.27359898E+00  -0.74778214E+00
  -0.41196531E+00  -0.23608448E+01  -0.47635042E+01  -0.29605993E+01  -0.22841758E+01
  -0.17334907E+01  -0.17107716E+01  -0.14915569E+01   0.47520991E+00   0.36040224E+01
   0.27976884E+01   0.21251178E+01   0.47112877E+01   0.71130860E+01   0.74094142E+01
   0.70226154E+01   0.63310319E+01   0.83242402E+01   0.11144378E+02   0.76161401E+01
   0.42912240E+01   0.65811473E+01   0.10123240E+02   0.85025083E+01   0.88384391E+01
   0.16272628E+02   0.37774176E+02   0.66179996E+02   0.60964422E+02   0.20326279E+02
  -0.30444437E+02  -0.55625155E+02  -0.42442796E+02  -0.77518417E+01   0.99594179E+01
   0.11039828E+02   0.37948858E+01   0.43537918E+01   0.42103735E+01   0.59659167E+01
  -0.37985990E-01  -0.25090200E+01  -0.55678681E+00   0.67855892E+00  -0.14689721E+01
  -0.22838245E+01  -0.28609617E+01  -0.63426894E+00   0.83535427E+00  -0.46102304E+00
  -0.10656644E+01   0.19879469E+01   0.32057435E+01   0.29430846E+01   0.30757846E+01
   0.33933890E+01   0.46680193E+01   0.60759552E+01   0.42176134E+01   0.28774813E+01
   0.49981020E+01   0.48672530E+01   0.43236683E+01   0.50237657E+01   0.61323544E+01
   0.67648557E+01   0.95604595E+01   0.50883197E+01  -0.71143599E+01  -0.18731142E+02
  -0.40591852E+02  -0.58598045E+02  -0.63356533E+02  -0.20153989E+02   0.11743565E+02
   0.27855183E+02   0.23770392E+02   0.19839654E+02   0.15354907E+02   0.14673630E+02
   0.70986394E+01   0.34014635E+01  -0.67050548E+00  -0.48946727E+00  -0.36956094E+00
  -0.27956439E+01  -0.45850712E+01  -0.20412795E+01  -0.13493378E+01  -0.16463083E+01
  -0.16001303E+01  -0.40423747E+00   0.20942283E+01   0.44675392E+01   0.33138993E+01
   0.36475535E+01   0.72049712E+01   0.90987388E+01   0.84529555E+01   0.82036718E+01
   0.86773000E+01   0.10536173E+02   0.11629886E+02   0.74475935E+01   0.54272695E+01
   0.80927761E+01   0.93274016E+01   0.46882893E+01   0.39895277E+01   0.61937971E+01
   0.10194971E+02   0.73263748E+01  -0.18327514E+02  -0.47002627E+02  -0.51103545E+02
  -0.21622991E+02   0.20334693E+02   0.46799745E+02   0.39542037E+02   0.22167255E+02
   0.75981748E+01   0.73757357E+01   0.56098327E+01   0.46235067E+01  -0.10242409E+01
  -0.17409263E+01   0.64509037E+00   0.61441145E+00  -0.18782338E+01  -0.16323677E+01
  -0.12942839E+01   0.62992360E-01   0.64856108E+00  -0.68490215E-01   0.55928229E+00
   0.34965945E+01   0.39505300E+01   0.38779303E+01   0.51018783E+01   0.58299511E+01
   0.64529132E+01   0.71723933E+01   0.58529452E+01   0.50238501E+01   0.63638125E+01
   0.52090357E+01   0.47308668E+01   0.58054974E+01   0.63405697E+01   0.52570686E+01
   0.70895083E+01   0.51960971E+00  -0.17016884E+02  -0.39971270E+02  -0.66623615E+02
  -0.75328569E+02  -0.56415922E+02  -0.26231624E+00   0.32251698E+02   0.43372747E+02
   0.32274222E+02   0.22364427E+02   0.16444226E+02   0.12744445E+02   0.65900601E+01
   0.18462292E+01  -0.62203979E+00  -0.74763831E+00  -0.67644341E+00  -0.31464971E+01
  -0.36686458E+01  -0.13358360E+01  -0.53887888E+00  -0.12765958E+01  -0.90451845E+00
   0.78274171E+00   0.33382771E+01   0.49672990E+01   0.44904671E+01   0.56929971E+01
   0.92010311E+01   0.10495425E+02   0.96093726E+01   0.97320543E+01   0.10835510E+02
   0.12031580E+02   0.11610091E+02   0.79117569E+01   0.69031114E+01   0.88267708E+01
   0.77996218E+01   0.20109195E+01   0.77284255E+00  -0.31401079E+01  -0.11260347E+02
  -0.31865986E+02  -0.62624092E+02  -0.70860083E+02  -0.39025961E+02   0.18969228E+02
   0.64698677E+02   0.76741675E+02   0.52365751E+02   0.25649000E+02   0.10962559E+02
   0.82273529E+01   0.60092064E+01   0.24073517E+01  -0.10521148E+01  -0.85024157E+00
   0.12961312E+01  -0.12072221E-01  -0.16228326E+01  -0.70396015E+00   0.31900588E+00
   0.60215088E+00   0.66343437E+00   0.67415096E+00   0.23087842E+01   0.46444976E+01
   0.48798768E+01   0.51904187E+01   0.70877877E+01   0.80569538E+01   0.80777643E+01
   0.82026338E+01   0.75673444E+01   0.72210355E+01   0.74623063E+01   0.56524924E+01
   0.51466475E+01   0.63421036E+01   0.63304679E+01   0.42014272E+01   0.51733888E+01
  -0.27075402E+01  -0.19194185E+02  -0.44797409E+02  -0.72544959E+02  -0.75129826E+02
  -0.45510410E+02   0.60765794E+01   0.31600363E+02   0.37361776E+02   0.28692611E+02
   0.18884793E+02   0.15323466E+02   0.93700696E+01   0.51429202E+01   0.68622352E+00
  -0.53830362E+00  -0.12478174E+01  -0.10629338E+01  -0.29358415E+01  -0.25484054E+01
  -0.10382397E+01  -0.58165124E-01  -0.53230236E+00   0.44903857E+00   0.20175891E+01
   0.44223463E+01   0.55981535E+01   0.61380182E+01   0.76856110E+01   0.10611602E+02
   0.11422636E+02   0.11031993E+02   0.11471691E+02   0.12556745E+02   0.12942120E+02
   0.11745976E+02   0.91221910E+01   0.81068895E+01   0.87240538E+01   0.60671107E+01
   0.16823118E+01  -0.13519256E+01  -0.68210915E+01  -0.17574575E+02  -0.39531798E+02
  -0.56827387E+02  -0.50650540E+02  -0.10804480E+02   0.39233137E+02   0.70546158E+02
   0.68343791E+02   0.43765818E+02   0.20527562E+02   0.11819202E+02   0.69529259E+01
   0.47302131E+01   0.65404661E+00  -0.56959327E+00  -0.24593610E+00   0.13117348E+01
  -0.37004346E+00  -0.88511067E+00   0.46078652E-01   0.13215660E+01   0.10550023E+01
   0.13353646E+01   0.18724048E+01   0.40159255E+01   0.56007982E+01   0.60736829E+01
   0.67373367E+01   0.88567944E+01   0.97093669E+01   0.95928017E+01   0.94725180E+01
   0.93372338E+01   0.91372401E+01   0.84529948E+01   0.65487353E+01   0.56317598E+01
   0.65062203E+01   0.56331883E+01   0.41604218E+01   0.30594678E+01  -0.24232215E+01
  -0.13549564E+02  -0.34945965E+02  -0.53096126E+02  -0.54036374E+02  -0.28728001E+02
   0.26553880E+01   0.17614015E+02   0.22888663E+02   0.19879200E+02   0.13805746E+02
   0.10039880E+02   0.64004101E+01   0.25573837E+01   0.25416699E+00  -0.11156437E+01
  -0.14081553E+01  -0.18525418E+01  -0.23186086E+01  -0.18918449E+01  -0.62405568E+00
   0.46711488E-01   0.48360046E+00   0.15230124E+01   0.32219242E+01   0.50353505E+01
   0.65104753E+01   0.77037545E+01   0.94566908E+01   0.11397828E+02   0.12300621E+02
   0.12606939E+02   0.13239412E+02   0.13818742E+02   0.13664841E+02   0.12457308E+02
   0.10563043E+02   0.91570841E+01   0.80839626E+01   0.53102660E+01   0.19891618E+01
  -0.11368818E+01  -0.52785863E+01  -0.14903289E+02  -0.24280594E+02  -0.31338746E+02
  -0.23026990E+02   0.20550153E+01   0.28564864E+02   0.42800203E+02   0.39563564E+02
   0.26188477E+02   0.13445146E+02   0.79291810E+01   0.50847159E+01   0.20880486E+01
   0.19957042E+00  -0.49119883E+00   0.22836590E+00   0.42256908E+00  -0.20403113E+00
  -0.27158612E+00   0.80834832E+00   0.15002693E+01   0.16572998E+01   0.20828212E+01
   0.32825700E+01   0.50248287E+01   0.65242151E+01   0.73348933E+01   0.84847549E+01
   0.10077535E+02   0.10947773E+02   0.11059029E+02   0.11080242E+02   0.10991242E+02
   0.10610503E+02   0.95385791E+01   0.77266004E+01   0.64429697E+01   0.61333086E+01
   0.50171711E+01   0.37409391E+01   0.24283461E+01   0.26492504E-01  -0.77805538E+01
  -0.16689115E+02  -0.27560865E+02  -0.28752658E+02  -0.15747461E+02   0.47941176E+01
   0.10079312E+02   0.11043213E+02   0.11022359E+02   0.84854694E+01   0.55277657E+01
   0.28940216E+01   0.69981702E+00  -0.58981342E+00  -0.14291945E+01  -0.18050629E+01
  -0.19723463E+01  -0.18832013E+01  -0.13781828E+01  -0.48675091E+00   0.33320503E+00
   0.12884734E+01   0.24764406E+01   0.40015193E+01   0.56783491E+01   0.73225005E+01
   0.88960464E+01   0.10555413E+02   0.12053084E+02   0.13194051E+02   0.13897901E+02
   0.14438457E+02   0.14745163E+02   0.14527962E+02   0.13633060E+02   0.12098933E+02
   0.10277427E+02   0.80775673E+01   0.54663699E+01   0.26372883E+01   0.13103449E+00
  -0.33140680E+01  -0.69357251E+01  -0.12047609E+02  -0.11962942E+02  -0.62347965E+01
   0.28381067E+01   0.12225857E+02   0.16494035E+02   0.14386886E+02   0.11385644E+02
   0.73402145E+01   0.42779821E+01   0.21319757E+01   0.50585675E+00  -0.15378406E+00
  -0.24743672E+00  -0.11378845E-01   0.62767219E-01   0.29429437E-01   0.29645916E+00
   0.99509439E+00   0.15842437E+01   0.21867796E+01   0.30070418E+01   0.42679712E+01
   0.58053821E+01   0.72771490E+01   0.85104498E+01   0.98118696E+01   0.11036110E+02
   0.11942072E+02   0.12295763E+02   0.12384775E+02   0.12295015E+02   0.11830617E+02
   0.10783177E+02   0.91860771E+01   0.75566285E+01   0.60410672E+01   0.46047172E+01
   0.32431200E+01   0.23966611E+01   0.75545668E+00  -0.13617968E+01  -0.63265971E+01
  -0.84530471E+01  -0.70199766E+01  -0.23949371E+01   0.26720139E+01   0.63322258E+01
   0.76585175E+01   0.56282752E+01   0.38369109E+01   0.18968976E+01   0.27435378E+00
  -0.73529413E+00  -0.13917883E+01  -0.17607797E+01  -0.19481235E+01  -0.19119667E+01
  -0.16308610E+01  -0.99979949E+00  -0.19740926E+00   0.73369249E+00   0.17658705E+01
   0.30366879E+01   0.45474112E+01   0.61815047E+01   0.78852434E+01   0.95828578E+01
   0.11113575E+02   0.12567219E+02   0.13717447E+02   0.14519786E+02   0.15289462E+02
   0.15747770E+02   0.15770048E+02   0.15162503E+02   0.13824163E+02   0.11754387E+02
   0.92078720E+01   0.63489748E+01   0.37379860E+01   0.11818249E+01  -0.11420919E+01
  -0.38575831E+01  -0.54834502E+01  -0.61707897E+01  -0.71121899E+01  -0.51732661E+01
  -0.10902432E+01   0.39031630E+01   0.62796859E+01   0.47643724E+01   0.31132658E+01
   0.13196987E+01   0.90103035E-01  -0.30789065E+00  -0.34049636E+00  -0.24922562E+00
  -0.18333883E+00  -0.79100398E-01   0.14680467E+00   0.58856582E+00   0.11097906E+01
   0.17617385E+01   0.25624891E+01   0.36270699E+01   0.49093231E+01   0.63690674E+01
   0.78920089E+01   0.93700940E+01   0.10628634E+02   0.11756237E+02   0.12557945E+02
   0.13000769E+02   0.13399133E+02   0.13475162E+02   0.13151708E+02   0.12306252E+02
   0.10891552E+02   0.89491718E+01   0.67951448E+01   0.46745653E+01   0.31733976E+01
   0.19758716E+01   0.10598669E+01  -0.37836887E+00  -0.95988692E+00  -0.94196782E+00
  -0.17083024E+01  -0.28455298E+00   0.23397770E+01   0.27095170E+01   0.24330696E+01
   0.19489179E+01   0.45365125E+00  -0.66432652E+00  -0.13003438E+01  -0.16912806E+01
  -0.18595446E+01  -0.19275023E+01  -0.18435928E+01  -0.15954183E+01  -0.11965038E+01
  -0.66797498E+00   0.11383163E+00   0.10399190E+01   0.21509947E+01   0.34132868E+01
   0.48796963E+01   0.64922286E+01   0.81409881E+01   0.96968450E+01   0.11210885E+02
   0.12614648E+02   0.13624219E+02   0.14634676E+02   0.15588587E+02   0.16375425E+02
   0.16873122E+02   0.16757094E+02   0.15735258E+02   0.13760434E+02   0.11054026E+02
   0.79632083E+01   0.50187166E+01   0.25745999E+01   0.16200291E+00  -0.20521228E+01
  -0.47631032E+01  -0.68778893E+01  -0.60385525E+01  -0.32790063E+01   0.22201226E-01
   0.19638930E+01   0.25255787E+01   0.21239119E+01   0.46649995E+00  -0.55716943E+00
  -0.75267484E+00  -0.62188540E+00  -0.42798439E+00  -0.32710953E+00  -0.17926533E+00
   0.42062609E-01   0.28932140E+00   0.58495825E+00   0.11276344E+01   0.18643754E+01
   0.28278920E+01   0.39366596E+01   0.52772824E+01   0.67849860E+01   0.83096701E+01
   0.96988305E+01   0.10955879E+02   0.12038178E+02   0.12691997E+02   0.13316023E+02
   0.13831257E+02   0.14157603E+02   0.14257024E+02   0.13859720E+02   0.12672991E+02
   0.10667750E+02   0.81445390E+01   0.55385750E+01   0.33590638E+01   0.18738104E+01
   0.58035041E+00  -0.30315889E+00  -0.15451028E+01  -0.24569877E+01  -0.12775874E+01
   0.65852439E+00  -0.10672074E+01  -0.45626097E+00  -0.66362579E+00  -0.15753499E+01
  -0.18855947E+01  -0.20793940E+01  -0.21725428E+01  -0.21360255E+01  -0.20497820E+01
  -0.18405243E+01  -0.15724505E+01  -0.12816890E+01  -0.86085664E+00  -0.24732357E+00
   0.46754125E+00   0.13095142E+01   0.22905635E+01   0.35276822E+01   0.49840815E+01
   0.65203764E+01   0.80560528E+01   0.94866363E+01   0.10834560E+02   0.12006218E+02
   0.12935568E+02   0.14026183E+02   0.15159703E+02   0.16396117E+02   0.17548544E+02
   0.18110845E+02   0.17602291E+02   0.15830394E+02   0.13114235E+02   0.99091003E+01
   0.67444220E+01   0.40192643E+01   0.16992213E+01  -0.47685192E+00  -0.17173476E+01
  -0.16772315E+01  -0.10713933E+01   0.33466303E+00   0.15895594E+01   0.19719402E+01
   0.91746601E+00  -0.76649811E+00  -0.13076303E+01  -0.12525335E+01  -0.97694649E+00
  -0.70729784E+00  -0.53740703E+00  -0.32210585E+00  -0.12384960E+00  -0.30502781E-02
   0.18027229E+00   0.56458473E+00   0.11220531E+01   0.18638444E+01   0.27645164E+01
   0.39534017E+01   0.53949751E+01   0.69171822E+01   0.84000788E+01   0.96952009E+01
   0.10842936E+02   0.11757925E+02   0.12344254E+02   0.12974451E+02   0.13570363E+02
   0.14278045E+02   0.14967165E+02   0.15143028E+02   0.14339062E+02   0.12420675E+02
   0.97618350E+01   0.68057948E+01   0.40509335E+01   0.19243523E+01   0.44930798E+00
  -0.76062531E+00  -0.13411020E+01  -0.14234595E+01  -0.17798954E+01  -0.16139141E+01
  -0.37584500E+01  -0.42698061E+01  -0.40901202E+01  -0.33479839E+01  -0.30320345E+01
  -0.27518084E+01  -0.24771619E+01  -0.22184995E+01  -0.18905437E+01  -0.15759337E+01
  -0.12450221E+01  -0.85350591E+00  -0.44810382E+00  -0.92690625E-02   0.57419158E+00
   0.13076873E+01   0.22752254E+01   0.34394587E+01   0.47952892E+01   0.62589388E+01
   0.76522820E+01   0.88697802E+01   0.99880335E+01   0.10899911E+02   0.11716127E+02
   0.12808010E+02   0.14104862E+02   0.15759277E+02   0.17546585E+02   0.18828239E+02
   0.18882460E+02   0.17441887E+02   0.14830515E+02   0.11703282E+02   0.84540855E+01
   0.56060879E+01   0.31715466E+01   0.17453952E+01   0.10380669E+01   0.81792143E+00
   0.10097094E+01   0.44204123E+00  -0.91275144E+00  -0.24600812E+01  -0.30497557E+01
  -0.24973739E+01  -0.19457317E+01  -0.13708286E+01  -0.96688092E+00  -0.73821432E+00
  -0.51428763E+00  -0.34378174E+00  -0.22412008E+00  -0.99104233E-01   0.52995495E-01
   0.32594206E+00   0.82565666E+00   0.15213379E+01   0.24938242E+01   0.37124288E+01
   0.51635157E+01   0.67149621E+01   0.81343868E+01   0.93151168E+01   0.10328486E+02
   0.11036341E+02   0.11506153E+02   0.12105471E+02   0.12816550E+02   0.13858325E+02
   0.15061619E+02   0.15835891E+02   0.15513029E+02   0.13856130E+02   0.11163102E+02
   0.80555612E+01   0.49545136E+01   0.24373437E+01   0.45170875E+00  -0.66971967E+00
  -0.14961838E+01  -0.22435705E+01  -0.25695367E+01  -0.31192334E+01  -0.41162746E+01
  -0.39521373E+01  -0.37294860E+01  -0.36458664E+01  -0.32049881E+01  -0.28145725E+01
  -0.24367349E+01  -0.20160823E+01  -0.16375031E+01  -0.12512694E+01  -0.88229683E+00
  -0.55975004E+00  -0.19926473E+00   0.21343668E+00   0.66554618E+00   0.12557864E+01
   0.20269591E+01   0.30769753E+01   0.43568217E+01   0.56876728E+01   0.69601758E+01
   0.80149024E+01   0.88788741E+01   0.95614511E+01   0.10232599E+02   0.11264684E+02
   0.12692285E+02   0.14645671E+02   0.16877107E+02   0.18643008E+02   0.19171854E+02
   0.18126072E+02   0.15846883E+02   0.12899937E+02   0.97775422E+01   0.68869979E+01
   0.45397743E+01   0.27019042E+01   0.15658752E+01   0.57407408E+00  -0.10996756E+01
  -0.27943657E+01  -0.38365268E+01  -0.37384194E+01  -0.30294397E+01  -0.23456403E+01
  -0.15563386E+01  -0.11371496E+01  -0.91351759E+00  -0.69186630E+00  -0.54868547E+00
  -0.46805670E+00  -0.44249881E+00  -0.42691595E+00  -0.28013235E+00   0.12053208E-03
   0.39410235E+00   0.10168537E+01   0.19150415E+01   0.31526714E+01   0.46270731E+01
   0.61333577E+01   0.75590271E+01   0.87092857E+01   0.95567724E+01   0.10070194E+02
   0.10416839E+02   0.10981424E+02   0.11814760E+02   0.13076327E+02   0.14602832E+02
   0.15774076E+02   0.15881834E+02   0.14548671E+02   0.12053600E+02   0.89706238E+01
   0.58510430E+01   0.30787482E+01   0.84495109E+00  -0.95057426E+00  -0.19687446E+01
  -0.24868737E+01  -0.32274428E+01  -0.38208637E+01  -0.30208846E+01  -0.29511870E+01
  -0.29654113E+01  -0.28370173E+01  -0.28350410E+01  -0.25638667E+01  -0.21187224E+01
  -0.16835015E+01  -0.12628701E+01  -0.88873293E+00  -0.52502093E+00  -0.16559059E+00
   0.96507945E-01   0.32082451E+00   0.63816378E+00   0.10718491E+01   0.17209998E+01
   0.25825928E+01   0.36615015E+01   0.48930847E+01   0.60347935E+01   0.69637253E+01
   0.77101178E+01   0.82994261E+01   0.88139783E+01   0.97663938E+01   0.11257416E+02
   0.13323878E+02   0.15663891E+02   0.17604535E+02   0.18435332E+02   0.17829180E+02
   0.15941665E+02   0.13313286E+02   0.10455251E+02   0.78171211E+01   0.53888421E+01
   0.32105747E+01   0.86759967E+00  -0.13731802E+01  -0.26380648E+01  -0.29193740E+01
  -0.23653401E+01  -0.16185571E+01  -0.10062464E+01  -0.66380928E+00  -0.84192342E+00
  -0.90104078E+00  -0.77217753E+00  -0.65590133E+00  -0.62261071E+00  -0.69171205E+00
  -0.72999477E+00  -0.67424887E+00  -0.62890095E+00  -0.53286296E+00  -0.22507200E+00
   0.33916872E+00   0.12334132E+01   0.23887863E+01   0.37722548E+01   0.53075856E+01
   0.67247749E+01   0.78494128E+01   0.86515028E+01   0.91378110E+01   0.93993276E+01
   0.99323366E+01   0.10825431E+02   0.12162476E+02   0.13762712E+02   0.15068974E+02
   0.15409942E+02   0.14429501E+02   0.12258486E+02   0.94467932E+01   0.64926158E+01
   0.38001411E+01   0.13784236E+01  -0.57272512E+00  -0.22642172E+01  -0.34543993E+01
  -0.36553687E+01  -0.33838129E+01  -0.31861451E+01  -0.28513349E+01  -0.27464367E+01
  -0.28281936E+01  -0.25289247E+01  -0.21123733E+01  -0.16853978E+01  -0.12646365E+01
  -0.89270451E+00  -0.49968137E+00  -0.12616922E+00   0.13604209E+00   0.37798204E+00
   0.58010443E+00   0.73637378E+00   0.95473315E+00   0.12909430E+01   0.19132019E+01
   0.28440973E+01   0.39091336E+01   0.50164628E+01   0.59676312E+01   0.66885250E+01
   0.72395522E+01   0.77559725E+01   0.85860207E+01   0.10054395E+02   0.12042461E+02
   0.14233006E+02   0.16067089E+02   0.16991465E+02   0.16673829E+02   0.15231545E+02
   0.13069878E+02   0.10622218E+02   0.82401659E+01   0.60136212E+01   0.36845930E+01
   0.16718332E+01   0.31547808E+00  -0.33032482E+00  -0.63019614E-01   0.52624021E+00
   0.82333646E+00   0.43650895E+00  -0.33764307E+00  -0.64187091E+00  -0.66601887E+00
  -0.63129682E+00  -0.66954323E+00  -0.80725212E+00  -0.90680458E+00  -0.95705916E+00
  -0.10373948E+01  -0.10349300E+01  -0.93348872E+00  -0.70830973E+00  -0.26340536E+00
   0.40836482E+00   0.14321027E+01   0.27924312E+01   0.42762174E+01   0.57423382E+01
   0.69463129E+01   0.78008115E+01   0.83493807E+01   0.86922496E+01   0.91398502E+01
   0.10035745E+02   0.11340051E+02   0.12821026E+02   0.13992651E+02   0.14351088E+02
   0.13601668E+02   0.11869379E+02   0.95040549E+01   0.68691462E+01   0.43356740E+01
   0.21257924E+01   0.85981341E-01  -0.14742608E+01  -0.25241837E+01  -0.32590810E+01
  -0.34059493E+01  -0.33813536E+01  -0.36270534E+01  -0.33317267E+01  -0.26082837E+01
  -0.20454176E+01  -0.15696867E+01  -0.11653207E+01  -0.82369986E+00  -0.44263817E+00
  -0.87138897E-01   0.26772745E+00   0.60609271E+00   0.74161222E+00   0.72901461E+00
   0.67758424E+00   0.62163765E+00   0.80047279E+00   0.12142884E+01   0.18928814E+01
   0.28905202E+01   0.39929523E+01   0.50164368E+01   0.58429363E+01   0.64870874E+01
   0.70998714E+01   0.79194481E+01   0.91860789E+01   0.10915651E+02   0.12792878E+02
   0.14370644E+02   0.15212349E+02   0.15091476E+02   0.14094375E+02   0.12409379E+02
   0.10409457E+02   0.84143531E+01   0.64603661E+01   0.49154838E+01   0.37620253E+01
   0.30751413E+01   0.28268626E+01   0.22979058E+01   0.13218995E+01   0.12820318E+00
  -0.61716334E+00  -0.66860397E+00  -0.57804391E+00  -0.47593901E+00  -0.53407519E+00
  -0.75218239E+00  -0.93062830E+00  -0.10759594E+01  -0.11614254E+01  -0.11909371E+01
  -0.12929348E+01  -0.13468545E+01  -0.12422234E+01  -0.99518895E+00  -0.40760663E+00
   0.49225156E+00   0.16920765E+01   0.31757026E+01   0.46763110E+01   0.60077650E+01
   0.70493416E+01   0.77737786E+01   0.82712673E+01   0.87625652E+01   0.95249638E+01
   0.10643834E+02   0.11862442E+02   0.12781621E+02   0.13035992E+02   0.12468886E+02
   0.11160540E+02   0.92268157E+01   0.69944993E+01   0.48316068E+01   0.28279576E+01
   0.12599296E+01  -0.97874739E-01  -0.12743822E+01  -0.20904586E+01  -0.28343080E+01
  -0.20135748E+01  -0.21859352E+01  -0.20305548E+01  -0.17756028E+01  -0.13017440E+01
  -0.94464993E+00  -0.68831139E+00  -0.42031687E+00  -0.12311032E+00   0.24281029E+00
   0.64557499E+00   0.89598520E+00   0.12068341E+01   0.12916231E+01   0.10081691E+01
   0.60781834E+00   0.23477554E+00   0.33358879E+00   0.98950484E+00   0.18979958E+01
   0.30629965E+01   0.42079715E+01   0.51911968E+01   0.59833134E+01   0.67552018E+01
   0.76267248E+01   0.87638887E+01   0.10145299E+02   0.11638537E+02   0.12883456E+02
   0.13589465E+02   0.13548431E+02   0.12807562E+02   0.11522446E+02   0.99929083E+01
   0.82961143E+01   0.67964519E+01   0.56085836E+01   0.49542998E+01   0.44127864E+01
   0.33266424E+01   0.18424226E+01   0.39554199E+00  -0.44015779E+00  -0.61771308E+00
  -0.49838336E+00  -0.21441064E+00  -0.24414828E+00  -0.51379680E+00  -0.81268019E+00
  -0.10563770E+01  -0.12111904E+01  -0.12846115E+01  -0.13896224E+01  -0.12472008E+01
  -0.11255551E+01  -0.11948669E+01  -0.12347462E+01  -0.11385843E+01  -0.51103981E+00
   0.66911003E+00   0.20600304E+01   0.36586158E+01   0.51739594E+01   0.64275605E+01
   0.73351383E+01   0.80305548E+01   0.86400173E+01   0.93647658E+01   0.10210506E+02
   0.11088677E+02   0.11719026E+02   0.11886220E+02   0.11407345E+02   0.10311380E+02
   0.87349762E+01   0.69871549E+01   0.51324730E+01   0.34568014E+01   0.19895705E+01
   0.99600557E+00   0.27525827E+00  -0.58344292E+00  -0.14042093E+01  -0.73113415E+00
  -0.73909085E+00  -0.73457300E+00  -0.51385284E+00  -0.49270758E+00  -0.38032263E+00
  -0.30266733E+00  -0.13473280E+00   0.62662433E-01   0.45519305E+00   0.79494767E+00
   0.14878051E+01   0.17223194E+01   0.12402922E+01   0.60394013E+00   0.14175421E+00
  -0.77440036E-01  -0.28369755E+00   0.60347196E-01   0.10775162E+01   0.21874248E+01
   0.34627053E+01   0.46130428E+01   0.56885808E+01   0.65445108E+01   0.74630867E+01
   0.84446812E+01   0.96451681E+01   0.10772338E+02   0.11720969E+02   0.12145563E+02
   0.12112326E+02   0.11519798E+02   0.10628475E+02   0.93740645E+01   0.80790742E+01
   0.67010766E+01   0.54551955E+01   0.39418718E+01   0.23453043E+01   0.98669904E+00
   0.12474041E+00  -0.18263569E+00   0.10935874E-01   0.33554808E+00   0.61928697E+00
   0.33669666E+00  -0.50910757E-01  -0.52786041E+00  -0.88128388E+00  -0.11924482E+01
  -0.13027521E+01  -0.14112191E+01  -0.10197636E+01  -0.88154241E+00  -0.12721407E+01
  -0.16434194E+01  -0.17088477E+01  -0.14558395E+01  -0.11775537E+01  -0.35900741E+00
   0.11270566E+01   0.26966705E+01   0.43800054E+01   0.58176392E+01   0.70189655E+01
   0.78422374E+01   0.85759186E+01   0.92119504E+01   0.99313233E+01   0.10514962E+02
   0.10931993E+02   0.10875071E+02   0.10411211E+02   0.94449138E+01   0.82683351E+01
   0.68192474E+01   0.53534987E+01   0.37765539E+01   0.23824760E+01   0.99802795E+00
  -0.38121426E-01  -0.55111398E+00  -0.68516850E+00   0.34257562E+00   0.52591369E+00
   0.49162051E+00   0.25860136E+00   0.16324730E+00   0.60649573E-01  -0.69729628E-01
  -0.14122833E+00   0.58953533E-02   0.34095339E+00   0.98659500E+00   0.16043603E+01
   0.12358941E+01   0.72965507E+00   0.45178973E-01  -0.73005783E+00  -0.96212215E+00
  -0.70738796E+00  -0.55490297E+00   0.33762211E+00   0.15003580E+01   0.28260665E+01
   0.41320013E+01   0.53454589E+01   0.63614840E+01   0.72542274E+01   0.81167045E+01
   0.90361732E+01   0.98904911E+01   0.10544341E+02   0.10864794E+02   0.10822089E+02
   0.10409132E+02   0.96599155E+01   0.86879977E+01   0.76262738E+01   0.64729560E+01
   0.50244736E+01   0.34804904E+01   0.21723728E+01   0.13468854E+01   0.13526675E+01
   0.18333212E+01   0.22431083E+01   0.20987022E+01   0.14050624E+01   0.73313251E+00
   0.37482109E-01  -0.58638093E+00  -0.10906626E+01  -0.14035516E+01  -0.15208288E+01
  -0.12191876E+01  -0.82289867E+00  -0.12554187E+01  -0.16285690E+01  -0.20341750E+01
  -0.24296791E+01  -0.22586933E+01  -0.15984789E+01  -0.10280224E+01   0.31881448E+00
   0.19431657E+01   0.36709438E+01   0.52627597E+01   0.66302197E+01   0.76574487E+01
   0.84092278E+01   0.89882572E+01   0.95114118E+01   0.99008262E+01   0.10079521E+02
   0.99431102E+01   0.94902016E+01   0.87452489E+01   0.77471331E+01   0.65680658E+01
   0.53187218E+01   0.40588934E+01   0.27229677E+01   0.15539260E+01   0.73282419E+00
   0.21357816E+00   0.16736509E+00   0.65404627E+00   0.39008560E+00   0.46243603E+00
   0.63025424E+00   0.63098209E+00   0.30459566E+00  -0.26830839E-01  -0.29977143E+00
  -0.16025928E+00   0.69535279E-01   0.88988701E+00   0.12468978E+01   0.83727187E+00
   0.65442226E+00   0.65384046E-01  -0.95406306E+00  -0.15283490E+01  -0.11374507E+01
  -0.90297734E+00  -0.22119003E+00   0.97212997E+00   0.22420090E+01   0.36587000E+01
   0.49129513E+01   0.60110996E+01   0.68457466E+01   0.76134661E+01   0.82874798E+01
   0.89539148E+01   0.94474861E+01   0.97372307E+01   0.96970177E+01   0.93984180E+01
   0.87980248E+01   0.80905692E+01   0.71924532E+01   0.61673486E+01   0.51790595E+01
   0.43872132E+01   0.38885959E+01   0.39123817E+01   0.38513849E+01   0.35203447E+01
   0.27538666E+01   0.20035489E+01   0.14025255E+01   0.79423571E+00   0.42653967E-01
  -0.57434373E+00  -0.11983284E+01  -0.14400808E+01  -0.15843010E+01  -0.10616401E+01
  -0.86412826E+00  -0.13097783E+01  -0.13759309E+01  -0.17184013E+01  -0.24514954E+01
  -0.27255349E+01  -0.20097500E+01  -0.13809250E+01  -0.26243929E+00   0.13593058E+01
   0.30003007E+01   0.47096391E+01   0.61490993E+01   0.73029040E+01   0.80537322E+01
   0.85963413E+01   0.89381502E+01   0.92116555E+01   0.92598679E+01   0.91051484E+01
   0.86892123E+01   0.81114448E+01   0.72823317E+01   0.63618313E+01   0.52922664E+01
   0.42261907E+01   0.33095121E+01   0.25467889E+01   0.18376327E+01   0.14291093E+01
   0.97650716E+00   0.76747373E+00   0.64922422E+00   0.87268517E+00   0.10113007E+01
   0.10211336E+01   0.54502474E+00   0.66728620E-01  -0.29008023E+00  -0.25712289E+00
  -0.94321030E-01   0.59202698E+00   0.76694380E+00   0.33655148E+00   0.28410215E+00
  -0.15565316E+00  -0.11179348E+01  -0.17198067E+01  -0.13182977E+01  -0.10789922E+01
  -0.52378043E+00   0.62118414E+00   0.18411937E+01   0.31940021E+01   0.43938420E+01
   0.54468698E+01   0.61888049E+01   0.68156108E+01   0.73147905E+01   0.78665553E+01
   0.82708055E+01   0.85949541E+01   0.86178002E+01   0.83697003E+01   0.79352477E+01
   0.73725463E+01   0.66263723E+01   0.59305429E+01   0.52506690E+01   0.50817394E+01
   0.50587630E+01   0.46617575E+01   0.37573288E+01   0.26584355E+01   0.17896332E+01
   0.13836211E+01   0.11463601E+01   0.89836643E+00   0.26268359E+00  -0.43445916E+00
  -0.10677093E+01  -0.13001193E+01  -0.13908933E+01  -0.92226683E+00  -0.88739723E+00
  -0.13344732E+01  -0.13031657E+01  -0.16129051E+01  -0.24130032E+01  -0.28000987E+01
  -0.21055792E+01  -0.15048505E+01  -0.56052941E+00   0.96577563E+00   0.25317575E+01
   0.41768608E+01   0.55776831E+01   0.67234447E+01   0.74026549E+01   0.78468621E+01
   0.80751308E+01   0.82539051E+01   0.82405542E+01   0.81675179E+01   0.78618314E+01
   0.73649307E+01   0.67242697E+01   0.59937179E+01   0.51340861E+01   0.43443431E+01
   0.34952848E+01   0.30075740E+01   0.25969899E+01   0.19908811E+01   0.12774407E+01
   0.21419058E+01   0.21348857E+01   0.21517496E+01   0.21110438E+01   0.16673926E+01
   0.98355279E+00   0.40106646E+00  -0.15341129E-01  -0.68042040E-01  -0.37485846E-01
   0.32971614E+00   0.60790733E+00   0.18696132E-01  -0.36561872E+00  -0.79614276E+00
  -0.13679867E+01  -0.15392562E+01  -0.11919884E+01  -0.11886594E+01  -0.55515394E+00
   0.40792305E+00   0.15343768E+01   0.27513714E+01   0.38742192E+01   0.47452627E+01
   0.53670369E+01   0.57798101E+01   0.62020448E+01   0.66745589E+01   0.71686134E+01
   0.75167591E+01   0.75407858E+01   0.75234872E+01   0.73243279E+01   0.68232097E+01
   0.60717434E+01   0.54076637E+01   0.49713503E+01   0.44092709E+01   0.38190454E+01
   0.31450974E+01   0.24236278E+01   0.19217440E+01   0.17782952E+01   0.19040107E+01
   0.19798288E+01   0.14906500E+01   0.69878322E+00  -0.19908875E-01  -0.58041024E+00
  -0.81001082E+00  -0.98352604E+00  -0.76692801E+00  -0.53840096E+00  -0.11549992E+01
  -0.15213977E+01  -0.19370647E+01  -0.24431433E+01  -0.24544362E+01  -0.18456142E+01
  -0.15221835E+01  -0.54768232E+00   0.74627434E+00   0.21927662E+01   0.36720059E+01
   0.49915404E+01   0.59369031E+01   0.65132977E+01   0.68017341E+01   0.69579058E+01
   0.70790128E+01   0.72009084E+01   0.72172544E+01   0.69431207E+01   0.66877213E+01
   0.63404843E+01   0.57706116E+01   0.49591750E+01   0.41529423E+01   0.34908661E+01
   0.27893301E+01   0.23689656E+01   0.22179825E+01   0.21618105E+01   0.31529902E+01
   0.34441385E+01   0.33221205E+01   0.29030075E+01   0.23270283E+01   0.16503127E+01
   0.10349028E+01   0.62698144E+00   0.39952738E+00   0.38132040E+00   0.31823890E+00
   0.55793394E+00   0.22268896E+00  -0.41270633E+00  -0.83994943E+00  -0.11001753E+01
  -0.10575799E+01  -0.11415997E+01  -0.10929145E+01  -0.42837160E+00   0.36399345E+00
   0.13942541E+01   0.23938332E+01   0.33383057E+01   0.39972172E+01   0.44438806E+01
   0.47037072E+01   0.51312219E+01   0.55701179E+01   0.61331839E+01   0.64218279E+01
   0.66559825E+01   0.69035780E+01   0.68078886E+01   0.63015833E+01   0.55716856E+01
   0.47361635E+01   0.40478540E+01   0.31916822E+01   0.24401098E+01   0.19673364E+01
   0.20920938E+01   0.26363190E+01   0.32348374E+01   0.33258091E+01   0.28863641E+01
   0.21537893E+01   0.13600456E+01   0.69502168E+00   0.23630773E+00  -0.10206153E+00
  -0.27352570E+00  -0.40541844E+00  -0.18003476E+00  -0.55020217E+00  -0.12011454E+01
  -0.16790246E+01  -0.19189585E+01  -0.17526196E+01  -0.16112973E+01  -0.12915522E+01
  -0.33698073E+00   0.74242521E+00   0.20396591E+01   0.32577479E+01   0.43645597E+01
   0.50494286E+01   0.54457308E+01   0.55373450E+01   0.56962109E+01   0.58502073E+01
   0.61241154E+01   0.61460568E+01   0.61277931E+01   0.61851016E+01   0.60225203E+01
   0.55193644E+01   0.47705801E+01   0.38473608E+01   0.31430411E+01   0.25098282E+01
   0.22530223E+01   0.23183616E+01   0.27195000E+01   0.26824298E+01   0.28462829E+01
   0.30034427E+01   0.31163863E+01   0.29210768E+01   0.24663739E+01   0.19516990E+01
   0.15280369E+01   0.12447696E+01   0.10566366E+01   0.81291835E+00   0.64167539E+00
   0.54859365E+00   0.19023578E+00  -0.22584707E+00  -0.53428109E+00  -0.86126070E+00
  -0.10831286E+01  -0.79565104E+00  -0.26337378E+00   0.43482377E+00   0.12540090E+01
   0.20819565E+01   0.27761556E+01   0.32517879E+01   0.35522918E+01   0.38026364E+01
   0.42036314E+01   0.46505209E+01   0.52049575E+01   0.54996513E+01   0.57438738E+01
   0.59760531E+01   0.58873134E+01   0.54336422E+01   0.47458147E+01   0.39136798E+01
   0.33470590E+01   0.27846968E+01   0.24180937E+01   0.26379844E+01   0.31154043E+01
   0.35578738E+01   0.36271278E+01   0.33917896E+01   0.30407231E+01   0.25761007E+01
   0.20769025E+01   0.16090291E+01   0.11932921E+01   0.86344304E+00   0.62129938E+00
   0.39240201E+00   0.18530761E+00   0.50657260E-01  -0.33334842E+00  -0.79043189E+00
  -0.10850545E+01  -0.13298943E+01  -0.13744663E+01  -0.85055610E+00  -0.63121486E-01
   0.86385636E+00   0.18880443E+01   0.28902396E+01   0.36978474E+01   0.41361755E+01
   0.43091676E+01   0.43312724E+01   0.45030720E+01   0.47510669E+01   0.51063082E+01
   0.51985236E+01   0.52591911E+01   0.53685167E+01   0.52814087E+01   0.48460074E+01
   0.41740287E+01   0.33604853E+01   0.29059558E+01   0.25141376E+01   0.22358202E+01
   0.23063120E+01   0.24717161E+01   0.28236521E+01   0.28588771E+01   0.31225351E+01
   0.33292145E+01   0.35192459E+01   0.33332546E+01   0.29693784E+01   0.25582419E+01
   0.22173235E+01   0.19266269E+01   0.17061744E+01   0.12687822E+01   0.72898492E+00
   0.32703615E+00  -0.58814110E-01  -0.48857187E+00  -0.73959500E+00  -0.69389423E+00
  -0.46092528E+00  -0.65249957E-01   0.53611399E+00   0.11586224E+01   0.17403878E+01
   0.21597285E+01   0.24970043E+01   0.27275604E+01   0.29933379E+01   0.33844979E+01
   0.38223871E+01   0.43047164E+01   0.45038619E+01   0.45448953E+01   0.46730617E+01
   0.45215040E+01   0.41401834E+01   0.35400663E+01   0.30427972E+01   0.29961840E+01
   0.33636038E+01   0.39416517E+01   0.44308244E+01   0.44270717E+01   0.40404109E+01
   0.34476568E+01   0.30316242E+01   0.27993626E+01   0.28641418E+01   0.27981316E+01
   0.25705356E+01   0.22281299E+01   0.19359196E+01   0.16812061E+01   0.14284526E+01
   0.93287437E+00   0.41833011E+00   0.66316844E-02  -0.39713046E+00  -0.82214222E+00
  -0.10067638E+01  -0.81681421E+00  -0.38364826E+00   0.20997967E+00   0.99073157E+00
   0.17696656E+01   0.24883678E+01   0.29712141E+01   0.32116877E+01   0.32529613E+01
   0.32905800E+01   0.35010569E+01   0.38155067E+01   0.41732259E+01   0.42488368E+01
   0.41600566E+01   0.42001583E+01   0.40574505E+01   0.36956741E+01   0.31411690E+01
   0.26793851E+01   0.26180209E+01   0.28147215E+01   0.30318650E+01   0.31173741E+01
   0.29466268E+01   0.30734936E+01   0.32882322E+01   0.35800699E+01   0.38899623E+01
   0.40020759E+01   0.40304252E+01   0.38877325E+01   0.36090431E+01   0.33363256E+01
   0.30419103E+01   0.26338008E+01   0.21921623E+01   0.16385095E+01   0.94702568E+00
   0.38899277E+00   0.31099651E-01  -0.19412907E+00  -0.30086526E+00  -0.20405692E+00
   0.12720535E+00   0.52246383E+00   0.94075904E+00   0.12834396E+01   0.15413856E+01
   0.17121279E+01   0.19303508E+01   0.21569282E+01   0.25170029E+01   0.28502074E+01
   0.31727126E+01   0.32699551E+01   0.30749020E+01   0.29552370E+01   0.27953761E+01
   0.24923425E+01   0.21532654E+01   0.20627115E+01   0.24209425E+01   0.28016388E+01
   0.31818448E+01   0.33310974E+01   0.31394549E+01   0.27932640E+01   0.25878042E+01
   0.27014584E+01   0.30302116E+01   0.32268724E+01   0.33454244E+01   0.33514784E+01
   0.32362586E+01   0.30500241E+01   0.27923356E+01   0.23826012E+01   0.19628322E+01
   0.14101649E+01   0.74288214E+00   0.19915482E+00  -0.15518314E+00  -0.31420833E+00
  -0.30359555E+00  -0.49913281E-01   0.43136433E+00   0.96555549E+00   0.15148489E+01
   0.19539991E+01   0.22372472E+01   0.23003029E+01   0.23316128E+01   0.23757148E+01
   0.25970455E+01   0.28528907E+01   0.31215480E+01   0.31656124E+01   0.28449933E+01
   0.26337166E+01   0.24578646E+01   0.21815827E+01   0.18968429E+01   0.17756434E+01
   0.19740737E+01   0.21252389E+01   0.23810448E+01   0.26679729E+01   0.28910407E+01
   0.33640189E+01   0.40057844E+01   0.42153044E+01   0.42176227E+01   0.42715245E+01
   0.44008201E+01   0.44861452E+01   0.44688326E+01   0.42887541E+01   0.39204058E+01
   0.34301240E+01   0.28547813E+01   0.22220021E+01   0.16016324E+01   0.95840402E+00
   0.48231164E+00   0.11103443E+00   0.67568830E-02   0.45507906E-01   0.19971709E+00
   0.41392453E+00   0.62680396E+00   0.77228446E+00   0.88371502E+00   0.95964570E+00
   0.10626243E+01   0.12102361E+01   0.14271125E+01   0.16224492E+01   0.16918029E+01
   0.17118386E+01   0.15797695E+01   0.13120251E+01   0.11050125E+01   0.94140467E+00
   0.97124063E+00   0.11724714E+01   0.12383536E+01   0.11636851E+01   0.10940917E+01
   0.10198671E+01   0.13545787E+01   0.20436438E+01   0.28769256E+01   0.34095068E+01
   0.36060315E+01   0.37019761E+01   0.38342991E+01   0.39769600E+01   0.40741225E+01
   0.39957123E+01   0.37112729E+01   0.32642738E+01   0.26825247E+01   0.20500159E+01
   0.14395976E+01   0.83058715E+00   0.38778733E+00   0.84757964E-01   0.84084498E-01
   0.22890311E+00   0.49737341E+00   0.82746581E+00   0.11454375E+01   0.13471296E+01
   0.14624156E+01   0.14622968E+01   0.14422766E+01   0.14680505E+01   0.15983807E+01
   0.17477335E+01   0.17995425E+01   0.17467768E+01   0.14872194E+01   0.11424975E+01
   0.89940716E+00   0.76752780E+00   0.82079401E+00   0.96424626E+00   0.96600529E+00
   0.98662705E+00   0.12878230E+01   0.17627909E+01   0.25514972E+01   0.33649384E+01
   0.38211659E+01   0.40127903E+01   0.41180996E+01   0.42134219E+01   0.45064890E+01
   0.47920117E+01   0.50053780E+01   0.49763804E+01   0.46193909E+01   0.40524994E+01
   0.34440422E+01   0.27926396E+01   0.20554320E+01   0.13218132E+01   0.79925045E+00
   0.44705450E+00   0.20168733E+00   0.10948771E+00   0.12022044E+00   0.13129412E+00
   0.16026088E+00   0.19898670E+00   0.22308327E+00   0.21086236E+00   0.19238960E+00
   0.17326594E+00   0.16812301E+00   0.16023672E+00   0.13040367E+00   0.70470422E-01
   0.38064390E-01  -0.62037903E-01  -0.15971344E+00  -0.11992936E+00   0.80292587E-01
   0.25028578E+00   0.36434092E+00   0.38163582E+00   0.42982448E+00   0.95104103E+00
   0.19037891E+01   0.29745514E+01   0.37278566E+01   0.40442961E+01   0.40743427E+01
   0.40205907E+01   0.42133621E+01   0.45070137E+01   0.47426845E+01   0.47466851E+01
   0.44215480E+01   0.38687340E+01   0.32745596E+01   0.26102289E+01   0.18723213E+01
   0.12008317E+01   0.74463617E+00   0.45524694E+00   0.28683680E+00   0.28532926E+00
   0.40281441E+00   0.50882067E+00   0.60708610E+00   0.67415499E+00   0.69896293E+00
   0.65393622E+00   0.56642724E+00   0.47188755E+00   0.41749817E+00   0.38656077E+00
   0.31629666E+00   0.16432457E+00   0.46753266E-01  -0.12370953E+00  -0.24404230E+00
  -0.19790748E+00  -0.10470342E-01   0.17137982E+00   0.41271310E+00   0.71386646E+00
   0.10903546E+01   0.17760532E+01   0.26101178E+01   0.24064830E+01   0.26896029E+01
   0.29970178E+01   0.33959900E+01   0.39061209E+01   0.44021046E+01   0.48609437E+01
   0.52392864E+01   0.53499267E+01   0.50553336E+01   0.44890958E+01   0.37439294E+01
   0.30091002E+01   0.22991171E+01   0.15508280E+01   0.94396820E+00   0.48393641E+00
   0.21024369E+00   0.32727587E-01  -0.14065842E+00  -0.25108765E+00  -0.34160291E+00
  -0.40651632E+00  -0.48356024E+00  -0.57015374E+00  -0.70644545E+00  -0.87837771E+00
  -0.10726501E+01  -0.12350476E+01  -0.13344002E+01  -0.13675885E+01  -0.13851709E+01
  -0.13396084E+01  -0.12331896E+01  -0.10553231E+01  -0.82889346E+00  -0.51235971E+00
  -0.12529211E+00   0.44906525E+00   0.13222550E+01   0.21858226E+01   0.28717773E+01
   0.32620214E+01   0.33982579E+01   0.34314723E+01   0.36023364E+01   0.40145350E+01
   0.44547408E+01   0.48230084E+01   0.50808785E+01   0.51316232E+01   0.48380411E+01
   0.42859383E+01   0.35191789E+01   0.27676120E+01   0.20787426E+01   0.14133467E+01
   0.88117710E+00   0.47770699E+00   0.27737426E+00   0.18589434E+00   0.10926314E+00
   0.74622222E-01   0.30694121E-01  -0.14863592E-01  -0.86578678E-01  -0.19381653E+00
  -0.37095340E+00  -0.58723270E+00  -0.80881672E+00  -0.99983445E+00  -0.11504359E+01
  -0.12613833E+01  -0.13536441E+01  -0.13455490E+01  -0.12532239E+01  -0.11068430E+01
  -0.89178897E+00  -0.50995863E+00   0.17249125E-01   0.65837285E+00   0.13722006E+01
   0.18589773E+01   0.21652751E+01   0.16208259E+01   0.19915520E+01   0.25784058E+01
   0.32137333E+01   0.37262719E+01   0.42746324E+01   0.47696476E+01   0.51787037E+01
   0.53924252E+01   0.51886027E+01   0.46249003E+01   0.39288654E+01   0.31561846E+01
   0.22929321E+01   0.15017840E+01   0.91847666E+00   0.44541132E+00   0.29118516E-01
  -0.30892513E+00  -0.55505687E+00  -0.77613473E+00  -0.94585115E+00  -0.10836856E+01
  -0.12157688E+01  -0.14039065E+01  -0.16493129E+01  -0.19502082E+01  -0.22359068E+01
  -0.24371775E+01  -0.25128040E+01  -0.24940041E+01  -0.24094495E+01  -0.22813202E+01
  -0.20748693E+01  -0.18125819E+01  -0.15036473E+01  -0.11261096E+01  -0.49701125E+00
   0.38041467E+00   0.12067059E+01   0.18219910E+01   0.20505538E+01   0.20020595E+01
   0.20672887E+01   0.25580980E+01   0.33030671E+01   0.39603961E+01   0.45183605E+01
   0.48880179E+01   0.51257825E+01   0.52013140E+01   0.49380499E+01   0.43533227E+01
   0.36441923E+01   0.28626509E+01   0.20408280E+01   0.13340214E+01   0.80982192E+00
   0.39714077E+00   0.51879908E-01  -0.19952224E+00  -0.36106973E+00  -0.51854273E+00
  -0.64127616E+00  -0.75379042E+00  -0.88785310E+00  -0.10992915E+01  -0.13741927E+01
  -0.16916188E+01  -0.19905209E+01  -0.22225071E+01  -0.23616321E+01  -0.24169966E+01
  -0.23796011E+01  -0.22840751E+01  -0.21158246E+01  -0.18813018E+01  -0.15612338E+01
  -0.11409236E+01  -0.53868687E+00   0.15555109E+00   0.69071884E+00   0.10976823E+01
   0.13777789E+01   0.24093950E+01   0.30402729E+01   0.33283933E+01   0.34502772E+01
   0.37319837E+01   0.40896331E+01   0.45799901E+01   0.49181044E+01   0.50748442E+01
   0.49077390E+01   0.44451048E+01   0.36797518E+01   0.28469662E+01   0.20204480E+01
   0.13091748E+01   0.64867037E+00   0.64277970E-01  -0.39006691E+00  -0.75349710E+00
  -0.10946251E+01  -0.13402432E+01  -0.15716351E+01  -0.17720596E+01  -0.20090510E+01
  -0.22718238E+01  -0.26241790E+01  -0.29650137E+01  -0.32489256E+01  -0.33802754E+01
  -0.34056530E+01  -0.33207863E+01  -0.31887946E+01  -0.29636913E+01  -0.27209170E+01
  -0.24219803E+01  -0.20857050E+01  -0.15951341E+01  -0.10534009E+01  -0.48944812E+00
   0.71314619E-01   0.49833843E+00   0.90533287E+00   0.14750751E+01   0.22070066E+01
   0.29072749E+01   0.34898525E+01   0.40300392E+01   0.43943480E+01   0.47200106E+01
   0.48799619E+01   0.48876056E+01   0.46342451E+01   0.41347104E+01   0.33530058E+01
   0.25446170E+01   0.17678532E+01   0.10994111E+01   0.48999122E+00  -0.21833787E-01
  -0.40204537E+00  -0.69766782E+00  -0.97571226E+00  -0.11537468E+01  -0.13304068E+01
  -0.15025601E+01  -0.17448427E+01  -0.20271878E+01  -0.23934085E+01  -0.27468912E+01
  -0.30581894E+01  -0.32401808E+01  -0.33196711E+01  -0.32747192E+01  -0.31884590E+01
  -0.30170676E+01  -0.28123102E+01  -0.25144080E+01  -0.21548789E+01  -0.16831815E+01
  -0.12277965E+01  -0.73108674E+00  -0.60961453E-01   0.71878985E+00   0.15757850E+01
   0.16987649E+01   0.24180428E+01   0.29267222E+01   0.32196147E+01   0.34343234E+01
   0.38291931E+01   0.42267734E+01   0.45171419E+01   0.45400049E+01   0.43180564E+01
   0.38366162E+01   0.31785056E+01   0.23783694E+01   0.15630821E+01   0.81515774E+00
   0.15186439E+00  -0.41112014E+00  -0.93364023E+00  -0.13687060E+01  -0.16945172E+01
  -0.19939142E+01  -0.22400597E+01  -0.24805512E+01  -0.27626907E+01  -0.31308696E+01
  -0.35190916E+01  -0.38554579E+01  -0.40598407E+01  -0.41232342E+01  -0.40614075E+01
  -0.39097272E+01  -0.36982318E+01  -0.34790086E+01  -0.32188778E+01  -0.28765835E+01
  -0.24182093E+01  -0.19575838E+01  -0.16018963E+01  -0.14336020E+01  -0.14523221E+01
  -0.11190316E+01  -0.29961083E+00   0.83037487E+00   0.19648531E+01   0.29019558E+01
   0.34639008E+01   0.37393986E+01   0.40535096E+01   0.43212164E+01   0.44612808E+01
   0.43522376E+01   0.40314158E+01   0.35048819E+01   0.28580407E+01   0.20759165E+01
   0.12760380E+01   0.56053862E+00  -0.41922192E-01  -0.53667624E+00  -0.99718627E+00
  -0.13728767E+01  -0.16341178E+01  -0.18696029E+01  -0.20650143E+01  -0.22825508E+01
  -0.25602697E+01  -0.29271877E+01  -0.33198439E+01  -0.36795307E+01  -0.39292990E+01
  -0.40396047E+01  -0.40180979E+01  -0.39152213E+01  -0.37611084E+01  -0.35962244E+01
  -0.33586398E+01  -0.30067628E+01  -0.25407803E+01  -0.20837832E+01  -0.16822567E+01
  -0.13102650E+01  -0.95778406E+00  -0.24309437E+00   0.73869725E+00   0.12988232E+01
   0.15991512E+01   0.18953513E+01   0.23664483E+01   0.29679050E+01   0.34111252E+01
   0.37507133E+01   0.39059574E+01   0.38567875E+01   0.35693702E+01   0.30991632E+01
   0.23994622E+01   0.16464244E+01   0.91394975E+00   0.17467705E+00  -0.51195899E+00
  -0.11188245E+01  -0.15764344E+01  -0.19577753E+01  -0.23150112E+01  -0.25895215E+01
  -0.28432559E+01  -0.31201835E+01  -0.34604376E+01  -0.38406875E+01  -0.42160217E+01
  -0.44995787E+01  -0.46409102E+01  -0.46291336E+01  -0.44945858E+01  -0.42940607E+01
  -0.40666321E+01  -0.38044551E+01  -0.34857995E+01  -0.30565122E+01  -0.25386578E+01
  -0.19726282E+01  -0.14635754E+01  -0.97269347E+00  -0.22881610E+00   0.53679692E+00
   0.12273856E+01   0.17899644E+01   0.22118643E+01   0.24363624E+01   0.27508279E+01
   0.32256543E+01   0.35816389E+01   0.38076672E+01   0.38181313E+01   0.36323119E+01
   0.32647277E+01   0.27661848E+01   0.20502691E+01   0.12969366E+01   0.58348597E+00
  -0.11059599E+00  -0.73766794E+00  -0.12843641E+01  -0.16839065E+01  -0.20052496E+01
  -0.22994798E+01  -0.25187487E+01  -0.27372269E+01  -0.29898750E+01  -0.33089128E+01
  -0.36792956E+01  -0.40674972E+01  -0.43859427E+01  -0.45670503E+01  -0.45974233E+01
  -0.45151012E+01  -0.43782753E+01  -0.42175451E+01  -0.39923976E+01  -0.36854304E+01
  -0.32693948E+01  -0.27531265E+01  -0.21305822E+01  -0.14600697E+01  -0.76957336E+00
   0.56697985E-01   0.67618249E+00   0.10451030E+01   0.15242606E+01   0.14289100E+01
   0.17821639E+01   0.22609591E+01   0.26229997E+01   0.29779818E+01   0.31494380E+01
   0.31842394E+01   0.30341241E+01   0.27126407E+01   0.22139471E+01   0.16066710E+01
   0.87240385E+00   0.89366687E-01  -0.63887548E+00  -0.12528229E+01  -0.17562001E+01
  -0.22238530E+01  -0.26271701E+01  -0.29179144E+01  -0.31765579E+01  -0.34071821E+01
  -0.36727041E+01  -0.39852604E+01  -0.43382598E+01  -0.46536341E+01  -0.48791241E+01
  -0.49630650E+01  -0.48989211E+01  -0.47211800E+01  -0.44953659E+01  -0.42492233E+01
  -0.39462324E+01  -0.35124167E+01  -0.29554359E+01  -0.23053630E+01  -0.15735509E+01
  -0.60483486E+00   0.63558423E+00   0.16886702E+01   0.24971257E+01   0.27505427E+01
   0.24707069E+01   0.20943519E+01   0.21509856E+01   0.24743892E+01   0.27995174E+01
   0.31236383E+01   0.32022269E+01   0.30934945E+01   0.28148081E+01   0.24102241E+01
   0.18632006E+01   0.12324776E+01   0.48799496E+00  -0.27303696E+00  -0.95290858E+00
  -0.15138172E+01  -0.19664527E+01  -0.23768864E+01  -0.27115286E+01  -0.29410998E+01
  -0.31591995E+01  -0.33592559E+01  -0.35943816E+01  -0.38828176E+01  -0.42331519E+01
  -0.45711290E+01  -0.48290736E+01  -0.49485809E+01  -0.49297751E+01  -0.48215937E+01
  -0.46772564E+01  -0.44909208E+01  -0.42278256E+01  -0.38310650E+01  -0.33054899E+01
  -0.26421385E+01  -0.18270703E+01  -0.77636495E+00   0.41683041E+00   0.12263978E+01
   0.16962742E+01   0.17377430E+01   0.48590008E+01   0.49353184E+01   0.46185175E+01
   0.44408318E+01   0.46610371E+01   0.48513011E+01   0.50709279E+01   0.51007936E+01
   0.48807560E+01   0.43726389E+01   0.36024345E+01   0.26457516E+01   0.15957580E+01
   0.55324174E+00  -0.38289760E+00  -0.12237149E+01  -0.18896289E+01  -0.24403696E+01
  -0.28456916E+01  -0.31548289E+01  -0.33588765E+01  -0.35153338E+01  -0.37118907E+01
  -0.39278135E+01  -0.41507397E+01  -0.43980525E+01  -0.45737368E+01  -0.46210095E+01
  -0.45162586E+01  -0.43133574E+01  -0.40436341E+01  -0.36966854E+01  -0.32124519E+01
  -0.25736676E+01  -0.17669395E+01  -0.83018299E+00   0.27759628E+00   0.14197614E+01
   0.25014764E+01   0.36723422E+01   0.42602440E+01   0.43886196E+01   0.43999932E+01
   0.44639824E+01   0.44126215E+01   0.45970252E+01   0.50636007E+01   0.52880475E+01
   0.53781407E+01   0.52185277E+01   0.48216670E+01   0.41694289E+01   0.32942925E+01
   0.22809472E+01   0.12369789E+01   0.22457740E+00  -0.67529330E+00  -0.14626154E+01
  -0.20550115E+01  -0.25214354E+01  -0.28620056E+01  -0.31267994E+01  -0.32923039E+01
  -0.34122259E+01  -0.35820285E+01  -0.37970435E+01  -0.40433550E+01  -0.43234843E+01
  -0.45344178E+01  -0.46352618E+01  -0.46154731E+01  -0.45111607E+01  -0.43326135E+01
  -0.40616731E+01  -0.36531754E+01  -0.30834722E+01  -0.23061445E+01  -0.13537697E+01
  -0.22034508E+00   0.90958034E+00   0.19656781E+01   0.32105872E+01   0.40564377E+01
   0.45611032E+01   0.71151528E+01   0.71032065E+01   0.67642667E+01   0.60416182E+01
   0.51488389E+01   0.47518279E+01   0.44995608E+01   0.42590480E+01   0.38362556E+01
   0.31852955E+01   0.23707615E+01   0.14954147E+01   0.52079234E+00  -0.44547033E+00
  -0.13353273E+01  -0.20557609E+01  -0.26720149E+01  -0.31195610E+01  -0.34451606E+01
  -0.36595655E+01  -0.38261413E+01  -0.39642893E+01  -0.40374380E+01  -0.41309509E+01
  -0.42841884E+01  -0.44298672E+01  -0.45408288E+01  -0.45453232E+01  -0.44351945E+01
  -0.42081333E+01  -0.38786865E+01  -0.34235937E+01  -0.28224730E+01  -0.20104973E+01
  -0.99598400E+00   0.20625384E+00   0.13963810E+01   0.25025205E+01   0.33489403E+01
   0.36179741E+01   0.42072414E+01   0.51083674E+01   0.59502015E+01   0.64122506E+01
   0.66485339E+01   0.63302114E+01   0.55707094E+01   0.51217948E+01   0.47547895E+01
   0.43752107E+01   0.37955226E+01   0.29919590E+01   0.20766922E+01   0.11675385E+01
   0.18372626E+00  -0.77543935E+00  -0.16356664E+01  -0.22993003E+01  -0.28362351E+01
  -0.32139069E+01  -0.34839409E+01  -0.36540624E+01  -0.37776853E+01  -0.38783112E+01
  -0.39406701E+01  -0.40502775E+01  -0.42297428E+01  -0.44036296E+01  -0.45627957E+01
  -0.46469310E+01  -0.46326508E+01  -0.45011109E+01  -0.42639996E+01  -0.39135150E+01
  -0.34151734E+01  -0.26670052E+01  -0.16602512E+01  -0.43102705E+00   0.79580908E+00
   0.20060300E+01   0.31450354E+01   0.39322871E+01   0.51074536E+01   0.63617317E+01
   0.95354747E+01   0.90085964E+01   0.78120027E+01   0.66450054E+01   0.59141714E+01
   0.50063176E+01   0.42451341E+01   0.35206003E+01   0.27976038E+01   0.20125092E+01
   0.11808579E+01   0.26147548E+00  -0.65972218E+00  -0.15162504E+01  -0.22651992E+01
  -0.29076932E+01  -0.33627844E+01  -0.37590512E+01  -0.40786072E+01  -0.42790522E+01
  -0.43100695E+01  -0.42174957E+01  -0.41954499E+01  -0.42151146E+01  -0.42555879E+01
  -0.43264412E+01  -0.43487931E+01  -0.43039261E+01  -0.41530609E+01  -0.38784342E+01
  -0.34553146E+01  -0.28769237E+01  -0.21058378E+01  -0.11175948E+01   0.12808218E+00
   0.15375648E+01   0.30667454E+01   0.44540708E+01   0.57558789E+01   0.74255583E+01
   0.84829652E+01   0.90696240E+01   0.93830712E+01   0.93061452E+01   0.83209163E+01
   0.71404124E+01   0.63142450E+01   0.53346252E+01   0.45019644E+01   0.36640379E+01
   0.27928580E+01   0.18759678E+01   0.95866966E+00  -0.12544246E-01  -0.95677658E+00
  -0.18214225E+01  -0.25463323E+01  -0.31264255E+01  -0.35102431E+01  -0.38453697E+01
  -0.41203649E+01  -0.42759592E+01  -0.42640328E+01  -0.41517865E+01  -0.41341231E+01
  -0.41696954E+01  -0.42355268E+01  -0.43523751E+01  -0.44456949E+01  -0.44904902E+01
  -0.44385112E+01  -0.42720206E+01  -0.39772176E+01  -0.35293755E+01  -0.28612976E+01
  -0.19242966E+01  -0.68039003E+00   0.77523822E+00   0.24626040E+01   0.41935988E+01
   0.59974620E+01   0.81346480E+01   0.93630338E+01   0.97136962E+01   0.89568914E+01
   0.73938539E+01   0.71913531E+01   0.73127183E+01   0.65351198E+01   0.55974331E+01
   0.43053933E+01   0.30748012E+01   0.19687304E+01   0.10046263E+01   0.62461798E-01
  -0.81477495E+00  -0.16591035E+01  -0.24138085E+01  -0.30767042E+01  -0.35382955E+01
  -0.40104809E+01  -0.43622210E+01  -0.46064191E+01  -0.47527339E+01  -0.47874964E+01
  -0.46467335E+01  -0.43167731E+01  -0.41117670E+01  -0.40576518E+01  -0.40134143E+01
  -0.39683186E+01  -0.38287044E+01  -0.36101299E+01  -0.32534449E+01  -0.27568737E+01
  -0.20375781E+01  -0.11094592E+01   0.10268828E+00   0.15012661E+01   0.31605605E+01
   0.50106781E+01   0.73054594E+01   0.95146816E+01   0.10523409E+02   0.11124984E+02
   0.10776054E+02   0.94486516E+01   0.79755402E+01   0.76528050E+01   0.76433833E+01
   0.68383590E+01   0.59300330E+01   0.46188806E+01   0.32819887E+01   0.20267668E+01
   0.92935464E+00  -0.11016066E+00  -0.10560230E+01  -0.19527199E+01  -0.27051773E+01
  -0.33139448E+01  -0.37136127E+01  -0.41359923E+01  -0.44441226E+01  -0.46305789E+01
  -0.47238884E+01  -0.47343297E+01  -0.45942391E+01  -0.42759862E+01  -0.40871959E+01
  -0.40699111E+01  -0.40953700E+01  -0.41445642E+01  -0.41043571E+01  -0.39921661E+01
  -0.37730185E+01  -0.34382895E+01  -0.28664075E+01  -0.20311129E+01  -0.85985612E+00
   0.54447855E+00   0.23186925E+01   0.44754761E+01   0.72543087E+01   0.99259555E+01
   0.11099627E+02   0.11464140E+02   0.10652755E+02   0.92441309E+01   0.89183864E+01
   0.83205625E+01   0.74055951E+01   0.73136482E+01   0.61778076E+01   0.46656095E+01
   0.29233526E+01   0.14609661E+01   0.18217255E+00  -0.81294208E+00  -0.17923107E+01
  -0.25910715E+01  -0.33192049E+01  -0.37395901E+01  -0.41940170E+01  -0.44210544E+01
  -0.46173342E+01  -0.49194007E+01  -0.51754123E+01  -0.50346170E+01  -0.47760085E+01
  -0.43888369E+01  -0.38969870E+01  -0.35904293E+01  -0.34738206E+01  -0.32918666E+01
  -0.30915039E+01  -0.27354803E+01  -0.23486777E+01  -0.17427256E+01  -0.95887040E+00
   0.20368075E+00   0.15299048E+01   0.31716717E+01   0.50406893E+01   0.75278347E+01
   0.10007943E+02   0.12554045E+02   0.14579991E+02   0.13316599E+02   0.10649973E+02
   0.88430552E+01   0.86185591E+01   0.82022450E+01   0.75487216E+01   0.77005568E+01
   0.66718301E+01   0.51076243E+01   0.32281212E+01   0.16156109E+01   0.19534612E+00
  -0.95372009E+00  -0.20715106E+01  -0.29203996E+01  -0.36201756E+01  -0.39734287E+01
  -0.43510114E+01  -0.45146541E+01  -0.46482064E+01  -0.48929945E+01  -0.51074788E+01
  -0.49513425E+01  -0.47051729E+01  -0.43433715E+01  -0.38910209E+01  -0.36502972E+01
  -0.36269102E+01  -0.35501664E+01  -0.34644363E+01  -0.32495014E+01  -0.30327976E+01
  -0.26053624E+01  -0.19665698E+01  -0.90503412E+00   0.37741589E+00   0.20767197E+01
   0.41642664E+01   0.70606318E+01   0.10041122E+02   0.12996600E+02   0.15210336E+02
   0.13922662E+02   0.11147535E+02   0.27111088E+01   0.98261783E+00   0.16396880E+01
   0.56736168E+01   0.67221985E+01   0.64948457E+01   0.49102153E+01   0.30991533E+01
   0.13635264E+01  -0.25300764E+00  -0.15885104E+01  -0.24182811E+01  -0.31478405E+01
  -0.37751884E+01  -0.42546396E+01  -0.45093766E+01  -0.44457025E+01  -0.47401697E+01
  -0.54226505E+01  -0.57686654E+01  -0.54978588E+01  -0.47190362E+01  -0.41138801E+01
  -0.34833783E+01  -0.29207842E+01  -0.25722741E+01  -0.22575394E+01  -0.20376133E+01
  -0.17007891E+01  -0.11053149E+01  -0.42135451E+00   0.41169976E+00   0.15725232E+01
   0.31552559E+01   0.50810928E+01   0.75590520E+01   0.99455301E+01   0.12913473E+02
   0.13859158E+02   0.13291819E+02   0.10966090E+02   0.60858408E+01   0.23835591E+01
   0.11733394E+01   0.22228403E+01   0.64834854E+01   0.75884182E+01   0.72817019E+01
   0.55445338E+01   0.35491493E+01   0.16218036E+01  -0.23316213E+00  -0.18221289E+01
  -0.28439530E+01  -0.36573822E+01  -0.42118541E+01  -0.45322528E+01  -0.46504762E+01
  -0.44884294E+01  -0.47209053E+01  -0.53387025E+01  -0.56296297E+01  -0.53438490E+01
  -0.45983360E+01  -0.40615693E+01  -0.35094674E+01  -0.30306677E+01  -0.27878121E+01
  -0.26107433E+01  -0.25495284E+01  -0.23787685E+01  -0.19624149E+01  -0.14651322E+01
  -0.80596179E+00   0.25220342E+00   0.18450539E+01   0.39169117E+01   0.67067660E+01
   0.95646664E+01   0.13127258E+02   0.14651365E+02   0.14447176E+02   0.12137006E+02
   0.69301171E+01  -0.23860701E+02  -0.25121272E+02  -0.14925041E+02  -0.29864028E+01
   0.40157187E+01   0.60639846E+01   0.51178128E+01   0.31970564E+01   0.18866642E+01
  -0.39618432E+00  -0.21479214E+01  -0.29558567E+01  -0.33910981E+01  -0.40590772E+01
  -0.45691640E+01  -0.48047537E+01  -0.43725692E+01  -0.45544000E+01  -0.53966265E+01
  -0.60481968E+01  -0.54621473E+01  -0.42907197E+01  -0.33790825E+01  -0.27831292E+01
  -0.20089896E+01  -0.13123998E+01  -0.71901899E+00  -0.73192114E+00  -0.50675312E+00
   0.49946957E+00   0.13546330E+01   0.18981880E+01   0.30756215E+01   0.48512179E+01
   0.74874816E+01   0.10220043E+02   0.12826327E+02   0.14402401E+02   0.18498287E+02
   0.14905897E+02   0.45216996E+01  -0.91360259E+01  -0.20364898E+02  -0.21007214E+02
  -0.11432512E+02  -0.56696911E+00   0.56198190E+01   0.72452495E+01   0.60140283E+01
   0.37909909E+01   0.21456170E+01  -0.44802677E+00  -0.24738869E+01  -0.35657712E+01
  -0.41576978E+01  -0.47530660E+01  -0.49674884E+01  -0.49171927E+01  -0.43569812E+01
  -0.44852897E+01  -0.52583436E+01  -0.58097779E+01  -0.52012781E+01  -0.41293962E+01
  -0.33562348E+01  -0.28488716E+01  -0.21463269E+01  -0.15925557E+01  -0.12141790E+01
  -0.14281184E+01  -0.13619584E+01  -0.54108459E+00   0.50662445E-01   0.36161829E+00
   0.14715512E+01   0.33720899E+01   0.62478837E+01   0.93474755E+01   0.12662652E+02
   0.15312218E+02   0.20384211E+02   0.16861417E+02   0.51546261E+01  -0.10728962E+02
  -0.58268171E+02  -0.61282673E+02  -0.41888506E+02  -0.16720823E+02  -0.14818899E+00
   0.67514199E+01   0.45770433E+01   0.39650089E+01   0.24624671E+01   0.54871640E-01
  -0.29461409E+01  -0.29096658E+01  -0.33638957E+01  -0.38662179E+01  -0.47753187E+01
  -0.48771291E+01  -0.42033916E+01  -0.36656968E+01  -0.49204651E+01  -0.56582278E+01
  -0.46313981E+01  -0.31264471E+01  -0.22952586E+01  -0.16343895E+01  -0.77687968E+00
   0.32333496E+00   0.13377213E+01   0.81256620E+00   0.92801120E+00   0.25013102E+01
   0.35328514E+01   0.33716106E+01   0.47256705E+01   0.65713671E+01   0.98920922E+01
   0.12800918E+02   0.13827411E+02   0.18617774E+02   0.22469788E+02   0.21092534E+02
   0.27644770E+01  -0.25101694E+02  -0.48825199E+02  -0.51754142E+02  -0.35019184E+02
  -0.12876401E+02   0.19166757E+01   0.82045253E+01   0.57143629E+01   0.46163379E+01
   0.26047190E+01  -0.10218275E+00  -0.33664885E+01  -0.37005867E+01  -0.44391586E+01
  -0.48252924E+01  -0.52712948E+01  -0.49317877E+01  -0.41362172E+01  -0.36165852E+01
  -0.47603911E+01  -0.53125283E+01  -0.42721890E+01  -0.29775235E+01  -0.23550352E+01
  -0.17455242E+01  -0.91607161E+00  -0.28337416E-01   0.64479624E+00  -0.12166719E+00
  -0.11048639E+00   0.12507836E+01   0.18737099E+01   0.13489699E+01   0.27239740E+01
   0.49063190E+01   0.85503455E+01   0.11900822E+02   0.14100250E+02   0.20981543E+02
   0.26575274E+02   0.24555095E+02   0.23626043E+01  -0.30867701E+02  -0.91040477E+02
  -0.92180214E+02  -0.58633196E+02  -0.24397170E+02  -0.60056964E+00   0.61439387E+01
   0.57055215E+01   0.43566904E+01   0.35128750E+01   0.17275841E+00  -0.32177429E+01
  -0.27040718E+01  -0.30742920E+01  -0.38693203E+01  -0.46830335E+01  -0.49676156E+01
  -0.39191198E+01  -0.26107748E+01  -0.40365904E+01  -0.46635152E+01  -0.29921507E+01
  -0.13014719E+01  -0.94770854E+00   0.70793187E-01   0.82786383E+00   0.23340256E+01
   0.35327279E+01   0.28396447E+01   0.25251491E+01   0.50892629E+01   0.54409746E+01
   0.51524206E+01   0.60681392E+01   0.87555653E+01   0.10685258E+02   0.14933740E+02
   0.13756851E+02   0.17235448E+02   0.25320465E+02   0.18168018E+02  -0.90904900E+01
  -0.48279261E+02  -0.78357973E+02  -0.80053857E+02  -0.50760009E+02  -0.20676380E+02
   0.11813058E+01   0.75947471E+01   0.69186703E+01   0.49085458E+01   0.34797276E+01
  -0.82846620E-01  -0.36910821E+01  -0.36588743E+01  -0.44182314E+01  -0.50260482E+01
  -0.51962214E+01  -0.49628718E+01  -0.38337660E+01  -0.26017176E+01  -0.38830936E+01
  -0.42530499E+01  -0.25964337E+01  -0.12267182E+01  -0.11243943E+01  -0.86428710E-01
   0.67800523E+00   0.18720238E+01   0.25935907E+01   0.16501075E+01   0.12655903E+01
   0.35394023E+01   0.32399032E+01   0.24762599E+01   0.36159341E+01   0.68580129E+01
   0.91679862E+01   0.13992373E+02   0.14719082E+02   0.21645646E+02   0.32665490E+02
   0.24536796E+02  -0.87499770E+01  -0.55963658E+02  -0.94076021E+02  -0.85541420E+02
  -0.48695671E+02  -0.16352045E+02   0.33454290E+01   0.76800616E+01   0.83912353E+01
   0.46405994E+01   0.46010314E+01  -0.28246758E+00  -0.29437276E+01  -0.23251602E+01
  -0.24952282E+01  -0.40079522E+01  -0.40840846E+01  -0.47021501E+01  -0.35435411E+01
  -0.18430773E+01  -0.28474766E+01  -0.30902567E+01  -0.74389115E+00   0.39073261E+00
   0.58146532E+00   0.22658148E+01   0.29766569E+01   0.43772095E+01   0.57619715E+01
   0.50314760E+01   0.46361282E+01   0.75501917E+01   0.71188276E+01   0.65865475E+01
   0.78169170E+01   0.10122751E+02   0.10787030E+02   0.13840622E+02   0.11884570E+02
   0.96301387E+01   0.12415886E+02  -0.14087729E+01  -0.30404188E+02  -0.63647540E+02
  -0.83261310E+02  -0.75612752E+02  -0.43206543E+02  -0.14564934E+02   0.40391031E+01
   0.87043069E+01   0.93932557E+01   0.49610714E+01   0.43953200E+01  -0.58419091E+00
  -0.33790340E+01  -0.32844834E+01  -0.39347751E+01  -0.52153115E+01  -0.45146733E+01
  -0.46186422E+01  -0.34734516E+01  -0.19057141E+01  -0.27202651E+01  -0.26658721E+01
  -0.38554837E+00   0.35262114E+00   0.29184583E+00   0.20540562E+01   0.27762818E+01
   0.37664296E+01   0.45800398E+01   0.35746794E+01   0.31000749E+01   0.56132904E+01
   0.43350818E+01   0.33084280E+01   0.48363582E+01   0.78305131E+01   0.89373010E+01
   0.12767220E+02   0.13514387E+02   0.15981840E+02   0.22854922E+02   0.84127955E+01
  -0.27190336E+02  -0.69244864E+02  -0.66320975E+02  -0.42827781E+02  -0.10185522E+02
   0.70456765E+01   0.11920697E+02   0.11687668E+02   0.10932539E+02   0.54772243E+01
   0.45913307E+01  -0.81055592E+00  -0.25162394E+01  -0.17148182E+01  -0.24373002E+01
  -0.42144532E+01  -0.34610120E+01  -0.38979135E+01  -0.32677377E+01  -0.17505645E+01
  -0.19231901E+01  -0.13766456E+01   0.12117822E+01   0.18232769E+01   0.23740990E+01
   0.47343801E+01   0.54503254E+01   0.63631929E+01   0.77596196E+01   0.73717173E+01
   0.71234405E+01   0.95647240E+01   0.82681786E+01   0.77699982E+01   0.95033522E+01
   0.10577683E+02   0.97218121E+01   0.10787881E+02   0.66433238E+01  -0.32198897E+01
  -0.12057101E+02  -0.35800739E+02  -0.58265684E+02  -0.67453802E+02  -0.59774951E+02
  -0.37662338E+02  -0.88213674E+01   0.60587009E+01   0.11143429E+02   0.11991753E+02
   0.11479228E+02   0.54683253E+01   0.42756112E+01  -0.10065261E+01  -0.27604068E+01
  -0.25198953E+01  -0.37019515E+01  -0.52351715E+01  -0.37690515E+01  -0.37925147E+01
  -0.32273238E+01  -0.18418535E+01  -0.18144002E+01  -0.98432249E+00   0.14875178E+01
   0.16779329E+01   0.20068527E+01   0.44651900E+01   0.51466152E+01   0.55675415E+01
   0.63593666E+01   0.56769445E+01   0.53189992E+01   0.72476513E+01   0.50467889E+01
   0.40949205E+01   0.61673841E+01   0.79473050E+01   0.75761025E+01   0.95986542E+01
   0.84900926E+01   0.37693043E+01  -0.74128195E+00  -0.24836257E+02  -0.53240033E+02
  -0.70022537E+02  -0.24665848E+02   0.10875985E+02   0.32557322E+02   0.29640814E+02
   0.21185045E+02   0.14540264E+02   0.12563375E+02   0.61267191E+01   0.36869553E+01
  -0.12517923E+01  -0.20889211E+01  -0.12220053E+01  -0.25285300E+01  -0.40372827E+01
  -0.27327700E+01  -0.27828409E+01  -0.26252050E+01  -0.15684545E+01  -0.11573273E+01
   0.37503454E+00   0.28767061E+01   0.34052622E+01   0.43031332E+01   0.71897231E+01
   0.79471085E+01   0.83774007E+01   0.95486830E+01   0.97407911E+01   0.96035452E+01
   0.11061065E+02   0.90422475E+01   0.88056922E+01   0.10422518E+02   0.10356246E+02
   0.76667986E+01   0.80214292E+01   0.15511999E+01  -0.15534597E+02  -0.36219973E+02
  -0.64027991E+02  -0.74476750E+02  -0.56321870E+02  -0.20688935E+02   0.12314145E+02
   0.30586159E+02   0.26459313E+02   0.19156433E+02   0.14048197E+02   0.12549883E+02
   0.58152152E+01   0.33353427E+01  -0.12755401E+01  -0.21065727E+01  -0.17148026E+01
  -0.34666166E+01  -0.48076052E+01  -0.29559649E+01  -0.27464671E+01  -0.26948366E+01
  -0.17019611E+01  -0.10539531E+01   0.70324497E+00   0.30570615E+01   0.31876729E+01
   0.39137750E+01   0.68674798E+01   0.75114007E+01   0.74094820E+01   0.79982507E+01
   0.78836053E+01   0.75671156E+01   0.84466138E+01   0.55911061E+01   0.50306510E+01
   0.70344248E+01   0.75945702E+01   0.53574699E+01   0.66849033E+01   0.29811334E+01
  -0.98822662E+01  -0.27546203E+02  -0.56357929E+02  -0.71772598E+02  -0.58801253E+02
   0.41134009E+01   0.40627373E+02   0.53986514E+02   0.39989874E+02   0.25234505E+02
   0.15780435E+02   0.11857767E+02   0.61757189E+01   0.20703526E+01  -0.12836185E+01
  -0.19323077E+01  -0.11156957E+01  -0.28600410E+01  -0.37099639E+01  -0.24720648E+01
  -0.20995829E+01  -0.22428227E+01  -0.10244321E+01   0.23394355E-01   0.22636338E+01
   0.44803134E+01   0.51437699E+01   0.63636964E+01   0.93967546E+01   0.10227064E+02
   0.10445451E+02   0.11398779E+02   0.12033600E+02   0.11936539E+02   0.12213750E+02
   0.98859549E+01   0.95931251E+01   0.10548204E+02   0.95734822E+01   0.58894090E+01
   0.63062214E+01  -0.19067866E+01  -0.19337292E+02  -0.43021465E+02  -0.69240350E+02
  -0.70207051E+02  -0.38448734E+02   0.78716458E+01   0.40651052E+02   0.50730888E+02
   0.36030441E+02   0.22657278E+02   0.14736648E+02   0.11386091E+02   0.56737303E+01
   0.17542054E+01  -0.11680797E+01  -0.17372568E+01  -0.13155715E+01  -0.34501882E+01
  -0.41744415E+01  -0.26138764E+01  -0.21467027E+01  -0.24542729E+01  -0.12403116E+01
   0.96546750E-01   0.24912358E+01   0.45601602E+01   0.49091797E+01   0.59928240E+01
   0.90313967E+01   0.96614355E+01   0.93564469E+01   0.97825033E+01   0.10092602E+02
   0.97101764E+01   0.94292437E+01   0.64155555E+01   0.59617860E+01   0.73097327E+01
   0.68220067E+01   0.35093731E+01   0.47727132E+01  -0.14390222E+01  -0.16461338E+02
  -0.39293154E+02  -0.67606400E+02  -0.72501752E+02  -0.43273192E+02   0.15024997E+02
   0.42695082E+02   0.47873359E+02   0.34766926E+02   0.22396036E+02   0.15713371E+02
   0.92498054E+01   0.50728737E+01   0.61154422E+00  -0.11903584E+01  -0.19741492E+01
  -0.13399388E+01  -0.28909580E+01  -0.32074538E+01  -0.24366902E+01  -0.17926863E+01
  -0.17665781E+01  -0.38824098E+00   0.12608731E+01   0.37602868E+01   0.58456322E+01
   0.69139611E+01   0.85918605E+01   0.11193664E+02   0.12319499E+02   0.12589426E+02
   0.13413811E+02   0.13859152E+02   0.13898011E+02   0.13093889E+02   0.11151003E+02
   0.10028570E+02   0.10360160E+02   0.82691930E+01   0.56073958E+01   0.44465840E+01
  -0.19967339E+01  -0.13344051E+02  -0.33405174E+02  -0.48164251E+02  -0.45537349E+02
  -0.17702806E+02   0.18456220E+02   0.42464294E+02   0.44969711E+02   0.31353799E+02
   0.19987863E+02   0.14436178E+02   0.85283479E+01   0.45601578E+01   0.41928966E+00
  -0.10326529E+01  -0.17202994E+01  -0.13525228E+01  -0.31511362E+01  -0.34126052E+01
  -0.25209077E+01  -0.19390516E+01  -0.20876351E+01  -0.71093592E+00   0.12173362E+01
   0.38720719E+01   0.58379025E+01   0.67102471E+01   0.82555200E+01   0.10783561E+02
   0.11652374E+02   0.11462159E+02   0.11815453E+02   0.11899102E+02   0.11530536E+02
   0.10232755E+02   0.78139765E+01   0.65958364E+01   0.72421258E+01   0.55356139E+01
   0.31847668E+01   0.26689150E+01  -0.26471700E+01  -0.13193165E+02  -0.33859099E+02
  -0.50906070E+02  -0.50753547E+02  -0.23417665E+02   0.10058392E+02   0.25150230E+02
   0.29033302E+02   0.24775064E+02   0.15828966E+02   0.11202335E+02   0.67043213E+01
   0.26266810E+01  -0.43359746E-01  -0.15811779E+01  -0.18490009E+01  -0.20227771E+01
  -0.26605087E+01  -0.29563332E+01  -0.22998047E+01  -0.18367405E+01  -0.11032120E+01
   0.45697776E+00   0.25980567E+01   0.49683869E+01   0.72005627E+01   0.87589323E+01
   0.10661119E+02   0.12815100E+02   0.14102602E+02   0.14526631E+02   0.15241150E+02
   0.15552065E+02   0.15387097E+02   0.14337769E+02   0.12505647E+02   0.10876317E+02
   0.99694536E+01   0.77402054E+01   0.56651882E+01   0.38664910E+01   0.14329163E+01
  -0.60364875E+01  -0.14756814E+02  -0.24016192E+02  -0.22225986E+02  -0.67469725E+01
   0.11874160E+02   0.24755373E+02   0.27116809E+02   0.22490358E+02   0.14010828E+02
   0.10027627E+02   0.59854764E+01   0.22304494E+01  -0.99282899E-01  -0.13757678E+01
  -0.15627695E+01  -0.18727851E+01  -0.26381710E+01  -0.29514357E+01  -0.23598307E+01
  -0.20628531E+01  -0.14901102E+01   0.79315472E-01   0.24527196E+01   0.49678667E+01
   0.71561085E+01   0.86009130E+01   0.10350570E+02   0.12353696E+02   0.13371615E+02
   0.13422300E+02   0.13713946E+02   0.13620363E+02   0.13005976E+02   0.11497490E+02
   0.93369891E+01   0.76062427E+01   0.68235891E+01   0.48543571E+01   0.30981426E+01
   0.17860765E+01  -0.81237168E-01  -0.73104031E+01  -0.16618686E+02  -0.27082950E+02
  -0.26180150E+02  -0.10313742E+02   0.91600087E+01   0.15115035E+02   0.15894371E+02
   0.13859209E+02   0.10636399E+02   0.66832560E+01   0.34570126E+01   0.77902549E+00
  -0.78927512E+00  -0.17248627E+01  -0.20833565E+01  -0.22500152E+01  -0.23374249E+01
  -0.23430227E+01  -0.19916655E+01  -0.13701906E+01  -0.26484211E+00   0.14993284E+01
   0.36549566E+01   0.60279597E+01   0.82995660E+01   0.10299374E+02   0.12353780E+02
   0.14255603E+02   0.15477176E+02   0.16294252E+02   0.16652665E+02   0.16736700E+02
   0.16462764E+02   0.15739951E+02   0.14202491E+02   0.12297020E+02   0.10166981E+02
   0.79998055E+01   0.58632023E+01   0.45996227E+01   0.26765764E+01   0.66003685E+00
  -0.39720448E+01  -0.47508342E+01  -0.29656242E+01   0.23055753E+01   0.96360207E+01
   0.14816295E+02   0.14941477E+02   0.12592509E+02   0.94357459E+01   0.57778775E+01
   0.29293991E+01   0.58234133E+00  -0.72390533E+00  -0.15016466E+01  -0.17721724E+01
  -0.19469295E+01  -0.21195928E+01  -0.22142027E+01  -0.20105238E+01  -0.15819217E+01
  -0.62513569E+00   0.11365460E+01   0.35048443E+01   0.60029591E+01   0.82781979E+01
   0.10183120E+02   0.12047437E+02   0.13749810E+02   0.14718514E+02   0.15235147E+02
   0.15210927E+02   0.14874479E+02   0.14178255E+02   0.13062402E+02   0.11204624E+02
   0.91390370E+01   0.69937972E+01   0.49719956E+01   0.31298312E+01   0.22745007E+01
   0.79730479E+00  -0.85402528E+00  -0.53249526E+01  -0.61109331E+01  -0.43161825E+01
   0.12338471E+01   0.58580232E+01   0.93650432E+01   0.10960518E+02   0.83964644E+01
   0.56685682E+01   0.30373427E+01   0.82988319E+00  -0.54990752E+00  -0.14163633E+01
  -0.19050452E+01  -0.21215673E+01  -0.22011504E+01  -0.20785708E+01  -0.18069168E+01
  -0.13882464E+01  -0.64026767E+00   0.67559602E+00   0.24675816E+01   0.45650610E+01
   0.68757859E+01   0.92003296E+01   0.11403906E+02   0.13536611E+02   0.15201468E+02
   0.16577682E+02   0.17152209E+02   0.17285357E+02   0.17336548E+02   0.17503531E+02
   0.17374056E+02   0.16479265E+02   0.14460147E+02   0.11748190E+02   0.89096569E+01
   0.67032348E+01   0.50533160E+01   0.39773536E+01   0.24779194E+01   0.23027045E+01
   0.22012897E+01   0.16475753E+01   0.36305048E+01   0.65233333E+01   0.95799496E+01
   0.10631005E+02   0.77039631E+01   0.49293329E+01   0.25038395E+01   0.57333636E+00
  -0.56806640E+00  -0.12591603E+01  -0.16164868E+01  -0.17644114E+01  -0.18116443E+01
  -0.17456048E+01  -0.15849210E+01  -0.13274470E+01  -0.75592463E+00   0.44155437E+00
   0.22979976E+01   0.45449591E+01   0.69106527E+01   0.92459251E+01   0.11304875E+02
   0.13231661E+02   0.14673314E+02   0.15810940E+02   0.16109652E+02   0.15925321E+02
   0.15627255E+02   0.15427330E+02   0.14921782E+02   0.13675851E+02   0.11402926E+02
   0.86074361E+01   0.58670468E+01   0.38943473E+01   0.25839657E+01   0.19460542E+01
   0.94701954E+00   0.12116546E+01   0.13427735E+01   0.81256875E+00   0.27820785E+01
   0.56938549E+01   0.59252932E+01   0.51339455E+01   0.41142665E+01   0.20322358E+01
   0.27644247E+00  -0.77365047E+00  -0.14393231E+01  -0.17846172E+01  -0.19945779E+01
  -0.19853155E+01  -0.18383854E+01  -0.15830948E+01  -0.12065116E+01  -0.62648314E+00
   0.25527579E+00   0.15133309E+01   0.31549287E+01   0.52153330E+01   0.74511031E+01
   0.96696249E+01   0.11883771E+02   0.13925522E+02   0.15648275E+02   0.16713544E+02
   0.16997166E+02   0.17054117E+02   0.17509915E+02   0.18450573E+02   0.19336290E+02
   0.19172136E+02   0.17423701E+02   0.14292032E+02   0.10819841E+02   0.79015650E+01
   0.57569145E+01   0.42557693E+01   0.33521231E+01   0.22589797E+01   0.19240046E+01
   0.36483222E+01   0.56433098E+01   0.68524892E+01   0.63548653E+01   0.49589650E+01
   0.36798000E+01   0.16469543E+01   0.76521148E-01  -0.78449185E+00  -0.13007069E+01
  -0.15293001E+01  -0.16559656E+01  -0.16073979E+01  -0.14432979E+01  -0.11964121E+01
  -0.88151362E+00  -0.41535127E+00   0.34231438E+00   0.15443448E+01   0.32243337E+01
   0.53275923E+01   0.76063327E+01   0.97573740E+01   0.11796799E+02   0.13627699E+02
   0.15123019E+02   0.15942913E+02   0.15974162E+02   0.15788389E+02   0.15996305E+02
   0.16651656E+02   0.17177318E+02   0.16638528E+02   0.14600002E+02   0.11326973E+02
   0.78811492E+01   0.51376782E+01   0.32879837E+01   0.21567423E+01   0.15667240E+01
   0.59214253E+00   0.16761680E+00   0.17898115E+01   0.39466831E+01   0.16454463E+01
   0.19641156E+01   0.14117479E+01  -0.14330066E-02  -0.79543363E+00  -0.13380744E+01
  -0.17158688E+01  -0.18987131E+01  -0.19795837E+01  -0.18673310E+01  -0.16605997E+01
  -0.14029167E+01  -0.11219491E+01  -0.70006404E+00  -0.79918308E-01   0.76999204E+00
   0.19709368E+01   0.36027141E+01   0.55227179E+01   0.76013533E+01   0.97079795E+01
   0.11787606E+02   0.13577390E+02   0.15101831E+02   0.15804576E+02   0.15841200E+02
   0.16005664E+02   0.17035394E+02   0.19012915E+02   0.21019438E+02   0.21738861E+02
   0.20369473E+02   0.17166809E+02   0.13105825E+02   0.94378036E+01   0.65561773E+01
   0.47497074E+01   0.34695083E+01   0.31237028E+01   0.31688362E+01   0.26875903E+01
   0.23530958E+01   0.21402421E+01   0.19606321E+01   0.12180667E+01  -0.14626326E+00
  -0.80431186E+00  -0.12360190E+01  -0.15415238E+01  -0.16462296E+01  -0.16507977E+01
  -0.14971494E+01  -0.12883054E+01  -0.10517504E+01  -0.77690834E+00  -0.37302298E+00
   0.19211787E+00   0.97817139E+00   0.21541593E+01   0.38013664E+01   0.57562209E+01
   0.78047352E+01   0.97932973E+01   0.11707088E+02   0.13293876E+02   0.14590572E+02
   0.15046965E+02   0.14855605E+02   0.14840233E+02   0.15702444E+02   0.17455648E+02
   0.19161817E+02   0.19548854E+02   0.17888727E+02   0.14514427E+02   0.10442589E+02
   0.69171711E+01   0.42795760E+01   0.27007944E+01   0.15283318E+01   0.11666124E+01
   0.12295044E+01   0.10010807E+01   0.12069804E+01  -0.14385566E+01  -0.24518303E+01
  -0.28013300E+01  -0.24065199E+01  -0.23067409E+01  -0.22206873E+01  -0.21432382E+01
  -0.20556273E+01  -0.18414542E+01  -0.15619903E+01  -0.12275731E+01  -0.86712984E+00
  -0.46787341E+00  -0.47383898E-01   0.46603532E+00   0.12067040E+01   0.22215754E+01
   0.36064182E+01   0.53571448E+01   0.73061631E+01   0.92073765E+01   0.11029687E+02
   0.12534865E+02   0.13713104E+02   0.14035589E+02   0.13923496E+02   0.14260878E+02
   0.15874528E+02   0.18732307E+02   0.21738933E+02   0.23270295E+02   0.22383248E+02
   0.19252416E+02   0.15027528E+02   0.10868353E+02   0.75036529E+01   0.50599055E+01
   0.36908266E+01   0.25372510E+01   0.13704665E+01   0.47538508E+00  -0.66447584E+00
  -0.17953645E+01  -0.26182496E+01  -0.26843322E+01  -0.21134829E+01  -0.19955260E+01
  -0.19408742E+01  -0.18469396E+01  -0.17132928E+01  -0.14806088E+01  -0.12367029E+01
  -0.95129471E+00  -0.60979825E+00  -0.22811471E+00   0.16361082E+00   0.64576598E+00
   0.13747853E+01   0.24070491E+01   0.38186642E+01   0.55585883E+01   0.74469114E+01
   0.92501189E+01   0.10935225E+02   0.12260456E+02   0.13216014E+02   0.13314776E+02
   0.13008808E+02   0.13187794E+02   0.14660108E+02   0.17359662E+02   0.20160874E+02
   0.21445259E+02   0.20316631E+02   0.17028699E+02   0.12791498E+02   0.87574726E+01
   0.55702076E+01   0.32856503E+01   0.20808368E+01   0.12213761E+01   0.55217956E+00
   0.25513792E+00  -0.42947083E+00  -0.24947127E+01  -0.26737650E+01  -0.27365378E+01
  -0.29137261E+01  -0.26880653E+01  -0.24633459E+01  -0.22270498E+01  -0.19020736E+01
  -0.15265215E+01  -0.10829710E+01  -0.63454550E+00  -0.23343092E+00   0.87991813E-01
   0.41844414E+00   0.79649464E+00   0.12946272E+01   0.21192672E+01   0.33504048E+01
   0.48867844E+01   0.65919719E+01   0.83046066E+01   0.98778404E+01   0.11051353E+02
   0.11844064E+02   0.11951412E+02   0.11785667E+02   0.12294882E+02   0.14244032E+02
   0.17571390E+02   0.21084369E+02   0.23149830E+02   0.22721738E+02   0.19979314E+02
   0.15925509E+02   0.11808263E+02   0.82094071E+01   0.53915350E+01   0.30624572E+01
   0.14324503E+01   0.21282021E+00  -0.10981838E+01  -0.19855609E+01  -0.23157367E+01
  -0.21704002E+01  -0.20958351E+01  -0.23413472E+01  -0.22450542E+01  -0.20934111E+01
  -0.18705251E+01  -0.15538291E+01  -0.12220385E+01  -0.84850287E+00  -0.47927458E+00
  -0.15678209E+00   0.11370833E+00   0.41646403E+00   0.78876918E+00   0.12977006E+01
   0.21314830E+01   0.33597077E+01   0.48871638E+01   0.65802762E+01   0.82552962E+01
   0.97402496E+01   0.10767539E+02   0.11375361E+02   0.11284271E+02   0.10929432E+02
   0.11276100E+02   0.13101697E+02   0.16333081E+02   0.19746842E+02   0.21680265E+02
   0.21112004E+02   0.18284302E+02   0.14240247E+02   0.10201760E+02   0.67104459E+01
   0.40493166E+01   0.20160728E+01   0.84365479E+00   0.11468536E+00  -0.90578898E+00
  -0.18484184E+01  -0.18160020E+01  -0.19329669E+01  -0.21374176E+01  -0.22263071E+01
  -0.24548425E+01  -0.23650411E+01  -0.20005544E+01  -0.15337442E+01  -0.98771116E+00
  -0.42567434E+00   0.15209780E+00   0.67998170E+00   0.10967513E+01   0.13033445E+01
   0.14268933E+01   0.16728316E+01   0.21469153E+01   0.29802638E+01   0.42233696E+01
   0.56820795E+01   0.71363155E+01   0.84474658E+01   0.94384182E+01   0.10038956E+02
   0.10108670E+02   0.10050921E+02   0.10703356E+02   0.12724383E+02   0.15970471E+02
   0.19397942E+02   0.21542366E+02   0.21464483E+02   0.19220332E+02   0.15736862E+02
   0.11996375E+02   0.85991240E+01   0.55875099E+01   0.30899058E+01   0.91476667E+00
  -0.56639680E+00  -0.86372397E+00  -0.63177637E+00  -0.47927786E+00  -0.83045029E+00
  -0.13874848E+01  -0.17390705E+01  -0.20739783E+01  -0.19951564E+01  -0.16393987E+01
  -0.12340004E+01  -0.78774111E+00  -0.34413249E+00   0.99911670E-01   0.49839047E+00
   0.80370931E+00   0.95375061E+00   0.10611409E+01   0.12882645E+01   0.17354912E+01
   0.25738624E+01   0.38793439E+01   0.54251502E+01   0.69325483E+01   0.82282104E+01
   0.91397391E+01   0.96086867E+01   0.95090754E+01   0.92613321E+01   0.97428066E+01
   0.11657971E+02   0.14872344E+02   0.18298982E+02   0.20438808E+02   0.20351430E+02
   0.18108468E+02   0.14635871E+02   0.10911926E+02   0.75609932E+01   0.46671380E+01
   0.23336583E+01   0.25504261E+00  -0.13233723E+01  -0.18968475E+01  -0.19302840E+01
  -0.23480378E+01  -0.22032259E+01  -0.22744425E+01  -0.25274510E+01  -0.23769589E+01
  -0.20414914E+01  -0.15677947E+01  -0.99299489E+00  -0.33241052E+00   0.46117827E+00
   0.12949641E+01   0.19975930E+01   0.23750441E+01   0.24734836E+01   0.23269707E+01
   0.20931549E+01   0.21581677E+01   0.26842911E+01   0.35797566E+01   0.47375542E+01
   0.59793385E+01   0.71376453E+01   0.80309535E+01   0.85806270E+01   0.88719181E+01
   0.90802495E+01   0.98813823E+01   0.11747260E+02   0.14536000E+02   0.17381845E+02
   0.19190792E+02   0.19244256E+02   0.17583258E+02   0.14760905E+02   0.11596367E+02
   0.85627692E+01   0.58715589E+01   0.34896032E+01   0.17555382E+01   0.66591075E+00
  -0.19312835E+00  -0.74756024E+00  -0.11818679E+01  -0.15461588E+01  -0.19451854E+01
  -0.22706521E+01  -0.20492258E+01  -0.16753260E+01  -0.12692925E+01  -0.81194866E+00
  -0.28335826E+00   0.36252713E+00   0.10026698E+01   0.14808503E+01   0.16794252E+01
   0.16510225E+01   0.14028573E+01   0.10829062E+01   0.11093663E+01   0.16936664E+01
   0.27476764E+01   0.41125827E+01   0.55365399E+01   0.68028117E+01   0.77168577E+01
   0.82041489E+01   0.83595454E+01   0.83977817E+01   0.90516786E+01   0.10840271E+02
   0.13637159E+02   0.16559990E+02   0.18477368E+02   0.18628474E+02   0.17017061E+02
   0.14190504E+02   0.11002642E+02   0.79629122E+01   0.52534371E+01   0.27497070E+01
   0.71628790E+00  -0.76440299E+00  -0.18734801E+01  -0.23332764E+01  -0.27025701E+01
  -0.32900301E+01  -0.32310947E+01  -0.26380964E+01  -0.21107751E+01  -0.15707184E+01
  -0.10103350E+01  -0.35682530E+00   0.51469560E+00   0.15934156E+01   0.27857232E+01
   0.38590310E+01   0.45686705E+01   0.44888068E+01   0.37928297E+01   0.29934094E+01
   0.24113346E+01   0.23663918E+01   0.29761183E+01   0.39075039E+01   0.49572031E+01
   0.59946996E+01   0.69431951E+01   0.76424343E+01   0.81825695E+01   0.87735641E+01
   0.97598352E+01   0.11411145E+02   0.13576441E+02   0.15653485E+02   0.16911324E+02
   0.16887900E+02   0.15578202E+02   0.13388698E+02   0.10883354E+02   0.83403231E+01
   0.60796997E+01   0.43025903E+01   0.27282884E+01   0.11699706E+01  -0.24692884E+00
  -0.17006512E+01  -0.28735011E+01  -0.34410073E+01  -0.31673111E+01  -0.23477090E+01
  -0.17384427E+01  -0.12538920E+01  -0.80323337E+00  -0.28326738E+00   0.41711827E+00
   0.12571915E+01   0.21609336E+01   0.29412145E+01   0.33511219E+01   0.29887954E+01
   0.20511325E+01   0.10930406E+01   0.49002366E+00   0.58828445E+00   0.14875194E+01
   0.27864236E+01   0.41957161E+01   0.55114673E+01   0.66113117E+01   0.73348150E+01
   0.78086001E+01   0.82912287E+01   0.91697143E+01   0.10762687E+02   0.12961345E+02
   0.15163164E+02   0.16591390E+02   0.16700679E+02   0.15442080E+02   0.13239628E+02
   0.10699599E+02   0.80973100E+01   0.57086049E+01   0.37284143E+01   0.19872445E+01
   0.45260405E+00  -0.69708658E+00  -0.17770786E+01  -0.13293407E+01  -0.18730783E+01
  -0.20042678E+01  -0.18959516E+01  -0.14387618E+01  -0.97573087E+00  -0.41398729E+00
   0.34274132E+00   0.14207153E+01   0.28725146E+01   0.45695745E+01   0.61075401E+01
   0.66210641E+01   0.61000951E+01   0.48302957E+01   0.32698923E+01   0.23730541E+01
   0.21629823E+01   0.24304132E+01   0.31917303E+01   0.41562567E+01   0.52009462E+01
   0.61973989E+01   0.70821120E+01   0.78694405E+01   0.87331005E+01   0.98730481E+01
   0.11318404E+02   0.12919272E+02   0.14281030E+02   0.14985148E+02   0.14768941E+02
   0.13682275E+02   0.12057368E+02   0.10077909E+02   0.80433827E+01   0.61983752E+01
   0.44529711E+01   0.29776186E+01   0.15999357E+01   0.86565041E-01  -0.11717440E+01
  -0.18512380E+01  -0.18835774E+01  -0.16136108E+01  -0.13875061E+01  -0.10235548E+01
  -0.73725206E+00  -0.35559167E+00   0.23381799E+00   0.10937080E+01   0.22609971E+01
   0.35924414E+01   0.46791608E+01   0.47088213E+01   0.37033116E+01   0.20319494E+01
   0.24928490E+00  -0.63368556E+00  -0.58495992E+00   0.14176274E+00   0.14823380E+01
   0.30292310E+01   0.45439457E+01   0.58414735E+01   0.68708523E+01   0.76899174E+01
   0.85134010E+01   0.95893039E+01   0.11003773E+02   0.12649403E+02   0.14139659E+02
   0.14993726E+02   0.14882360E+02   0.13831500E+02   0.12193542E+02   0.10158342E+02
   0.80168558E+01   0.60476218E+01   0.42863433E+01   0.30172934E+01   0.20376260E+01
   0.88381271E+00  -0.32069447E+00  -0.37465614E+00  -0.57637584E+00  -0.67891164E+00
  -0.60407920E+00  -0.61679632E+00  -0.36512092E+00   0.12009771E+00   0.96443198E+00
   0.22550119E+01   0.40696045E+01   0.62718026E+01   0.78432452E+01   0.86729653E+01
   0.85495029E+01   0.67858608E+01   0.44094811E+01   0.22671050E+01   0.17841198E+01
   0.20700576E+01   0.26474845E+01   0.35326211E+01   0.45610774E+01   0.56500292E+01
   0.67298242E+01   0.77099457E+01   0.87300921E+01   0.98000245E+01   0.11026323E+02
   0.12157290E+02   0.13019304E+02   0.13316453E+02   0.13039454E+02   0.12166370E+02
   0.10870619E+02   0.93452956E+01   0.78129444E+01   0.60833846E+01   0.43493787E+01
   0.25273836E+01   0.10615979E+01   0.35709272E+00   0.26307912E+00   0.33601151E+00
   0.29592058E+00   0.85757992E-01  -0.77143027E-01  -0.35169404E+00  -0.30577826E+00
   0.41813919E-01   0.69650684E+00   0.17105119E+01   0.31268995E+01   0.48206379E+01
   0.57703392E+01   0.58742156E+01   0.50636330E+01   0.27714594E+01   0.11910553E+00
  -0.19774603E+01  -0.20688127E+01  -0.10916734E+01   0.33096207E+00   0.20337931E+01
   0.37239557E+01   0.52753141E+01   0.66333176E+01   0.77437939E+01   0.87893264E+01
   0.98348724E+01   0.11050034E+02   0.12225194E+02   0.13167506E+02   0.13543116E+02
   0.13317773E+02   0.12463233E+02   0.11133619E+02   0.95075490E+01   0.78440837E+01
   0.60518424E+01   0.43913124E+01   0.27249136E+01   0.13131944E+01   0.41904451E+00
  -0.69050493E-01   0.39568185E+00   0.52645312E+00   0.36855640E+00   0.97804081E-01
   0.88575500E-02   0.17748291E+00   0.58891815E+00   0.14833654E+01   0.28220887E+01
   0.49877130E+01   0.71605843E+01   0.90540843E+01   0.10732321E+02   0.10140929E+02
   0.79951501E+01   0.57176336E+01   0.33674362E+01   0.17177391E+01   0.19392336E+01
   0.23586321E+01   0.30934176E+01   0.41029953E+01   0.52087407E+01   0.63683523E+01
   0.74865859E+01   0.85597099E+01   0.95740571E+01   0.10555517E+02   0.11376720E+02
   0.11943125E+02   0.12067753E+02   0.11762736E+02   0.11009849E+02   0.10026704E+02
   0.88803782E+01   0.75977070E+01   0.61521714E+01   0.46276721E+01   0.33545378E+01
   0.26355430E+01   0.22198558E+01   0.21058171E+01   0.19038461E+01   0.15417054E+01
   0.89478977E+00   0.29971973E+00   0.51673683E-01   0.14594366E+00   0.35133355E+00
   0.97933897E+00   0.20112748E+01   0.37441281E+01   0.52202752E+01   0.62240856E+01
   0.69756841E+01   0.55392061E+01   0.27645748E+01   0.17080493E+00  -0.20828789E+01
  -0.31804547E+01  -0.20378070E+01  -0.52455195E+00   0.12565655E+01   0.31173330E+01
   0.48357887E+01   0.63863574E+01   0.77085086E+01   0.88517334E+01   0.98760992E+01
   0.10861862E+02   0.11690700E+02   0.12264023E+02   0.12390493E+02   0.12085945E+02
   0.11309257E+02   0.10243775E+02   0.89624317E+01   0.75532913E+01   0.60257156E+01
   0.43973313E+01   0.28517115E+01   0.16566220E+01   0.74179475E+00   0.40318070E+00
   0.51193083E+00   0.13663518E+00   0.70044397E-01   0.28928929E+00   0.38124166E+00
   0.66503711E+00   0.99890547E+00   0.17725599E+01   0.31303992E+01   0.53301764E+01
   0.72537801E+01   0.96187077E+01   0.11143526E+02   0.96458064E+01   0.75122374E+01
   0.60155366E+01   0.47012863E+01   0.26179798E+01   0.21454274E+01   0.24273039E+01
   0.27967058E+01   0.36471044E+01   0.47233287E+01   0.59525158E+01   0.70839839E+01
   0.81193589E+01   0.89860987E+01   0.97742783E+01   0.10416455E+02   0.10841232E+02
   0.10938416E+02   0.10695988E+02   0.10172217E+02   0.94779806E+01   0.85215497E+01
   0.74259871E+01   0.62965349E+01   0.54084390E+01   0.46688100E+01   0.39541278E+01
   0.31617032E+01   0.21409783E+01   0.10448487E+01   0.28329078E+00   0.79676933E-01
   0.28338931E+00   0.38533093E+00   0.48278364E+00   0.52499812E+00   0.10317513E+01
   0.20387718E+01   0.36801452E+01   0.47659623E+01   0.60839563E+01   0.65228888E+01
   0.40802750E+01   0.12566500E+01  -0.55494575E+00  -0.17023701E+01  -0.30979173E+01
  -0.24712758E+01  -0.89803883E+00   0.70915340E+00   0.25760219E+01   0.43774215E+01
   0.60604521E+01   0.74375699E+01   0.85953891E+01   0.95042785E+01   0.10280336E+02
   0.10867110E+02   0.11218735E+02   0.11253425E+02   0.10946752E+02   0.10330289E+02
   0.95146190E+01   0.84278906E+01   0.72140709E+01   0.59232891E+01   0.47569126E+01
   0.36404897E+01   0.26234752E+01   0.18099903E+01   0.11173879E+01   0.80771676E+00
   0.43490000E+00   0.39815027E+00   0.56702706E+00   0.85798690E+00   0.11157869E+01
   0.12867124E+01   0.19297635E+01   0.31057033E+01   0.50695546E+01   0.67245082E+01
   0.88511079E+01   0.10257114E+02   0.90839142E+01   0.75684101E+01   0.67540059E+01
   0.58654760E+01   0.37580316E+01   0.28310187E+01   0.26638973E+01   0.26604676E+01
   0.33079423E+01   0.42122469E+01   0.53604978E+01   0.64180298E+01   0.73599721E+01
   0.80833748E+01   0.87560976E+01   0.93166610E+01   0.97910098E+01   0.99487000E+01
   0.99271519E+01   0.97439836E+01   0.92708563E+01   0.84711436E+01   0.74250169E+01
   0.63649557E+01   0.55625506E+01   0.47916428E+01   0.38865164E+01   0.25180248E+01
   0.11581286E+01   0.26540774E+00   0.17745019E+00   0.47493198E+00   0.77258931E+00
   0.94294989E+00   0.86453058E+00   0.73241234E+00   0.10856694E+01   0.18416903E+01
   0.31291604E+01   0.38082631E+01   0.47966819E+01   0.50694957E+01   0.28884670E+01
   0.67858413E+00  -0.40858255E+00  -0.10409421E+01  -0.23723036E+01  -0.21140044E+01
  -0.89076496E+00   0.46579606E+00   0.22263821E+01   0.39154743E+01   0.55444498E+01
   0.68892743E+01   0.79793265E+01   0.87520326E+01   0.93838951E+01   0.98430580E+01
   0.10173896E+02   0.10171301E+02   0.99917712E+01   0.96492135E+01   0.90424523E+01
   0.81376174E+01   0.69606298E+01   0.57261193E+01   0.47748306E+01   0.40462332E+01
   0.34698577E+01   0.26139533E+01   0.16499150E+01   0.22908967E+01   0.20939403E+01
   0.19550024E+01   0.18938664E+01   0.16755317E+01   0.16495223E+01   0.16610305E+01
   0.21878132E+01   0.30753687E+01   0.46079023E+01   0.58342164E+01   0.73450483E+01
   0.91479475E+01   0.92042449E+01   0.85861659E+01   0.80767626E+01   0.67665633E+01
   0.45649846E+01   0.35699422E+01   0.28888451E+01   0.25603324E+01   0.29256464E+01
   0.36720321E+01   0.46496940E+01   0.55117380E+01   0.62799467E+01   0.68405258E+01
   0.74278143E+01   0.79673304E+01   0.85005351E+01   0.88689171E+01   0.92763955E+01
   0.92020794E+01   0.88606106E+01   0.82280547E+01   0.75398572E+01   0.64610140E+01
   0.53556257E+01   0.42897952E+01   0.32602817E+01   0.26349762E+01   0.24981239E+01
   0.25828467E+01   0.27383613E+01   0.26740513E+01   0.24047926E+01   0.18169348E+01
   0.13927804E+01   0.10906667E+01   0.12829375E+01   0.16745377E+01   0.24700864E+01
   0.26945489E+01   0.30759515E+01   0.37614101E+01   0.28277272E+01   0.15758620E+01
   0.86878425E+00  -0.12475233E+00  -0.15234173E+01  -0.13105937E+01  -0.58290526E+00
   0.45155588E+00   0.19310969E+01   0.34593410E+01   0.49328759E+01   0.60745633E+01
   0.69778500E+01   0.75844404E+01   0.81217222E+01   0.85264958E+01   0.88461826E+01
   0.89359874E+01   0.90691218E+01   0.88070200E+01   0.83252583E+01   0.75747649E+01
   0.67470004E+01   0.55830492E+01   0.45667528E+01   0.38275745E+01   0.32060349E+01
   0.28190028E+01   0.25687709E+01   0.32738273E+01   0.34962920E+01   0.33075629E+01
   0.28518280E+01   0.24968741E+01   0.22835114E+01   0.22356661E+01   0.25417329E+01
   0.31329537E+01   0.40668255E+01   0.51604554E+01   0.58018070E+01   0.71232328E+01
   0.83908699E+01   0.86052143E+01   0.80070442E+01   0.63460668E+01   0.49322732E+01
   0.39050026E+01   0.27998457E+01   0.24157593E+01   0.25885174E+01   0.31589284E+01
   0.38534951E+01   0.45306123E+01   0.50007225E+01   0.54228927E+01   0.58447172E+01
   0.64312692E+01   0.70821032E+01   0.78025547E+01   0.82781646E+01   0.82342792E+01
   0.80705799E+01   0.77516440E+01   0.72593886E+01   0.65078147E+01   0.53044759E+01
   0.44040716E+01   0.41777885E+01   0.43809135E+01   0.49232788E+01   0.52405337E+01
   0.50751843E+01   0.43059567E+01   0.33145242E+01   0.25659094E+01   0.20468654E+01
   0.16767324E+01   0.15751286E+01   0.16498911E+01   0.19204494E+01   0.20769853E+01
   0.16764370E+01   0.19717212E+01   0.23299695E+01   0.20075241E+01   0.12796673E+01
  -0.25160185E-01  -0.63442260E+00  -0.49247155E+00  -0.27726539E+00   0.60062558E+00
   0.17913659E+01   0.30954626E+01   0.42413087E+01   0.51431226E+01   0.57391466E+01
   0.62241787E+01   0.66066522E+01   0.69967891E+01   0.73156614E+01   0.76557159E+01
   0.77667282E+01   0.74885299E+01   0.71665998E+01   0.66916711E+01   0.60754177E+01
   0.53027973E+01   0.41719533E+01   0.32955359E+01   0.28799110E+01   0.27128241E+01
   0.29406367E+01   0.26113495E+01   0.27697012E+01   0.30014236E+01   0.31456298E+01
   0.30689221E+01   0.30248116E+01   0.29636970E+01   0.30063346E+01   0.32805883E+01
   0.37402576E+01   0.44225212E+01   0.51442416E+01   0.56893563E+01   0.64070605E+01
   0.68013494E+01   0.64925075E+01   0.57332339E+01   0.47639259E+01   0.34162379E+01
   0.24787350E+01   0.20627241E+01   0.21476166E+01   0.25789034E+01   0.31193327E+01
   0.35520307E+01   0.38279133E+01   0.40731320E+01   0.43767394E+01   0.49879284E+01
   0.57067273E+01   0.65253985E+01   0.70270406E+01   0.71214085E+01   0.71528010E+01
   0.71251725E+01   0.68810823E+01   0.64289763E+01   0.57719384E+01   0.54063271E+01
   0.53249366E+01   0.53194241E+01   0.51049880E+01   0.45543261E+01   0.39395707E+01
   0.35806834E+01   0.34298282E+01   0.31440824E+01   0.27993413E+01   0.23663283E+01
   0.20015721E+01   0.18113971E+01   0.16458282E+01   0.15587120E+01   0.14657901E+01
   0.11142917E+01   0.10903326E+01   0.10376217E+01   0.66061165E+00   0.27910944E+00
   0.82114104E-01  -0.19353315E+00   0.29193042E-01   0.69562814E+00   0.16535562E+01
   0.27121764E+01   0.35943893E+01   0.41909786E+01   0.45728899E+01   0.48709201E+01
   0.51093514E+01   0.54800969E+01   0.57837644E+01   0.61437325E+01   0.62236508E+01
   0.59949121E+01   0.58130767E+01   0.56282581E+01   0.52872421E+01   0.47684705E+01
   0.39483664E+01   0.32407343E+01   0.27294398E+01   0.24961937E+01   0.25064632E+01
   0.33591754E+01   0.32632247E+01   0.33442318E+01   0.35586262E+01   0.37929647E+01
   0.37934839E+01   0.36861354E+01   0.35088228E+01   0.34208188E+01   0.34543510E+01
   0.36794020E+01   0.41820116E+01   0.49377876E+01   0.54199986E+01   0.56669223E+01
   0.54595065E+01   0.47752586E+01   0.36052322E+01   0.26013735E+01   0.18620905E+01
   0.15990331E+01   0.16648404E+01   0.19817966E+01   0.23547103E+01   0.27082891E+01
   0.28563420E+01   0.30418280E+01   0.32619263E+01   0.38460192E+01   0.44370592E+01
   0.51644948E+01   0.56688939E+01   0.59383624E+01   0.61610580E+01   0.63673387E+01
   0.63376066E+01   0.63202629E+01   0.61277190E+01   0.62065944E+01   0.62289747E+01
   0.56275340E+01   0.46360249E+01   0.37989176E+01   0.35373115E+01   0.37505703E+01
   0.40718237E+01   0.41790910E+01   0.37572187E+01   0.31405136E+01   0.25014023E+01
   0.20188362E+01   0.16303795E+01   0.13531660E+01   0.11897948E+01   0.12059824E+01
   0.10879320E+01   0.98920054E+00   0.77978621E+00   0.48216772E+00   0.25423751E-01
  -0.82046574E-01   0.12590415E+00   0.73915071E+00   0.15113747E+01   0.23020352E+01
   0.29052846E+01   0.33471716E+01   0.35584394E+01   0.37460059E+01   0.38395921E+01
   0.41175668E+01   0.42647126E+01   0.45110172E+01   0.45437173E+01   0.44157920E+01
   0.43851722E+01   0.44520192E+01   0.43293683E+01   0.41734775E+01   0.37913784E+01
   0.37596345E+01   0.39731597E+01   0.39247479E+01   0.36574442E+01   0.43670844E+01
   0.44128386E+01   0.45831329E+01   0.47770453E+01   0.47723579E+01   0.46616294E+01
   0.43677219E+01   0.40080800E+01   0.35364300E+01   0.31354689E+01   0.30609288E+01
   0.33197465E+01   0.37430655E+01   0.42328436E+01   0.43302141E+01   0.39621571E+01
   0.32251846E+01   0.24202421E+01   0.16866885E+01   0.12295189E+01   0.10296556E+01
   0.10640711E+01   0.12936111E+01   0.16174213E+01   0.18858369E+01   0.20743843E+01
   0.22588931E+01   0.24771570E+01   0.28955653E+01   0.33561841E+01   0.38052820E+01
   0.44208964E+01   0.48254292E+01   0.52203332E+01   0.56021535E+01   0.58672533E+01
   0.58666366E+01   0.57061596E+01   0.55575537E+01   0.50607690E+01   0.46068544E+01
   0.44179903E+01   0.46347230E+01   0.51433597E+01   0.56989773E+01   0.58938809E+01
   0.55146531E+01   0.48763467E+01   0.40755188E+01   0.32690360E+01   0.24967181E+01
   0.17934622E+01   0.12985603E+01   0.10709420E+01   0.98772785E+00   0.97919394E+00
   0.80982492E+00   0.52203649E+00   0.13984447E+00  -0.79413641E-01  -0.10576247E+00
   0.17219056E+00   0.63475524E+00   0.11861463E+01   0.17433248E+01   0.22190150E+01
   0.25066404E+01   0.26781492E+01   0.27687322E+01   0.27769656E+01   0.28512770E+01
   0.28640658E+01   0.28277023E+01   0.29410973E+01   0.29357002E+01   0.30778433E+01
   0.33052925E+01   0.34399953E+01   0.33394457E+01   0.32526133E+01   0.35172385E+01
   0.37581933E+01   0.40653516E+01   0.42788563E+01   0.52744648E+01   0.59582353E+01
   0.61229525E+01   0.59819931E+01   0.57970887E+01   0.55373116E+01   0.51821350E+01
   0.46294228E+01   0.38423622E+01   0.32037348E+01   0.28197175E+01   0.27729911E+01
   0.29235148E+01   0.30756258E+01   0.30215158E+01   0.26208194E+01   0.20408800E+01
   0.14292827E+01   0.92520471E+00   0.60499047E+00   0.45949216E+00   0.50580591E+00
   0.61075468E+00   0.82591646E+00   0.10787409E+01   0.13292342E+01   0.15553102E+01
   0.17823224E+01   0.19980895E+01   0.23556188E+01   0.26587415E+01   0.31569406E+01
   0.37362569E+01   0.43429503E+01   0.48824726E+01   0.52316937E+01   0.52668954E+01
   0.50918931E+01   0.47830208E+01   0.48208505E+01   0.53411653E+01   0.63648719E+01
   0.74756055E+01   0.81445346E+01   0.80107116E+01   0.74067954E+01   0.67003744E+01
   0.59514403E+01   0.51414101E+01   0.42233867E+01   0.31667156E+01   0.22522095E+01
   0.15568829E+01   0.11635561E+01   0.96837819E+00   0.84254450E+00   0.61062926E+00
   0.31204056E+00   0.34048465E-01  -0.13315903E+00  -0.10673198E+00   0.10135214E+00
   0.41118515E+00   0.79057559E+00   0.11088783E+01   0.14367924E+01   0.16558791E+01
   0.17721741E+01   0.18033056E+01   0.17547109E+01   0.16027915E+01   0.15115933E+01
   0.13118113E+01   0.13210701E+01   0.15366840E+01   0.18786907E+01   0.22000451E+01
   0.23784547E+01   0.24095639E+01   0.24704505E+01   0.25560518E+01   0.29141424E+01
   0.34960234E+01   0.43481979E+01   0.54622966E+01   0.61564862E+01   0.66285009E+01
   0.67705716E+01   0.65961754E+01   0.63791829E+01   0.60252370E+01   0.54023644E+01
   0.45265106E+01   0.36624937E+01   0.30187659E+01   0.27303975E+01   0.25942756E+01
   0.24844476E+01   0.22374958E+01   0.17740759E+01   0.12037958E+01   0.73305447E+00
   0.31989654E+00   0.68573189E-01  -0.94219295E-01  -0.13411146E+00  -0.69122058E-01
   0.82304837E-01   0.27526086E+00   0.53815119E+00   0.75901157E+00   0.96309225E+00
   0.11171327E+01   0.13727559E+01   0.17625072E+01   0.22030992E+01   0.27607758E+01
   0.34606886E+01   0.41073080E+01   0.46626880E+01   0.50415387E+01   0.53860541E+01
   0.58710316E+01   0.66272015E+01   0.76588049E+01   0.85424535E+01   0.88579842E+01
   0.86341663E+01   0.82526385E+01   0.78663043E+01   0.73811691E+01   0.68803622E+01
   0.61660869E+01   0.52519396E+01   0.41645102E+01   0.31031443E+01   0.22199044E+01
   0.16563297E+01   0.12832312E+01   0.10530259E+01   0.74121201E+00   0.37069706E+00
   0.35450143E-01  -0.11540186E+00  -0.14168749E+00  -0.41032032E-01   0.71012588E-01
   0.22352210E+00   0.41790929E+00   0.62107207E+00   0.74811965E+00   0.80840087E+00
   0.76176825E+00   0.64471776E+00   0.39595123E+00   0.16604870E+00   0.49778406E-01
   0.56229045E-01   0.26960460E+00   0.66555635E+00   0.10343196E+01   0.14212391E+01
   0.17903191E+01   0.21643265E+01   0.25136269E+01   0.29053573E+01   0.35921417E+01
   0.45328057E+01   0.50698956E+01   0.55798293E+01   0.61098423E+01   0.66526554E+01
   0.70701076E+01   0.71007125E+01   0.68399614E+01   0.62419245E+01   0.53533463E+01
   0.44706799E+01   0.36774782E+01   0.30623721E+01   0.25929264E+01   0.21770853E+01
   0.17529534E+01   0.11922279E+01   0.64020878E+00   0.17000929E+00  -0.20512123E+00
  -0.47038813E+00  -0.63792503E+00  -0.69068303E+00  -0.70607233E+00  -0.61202712E+00
  -0.45352312E+00  -0.27494960E+00  -0.12772907E+00   0.37427139E-01   0.25967962E+00
   0.58602909E+00   0.10076745E+01   0.15857278E+01   0.22508815E+01   0.29754809E+01
   0.36909548E+01   0.43580596E+01   0.50534901E+01   0.59322239E+01   0.69893885E+01
   0.79873423E+01   0.82342249E+01   0.77373750E+01   0.70026293E+01   0.67024327E+01
   0.68535340E+01   0.73279954E+01   0.77077850E+01   0.75806683E+01   0.70645708E+01
   0.62959846E+01   0.53010705E+01   0.42566628E+01   0.32528291E+01   0.24191154E+01
   0.18120727E+01   0.13562831E+01   0.89944956E+00   0.43098153E+00   0.78066599E-01
  -0.15360013E+00  -0.27827398E+00  -0.34654953E+00  -0.35690373E+00  -0.30600779E+00
  -0.27422744E+00  -0.21647755E+00  -0.18487432E+00  -0.22252318E+00  -0.36644758E+00
  -0.57434969E+00  -0.80864593E+00  -0.97671413E+00  -0.10103539E+01  -0.84890155E+00
  -0.56418983E+00  -0.19218347E+00   0.26179656E+00   0.77592732E+00   0.13602646E+01
   0.20494855E+01   0.28539713E+01   0.37603926E+01   0.43717975E+01   0.47349371E+01
   0.52762220E+01   0.56884499E+01   0.63774167E+01   0.70755087E+01   0.74918142E+01
   0.76651799E+01   0.74986967E+01   0.70450173E+01   0.62540592E+01   0.53523545E+01
   0.44409824E+01   0.36163660E+01   0.28404785E+01   0.21743211E+01   0.15145718E+01
   0.81174800E+00   0.17511040E+00  -0.32336933E+00  -0.71054059E+00  -0.97410921E+00
  -0.11818936E+01  -0.13087676E+01  -0.13064224E+01  -0.12284419E+01  -0.11480844E+01
  -0.10611659E+01  -0.96767172E+00  -0.79990284E+00  -0.52652252E+00  -0.11745229E+00
   0.41827995E+00   0.10852366E+01   0.18564026E+01   0.26654635E+01   0.34147659E+01
   0.41721625E+01   0.50212775E+01   0.59813309E+01   0.67106082E+01   0.67263552E+01
   0.62626366E+01   0.56864289E+01   0.55484235E+01   0.60636461E+01   0.70581728E+01
   0.78802145E+01   0.81510177E+01   0.80877330E+01   0.77471555E+01   0.72304306E+01
   0.64242712E+01   0.53953089E+01   0.43147983E+01   0.33512524E+01   0.24915256E+01
   0.17672318E+01   0.10881816E+01   0.50534692E+00   0.29637154E-01  -0.31063168E+00
  -0.55807408E+00  -0.71097174E+00  -0.83903175E+00  -0.93411126E+00  -0.97625128E+00
  -0.10202843E+01  -0.11125347E+01  -0.12633267E+01  -0.14968737E+01  -0.17535561E+01
  -0.19423045E+01  -0.19836081E+01  -0.18888726E+01  -0.16636103E+01  -0.13109490E+01
  -0.83521542E+00  -0.30300169E+00   0.29899082E+00   0.10168215E+01   0.19652348E+01
   0.30454863E+01   0.38997820E+01   0.45763582E+01   0.49733942E+01   0.71181582E+01
   0.77296399E+01   0.78963700E+01   0.79079493E+01   0.80368989E+01   0.80268838E+01
   0.79317657E+01   0.75855029E+01   0.69585902E+01   0.60564612E+01   0.50697974E+01
   0.40172400E+01   0.30447198E+01   0.21159508E+01   0.12377455E+01   0.39389797E+00
  -0.25702981E+00  -0.81959918E+00  -0.12040186E+01  -0.15341448E+01  -0.17149905E+01
  -0.18141991E+01  -0.18333135E+01  -0.18433500E+01  -0.18113783E+01  -0.18113401E+01
  -0.17090364E+01  -0.15139260E+01  -0.11424461E+01  -0.64584523E+00   0.33463021E-01
   0.80691603E+00   0.16395153E+01   0.24249644E+01   0.32719629E+01   0.41487288E+01
   0.50155762E+01   0.55453463E+01   0.57420771E+01   0.59997971E+01   0.64918389E+01
   0.74066991E+01   0.85978319E+01   0.94140704E+01   0.94701355E+01   0.90770855E+01
   0.87528440E+01   0.84536142E+01   0.82581476E+01   0.78793687E+01   0.72419882E+01
   0.62946634E+01   0.52195046E+01   0.40593160E+01   0.29918963E+01   0.19923014E+01
   0.11509036E+01   0.42160774E+00  -0.12570167E+00  -0.59536505E+00  -0.91507821E+00
  -0.11889679E+01  -0.13499836E+01  -0.14981691E+01  -0.16371763E+01  -0.18138791E+01
  -0.19977415E+01  -0.22805354E+01  -0.25480504E+01  -0.27773638E+01  -0.28521642E+01
  -0.28097437E+01  -0.25969721E+01  -0.22771645E+01  -0.18324904E+01  -0.13335121E+01
  -0.70280958E+00   0.16886992E-01   0.88785888E+00   0.17738829E+01   0.27265654E+01
   0.39101127E+01   0.50745174E+01   0.61535825E+01   0.63485305E+01   0.71786137E+01
   0.77868947E+01   0.80649296E+01   0.80795892E+01   0.81583632E+01   0.81050317E+01
   0.78533954E+01   0.73162226E+01   0.64454780E+01   0.53533292E+01   0.42533784E+01
   0.31255540E+01   0.19899196E+01   0.91795721E+00   0.33408381E-01  -0.71048693E+00
  -0.12706431E+01  -0.17205027E+01  -0.20248510E+01  -0.22249543E+01  -0.23220340E+01
  -0.23478645E+01  -0.23801786E+01  -0.24366078E+01  -0.24165865E+01  -0.23017107E+01
  -0.20375234E+01  -0.16013856E+01  -0.95308533E+00  -0.16258928E+00   0.66450785E+00
   0.14672567E+01   0.23289380E+01   0.32848346E+01   0.42693706E+01   0.50224936E+01
   0.55406827E+01   0.60318388E+01   0.67048801E+01   0.79547575E+01   0.93730261E+01
   0.10232651E+02   0.10206325E+02   0.97335060E+01   0.91544013E+01   0.87249832E+01
   0.86506448E+01   0.85498810E+01   0.82613860E+01   0.76876847E+01   0.68084447E+01
   0.56767155E+01   0.44889956E+01   0.32674709E+01   0.21274227E+01   0.11283641E+01
   0.30200433E+00  -0.40407980E+00  -0.93709833E+00  -0.13475174E+01  -0.16382385E+01
  -0.18925514E+01  -0.21061609E+01  -0.22854516E+01  -0.25080321E+01  -0.28230159E+01
  -0.31486300E+01  -0.34330072E+01  -0.35856370E+01  -0.35842517E+01  -0.34105248E+01
  -0.31081345E+01  -0.27086077E+01  -0.22337835E+01  -0.16389367E+01  -0.91394440E+00
  -0.38595184E-01   0.84976750E+00   0.17090924E+01   0.24882603E+01   0.31175191E+01
   0.40285093E+01   0.52052918E+01   0.59001093E+01   0.63333708E+01   0.67360413E+01
   0.72633256E+01   0.78420159E+01   0.80867450E+01   0.81117945E+01   0.78351773E+01
   0.72418315E+01   0.63658097E+01   0.52503015E+01   0.40200506E+01   0.27733904E+01
   0.15507053E+01   0.45794146E+00  -0.48740583E+00  -0.12066099E+01  -0.17864512E+01
  -0.22255552E+01  -0.25336761E+01  -0.26714780E+01  -0.27088024E+01  -0.27672742E+01
  -0.28381341E+01  -0.28679303E+01  -0.28390435E+01  -0.26799885E+01  -0.23441759E+01
  -0.17871095E+01  -0.10488775E+01  -0.22644375E+00   0.60157702E+00   0.14572767E+01
   0.23977515E+01   0.34132553E+01   0.43965929E+01   0.53742467E+01   0.64463017E+01
   0.77460221E+01   0.92855865E+01   0.10129585E+02   0.99810506E+01   0.91273677E+01
   0.82139733E+01   0.76721687E+01   0.78333422E+01   0.84046830E+01   0.86927150E+01
   0.86805560E+01   0.83600931E+01   0.77820933E+01   0.69211575E+01   0.57652421E+01
   0.44505664E+01   0.31623020E+01   0.19511665E+01   0.87565075E+00  -0.62639139E-01
  -0.78765812E+00  -0.13637780E+01  -0.18106010E+01  -0.21697556E+01  -0.24117659E+01
  -0.25927249E+01  -0.28231494E+01  -0.31228894E+01  -0.34637656E+01  -0.38087815E+01
  -0.40525378E+01  -0.41413476E+01  -0.40503683E+01  -0.38033010E+01  -0.34367015E+01
  -0.29858529E+01  -0.24435364E+01  -0.17702682E+01  -0.92444040E+00   0.58935617E-01
   0.11566398E+01   0.22539143E+01   0.32959386E+01   0.44244641E+01   0.51438335E+01
   0.55561228E+01   0.67437648E+01   0.65082763E+01   0.68376872E+01   0.73734328E+01
   0.77361134E+01   0.80113000E+01   0.79302733E+01   0.75683876E+01   0.69258391E+01
   0.59922983E+01   0.48147943E+01   0.35775999E+01   0.22998907E+01   0.10596762E+01
  -0.57671142E-01  -0.97386222E+00  -0.17310795E+01  -0.22895695E+01  -0.26802311E+01
  -0.29015356E+01  -0.30344571E+01  -0.31046224E+01  -0.31016320E+01  -0.30853823E+01
  -0.30783650E+01  -0.30017835E+01  -0.27968669E+01  -0.23715541E+01  -0.17369614E+01
  -0.97374283E+00  -0.17759225E+00   0.66336797E+00   0.15857183E+01   0.25885399E+01
   0.35809670E+01   0.46082173E+01   0.57933316E+01   0.72846731E+01   0.87240737E+01
   0.92039338E+01   0.87408625E+01   0.75774751E+01   0.64227316E+01   0.60163237E+01
   0.66921633E+01   0.76755093E+01   0.82964879E+01   0.86356966E+01   0.85768980E+01
   0.82672684E+01   0.76675598E+01   0.67305145E+01   0.55117414E+01   0.42401329E+01
   0.29281616E+01   0.16501882E+01   0.49811579E+00  -0.44955211E+00  -0.12288746E+01
  -0.18260463E+01  -0.22848966E+01  -0.26028766E+01  -0.28524725E+01  -0.30683680E+01
  -0.32759296E+01  -0.35411294E+01  -0.38643836E+01  -0.41536845E+01  -0.43656808E+01
  -0.44175668E+01  -0.42786635E+01  -0.39712312E+01  -0.35716546E+01  -0.30933886E+01
  -0.24910014E+01  -0.16885460E+01  -0.71151260E+00   0.43520157E+00   0.17327634E+01
   0.32985543E+01   0.49845013E+01   0.61640347E+01   0.68854975E+01   0.70209980E+01
   0.92283612E+01   0.92018321E+01   0.86638489E+01   0.82144529E+01   0.81222661E+01
   0.79173589E+01   0.76393758E+01   0.71071285E+01   0.63397949E+01   0.53540556E+01
   0.41785648E+01   0.28828622E+01   0.15749910E+01   0.36112066E+00  -0.67444184E+00
  -0.15675662E+01  -0.22441679E+01  -0.27504710E+01  -0.30633341E+01  -0.32528600E+01
  -0.33202919E+01  -0.32974757E+01  -0.32546328E+01  -0.31830776E+01  -0.30833510E+01
  -0.29501230E+01  -0.26582497E+01  -0.21696712E+01  -0.15227792E+01  -0.80096012E+00
  -0.48295968E-02   0.88506239E+00   0.18508197E+01   0.28188738E+01   0.38140247E+01
   0.48759937E+01   0.59839260E+01   0.67489877E+01   0.69049137E+01   0.68608759E+01
   0.65940771E+01   0.67355074E+01   0.74997886E+01   0.84038249E+01   0.86801031E+01
   0.86038881E+01   0.85848762E+01   0.84439250E+01   0.83258845E+01   0.79667718E+01
   0.72867636E+01   0.63027075E+01   0.51047963E+01   0.37755445E+01   0.24126930E+01
   0.11103503E+01  -0.13671374E-01  -0.96053685E+00  -0.16896731E+01  -0.22810710E+01
  -0.27099245E+01  -0.30142722E+01  -0.32006808E+01  -0.33534146E+01  -0.35611370E+01
  -0.37894428E+01  -0.40178166E+01  -0.42630909E+01  -0.44288232E+01  -0.44461832E+01
  -0.42809609E+01  -0.39762520E+01  -0.35600326E+01  -0.30226664E+01  -0.23066738E+01
  -0.13903613E+01  -0.25269346E+00   0.10538827E+01   0.25258208E+01   0.39932108E+01
   0.53950244E+01   0.69867812E+01   0.81454661E+01   0.88685574E+01   0.10706874E+02
   0.10857192E+02   0.10619457E+02   0.98667799E+01   0.87753639E+01   0.80280536E+01
   0.73267324E+01   0.65910220E+01   0.56722153E+01   0.45480211E+01   0.33171911E+01
   0.21093810E+01   0.88666849E+00  -0.25908511E+00  -0.12750683E+01  -0.20610759E+01
  -0.26734778E+01  -0.30742517E+01  -0.33342842E+01  -0.34644174E+01  -0.34965985E+01
  -0.34396927E+01  -0.32831484E+01  -0.31270287E+01  -0.29745045E+01  -0.27156805E+01
  -0.23419898E+01  -0.18471089E+01  -0.12508205E+01  -0.52048997E+00   0.33295386E+00
   0.12481013E+01   0.21491367E+01   0.31033097E+01   0.41592388E+01   0.52526564E+01
   0.60279838E+01   0.64065657E+01   0.65803624E+01   0.67792709E+01   0.80862019E+01
   0.10023724E+02   0.11430883E+02   0.11578195E+02   0.10918309E+02   0.97673259E+01
   0.86420007E+01   0.82050697E+01   0.79186219E+01   0.74951689E+01   0.67489163E+01
   0.57082521E+01   0.44897673E+01   0.32207508E+01   0.18765104E+01   0.61478116E+00
  -0.48701544E+00  -0.13722932E+01  -0.21138036E+01  -0.26483694E+01  -0.30151905E+01
  -0.32539015E+01  -0.34483425E+01  -0.36138648E+01  -0.37131388E+01  -0.38359467E+01
  -0.40242352E+01  -0.42003475E+01  -0.43195934E+01  -0.43034492E+01  -0.41415164E+01
  -0.38296008E+01  -0.33717253E+01  -0.27405901E+01  -0.19192428E+01  -0.84349404E+00
   0.48028098E+00   0.20275854E+01   0.35756088E+01   0.50639797E+01   0.63834196E+01
   0.72513851E+01   0.84706309E+01   0.98078464E+01   0.11753725E+02   0.11674992E+02
   0.10958268E+02   0.10101735E+02   0.94097133E+01   0.83148558E+01   0.72288645E+01
   0.61005477E+01   0.49226943E+01   0.36805589E+01   0.24526787E+01   0.12239415E+01
   0.59034611E-01  -0.10043298E+01  -0.18977295E+01  -0.25906569E+01  -0.30253522E+01
  -0.33831394E+01  -0.36663173E+01  -0.37938873E+01  -0.36888166E+01  -0.34184489E+01
  -0.32089256E+01  -0.30005714E+01  -0.27168177E+01  -0.23673752E+01  -0.19367410E+01
  -0.14445889E+01  -0.82721077E+00  -0.56268519E-01   0.81418504E+00   0.16865489E+01
   0.25772729E+01   0.35462067E+01   0.45980990E+01   0.55586933E+01   0.64997798E+01
   0.76039561E+01   0.93680476E+01   0.12114141E+02   0.14050744E+02   0.14456035E+02
   0.13423807E+02   0.11633217E+02   0.95787064E+01   0.83608835E+01   0.81597270E+01
   0.78710221E+01   0.74824303E+01   0.68570229E+01   0.60428541E+01   0.50180168E+01
   0.38229449E+01   0.24855511E+01   0.11949419E+01   0.27840362E-01  -0.99415071E+00
  -0.18615605E+01  -0.24803369E+01  -0.29751505E+01  -0.33689909E+01  -0.36417929E+01
  -0.37387425E+01  -0.36980112E+01  -0.37200841E+01  -0.37940940E+01  -0.39008613E+01
  -0.40250369E+01  -0.40691239E+01  -0.40159704E+01  -0.38362916E+01  -0.35038305E+01
  -0.29799374E+01  -0.22487189E+01  -0.12774804E+01  -0.45708180E-01   0.14796548E+01
   0.31971726E+01   0.50723074E+01   0.68465127E+01   0.85150601E+01   0.10397290E+02
   0.11394611E+02   0.11702218E+02   0.10137822E+02   0.90471924E+01   0.94185470E+01
   0.10067894E+02   0.96425501E+01   0.88077575E+01   0.73647154E+01   0.57992219E+01
   0.42765939E+01   0.29045257E+01   0.16051332E+01   0.42030855E+00  -0.69217412E+00
  -0.16476874E+01  -0.24261643E+01  -0.29298795E+01  -0.34011854E+01  -0.37296174E+01
  -0.39126104E+01  -0.39621687E+01  -0.38876418E+01  -0.36343658E+01  -0.31514919E+01
  -0.27018745E+01  -0.23105339E+01  -0.18849370E+01  -0.14386191E+01  -0.85721206E+00
  -0.16089342E+00   0.62876181E+00   0.14143678E+01   0.22574996E+01   0.31546170E+01
   0.41175175E+01   0.49719328E+01   0.59339835E+01   0.73850044E+01   0.99521943E+01
   0.12860639E+02   0.14109275E+02   0.13681199E+02   0.11149051E+02   0.75666577E+01
   0.49525600E+01   0.49987175E+01   0.63434192E+01   0.70653419E+01   0.73873996E+01
   0.69642511E+01   0.62429995E+01   0.53217341E+01   0.42603761E+01   0.30413379E+01
   0.18205311E+01   0.61103766E+00  -0.49277708E+00  -0.14664524E+01  -0.21884795E+01
  -0.28495797E+01  -0.33394686E+01  -0.36892110E+01  -0.39254318E+01  -0.40378519E+01
  -0.39690365E+01  -0.37240659E+01  -0.36122977E+01  -0.36383000E+01  -0.36534336E+01
  -0.36539397E+01  -0.35445603E+01  -0.33220813E+01  -0.29207201E+01  -0.23478205E+01
  -0.15210047E+01  -0.43414072E+00   0.10007929E+01   0.26628786E+01   0.45881641E+01
   0.66777199E+01   0.91517254E+01   0.11395087E+02   0.12186109E+02   0.12343386E+02
   0.11560622E+02   0.93767564E+01   0.95762758E+01   0.96287782E+01   0.94355672E+01
   0.99768982E+01   0.91980275E+01   0.76962744E+01   0.57023354E+01   0.38713700E+01
   0.22127486E+01   0.86098340E+00  -0.43545232E+00  -0.14777638E+01  -0.23679784E+01
  -0.28805777E+01  -0.33840458E+01  -0.36226532E+01  -0.37669296E+01  -0.39679445E+01
  -0.41192140E+01  -0.39064048E+01  -0.35723097E+01  -0.30452018E+01  -0.23220752E+01
  -0.17195310E+01  -0.12601990E+01  -0.67944893E+00  -0.31165441E-01   0.75195709E+00
   0.14572232E+01   0.22267763E+01   0.29942479E+01   0.38862601E+01   0.46219695E+01
   0.54730217E+01   0.67253984E+01   0.91217964E+01   0.11959922E+02   0.14702300E+02
   0.16052814E+02   0.13078399E+02   0.82441811E+01   0.47215615E+01   0.38303291E+01
   0.38276988E+01   0.43182703E+01   0.59670582E+01   0.65224661E+01   0.63992644E+01
   0.56134026E+01   0.46479227E+01   0.34902304E+01   0.23458050E+01   0.10733283E+01
  -0.55330699E-01  -0.11286993E+01  -0.18874150E+01  -0.26166716E+01  -0.30635580E+01
  -0.34228277E+01  -0.38460281E+01  -0.41891235E+01  -0.41279957E+01  -0.39713351E+01
  -0.37072766E+01  -0.33369553E+01  -0.31344490E+01  -0.31030057E+01  -0.29932488E+01
  -0.28450683E+01  -0.25129784E+01  -0.21153008E+01  -0.14697199E+01  -0.61200742E+00
   0.66943377E+00   0.21805570E+01   0.40514587E+01   0.61126904E+01   0.86556154E+01
   0.10991859E+02   0.13231182E+02   0.14933306E+02   0.13493675E+02   0.10895409E+02
   0.25778491E+00  -0.28612192E+00   0.17752241E+01   0.70857891E+01   0.90169386E+01
   0.92418854E+01   0.77976822E+01   0.58924519E+01   0.38341437E+01   0.17395145E+01
  -0.46407964E-01  -0.11517540E+01  -0.20192972E+01  -0.27489579E+01  -0.33346387E+01
  -0.36193619E+01  -0.34747084E+01  -0.36731029E+01  -0.43005822E+01  -0.45861994E+01
  -0.41909554E+01  -0.32758860E+01  -0.25918299E+01  -0.18693621E+01  -0.10476062E+01
  -0.26588701E+00   0.47959278E+00   0.10055472E+01   0.16105188E+01   0.25210306E+01
   0.33828524E+01   0.39479023E+01   0.43777833E+01   0.51267253E+01   0.64651760E+01
   0.87053037E+01   0.11400789E+02   0.15801268E+02   0.19691459E+02   0.22711703E+02
   0.22401847E+02   0.15977842E+02   0.73146169E+01   0.19549102E+00  -0.27415573E+01
   0.63950398E+00   0.31739683E+01   0.50722689E+01   0.53490154E+01   0.49429362E+01
   0.41641513E+01   0.29189964E+01   0.14495218E+01   0.30478962E+00  -0.68112239E+00
  -0.14708524E+01  -0.21887977E+01  -0.28029594E+01  -0.30148130E+01  -0.34410976E+01
  -0.41864598E+01  -0.46427537E+01  -0.45156655E+01  -0.38453722E+01  -0.33367984E+01
  -0.28570116E+01  -0.24813558E+01  -0.22702874E+01  -0.20115985E+01  -0.18345971E+01
  -0.15764556E+01  -0.10506572E+01  -0.35610662E+00   0.55710727E+00   0.18193526E+01
   0.35151031E+01   0.55813521E+01   0.81542036E+01   0.10402259E+02   0.12892364E+02
   0.13110068E+02   0.11785984E+02   0.88901677E+01   0.37669618E+01  -0.30660888E+02
  -0.29645562E+02  -0.16684397E+02  -0.24568050E+01   0.58407288E+01   0.84580920E+01
   0.78385071E+01   0.60184925E+01   0.43507191E+01   0.13739941E+01  -0.90959698E+00
  -0.18640266E+01  -0.23310072E+01  -0.31851636E+01  -0.38214930E+01  -0.38993131E+01
  -0.31867500E+01  -0.33154737E+01  -0.43075317E+01  -0.49029827E+01  -0.39675063E+01
  -0.25714745E+01  -0.18090544E+01  -0.13321291E+01  -0.16549093E+00   0.12008623E+01
   0.21079370E+01   0.20231772E+01   0.24194816E+01   0.39964525E+01   0.50338405E+01
   0.47370297E+01   0.46927777E+01   0.59339350E+01   0.86510503E+01   0.11457192E+02
   0.15462599E+02   0.23422135E+02   0.40689814E+02   0.52412243E+02   0.49786669E+02
   0.29660339E+02   0.71715025E+00  -0.18587358E+02  -0.19841371E+02  -0.10779991E+02
  -0.18597968E+01   0.27952059E+01   0.38801196E+01   0.38846552E+01   0.42078263E+01
   0.25597071E+01   0.51185783E+00  -0.72150298E+00  -0.11223631E+01  -0.16857048E+01
  -0.24420199E+01  -0.31605148E+01  -0.29672819E+01  -0.30699861E+01  -0.39605172E+01
  -0.49017973E+01  -0.45481018E+01  -0.33699949E+01  -0.24629116E+01  -0.21343794E+01
  -0.17211045E+01  -0.11567600E+01  -0.50175144E+00  -0.57046780E+00  -0.59834495E+00
   0.22188084E+00   0.11367583E+01   0.18243208E+01   0.30224330E+01   0.47787616E+01
   0.75018585E+01   0.10280076E+02   0.12578747E+02   0.13305566E+02   0.15990500E+02
   0.10355622E+02  -0.26242700E+01  -0.18655062E+02  -0.68278869E+02  -0.68905251E+02
  -0.46205119E+02  -0.17924710E+02   0.71941876E+00   0.87593139E+01   0.72463846E+01
   0.67831534E+01   0.47442264E+01   0.14923594E+01  -0.19887517E+01  -0.19989126E+01
  -0.25566977E+01  -0.33817608E+01  -0.43200551E+01  -0.38927797E+01  -0.27991183E+01
  -0.24737998E+01  -0.40866982E+01  -0.45711773E+01  -0.28804421E+01  -0.12524357E+01
  -0.95612499E+00  -0.46575872E+00   0.11753913E+01   0.31052713E+01   0.39907586E+01
   0.29572477E+01   0.34717705E+01   0.60535800E+01   0.69506708E+01   0.50940632E+01
   0.51387968E+01   0.74084924E+01   0.11404267E+02   0.14246220E+02   0.19216573E+02
   0.40125581E+02   0.73239886E+02   0.10070973E+03   0.90886139E+02   0.42966412E+02
  -0.17232218E+02  -0.51494313E+02  -0.48509576E+02  -0.25996538E+02  -0.69815312E+01
   0.18843372E+01   0.14409023E+01   0.35354171E+01   0.44971287E+01   0.27054250E+01
  -0.10538118E+01  -0.13314579E+01  -0.11900833E+01  -0.13646902E+01  -0.28337517E+01
  -0.35285689E+01  -0.27670104E+01  -0.18876733E+01  -0.33711511E+01  -0.47379224E+01
  -0.38990042E+01  -0.20829603E+01  -0.12225591E+01  -0.11457095E+01  -0.81588970E+00
   0.35620404E+00   0.16191773E+01   0.83538859E+00   0.36880610E+00   0.17406964E+01
   0.30599960E+01   0.30398172E+01   0.41633621E+01   0.58799623E+01   0.94724567E+01
   0.12534230E+02   0.12950390E+02   0.16433935E+02   0.18431739E+02   0.14045370E+02
  -0.90053716E+01  -0.42040800E+02  -0.99322706E+02  -0.10036891E+03  -0.65417666E+02
  -0.28321919E+02  -0.13528574E+01   0.77883417E+01   0.84547604E+01   0.69811750E+01
   0.53229155E+01   0.13072439E+01  -0.22865671E+01  -0.19272861E+01  -0.28188018E+01
  -0.39905042E+01  -0.43974171E+01  -0.37746604E+01  -0.24546908E+01  -0.17624660E+01
  -0.35282543E+01  -0.34534190E+01  -0.98476015E+00   0.39676275E+00  -0.12092658E+00
   0.10696037E+01   0.30887421E+01   0.51974731E+01   0.55615707E+01   0.42467383E+01
   0.49906756E+01   0.88222229E+01   0.81965495E+01   0.54705307E+01   0.57348531E+01
   0.10051640E+02   0.12437448E+02   0.16008702E+02   0.22396335E+02   0.52765392E+02
   0.10323849E+03   0.13045667E+03   0.10430780E+03   0.30472173E+02  -0.46578813E+02
  -0.80467865E+02  -0.60578888E+02  -0.28203151E+02  -0.48765483E+01   0.50452586E+00
   0.10019744E+01   0.34016080E+01   0.55306949E+01   0.21809589E+01  -0.23768982E+01
  -0.16025520E+01  -0.73214555E+00  -0.13635688E+01  -0.32405694E+01  -0.39939560E+01
  -0.22465176E+01  -0.45428251E+00  -0.26296787E+01  -0.42064312E+01  -0.24027150E+01
  -0.14275342E-01   0.16164732E+00   0.14139038E+00   0.36754471E+00   0.23660405E+01
   0.39036576E+01   0.25080503E+01   0.12339248E+01   0.37927018E+01   0.47259962E+01
   0.44433948E+01   0.47332918E+01   0.73143319E+01   0.10014927E+02   0.14650268E+02
   0.12482840E+02   0.14377010E+02   0.21316528E+02   0.12459093E+02  -0.19052307E+02
  -0.64579781E+02  -0.95511373E+02  -0.91221752E+02  -0.57073311E+02  -0.23301015E+02
   0.68599811E+00   0.89773414E+01   0.11138741E+02   0.67199439E+01   0.57284317E+01
   0.75395302E+00  -0.16791332E+01  -0.16043960E+01  -0.29028107E+01  -0.46793761E+01
  -0.36927029E+01  -0.32330870E+01  -0.23061774E+01  -0.15459999E+01  -0.24757925E+01
  -0.15309831E+01   0.13525335E+01   0.15364253E+01   0.85276796E+00   0.33684449E+01
   0.55602824E+01   0.68751616E+01   0.68305019E+01   0.59388956E+01   0.73647695E+01
   0.11206089E+02   0.87313509E+01   0.56590793E+01   0.74624344E+01   0.11953748E+02
   0.11821829E+02   0.13554955E+02   0.22221273E+02   0.52034239E+02   0.98241736E+02
   0.11201773E+03   0.75089497E+02   0.61364858E+01  -0.49676162E+02  -0.59541675E+02
  -0.29877381E+02  -0.41511027E+01   0.55612732E+01   0.24015381E+01   0.31968793E+01
   0.40570448E+01   0.65902801E+01   0.69193110E+00  -0.29699281E+01  -0.10880064E+01
   0.23552441E+00  -0.17960626E+01  -0.32771052E+01  -0.38445790E+01  -0.14342437E+01
   0.48836320E+00  -0.18697734E+01  -0.30815769E+01  -0.93274694E-01   0.19029314E+01
   0.14607836E+01   0.17558957E+01   0.22144029E+01   0.45122612E+01   0.60730080E+01
   0.40919114E+01   0.25679688E+01   0.57971679E+01   0.61369476E+01   0.53015635E+01
   0.55396248E+01   0.80125059E+01   0.10069810E+02   0.13742753E+02   0.10588326E+02
   0.70643000E+01   0.10679166E+02  -0.13146865E+01  -0.31127690E+02  -0.69418470E+02
  -0.60308832E+02  -0.45042216E+02  -0.19027862E+02  -0.20162517E+01   0.78015748E+01
   0.12558416E+02   0.13292066E+02   0.66962920E+01   0.50526272E+01   0.33522750E+00
  -0.82895618E+00  -0.10825711E+01  -0.33206574E+01  -0.50292828E+01  -0.27527304E+01
  -0.23280134E+01  -0.24898828E+01  -0.18950376E+01  -0.13862235E+01   0.55522481E+00
   0.30851564E+01   0.22617431E+01   0.23468796E+01   0.61354161E+01   0.80522997E+01
   0.80375220E+01   0.79207084E+01   0.81944213E+01   0.10089804E+02   0.12621966E+02
   0.86143214E+01   0.62806624E+01   0.95824255E+01   0.12195693E+02   0.88957022E+01
   0.84042979E+01   0.15407169E+02   0.33512167E+02   0.56174657E+02   0.47042448E+02
   0.16430269E+02  -0.89441846E+01  -0.78961926E+01   0.17215875E+02   0.43427965E+02
   0.40695881E+02   0.21724992E+02   0.77751442E+01   0.66446571E+01   0.57517333E+01
   0.62077460E+01  -0.87688787E+00  -0.27123509E+01   0.19169930E+00   0.60949777E+00
  -0.24710484E+01  -0.30418662E+01  -0.27642192E+01  -0.72624589E+00   0.41975860E+00
  -0.14702096E+01  -0.15076715E+01   0.21113360E+01   0.33082495E+01   0.27372022E+01
   0.37428462E+01   0.46420170E+01   0.65274153E+01   0.76814017E+01   0.57324208E+01
   0.45540718E+01   0.75722081E+01   0.69264885E+01   0.57858090E+01   0.65490435E+01
   0.82081975E+01   0.91049812E+01   0.10857798E+02   0.56585785E+01  -0.46162633E+01
  -0.10698138E+02  -0.29577719E+02  -0.49334635E+02  -0.61118375E+02  -0.15639819E+02
   0.10474064E+02   0.24233522E+02   0.20317051E+02   0.16616024E+02   0.14837139E+02
   0.14059054E+02   0.64120505E+01   0.37155256E+01   0.23809811E-01  -0.26043505E+00
  -0.71625759E+00  -0.34895181E+01  -0.46357324E+01  -0.18224711E+01  -0.15067777E+01
  -0.24274185E+01  -0.18644288E+01  -0.28111206E+00   0.23923636E+01   0.42473199E+01
   0.33173925E+01   0.43304277E+01   0.87878812E+01   0.10080980E+02   0.90772341E+01
   0.92095918E+01   0.10714266E+02   0.12380955E+02   0.13055450E+02   0.84610671E+01
   0.74796210E+01   0.10825827E+02   0.10834727E+02   0.46135314E+01   0.36115939E+01
   0.57244301E+01   0.57753741E+01   0.11475517E-01  -0.22200270E+02  -0.29186748E+02
   0.28739639E+01   0.62098988E+02   0.10994056E+03   0.11659211E+03   0.77921591E+02
   0.35210031E+02   0.12266963E+02   0.10019969E+02   0.70030683E+01   0.44975168E+01
  -0.18558356E+01  -0.16831198E+01   0.15264347E+01   0.49198575E+00  -0.27765668E+01
  -0.22887047E+01  -0.12126847E+01  -0.91445869E-01   0.37713428E-01  -0.10305071E+01
   0.47443763E+00   0.39947744E+01   0.44952869E+01   0.40505170E+01   0.60133258E+01
   0.72764942E+01   0.83237086E+01   0.88003589E+01   0.75686278E+01   0.69750609E+01
   0.90139496E+01   0.72220614E+01   0.62321047E+01   0.73302068E+01   0.81782110E+01
   0.70656990E+01   0.79698241E+01   0.10072671E+01  -0.15667125E+02  -0.33340546E+02
  -0.56409935E+02  -0.63471263E+02  -0.46081769E+02   0.10685235E+02   0.39692867E+02
   0.46861067E+02   0.32157436E+02   0.21166251E+02   0.15386907E+02   0.12258128E+02
   0.57693375E+01   0.18984527E+01  -0.11735759E+00  -0.38986827E+00  -0.75935532E+00
  -0.35816202E+01  -0.39221681E+01  -0.16003499E+01  -0.13367006E+01  -0.24480883E+01
  -0.12439850E+01   0.10789881E+01   0.39640448E+01   0.52713849E+01   0.48974957E+01
   0.66083185E+01   0.10833767E+02   0.11541184E+02   0.10397853E+02   0.10977380E+02
   0.13012209E+02   0.13938650E+02   0.13031553E+02   0.89334289E+01   0.87308701E+01
   0.10747667E+02   0.85173241E+01   0.12890514E+01   0.64715399E+00  -0.31605797E+01
  -0.14452904E+02  -0.34821508E+02  -0.56272020E+02  -0.39135382E+02   0.27695919E+02
   0.11030963E+03   0.15551557E+03   0.14337025E+03   0.86723152E+02   0.37816070E+02
   0.14680547E+02   0.10839270E+02   0.69303324E+01   0.20124748E+01  -0.17453081E+01
  -0.52360874E+00   0.21002167E+01  -0.22339867E+00  -0.26410365E+01  -0.15524058E+01
  -0.14512981E+00  -0.16039441E+00  -0.15505262E+00   0.84005902E-01   0.27281013E+01
   0.55411578E+01   0.56259690E+01   0.56478720E+01   0.83031911E+01   0.96315098E+01
   0.99034694E+01   0.99379046E+01   0.96351289E+01   0.95104624E+01   0.10136251E+02
   0.75904819E+01   0.67230608E+01   0.77442519E+01   0.77292384E+01   0.50497675E+01
   0.58314402E+01  -0.22450949E+01  -0.18979739E+02  -0.41104410E+02  -0.65415505E+02
  -0.64977343E+02  -0.33330782E+02   0.16735941E+02   0.40174692E+02   0.42167210E+02
   0.29084243E+02   0.19145961E+02   0.14659882E+02   0.87065143E+01   0.43468375E+01
   0.40831847E+00  -0.42119499E+00  -0.10197361E+01  -0.11383647E+01  -0.32201143E+01
  -0.30973928E+01  -0.18420810E+01  -0.15346668E+01  -0.20855664E+01  -0.42309482E+00
   0.21682889E+01   0.49027968E+01   0.62129704E+01   0.67784309E+01   0.89272409E+01
   0.12106375E+02   0.12777616E+02   0.12158775E+02   0.13050639E+02   0.14467317E+02
   0.14795293E+02   0.13011772E+02   0.10230627E+02   0.94548584E+01   0.99235758E+01
   0.60378953E+01   0.62951345E+00  -0.14964160E+01  -0.71163739E+01  -0.18551571E+02
  -0.38873858E+02  -0.45939612E+02  -0.19406927E+02   0.44211307E+02   0.10918016E+03
   0.13609493E+03   0.11411181E+03   0.65929060E+02   0.29570220E+02   0.14878238E+02
   0.87756307E+01   0.51964181E+01   0.19967338E+00  -0.10131355E+01   0.12013115E+00
   0.17217164E+01  -0.68666000E+00  -0.19291150E+01  -0.94457726E+00   0.17713428E+00
  -0.32040800E+00  -0.30937457E-01   0.13736530E+01   0.44072878E+01   0.65667445E+01
   0.68645049E+01   0.76908347E+01   0.10220123E+02   0.11546310E+02   0.11449674E+02
   0.11446929E+02   0.11461097E+02   0.11627867E+02   0.10895348E+02   0.85626366E+01
   0.71663336E+01   0.78795509E+01   0.65238183E+01   0.42991438E+01   0.33943503E+01
  -0.25889284E+01  -0.13408587E+02  -0.33505168E+02  -0.48974175E+02  -0.47005343E+02
  -0.19318790E+02   0.82141141E+01   0.21599048E+02   0.24539499E+02   0.20752841E+02
   0.13182017E+02   0.97165608E+01   0.56774280E+01   0.18598065E+01  -0.25115228E+00
  -0.12091890E+01  -0.13704161E+01  -0.18125313E+01  -0.26144154E+01  -0.27261281E+01
  -0.20412299E+01  -0.18894351E+01  -0.13535417E+01   0.53167584E+00   0.31977137E+01
   0.55936091E+01   0.73750669E+01   0.87386298E+01   0.10823042E+02   0.13045234E+02
   0.13903413E+02   0.13924411E+02   0.14796976E+02   0.15533862E+02   0.15307555E+02
   0.13757207E+02   0.11677597E+02   0.10186819E+02   0.88467684E+01   0.50872079E+01
   0.12300279E+01  -0.16528871E+01  -0.50370725E+01  -0.13982678E+02  -0.22270371E+02
  -0.23696074E+02  -0.41977378E+01   0.32903051E+02   0.64958914E+02   0.74817171E+02
   0.60767224E+02   0.37566769E+02   0.17543607E+02   0.10022109E+02   0.59722480E+01
   0.22199518E+01  -0.17548107E+00  -0.59573876E+00   0.49351615E+00   0.65919278E+00
  -0.59773114E+00  -0.12921151E+01  -0.56591120E+00  -0.23256938E+00  -0.21926878E+00
   0.64421475E+00   0.28179331E+01   0.55080601E+01   0.75212282E+01   0.84278417E+01
   0.97681481E+01   0.11792553E+02   0.12918921E+02   0.12858944E+02   0.13024336E+02
   0.13180377E+02   0.13090027E+02   0.11947754E+02   0.98275620E+01   0.81406768E+01
   0.75422344E+01   0.56902654E+01   0.37853428E+01   0.22054972E+01   0.23042045E+00
  -0.68965212E+01  -0.16082310E+02  -0.26534610E+02  -0.25868750E+02  -0.10724974E+02
   0.63346623E+01   0.11636020E+02   0.12287049E+02   0.10736142E+02   0.83268810E+01
   0.51099904E+01   0.23924699E+01   0.12781533E+00  -0.10184452E+01  -0.16053828E+01
  -0.17866051E+01  -0.19033273E+01  -0.20460995E+01  -0.20997037E+01  -0.18891055E+01
  -0.14462264E+01  -0.35288540E+00   0.16115772E+01   0.40214721E+01   0.63644462E+01
   0.84051700E+01   0.10227224E+02   0.12148165E+02   0.13864180E+02   0.14811959E+02
   0.15486046E+02   0.15915106E+02   0.16138877E+02   0.15848221E+02   0.15002220E+02
   0.13373701E+02   0.11317918E+02   0.86609212E+01   0.55350369E+01   0.22379412E+01
  -0.20167216E+00  -0.33895097E+01  -0.64021360E+01  -0.10370719E+02  -0.72436138E+01
   0.15092616E+01   0.13890898E+02   0.24592362E+02   0.27853986E+02   0.22737122E+02
   0.15336745E+02   0.94298676E+01   0.51065979E+01   0.24300051E+01   0.44062301E+00
  -0.26071633E+00  -0.20418776E+00   0.16465675E+00   0.15307685E+00  -0.22846582E+00
  -0.47525158E+00  -0.35582332E+00  -0.18383754E+00   0.34500314E+00   0.17399795E+01
   0.39702907E+01   0.63932126E+01   0.83767193E+01   0.99082775E+01   0.11476005E+02
   0.13009939E+02   0.13835751E+02   0.14242923E+02   0.14290461E+02   0.14283511E+02
   0.14010471E+02   0.13219172E+02   0.11543835E+02   0.96064895E+01   0.75554859E+01
   0.55048469E+01   0.34664003E+01   0.23851470E+01   0.77441856E+00  -0.96599032E+00
  -0.56146108E+01  -0.67674633E+01  -0.55425956E+01  -0.75019833E+00   0.34270929E+01
   0.65367881E+01   0.80573621E+01   0.58246926E+01   0.36786802E+01   0.16725693E+01
  -0.29084485E-01  -0.10269136E+01  -0.15857668E+01  -0.17908764E+01  -0.17970149E+01
  -0.17173252E+01  -0.16144509E+01  -0.14864912E+01  -0.12074680E+01  -0.55294196E+00
   0.76634399E+00   0.26796666E+01   0.48816101E+01   0.71026608E+01   0.92203736E+01
   0.11115188E+02   0.12926358E+02   0.14313390E+02   0.15486373E+02   0.15985996E+02
   0.16190896E+02   0.16421177E+02   0.16763674E+02   0.16688855E+02   0.15679398E+02
   0.13403545E+02   0.10281514E+02   0.68390584E+01   0.37913382E+01   0.11109532E+01
  -0.10285929E+01  -0.34245740E+01  -0.41766923E+01  -0.43842358E+01  -0.44490340E+01
  -0.13549391E+01   0.30617246E+01   0.75827598E+01   0.95545595E+01   0.68759878E+01
   0.39774417E+01   0.15676971E+01   0.68934386E-01  -0.32430745E+00  -0.27881742E+00
  -0.12631630E+00  -0.23558236E-01   0.33535660E-01   0.41485194E-01  -0.99048946E-02
  -0.14925659E-01   0.27684066E+00   0.12393558E+01   0.29084030E+01   0.50208388E+01
   0.71857683E+01   0.92526275E+01   0.11020664E+02   0.12603063E+02   0.13706880E+02
   0.14588409E+02   0.14812490E+02   0.14754291E+02   0.14756781E+02   0.14941616E+02
   0.14811417E+02   0.13842258E+02   0.11703470E+02   0.88911947E+01   0.60332249E+01
   0.38809298E+01   0.23409592E+01   0.14169122E+01   0.12784374E+00   0.14162483E+00
   0.70500017E-01  -0.71783238E+00   0.85216573E+00   0.34816073E+01   0.35626176E+01
   0.28116695E+01   0.20899684E+01   0.49804207E+00  -0.74088892E+00  -0.13665479E+01
  -0.17144587E+01  -0.17876330E+01  -0.17485357E+01  -0.15401626E+01  -0.12919677E+01
  -0.99267894E+00  -0.67339049E+00  -0.19204400E+00   0.61484880E+00   0.18569692E+01
   0.35248251E+01   0.55373888E+01   0.76157232E+01   0.95273134E+01   0.11327911E+02
   0.12959415E+02   0.14327374E+02   0.15148043E+02   0.15390310E+02   0.15670439E+02
   0.16513038E+02   0.17805439E+02   0.18815518E+02   0.18552006E+02   0.16573208E+02
   0.13123980E+02   0.92110758E+01   0.57020526E+01   0.28353790E+01   0.46215096E+00
  -0.15743202E+01  -0.39932889E+01  -0.53529701E+01  -0.35779738E+01  -0.95393917E-01
   0.34799113E+01   0.50480816E+01   0.45708398E+01   0.31780430E+01   0.82982316E+00
  -0.58229261E+00  -0.78142301E+00  -0.55844607E+00  -0.29511907E+00  -0.18814733E+00
  -0.32750739E-01   0.14633766E+00   0.30017001E+00   0.37317012E+00   0.57610664E+00
   0.11453950E+01   0.22207153E+01   0.37976128E+01   0.57724466E+01   0.78670667E+01
   0.97981002E+01   0.11510744E+02   0.12933346E+02   0.14020011E+02   0.14544128E+02
   0.14458888E+02   0.14370820E+02   0.14862427E+02   0.15917667E+02   0.16827518E+02
   0.16547563E+02   0.14598531E+02   0.11286867E+02   0.77171094E+01   0.47810086E+01
   0.26653819E+01   0.12217710E+01   0.32285232E+00  -0.89535636E+00  -0.14991624E+01
  -0.29418907E-01   0.19441283E+01  -0.78827319E+00  -0.25036769E+00  -0.45573780E+00
  -0.14551444E+01  -0.18257059E+01  -0.19865234E+01  -0.20372454E+01  -0.19401067E+01
  -0.17848797E+01  -0.14990423E+01  -0.11823088E+01  -0.85878569E+00  -0.53889001E+00
  -0.90379677E-01   0.50531010E+00   0.12995253E+01   0.24539679E+01   0.40280392E+01
   0.58307838E+01   0.76541979E+01   0.93686865E+01   0.10992325E+02   0.12297125E+02
   0.13366879E+02   0.13766052E+02   0.13819225E+02   0.14377094E+02   0.16002875E+02
   0.18496932E+02   0.20758270E+02   0.21471259E+02   0.19918364E+02   0.16436861E+02
   0.12061002E+02   0.80655972E+01   0.47694585E+01   0.23134779E+01   0.17992646E+00
  -0.79413617E+00  -0.49886654E+00   0.39149196E+00   0.19524176E+01   0.30797386E+01
   0.30242072E+01   0.15024446E+01  -0.62044490E+00  -0.13625194E+01  -0.12667223E+01
  -0.92348349E+00  -0.60506521E+00  -0.41745691E+00  -0.18734310E+00   0.11915807E-01
   0.11789155E+00   0.18615955E+00   0.42120823E+00   0.87158939E+00   0.15731828E+01
   0.26711249E+01   0.42538046E+01   0.61556009E+01   0.81230378E+01   0.99029839E+01
   0.11468282E+02   0.12629772E+02   0.13503523E+02   0.13612633E+02   0.13239335E+02
   0.13283243E+02   0.14433402E+02   0.16574424E+02   0.18603223E+02   0.19169583E+02
   0.17563510E+02   0.14150381E+02   0.99457082E+01   0.62003952E+01   0.33054094E+01
   0.14841010E+01   0.78348677E-01  -0.55766053E+00  -0.81204451E+00  -0.13256600E+01
  -0.12689588E+01  -0.37095770E+01  -0.43428172E+01  -0.42215268E+01  -0.33831909E+01
  -0.29246570E+01  -0.25461458E+01  -0.22122626E+01  -0.19047227E+01  -0.15404979E+01
  -0.11874469E+01  -0.82339830E+00  -0.43239965E+00   0.47612591E-02   0.44026721E+00
   0.94896982E+00   0.16806566E+01   0.26798371E+01   0.39999566E+01   0.55683774E+01
   0.72079392E+01   0.87033810E+01   0.10035338E+02   0.10982817E+02   0.11619234E+02
   0.11604595E+02   0.11542761E+02   0.12355561E+02   0.14701686E+02   0.18270099E+02
   0.21731804E+02   0.23378336E+02   0.22356689E+02   0.19022471E+02   0.14654853E+02
   0.10391142E+02   0.68322092E+01   0.40909543E+01   0.25632369E+01   0.17208128E+01
   0.13504559E+01   0.12595225E+01   0.30460278E+00  -0.14474111E+01  -0.32063130E+01
  -0.37798458E+01  -0.29468114E+01  -0.20761139E+01  -0.13178002E+01  -0.85790480E+00
  -0.63466507E+00  -0.42317485E+00  -0.26611540E+00  -0.17005494E+00  -0.84415139E-01
   0.79000855E-01   0.35658579E+00   0.81636745E+00   0.15577103E+01   0.26292902E+01
   0.41178418E+01   0.59349774E+01   0.78056724E+01   0.94487951E+01   0.10838951E+02
   0.11767902E+02   0.12277857E+02   0.11974995E+02   0.11444497E+02   0.11665007E+02
   0.13392426E+02   0.16407131E+02   0.19443282E+02   0.20835664E+02   0.19716108E+02
   0.16357247E+02   0.11972529E+02   0.77355838E+01   0.43431575E+01   0.18799260E+01
   0.48850070E+00  -0.61511900E+00  -0.15785531E+01  -0.21209434E+01  -0.28745990E+01
  -0.39102707E+01  -0.38481188E+01  -0.36273923E+01  -0.35055768E+01  -0.29927728E+01
  -0.25182067E+01  -0.20896131E+01  -0.16514355E+01  -0.12442238E+01  -0.82649432E+00
  -0.42179881E+00  -0.54389299E-01   0.25315057E+00   0.60071679E+00   0.10187239E+01
   0.15613477E+01   0.23928710E+01   0.35454720E+01   0.49067920E+01   0.63350785E+01
   0.76551709E+01   0.87175469E+01   0.92909616E+01   0.95111186E+01   0.92466516E+01
   0.90863614E+01   0.10050843E+02   0.12802220E+02   0.17008425E+02   0.21166026E+02
   0.23494616E+02   0.23053883E+02   0.20245818E+02   0.16192426E+02   0.12090772E+02
   0.84648687E+01   0.56658664E+01   0.35159140E+01   0.20904285E+01   0.71046035E+00
  -0.13923186E+01  -0.34384215E+01  -0.45830791E+01  -0.43429948E+01  -0.33328483E+01
  -0.24031125E+01  -0.14811830E+01  -0.10146302E+01  -0.80154140E+00  -0.62155865E+00
  -0.51123086E+00  -0.46262617E+00  -0.46539897E+00  -0.45475201E+00  -0.37338487E+00
  -0.14180136E+00   0.26083410E+00   0.92030903E+00   0.20028643E+01   0.34934390E+01
   0.52006263E+01   0.69546743E+01   0.85683075E+01   0.98557457E+01   0.10532048E+02
   0.10683257E+02   0.10167776E+02   0.95752169E+01   0.99235156E+01   0.11918467E+02
   0.15361264E+02   0.18927032E+02   0.20911453E+02   0.20292874E+02   0.17344707E+02
   0.13152854E+02   0.89700247E+01   0.53415678E+01   0.25395238E+01   0.36894932E+00
  -0.90349265E+00  -0.16592094E+01  -0.26272149E+01  -0.34478939E+01  -0.23845410E+01
  -0.23987348E+01  -0.25059663E+01  -0.24392040E+01  -0.24623633E+01  -0.21877731E+01
  -0.17350213E+01  -0.12895110E+01  -0.83750525E+00  -0.40341704E+00   0.30701257E-01
   0.41955332E+00   0.74892843E+00   0.95375739E+00   0.11532845E+01   0.14912315E+01
   0.20136764E+01   0.28270240E+01   0.39656979E+01   0.52125374E+01   0.63207439E+01
   0.71516320E+01   0.75754534E+01   0.76135519E+01   0.72710426E+01   0.71303513E+01
   0.81594478E+01   0.10967280E+02   0.15151047E+02   0.19348105E+02   0.21935458E+02
   0.22040060E+02   0.19878389E+02   0.16469300E+02   0.12814890E+02   0.95274810E+01
   0.66303011E+01   0.40875519E+01   0.14606300E+01  -0.91983645E+00  -0.21662950E+01
  -0.23036466E+01  -0.16141741E+01  -0.82525454E+00  -0.32331394E+00  -0.18071938E+00
  -0.56051055E+00  -0.75544399E+00  -0.68788394E+00  -0.61850715E+00  -0.64569036E+00
  -0.76098300E+00  -0.82244404E+00  -0.78233079E+00  -0.68383541E+00  -0.58273811E+00
  -0.31943092E+00   0.27093917E+00   0.11944285E+01   0.24726344E+01   0.40924877E+01
   0.58131031E+01   0.73629088E+01   0.85435797E+01   0.91636935E+01   0.92230211E+01
   0.87248629E+01   0.82144638E+01   0.86202367E+01   0.10602335E+02   0.13933408E+02
   0.17434518E+02   0.19553555E+02   0.19360864E+02   0.16981770E+02   0.13392959E+02
   0.95817399E+01   0.61521614E+01   0.31805094E+01   0.80699428E+00  -0.12095223E+01
  -0.25981812E+01  -0.29012608E+01  -0.26761974E+01  -0.26879916E+01  -0.23577649E+01
  -0.22714803E+01  -0.23730255E+01  -0.20881223E+01  -0.16914605E+01  -0.12659625E+01
  -0.84296491E+00  -0.40651659E+00   0.10735719E+00   0.62188418E+00   0.10266931E+01
   0.12188608E+01   0.13071963E+01   0.12889227E+01   0.12292338E+01   0.14362552E+01
   0.20325479E+01   0.29152106E+01   0.39566498E+01   0.49579263E+01   0.57504751E+01
   0.61696598E+01   0.61993003E+01   0.60663657E+01   0.61371606E+01   0.72244541E+01
   0.97679405E+01   0.13423373E+02   0.17084272E+02   0.19502046E+02   0.19927555E+02
   0.18461389E+02   0.15765925E+02   0.12762341E+02   0.99205072E+01   0.72991039E+01
   0.46980690E+01   0.25294702E+01   0.11882353E+01   0.67743978E+00   0.10688419E+01
   0.16574213E+01   0.17679963E+01   0.10902655E+01   0.56067682E-01  -0.41022486E+00
  -0.52977232E+00  -0.57511353E+00  -0.70694270E+00  -0.90593933E+00  -0.99672653E+00
  -0.99317798E+00  -0.99818725E+00  -0.10554838E+01  -0.10151776E+01  -0.85041408E+00
  -0.52327381E+00   0.19626883E+00   0.13742509E+01   0.28662811E+01   0.45094728E+01
   0.60444276E+01   0.72514589E+01   0.79562420E+01   0.81308761E+01   0.79412916E+01
   0.76901317E+01   0.81801594E+01   0.99396712E+01   0.12764711E+02   0.15676348E+02
   0.17505260E+02   0.17527764E+02   0.15805896E+02   0.12903667E+02   0.96643296E+01
   0.65984989E+01   0.39041864E+01   0.14690351E+01  -0.44642751E+00  -0.17626787E+01
  -0.26655859E+01  -0.28942981E+01  -0.31022982E+01  -0.33612801E+01  -0.29994645E+01
  -0.21993198E+01  -0.15967263E+01  -0.11159397E+01  -0.74297338E+00  -0.38543388E+00
   0.90168467E-01   0.67154857E+00   0.12969001E+01   0.18398408E+01   0.22159739E+01
   0.21008685E+01   0.16402595E+01   0.11938538E+01   0.92143863E+00   0.10695829E+01
   0.17657096E+01   0.27122407E+01   0.36959589E+01   0.45371782E+01   0.51438684E+01
   0.54187402E+01   0.56027148E+01   0.60662864E+01   0.72470561E+01   0.94107974E+01
   0.12307291E+02   0.15174052E+02   0.17108390E+02   0.17548592E+02   0.16518698E+02
   0.14543431E+02   0.12265700E+02   0.99219249E+01   0.77561856E+01   0.60452563E+01
   0.47726064E+01   0.39443762E+01   0.35035193E+01   0.27352574E+01   0.14852764E+01
   0.10784577E+00  -0.66453059E+00  -0.62951769E+00  -0.45862343E+00  -0.36000911E+00
  -0.50934977E+00  -0.82237528E+00  -0.10473877E+01  -0.11119502E+01  -0.10505559E+01
  -0.93446188E+00  -0.78394826E+00  -0.83513081E+00  -0.96585771E+00  -0.91613745E+00
  -0.59872563E+00   0.19775653E+00   0.15763126E+01   0.31717147E+01   0.47170743E+01
   0.60278844E+01   0.70070556E+01   0.75144689E+01   0.77058951E+01   0.78992188E+01
   0.85625447E+01   0.10039657E+02   0.12172601E+02   0.14288120E+02   0.15587890E+02
   0.15574026E+02   0.14234132E+02   0.11990437E+02   0.94360256E+01   0.68585847E+01
   0.45515178E+01   0.26876040E+01   0.10440359E+01  -0.43357569E+00  -0.15167396E+01
  -0.24431913E+01  -0.14090346E+01  -0.16655365E+01  -0.15409109E+01  -0.12770697E+01
  -0.80329311E+00  -0.48989977E+00  -0.23860731E+00   0.50600178E-01   0.50819004E+00
   0.11894900E+01   0.20068035E+01   0.27096554E+01   0.26756602E+01   0.20974186E+01
   0.12347695E+01   0.29499953E+00  -0.58156810E-01   0.80988967E-01   0.57264762E+00
   0.15227080E+01   0.26207712E+01   0.36581171E+01   0.44777234E+01   0.51029297E+01
   0.56692989E+01   0.64520542E+01   0.77182579E+01   0.95350396E+01   0.11727705E+02
   0.13775954E+02   0.15094016E+02   0.15335677E+02   0.14590847E+02   0.13256999E+02
   0.11515402E+02   0.96588904E+01   0.80344664E+01   0.67248959E+01   0.59153235E+01
   0.51386241E+01   0.37235506E+01   0.18839698E+01   0.23948092E+00  -0.59587592E+00
  -0.63660593E+00  -0.36032328E+00  -0.10664473E-01  -0.10342704E+00  -0.49475064E+00
  -0.90204291E+00  -0.11267125E+01  -0.10988049E+01  -0.87316244E+00  -0.59944352E+00
  -0.74802123E+00  -0.11302243E+01  -0.15607239E+01  -0.19246539E+01  -0.16378102E+01
  -0.84421323E+00   0.27669234E+00   0.18284451E+01   0.35036840E+01   0.50700639E+01
   0.63183889E+01   0.71996680E+01   0.78026701E+01   0.83885616E+01   0.92367396E+01
   0.10457833E+02   0.11949427E+02   0.13304663E+02   0.14031873E+02   0.13807374E+02
   0.12685175E+02   0.11031992E+02   0.90312441E+01   0.69596769E+01   0.50870737E+01
   0.34406222E+01   0.22870803E+01   0.14161454E+01   0.38316562E+00  -0.64743892E+00
   0.22627957E+00   0.13632386E+00   0.91227313E-01   0.17648797E+00   0.88481043E-01
   0.11777070E+00   0.16497736E+00   0.34450261E+00   0.77118432E+00   0.15261805E+01
   0.25169735E+01   0.29141988E+01   0.29555989E+01   0.27165731E+01   0.15044857E+01
   0.88608836E-02  -0.13158198E+01  -0.12141733E+01  -0.50083921E+00   0.45760048E+00
   0.16717073E+01   0.28920556E+01   0.40164611E+01   0.50338124E+01   0.59418290E+01
   0.69414553E+01   0.81105682E+01   0.96201205E+01   0.11211988E+02   0.12602163E+02
   0.13380609E+02   0.13506121E+02   0.12981549E+02   0.11972417E+02   0.10655776E+02
   0.93058909E+01   0.78573609E+01   0.64893864E+01   0.48627892E+01   0.31041340E+01
   0.16274194E+01   0.72147706E+00   0.47492811E+00   0.73946996E+00   0.10933921E+01
   0.12249522E+01   0.74114514E+00   0.12226501E+00  -0.44629100E+00  -0.85829703E+00
  -0.10864260E+01  -0.10406170E+01  -0.64509739E+00  -0.56198620E+00  -0.53517304E+00
  -0.48522557E+00  -0.11974734E+01  -0.20925951E+01  -0.28121253E+01  -0.21552238E+01
  -0.91081848E+00   0.60202280E+00   0.24028715E+01   0.41842971E+01   0.57453070E+01
   0.70180457E+01   0.79889940E+01   0.88552327E+01   0.96865428E+01   0.10672588E+02
   0.11647190E+02   0.12435815E+02   0.12685900E+02   0.12352118E+02   0.11429484E+02
   0.10106335E+02   0.85561042E+01   0.69909529E+01   0.52999522E+01   0.37698569E+01
   0.23056409E+01   0.11671621E+01   0.57132737E+00   0.34439931E+00   0.14207070E+01
   0.16063949E+01   0.14259483E+01   0.10729054E+01   0.81665451E+00   0.63965802E+00
   0.45978700E+00   0.53041843E+00   0.79670006E+00   0.16490207E+01   0.23177114E+01
   0.27554587E+01   0.34125938E+01   0.25767622E+01   0.97167325E+00  -0.29094175E+00
  -0.15763443E+01  -0.23445415E+01  -0.14303737E+01  -0.41094486E+00   0.85602385E+00
   0.22938840E+01   0.36661107E+01   0.49510097E+01   0.61066505E+01   0.72198802E+01
   0.83494359E+01   0.95591542E+01   0.10691962E+02   0.11621199E+02   0.12108434E+02
   0.12136046E+02   0.11655749E+02   0.10887186E+02   0.99244824E+01   0.88565769E+01
   0.76054407E+01   0.60993306E+01   0.45206973E+01   0.33174365E+01   0.26266304E+01
   0.27949731E+01   0.33341790E+01   0.36930528E+01   0.32397891E+01   0.22443498E+01
   0.12193868E+01   0.44734537E+00  -0.24273891E+00  -0.71883577E+00  -0.10553967E+01
  -0.81090731E+00  -0.66088394E+00  -0.49482073E+00   0.22241513E+00  -0.30824610E+00
  -0.14360872E+01  -0.21810375E+01  -0.29893089E+01  -0.33239373E+01  -0.19557442E+01
  -0.40434287E+00   0.14486277E+01   0.34279552E+01   0.52260511E+01   0.67813514E+01
   0.80360735E+01   0.90546308E+01   0.98871694E+01   0.10649120E+02   0.11268247E+02
   0.11678693E+02   0.11677157E+02   0.11269366E+02   0.10436474E+02   0.93927247E+01
   0.81937407E+01   0.69018930E+01   0.55078012E+01   0.40629067E+01   0.27753475E+01
   0.19095570E+01   0.13312549E+01   0.12666679E+01   0.14610872E+01   0.12576440E+01
   0.12851310E+01   0.14615799E+01   0.13051876E+01   0.11070082E+01   0.76945322E+00
   0.62342181E+00   0.77242737E+00   0.14674929E+01   0.17032029E+01   0.24359865E+01
   0.27401708E+01   0.74831025E+00  -0.10623866E+01  -0.16085442E+01  -0.17077705E+01
  -0.26237210E+01  -0.21012861E+01  -0.95586878E+00   0.19978785E+00   0.17245056E+01
   0.32849637E+01   0.47844131E+01   0.60476889E+01   0.71943579E+01   0.81886887E+01
   0.91272865E+01   0.99530432E+01   0.10601436E+02   0.10951067E+02   0.10940155E+02
   0.10577794E+02   0.10021784E+02   0.92548071E+01   0.83705777E+01   0.73463139E+01
   0.64022588E+01   0.56269207E+01   0.52140773E+01   0.51899786E+01   0.51121815E+01
   0.45971609E+01   0.37059949E+01   0.27779874E+01   0.20771793E+01   0.13709767E+01
   0.80176621E+00   0.24468100E-01  -0.59418364E+00  -0.94109638E+00  -0.68008242E+00
  -0.77476022E+00  -0.22061290E+00   0.12670027E+00  -0.16126883E+01  -0.30814232E+01
  -0.32980103E+01  -0.31064357E+01  -0.36897039E+01  -0.27273360E+01  -0.10437696E+01
   0.66426750E+00   0.26954674E+01   0.46714545E+01   0.64700681E+01   0.78636701E+01
   0.89334207E+01   0.96812111E+01   0.10259679E+02   0.10645646E+02   0.10819747E+02
   0.10708627E+02   0.10313838E+02   0.96577475E+01   0.88597364E+01   0.78496683E+01
   0.67648247E+01   0.56479137E+01   0.46925107E+01   0.38013704E+01   0.30016095E+01
   0.23848699E+01   0.18808065E+01   0.16487352E+01   0.15316716E+01   0.16847277E+01
   0.18556719E+01   0.18624549E+01   0.16166688E+01   0.10794125E+01   0.75216200E+00
   0.67210603E+00   0.10896560E+01   0.10251142E+01   0.14591339E+01   0.14708161E+01
  -0.50389728E+00  -0.20446751E+01  -0.21405549E+01  -0.18241833E+01  -0.25799781E+01
  -0.22199535E+01  -0.12182284E+01  -0.16822281E+00   0.13665365E+01   0.29191169E+01
   0.44644280E+01   0.57675589E+01   0.68481645E+01   0.76550478E+01   0.83911315E+01
   0.90214800E+01   0.96099264E+01   0.98944084E+01   0.99572487E+01   0.98505498E+01
   0.94895504E+01   0.88564126E+01   0.79773526E+01   0.70638386E+01   0.65140700E+01
   0.63007068E+01   0.62268959E+01   0.56112649E+01   0.44683580E+01   0.31357391E+01
   0.22472289E+01   0.18649134E+01   0.17881271E+01   0.17392037E+01   0.12975673E+01
   0.43190497E+00  -0.25592630E+00  -0.67639840E+00  -0.52690810E+00  -0.77841237E+00
  -0.42662256E+00  -0.36433969E+00  -0.22270180E+01  -0.36626812E+01  -0.36658247E+01
  -0.31995133E+01  -0.36638862E+01  -0.28772323E+01  -0.13668429E+01   0.20071309E+00
   0.22104181E+01   0.41685907E+01   0.60165045E+01   0.74569680E+01   0.85289787E+01
   0.91669712E+01   0.95792933E+01   0.97941738E+01   0.99284295E+01   0.97984564E+01
   0.95329817E+01   0.91650939E+01   0.85813878E+01   0.77534105E+01   0.67162627E+01
   0.56553143E+01   0.48837973E+01   0.43160033E+01   0.38697683E+01   0.31208838E+01
   0.22889850E+01   0.34054024E+01   0.33754852E+01   0.33368894E+01   0.32409044E+01
   0.27549281E+01   0.22739069E+01   0.15847019E+01   0.11662608E+01   0.83973635E+00
   0.92890343E+00   0.54758312E+00   0.41895399E+00   0.71187528E+00  -0.28527161E+00
  -0.12722952E+01  -0.13600762E+01  -0.16192074E+01  -0.24096847E+01  -0.19120505E+01
  -0.11669794E+01  -0.25288213E+00   0.11279982E+01   0.26112335E+01   0.41079790E+01
   0.52739434E+01   0.61929716E+01   0.68277917E+01   0.74057113E+01   0.79040270E+01
   0.84024399E+01   0.87243668E+01   0.90753164E+01   0.89763255E+01   0.87082433E+01
   0.81850577E+01   0.76238194E+01   0.67853923E+01   0.61301629E+01   0.56089265E+01
   0.48904434E+01   0.40505960E+01   0.32720610E+01   0.27370061E+01   0.27259576E+01
   0.29753825E+01   0.31372338E+01   0.27101960E+01   0.20407747E+01   0.11110003E+01
   0.46432202E+00  -0.68022143E-01  -0.13744736E+00  -0.59510663E+00  -0.70383198E+00
  -0.34964131E+00  -0.13930381E+01  -0.24916350E+01  -0.26683894E+01  -0.28625579E+01
  -0.34049703E+01  -0.25087245E+01  -0.13005665E+01   0.88230596E-01   0.19039279E+01
   0.37599090E+01   0.55155958E+01   0.68509950E+01   0.78092151E+01   0.82673706E+01
   0.85292511E+01   0.86260764E+01   0.87240928E+01   0.86955480E+01   0.87795306E+01
   0.84639536E+01   0.80246557E+01   0.73784522E+01   0.66916728E+01   0.56598011E+01
   0.47788259E+01   0.41915871E+01   0.37643778E+01   0.35723161E+01   0.35108398E+01
   0.47551415E+01   0.50220735E+01   0.48051098E+01   0.42554197E+01   0.36818339E+01
   0.30853044E+01   0.24174796E+01   0.18510336E+01   0.13642896E+01   0.10415697E+01
   0.72452585E+00  -0.14443690E+00  -0.30623113E+00  -0.19667071E+00  -0.56005443E+00
  -0.10020873E+01  -0.18123184E+01  -0.18898171E+01  -0.13663766E+01  -0.96902864E+00
  -0.63751138E-01   0.11273763E+01   0.24611491E+01   0.37057602E+01   0.47091828E+01
   0.53931796E+01   0.59036316E+01   0.62768869E+01   0.66996418E+01   0.70587792E+01
   0.75105818E+01   0.78060720E+01   0.76685479E+01   0.74641497E+01   0.71793514E+01
   0.68131675E+01   0.62865725E+01   0.53013216E+01   0.43650815E+01   0.37353912E+01
   0.33982899E+01   0.37199060E+01   0.44295585E+01   0.50945127E+01   0.51251555E+01
   0.45329449E+01   0.37476022E+01   0.29362872E+01   0.21184806E+01   0.14312575E+01
   0.82404526E+00   0.45221591E+00   0.15336077E+00  -0.63877445E+00  -0.74115995E+00
  -0.78798449E+00  -0.13820592E+01  -0.19963487E+01  -0.27903074E+01  -0.26590397E+01
  -0.17946640E+01  -0.99401895E+00   0.32407889E+00   0.18799344E+01   0.35155177E+01
   0.49737909E+01   0.61420495E+01   0.68155141E+01   0.71562214E+01   0.72416126E+01
   0.72951944E+01   0.73129734E+01   0.74707061E+01   0.75495545E+01   0.72784875E+01
   0.69891658E+01   0.66351711E+01   0.61487395E+01   0.54839535E+01   0.44728087E+01
   0.37851517E+01   0.36479254E+01   0.37934367E+01   0.42766475E+01   0.39959865E+01
   0.42272535E+01   0.44893440E+01   0.46107603E+01   0.44038193E+01   0.40451036E+01
   0.34621455E+01   0.27790126E+01   0.21676243E+01   0.15749266E+01   0.10906709E+01
   0.50283504E+00  -0.26309880E+00  -0.62828569E+00  -0.86618250E+00  -0.11721234E+01
  -0.12587398E+01  -0.10565291E+01  -0.99370559E+00  -0.56386780E+00   0.19523931E+00
   0.12007324E+01   0.23278777E+01   0.33494223E+01   0.41010636E+01   0.46135775E+01
   0.49624773E+01   0.51805594E+01   0.54537621E+01   0.56521854E+01   0.60228031E+01
   0.62235443E+01   0.61254160E+01   0.60463157E+01   0.60035828E+01   0.58764320E+01
   0.55146662E+01   0.47659591E+01   0.41344793E+01   0.38926420E+01   0.42071993E+01
   0.48616516E+01   0.53668946E+01   0.54621525E+01   0.52495170E+01   0.48532308E+01
   0.42955429E+01   0.38156075E+01   0.32382815E+01   0.25420553E+01   0.18839522E+01
   0.12970169E+01   0.87082695E+00   0.43684138E+00  -0.31204236E+00  -0.84574995E+00
  -0.13043587E+01  -0.17959669E+01  -0.19041453E+01  -0.15517784E+01  -0.11902552E+01
  -0.41598454E+00   0.66431263E+00   0.19400891E+01   0.32885631E+01   0.44720966E+01
   0.53301930E+01   0.57747618E+01   0.59514481E+01   0.59173792E+01   0.59157989E+01
   0.58458086E+01   0.59653981E+01   0.59965598E+01   0.58482393E+01   0.57334248E+01
   0.56424581E+01   0.54113507E+01   0.50040099E+01   0.43071343E+01   0.37740433E+01
   0.34802212E+01   0.35007390E+01   0.37304361E+01   0.41956030E+01   0.43128592E+01
   0.46204915E+01   0.49778681E+01   0.52174602E+01   0.50364970E+01   0.45622074E+01
   0.38239887E+01   0.30509974E+01   0.22638379E+01   0.15403322E+01   0.98638225E+00
   0.70194255E+00   0.27537902E+00  -0.27805778E-01  -0.26784925E+00  -0.42918057E+00
  -0.66540786E+00  -0.54720675E+00  -0.18933256E+00   0.50053130E+00   0.13174951E+01
   0.21720052E+01   0.29033827E+01   0.35068719E+01   0.38591112E+01   0.41155309E+01
   0.41695057E+01   0.42884208E+01   0.42447032E+01   0.44174772E+01   0.45175379E+01
   0.44970620E+01   0.45728307E+01   0.47372085E+01   0.47583635E+01   0.47332728E+01
   0.45203021E+01   0.48053152E+01   0.55022487E+01   0.59528684E+01   0.59312020E+01
   0.54837026E+01   0.49651656E+01   0.46439570E+01   0.46324319E+01   0.48091481E+01
   0.46662800E+01   0.42395152E+01   0.35554297E+01   0.28477253E+01   0.21721787E+01
   0.16222951E+01   0.11898469E+01   0.85917606E+00   0.31356013E+00  -0.17101327E+00
  -0.56518195E+00  -0.76083197E+00  -0.86440540E+00  -0.51230280E+00   0.10948412E+00
   0.10281438E+01   0.20356939E+01   0.30414932E+01   0.38639943E+01   0.44893960E+01
   0.47309979E+01   0.48257075E+01   0.47041194E+01   0.46302780E+01   0.43884715E+01
   0.43603428E+01   0.43463464E+01   0.43044755E+01   0.43424743E+01   0.44703868E+01
   0.44334857E+01   0.43747536E+01   0.40871764E+01   0.41411764E+01   0.44264203E+01
   0.44644810E+01   0.43203542E+01   0.47507238E+01   0.50319243E+01   0.54840738E+01
   0.59259960E+01   0.60727438E+01   0.59725862E+01   0.55387738E+01   0.48466851E+01
   0.38686891E+01   0.28460014E+01   0.20393538E+01   0.15267664E+01   0.11814226E+01
   0.99507285E+00   0.67937294E+00   0.30229164E+00  -0.52955004E-01  -0.19636092E+00
  -0.13522707E+00   0.20365116E+00   0.70216483E+00   0.12693975E+01   0.18513201E+01
   0.23941728E+01   0.28125469E+01   0.30812183E+01   0.32154357E+01   0.31868112E+01
   0.31006031E+01   0.29155631E+01   0.27827779E+01   0.29125013E+01   0.29950163E+01
   0.32209226E+01   0.34816819E+01   0.36885620E+01   0.36939735E+01   0.37975370E+01
   0.42606054E+01   0.45458277E+01   0.46255912E+01   0.44200078E+01   0.41538116E+01
   0.41778662E+01   0.46361241E+01   0.52262528E+01   0.55199040E+01   0.55158881E+01
   0.51423787E+01   0.45570613E+01   0.37804556E+01   0.29430064E+01   0.22742892E+01
   0.18203588E+01   0.14707176E+01   0.11768571E+01   0.71214660E+00   0.23452360E+00
  -0.13460149E+00  -0.17254090E+00   0.61113028E-01   0.58578868E+00   0.12457323E+01
   0.19517371E+01   0.26263103E+01   0.31801783E+01   0.35591168E+01   0.37372683E+01
   0.37504834E+01   0.36004462E+01   0.33835287E+01   0.30569423E+01   0.27711937E+01
   0.28331151E+01   0.28542147E+01   0.30244304E+01   0.32784927E+01   0.34630544E+01
   0.33968711E+01   0.33306127E+01   0.36132411E+01   0.38768035E+01   0.42269013E+01
   0.45207376E+01   0.55005922E+01   0.62790696E+01   0.65851729E+01   0.66661425E+01
   0.67388062E+01   0.67065663E+01   0.64378177E+01   0.57896190E+01   0.47075524E+01
   0.36623912E+01   0.27781233E+01   0.21758699E+01   0.17679074E+01   0.14909692E+01
   0.11835161E+01   0.78701243E+00   0.44322660E+00   0.24452632E+00   0.25197450E+00
   0.46429539E+00   0.76546007E+00   0.11331569E+01   0.14248002E+01   0.17398973E+01
   0.20002650E+01   0.21882940E+01   0.22080176E+01   0.21184321E+01   0.18657138E+01
   0.16377078E+01   0.13369975E+01   0.13291427E+01   0.15803032E+01   0.19235595E+01
   0.22258660E+01   0.24177583E+01   0.24603035E+01   0.25255085E+01   0.24612361E+01
   0.24663685E+01   0.25824551E+01   0.31432136E+01   0.41481538E+01   0.52934509E+01
   0.59926702E+01   0.62787492E+01   0.63472562E+01   0.62627551E+01   0.60367478E+01
   0.55512941E+01   0.46763842E+01   0.37744871E+01   0.29849266E+01   0.24590951E+01
   0.20742455E+01   0.17275683E+01   0.12913481E+01   0.84093270E+00   0.52627362E+00
   0.41333901E+00   0.53251231E+00   0.86496354E+00   0.12953638E+01   0.17604625E+01
   0.20963285E+01   0.23807147E+01   0.25861751E+01   0.27097905E+01   0.26530715E+01
   0.24712002E+01   0.21171653E+01   0.17826668E+01   0.14052432E+01   0.13279064E+01
   0.14699310E+01   0.17722713E+01   0.20757909E+01   0.22517235E+01   0.22295862E+01
   0.22558503E+01   0.23548538E+01   0.28173133E+01   0.35335945E+01   0.45064912E+01
   0.53697729E+01   0.60655731E+01   0.65798239E+01   0.68884401E+01   0.70291667E+01
   0.71813345E+01   0.71259570E+01   0.66358822E+01   0.57185947E+01   0.46656047E+01
   0.37029637E+01   0.30349254E+01   0.25393346E+01   0.21734225E+01   0.17939962E+01
   0.13251446E+01   0.87861705E+00   0.64116664E+00   0.52613676E+00   0.57395877E+00
   0.64749684E+00   0.75729022E+00   0.88694123E+00   0.10230611E+01   0.10937607E+01
   0.11449904E+01   0.10833270E+01   0.90917991E+00   0.59824780E+00   0.29990365E+00
   0.11004193E+00   0.69419593E-01   0.22354706E+00   0.54960937E+00   0.87154701E+00
   0.11932560E+01   0.14535678E+01   0.16399127E+01   0.17462070E+01   0.19885896E+01
   0.27720587E+01   0.40655376E+01   0.54065205E+01   0.63783481E+01   0.68723314E+01
   0.69543646E+01   0.68428837E+01   0.68681370E+01   0.68164503E+01   0.64347546E+01
   0.56354600E+01   0.46953906E+01   0.38499679E+01   0.32573908E+01   0.27679796E+01
   0.23625959E+01   0.19165625E+01   0.14347739E+01   0.10278618E+01   0.84677076E+00
   0.82247174E+00   0.97385843E+00   0.11438476E+01   0.13146107E+01   0.14589469E+01
   0.15674150E+01   0.15976038E+01   0.16079344E+01   0.14930446E+01   0.12523586E+01
   0.87563080E+00   0.50866179E+00   0.24023644E+00   0.86842680E-01   0.16756071E+00
   0.46531862E+00   0.76310848E+00   0.10593263E+01   0.13304658E+01   0.16443806E+01
   0.20109997E+01   0.25121905E+01   0.33516614E+01   0.44118745E+01   0.41201411E+01
   0.47202220E+01   0.54000952E+01   0.61525982E+01   0.69066546E+01   0.73628269E+01
   0.75488959E+01   0.72878094E+01   0.65943879E+01   0.57107995E+01   0.47721123E+01
   0.39501618E+01   0.32919598E+01   0.27489595E+01   0.22531934E+01   0.16756475E+01
   0.11873008E+01   0.83090991E+00   0.59270522E+00   0.43343724E+00   0.34308542E+00
   0.32029207E+00   0.27170315E+00   0.23600867E+00   0.18008925E+00   0.68859306E-01
  -0.12341847E+00  -0.38022520E+00  -0.66954349E+00  -0.89138610E+00  -0.99254836E+00
  -0.91408383E+00  -0.73494678E+00  -0.46751218E+00  -0.13085969E+00   0.24426093E+00
   0.64713633E+00   0.11426170E+01   0.18864344E+01   0.29999713E+01   0.40488286E+01
   0.48288421E+01   0.52774105E+01   0.55800557E+01   0.57994777E+01   0.62067625E+01
   0.68147580E+01   0.72529509E+01   0.74230349E+01   0.71594790E+01   0.64966466E+01
   0.57002908E+01   0.48482204E+01   0.40664907E+01   0.34151778E+01   0.28621147E+01
   0.23382167E+01   0.17718689E+01   0.13246553E+01   0.10291351E+01   0.87745107E+00
   0.80722315E+00   0.79013166E+00   0.80257003E+00   0.76771447E+00   0.72185219E+00
   0.63410643E+00   0.47437812E+00   0.24505436E+00  -0.37806195E-01  -0.36991838E+00
  -0.67835856E+00  -0.88858652E+00  -0.89053026E+00  -0.75287372E+00  -0.52532040E+00
  -0.23305804E+00   0.12106757E+00   0.58334993E+00   0.11787506E+01   0.19120252E+01
   0.27642371E+01   0.33560465E+01   0.37398239E+01   0.32934366E+01   0.39012352E+01
   0.48826420E+01   0.58959445E+01   0.66721498E+01   0.73035287E+01   0.76637011E+01
   0.76993872E+01   0.72689522E+01   0.65400818E+01   0.56553948E+01   0.47954285E+01
   0.39658235E+01   0.32491408E+01   0.25478524E+01   0.18431471E+01   0.12343360E+01
   0.77257084E+00   0.39425754E+00   0.11877510E+00  -0.12337210E+00  -0.31061092E+00
  -0.43799166E+00  -0.56368069E+00  -0.75223292E+00  -0.98270780E+00  -0.12813867E+01
  -0.15790390E+01  -0.18198034E+01  -0.19369903E+01  -0.19384597E+01  -0.18250658E+01
  -0.16086546E+01  -0.12932100E+01  -0.95042675E+00  -0.55417460E+00  -0.38694001E-01
   0.78720471E+00   0.18446227E+01   0.27256946E+01   0.33346195E+01   0.35066416E+01
   0.35026419E+01   0.37518206E+01   0.45878696E+01   0.57086406E+01   0.66609076E+01
   0.73663197E+01   0.76730732E+01   0.76257588E+01   0.71882749E+01   0.64938319E+01
   0.56422537E+01   0.48048350E+01   0.39812950E+01   0.32646267E+01   0.25593526E+01
   0.18834147E+01   0.13186283E+01   0.92421918E+00   0.63520528E+00   0.43981106E+00
   0.25435759E+00   0.10562096E+00  -0.16704253E-02  -0.13451305E+00  -0.35633067E+00
  -0.62672663E+00  -0.96033466E+00  -0.12931710E+01  -0.15887827E+01  -0.17852870E+01
  -0.18635429E+01  -0.18117840E+01  -0.16434777E+01  -0.13736345E+01  -0.10677311E+01
  -0.66886365E+00  -0.13728526E+00   0.63326105E+00   0.15034569E+01   0.21299753E+01
   0.26086675E+01   0.29262198E+01   0.45414587E+01   0.52775437E+01   0.56666621E+01
   0.59986259E+01   0.65302170E+01   0.70224084E+01   0.74969495E+01   0.77120919E+01
   0.75221858E+01   0.69391564E+01   0.61545302E+01   0.52047970E+01   0.42719016E+01
   0.33595281E+01   0.24925462E+01   0.16583368E+01   0.10023055E+01   0.40574482E+00
  -0.33109603E-01  -0.43164626E+00  -0.70740089E+00  -0.95139431E+00  -0.11680076E+01
  -0.14179950E+01  -0.16711474E+01  -0.20254957E+01  -0.23564868E+01  -0.26467272E+01
  -0.27852769E+01  -0.28264044E+01  -0.27303771E+01  -0.25600552E+01  -0.22878886E+01
  -0.19900579E+01  -0.16013375E+01  -0.11446869E+01  -0.50855253E+00   0.16828883E+00
   0.84746201E+00   0.15692886E+01   0.21070866E+01   0.26283331E+01   0.34195223E+01
   0.43559362E+01   0.51980871E+01   0.59555374E+01   0.67169496E+01   0.72230471E+01
   0.76090906E+01   0.77257471E+01   0.74910306E+01   0.68783623E+01   0.60689501E+01
   0.51134369E+01   0.41908936E+01   0.32718075E+01   0.24112673E+01   0.16182428E+01
   0.10286260E+01   0.51776316E+00   0.14729476E+00  -0.19056016E+00  -0.40531353E+00
  -0.59895837E+00  -0.79627780E+00  -0.10598789E+01  -0.13440240E+01  -0.17263688E+01
  -0.20844833E+01  -0.24207221E+01  -0.26273736E+01  -0.27347213E+01  -0.26985370E+01
  -0.25860738E+01  -0.23776233E+01  -0.21299476E+01  -0.17469854E+01  -0.12842253E+01
  -0.68799017E+00  -0.87597119E-01   0.59488319E+00   0.15498621E+01   0.25511985E+01
   0.35495249E+01   0.35548028E+01   0.43436963E+01   0.50024641E+01   0.55063352E+01
   0.59360648E+01   0.65477359E+01   0.70643716E+01   0.73633645E+01   0.73380910E+01
   0.69007478E+01   0.61293160E+01   0.52261443E+01   0.42130452E+01   0.31531902E+01
   0.21385139E+01   0.12702385E+01   0.48859910E+00  -0.13981270E+00  -0.66218102E+00
  -0.10561672E+01  -0.13940411E+01  -0.16842629E+01  -0.19324235E+01  -0.22143685E+01
  -0.25803797E+01  -0.29562592E+01  -0.32978030E+01  -0.35161602E+01  -0.35913236E+01
  -0.35171083E+01  -0.33467065E+01  -0.31176593E+01  -0.28494582E+01  -0.25027339E+01
  -0.20552213E+01  -0.14791128E+01  -0.91457346E+00  -0.44149364E+00  -0.14367702E+00
  -0.32552444E-01   0.49567423E+00   0.15997559E+01   0.30071489E+01   0.42916211E+01
   0.53478578E+01   0.59945824E+01   0.63631401E+01   0.68542322E+01   0.72724397E+01
   0.74785704E+01   0.73256186E+01   0.67698108E+01   0.59380657E+01   0.50284240E+01
   0.40150313E+01   0.29649545E+01   0.19814527E+01   0.11666870E+01   0.46170156E+00
  -0.97759813E-01  -0.55597162E+00  -0.88710117E+00  -0.11631788E+01  -0.14058936E+01
  -0.16385812E+01  -0.19296552E+01  -0.23090507E+01  -0.27014570E+01  -0.30797209E+01
  -0.33568418E+01  -0.34934626E+01  -0.34761249E+01  -0.33629550E+01  -0.32071963E+01
  -0.30069134E+01  -0.26909033E+01  -0.22447156E+01  -0.16806468E+01  -0.11386569E+01
  -0.61046680E+00  -0.74291655E-01   0.43256029E+00   0.13074295E+01   0.24618062E+01
   0.26574249E+01   0.30256604E+01   0.34659289E+01   0.42052559E+01   0.51684499E+01
   0.59084966E+01   0.64712276E+01   0.67503419E+01   0.67113943E+01   0.63313032E+01
   0.55974082E+01   0.46259023E+01   0.35550153E+01   0.24675263E+01   0.14602474E+01
   0.53125292E+00  -0.22835279E+00  -0.87319408E+00  -0.13899468E+01  -0.18100677E+01
  -0.21086929E+01  -0.23401180E+01  -0.26189769E+01  -0.29584732E+01  -0.33310542E+01
  -0.37118542E+01  -0.40032087E+01  -0.41547521E+01  -0.41421496E+01  -0.39959989E+01
  -0.37669590E+01  -0.35040159E+01  -0.32023262E+01  -0.28062462E+01  -0.22617971E+01
  -0.16116305E+01  -0.91166477E+00  -0.26848880E+00   0.38259692E+00   0.13656046E+01
   0.22702043E+01   0.30630341E+01   0.37080648E+01   0.41831494E+01   0.44567218E+01
   0.49271691E+01   0.56884435E+01   0.63173820E+01   0.67773227E+01   0.69040401E+01
   0.66896497E+01   0.61673510E+01   0.53507913E+01   0.43423414E+01   0.32739301E+01
   0.22070816E+01   0.12400940E+01   0.37684020E+00  -0.31280634E+00  -0.88732909E+00
  -0.13406390E+01  -0.16981292E+01  -0.19427971E+01  -0.21420074E+01  -0.24023690E+01
  -0.27306427E+01  -0.31056975E+01  -0.35119836E+01  -0.38452899E+01  -0.40449790E+01
  -0.40878425E+01  -0.40107838E+01  -0.38687787E+01  -0.36817880E+01  -0.34283050E+01
  -0.30601947E+01  -0.25425000E+01  -0.19158955E+01  -0.11739042E+01  -0.39266895E+00
   0.41001550E+00   0.13920993E+01   0.20344964E+01   0.23882065E+01   0.27069336E+01
   0.25564449E+01   0.30849318E+01   0.39061881E+01   0.46231891E+01   0.53299018E+01
   0.57645160E+01   0.59776296E+01   0.58999529E+01   0.54603731E+01   0.46792009E+01
   0.37516902E+01   0.27135987E+01   0.16362305E+01   0.60522676E+00  -0.28126870E+00
  -0.10480532E+01  -0.16518959E+01  -0.21348452E+01  -0.24882175E+01  -0.27749423E+01
  -0.30215389E+01  -0.32446528E+01  -0.35206365E+01  -0.38626540E+01  -0.41766827E+01
  -0.44184887E+01  -0.45118966E+01  -0.44451498E+01  -0.42472150E+01  -0.39960392E+01
  -0.37092849E+01  -0.33490771E+01  -0.28341311E+01  -0.21815953E+01  -0.13991789E+01
  -0.49826031E+00   0.69862421E+00   0.21428035E+01   0.32699713E+01   0.40556081E+01
   0.42102821E+01   0.38068044E+01   0.33836360E+01   0.36441504E+01   0.43483950E+01
   0.50695264E+01   0.57671257E+01   0.60968667E+01   0.61217697E+01   0.58461068E+01
   0.52545429E+01   0.43795021E+01   0.34097650E+01   0.23619874E+01   0.13188276E+01
   0.34870467E+00  -0.47853866E+00  -0.11847137E+01  -0.17219538E+01  -0.21280868E+01
  -0.24182770E+01  -0.26674463E+01  -0.28850555E+01  -0.30814533E+01  -0.33412619E+01
  -0.36914141E+01  -0.40368987E+01  -0.43209872E+01  -0.44601966E+01  -0.44542907E+01
  -0.43443339E+01  -0.41876455E+01  -0.39754069E+01  -0.36629273E+01  -0.31917695E+01
  -0.25845009E+01  -0.18085642E+01  -0.85062568E+00   0.40174066E+00   0.17735262E+01
   0.26378184E+01   0.30825540E+01   0.30362055E+01   0.59862511E+01   0.59391719E+01
   0.56981628E+01   0.59515239E+01   0.67074309E+01   0.74135303E+01   0.80989372E+01
   0.83435017E+01   0.80967157E+01   0.73682917E+01   0.63364063E+01   0.49225334E+01
   0.34821116E+01   0.21229668E+01   0.82073260E+00  -0.36139702E+00  -0.13672838E+01
  -0.20570993E+01  -0.25440077E+01  -0.29350451E+01  -0.31677523E+01  -0.33387507E+01
  -0.34463284E+01  -0.35678466E+01  -0.37190400E+01  -0.39119469E+01  -0.40656076E+01
  -0.41092263E+01  -0.40077387E+01  -0.37982985E+01  -0.35049639E+01  -0.31101351E+01
  -0.25488443E+01  -0.18121423E+01  -0.88904910E+00   0.19454446E+00   0.14513505E+01
   0.27441557E+01   0.37935987E+01   0.49435126E+01   0.55223714E+01   0.55701378E+01
   0.54963579E+01   0.55844999E+01   0.57124884E+01   0.63608272E+01   0.73575686E+01
   0.80932378E+01   0.86444676E+01   0.86972252E+01   0.82424091E+01   0.73047828E+01
   0.60894922E+01   0.45582108E+01   0.31049895E+01   0.17999219E+01   0.56989008E+00
  -0.53758603E+00  -0.14608280E+01  -0.20595796E+01  -0.24688012E+01  -0.28055463E+01
  -0.30008400E+01  -0.31469342E+01  -0.32402679E+01  -0.33648528E+01  -0.35396962E+01
  -0.37678245E+01  -0.39658381E+01  -0.40720297E+01  -0.40632725E+01  -0.39626624E+01
  -0.37717867E+01  -0.34726584E+01  -0.29995398E+01  -0.23423972E+01  -0.14709456E+01
  -0.38991735E+00   0.89389140E+00   0.22321372E+01   0.33615120E+01   0.46850040E+01
   0.55544849E+01   0.59135005E+01   0.83210241E+01   0.81720345E+01   0.79166451E+01
   0.73767780E+01   0.69023984E+01   0.70479015E+01   0.71864234E+01   0.71552140E+01
   0.67041092E+01   0.59355965E+01   0.48169677E+01   0.35647088E+01   0.21803934E+01
   0.77599709E+00  -0.46017227E+00  -0.14601135E+01  -0.22319017E+01  -0.29067514E+01
  -0.34093821E+01  -0.36662895E+01  -0.38321480E+01  -0.38624215E+01  -0.38655158E+01
  -0.38592153E+01  -0.39189809E+01  -0.40096151E+01  -0.40877407E+01  -0.40723811E+01
  -0.39453147E+01  -0.36925163E+01  -0.33267933E+01  -0.28229262E+01  -0.21612777E+01
  -0.12763015E+01  -0.16075834E+00   0.11679937E+01   0.25121615E+01   0.37382536E+01
   0.48183266E+01   0.51792546E+01   0.57183190E+01   0.65492519E+01   0.73068553E+01
   0.77504341E+01   0.81054086E+01   0.79418939E+01   0.75661150E+01   0.76453658E+01
   0.76690021E+01   0.74841717E+01   0.68233015E+01   0.58245711E+01   0.45277185E+01
   0.31988641E+01   0.18033499E+01   0.42597220E+00  -0.75496277E+00  -0.16706549E+01
  -0.23414111E+01  -0.29247192E+01  -0.33579740E+01  -0.35630802E+01  -0.36872520E+01
  -0.36864766E+01  -0.36844364E+01  -0.36982298E+01  -0.37850574E+01  -0.39073697E+01
  -0.40367476E+01  -0.41060199E+01  -0.40840642E+01  -0.39412498E+01  -0.36887647E+01
  -0.33005356E+01  -0.27527730E+01  -0.19469101E+01  -0.85456692E+00   0.49440952E+00
   0.19111059E+01   0.33189241E+01   0.47812808E+01   0.57055889E+01   0.67773972E+01
   0.78191422E+01   0.10649881E+02   0.99537663E+01   0.86961866E+01   0.78256620E+01
   0.74755005E+01   0.69506909E+01   0.65621817E+01   0.60156014E+01   0.53296290E+01
   0.43953273E+01   0.32806395E+01   0.19628902E+01   0.70159267E+00  -0.46633057E+00
  -0.15319331E+01  -0.24647127E+01  -0.32562098E+01  -0.37661164E+01  -0.40930035E+01
  -0.43309841E+01  -0.43540941E+01  -0.42895413E+01  -0.41320481E+01  -0.40264578E+01
  -0.39677363E+01  -0.39441072E+01  -0.39136709E+01  -0.38366116E+01  -0.36550824E+01
  -0.33414357E+01  -0.28882177E+01  -0.22840005E+01  -0.14675960E+01  -0.41713789E+00
   0.89770675E+00   0.23943803E+01   0.40225611E+01   0.55770811E+01   0.68866936E+01
   0.86436772E+01   0.98272999E+01   0.10403369E+02   0.10605573E+02   0.10388663E+02
   0.93480627E+01   0.84607078E+01   0.80302600E+01   0.74475701E+01   0.69856036E+01
   0.62971187E+01   0.54050382E+01   0.42715749E+01   0.30229039E+01   0.16325114E+01
   0.35311075E+00  -0.79855058E+00  -0.18113064E+01  -0.26559868E+01  -0.33511123E+01
  -0.37803410E+01  -0.40481110E+01  -0.42347720E+01  -0.42137392E+01  -0.41294583E+01
  -0.39774266E+01  -0.38927879E+01  -0.38642211E+01  -0.38875032E+01  -0.39316333E+01
  -0.39506696E+01  -0.38814264E+01  -0.36925176E+01  -0.33781336E+01  -0.29204119E+01
  -0.22149332E+01  -0.12187582E+01   0.94516213E-01   0.16568042E+01   0.34693712E+01
   0.54012043E+01   0.72270123E+01   0.94260665E+01   0.10723169E+02   0.10995794E+02
   0.93560759E+01   0.79494049E+01   0.80465104E+01   0.83012954E+01   0.78192406E+01
   0.72754281E+01   0.62466941E+01   0.52026323E+01   0.41022388E+01   0.29971689E+01
   0.17698643E+01   0.64459903E+00  -0.53189108E+00  -0.16480406E+01  -0.26116289E+01
  -0.34056781E+01  -0.39880724E+01  -0.45562298E+01  -0.50455894E+01  -0.51388204E+01
  -0.49618494E+01  -0.45690694E+01  -0.42895763E+01  -0.39920403E+01  -0.38015807E+01
  -0.36549191E+01  -0.35234366E+01  -0.33398199E+01  -0.30821019E+01  -0.26789135E+01
  -0.21417368E+01  -0.14143513E+01  -0.47882337E+00   0.74111637E+00   0.21865550E+01
   0.38965394E+01   0.57920450E+01   0.80319099E+01   0.10340232E+02   0.11214525E+02
   0.11463902E+02   0.10852550E+02   0.94542879E+01   0.81835723E+01   0.82614720E+01
   0.85123023E+01   0.81052429E+01   0.76465135E+01   0.66188470E+01   0.54457018E+01
   0.41546362E+01   0.28814948E+01   0.15446025E+01   0.36912063E+00  -0.82206964E+00
  -0.19102389E+01  -0.28106190E+01  -0.35302607E+01  -0.40432379E+01  -0.45468386E+01
  -0.49677792E+01  -0.50035464E+01  -0.48005756E+01  -0.44082356E+01  -0.41427025E+01
  -0.38683542E+01  -0.37199257E+01  -0.36458694E+01  -0.36095451E+01  -0.35333429E+01
  -0.33980621E+01  -0.31500518E+01  -0.27921179E+01  -0.22202572E+01  -0.13876819E+01
  -0.20908154E+00   0.12687632E+01   0.31373385E+01   0.53911496E+01   0.81462530E+01
   0.10939599E+02   0.12023022E+02   0.12104277E+02   0.11098150E+02   0.10069757E+02
   0.93747379E+01   0.84894636E+01   0.80042158E+01   0.83496132E+01   0.75141334E+01
   0.62897762E+01   0.46548461E+01   0.31756644E+01   0.17521867E+01   0.56765657E+00
  -0.69482409E+00  -0.17339747E+01  -0.26299432E+01  -0.34042708E+01  -0.41322483E+01
  -0.48965254E+01  -0.56975056E+01  -0.59959721E+01  -0.60402187E+01  -0.56438993E+01
  -0.49871514E+01  -0.41783871E+01  -0.37802527E+01  -0.33425381E+01  -0.31040652E+01
  -0.28226618E+01  -0.25689953E+01  -0.21573459E+01  -0.17242294E+01  -0.10978382E+01
  -0.32414020E+00   0.81679455E+00   0.21214447E+01   0.37421596E+01   0.55806050E+01
   0.80013864E+01   0.10459472E+02   0.12639992E+02   0.14580235E+02   0.13503331E+02
   0.10778858E+02   0.88195942E+01   0.83582982E+01   0.78436573E+01   0.77995611E+01
   0.85211745E+01   0.78806544E+01   0.66401945E+01   0.48694673E+01   0.32240194E+01
   0.16473856E+01   0.35593303E+00  -0.95832074E+00  -0.19769525E+01  -0.28059051E+01
  -0.35073815E+01  -0.41786790E+01  -0.48810076E+01  -0.55988817E+01  -0.58159782E+01
  -0.58108799E+01  -0.54098636E+01  -0.47804307E+01  -0.40088643E+01  -0.36581600E+01
  -0.32916845E+01  -0.31481165E+01  -0.29768024E+01  -0.28487782E+01  -0.25950919E+01
  -0.23499489E+01  -0.19122913E+01  -0.13011489E+01  -0.26094646E+00   0.10214789E+01
   0.27436121E+01   0.48792142E+01   0.77967335E+01   0.10866151E+02   0.13592494E+02
   0.15871380E+02   0.14911737E+02   0.12156043E+02   0.21779518E+01   0.25700806E+00
   0.15296183E+01   0.60344695E+01   0.72426262E+01   0.75083447E+01   0.61378260E+01
   0.44675203E+01   0.26648438E+01   0.97138012E+00  -0.57878869E+00  -0.15907740E+01
  -0.25568347E+01  -0.34361476E+01  -0.41877727E+01  -0.47974854E+01  -0.56651482E+01
  -0.62134806E+01  -0.64739544E+01  -0.63346669E+01  -0.58286628E+01  -0.51268823E+01
  -0.40896300E+01  -0.32062644E+01  -0.26979418E+01  -0.21606965E+01  -0.17912682E+01
  -0.14495467E+01  -0.10516120E+01  -0.40247007E+00   0.25736412E+00   0.10681585E+01
   0.21971978E+01   0.37314862E+01   0.55641638E+01   0.78889337E+01   0.10173844E+02
   0.12889242E+02   0.14031666E+02   0.12322383E+02   0.97472302E+01   0.49683262E+01
   0.11834001E+01  -0.14383163E+00   0.15946993E+01   0.64008288E+01   0.77522544E+01
   0.80267410E+01   0.65695931E+01   0.47356099E+01   0.27186472E+01   0.84636124E+00
  -0.80890465E+00  -0.18376920E+01  -0.27579097E+01  -0.35710338E+01  -0.42513828E+01
  -0.47799238E+01  -0.55659992E+01  -0.60100199E+01  -0.61613878E+01  -0.59560736E+01
  -0.54620958E+01  -0.48326774E+01  -0.38886351E+01  -0.30946835E+01  -0.26775464E+01
  -0.22527673E+01  -0.20260676E+01  -0.18518825E+01  -0.16358816E+01  -0.11845825E+01
  -0.73390824E+00  -0.10244310E+00   0.91560988E+00   0.24716323E+01   0.45147292E+01
   0.72627086E+01   0.10190273E+02   0.13663856E+02   0.15509972E+02   0.14239616E+02
   0.11691065E+02   0.65455002E+01  -0.27701128E+02  -0.27320081E+02  -0.15940170E+02
  -0.39400229E+01   0.42910979E+01   0.64707660E+01   0.59915261E+01   0.41964839E+01
   0.28781287E+01   0.40816944E+00  -0.14441172E+01  -0.25653896E+01  -0.31344441E+01
  -0.40280342E+01  -0.46611405E+01  -0.55019136E+01  -0.60684734E+01  -0.61678684E+01
  -0.65448553E+01  -0.65744894E+01  -0.55769747E+01  -0.45477728E+01  -0.35823346E+01
  -0.24821909E+01  -0.17416901E+01  -0.82455858E+00  -0.18836624E+00  -0.46405528E-01
   0.25140025E+00   0.12977992E+01   0.20445777E+01   0.25970377E+01   0.37014070E+01
   0.55071317E+01   0.79002428E+01   0.10402657E+02   0.12673436E+02   0.14158508E+02
   0.17353047E+02   0.13095122E+02   0.13004106E+01  -0.13330753E+02  -0.24006925E+02
  -0.23275468E+02  -0.12753443E+02  -0.19368724E+01   0.54982477E+01   0.73352214E+01
   0.66465081E+01   0.45489715E+01   0.29215387E+01   0.26228146E+00  -0.16841441E+01
  -0.28282648E+01  -0.33600542E+01  -0.41443786E+01  -0.46640106E+01  -0.53992799E+01
  -0.58783475E+01  -0.58876290E+01  -0.61266573E+01  -0.60459051E+01  -0.50617578E+01
  -0.41826192E+01  -0.33867899E+01  -0.23922181E+01  -0.17364841E+01  -0.97319875E+00
  -0.55806047E+00  -0.62255275E+00  -0.49155636E+00   0.35627106E+00   0.83222916E+00
   0.11252633E+01   0.21615668E+01   0.41318742E+01   0.68522461E+01   0.98688626E+01
   0.12951479E+02   0.15524577E+02   0.19545012E+02   0.15061827E+02   0.16760523E+01
  -0.15263616E+02  -0.70683406E+02  -0.70689703E+02  -0.46853072E+02  -0.18404694E+02
  -0.12271768E+01   0.65320832E+01   0.50338042E+01   0.45159195E+01   0.32305593E+01
   0.52574372E+00  -0.25139524E+01  -0.29372430E+01  -0.33780145E+01  -0.43024853E+01
  -0.51743821E+01  -0.59351039E+01  -0.59259244E+01  -0.55611528E+01  -0.63126511E+01
  -0.65637547E+01  -0.49272220E+01  -0.35825109E+01  -0.25123382E+01  -0.14466757E+01
  -0.36849355E+00   0.84838709E+00   0.20718344E+01   0.15359049E+01   0.18801306E+01
   0.32950043E+01   0.44402241E+01   0.40782659E+01   0.55701609E+01   0.72930149E+01
   0.10643485E+02   0.12910020E+02   0.14233836E+02   0.18059304E+02   0.20812029E+02
   0.15590288E+02  -0.63124021E+01  -0.36261399E+02  -0.59800320E+02  -0.60507772E+02
  -0.39957713E+02  -0.14844270E+02   0.50112336E+00   0.77103075E+01   0.59529941E+01
   0.49581090E+01   0.32195713E+01   0.31763598E+00  -0.27165343E+01  -0.31462747E+01
  -0.36226956E+01  -0.44367722E+01  -0.50641188E+01  -0.56887820E+01  -0.56769473E+01
  -0.53006952E+01  -0.58845341E+01  -0.59402588E+01  -0.43293886E+01  -0.32295933E+01
  -0.23879469E+01  -0.13883406E+01  -0.36174430E+00   0.62594387E+00   0.15112713E+01
   0.75105026E+00   0.99053645E+00   0.21847594E+01   0.28858795E+01   0.21713399E+01
   0.37018797E+01   0.57811267E+01   0.95604356E+01   0.12412123E+02   0.14945933E+02
   0.20487491E+02   0.24244314E+02   0.17542869E+02  -0.87766003E+01  -0.44052234E+02
  -0.11053262E+03  -0.10863473E+03  -0.69983754E+02  -0.29215146E+02  -0.24781057E+01
   0.58082445E+01   0.52633970E+01   0.47698053E+01   0.38763468E+01   0.58424514E+00
  -0.33575616E+01  -0.31442887E+01  -0.36531911E+01  -0.42816334E+01  -0.52824751E+01
  -0.57232621E+01  -0.56680887E+01  -0.44867707E+01  -0.57454254E+01  -0.58708490E+01
  -0.38585767E+01  -0.19519652E+01  -0.12045964E+01   0.32917950E+00   0.11718852E+01
   0.31301617E+01   0.43142301E+01   0.37432886E+01   0.34264130E+01   0.60569349E+01
   0.63902307E+01   0.61024605E+01   0.70923804E+01   0.99292571E+01   0.11978077E+02
   0.15811878E+02   0.13725011E+02   0.17654416E+02   0.23018267E+02   0.12654876E+02
  -0.18953680E+02  -0.62902453E+02  -0.95089684E+02  -0.95032974E+02  -0.61641338E+02
  -0.25552371E+02  -0.91024710E+00   0.70580829E+01   0.63088238E+01   0.51799320E+01
   0.37356553E+01   0.39930665E+00  -0.33656539E+01  -0.31858845E+01  -0.38199156E+01
  -0.43445584E+01  -0.50286140E+01  -0.53133608E+01  -0.53983091E+01  -0.43155459E+01
  -0.53879346E+01  -0.52551399E+01  -0.32868821E+01  -0.17117871E+01  -0.12034240E+01
   0.34276649E+00   0.11638222E+01   0.27920203E+01   0.35300727E+01   0.27473018E+01
   0.24079970E+01   0.47606223E+01   0.44810998E+01   0.37212111E+01   0.48081121E+01
   0.82160612E+01   0.10801050E+02   0.15333438E+02   0.14981694E+02   0.21659491E+02
   0.28609074E+02   0.15861318E+02  -0.22578507E+02  -0.74362676E+02  -0.11693311E+03
  -0.10720158E+03  -0.65278411E+02  -0.24935820E+02   0.61041684E+00   0.62955793E+01
   0.73847137E+01   0.47634391E+01   0.46973770E+01   0.79429192E-01  -0.34793762E+01
  -0.30313304E+01  -0.35350747E+01  -0.46811434E+01  -0.50922173E+01  -0.53251148E+01
  -0.47361171E+01  -0.35114042E+01  -0.48086082E+01  -0.46599475E+01  -0.21803329E+01
  -0.18584640E+00   0.56875771E+00   0.24697994E+01   0.32769613E+01   0.53066335E+01
   0.65949452E+01   0.60619904E+01   0.54913264E+01   0.86264759E+01   0.81156007E+01
   0.78612672E+01   0.88201504E+01   0.11681447E+02   0.12418970E+02   0.15586735E+02
   0.13118170E+02   0.12336259E+02   0.13988527E+02  -0.42367427E+00  -0.34605312E+02
  -0.76069522E+02  -0.10244717E+03  -0.95161703E+02  -0.58940916E+02  -0.23013029E+02
   0.11771396E+01   0.71590653E+01   0.82673690E+01   0.49937474E+01   0.44161584E+01
  -0.53612110E-01  -0.33193341E+01  -0.29245277E+01  -0.36198693E+01  -0.46672802E+01
  -0.47520360E+01  -0.48486626E+01  -0.44982966E+01  -0.34514671E+01  -0.45510348E+01
  -0.41181712E+01  -0.17208317E+01  -0.10216935E+00   0.44032081E+00   0.24217192E+01
   0.32035161E+01   0.48138726E+01   0.55866843E+01   0.48956442E+01   0.43792024E+01
   0.71715311E+01   0.59025764E+01   0.50705856E+01   0.62995654E+01   0.99078200E+01
   0.11234798E+02   0.15210807E+02   0.14923363E+02   0.17848928E+02   0.21977437E+02
   0.52249172E+01  -0.36531863E+02  -0.86574261E+02  -0.84240319E+02  -0.64338492E+02
  -0.28623490E+02  -0.36992141E+01   0.84642982E+01   0.98420794E+01   0.96145228E+01
   0.53098888E+01   0.45676985E+01  -0.46444416E+00  -0.31424334E+01  -0.26883567E+01
  -0.36298273E+01  -0.48843097E+01  -0.45071133E+01  -0.46069277E+01  -0.39049136E+01
  -0.24180501E+01  -0.32708681E+01  -0.25578976E+01   0.19101829E+00   0.18723434E+01
   0.24419916E+01   0.48912163E+01   0.57353024E+01   0.73614873E+01   0.87067969E+01
   0.84978857E+01   0.80200991E+01   0.10730577E+02   0.94170760E+01   0.91504022E+01
   0.10336304E+02   0.12220478E+02   0.11466338E+02   0.13519029E+02   0.10012513E+02
   0.29797659E+01  -0.31545655E+01  -0.23536589E+02  -0.50223728E+02  -0.70174539E+02
  -0.74298404E+02  -0.57228666E+02  -0.26500947E+02  -0.45883869E+01   0.75451886E+01
   0.99964400E+01   0.10056343E+02   0.52288582E+01   0.41329201E+01  -0.58617397E+00
  -0.29209182E+01  -0.25730423E+01  -0.37643764E+01  -0.49032165E+01  -0.41628513E+01
  -0.41385446E+01  -0.37219379E+01  -0.24018032E+01  -0.30432018E+01  -0.20928814E+01
   0.52151980E+00   0.18197050E+01   0.22225238E+01   0.47741127E+01   0.55375402E+01
   0.66727855E+01   0.74938574E+01   0.72020538E+01   0.67773136E+01   0.91022552E+01
   0.69768692E+01   0.61727776E+01   0.77697685E+01   0.10453051E+02   0.10237101E+02
   0.13129815E+02   0.12066530E+02   0.90711835E+01   0.57643605E+01  -0.16552020E+02
  -0.50020051E+02  -0.77319970E+02  -0.31959417E+02  -0.46307071E+01   0.16430252E+02
   0.19785200E+02   0.17880738E+02   0.12744602E+02   0.11136050E+02   0.57799855E+01
   0.36084749E+01  -0.84011353E+00  -0.26311884E+01  -0.20173475E+01  -0.35968692E+01
  -0.49489552E+01  -0.41268526E+01  -0.38338869E+01  -0.33949919E+01  -0.17152770E+01
  -0.15536719E+01   0.19309999E-01   0.24716024E+01   0.35938647E+01   0.44464045E+01
   0.74619565E+01   0.82522795E+01   0.94404964E+01   0.10723411E+02   0.11150181E+02
   0.10790565E+02   0.12476316E+02   0.10390865E+02   0.10164386E+02   0.11067829E+02
   0.11704822E+02   0.94345257E+01   0.11228254E+02   0.60236034E+01  -0.62294301E+01
  -0.21691837E+02  -0.42718798E+02  -0.54791232E+02  -0.47356666E+02  -0.26384895E+02
  -0.25013808E+01   0.14526459E+02   0.16401589E+02   0.15617934E+02   0.12088470E+02
   0.11014113E+02   0.53686876E+01   0.30717081E+01  -0.10236269E+01  -0.25138458E+01
  -0.20732670E+01  -0.38584358E+01  -0.50018621E+01  -0.37634294E+01  -0.33391628E+01
  -0.31511238E+01  -0.16240844E+01  -0.12799355E+01   0.46050556E+00   0.26998709E+01
   0.34666132E+01   0.41838563E+01   0.72686640E+01   0.78880027E+01   0.85435846E+01
   0.93275335E+01   0.96928741E+01   0.93467098E+01   0.10642696E+02   0.78404992E+01
   0.72262884E+01   0.85621364E+01   0.98893147E+01   0.80424785E+01   0.10640208E+02
   0.76858689E+01  -0.11677158E+01  -0.14580153E+02  -0.37542282E+02  -0.54921648E+02
  -0.52307111E+02   0.68103621E+01   0.33243354E+02   0.43312723E+02   0.33546834E+02
   0.22612069E+02   0.14847247E+02   0.10521395E+02   0.58230929E+01   0.19773667E+01
  -0.91148256E+00  -0.22448713E+01  -0.16891894E+01  -0.37758784E+01  -0.44818557E+01
  -0.36603491E+01  -0.30334725E+01  -0.29963766E+01  -0.13459116E+01  -0.16528195E+00
   0.21189177E+01   0.42803795E+01   0.54913585E+01   0.67607243E+01   0.97932903E+01
   0.10791635E+02   0.11701367E+02   0.12796063E+02   0.13567036E+02   0.13360675E+02
   0.13809244E+02   0.11401286E+02   0.10820755E+02   0.11051508E+02   0.10475382E+02
   0.74773699E+01   0.90514124E+01   0.25020402E+01  -0.95025113E+01  -0.27569545E+02
  -0.46863254E+02  -0.46917011E+02  -0.23189995E+02   0.97662056E+01   0.32357277E+02
   0.39287011E+02   0.29067109E+02   0.19720044E+02   0.13628601E+02   0.99071266E+01
   0.51559572E+01   0.14211271E+01  -0.11084526E+01  -0.22761700E+01  -0.19128834E+01
  -0.40549474E+01  -0.44937799E+01  -0.32433777E+01  -0.24694868E+01  -0.25519751E+01
  -0.99519120E+00   0.22212569E+00   0.25427784E+01   0.44457723E+01   0.53382214E+01
   0.64936280E+01   0.95099202E+01   0.10244403E+02   0.10611357E+02   0.11238465E+02
   0.11892618E+02   0.11598736E+02   0.11651170E+02   0.87417373E+01   0.79547547E+01
   0.85391318E+01   0.84500234E+01   0.57782786E+01   0.80496418E+01   0.31615964E+01
  -0.67492979E+01  -0.24208803E+02  -0.45654305E+02  -0.49315949E+02  -0.27638620E+02
   0.20765585E+02   0.40677512E+02   0.43396737E+02   0.32098826E+02   0.20404110E+02
   0.14780437E+02   0.84632589E+01   0.46182692E+01   0.71863653E+00  -0.10934577E+01
  -0.20014247E+01  -0.18039868E+01  -0.35019396E+01  -0.40286204E+01  -0.33132832E+01
  -0.27396262E+01  -0.22682622E+01  -0.71319041E+00   0.13027153E+01   0.38500274E+01
   0.61055277E+01   0.73868849E+01   0.92988922E+01   0.11879706E+02   0.13235866E+02
   0.13766877E+02   0.14982200E+02   0.15339735E+02   0.15472357E+02   0.14661948E+02
   0.12846414E+02   0.11111114E+02   0.10944036E+02   0.86597875E+01   0.69176501E+01
   0.61626630E+01   0.19712421E+01  -0.62060187E+01  -0.21137588E+02  -0.32058859E+02
  -0.28280706E+02  -0.52160226E+01   0.22059091E+02   0.38771263E+02   0.39418882E+02
   0.28117869E+02   0.17711658E+02   0.13339845E+02   0.75766073E+01   0.38946852E+01
   0.23893437E+00  -0.12489565E+01  -0.20950436E+01  -0.19789354E+01  -0.36352838E+01
  -0.38675447E+01  -0.27589787E+01  -0.20015297E+01  -0.15592878E+01  -0.80154152E-01
   0.18156187E+01   0.42208549E+01   0.62257202E+01   0.72344189E+01   0.90314039E+01
   0.11486691E+02   0.12529415E+02   0.12556220E+02   0.13321345E+02   0.13410293E+02
   0.13338540E+02   0.12145753E+02   0.10001705E+02   0.82162784E+01   0.82602615E+01
   0.62354760E+01   0.47938079E+01   0.46283496E+01   0.14711631E+01  -0.58100644E+01
  -0.21096932E+02  -0.33756923E+02  -0.31802292E+02  -0.87923577E+01   0.15288314E+02
   0.26748297E+02   0.28777343E+02   0.23358271E+02   0.15347741E+02   0.10382521E+02
   0.62667607E+01   0.23336318E+01   0.68064870E-01  -0.15006088E+01  -0.17816719E+01
  -0.23051123E+01  -0.30928042E+01  -0.34350154E+01  -0.28369175E+01  -0.24292135E+01
  -0.15306395E+01   0.15304373E+00   0.27033010E+01   0.52952780E+01   0.77043078E+01
   0.95387808E+01   0.11750742E+02   0.13881912E+02   0.15305658E+02   0.15678242E+02
   0.16060316E+02   0.16156341E+02   0.16138015E+02   0.15474175E+02   0.13977522E+02
   0.12086357E+02   0.10502153E+02   0.79832172E+01   0.62404288E+01   0.50966244E+01
   0.36414295E+01  -0.22423495E+01  -0.76693194E+01  -0.14061597E+02  -0.11953654E+02
   0.74313527E+00   0.15380835E+02   0.25124560E+02   0.26146254E+02   0.20721390E+02
   0.13337701E+02   0.90590796E+01   0.53748258E+01   0.17409496E+01  -0.24386864E+00
  -0.15720745E+01  -0.17949048E+01  -0.23028296E+01  -0.29532965E+01  -0.30253258E+01
  -0.20966500E+01  -0.14851791E+01  -0.57274848E+00   0.98732313E+00   0.32590791E+01
   0.55963001E+01   0.77853966E+01   0.93972225E+01   0.11460147E+02   0.13386586E+02
   0.14498951E+02   0.14439757E+02   0.14389353E+02   0.14085072E+02   0.13708197E+02
   0.12701822E+02   0.10948311E+02   0.90073508E+01   0.75402279E+01   0.51893637E+01
   0.37341547E+01   0.30784304E+01   0.22537911E+01  -0.32656892E+01  -0.89237432E+01
  -0.15982032E+02  -0.14236275E+02  -0.91375771E+00   0.12385119E+02   0.16203401E+02
   0.15464100E+02   0.13734339E+02   0.10013478E+02   0.63361325E+01   0.31762379E+01
   0.75216914E+00  -0.74015361E+00  -0.15565036E+01  -0.19511970E+01  -0.21437504E+01
  -0.26302226E+01  -0.27815046E+01  -0.25339029E+01  -0.18427025E+01  -0.57179696E+00
   0.14536882E+01   0.39639559E+01   0.67163643E+01   0.91569415E+01   0.11573732E+02
   0.13797726E+02   0.15893180E+02   0.16710998E+02   0.16649910E+02   0.16130550E+02
   0.15945105E+02   0.16066704E+02   0.16306578E+02   0.15547287E+02   0.13905004E+02
   0.11279367E+02   0.85001368E+01   0.61608336E+01   0.52106338E+01   0.39991909E+01
   0.30473883E+01  -0.30669578E+00  -0.48642152E+00   0.19456432E+01   0.65420462E+01
   0.12293326E+02   0.15527811E+02   0.14287507E+02   0.12326823E+02   0.86802406E+01
   0.52914818E+01   0.24862804E+01   0.39653218E+00  -0.84785625E+00  -0.14969737E+01
  -0.18230986E+01  -0.19260856E+01  -0.22474065E+01  -0.21719763E+01  -0.16589413E+01
  -0.79358719E+00   0.47258950E+00   0.23073439E+01   0.44628342E+01   0.69702927E+01
   0.92154564E+01   0.11430552E+02   0.13466592E+02   0.15326169E+02   0.15883909E+02
   0.15491911E+02   0.14596110E+02   0.13988257E+02   0.13686403E+02   0.13548353E+02
   0.12509340E+02   0.10690865E+02   0.80546838E+01   0.54182970E+01   0.33539265E+01
   0.27937004E+01   0.20447084E+01   0.15223122E+01  -0.15090514E+01  -0.14854884E+01
   0.11683169E+01   0.61098092E+01   0.75976925E+01   0.10408671E+02   0.10867640E+02
   0.79235534E+01   0.53795801E+01   0.28125636E+01   0.82165482E+00  -0.47909387E+00
  -0.12572802E+01  -0.17033422E+01  -0.18814408E+01  -0.19636261E+01  -0.19816673E+01
  -0.19019556E+01  -0.15471375E+01  -0.81372616E+00   0.55335482E+00   0.26291209E+01
   0.52289551E+01   0.77887520E+01   0.10454090E+02   0.13077970E+02   0.15498141E+02
   0.17128965E+02   0.17426049E+02   0.16482015E+02   0.15330829E+02   0.14964384E+02
   0.16019341E+02   0.17542424E+02   0.18204404E+02   0.16865331E+02   0.13939810E+02
   0.10305912E+02   0.73779761E+01   0.55251687E+01   0.46498171E+01   0.38302482E+01
   0.41618208E+01   0.49932239E+01   0.47238817E+01   0.60456782E+01   0.82284637E+01
   0.10548666E+02   0.10452228E+02   0.71244369E+01   0.45203559E+01   0.21490250E+01
   0.43879772E+00  -0.60977276E+00  -0.11923843E+01  -0.15010502E+01  -0.15763659E+01
  -0.16095189E+01  -0.14911591E+01  -0.12195023E+01  -0.66778893E+00   0.17665513E+00
   0.14931940E+01   0.33214463E+01   0.56371775E+01   0.80326879E+01   0.10493884E+02
   0.12923109E+02   0.15119248E+02   0.16534581E+02   0.16631589E+02   0.15476038E+02
   0.14062062E+02   0.13371806E+02   0.14044475E+02   0.15158589E+02   0.15432109E+02
   0.13791742E+02   0.10714832E+02   0.71109216E+01   0.43874032E+01   0.28757505E+01
   0.24415654E+01   0.21067595E+01   0.28525898E+01   0.39339858E+01   0.37507130E+01
   0.51553553E+01   0.64149715E+01   0.61930891E+01   0.52321222E+01   0.40345368E+01
   0.18508767E+01   0.29504484E+00  -0.67816894E+00  -0.12252407E+01  -0.15449862E+01
  -0.16784157E+01  -0.16686020E+01  -0.14301103E+01  -0.11992495E+01  -0.98176512E+00
  -0.56247914E+00   0.29596058E+00   0.17346251E+01   0.37271452E+01   0.60031684E+01
   0.85679628E+01   0.11191021E+02   0.13791918E+02   0.16192800E+02   0.17417369E+02
   0.16998165E+02   0.15307180E+02   0.13647078E+02   0.13742539E+02   0.16114050E+02
   0.19539410E+02   0.21735360E+02   0.21192707E+02   0.17939225E+02   0.13516948E+02
   0.94129057E+01   0.67106883E+01   0.49845071E+01   0.43644644E+01   0.37848049E+01
   0.35641218E+01   0.50251122E+01   0.66334927E+01   0.72787371E+01   0.63370805E+01
   0.48417035E+01   0.34520281E+01   0.13565459E+01  -0.11874651E-02  -0.77884532E+00
  -0.11691923E+01  -0.13564064E+01  -0.13895269E+01  -0.13189488E+01  -0.10436726E+01
  -0.76838739E+00  -0.43294221E+00   0.11640493E+00   0.10112242E+01   0.23610994E+01
   0.41974933E+01   0.63678504E+01   0.87777303E+01   0.11212921E+02   0.13604710E+02
   0.15776186E+02   0.16803682E+02   0.16244712E+02   0.14453981E+02   0.12684811E+02
   0.12605685E+02   0.14686904E+02   0.17712459E+02   0.19452413E+02   0.18502014E+02
   0.14983424E+02   0.10479834E+02   0.64833104E+01   0.40623465E+01   0.27057804E+01
   0.24030469E+01   0.19703111E+01   0.17477296E+01   0.32489907E+01   0.51592496E+01
   0.25111429E+01   0.24953040E+01   0.15466628E+01   0.55458498E-01  -0.65457623E+00
  -0.11877749E+01  -0.14740068E+01  -0.16069986E+01  -0.16173604E+01  -0.14940802E+01
  -0.12527218E+01  -0.10375083E+01  -0.67300318E+00  -0.17628152E+00   0.39956782E+00
   0.11864395E+01   0.23657074E+01   0.40903752E+01   0.63151630E+01   0.86923711E+01
   0.11221110E+02   0.13643070E+02   0.15718465E+02   0.16363245E+02   0.15308037E+02
   0.12958938E+02   0.11245905E+02   0.12130026E+02   0.16149241E+02   0.21468670E+02
   0.25292862E+02   0.25519310E+02   0.22278513E+02   0.17116082E+02   0.12052394E+02
   0.81484946E+01   0.58719251E+01   0.44251866E+01   0.38798034E+01   0.39559386E+01
   0.34601935E+01   0.29819641E+01   0.25581344E+01   0.21637576E+01   0.11478939E+01
  -0.20720515E+00  -0.74895133E+00  -0.11642752E+01  -0.13712161E+01  -0.14204677E+01
  -0.13498057E+01  -0.11859597E+01  -0.95370595E+00  -0.74984536E+00  -0.34955355E+00
   0.19846451E+00   0.80607117E+00   0.15962846E+01   0.27537161E+01   0.44485188E+01
   0.65822041E+01   0.88296662E+01   0.11198486E+02   0.13410441E+02   0.15264387E+02
   0.15715155E+02   0.14547567E+02   0.12176576E+02   0.10475672E+02   0.11313830E+02
   0.15150269E+02   0.20138008E+02   0.23538460E+02   0.23341240E+02   0.19765964E+02
   0.14432652E+02   0.94116391E+01   0.57205702E+01   0.37047789E+01   0.24475083E+01
   0.20203020E+01   0.22842593E+01   0.21939587E+01   0.23253803E+01  -0.12888661E+01
  -0.22764775E+01  -0.25026576E+01  -0.21152239E+01  -0.20610134E+01  -0.18981583E+01
  -0.18027367E+01  -0.16547728E+01  -0.14006222E+01  -0.10605227E+01  -0.72848422E+00
  -0.32629194E+00  -0.38719631E-01   0.25961657E+00   0.69837991E+00   0.13857668E+01
   0.25001262E+01   0.40714424E+01   0.59888250E+01   0.81949718E+01   0.10434932E+02
   0.12529472E+02   0.14083064E+02   0.14151513E+02   0.12468170E+02   0.98212785E+01
   0.82564971E+01   0.99646636E+01   0.15264064E+02   0.22096018E+02   0.27165044E+02
   0.28230082E+02   0.25208408E+02   0.19882819E+02   0.14262969E+02   0.97331617E+01
[truncated: 19,025,953 more chars]
