# Supplementary material for: The synergistic effect of Hf-O-Ru bonds and oxygen vacancies in Ru/HfO2 for enhanced hydrogen evolution
Source: Nat Commun. 2022 Mar 11;13:1270. doi: 10.1038/s41467-022-28947-9 (PMC8917135; doi:10.1038/s41467-022-28947-9)
Supplement: Supplementary file 3 — Source Data [file 41467_2022_28947_MOESM3_ESM.zip › source data-1/Figure 5/Figure 5h/ru001_CHGDIFF.vasp]

unknown system                                                                                      
 1.000
   11.23930000000000    0.00000000000000    0.00000000000000
   -5.61965000000000    9.73351900000000    0.00000000000000
    0.00000000000000    0.00000000000000   20.28109900000000
   Ru   O    H 
   80    1    2
DIRECT
    0.0977240000000000    0.1522930000000000    0.1042080000000000     Ru1
    0.0981600000000000    0.1525400000000000    0.3127980000000000     Ru2
    0.1813490000000000    0.0692080000000000    0.0053190000000000     Ru3
    0.1810840000000000    0.0689490000000000    0.2084520000000000     Ru4
    0.1824880000000000    0.0712610000000000    0.4115270000000000     Ru5
    0.3479080000000000    0.1522990000000000    0.1041690000000000     Ru6
    0.3481950000000000    0.1523720000000000    0.3126510000000000     Ru7
    0.4311740000000000    0.0689290000000000    0.0052340000000000     Ru8
    0.4313990000000000    0.0691490000000000    0.2084630000000000     Ru9
    0.4318790000000000    0.0683920000000000    0.4115830000000000    Ru10
    0.5978080000000000    0.1521940000000000    0.1041840000000000    Ru11
    0.5979750000000000    0.1520180000000000    0.3128600000000000    Ru12
    0.6809539999999999    0.0687010000000000    0.0053250000000000    Ru13
    0.6814150000000000    0.0692250000000000    0.2086100000000000    Ru14
    0.6796720000000001    0.0652370000000000    0.4118530000000000    Ru15
    0.8478130000000000    0.1521440000000000    0.1041670000000000    Ru16
    0.8479110000000000    0.1521200000000000    0.3129370000000000    Ru17
    0.9311090000000000    0.0689770000000000    0.0052530000000000    Ru18
    0.9312420000000000    0.0689460000000000    0.2086410000000000    Ru19
    0.9304190000000000    0.0686440000000000    0.4117450000000000    Ru20
    0.0978070000000000    0.4022160000000000    0.1042670000000000    Ru21
    0.0983280000000000    0.4022480000000000    0.3126820000000000    Ru22
    0.1808300000000000    0.3185130000000000    0.0053520000000000    Ru23
    0.1819110000000000    0.3192940000000000    0.2087590000000000    Ru24
    0.1771280000000000    0.3140890000000000    0.4117990000000000    Ru25
    0.3478880000000000    0.4023560000000000    0.1042040000000000    Ru26
    0.3477620000000000    0.4015480000000000    0.3135700000000000    Ru27
    0.4308670000000000    0.3186050000000000    0.0053720000000000    Ru28
    0.4306500000000000    0.3190920000000000    0.2086450000000000    Ru29
    0.4323050000000000    0.3156610000000000    0.4115860000000000    Ru30
    0.5977970000000000    0.4022510000000000    0.1042310000000000    Ru31
    0.5977130000000000    0.4018430000000000    0.3123840000000000    Ru32
    0.6810659999999999    0.3189870000000000    0.0052810000000000    Ru33
    0.6813540000000000    0.3185140000000000    0.2085840000000000    Ru34
    0.6798990000000000    0.3207740000000000    0.4117240000000000    Ru35
    0.8477660000000000    0.4021940000000000    0.1042290000000000    Ru36
    0.8479409999999999    0.4019800000000000    0.3128440000000000    Ru37
    0.9313270000000000    0.3190110000000000    0.0053440000000000    Ru38
    0.9309210000000000    0.3186590000000000    0.2086300000000000    Ru39
    0.9338980000000000    0.3200110000000000    0.4117660000000000    Ru40
    0.0978210000000000    0.6521460000000000    0.1041630000000000    Ru41
    0.0978380000000000    0.6517390000000000    0.3126120000000000    Ru42
    0.1811340000000000    0.5690550000000000    0.0053730000000000    Ru43
    0.1817600000000000    0.5691010000000000    0.2087700000000000    Ru44
    0.1779230000000000    0.5706250000000000    0.4116720000000000    Ru45
    0.3479050000000000    0.6521670000000001    0.1042820000000000    Ru46
    0.3476180000000000    0.6522480000000000    0.3134200000000000    Ru47
    0.4311730000000000    0.5689570000000000    0.0052500000000000    Ru48
    0.4312090000000000    0.5686620000000000    0.2091170000000000    Ru49
    0.4310020000000000    0.5678650000000000    0.4133940000000000    Ru50
    0.5976540000000000    0.6521230000000000    0.1042670000000000    Ru51
    0.5980550000000000    0.6521190000000000    0.3136260000000000    Ru52
    0.6814340000000000    0.5692080000000000    0.0053980000000000    Ru53
    0.6809120000000000    0.5691950000000000    0.2088030000000000    Ru54
    0.6851150000000000    0.5682300000000000    0.4115670000000000    Ru55
    0.8477040000000000    0.6520840000000000    0.1042550000000000    Ru56
    0.8480650000000000    0.6521130000000001    0.3125250000000000    Ru57
    0.9310760000000000    0.5688450000000000    0.0052630000000000    Ru58
    0.9313020000000000    0.5688500000000000    0.2085020000000000    Ru59
    0.9304220000000000    0.5680690000000000    0.4116300000000000    Ru60
    0.0977790000000000    0.9022250000000001    0.1042990000000000    Ru61
    0.0979950000000000    0.9022940000000000    0.3129320000000000    Ru62
    0.1811940000000000    0.8187820000000000    0.0053070000000000    Ru63
    0.1808330000000000    0.8188280000000000    0.2084500000000000    Ru64
    0.1833630000000000    0.8173220000000000    0.4113800000000000    Ru65
    0.3478330000000000    0.9021530000000000    0.1041900000000000    Ru66
    0.3481620000000000    0.9023440000000000    0.3123650000000000    Ru67
    0.4309820000000000    0.8188530000000001    0.0053610000000000    Ru68
    0.4308500000000000    0.8181370000000000    0.2087720000000000    Ru69
    0.4300810000000000    0.8225830000000000    0.4114930000000000    Ru70
    0.5977180000000000    0.9022150000000000    0.1042880000000000    Ru71
    0.5978410000000000    0.9016710000000000    0.3124850000000000    Ru72
    0.6812260000000000    0.8188990000000000    0.0053760000000000    Ru73
    0.6808350000000000    0.8181020000000000    0.2087310000000000    Ru74
    0.6857850000000000    0.8228080000000000    0.4117880000000000    Ru75
    0.8477040000000000    0.9022390000000000    0.1042080000000000    Ru76
    0.8478320000000000    0.9019830000000000    0.3125950000000000    Ru77
    0.9307480000000000    0.8185870000000000    0.0053320000000000    Ru78
    0.9312030000000000    0.8190380000000000    0.2084210000000000    Ru79
    0.9282950000000000    0.8174470000000000    0.4114660000000000    Ru80
    0.4297720000000000    0.5683330000000000    0.5262320000000000      O1
    0.4375210000000000    0.6572620000000000    0.5365040000000000      H1
    0.5194700000000000    0.5783509999999999    0.5369460000000000      H2
 
   90   90  162
   0.34004227E+00   0.37965460E+00   0.65211737E+00   0.48873835E+00   0.58157982E+00
   0.20439370E+00   0.57563244E+00   0.16684121E+01   0.30764839E+01   0.24155868E+01
  -0.42781320E+01  -0.17808894E+02  -0.34268308E+02  -0.45439013E+02  -0.45583878E+02
  -0.34503981E+02  -0.18681273E+02  -0.53979440E+01   0.14494566E+01   0.29861858E+01
   0.22064876E+01   0.18652645E+01   0.13229354E+01   0.11656277E+01   0.94715162E+00
   0.74103015E+00   0.40786642E+00  -0.94304524E-01  -0.52504108E+00  -0.17718209E+01
  -0.29660793E+01  -0.41080652E+01  -0.39990926E+01  -0.31214162E+01  -0.21499718E+01
  -0.27042567E+01  -0.50665941E+01  -0.86263846E+01  -0.11133177E+02  -0.11522560E+02
  -0.95271961E+01  -0.65204277E+01  -0.40297742E+01  -0.21214134E+01  -0.15595415E+01
  -0.69059746E+00  -0.61312843E+00  -0.21830266E+00  -0.13015902E+00   0.42105162E+00
   0.63795187E+00   0.14158556E+01   0.21263037E+01   0.10992704E+01  -0.46370244E+01
  -0.18001425E+02  -0.36644232E+02  -0.53299844E+02  -0.58700795E+02  -0.49679799E+02
  -0.30572983E+02  -0.11227671E+02   0.10548270E+01   0.48861485E+01   0.39219555E+01
   0.19085449E+01   0.10926966E+01   0.28347801E+00   0.78975277E-01  -0.10418932E+00
  -0.20207356E+00  -0.36136754E+00  -0.60596556E+00  -0.64349905E+00  -0.11185279E+01
  -0.12665285E+01  -0.17123284E+01  -0.18556753E+01  -0.19209729E+01  -0.14135166E+01
  -0.71988436E+00  -0.66704813E-02  -0.24733800E-01  -0.44198606E+00  -0.12584916E+01
  -0.17189562E+01  -0.17122082E+01  -0.14449406E+01  -0.62372646E+00  -0.43854654E+00
  -0.42171284E+00   0.18041050E+00   0.18499392E+00   0.49610004E-01  -0.45945221E-01
  -0.69147912E+00  -0.70207121E+00  -0.12177847E-01   0.21953307E+01   0.45627195E+01
   0.26015042E+01  -0.71840707E+01  -0.23555958E+02  -0.39357125E+02  -0.45663365E+02
  -0.38699296E+02  -0.22824611E+02  -0.65400969E+01   0.32079689E+01   0.56172646E+01
   0.40666170E+01   0.19210605E+01   0.11467981E+01   0.71799763E+00   0.39264521E+00
   0.42206367E+00  -0.40810940E-01  -0.39609842E+00  -0.94383797E+00  -0.23738763E+01
  -0.42079160E+01  -0.61353240E+01  -0.68010983E+01  -0.58000451E+01  -0.34619755E+01
  -0.17325619E+01  -0.23217371E+01  -0.52169231E+01  -0.90199835E+01  -0.11301011E+02
  -0.10988642E+02  -0.86381287E+01  -0.56083137E+01  -0.34214803E+01  -0.20470490E+01
  -0.16303298E+01  -0.97363084E+00  -0.85220409E+00  -0.76825763E+00  -0.44861671E+00
  -0.46429209E+00   0.21834589E+00   0.13913444E+01   0.27215378E+01   0.16046592E+01
  -0.66649914E+01  -0.23351314E+02  -0.43400587E+02  -0.56741176E+02  -0.55175194E+02
  -0.39150887E+02  -0.17804058E+02  -0.14518498E+01   0.49116656E+01   0.39838690E+01
   0.11539514E+01  -0.67287614E+00  -0.87077394E+00  -0.95461551E+00  -0.96207140E+00
  -0.66345804E+00  -0.83346431E+00  -0.82779963E+00  -0.81272850E+00  -0.10962291E+01
  -0.11008154E+01  -0.12257408E+01  -0.12791117E+01  -0.14027434E+01  -0.11280987E+01
  -0.64446454E+00  -0.31252974E+00  -0.35681842E+00  -0.11203187E+01  -0.20787928E+01
  -0.27754283E+01  -0.28699055E+01  -0.22281092E+01  -0.15019248E+01  -0.66053002E+00
  -0.63509778E+00  -0.62922702E+00  -0.18266415E+00  -0.52045657E+00  -0.76566595E+00
  -0.18563218E+01  -0.25696031E+01  -0.34111642E+01  -0.25546536E+01   0.74844720E+00
   0.33901035E+01   0.80482543E+00  -0.10026970E+02  -0.24834196E+02  -0.35515166E+02
  -0.34524960E+02  -0.22754443E+02  -0.72789383E+01   0.34482380E+01   0.66908461E+01
   0.43207786E+01   0.16416301E+01  -0.24858343E+00  -0.28208654E+00  -0.41930039E+00
  -0.45838162E+00  -0.54738995E+00  -0.80047944E+00  -0.12276849E+01  -0.27656652E+01
  -0.46886284E+01  -0.75556879E+01  -0.93336526E+01  -0.92826493E+01  -0.65321834E+01
  -0.29649416E+01  -0.48878193E+00  -0.11138684E+01  -0.39368084E+01  -0.74149756E+01
  -0.91601863E+01  -0.84874419E+01  -0.64373616E+01  -0.41466127E+01  -0.27250756E+01
  -0.18495214E+01  -0.18681816E+01  -0.13571653E+01  -0.15621786E+01  -0.14795765E+01
  -0.20572409E+01  -0.20312524E+01  -0.18738652E+01  -0.35487106E+00   0.20305738E+01
   0.86821529E+00  -0.79633342E+01  -0.24678909E+02  -0.41237679E+02  -0.47933610E+02
  -0.39544974E+02  -0.21785232E+02  -0.51929882E+01   0.22426110E+01   0.13176971E+01
  -0.28810717E+01  -0.45355997E+01  -0.43541937E+01  -0.29482169E+01  -0.23229127E+01
  -0.18303786E+01  -0.15022223E+01  -0.13271496E+01  -0.11403210E+01  -0.14222991E+01
  -0.10445447E+01  -0.10114559E+01  -0.66989652E+00  -0.65349044E+00  -0.30683576E+00
  -0.11302893E+00   0.11799933E+00  -0.40744768E+00  -0.13416756E+01  -0.28844040E+01
  -0.41020956E+01  -0.44373590E+01  -0.39369235E+01  -0.26973003E+01  -0.15794839E+01
  -0.16033907E+01  -0.62575648E+00  -0.80535393E+00  -0.90285590E+00  -0.13965929E+01
  -0.28024385E+01  -0.40426282E+01  -0.70866416E+01  -0.90486239E+01  -0.82980929E+01
  -0.39245193E+01  -0.25766492E+00  -0.19412578E+01  -0.10575451E+02  -0.20418185E+02
  -0.24137474E+02  -0.18325796E+02  -0.72135245E+01   0.17528425E+01   0.41063515E+01
   0.14698065E+01  -0.21344335E+01  -0.33998003E+01  -0.29387328E+01  -0.22820381E+01
  -0.13153493E+01  -0.15635665E+01  -0.10554893E+01  -0.17002496E+01  -0.26199780E+01
  -0.44251138E+01  -0.73401416E+01  -0.10090685E+02  -0.11434339E+02  -0.97318227E+01
  -0.58184099E+01  -0.14197822E+01   0.91486833E+00   0.40920095E+00  -0.22668400E+01
  -0.47699551E+01  -0.60461509E+01  -0.52112901E+01  -0.39915265E+01  -0.26793276E+01
  -0.23137004E+01  -0.17643885E+01  -0.20295274E+01  -0.20716836E+01  -0.23839046E+01
  -0.34924626E+01  -0.42014220E+01  -0.63936344E+01  -0.71243980E+01  -0.52863655E+01
  -0.14300219E+01  -0.97367322E+00  -0.78686344E+01  -0.20792128E+02  -0.31078859E+02
  -0.31127857E+02  -0.20687174E+02  -0.79747346E+01  -0.18256562E+01  -0.42863218E+01
  -0.98952226E+01  -0.12762403E+02  -0.10837339E+02  -0.72763523E+01  -0.49281246E+01
  -0.30956824E+01  -0.27742479E+01  -0.18207160E+01  -0.19232662E+01  -0.18296888E+01
  -0.15132183E+01  -0.11945447E+01  -0.60721430E+00  -0.20930853E+00   0.41044023E+00
   0.69339651E+00   0.71978362E+00   0.36722227E-01  -0.12174006E+01  -0.30928105E+01
  -0.46599148E+01  -0.57454670E+01  -0.52646798E+01  -0.42532072E+01  -0.25787442E+01
  -0.22014213E+01  -0.13382381E+01  -0.99061144E+00  -0.89900885E+00  -0.20356720E+01
  -0.27843735E+01  -0.49641615E+01  -0.89242978E+01  -0.14176493E+02  -0.17759420E+02
  -0.16216745E+02  -0.10108099E+02  -0.44445751E+01  -0.38937478E+01  -0.82623696E+01
  -0.12402031E+02  -0.11431130E+02  -0.61413518E+01  -0.14591204E+01  -0.16778332E+01
  -0.60656128E+01  -0.10021473E+02  -0.10568165E+02  -0.80971165E+01  -0.50735448E+01
  -0.36746808E+01  -0.23918135E+01  -0.17890991E+01  -0.21409108E+01  -0.21976229E+01
  -0.35470677E+01  -0.57017443E+01  -0.86365780E+01  -0.10910946E+02  -0.11029028E+02
  -0.83661747E+01  -0.38228550E+01   0.24441606E+00   0.20474742E+01   0.11561006E+01
  -0.12402008E+01  -0.31228355E+01  -0.38347365E+01  -0.32129102E+01  -0.24183872E+01
  -0.20057542E+01  -0.20332813E+01  -0.20667902E+01  -0.20587264E+01  -0.31299660E+01
  -0.38015688E+01  -0.57566517E+01  -0.94999723E+01  -0.14186189E+02  -0.16526614E+02
  -0.13527156E+02  -0.71596248E+01  -0.35386287E+01  -0.65999793E+01  -0.13703585E+02
  -0.17748034E+02  -0.14538736E+02  -0.78268293E+01  -0.50152472E+01  -0.98740900E+01
  -0.18491334E+02  -0.23268839E+02  -0.21047093E+02  -0.14540573E+02  -0.85933325E+01
  -0.58366832E+01  -0.38649612E+01  -0.28139658E+01  -0.27895530E+01  -0.22621150E+01
  -0.22471571E+01  -0.19018466E+01  -0.15176845E+01  -0.91111527E+00  -0.16207873E+00
   0.51711468E+00   0.94005416E+00   0.60726707E+00  -0.50247025E+00  -0.23077446E+01
  -0.43579303E+01  -0.57082741E+01  -0.61315378E+01  -0.51897819E+01  -0.36658997E+01
  -0.26086576E+01  -0.15866704E+01  -0.10836896E+01  -0.14171285E+01  -0.17010299E+01
  -0.27871226E+01  -0.50158514E+01  -0.86909057E+01  -0.15320336E+02  -0.22774393E+02
  -0.25989103E+02  -0.22329239E+02  -0.13656773E+02  -0.62776950E+01  -0.35790560E+01
  -0.45968849E+01  -0.53331650E+01  -0.42226774E+01  -0.39288536E+01  -0.76148046E+01
  -0.14615311E+02  -0.20555592E+02  -0.20967983E+02  -0.16275055E+02  -0.10272118E+02
  -0.59042514E+01  -0.37744838E+01  -0.28562955E+01  -0.20580746E+01  -0.18681744E+01
  -0.24789648E+01  -0.35300323E+01  -0.55080349E+01  -0.77868958E+01  -0.89849311E+01
  -0.81427084E+01  -0.51709236E+01  -0.13209119E+01   0.13787882E+01   0.16580205E+01
  -0.30008254E-02  -0.24334127E+01  -0.36510344E+01  -0.37491649E+01  -0.28329343E+01
  -0.21088723E+01  -0.18562889E+01  -0.19050246E+01  -0.23875720E+01  -0.27129387E+01
  -0.38354219E+01  -0.61317969E+01  -0.10176185E+02  -0.17463306E+02  -0.25251181E+02
  -0.27595834E+02  -0.22139636E+02  -0.12166668E+02  -0.52488359E+01  -0.43152607E+01
  -0.66095043E+01  -0.69319693E+01  -0.47139610E+01  -0.48907440E+01  -0.11760951E+02
  -0.23157337E+02  -0.31821294E+02  -0.31568431E+02  -0.23734038E+02  -0.14461689E+02
  -0.82318698E+01  -0.53300556E+01  -0.40411185E+01  -0.30551350E+01  -0.26809691E+01
  -0.28372803E+01  -0.27749026E+01  -0.27631201E+01  -0.25831834E+01  -0.19243409E+01
  -0.10229572E+01  -0.16146718E+00   0.32530265E+00   0.20071576E-01  -0.11654791E+01
  -0.27501935E+01  -0.44411355E+01  -0.51365752E+01  -0.50683761E+01  -0.39317972E+01
  -0.23474252E+01  -0.14529443E+01  -0.11847633E+01  -0.92578902E+00  -0.14729128E+01
  -0.25738949E+01  -0.41589271E+01  -0.69119004E+01  -0.12995523E+02  -0.21388432E+02
  -0.28452963E+02  -0.29084483E+02  -0.22280337E+02  -0.12354370E+02  -0.48763867E+01
  -0.21385643E+01  -0.19403575E+01  -0.25160474E+01  -0.43163625E+01  -0.10149690E+02
  -0.19518845E+02  -0.28211141E+02  -0.30585686E+02  -0.25608975E+02  -0.16874453E+02
  -0.96558829E+01  -0.57857943E+01  -0.35136002E+01  -0.22837089E+01  -0.18320286E+01
  -0.16539368E+01  -0.17109163E+01  -0.25573964E+01  -0.37944872E+01  -0.51862211E+01
  -0.53184892E+01  -0.39183888E+01  -0.12714456E+01   0.96080322E+00   0.13432839E+01
  -0.70963434E+00  -0.37660299E+01  -0.62393784E+01  -0.67035543E+01  -0.54797793E+01
  -0.36862695E+01  -0.23046504E+01  -0.19652546E+01  -0.17089529E+01  -0.22632646E+01
  -0.34057156E+01  -0.52573807E+01  -0.85673614E+01  -0.16161007E+02  -0.26840953E+02
  -0.35531772E+02  -0.35711218E+02  -0.26481761E+02  -0.13867810E+02  -0.50097827E+01
  -0.21611929E+01  -0.17946662E+01  -0.13295119E+01  -0.20945884E+01  -0.85591222E+01
  -0.20688715E+02  -0.32713160E+02  -0.36836386E+02  -0.31207206E+02  -0.20510900E+02
  -0.11649940E+02  -0.71134614E+01  -0.46244141E+01  -0.33760823E+01  -0.30499073E+01
  -0.30685265E+01  -0.32689817E+01  -0.39279564E+01  -0.43791485E+01  -0.45684312E+01
  -0.38107272E+01  -0.25741030E+01  -0.11536204E+01  -0.26491798E+00  -0.16202855E+00
  -0.10185701E+01  -0.21489429E+01  -0.32323841E+01  -0.35714488E+01  -0.31945856E+01
  -0.12982615E+01  -0.99536268E+00  -0.66544143E+00  -0.73868259E+00  -0.12043268E+01
  -0.16877788E+01  -0.28520072E+01  -0.51496373E+01  -0.89585575E+01  -0.15710492E+02
  -0.23333033E+02  -0.26990278E+02  -0.23778541E+02  -0.15390146E+02  -0.72325021E+01
  -0.26838677E+01  -0.18475508E+01  -0.21022007E+01  -0.34879693E+01  -0.81461467E+01
  -0.17264864E+02  -0.27837730E+02  -0.33704432E+02  -0.31306466E+02  -0.22666108E+02
  -0.13528821E+02  -0.73060305E+01  -0.43620802E+01  -0.27967462E+01  -0.16596518E+01
  -0.90971971E+00  -0.75495366E+00  -0.49772999E+00  -0.81475452E+00  -0.15351445E+01
  -0.18481735E+01  -0.13309129E+01   0.46167319E+00   0.21078628E+01   0.21697742E+01
  -0.47224747E+00  -0.50069369E+01  -0.93653733E+01  -0.11256642E+02  -0.10399491E+02
  -0.73337365E+01  -0.43911369E+01  -0.23386504E+01  -0.16066108E+01  -0.17579593E+01
  -0.21937303E+01  -0.35813001E+01  -0.64422337E+01  -0.11786051E+02  -0.21734721E+02
  -0.33416897E+02  -0.39628875E+02  -0.35672750E+02  -0.23617764E+02  -0.11164464E+02
  -0.36762680E+01  -0.13799321E+01  -0.37677188E+00   0.82901672E-01  -0.28776296E+01
  -0.11855797E+02  -0.24241388E+02  -0.32685747E+02  -0.32051611E+02  -0.23806404E+02
  -0.14343086E+02  -0.79362496E+01  -0.50586199E+01  -0.37188542E+01  -0.29194603E+01
  -0.26581014E+01  -0.32758987E+01  -0.40698986E+01  -0.53121577E+01  -0.63893252E+01
  -0.64438474E+01  -0.55259840E+01  -0.35316443E+01  -0.15525207E+01  -0.86067766E-01
   0.35859167E+00   0.12756486E-01  -0.76223146E+00  -0.13101005E+01  -0.16701921E+01
  -0.25158964E+00  -0.20873926E+00  -0.16128632E+00  -0.30792265E+00  -0.46385526E+00
  -0.83499933E+00  -0.21005492E+01  -0.30787362E+01  -0.52889051E+01  -0.94425641E+01
  -0.14916964E+02  -0.18864575E+02  -0.18134925E+02  -0.12637333E+02  -0.63516596E+01
  -0.31544646E+01  -0.31990319E+01  -0.40371451E+01  -0.39957180E+01  -0.49600530E+01
  -0.10171970E+02  -0.19089913E+02  -0.27370073E+02  -0.29326478E+02  -0.24160592E+02
  -0.15685716E+02  -0.86871349E+01  -0.52124611E+01  -0.28221939E+01  -0.14136065E+01
  -0.91570014E+00  -0.13139209E+00   0.22781604E+00   0.38446731E+00   0.16963132E+00
  -0.24243121E+00   0.27479211E+00   0.16938730E+01   0.37042785E+01   0.42900078E+01
   0.18000801E+01  -0.37277448E+01  -0.10373672E+02  -0.14927287E+02  -0.15510814E+02
  -0.12512243E+02  -0.79479716E+01  -0.40502320E+01  -0.19009894E+01  -0.10308678E+01
  -0.10793117E+01  -0.23702554E+01  -0.38180215E+01  -0.71240560E+01  -0.14026692E+02
  -0.24289041E+02  -0.33227347E+02  -0.34709986E+02  -0.27050458E+02  -0.15487322E+02
  -0.69169592E+01  -0.36509800E+01  -0.29710572E+01  -0.14929218E+01  -0.14906534E+00
  -0.29818375E+01  -0.10971614E+02  -0.20361281E+02  -0.24625619E+02  -0.21611194E+02
  -0.14490011E+02  -0.82176403E+01  -0.52689400E+01  -0.33354543E+01  -0.23819495E+01
  -0.24974476E+01  -0.25636099E+01  -0.35453322E+01  -0.50762842E+01  -0.67630810E+01
  -0.79347772E+01  -0.74806052E+01  -0.57760846E+01  -0.30707862E+01  -0.58751769E+00
   0.94817050E+00   0.14313036E+01   0.10320376E+01   0.43170770E+00  -0.36750119E-01
   0.51610136E+00   0.28856189E+00   0.37896924E+00   0.44487105E-01   0.11087648E+00
  -0.64446260E+00  -0.93666958E+00  -0.16685146E+01  -0.32060104E+01  -0.45780655E+01
  -0.75376851E+01  -0.98154179E+01  -0.95157008E+01  -0.60842563E+01  -0.23913168E+01
  -0.16700629E+01  -0.47447074E+01  -0.78982259E+01  -0.79302877E+01  -0.51419486E+01
  -0.38442634E+01  -0.73845070E+01  -0.14311514E+02  -0.19518282E+02  -0.19315154E+02
  -0.14400212E+02  -0.87308991E+01  -0.49971136E+01  -0.24982414E+01  -0.16656621E+01
  -0.25523700E+00   0.12062993E+00   0.42520324E+00   0.62277902E+00   0.17506238E+00
  -0.34778092E+00  -0.65052482E+00   0.67876866E+00   0.30610193E+01   0.51977157E+01
   0.45559609E+01  -0.65852393E-01  -0.75917837E+01  -0.14646838E+02  -0.18151128E+02
  -0.16609714E+02  -0.11964668E+02  -0.65469359E+01  -0.29894974E+01  -0.88488529E+00
  -0.82912913E+00  -0.86469154E+00  -0.18178979E+01  -0.40944203E+01  -0.71901745E+01
  -0.13889229E+02  -0.21527068E+02  -0.25540350E+02  -0.22456935E+02  -0.14578454E+02
  -0.76221907E+01  -0.58559109E+01  -0.71904214E+01  -0.71655687E+01  -0.37347005E+01
  -0.17930713E+00  -0.96977794E+00  -0.64339703E+01  -0.12272131E+02  -0.14063217E+02
  -0.11275122E+02  -0.71024664E+01  -0.43425935E+01  -0.24585110E+01  -0.22121616E+01
  -0.14188130E+01  -0.17681940E+01  -0.25138881E+01  -0.37542768E+01  -0.57130604E+01
  -0.72527757E+01  -0.79371882E+01  -0.66474588E+01  -0.41895883E+01  -0.12121875E+01
   0.10408818E+01   0.21396048E+01   0.20963199E+01   0.15412227E+01   0.79303196E+00
   0.34567865E+00   0.31886409E+00   0.30661950E+00   0.32783439E+00   0.28853907E+00
  -0.20732849E+00  -0.60267227E-01  -0.83239270E+00  -0.11020190E+01  -0.22402303E+01
  -0.30587021E+01  -0.36598221E+01  -0.29761551E+01  -0.22166901E+00   0.20386364E+01
   0.75042191E+00  -0.50550451E+01  -0.11857247E+02  -0.14639840E+02  -0.10802891E+02
  -0.42555167E+01  -0.15880620E+00  -0.19498097E+01  -0.65835727E+01  -0.10119823E+02
  -0.94859863E+01  -0.68967611E+01  -0.38278839E+01  -0.22937665E+01  -0.10546601E+01
  -0.20139573E+00   0.13108487E+00   0.70359904E+00   0.21625030E+00  -0.15152562E+00
  -0.16917197E+01  -0.25719839E+01  -0.26066204E+01  -0.24298874E+00   0.30373013E+01
   0.50357720E+01   0.31210500E+01  -0.28722982E+01  -0.10797335E+02  -0.16537451E+02
  -0.17811584E+02  -0.14444592E+02  -0.91629697E+01  -0.44104155E+01  -0.15058034E+01
  -0.61407056E+00   0.12646272E+00  -0.56871059E+00  -0.12536550E+01  -0.34186234E+01
  -0.63989917E+01  -0.10958745E+02  -0.14730688E+02  -0.14109137E+02  -0.96210348E+01
  -0.53137348E+01  -0.55993285E+01  -0.10079296E+02  -0.14001157E+02  -0.12302267E+02
  -0.61297336E+01   0.48523262E-01   0.12394992E+01  -0.15437042E+01  -0.51484221E+01
  -0.58271169E+01  -0.46916538E+01  -0.26744907E+01  -0.17950681E+01  -0.11813390E+01
  -0.86907035E+00  -0.11742222E+01  -0.12756762E+01  -0.26232085E+01  -0.38345317E+01
  -0.58192027E+01  -0.65507796E+01  -0.63146485E+01  -0.41450671E+01  -0.13857161E+01
   0.11074475E+01   0.23197575E+01   0.24036771E+01   0.16066766E+01   0.89951375E+00
  -0.15569163E+00  -0.16038184E+00  -0.87206333E-01   0.21239972E+00   0.21896534E+00
   0.19878443E+00   0.31149167E+00  -0.33793602E-01  -0.27505099E+00  -0.47251599E+00
  -0.78812624E+00  -0.86901521E+00   0.40170112E+00   0.24892137E+01   0.43334881E+01
   0.25624487E+01  -0.43960931E+01  -0.14016989E+02  -0.20397744E+02  -0.19168372E+02
  -0.10806355E+02  -0.13664692E+01   0.36944946E+01   0.29014219E+01  -0.69526007E+00
  -0.31900489E+01  -0.34440080E+01  -0.22378821E+01  -0.14227524E+01  -0.48144862E+00
   0.18989024E+00   0.52406571E+00   0.45500249E+00   0.50334858E+00  -0.46611050E+00
  -0.18928197E+01  -0.40724329E+01  -0.53903198E+01  -0.46681673E+01  -0.16885575E+01
   0.21181682E+01   0.34619496E+01   0.85065596E+00  -0.53687486E+01  -0.11828568E+02
  -0.15301549E+02  -0.14287194E+02  -0.10414611E+02  -0.57398264E+01  -0.24726951E+01
  -0.68009622E+00   0.36332076E+00   0.38532603E+00   0.59112686E-01  -0.74883104E+00
  -0.22726742E+01  -0.45498177E+01  -0.64874911E+01  -0.68629371E+01  -0.44734410E+01
  -0.21230999E+01  -0.36873197E+01  -0.10242919E+02  -0.17817774E+02  -0.20691813E+02
  -0.16012799E+02  -0.73015668E+01  -0.32129001E-01   0.23457222E+01   0.87939396E+00
  -0.10721241E+01  -0.17653796E+01  -0.11499744E+01  -0.78568184E+00  -0.33698777E+00
  -0.10087773E+00  -0.24288371E+00  -0.79894565E+00  -0.11882587E+01  -0.24191068E+01
  -0.36087795E+01  -0.48225769E+01  -0.48847496E+01  -0.35914703E+01  -0.13519483E+01
   0.11216307E+01   0.23923206E+01   0.25336426E+01   0.15629553E+01   0.52044209E+00
  -0.75058901E+00  -0.89365951E+00  -0.76012139E+00  -0.24849520E+00   0.42468579E-02
   0.16578777E+00   0.51086394E+00   0.25128462E+00   0.39824260E+00   0.82340728E-01
   0.26083136E+00   0.31124086E+00   0.92740723E+00   0.25236153E+01   0.40374038E+01
   0.29252098E+01  -0.29255581E+01  -0.12809551E+02  -0.22022213E+02  -0.24705218E+02
  -0.19057349E+02  -0.82003879E+01   0.12798310E+01   0.54826913E+01   0.44386887E+01
   0.17932295E+01  -0.86062896E-01  -0.32505718E+00  -0.34181958E+00   0.25923765E+00
   0.61603549E+00   0.71687521E+00   0.82510333E+00   0.14389398E+00  -0.16841186E+00
  -0.19131785E+01  -0.38423838E+01  -0.62387817E+01  -0.71541380E+01  -0.57538653E+01
  -0.23736001E+01   0.84761944E+00   0.14228163E+01  -0.16409662E+01  -0.66041465E+01
  -0.10831070E+02  -0.11876023E+02  -0.10012058E+02  -0.64329704E+01  -0.33488798E+01
  -0.12885448E+01   0.21733838E+00   0.60629896E+00   0.93711872E+00   0.34842401E+00
  -0.22823980E+00  -0.14488948E+01  -0.26420927E+01  -0.29494451E+01  -0.17393295E+01
  -0.34284509E+00  -0.16889163E+01  -0.79221688E+01  -0.17118732E+02  -0.23782786E+02
  -0.23640254E+02  -0.16479481E+02  -0.72201903E+01  -0.54276786E+00   0.14955565E+01
   0.99319316E+00   0.19962032E-01   0.18559466E-01   0.13697167E-01   0.40729026E+00
   0.53009892E+00   0.28783092E+00   0.82960521E-01  -0.88724477E+00  -0.12321541E+01
  -0.25276852E+01  -0.31580151E+01  -0.36000769E+01  -0.28109163E+01  -0.11329664E+01
   0.83564913E+00   0.21451671E+01   0.22724705E+01   0.13133029E+01   0.16672890E+00
  -0.89358805E+00  -0.13235683E+01  -0.13040664E+01  -0.79057092E+00  -0.43293873E+00
  -0.96998884E-01   0.32249308E+00   0.38204159E+00   0.55432518E+00   0.59907507E+00
   0.57210992E+00   0.83227151E+00   0.10663821E+01   0.18439693E+01   0.25917039E+01
   0.22591564E+01  -0.15012212E+01  -0.92180332E+01  -0.18209411E+02  -0.23824395E+02
  -0.22239701E+02  -0.14322768E+02  -0.44135321E+01   0.26014459E+01   0.47095726E+01
   0.37299248E+01   0.19433225E+01   0.11323516E+01   0.69683188E+00   0.85225191E+00
   0.10318886E+01   0.10723830E+01   0.95071680E+00   0.62363359E+00  -0.30036940E+00
  -0.10668712E+01  -0.29919648E+01  -0.51888246E+01  -0.69615765E+01  -0.73427788E+01
  -0.53899536E+01  -0.23832225E+01  -0.10982469E-01  -0.22471572E+00  -0.28827803E+01
  -0.63348644E+01  -0.84190339E+01  -0.83285367E+01  -0.63189979E+01  -0.40409885E+01
  -0.20856965E+01  -0.42856789E+00   0.47823745E+00   0.10915487E+01   0.11420846E+01
   0.68149064E+00   0.74970763E-01  -0.89469268E+00  -0.13719287E+01  -0.12886292E+01
  -0.49731548E+00  -0.11048320E+01  -0.52376204E+01  -0.12769957E+02  -0.20532270E+02
  -0.23813874E+02  -0.20806801E+02  -0.13387161E+02  -0.58311259E+01  -0.13607686E+01
   0.18421470E+00   0.13646111E+00   0.30525746E+00   0.40977629E+00   0.73456440E+00
   0.92313411E+00   0.80720046E+00   0.47871489E+00  -0.27821596E-01  -0.97808169E+00
  -0.14171278E+01  -0.23823800E+01  -0.28014091E+01  -0.24426983E+01  -0.14447575E+01
   0.22072783E+00   0.14407320E+01   0.19219414E+01   0.12797023E+01   0.14236961E+00
  -0.97100698E+00  -0.15343560E+01  -0.16013179E+01  -0.12711313E+01  -0.83432390E+00
  -0.60792759E+00  -0.31807098E-01   0.19812039E+00   0.47374438E+00   0.55348543E+00
   0.71647460E+00   0.67949371E+00   0.10414638E+01   0.95107758E+00   0.16896685E+01
   0.13715601E+01  -0.39991191E+00  -0.48301931E+01  -0.11560094E+02  -0.17351488E+02
  -0.19187017E+02  -0.15384773E+02  -0.83718557E+01  -0.15870377E+01   0.21528721E+01
   0.30915512E+01   0.23597109E+01   0.17547588E+01   0.13440864E+01   0.12002632E+01
   0.13027830E+01   0.11796684E+01   0.10928594E+01   0.61510033E+00   0.31371712E-01
  -0.10999331E+01  -0.21511736E+01  -0.36980771E+01  -0.54329407E+01  -0.62873607E+01
  -0.58696070E+01  -0.40362391E+01  -0.18532594E+01  -0.75408744E+00  -0.13798012E+01
  -0.34776705E+01  -0.54919886E+01  -0.63233789E+01  -0.57361373E+01  -0.43676386E+01
  -0.30058526E+01  -0.12881938E+01  -0.94861915E-01   0.83776089E+00   0.11711135E+01
   0.11560728E+01   0.50076013E+00  -0.85675641E-01  -0.12512347E+01  -0.12772878E+01
  -0.14493764E+01  -0.16089997E+01  -0.33225389E+01  -0.78225788E+01  -0.13641079E+02
  -0.18162696E+02  -0.18361358E+02  -0.14586351E+02  -0.89575088E+01  -0.44051337E+01
  -0.17691389E+01  -0.85125705E+00  -0.23417411E+00   0.26039902E+00   0.64023915E+00
   0.10196265E+01   0.91404760E+00   0.71007887E+00   0.64561017E-01  -0.56143862E+00
  -0.15161072E+01  -0.19887797E+01  -0.24634379E+01  -0.25921940E+01  -0.18645855E+01
  -0.76312203E+00   0.36456271E+00   0.93205018E+00   0.69739901E+00  -0.15397084E-01
  -0.72553362E+00  -0.12910047E+01  -0.15237302E+01  -0.16135504E+01  -0.12246060E+01
  -0.96816815E+00  -0.61667786E+00  -0.15828770E+00   0.17324566E+00   0.49188952E+00
   0.55260811E+00   0.74311028E+00   0.67227193E+00   0.10984766E+01   0.90260692E+00
   0.10551786E+01   0.29851228E+00  -0.18664969E+01  -0.53802546E+01  -0.94426283E+01
  -0.11876127E+02  -0.11353919E+02  -0.79088830E+01  -0.34099407E+01   0.23483507E-01
   0.15502722E+01   0.17915338E+01   0.15665667E+01   0.14036450E+01   0.12218285E+01
   0.12997331E+01   0.12993385E+01   0.11453232E+01   0.77700443E+00   0.17410051E+00
  -0.70007947E+00  -0.15180355E+01  -0.30517421E+01  -0.37857095E+01  -0.47956007E+01
  -0.48712747E+01  -0.39974342E+01  -0.24315240E+01  -0.10979262E+01  -0.92984014E+00
  -0.18026375E+01  -0.33241879E+01  -0.45132923E+01  -0.50581547E+01  -0.45237534E+01
  -0.36556884E+01  -0.23979162E+01  -0.97364591E+00   0.20099195E+00   0.10576656E+01
   0.12108180E+01   0.10059575E+01   0.13049723E+00  -0.47921802E+00  -0.15746915E+01
  -0.19032058E+01  -0.21269022E+01  -0.27570611E+01  -0.43363233E+01  -0.72223505E+01
  -0.10139890E+02  -0.11662957E+02  -0.10706231E+02  -0.79710479E+01  -0.50518839E+01
  -0.30731887E+01  -0.19033607E+01  -0.11653426E+01  -0.37235513E+00   0.21967693E+00
   0.77609611E+00   0.98545036E+00   0.76840562E+00   0.21505049E+00  -0.56001824E+00
  -0.13957874E+01  -0.18989393E+01  -0.27819216E+01  -0.26032225E+01  -0.25438109E+01
  -0.18117333E+01  -0.86469986E+00  -0.49179604E-01   0.23271453E+00  -0.17120662E+00
  -0.74317436E+00  -0.11362422E+01  -0.14583543E+01  -0.15610124E+01  -0.16623447E+01
  -0.14045912E+01  -0.11580162E+01  -0.78461289E+00  -0.40095400E+00  -0.25337709E-01
   0.30476659E+00   0.39099861E+00   0.48631636E+00   0.32688627E+00   0.48305682E+00
   0.86308270E+00   0.25920743E+00  -0.93802493E-01  -0.15393729E+01  -0.35950751E+01
  -0.55444965E+01  -0.60783960E+01  -0.50165972E+01  -0.29541467E+01  -0.85975900E+00
   0.50100814E+00   0.10753480E+01   0.11315030E+01   0.10067032E+01   0.94704224E+00
   0.92469803E+00   0.97596769E+00   0.95619166E+00   0.72854402E+00   0.15090439E+00
  -0.61968235E+00  -0.17874643E+01  -0.22920124E+01  -0.32396444E+01  -0.37456072E+01
  -0.35864001E+01  -0.30992767E+01  -0.22837519E+01  -0.13758168E+01  -0.80067368E+00
  -0.11359984E+01  -0.21249898E+01  -0.33223799E+01  -0.41947674E+01  -0.46818929E+01
  -0.43152277E+01  -0.35185669E+01  -0.22813319E+01  -0.93123712E+00   0.26956768E+00
   0.10339268E+01   0.99192621E+00   0.41115677E+00  -0.75476635E+00  -0.16595532E+01
  -0.19697836E+01  -0.27074991E+01  -0.24234383E+01  -0.25249496E+01  -0.32077168E+01
  -0.44860080E+01  -0.54055735E+01  -0.55735071E+01  -0.49324247E+01  -0.38859040E+01
  -0.29840375E+01  -0.23647243E+01  -0.17717069E+01  -0.11276355E+01  -0.35255326E+00
   0.29180310E+00   0.67216838E+00   0.60524481E+00   0.47828245E-01  -0.91713419E+00
  -0.18963139E+01  -0.29310094E+01  -0.29628401E+01  -0.32465198E+01  -0.30218266E+01
  -0.22926420E+01  -0.15740920E+01  -0.98230554E+00  -0.59817820E+00  -0.45554035E+00
  -0.38832349E+00  -0.70354621E+00  -0.11797212E+01  -0.15794827E+01  -0.17752103E+01
  -0.18747163E+01  -0.17745795E+01  -0.15168064E+01  -0.10901212E+01  -0.71717858E+00
  -0.43348821E+00  -0.15941725E+00  -0.34306211E-01   0.26295757E+00   0.43950301E+00
   0.20371127E+00   0.36553890E+00   0.35556457E+00  -0.34488288E+00  -0.10687357E+01
  -0.15506501E+01  -0.20583921E+01  -0.19882150E+01  -0.13229738E+01  -0.49799806E+00
   0.11148392E+00   0.54828628E+00   0.58479532E+00   0.50643682E+00   0.36676379E+00
   0.39314346E+00   0.44618683E+00   0.41064303E+00   0.25321455E+00  -0.67978107E-01
  -0.64738473E+00  -0.11448415E+01  -0.22035251E+01  -0.30344096E+01  -0.31770568E+01
  -0.31709937E+01  -0.29717263E+01  -0.19404991E+01  -0.87845562E+00  -0.38640563E+00
  -0.38820665E+00  -0.10988012E+01  -0.23057225E+01  -0.35631757E+01  -0.44921272E+01
  -0.49874101E+01  -0.48079439E+01  -0.39735470E+01  -0.25309084E+01  -0.97349449E+00
   0.24209414E+00   0.84308844E+00   0.53899997E+00  -0.22040400E+00  -0.13136335E+01
  -0.25989616E+01  -0.28729396E+01  -0.25491200E+01  -0.23826977E+01  -0.19878017E+01
  -0.14174351E+01  -0.14352961E+01  -0.16023304E+01  -0.17405850E+01  -0.19254272E+01
  -0.21492647E+01  -0.21412262E+01  -0.20814929E+01  -0.16585628E+01  -0.99920006E+00
  -0.13891516E+00   0.46511166E+00   0.41108302E+00  -0.32296522E+00  -0.14832924E+01
  -0.27489807E+01  -0.34843285E+01  -0.42430074E+01  -0.43635121E+01  -0.36973337E+01
  -0.30487581E+01  -0.24944841E+01  -0.14540332E+01  -0.63319523E+00  -0.38764015E+00
  -0.45565128E+00  -0.50396261E+00  -0.82231300E+00  -0.13586453E+01  -0.18434208E+01
  -0.22549489E+01  -0.24492083E+01  -0.25028395E+01  -0.21585067E+01  -0.16382792E+01
  -0.10782919E+01  -0.64599761E+00  -0.32410883E+00  -0.29165227E+00  -0.51125554E+00
  -0.31713006E+00   0.10560005E+00   0.11207120E+00   0.18410661E+00   0.42679850E+00
  -0.25538922E-01  -0.40902190E+00  -0.52700252E+00  -0.34356039E+00   0.66644743E-01
   0.33667093E+00   0.38221603E+00   0.26882335E+00  -0.21134022E-01  -0.29199184E+00
  -0.53039641E+00  -0.45004808E+00  -0.30411497E+00  -0.17732211E+00  -0.27651436E+00
  -0.62937252E+00  -0.15998648E+01  -0.25403189E+01  -0.28784709E+01  -0.31629729E+01
  -0.32513970E+01  -0.24290784E+01  -0.15311003E+01  -0.95516410E+00  -0.35452275E+00
  -0.21124822E+00  -0.50352573E+00  -0.13948715E+01  -0.27700458E+01  -0.42189477E+01
  -0.55081708E+01  -0.62425429E+01  -0.62220080E+01  -0.50959527E+01  -0.31460314E+01
  -0.98066121E+00   0.56349124E+00   0.97563017E+00   0.31110744E-01  -0.17345391E+01
  -0.28938342E+01  -0.33057945E+01  -0.33796880E+01  -0.26008691E+01  -0.12166200E+01
  -0.49258213E+00  -0.31036251E-03   0.18535020E+00   0.96513546E-01  -0.20862427E+00
  -0.81434007E+00  -0.14886609E+01  -0.19479159E+01  -0.20584665E+01  -0.15695365E+01
  -0.75647674E+00   0.24185257E+00   0.57743749E+00  -0.18483942E+00  -0.19417586E+01
  -0.39345624E+01  -0.57921591E+01  -0.66262244E+01  -0.61312493E+01  -0.53017527E+01
  -0.43331086E+01  -0.28082295E+01  -0.16226151E+01  -0.10510553E+01  -0.57553643E+00
  -0.30874244E+00  -0.37122226E+00  -0.66259392E+00  -0.11353272E+01  -0.17975410E+01
  -0.24807848E+01  -0.32052609E+01  -0.35331250E+01  -0.37403279E+01  -0.34721863E+01
  -0.28500944E+01  -0.21117297E+01  -0.16484138E+01  -0.14418395E+01  -0.12098213E+01
  -0.99428446E+00  -0.67465791E+00  -0.55288080E+00   0.26050799E+00   0.10215890E+00
   0.34010011E+00   0.41760094E+00   0.42603772E+00   0.46875832E+00   0.50683506E+00
   0.55995356E+00   0.50068919E+00   0.16285992E+00  -0.32461708E+00  -0.90807191E+00
  -0.15433604E+01  -0.20035828E+01  -0.21239578E+01  -0.18834227E+01  -0.15641649E+01
  -0.16167880E+01  -0.19194277E+01  -0.25556162E+01  -0.31362298E+01  -0.36839729E+01
  -0.32368687E+01  -0.27089312E+01  -0.21461355E+01  -0.10308803E+01  -0.35237627E+00
   0.98624636E-01  -0.83486031E-01  -0.77447529E+00  -0.19934964E+01  -0.37220355E+01
  -0.57009198E+01  -0.76685590E+01  -0.87919289E+01  -0.89965779E+01  -0.75235613E+01
  -0.45534212E+01  -0.12383642E+01   0.67810118E+00   0.48441681E+00  -0.11377175E+01
  -0.31248715E+01  -0.43445439E+01  -0.45643050E+01  -0.32157110E+01  -0.22689831E+01
  -0.73566161E+00   0.42055751E+00   0.11013200E+01   0.12704102E+01   0.93067330E+00
   0.25499701E+00  -0.66029992E+00  -0.16752872E+01  -0.23073958E+01  -0.22845967E+01
  -0.14434514E+01  -0.90436441E-01   0.82200631E+00   0.83898618E-01  -0.27053374E+01
  -0.65696704E+01  -0.94403068E+01  -0.10435027E+02  -0.96594377E+01  -0.82600174E+01
  -0.59853830E+01  -0.41293748E+01  -0.27971904E+01  -0.14103404E+01  -0.72315775E+00
  -0.27379558E+00  -0.76014675E-01  -0.36865119E+00  -0.87029596E+00  -0.16867803E+01
  -0.26290526E+01  -0.36484288E+01  -0.49165101E+01  -0.57479201E+01  -0.61257738E+01
  -0.55888233E+01  -0.45386879E+01  -0.34148934E+01  -0.28697353E+01  -0.28942868E+01
  -0.28671233E+01  -0.25268072E+01  -0.15220530E+01  -0.86611201E+00  -0.91585069E-01
   0.41772016E+00   0.57689111E+00   0.78837225E+00   0.83101950E+00   0.89736163E+00
   0.82526138E+00   0.59684618E+00   0.27370139E+00  -0.48880236E+00  -0.13792220E+01
  -0.26097789E+01  -0.38556888E+01  -0.46926031E+01  -0.46847650E+01  -0.39356490E+01
  -0.30242910E+01  -0.28259933E+01  -0.33009765E+01  -0.40455592E+01  -0.43499301E+01
  -0.39172517E+01  -0.35737250E+01  -0.20217359E+01  -0.13029121E+01  -0.27404621E+00
   0.20203316E+00   0.40757176E+00  -0.94238269E-01  -0.11486606E+01  -0.29900139E+01
  -0.54431631E+01  -0.83981492E+01  -0.11839098E+02  -0.14450910E+02  -0.14773709E+02
  -0.11452467E+02  -0.57279065E+01  -0.44105384E+00   0.14964062E+01  -0.31088452E+00
  -0.36291033E+01  -0.60904697E+01  -0.62798299E+01  -0.53438487E+01  -0.33008959E+01
  -0.13153042E+01   0.22202928E+00   0.13787966E+01   0.18366820E+01   0.17756107E+01
   0.10878081E+01  -0.49490845E-01  -0.13661620E+01  -0.27598975E+01  -0.33541257E+01
  -0.28773852E+01  -0.86736226E+00   0.14187934E+01   0.16777575E+01  -0.18656238E+01
  -0.84097478E+01  -0.15079069E+02  -0.18429108E+02  -0.17508774E+02  -0.13716150E+02
  -0.93781671E+01  -0.64040867E+01  -0.33435005E+01  -0.19226610E+01  -0.71804049E+00
  -0.31748927E+00  -0.98656104E-01  -0.18259850E+00  -0.66976058E+00  -0.13845198E+01
  -0.27119473E+01  -0.40357472E+01  -0.60838954E+01  -0.82522136E+01  -0.97752521E+01
  -0.98524438E+01  -0.85815188E+01  -0.68924659E+01  -0.56965455E+01  -0.53362312E+01
  -0.55194827E+01  -0.52385869E+01  -0.43163340E+01  -0.28318906E+01  -0.12905677E+01
  -0.81972263E+00   0.17141900E+00   0.33676990E+00   0.70583508E+00   0.69481538E+00
   0.84159658E+00   0.59529433E+00   0.35929191E+00  -0.30857078E+00  -0.15429526E+01
  -0.32621085E+01  -0.57288632E+01  -0.77342840E+01  -0.86608798E+01  -0.79457976E+01
  -0.64955004E+01  -0.50312131E+01  -0.47012153E+01  -0.51085289E+01  -0.55974397E+01
  -0.54621155E+01  -0.43586011E+01  -0.32751969E+01  -0.18193088E+01  -0.81310268E+00
   0.75141618E-01   0.44183984E+00   0.38022173E+00  -0.37483721E+00  -0.18742084E+01
  -0.46596212E+01  -0.83644098E+01  -0.14110280E+02  -0.20493562E+02  -0.24372074E+02
  -0.22425887E+02  -0.14664467E+02  -0.50912357E+01   0.10516963E+01   0.11061329E+01
  -0.34682553E+01  -0.82195542E+01  -0.10131951E+02  -0.87313563E+01  -0.57547552E+01
  -0.34127168E+01  -0.73432560E+00   0.70220570E+00   0.17529082E+01   0.18491497E+01
   0.15440652E+01   0.33405527E+00  -0.11936497E+01  -0.31724886E+01  -0.50935281E+01
  -0.57020950E+01  -0.39646869E+01   0.14150580E+00   0.30803890E+01   0.98457601E+00
  -0.76490161E+01  -0.19017289E+02  -0.27639262E+02  -0.29218969E+02  -0.24293559E+02
  -0.16591717E+02  -0.96200581E+01  -0.54087020E+01  -0.26013338E+01  -0.11767793E+01
  -0.30938104E+00   0.70646528E-01   0.11363306E-02  -0.48419801E+00  -0.11067429E+01
  -0.24481973E+01  -0.41483735E+01  -0.68091619E+01  -0.10211469E+02  -0.13029273E+02
  -0.14361833E+02  -0.13542704E+02  -0.11418112E+02  -0.92198655E+01  -0.83893255E+01
  -0.84958960E+01  -0.89629740E+01  -0.82231063E+01  -0.64216693E+01  -0.41086398E+01
  -0.19518009E+01  -0.11092382E+01  -0.14211708E+00   0.15005647E+00   0.40804922E+00
   0.51076677E+00   0.42854419E+00   0.19669449E+00  -0.13281701E+00  -0.13316858E+01
  -0.31095546E+01  -0.61292731E+01  -0.93783384E+01  -0.11857953E+02  -0.12272783E+02
  -0.10684247E+02  -0.84834906E+01  -0.70603837E+01  -0.70011050E+01  -0.75955277E+01
  -0.75590923E+01  -0.65386556E+01  -0.46905306E+01  -0.26919176E+01  -0.13547964E+01
  -0.25340519E+00   0.45487040E+00   0.67652669E+00   0.28095633E+00  -0.69840852E+00
  -0.31063051E+01  -0.70935617E+01  -0.14264231E+02  -0.24000620E+02  -0.32206760E+02
  -0.33905567E+02  -0.26515250E+02  -0.13422270E+02  -0.17863203E+01   0.19006723E+01
  -0.24556439E+01  -0.10335320E+02  -0.15248120E+02  -0.14931411E+02  -0.10812145E+02
  -0.58687119E+01  -0.27264503E+01  -0.88922451E-01   0.11871530E+01   0.17515957E+01
   0.15608591E+01   0.53293716E+00  -0.12165565E+01  -0.36312556E+01  -0.72537981E+01
  -0.10177406E+02  -0.10083528E+02  -0.51889299E+01   0.13773060E+01   0.37565291E+01
  -0.26910830E+01  -0.16831185E+02  -0.31607672E+02  -0.39329703E+02  -0.36913392E+02
  -0.27214707E+02  -0.16257317E+02  -0.80743061E+01  -0.34091085E+01  -0.13562734E+01
  -0.30937814E+00   0.52959199E-01   0.16085947E+00  -0.37503017E+00  -0.77997670E+00
  -0.21607593E+01  -0.37939442E+01  -0.67430384E+01  -0.10848969E+02  -0.14815168E+02
  -0.17561800E+02  -0.17824709E+02  -0.15970240E+02  -0.13243986E+02  -0.11313358E+02
  -0.10998411E+02  -0.11646875E+02  -0.11867618E+02  -0.10687844E+02  -0.79164581E+01
  -0.51071412E+01  -0.26254260E+01  -0.16940583E+01  -0.58697968E+00  -0.42974772E+00
  -0.81763305E-02  -0.28921459E-01  -0.11630078E+00  -0.15996545E+00  -0.88533981E+00
  -0.20986964E+01  -0.47869946E+01  -0.84857589E+01  -0.12462294E+02  -0.14601085E+02
  -0.14376087E+02  -0.12120464E+02  -0.99631578E+01  -0.91236096E+01  -0.96271206E+01
  -0.10142965E+02  -0.94052955E+01  -0.72399112E+01  -0.47958035E+01  -0.23532139E+01
  -0.99428801E+00  -0.35261234E-01   0.68942778E+00   0.62266205E+00   0.38470759E+00
  -0.13876546E+01  -0.45211201E+01  -0.11389494E+02  -0.22302297E+02  -0.33876812E+02
  -0.40328611E+02  -0.36449535E+02  -0.23188864E+02  -0.76793348E+01   0.11267372E+01
  -0.97837825E+00  -0.10454617E+02  -0.19523797E+02  -0.22344116E+02  -0.18250095E+02
  -0.11518464E+02  -0.53517825E+01  -0.21241970E+01   0.32123549E+00   0.10292771E+01
   0.13439770E+01   0.49595916E+00  -0.11725757E+01  -0.38714438E+01  -0.89029539E+01
  -0.14822122E+02  -0.18351799E+02  -0.15300265E+02  -0.66873020E+01   0.17684243E+01
   0.18852862E+01  -0.89345725E+01  -0.26122105E+02  -0.39939146E+02  -0.43289826E+02
  -0.35878883E+02  -0.23279272E+02  -0.11855642E+02  -0.49688175E+01  -0.14393628E+01
   0.28610264E+00   0.42226102E+00   0.21979789E+00  -0.17205522E+00  -0.63754401E+00
  -0.18054798E+01  -0.32243576E+01  -0.58380837E+01  -0.98070602E+01  -0.14000601E+02
  -0.17610992E+02  -0.18967078E+02  -0.18076364E+02  -0.15460085E+02  -0.13113330E+02
  -0.11782090E+02  -0.12277290E+02  -0.13107215E+02  -0.13111725E+02  -0.11381657E+02
  -0.83238347E+01  -0.51699327E+01  -0.29456918E+01  -0.19854875E+01  -0.11031977E+01
  -0.79220446E+00  -0.66754363E+00  -0.57975575E+00  -0.42968993E+00  -0.67731071E+00
  -0.79877861E+00  -0.21223875E+01  -0.49619928E+01  -0.91489430E+01  -0.12879543E+02
  -0.14484139E+02  -0.13734373E+02  -0.11742556E+02  -0.10503423E+02  -0.10887514E+02
  -0.11951318E+02  -0.12026824E+02  -0.10413834E+02  -0.71307420E+01  -0.42953212E+01
  -0.17786078E+01  -0.53702588E+00   0.26413743E+00   0.73353963E+00   0.91313378E+00
   0.97509090E-01  -0.16105788E+01  -0.62607238E+01  -0.15264865E+02  -0.26954454E+02
  -0.36756376E+02  -0.38007375E+02  -0.28702653E+02  -0.13224528E+02  -0.12555155E+01
   0.56703775E+00  -0.81877828E+01  -0.20002622E+02  -0.26979351E+02  -0.25517871E+02
  -0.18097649E+02  -0.97977028E+01  -0.39940356E+01  -0.12585903E+01   0.38854944E+00
   0.78034625E+00   0.28246411E+00  -0.10130157E+01  -0.35783034E+01  -0.91262464E+01
  -0.17194645E+02  -0.24854031E+02  -0.26335086E+02  -0.19249375E+02  -0.71566948E+01
   0.12865003E+01  -0.11595669E+01  -0.13931309E+02  -0.29293279E+02  -0.37919816E+02
  -0.35569805E+02  -0.25205717E+02  -0.13584875E+02  -0.50811381E+01  -0.13659816E+01
   0.86641840E+00   0.83127600E+00   0.60418040E+00  -0.16937094E+00  -0.39883252E+00
  -0.16714557E+01  -0.24058554E+01  -0.46841241E+01  -0.76950783E+01  -0.11309136E+02
  -0.14473221E+02  -0.16248634E+02  -0.16280282E+02  -0.14826452E+02  -0.12674109E+02
  -0.10865239E+02  -0.10211570E+02  -0.10727199E+02  -0.11769369E+02  -0.11585464E+02
  -0.10226931E+02  -0.74102153E+01  -0.49579594E+01  -0.28514093E+01  -0.23868007E+01
  -0.14288691E+01  -0.13840556E+01  -0.10464504E+01  -0.94964789E+00  -0.95295185E+00
  -0.11899919E+00   0.22949888E-01  -0.70678118E+00  -0.36716738E+01  -0.73318945E+01
  -0.10792428E+02  -0.11879991E+02  -0.11336776E+02  -0.10076002E+02  -0.10182141E+02
  -0.11467454E+02  -0.12857955E+02  -0.12272661E+02  -0.10058256E+02  -0.63426759E+01
  -0.35306046E+01  -0.14371814E+01  -0.12867694E+00   0.30238922E+00   0.10777506E+01
   0.71791475E+00   0.75692172E+00  -0.13068446E+01  -0.60821257E+01  -0.14531241E+02
  -0.23986349E+02  -0.29167422E+02  -0.25863816E+02  -0.15063855E+02  -0.33830661E+01
   0.12986588E+01  -0.40891214E+01  -0.15493834E+02  -0.25317851E+02  -0.27418772E+02
  -0.22438609E+02  -0.13850895E+02  -0.68302370E+01  -0.22984901E+01  -0.89772150E+00
   0.24630440E+00  -0.77112561E-01  -0.78424646E+00  -0.28780807E+01  -0.76705096E+01
  -0.15757792E+02  -0.26005380E+02  -0.32188703E+02  -0.30109673E+02  -0.19052324E+02
  -0.62521318E+01   0.53144706E+00  -0.34051877E+01  -0.13882170E+02  -0.23324533E+02
  -0.25132583E+02  -0.19347536E+02  -0.10102780E+02  -0.31691840E+01   0.43125266E+00
   0.24773795E+01   0.14633142E+01   0.38015967E+00   0.28801688E+00  -0.58674401E+00
  -0.11585682E+01  -0.18119786E+01  -0.35591459E+01  -0.55262482E+01  -0.80760181E+01
  -0.10004036E+02  -0.11135646E+02  -0.11172090E+02  -0.10624435E+02  -0.95243570E+01
  -0.81364998E+01  -0.67978134E+01  -0.63364289E+01  -0.67436209E+01  -0.79303461E+01
  -0.82536868E+01  -0.75506068E+01  -0.57541151E+01  -0.40833439E+01  -0.26745622E+01
  -0.20425599E+01  -0.20263827E+01  -0.13485576E+01  -0.18072775E+01  -0.13732011E+01
  -0.64927942E+00   0.69052774E+00   0.15465768E+01   0.10000830E+01  -0.13529459E+01
  -0.45594361E+01  -0.71793224E+01  -0.81628892E+01  -0.78750603E+01  -0.78492589E+01
  -0.88824316E+01  -0.10718660E+02  -0.11764238E+02  -0.10736775E+02  -0.80729231E+01
  -0.49180524E+01  -0.23437021E+01  -0.12404147E+01   0.14465877E+00   0.45266433E+00
   0.10236524E+01   0.16514920E+01   0.15861461E+01   0.89210209E+00  -0.27215172E+01
  -0.87218045E+01  -0.14613806E+02  -0.15967962E+02  -0.11334899E+02  -0.34732811E+01
   0.16190298E+01  -0.26293177E+00  -0.84928026E+01  -0.17442625E+02  -0.22022925E+02
  -0.19864152E+02  -0.13892120E+02  -0.75001750E+01  -0.33939818E+01  -0.11209641E+01
  -0.34472650E+00  -0.55269718E+00  -0.53487975E+00  -0.23802316E+01  -0.50684424E+01
  -0.11408943E+02  -0.20526949E+02  -0.29144905E+02  -0.31895441E+02  -0.26161871E+02
  -0.14450862E+02  -0.36440996E+01   0.45057960E+00  -0.28147617E+01  -0.89153951E+01
  -0.11955533E+02  -0.96973526E+01  -0.41466457E+01   0.92733516E+00   0.29204162E+01
   0.23644231E+01   0.12614485E+01   0.58220676E+00  -0.66693082E-01  -0.55946482E+00
  -0.64007206E+00  -0.15016521E+01  -0.26107349E+01  -0.41235865E+01  -0.58069585E+01
  -0.67725293E+01  -0.66934046E+01  -0.59160262E+01  -0.53475269E+01  -0.49312445E+01
  -0.44547862E+01  -0.33020159E+01  -0.18886314E+01  -0.13152652E+01  -0.19020275E+01
  -0.36109507E+01  -0.48433375E+01  -0.49819729E+01  -0.41694845E+01  -0.31438630E+01
  -0.24878946E+01  -0.17919125E+01  -0.19586428E+01  -0.20718909E+01  -0.18658987E+01
  -0.16868730E+01  -0.65391416E+00   0.79064971E+00   0.17046021E+01   0.15334159E+01
  -0.26968515E+00  -0.24898120E+01  -0.41894049E+01  -0.47515172E+01  -0.47748586E+01
  -0.53975054E+01  -0.69553920E+01  -0.86081851E+01  -0.93228276E+01  -0.80290059E+01
  -0.56808024E+01  -0.33041558E+01  -0.14372714E+01  -0.61375411E+00  -0.62033263E-01
   0.91267529E+00   0.12439531E+01   0.20472308E+01   0.31255466E+01   0.30695172E+01
   0.70090292E+00  -0.34195981E+01  -0.65743307E+01  -0.63039600E+01  -0.24698569E+01
   0.14439744E+01   0.19180252E+01  -0.20658642E+01  -0.80036262E+01  -0.11707101E+02
  -0.11589606E+02  -0.83225805E+01  -0.46445971E+01  -0.22361317E+01  -0.11355512E+01
  -0.76863069E+00  -0.32403186E+00  -0.89203038E+00  -0.16020860E+01  -0.27794405E+01
  -0.61902013E+01  -0.11834380E+02  -0.18611396E+02  -0.23346385E+02  -0.22629142E+02
  -0.16397832E+02  -0.74806962E+01  -0.83098625E+00   0.83528005E+00  -0.14794290E+01
  -0.43522216E+01  -0.47575936E+01  -0.23370158E+01   0.66669675E+00   0.25459354E+01
  -0.36232832E+01  -0.17622299E+01  -0.10452546E+01  -0.56904484E+00  -0.41275113E+00
  -0.77086634E+00  -0.13291896E+01  -0.18161333E+01  -0.31771885E+01  -0.48440023E+01
  -0.58049872E+01  -0.55340830E+01  -0.37965980E+01  -0.21802325E+01  -0.13684121E+01
  -0.13302237E+01  -0.91805329E+00   0.22258039E+00   0.18144862E+01   0.21564379E+01
   0.11487106E+01  -0.10068254E+01  -0.25976529E+01  -0.31205843E+01  -0.28348102E+01
  -0.21347821E+01  -0.20519990E+01  -0.18499226E+01  -0.17035916E+01  -0.19917108E+01
  -0.25138726E+01  -0.24249926E+01  -0.22050936E+01  -0.14588335E+01  -0.82263846E+00
  -0.51270367E+00  -0.10652383E+01  -0.18839432E+01  -0.24686430E+01  -0.27859125E+01
  -0.30395209E+01  -0.39501020E+01  -0.52453690E+01  -0.63267820E+01  -0.63223941E+01
  -0.51244469E+01  -0.32822621E+01  -0.18755473E+01  -0.80502919E+00  -0.78626422E-01
   0.14416515E+00   0.36518300E+00   0.10917388E+01   0.18020043E+01   0.21036387E+01
   0.83575742E+00  -0.24886110E+01  -0.57042733E+01  -0.67626760E+01  -0.44791888E+01
  -0.72695849E+00   0.16363731E+01   0.84446410E+00  -0.15636638E+01  -0.33860978E+01
  -0.26370598E+01  -0.61072691E+00   0.11439907E+01   0.13029991E+01   0.39760432E+00
  -0.17644343E+00  -0.70029907E+00  -0.80652812E+00  -0.80717497E+00  -0.13129363E+01
  -0.23706437E+01  -0.39320934E+01  -0.67029360E+01  -0.94915057E+01  -0.10960323E+02
  -0.95372672E+01  -0.57957969E+01  -0.15150417E+01   0.68735609E+00  -0.63274798E+00
  -0.43657537E+01  -0.83120530E+01  -0.10014284E+02  -0.90133450E+01  -0.63216403E+01
  -0.18724034E+02  -0.11194961E+02  -0.55420573E+01  -0.23376328E+01  -0.13732577E+01
  -0.81250387E+00  -0.65484378E+00  -0.11129931E+01  -0.25219157E+01  -0.42982121E+01
  -0.64488603E+01  -0.72916228E+01  -0.62757695E+01  -0.39490026E+01  -0.17790996E+01
  -0.71574092E+00  -0.39297183E+00   0.12192888E+00   0.11700416E+01   0.21399509E+01
   0.20444622E+01   0.61549120E+00  -0.96045914E+00  -0.20477894E+01  -0.20419767E+01
  -0.18547603E+01  -0.13558636E+01  -0.11700531E+01  -0.14262428E+01  -0.19651467E+01
  -0.23815610E+01  -0.35321373E+01  -0.49107463E+01  -0.60785172E+01  -0.65178390E+01
  -0.57422225E+01  -0.44898737E+01  -0.31166521E+01  -0.25389721E+01  -0.23722379E+01
  -0.28930756E+01  -0.34944034E+01  -0.42851576E+01  -0.48317866E+01  -0.49035133E+01
  -0.40886990E+01  -0.28609916E+01  -0.16650615E+01  -0.64287171E+00  -0.43588880E+00
  -0.96620363E-01   0.21084981E+00   0.94233589E-01  -0.60439811E+00  -0.18627932E+01
  -0.53677075E+01  -0.10669453E+02  -0.15764396E+02  -0.17428939E+02  -0.14115311E+02
  -0.76596931E+01  -0.18627371E+01   0.43982133E+00  -0.32402288E+00  -0.13074110E+01
  -0.28527423E+00   0.22707564E+01   0.44794218E+01   0.43719520E+01   0.26830206E+01
   0.63373114E+00  -0.11367989E+00  -0.31585663E+00  -0.59860083E+00  -0.76825263E+00
  -0.29896399E+00   0.29073194E+00   0.12523869E+01   0.16962945E+01   0.10291681E+01
  -0.21887451E-01  -0.58987190E+00   0.18582352E+00   0.74967766E+00  -0.85372981E+00
  -0.67395884E+01  -0.15524544E+02  -0.23873171E+02  -0.27654284E+02  -0.25446614E+02
  -0.40153062E+02  -0.26938759E+02  -0.14341057E+02  -0.63550408E+01  -0.25465798E+01
  -0.88500266E+00  -0.59181536E+00  -0.84682847E+00  -0.13884962E+01  -0.35574579E+01
  -0.67209386E+01  -0.97475752E+01  -0.11104561E+02  -0.96408637E+01  -0.67792073E+01
  -0.37520031E+01  -0.21409215E+01  -0.16630846E+01  -0.16466386E+01  -0.15936454E+01
  -0.16014057E+01  -0.18269614E+01  -0.23466903E+01  -0.23321961E+01  -0.19617143E+01
  -0.13550208E+01  -0.73681110E+00  -0.77073696E+00  -0.90744893E+00  -0.87455696E+00
  -0.16949505E+01  -0.31798024E+01  -0.56212928E+01  -0.89118830E+01  -0.11682294E+02
  -0.12388303E+02  -0.10650099E+02  -0.75680594E+01  -0.47150050E+01  -0.36231849E+01
  -0.41818362E+01  -0.55121744E+01  -0.66164174E+01  -0.65690322E+01  -0.58202913E+01
  -0.42687259E+01  -0.27214788E+01  -0.13097316E+01  -0.49185281E+00   0.59554870E-02
   0.35879021E+00   0.29955341E-03  -0.61922206E+00  -0.15451461E+01  -0.47744571E+01
  -0.11143046E+02  -0.20636860E+02  -0.30299090E+02  -0.34739262E+02  -0.31184404E+02
  -0.20596249E+02  -0.91792185E+01  -0.25373868E+01  -0.23042582E+01  -0.51510206E+01
  -0.64241916E+01  -0.41032277E+01  -0.18970083E+00   0.26545258E+01   0.27621877E+01
   0.13722882E+01   0.39160493E+00  -0.19494684E+00  -0.33190330E+00   0.17830391E+00
   0.42921646E+00   0.14977905E+01   0.37376185E+01   0.59644726E+01   0.64656564E+01
   0.45907656E+01   0.16332521E+01  -0.15848592E+00   0.35139799E-01  -0.60029295E+00
  -0.60623397E+01  -0.18195711E+02  -0.33806141E+02  -0.45561572E+02  -0.48038491E+02
  -0.59016044E+02  -0.44169204E+02  -0.26064981E+02  -0.12318827E+02  -0.47633501E+01
  -0.18627525E+01  -0.73099969E+00   0.33479081E-01  -0.78468799E+00  -0.22546078E+01
  -0.56267503E+01  -0.10365447E+02  -0.14492009E+02  -0.16071760E+02  -0.13977672E+02
  -0.98958127E+01  -0.59244853E+01  -0.39696010E+01  -0.42805711E+01  -0.57340671E+01
  -0.71912905E+01  -0.77170343E+01  -0.70153340E+01  -0.54074249E+01  -0.33204471E+01
  -0.16095397E+01  -0.46524033E+00  -0.37785518E+00   0.89549661E-01  -0.50382047E+00
  -0.10109701E+01  -0.18372510E+01  -0.43865934E+01  -0.83764869E+01  -0.13103557E+02
  -0.16313504E+02  -0.16094811E+02  -0.12526217E+02  -0.80098535E+01  -0.50247058E+01
  -0.52220865E+01  -0.76341800E+01  -0.10237315E+02  -0.11215958E+02  -0.99384688E+01
  -0.71984128E+01  -0.42082805E+01  -0.17623648E+01  -0.41574939E+00   0.46798712E+00
   0.56920306E+00   0.18132457E+00   0.74510340E-01  -0.16499680E+01  -0.47868915E+01
  -0.12208065E+02  -0.24734496E+02  -0.39373511E+02  -0.49649899E+02  -0.48909671E+02
  -0.36824974E+02  -0.19591728E+02  -0.68401608E+01  -0.42826376E+01  -0.98535720E+01
  -0.16579082E+02  -0.18218774E+02  -0.13854810E+02  -0.71668162E+01  -0.20855964E+01
  -0.11221008E+00   0.20169799E+00  -0.13203413E+00   0.36874339E+00   0.14710484E+00
   0.57812432E+00   0.15463044E+01   0.28998574E+01   0.47659311E+01   0.48252490E+01
   0.16236019E+01  -0.36314744E+01  -0.72825500E+01  -0.67542714E+01  -0.34253886E+01
  -0.36845092E+01  -0.13169699E+02  -0.31697473E+02  -0.51564219E+02  -0.62445894E+02
  -0.65032184E+02  -0.54777124E+02  -0.36029964E+02  -0.18727099E+02  -0.76872531E+01
  -0.33078082E+01  -0.60034387E+00  -0.74834948E-01   0.31960345E-01  -0.91842227E+00
  -0.38179767E+01  -0.83586069E+01  -0.14453993E+02  -0.18670577E+02  -0.19553263E+02
  -0.15954789E+02  -0.10653931E+02  -0.63781806E+01  -0.55079983E+01  -0.75557401E+01
  -0.10892874E+02  -0.12877719E+02  -0.12691152E+02  -0.98724849E+01  -0.62987387E+01
  -0.27950458E+01  -0.88980711E+00   0.16795982E+00   0.45816938E+00   0.15664122E-01
   0.11168185E+00  -0.11269221E+01  -0.22558523E+01  -0.56223623E+01  -0.10535937E+02
  -0.15313914E+02  -0.17259458E+02  -0.15145925E+02  -0.10113241E+02  -0.57649586E+01
  -0.48473994E+01  -0.77408146E+01  -0.12316663E+02  -0.15320202E+02  -0.15227651E+02
  -0.12006323E+02  -0.76285107E+01  -0.35801548E+01  -0.11132758E+01   0.49501926E+00
   0.51541755E+00   0.10373010E+01   0.30587505E+00  -0.67737720E+00  -0.30627974E+01
  -0.92564706E+01  -0.20798725E+02  -0.37678549E+02  -0.52734435E+02  -0.58329917E+02
  -0.49113847E+02  -0.30039101E+02  -0.11758374E+02  -0.48467680E+01  -0.10955995E+02
  -0.23363479E+02  -0.31679541E+02  -0.30935585E+02  -0.22302949E+02  -0.12264419E+02
  -0.48264840E+01  -0.15602732E+01  -0.12297325E+00   0.41348804E+00   0.34434304E+00
   0.10504278E+01   0.88147468E+00   0.17715230E+01   0.19760738E+01   0.52218824E+00
  -0.46750666E+01  -0.12883880E+02  -0.19923261E+02  -0.20421711E+02  -0.13833709E+02
  -0.59743902E+01  -0.61753775E+01  -0.19504901E+02  -0.41255748E+02  -0.59994912E+02
  -0.55155034E+02  -0.53019438E+02  -0.39346955E+02  -0.22475200E+02  -0.10342903E+02
  -0.41989262E+01  -0.10027454E+01   0.14026151E+00   0.49586759E+00  -0.37764403E+00
  -0.17154844E+01  -0.55503668E+01  -0.10888301E+02  -0.17024324E+02  -0.20290904E+02
  -0.19283640E+02  -0.14239257E+02  -0.83529262E+01  -0.52979822E+01  -0.63667117E+01
  -0.10487879E+02  -0.14512494E+02  -0.15852617E+02  -0.13618360E+02  -0.93149250E+01
  -0.46474337E+01  -0.16749624E+01   0.12237987E+00   0.39672394E+00   0.57097215E+00
   0.38203108E+00   0.10090099E+00  -0.80679753E+00  -0.26796238E+01  -0.59413968E+01
  -0.10755861E+02  -0.13999992E+02  -0.13960782E+02  -0.10091727E+02  -0.52600961E+01
  -0.28685438E+01  -0.53002623E+01  -0.10733589E+02  -0.16406455E+02  -0.18483269E+02
  -0.16598182E+02  -0.11681335E+02  -0.66073366E+01  -0.25470637E+01  -0.31702280E+00
   0.66459644E+00   0.13396828E+01   0.10179587E+01   0.37072550E+00  -0.16204027E+01
  -0.48650015E+01  -0.13158442E+02  -0.26878233E+02  -0.43477873E+02  -0.54032975E+02
  -0.51661772E+02  -0.35866872E+02  -0.15809502E+02  -0.42009376E+01  -0.75939834E+01
  -0.22349410E+02  -0.37245395E+02  -0.42627464E+02  -0.36321643E+02  -0.23844964E+02
  -0.11860828E+02  -0.46655254E+01  -0.10675849E+01  -0.23500659E-01   0.64952540E+00
   0.88763757E+00   0.11870560E+01   0.10282604E+01   0.32700563E+00  -0.19512737E+01
  -0.86480684E+01  -0.19218659E+02  -0.30385416E+02  -0.35052021E+02  -0.29206278E+02
  -0.15765776E+02  -0.51841595E+01  -0.66270724E+01  -0.22190879E+02  -0.42365188E+02
  -0.34776138E+02  -0.40067594E+02  -0.34041937E+02  -0.21863111E+02  -0.11100488E+02
  -0.47966743E+01  -0.12762603E+01   0.18612973E+00   0.87172210E+00   0.46474193E+00
  -0.97361028E+00  -0.29382501E+01  -0.70351303E+01  -0.12073790E+02  -0.16738260E+02
  -0.18049416E+02  -0.15090651E+02  -0.95411131E+01  -0.47440366E+01  -0.38323287E+01
  -0.68906873E+01  -0.11570556E+02  -0.14690238E+02  -0.14153319E+02  -0.10702536E+02
  -0.60848230E+01  -0.24932500E+01  -0.34813327E+00   0.26884336E+00   0.63327105E+00
   0.80725678E+00   0.42082679E+00   0.21823468E+00  -0.74906750E+00  -0.24617035E+01
  -0.52739718E+01  -0.83823297E+01  -0.97046085E+01  -0.77442607E+01  -0.38194254E+01
  -0.79998363E+00  -0.16485041E+01  -0.66766843E+01  -0.13199226E+02  -0.17732849E+02
  -0.18032242E+02  -0.14454175E+02  -0.93789755E+01  -0.46395736E+01  -0.15363372E+01
   0.14451502E+00   0.13038461E+01   0.13787686E+01   0.12503896E+01   0.18670938E+00
  -0.22510088E+01  -0.61812381E+01  -0.14817641E+02  -0.27288663E+02  -0.39289146E+02
  -0.42820551E+02  -0.34091660E+02  -0.17473842E+02  -0.36846263E+01  -0.25948700E+01
  -0.14917134E+02  -0.32209060E+02  -0.43285163E+02  -0.42110164E+02  -0.31413488E+02
  -0.18083961E+02  -0.81322748E+01  -0.27038803E+01  -0.63210234E+00   0.49349655E+00
   0.10703775E+01   0.97502721E+00   0.97215194E+00  -0.35297089E-01  -0.23880871E+01
  -0.79854734E+01  -0.18454444E+02  -0.31713065E+02  -0.41333549E+02  -0.40806178E+02
  -0.28633212E+02  -0.11936130E+02  -0.19412790E+01  -0.55512394E+01  -0.20001120E+02
  -0.14670892E+02  -0.22758957E+02  -0.23183483E+02  -0.16991832E+02  -0.97786836E+01
  -0.46401160E+01  -0.13816636E+01   0.23355336E+00   0.10912228E+01   0.86439413E+00
   0.14517668E+00  -0.18350590E+01  -0.38972692E+01  -0.77292405E+01  -0.11495466E+02
  -0.13939768E+02  -0.13150312E+02  -0.91244453E+01  -0.43188991E+01  -0.15708418E+01
  -0.26675932E+01  -0.64554560E+01  -0.10190601E+02  -0.11378757E+02  -0.96765332E+01
  -0.60983969E+01  -0.29493818E+01  -0.76054630E+00  -0.30085904E-01   0.57150119E+00
   0.72761226E+00   0.74349977E+00   0.54028943E+00   0.26769288E+00  -0.41948162E+00
  -0.17068492E+01  -0.35189912E+01  -0.49046825E+01  -0.44417488E+01  -0.20082124E+01
   0.84565853E+00   0.11820094E+01  -0.19945185E+01  -0.80162546E+01  -0.13427336E+02
  -0.15915312E+02  -0.14473237E+02  -0.10715020E+02  -0.62881923E+01  -0.30156293E+01
  -0.85262215E+00   0.71422386E+00   0.12989712E+01   0.16610151E+01   0.11898920E+01
   0.18257356E+00  -0.24829359E+01  -0.60994949E+01  -0.13416064E+02  -0.22108170E+02
  -0.27977221E+02  -0.25781295E+02  -0.15349232E+02  -0.34325788E+01   0.11765697E+01
  -0.60531846E+01  -0.20920729E+02  -0.34053430E+02  -0.37817662E+02  -0.31646136E+02
  -0.20363377E+02  -0.10449804E+02  -0.42054796E+01  -0.14755373E+01   0.19771137E+00
   0.85175378E+00   0.10721401E+01   0.80384466E+00   0.13513062E+00  -0.16440495E+01
  -0.54761200E+01  -0.13015532E+02  -0.24477684E+02  -0.36035925E+02  -0.41207568E+02
  -0.35228827E+02  -0.20503983E+02  -0.51705324E+01   0.11849188E+01  -0.36649366E+01
  -0.20083496E+01  -0.86332859E+01  -0.11973598E+02  -0.10561156E+02  -0.70171614E+01
  -0.38660508E+01  -0.12121597E+01   0.35702765E+00   0.12224049E+01   0.11894173E+01
   0.50298447E+00  -0.72911586E+00  -0.27265054E+01  -0.46335029E+01  -0.72633644E+01
  -0.94455136E+01  -0.97576373E+01  -0.77308630E+01  -0.40005181E+01  -0.81490626E+00
  -0.12021485E-01  -0.18180079E+01  -0.49090545E+01  -0.68816256E+01  -0.68389663E+01
  -0.48658979E+01  -0.27053354E+01  -0.10197680E+01  -0.20714401E+00   0.27380512E+00
   0.67563821E+00   0.62873363E+00   0.71105920E+00   0.39801091E+00   0.38522471E+00
  -0.29626394E+00  -0.53012704E+00  -0.14923879E+01  -0.15412381E+01  -0.46643860E+00
   0.13362660E+01   0.22935858E+01   0.77571440E+00  -0.31381285E+01  -0.79576404E+01
  -0.11363330E+02  -0.11969267E+02  -0.10105723E+02  -0.69975577E+01  -0.41521327E+01
  -0.21012635E+01  -0.27361827E+00   0.79840298E+00   0.15388743E+01   0.16794400E+01
   0.12243160E+01   0.11545415E+00  -0.21970660E+01  -0.49700521E+01  -0.96195371E+01
  -0.14155433E+02  -0.15175732E+02  -0.10809696E+02  -0.30282842E+01   0.22153501E+01
  -0.30387446E-01  -0.94858008E+01  -0.20736532E+02  -0.26852598E+02  -0.25326033E+02
  -0.18217268E+02  -0.10582915E+02  -0.50982993E+01  -0.21269353E+01  -0.35391089E+00
   0.68108755E+00   0.86749389E+00   0.83461122E+00   0.44593329E-01  -0.10090493E+01
  -0.36399123E+01  -0.74861000E+01  -0.14879357E+02  -0.24042145E+02  -0.31358142E+02
  -0.31756891E+02  -0.23458802E+02  -0.10455884E+02   0.88819868E-01   0.27016934E+01
   0.21640468E+01  -0.10859891E+01  -0.41602465E+01  -0.51676017E+01  -0.41738285E+01
  -0.27486406E+01  -0.92159549E+00   0.43036494E+00   0.12320556E+01   0.13953588E+01
   0.92102468E+00  -0.11431967E+00  -0.16055676E+01  -0.32529837E+01  -0.51119172E+01
  -0.62009406E+01  -0.69598824E+01  -0.59295043E+01  -0.36212278E+01  -0.83213340E+00
   0.71938385E+00   0.40381981E+00  -0.12567556E+01  -0.29510706E+01  -0.35931649E+01
  -0.30101240E+01  -0.20106958E+01  -0.10467433E+01  -0.33126255E+00   0.47312823E-01
   0.37340510E+00   0.51544985E+00   0.58012167E+00   0.62658511E+00   0.44949218E+00
   0.53610215E+00  -0.46896326E-01   0.20261461E+00   0.19650942E-01   0.30446661E+00
   0.13014349E+01   0.20503150E+01   0.17311251E+01  -0.51053145E+00  -0.37739500E+01
  -0.68023302E+01  -0.83220080E+01  -0.79934268E+01  -0.66073127E+01  -0.46855776E+01
  -0.30964122E+01  -0.14320540E+01  -0.10875136E+00   0.90693985E+00   0.15767929E+01
   0.17549976E+01   0.13632383E+01   0.30616222E+00  -0.13421340E+01  -0.35364484E+01
  -0.55214062E+01  -0.71131051E+01  -0.58502467E+01  -0.21480624E+01   0.17635683E+01
   0.20855209E+01  -0.24665061E+01  -0.96675981E+01  -0.15252205E+02  -0.16365791E+02
  -0.13324472E+02  -0.89538360E+01  -0.51821363E+01  -0.25217255E+01  -0.82586501E+00
   0.24307851E+00   0.69095364E+00   0.69679433E+00   0.32435679E+00  -0.70539685E+00
  -0.20892623E+01  -0.49955712E+01  -0.82302565E+01  -0.13476157E+02  -0.18996611E+02
  -0.21696936E+02  -0.19261213E+02  -0.11757870E+02  -0.32374568E+01   0.20837514E+01
   0.19892915E+01   0.12223789E+01  -0.62275947E+00  -0.19870452E+01  -0.22165635E+01
  -0.16556908E+01  -0.70777293E+00   0.41541544E+00   0.11112072E+01   0.13243019E+01
   0.92213458E+00   0.41747482E-01  -0.11741393E+01  -0.26345895E+01  -0.35117751E+01
  -0.48839568E+01  -0.49451973E+01  -0.44631880E+01  -0.31661529E+01  -0.13855964E+01
   0.24757177E+00   0.95821637E+00   0.46211416E+00  -0.52028474E+00  -0.13133496E+01
  -0.15498213E+01  -0.11830765E+01  -0.84859938E+00  -0.39853159E+00  -0.76219648E-01
   0.15988624E+00   0.22093197E+00   0.24214816E+00   0.18820592E+00   0.26078842E+00
   0.17308774E+00   0.42325301E+00   0.56246080E+00   0.38890243E+00   0.80494246E+00
   0.96557176E+00   0.12891215E+01   0.11615486E+01   0.43233942E+00  -0.13232018E+01
  -0.33453374E+01  -0.49622588E+01  -0.56521086E+01  -0.54587701E+01  -0.46614402E+01
  -0.35692884E+01  -0.24522800E+01  -0.11594258E+01  -0.62413330E-01   0.85663633E+00
   0.14049571E+01   0.15648418E+01   0.12371749E+01   0.35499845E+00  -0.42568754E+00
  -0.20585124E+01  -0.25215553E+01  -0.24627612E+01  -0.11787904E+01   0.74525068E+00
   0.17745376E+01   0.45474442E+00  -0.31068174E+01  -0.68334291E+01  -0.88080967E+01
  -0.85025679E+01  -0.66308816E+01  -0.46295905E+01  -0.26373808E+01  -0.11547836E+01
  -0.16098243E+00   0.27457691E+00   0.34176305E+00  -0.39594026E-02  -0.57698485E+00
  -0.17253476E+01  -0.30456119E+01  -0.50696593E+01  -0.78301881E+01  -0.10289875E+02
  -0.12487513E+02  -0.12407689E+02  -0.94476218E+01  -0.43379545E+01   0.73128364E-01
   0.83262698E+00   0.12078013E+01   0.52035951E+00  -0.53538252E+00  -0.11987761E+01
  -0.11853889E+01  -0.67411616E+00   0.66691199E-02   0.72336680E+00   0.11335480E+01
   0.10077932E+01   0.35128010E+00  -0.77325647E+00  -0.19473395E+01  -0.33950780E+01
  -0.39710813E+01  -0.39593874E+01  -0.39040748E+01  -0.27521302E+01  -0.12244574E+01
   0.41377978E-01   0.69558576E+00   0.85538820E+00   0.43250635E+00  -0.66176187E-01
  -0.47160871E+00  -0.71005429E+00  -0.52020362E+00  -0.30608265E+00  -0.14072285E+00
  -0.72845632E-01   0.38749209E-01   0.20752742E-01   0.46411712E-01  -0.19897470E-02
   0.11507525E+00   0.59674829E-01  -0.31976421E-01   0.48033859E+00   0.44427361E+00
   0.52985786E+00   0.88315132E+00   0.10472972E+01   0.55713136E+00  -0.25941207E+00
  -0.14092490E+01  -0.25595036E+01  -0.34335997E+01  -0.40002880E+01  -0.40453645E+01
  -0.36908220E+01  -0.30494038E+01  -0.22689581E+01  -0.12388923E+01  -0.14924101E+00
   0.79391103E+00   0.14298112E+01   0.15807940E+01   0.13511462E+01   0.38237731E+00
  -0.22136694E+00  -0.68038025E+00  -0.11469819E+01  -0.44807245E+00   0.61419835E+00
   0.13021699E+01   0.92743436E+00  -0.45225146E+00  -0.25082733E+01  -0.41344355E+01
  -0.48472569E+01  -0.47089088E+01  -0.36546956E+01  -0.24375448E+01  -0.13812993E+01
  -0.65413016E+00  -0.13885714E+00  -0.11752419E-01  -0.10605592E+00  -0.56327773E+00
  -0.11696221E+01  -0.22785819E+01  -0.37378924E+01  -0.48481585E+01  -0.64889455E+01
  -0.74724474E+01  -0.72882660E+01  -0.58714268E+01  -0.36050189E+01  -0.94741209E+00
   0.72282895E-01   0.64015167E+00   0.47326812E+00  -0.70652660E-01  -0.80776445E+00
  -0.11735986E+01  -0.10897506E+01  -0.63798274E+00  -0.20513168E+00   0.20992743E+00
   0.32434489E+00  -0.16728117E+00  -0.11188742E+01  -0.24251323E+01  -0.30291643E+01
  -0.34432960E+01  -0.38476999E+01  -0.33858316E+01  -0.21940125E+01  -0.14022923E+01
  -0.64185894E+00   0.27354929E+00   0.59542287E+00   0.55510869E+00   0.20518021E+00
  -0.81284650E-02  -0.24582306E+00  -0.32630388E+00  -0.24495724E+00  -0.11669164E+00
  -0.14157251E+00  -0.38567150E+00  -0.52090354E+00  -0.76489724E+00  -0.91906597E+00
  -0.10840793E+01  -0.89553400E+00  -0.19981724E+00  -0.90985883E-01  -0.91638936E-01
   0.35435641E+00   0.59287547E+00   0.21751399E+00   0.18348617E+00  -0.40943916E-01
  -0.55856386E+00  -0.12728524E+01  -0.19641113E+01  -0.25271566E+01  -0.30733674E+01
  -0.33167040E+01  -0.32932816E+01  -0.29615943E+01  -0.25056174E+01  -0.17154161E+01
  -0.71661645E+00   0.13274907E+00   0.69953635E+00   0.74121267E+00   0.95153337E+00
   0.69192033E+00  -0.74234104E-01  -0.30551613E+00   0.88054720E-01   0.19809413E+00
   0.40595342E+00   0.69287554E+00   0.19291461E+00  -0.79525203E+00  -0.20070391E+01
  -0.27325171E+01  -0.30068208E+01  -0.27740419E+01  -0.21652739E+01  -0.14909903E+01
  -0.10645597E+01  -0.97135070E+00  -0.89475098E+00  -0.10715958E+01  -0.13465540E+01
  -0.18864396E+01  -0.23572436E+01  -0.25552460E+01  -0.34507869E+01  -0.44244235E+01
  -0.47039956E+01  -0.46403799E+01  -0.43754136E+01  -0.29554209E+01  -0.12605269E+01
   0.57694229E-01   0.50714853E+00   0.44217156E+00  -0.93580702E-01  -0.74161308E+00
  -0.14254962E+01  -0.18134349E+01  -0.18039163E+01  -0.14848994E+01  -0.11634775E+01
  -0.95958785E+00  -0.10217659E+01  -0.15894801E+01  -0.22881010E+01  -0.32142481E+01
  -0.39083243E+01  -0.40486353E+01  -0.31687116E+01  -0.26203187E+01  -0.15523426E+01
  -0.28529890E+00   0.37446798E+00   0.83932523E+00   0.79684749E+00   0.55545387E+00
   0.16405304E+00  -0.60522118E-01  -0.21687311E+00  -0.23517091E+00  -0.27451663E+00
  -0.16834689E+00  -0.39928718E+00  -0.92035540E+00  -0.15134762E+01  -0.20624538E+01
  -0.21665606E+01  -0.18510173E+01  -0.15116799E+01  -0.12431545E+01  -0.64204421E+00
  -0.27581928E+00  -0.35686618E+00   0.16251127E+00   0.32697405E+00   0.32114894E+00
   0.16032904E+00  -0.25589751E+00  -0.78393297E+00  -0.14030576E+01  -0.19600542E+01
  -0.25908802E+01  -0.30776485E+01  -0.33587463E+01  -0.32987553E+01  -0.30179608E+01
  -0.24370348E+01  -0.15709289E+01  -0.68936793E+00   0.21565183E+00   0.55476393E+00
   0.39728277E+00   0.18631740E-03   0.11440481E+00  -0.24733660E+00  -0.12592836E-01
   0.59382796E+00   0.71181805E+00   0.66408552E+00   0.91408287E-01  -0.66624149E+00
  -0.14665944E+01  -0.19027690E+01  -0.20374616E+01  -0.18889441E+01  -0.17160248E+01
  -0.14504061E+01  -0.16197086E+01  -0.20845517E+01  -0.24987576E+01  -0.27623217E+01
  -0.26782916E+01  -0.25010197E+01  -0.26597285E+01  -0.31036997E+01  -0.32251856E+01
  -0.33558390E+01  -0.35917246E+01  -0.27952806E+01  -0.19084251E+01  -0.87707672E+00
  -0.27073512E+00   0.25191159E+00   0.29666558E+00  -0.18049807E-01  -0.81939228E+00
  -0.16450513E+01  -0.25659880E+01  -0.33339466E+01  -0.38489229E+01  -0.39787830E+01
  -0.36815949E+01  -0.33196544E+01  -0.31513707E+01  -0.36780182E+01  -0.42802805E+01
  -0.46950597E+01  -0.44273207E+01  -0.38155601E+01  -0.27860900E+01  -0.13767283E+01
  -0.71339235E+00   0.15205591E+00   0.50080113E+00   0.68093869E+00   0.57441296E+00
   0.33395514E+00   0.16479919E-02  -0.23886000E+00  -0.42104480E+00  -0.36678667E+00
  -0.54837782E+00  -0.72834008E+00  -0.13868783E+01  -0.25403159E+01  -0.38336075E+01
  -0.47843181E+01  -0.49789313E+01  -0.41899824E+01  -0.30347032E+01  -0.18306696E+01
  -0.14259084E+01  -0.47196846E+00  -0.38538135E+00  -0.19675845E+00   0.13500157E-01
   0.44638182E-01   0.77654958E-01  -0.12501329E+00  -0.43418714E+00  -0.10345413E+01
  -0.16179628E+01  -0.24409588E+01  -0.32234148E+01  -0.38518526E+01  -0.42366515E+01
  -0.43335008E+01  -0.41107955E+01  -0.33568219E+01  -0.24640521E+01  -0.13782766E+01
  -0.62691353E+00  -0.16326117E+00  -0.21444378E+00  -0.25647314E+00   0.12795768E+00
  -0.22144959E-03   0.33794634E+00   0.32086940E+00   0.19254061E+00  -0.20397104E+00
  -0.69884939E+00  -0.12090292E+01  -0.15361464E+01  -0.17398018E+01  -0.17317663E+01
  -0.21356752E+01  -0.27922012E+01  -0.39306890E+01  -0.51096445E+01  -0.57110537E+01
  -0.55273083E+01  -0.47975710E+01  -0.38315825E+01  -0.32129846E+01  -0.27938581E+01
  -0.29924731E+01  -0.23478733E+01  -0.22168434E+01  -0.16811309E+01  -0.90971706E+00
  -0.20646951E+00   0.14685430E+00   0.22839212E+00  -0.51566742E-01  -0.71524865E+00
  -0.18606714E+01  -0.30771694E+01  -0.48842485E+01  -0.66549156E+01  -0.80467938E+01
  -0.82018577E+01  -0.73135361E+01  -0.62128100E+01  -0.55430633E+01  -0.57252250E+01
  -0.60729226E+01  -0.59449936E+01  -0.49796426E+01  -0.33676472E+01  -0.23100062E+01
  -0.65630206E+00   0.17546795E-01   0.61768843E+00   0.74638708E+00   0.62522906E+00
   0.36711312E+00  -0.36132260E-01  -0.29401900E+00  -0.66968846E+00  -0.90162873E+00
  -0.98779965E+00  -0.13715501E+01  -0.21598346E+01  -0.37723002E+01  -0.59432610E+01
  -0.80058152E+01  -0.89092692E+01  -0.85725851E+01  -0.68871691E+01  -0.49146417E+01
  -0.28903636E+01  -0.17350660E+01  -0.11572901E+01  -0.46518338E+00  -0.21385574E+00
   0.81216752E-01   0.18385529E+00   0.18293353E+00   0.67290919E-01  -0.23243776E+00
  -0.82888586E+00  -0.14595537E+01  -0.25027696E+01  -0.34904055E+01  -0.47834441E+01
  -0.59705661E+01  -0.68278940E+01  -0.69523275E+01  -0.60186671E+01  -0.45087072E+01
  -0.28677127E+01  -0.16732499E+01  -0.96867278E+00  -0.45550159E+00  -0.63137368E+00
   0.48459566E-01   0.90836001E-01   0.33441477E+00   0.26781101E+00   0.80727475E-02
  -0.37013495E+00  -0.86934271E+00  -0.11748399E+01  -0.15754283E+01  -0.19263358E+01
  -0.24791615E+01  -0.39264143E+01  -0.60818036E+01  -0.85314363E+01  -0.10166968E+02
  -0.10238108E+02  -0.85948658E+01  -0.64584921E+01  -0.44922747E+01  -0.34856772E+01
  -0.27302259E+01  -0.23834576E+01  -0.20891345E+01  -0.13390010E+01  -0.83080987E+00
  -0.57482399E+00  -0.51310546E-01   0.12544577E+00  -0.35605088E-01  -0.53689942E+00
  -0.17825323E+01  -0.33107030E+01  -0.59564118E+01  -0.92367987E+01  -0.11965789E+02
  -0.12936114E+02  -0.11862047E+02  -0.96928521E+01  -0.80068844E+01  -0.74760796E+01
  -0.77690259E+01  -0.78417423E+01  -0.68095300E+01  -0.50555292E+01  -0.27875919E+01
  -0.12272418E+01  -0.64920735E-01   0.40956961E+00   0.79661718E+00   0.64907021E+00
   0.51211942E+00  -0.59040253E-01  -0.47940202E+00  -0.96917841E+00  -0.17145781E+01
  -0.21665859E+01  -0.26663333E+01  -0.31910771E+01  -0.47270253E+01  -0.72991857E+01
  -0.10433265E+02  -0.12807865E+02  -0.13348286E+02  -0.12042972E+02  -0.93172078E+01
  -0.63407854E+01  -0.38289811E+01  -0.19132171E+01  -0.14803575E+01  -0.55541483E+00
  -0.33307221E+00   0.69398324E-01   0.24721602E+00   0.30575578E+00   0.27417546E+00
  -0.21119263E+00  -0.59100128E+00  -0.14433400E+01  -0.25692915E+01  -0.41078713E+01
  -0.61007423E+01  -0.82239808E+01  -0.96894783E+01  -0.98704405E+01  -0.84813808E+01
  -0.61675412E+01  -0.38463988E+01  -0.20891833E+01  -0.12872991E+01  -0.64727318E+00
  -0.42439233E+00  -0.10104558E+00  -0.41078730E-01   0.16590558E+00  -0.26231637E-01
  -0.17321065E+00  -0.71383758E+00  -0.10811705E+01  -0.14528766E+01  -0.20748689E+01
  -0.27512009E+01  -0.43833708E+01  -0.69948580E+01  -0.10653417E+02  -0.13906871E+02
  -0.15325630E+02  -0.14054442E+02  -0.10741360E+02  -0.72078775E+01  -0.45863551E+01
  -0.33352066E+01  -0.27505895E+01  -0.19846355E+01  -0.18878938E+01  -0.95040382E+00
  -0.80833326E+00  -0.53586661E+00  -0.88285623E-01  -0.22227123E+00  -0.36169440E+00
  -0.15077839E+01  -0.30784239E+01  -0.60645506E+01  -0.10326816E+02  -0.14271635E+02
  -0.16449484E+02  -0.15599924E+02  -0.12774380E+02  -0.96120159E+01  -0.82719391E+01
  -0.85468449E+01  -0.94010580E+01  -0.91185228E+01  -0.73212773E+01  -0.45957871E+01
  -0.22225954E+01  -0.26303677E+00   0.38944468E+00   0.79344399E+00   0.75774168E+00
   0.51577649E+00   0.32317524E-01  -0.68721699E+00  -0.13384224E+01  -0.27642942E+01
  -0.39350267E+01  -0.49448593E+01  -0.53119015E+01  -0.62882484E+01  -0.82890580E+01
  -0.11401801E+02  -0.14236379E+02  -0.15920365E+02  -0.15511602E+02  -0.13608371E+02
  -0.10562314E+02  -0.72449744E+01  -0.44914074E+01  -0.22889113E+01  -0.15563553E+01
  -0.56770005E+00  -0.35806457E+00   0.99151587E-01   0.17362347E+00   0.48539743E+00
   0.13866391E+00   0.38954179E-02  -0.48940907E+00  -0.13578279E+01  -0.26506982E+01
  -0.49569799E+01  -0.78360632E+01  -0.10653352E+02  -0.11904110E+02  -0.11347998E+02
  -0.89718905E+01  -0.60948654E+01  -0.35723633E+01  -0.20096552E+01  -0.12016583E+01
  -0.92099863E+00  -0.28426935E+00  -0.24700247E+00  -0.43924162E-01  -0.95658518E-01
  -0.27020894E+00  -0.63781404E+00  -0.11773861E+01  -0.15061455E+01  -0.23118693E+01
  -0.28765134E+01  -0.41512617E+01  -0.63707510E+01  -0.10378682E+02  -0.14961303E+02
  -0.18306647E+02  -0.18314035E+02  -0.15248872E+02  -0.10531545E+02  -0.67185085E+01
  -0.45285439E+01  -0.36190912E+01  -0.31741690E+01  -0.22187384E+01  -0.18101343E+01
  -0.20573274E+01  -0.10442541E+01  -0.64631633E+00  -0.48247267E+00  -0.43362339E+00
  -0.13130831E+01  -0.25391424E+01  -0.53067607E+01  -0.95783801E+01  -0.14034553E+02
  -0.17043894E+02  -0.16837887E+02  -0.13699278E+02  -0.98182772E+01  -0.75429369E+01
  -0.77759943E+01  -0.95374742E+01  -0.10511677E+02  -0.95708136E+01  -0.67993780E+01
  -0.35111685E+01  -0.11874565E+01   0.36199473E+00   0.83324982E+00   0.75811275E+00
   0.72610080E+00   0.35153952E-01  -0.65977736E+00  -0.16564060E+01  -0.37097808E+01
  -0.60430664E+01  -0.79457340E+01  -0.85340418E+01  -0.86421802E+01  -0.92011341E+01
  -0.10952072E+02  -0.13284838E+02  -0.14860992E+02  -0.15279953E+02  -0.14476531E+02
  -0.12855253E+02  -0.10555936E+02  -0.75626075E+01  -0.47673971E+01  -0.25762114E+01
  -0.16944539E+01  -0.71703662E+00  -0.34925999E+00  -0.67259672E-01   0.31151318E+00
   0.97781618E-01   0.18793600E+00  -0.10538510E+00  -0.57726261E+00  -0.13070618E+01
  -0.30728481E+01  -0.58588338E+01  -0.90434491E+01  -0.11453309E+02  -0.11888318E+02
  -0.10173103E+02  -0.73182538E+01  -0.44010180E+01  -0.24826820E+01  -0.15039466E+01
  -0.10365804E+01  -0.94915684E+00  -0.45250979E+00  -0.30550612E+00  -0.36527725E+00
  -0.28698939E+00  -0.78703144E+00  -0.12287948E+01  -0.17424847E+01  -0.27146565E+01
  -0.33623544E+01  -0.38908799E+01  -0.47771000E+01  -0.74503022E+01  -0.11888505E+02
  -0.16639350E+02  -0.19103768E+02  -0.17591998E+02  -0.13337810E+02  -0.87653353E+01
  -0.60005256E+01  -0.51141405E+01  -0.46706257E+01  -0.39765266E+01  -0.27749203E+01
  -0.33149905E+01  -0.24913718E+01  -0.13551853E+01  -0.10910026E+01  -0.75454894E+00
  -0.14055971E+01  -0.20701381E+01  -0.41632491E+01  -0.77036365E+01  -0.11809862E+02
  -0.15143629E+02  -0.15439646E+02  -0.12799057E+02  -0.84286718E+01  -0.55697650E+01
  -0.53411675E+01  -0.76829160E+01  -0.10102345E+02  -0.10754068E+02  -0.86489399E+01
  -0.55127769E+01  -0.19913103E+01  -0.26376307E+00   0.90787386E+00   0.94506063E+00
   0.66995139E+00   0.19978531E+00  -0.55854543E+00  -0.16543341E+01  -0.43087158E+01
  -0.75523681E+01  -0.10954690E+02  -0.12199624E+02  -0.11809814E+02  -0.10563794E+02
  -0.10305002E+02  -0.10668379E+02  -0.11211533E+02  -0.10931762E+02  -0.10799370E+02
  -0.11033809E+02  -0.11222002E+02  -0.10443487E+02  -0.80313948E+01  -0.51236762E+01
  -0.27468872E+01  -0.19308374E+01  -0.88254795E+00  -0.59232771E+00  -0.91540952E-01
  -0.29237632E+00  -0.33924459E-01  -0.30649251E+00  -0.66312585E+00  -0.98662837E+00
  -0.20048156E+01  -0.37463925E+01  -0.64942600E+01  -0.88377392E+01  -0.10068014E+02
  -0.90621999E+01  -0.68236719E+01  -0.42744906E+01  -0.26382126E+01  -0.16920835E+01
  -0.16903094E+01  -0.11849063E+01  -0.12134459E+01  -0.56995392E+00  -0.52617822E+00
  -0.62017956E+00  -0.86254794E+00  -0.13332577E+01  -0.19216268E+01  -0.33425245E+01
  -0.42055078E+01  -0.46645409E+01  -0.39583971E+01  -0.41463533E+01  -0.63095096E+01
  -0.10812241E+02  -0.14808535E+02  -0.15978155E+02  -0.13293905E+02  -0.94471141E+01
  -0.69014641E+01  -0.65200757E+01  -0.71052841E+01  -0.66746222E+01  -0.51934873E+01
  -0.62791513E+01  -0.37037265E+01  -0.27294731E+01  -0.18520136E+01  -0.13888638E+01
  -0.17797334E+01  -0.18221873E+01  -0.35148120E+01  -0.57684129E+01  -0.92429635E+01
  -0.12086427E+02  -0.13030750E+02  -0.10790557E+02  -0.69534162E+01  -0.35101812E+01
  -0.28285479E+01  -0.49028180E+01  -0.80843845E+01  -0.99715900E+01  -0.93301052E+01
  -0.64474312E+01  -0.32384044E+01  -0.63434371E+00   0.62017269E+00   0.78704750E+00
   0.10588683E+01   0.70404442E-01  -0.17926084E+00  -0.17023912E+01  -0.41004364E+01
  -0.81009610E+01  -0.12597725E+02  -0.14927078E+02  -0.14393311E+02  -0.11680972E+02
  -0.93124531E+01  -0.78850707E+01  -0.69055437E+01  -0.54698696E+01  -0.45954546E+01
  -0.53294483E+01  -0.82292559E+01  -0.10617592E+02  -0.11098592E+02  -0.86010205E+01
  -0.55596610E+01  -0.28703462E+01  -0.20235412E+01  -0.12035002E+01  -0.71073926E+00
  -0.82383771E+00  -0.36242296E+00  -0.10530539E+01  -0.13375380E+01  -0.19178554E+01
  -0.21776056E+01  -0.30074232E+01  -0.42310836E+01  -0.60629279E+01  -0.71156880E+01
  -0.69092382E+01  -0.53440173E+01  -0.35604308E+01  -0.24711152E+01  -0.23161417E+01
  -0.23477567E+01  -0.24194018E+01  -0.19075974E+01  -0.13897014E+01  -0.11157265E+01
  -0.56171990E+00  -0.12473740E+01  -0.11867921E+01  -0.22832497E+01  -0.36672565E+01
  -0.53664982E+01  -0.63291855E+01  -0.50765929E+01  -0.27290532E+01  -0.13459397E+01
  -0.32617400E+01  -0.72601381E+01  -0.10404677E+02  -0.10196696E+02  -0.77839348E+01
  -0.58079922E+01  -0.66591353E+01  -0.86249082E+01  -0.99663507E+01  -0.86373286E+01
  -0.98144708E+01  -0.64599948E+01  -0.40796223E+01  -0.26194798E+01  -0.24823754E+01
  -0.18646797E+01  -0.22347173E+01  -0.32575816E+01  -0.49533795E+01  -0.76486498E+01
  -0.10427532E+02  -0.11747489E+02  -0.10497932E+02  -0.69344763E+01  -0.30971822E+01
  -0.13316451E+01  -0.24347922E+01  -0.55261370E+01  -0.81532081E+01  -0.86544494E+01
  -0.68685949E+01  -0.37883618E+01  -0.11565721E+01   0.33322470E+00   0.97845759E+00
   0.51743015E+00   0.39390298E+00  -0.16460720E+00  -0.16561923E+01  -0.33211551E+01
  -0.74248763E+01  -0.12367069E+02  -0.15796748E+02  -0.15417160E+02  -0.11817797E+02
  -0.76115869E+01  -0.46412779E+01  -0.28233432E+01  -0.84863748E+00   0.97416796E+00
   0.62277322E+00  -0.29808094E+01  -0.86665219E+01  -0.12537089E+02  -0.12493345E+02
  -0.92437306E+01  -0.55740119E+01  -0.32267314E+01  -0.18446538E+01  -0.17190659E+01
  -0.94300307E+00  -0.10443719E+01  -0.15706809E+01  -0.23543692E+01  -0.32955249E+01
  -0.38230387E+01  -0.39142915E+01  -0.40397147E+01  -0.43701533E+01  -0.46859400E+01
  -0.45296297E+01  -0.37195399E+01  -0.30507977E+01  -0.30182642E+01  -0.37420412E+01
  -0.45536258E+01  -0.44628183E+01  -0.36976371E+01  -0.26144837E+01  -0.15946295E+01
  -0.14977749E+01  -0.11489820E+01  -0.13593223E+01  -0.24914578E+01  -0.35392364E+01
  -0.60439647E+01  -0.81206563E+01  -0.79008210E+01  -0.44913690E+01  -0.47188287E-01
   0.19754507E+01   0.35491511E+00  -0.30136559E+01  -0.47166272E+01  -0.39102753E+01
  -0.29288321E+01  -0.42948116E+01  -0.83456099E+01  -0.11867132E+02  -0.12380033E+02
  -0.13149602E+02  -0.94207205E+01  -0.58657521E+01  -0.41559209E+01  -0.29470520E+01
  -0.25019884E+01  -0.28452153E+01  -0.34607805E+01  -0.49167676E+01  -0.75329575E+01
  -0.10587455E+02  -0.13049167E+02  -0.12860831E+02  -0.10114489E+02  -0.56692514E+01
  -0.22354638E+01  -0.15068204E+01  -0.33544815E+01  -0.60329657E+01  -0.74227590E+01
  -0.65709348E+01  -0.43004068E+01  -0.16708899E+01   0.63041261E-01   0.66813005E+00
   0.83790345E+00   0.49965639E+00  -0.38741448E+00  -0.10531695E+01  -0.24926160E+01
  -0.58542398E+01  -0.10517354E+02  -0.14388499E+02  -0.14529060E+02  -0.10336306E+02
  -0.46542596E+01  -0.57650579E+00   0.12888959E+01   0.24420658E+01   0.38829382E+01
   0.43392284E+01   0.10918708E+01  -0.54513127E+01  -0.12510845E+02  -0.15520254E+02
  -0.13621343E+02  -0.91036950E+01  -0.51985605E+01  -0.34309932E+01  -0.21606378E+01
  -0.15973507E+01  -0.16951300E+01  -0.19036626E+01  -0.28697326E+01  -0.43546926E+01
  -0.54134297E+01  -0.57810445E+01  -0.51143743E+01  -0.44330574E+01  -0.36421618E+01
  -0.30401490E+01  -0.26477299E+01  -0.28559665E+01  -0.41275911E+01  -0.61091985E+01
  -0.77291163E+01  -0.81238777E+01  -0.67758398E+01  -0.46978142E+01  -0.29454493E+01
  -0.16815686E+01  -0.13073325E+01  -0.16603199E+01  -0.20059094E+01  -0.30907962E+01
  -0.56982410E+01  -0.88029449E+01  -0.10380936E+02  -0.80960356E+01  -0.23795929E+01
   0.30083863E+01   0.47394307E+01   0.29532799E+01   0.65424656E+00   0.28513849E+00
   0.11223290E+01  -0.23248698E+00  -0.47598929E+01  -0.10843081E+02  -0.14133103E+02
  -0.14237624E+02  -0.11655993E+02  -0.78707349E+01  -0.48011683E+01  -0.36015193E+01
  -0.31686284E+01  -0.30968585E+01  -0.34753046E+01  -0.52119619E+01  -0.79294392E+01
  -0.12047573E+02  -0.16169939E+02  -0.18138998E+02  -0.16468854E+02  -0.11551453E+02
  -0.59656806E+01  -0.22805670E+01  -0.21732643E+01  -0.42421175E+01  -0.65288927E+01
  -0.69181952E+01  -0.54293768E+01  -0.28800604E+01  -0.82813207E+00   0.30683294E+00
   0.48464532E+00   0.13941539E+00  -0.11072581E+00  -0.75892798E+00  -0.19914305E+01
  -0.41402855E+01  -0.78163089E+01  -0.11742374E+02  -0.12390234E+02  -0.85397999E+01
  -0.17599613E+01   0.36526639E+01   0.56810708E+01   0.53153634E+01   0.49873628E+01
   0.46935201E+01   0.24518654E+01  -0.36629386E+01  -0.11631302E+02  -0.17248127E+02
  -0.17435451E+02  -0.13092431E+02  -0.81015470E+01  -0.44934504E+01  -0.30340552E+01
  -0.23736755E+01  -0.19347332E+01  -0.18395290E+01  -0.29085885E+01  -0.44130826E+01
  -0.62426888E+01  -0.72610153E+01  -0.69390465E+01  -0.55895204E+01  -0.38543821E+01
  -0.25162995E+01  -0.18532515E+01  -0.27558515E+01  -0.50493765E+01  -0.85155878E+01
  -0.11422295E+02  -0.12506546E+02  -0.10973234E+02  -0.79638965E+01  -0.47943615E+01
  -0.27617484E+01  -0.18787213E+01  -0.14203525E+01  -0.16478018E+01  -0.26158190E+01
  -0.45316780E+01  -0.77675393E+01  -0.11061751E+02  -0.10970436E+02  -0.65640483E+01
   0.26186774E+00   0.49520016E+01   0.56056388E+01   0.38152094E+01   0.29611905E+01
   0.36840376E+01   0.37756421E+01   0.15374766E+00  -0.64700748E+01  -0.12460494E+02
  -0.11967390E+02  -0.11922394E+02  -0.87097724E+01  -0.55943902E+01  -0.40139106E+01
  -0.30682544E+01  -0.28535722E+01  -0.35448671E+01  -0.48602882E+01  -0.77268794E+01
  -0.12667654E+02  -0.18664484E+02  -0.23433503E+02  -0.24035351E+02  -0.19744543E+02
  -0.12079772E+02  -0.52253416E+01  -0.19016922E+01  -0.28657009E+01  -0.58461236E+01
  -0.79869229E+01  -0.78541361E+01  -0.56232244E+01  -0.28489910E+01  -0.79536329E+00
  -0.49993392E-01   0.25880121E+00  -0.76371075E-01  -0.79824107E+00  -0.14472269E+01
  -0.25771079E+01  -0.53084500E+01  -0.84538927E+01  -0.98698851E+01  -0.70935440E+01
  -0.52265092E+00   0.57764313E+01   0.86540287E+01   0.74967000E+01   0.51023422E+01
   0.32904738E+01   0.12384233E+01  -0.33940728E+01  -0.10551287E+02  -0.17375195E+02
  -0.19438911E+02  -0.16454369E+02  -0.10788062E+02  -0.62476327E+01  -0.39916882E+01
  -0.25939638E+01  -0.19262016E+01  -0.20042508E+01  -0.23314290E+01  -0.35842458E+01
  -0.55807297E+01  -0.72943928E+01  -0.78776547E+01  -0.68591802E+01  -0.49790486E+01
  -0.27784824E+01  -0.16559203E+01  -0.21245125E+01  -0.48932489E+01  -0.92612491E+01
  -0.13560253E+02  -0.15930220E+02  -0.15045794E+02  -0.11561098E+02  -0.72677977E+01
  -0.40789784E+01  -0.20465350E+01  -0.14287799E+01  -0.15253546E+01  -0.18884050E+01
  -0.28827623E+01  -0.56650871E+01  -0.91227120E+01  -0.11176841E+02  -0.92123020E+01
  -0.34232013E+01   0.23042243E+01   0.48996958E+01   0.39383423E+01   0.26422351E+01
   0.32547524E+01   0.48089547E+01   0.39062729E+01  -0.91770027E+00  -0.77769171E+01
  -0.77067356E+01  -0.96478774E+01  -0.81946033E+01  -0.55599643E+01  -0.35808730E+01
  -0.26473895E+01  -0.28277024E+01  -0.27961592E+01  -0.38753232E+01  -0.65504628E+01
  -0.11393643E+02  -0.18507219E+02  -0.25833927E+02  -0.29583250E+02  -0.27240646E+02
  -0.19330020E+02  -0.95553592E+01  -0.29191148E+01  -0.18819160E+01  -0.52635597E+01
  -0.96397385E+01  -0.11457674E+02  -0.10119360E+02  -0.66086290E+01  -0.31911046E+01
  -0.10458521E+01  -0.13222979E+00  -0.42748709E+00  -0.47078147E+00  -0.89580931E+00
  -0.20300853E+01  -0.32177835E+01  -0.56469772E+01  -0.75277713E+01  -0.64854383E+01
  -0.18830964E+01   0.43101444E+01   0.78337977E+01   0.73035367E+01   0.40946806E+01
   0.98434693E+00  -0.12195445E+01  -0.43697456E+01  -0.96749043E+01  -0.15751527E+02
  -0.19173695E+02  -0.17720631E+02  -0.12763849E+02  -0.76702632E+01  -0.43993902E+01
  -0.27462701E+01  -0.23281018E+01  -0.15521193E+01  -0.15950596E+01  -0.24525483E+01
  -0.40027869E+01  -0.60035146E+01  -0.75247675E+01  -0.75433780E+01  -0.61009862E+01
  -0.38908703E+01  -0.18806145E+01  -0.15017277E+01  -0.35405923E+01  -0.78504972E+01
  -0.13111018E+02  -0.16699759E+02  -0.17226152E+02  -0.14254774E+02  -0.96662586E+01
  -0.54249237E+01  -0.26669962E+01  -0.17508697E+01  -0.10612805E+01  -0.10771256E+01
  -0.20054584E+01  -0.32210711E+01  -0.60130658E+01  -0.87888720E+01  -0.90162823E+01
  -0.57349514E+01  -0.54249519E+00   0.24838057E+01   0.21105951E+01   0.19766058E-01
  -0.49204754E+00   0.14983327E+01   0.32985350E+01   0.19608452E+01  -0.27230935E+01
  -0.38265143E+01  -0.63241386E+01  -0.61908990E+01  -0.47173141E+01  -0.28207107E+01
  -0.24404463E+01  -0.19228948E+01  -0.20131533E+01  -0.31213561E+01  -0.44255483E+01
  -0.84521753E+01  -0.15035781E+02  -0.23402175E+02  -0.30015794E+02  -0.31089643E+02
  -0.24955431E+02  -0.14665473E+02  -0.53027084E+01  -0.17471085E+01  -0.45459843E+01
  -0.10496709E+02  -0.15001047E+02  -0.15267992E+02  -0.11662452E+02  -0.67576944E+01
  -0.28388799E+01  -0.87451420E+00  -0.37799992E+00  -0.68328152E-01  -0.96834879E+00
  -0.98741121E+00  -0.19890358E+01  -0.34613675E+01  -0.52024795E+01  -0.59987308E+01
  -0.39930371E+01  -0.29255146E+00   0.29943456E+01   0.30537861E+01   0.49262312E+00
  -0.25393329E+01  -0.43344831E+01  -0.57614263E+01  -0.85159569E+01  -0.12921987E+02
  -0.16272403E+02  -0.16425869E+02  -0.12796518E+02  -0.83177924E+01  -0.45891042E+01
  -0.32411890E+01  -0.19796761E+01  -0.13500221E+01  -0.14341623E+01  -0.11177944E+01
  -0.22084614E+01  -0.38143604E+01  -0.57734369E+01  -0.69776864E+01  -0.69181442E+01
  -0.53177350E+01  -0.32913990E+01  -0.17050487E+01  -0.21599064E+01  -0.50672362E+01
  -0.97788249E+01  -0.14249725E+02  -0.16231560E+02  -0.14726500E+02  -0.10810126E+02
  -0.64078553E+01  -0.32639533E+01  -0.16343912E+01  -0.57485998E+00  -0.94163947E+00
  -0.65241738E+00  -0.15141896E+01  -0.30237475E+01  -0.50986101E+01  -0.65030205E+01
  -0.51902730E+01  -0.21195842E+01   0.51645341E+00  -0.16117958E+00  -0.32521335E+01
  -0.57459388E+01  -0.50391587E+01  -0.20224293E+01   0.18437911E+00  -0.84779356E+00
  -0.31143816E+01  -0.38986606E+01  -0.41768213E+01  -0.32546775E+01  -0.20077210E+01
  -0.16297654E+01  -0.89418905E+00  -0.12671249E+01  -0.14057338E+01  -0.28789046E+01
  -0.51603850E+01  -0.99225544E+01  -0.17472934E+02  -0.25090858E+02  -0.29263456E+02
  -0.26736521E+02  -0.18278718E+02  -0.83891547E+01  -0.29495029E+01  -0.41881605E+01
  -0.10721322E+02  -0.17029078E+02  -0.19516806E+02  -0.16539355E+02  -0.10979708E+02
  -0.52175709E+01  -0.20107158E+01  -0.28661037E+00  -0.20734045E+00  -0.35216163E+00
  -0.65698532E+00  -0.13913975E+01  -0.18503833E+01  -0.35762206E+01  -0.47997020E+01
  -0.57011734E+01  -0.46418223E+01  -0.37107157E+01  -0.36878239E+01  -0.55585999E+01
  -0.76285105E+01  -0.84685088E+01  -0.79528304E+01  -0.80472837E+01  -0.96125770E+01
  -0.12053242E+02  -0.12812543E+02  -0.11046202E+02  -0.75686476E+01  -0.44502830E+01
  -0.29933756E+01  -0.15154367E+01  -0.11937005E+01  -0.46473617E+00  -0.68246051E+00
  -0.79801338E+00  -0.17633497E+01  -0.36767627E+01  -0.55016186E+01  -0.67628775E+01
  -0.66405625E+01  -0.52229964E+01  -0.32198356E+01  -0.21972170E+01  -0.28747441E+01
  -0.59847671E+01  -0.96990386E+01  -0.12628155E+02  -0.12587766E+02  -0.10301189E+02
  -0.64705376E+01  -0.35917978E+01  -0.13481557E+01  -0.64954730E+00  -0.22133159E+00
  -0.14921981E+00  -0.60896270E+00  -0.86890419E+00  -0.23656623E+01  -0.32417293E+01
  -0.35344182E+01  -0.17293499E+01  -0.44763314E+00  -0.12231048E+01  -0.52057305E+01
  -0.97975892E+01  -0.11841563E+02  -0.98924769E+01  -0.61514826E+01  -0.33561523E+01
  -0.54957746E+01  -0.37760360E+01  -0.30879766E+01  -0.21324824E+01  -0.12902239E+01
  -0.69145575E+00  -0.16231345E+00  -0.23279569E+00  -0.42919443E+00  -0.99848925E+00
  -0.24273723E+01  -0.53621719E+01  -0.10191698E+02  -0.17035933E+02  -0.22551941E+02
  -0.23638381E+02  -0.18945516E+02  -0.11008062E+02  -0.47978172E+01  -0.45198507E+01
  -0.97957009E+01  -0.17003172E+02  -0.21009388E+02  -0.19602602E+02  -0.14120155E+02
  -0.76883578E+01  -0.31039349E+01  -0.65204466E+00  -0.12432167E+00   0.33479708E-01
  -0.11203727E+00  -0.56362130E+00  -0.13257764E+01  -0.19073464E+01  -0.34658676E+01
  -0.50555969E+01  -0.67617685E+01  -0.81039923E+01  -0.97368021E+01  -0.11800008E+02
  -0.13128430E+02  -0.12955696E+02  -0.10745971E+02  -0.83442691E+01  -0.71994318E+01
  -0.77134448E+01  -0.83107817E+01  -0.78421876E+01  -0.57760671E+01  -0.36876789E+01
  -0.22424480E+01  -0.11166509E+01  -0.62951027E+00  -0.16830396E+00   0.20658954E+00
   0.16680911E+00  -0.41627626E+00  -0.14350289E+01  -0.35423886E+01  -0.55935112E+01
  -0.70111986E+01  -0.70451753E+01  -0.56867775E+01  -0.36964305E+01  -0.26212571E+01
  -0.31197216E+01  -0.53957750E+01  -0.77970723E+01  -0.88699768E+01  -0.79788966E+01
  -0.56420192E+01  -0.32261764E+01  -0.12591464E+01  -0.46038722E+00   0.17450357E+00
   0.41547448E+00   0.31078739E+00  -0.16048914E+00  -0.33526289E+00  -0.11248555E+01
  -0.12544115E+01  -0.86249103E+00  -0.19867800E+00  -0.12701229E+01  -0.53056629E+01
  -0.10931887E+02  -0.15533430E+02  -0.16137340E+02  -0.13179815E+02  -0.87860951E+01
  -0.91860710E+01  -0.56013967E+01  -0.34897212E+01  -0.19353484E+01  -0.96082251E+00
  -0.31306516E+00   0.37057208E+00   0.35952698E+00   0.57554477E+00   0.33592162E-01
  -0.55771330E+00  -0.21450939E+01  -0.49357257E+01  -0.92198695E+01  -0.14063479E+02
  -0.17023434E+02  -0.15899423E+02  -0.11278169E+02  -0.64533869E+01  -0.50840733E+01
  -0.88080868E+01  -0.14980361E+02  -0.19714099E+02  -0.19713746E+02  -0.15463378E+02
  -0.91941921E+01  -0.41138132E+01  -0.10324515E+01  -0.10617212E+00   0.42749837E+00
   0.36973052E+00  -0.57688224E-01  -0.42154802E+00  -0.14784601E+01  -0.20249551E+01
  -0.39242502E+01  -0.59182092E+01  -0.87843838E+01  -0.11731437E+02  -0.14608212E+02
  -0.16411639E+02  -0.16093711E+02  -0.13398464E+02  -0.95566189E+01  -0.62335998E+01
  -0.48114052E+01  -0.45673098E+01  -0.45559929E+01  -0.35932663E+01  -0.24307544E+01
  -0.14763670E+01  -0.51563848E+00  -0.21941309E+00   0.40111204E+00   0.43541431E+00
   0.74829729E+00   0.43407874E+00  -0.34781571E+00  -0.17960543E+01  -0.39034722E+01
  -0.61341987E+01  -0.74673356E+01  -0.73715256E+01  -0.59417707E+01  -0.39102919E+01
  -0.27469570E+01  -0.27873612E+01  -0.40123040E+01  -0.50313217E+01  -0.52154202E+01
  -0.40584905E+01  -0.25207331E+01  -0.94254596E+00  -0.24766632E+00   0.54127618E+00
   0.80713761E+00   0.72740418E+00   0.67539802E+00   0.13738851E-01   0.11938115E+00
  -0.41335354E+00  -0.41093160E-01   0.79886509E-01  -0.64659666E+00  -0.37872170E+01
  -0.92271419E+01  -0.14932015E+02  -0.18111374E+02  -0.17421829E+02  -0.13609922E+02
  -0.11273619E+02  -0.74700793E+01  -0.46248754E+01  -0.25499987E+01  -0.13333343E+01
  -0.49881744E+00   0.28755017E+00   0.63903323E+00   0.98910841E+00   0.10010261E+01
   0.58550958E+00  -0.12468021E+00  -0.16284764E+01  -0.37829330E+01  -0.69877878E+01
  -0.98016957E+01  -0.10809587E+02  -0.92528566E+01  -0.64127858E+01  -0.51494221E+01
  -0.70764299E+01  -0.11700604E+02  -0.15979228E+02  -0.17074963E+02  -0.14420084E+02
  -0.93674584E+01  -0.46984254E+01  -0.14753242E+01  -0.12384372E+00   0.60739528E+00
   0.77338391E+00   0.53205322E+00   0.10088444E+00  -0.46535278E+00  -0.14864771E+01
  -0.22317441E+01  -0.41663947E+01  -0.67276764E+01  -0.98672243E+01  -0.13262260E+02
  -0.15536555E+02  -0.15991565E+02  -0.13819484E+02  -0.10013268E+02  -0.60315892E+01
  -0.33725955E+01  -0.22583210E+01  -0.20948951E+01  -0.17038082E+01  -0.12453599E+01
  -0.70955339E+00  -0.53716207E-01   0.27565596E+00   0.70877519E+00   0.95643158E+00
   0.97923028E+00   0.97372713E+00   0.37878576E+00  -0.56345373E+00  -0.24241289E+01
  -0.45755266E+01  -0.66102209E+01  -0.76397295E+01  -0.70885979E+01  -0.54026680E+01
  -0.32913419E+01  -0.20158821E+01  -0.18023848E+01  -0.22561003E+01  -0.27166832E+01
  -0.23851565E+01  -0.16575620E+01  -0.56950585E+00   0.47906358E-01   0.73534169E+00
   0.10918808E+01   0.11337075E+01   0.97167119E+00   0.72484928E+00   0.17327858E+00
   0.27810929E+00  -0.15106049E-02   0.42693128E-01  -0.28962576E+00  -0.22593112E+01
  -0.60444107E+01  -0.11163151E+02  -0.15233587E+02  -0.16634326E+02  -0.14879012E+02
  -0.10767926E+02  -0.80424375E+01  -0.54599366E+01  -0.34657525E+01  -0.20898547E+01
  -0.13066691E+01  -0.30774096E+00   0.30809940E+00   0.90187184E+00   0.11711013E+01
   0.12754066E+01   0.79639522E+00   0.18976676E+00  -0.13820113E+01  -0.25285370E+01
  -0.45198445E+01  -0.58219952E+01  -0.58037061E+01  -0.49588369E+01  -0.42503051E+01
  -0.54551705E+01  -0.82771931E+01  -0.11598322E+02  -0.13085643E+02  -0.11897342E+02
  -0.84431365E+01  -0.48318237E+01  -0.19671244E+01  -0.30382572E+00   0.57487862E+00
   0.10054283E+01   0.81861074E+00   0.54093312E+00  -0.10173338E+00  -0.72709787E+00
  -0.17734213E+01  -0.26789820E+01  -0.42831078E+01  -0.66559241E+01  -0.91999664E+01
  -0.11547098E+02  -0.12612742E+02  -0.11781775E+02  -0.91975286E+01  -0.57664599E+01
  -0.30172629E+01  -0.14243178E+01  -0.82795666E+00  -0.57135951E+00  -0.32158171E+00
  -0.21654184E+00   0.32839109E+00   0.59248708E+00   0.93032727E+00   0.10508741E+01
   0.11809655E+01   0.90917255E+00   0.69138511E+00  -0.47030576E+00  -0.12956840E+01
  -0.32358147E+01  -0.51263040E+01  -0.64471520E+01  -0.68772154E+01  -0.58782995E+01
  -0.42382644E+01  -0.23348387E+01  -0.12874142E+01  -0.97430391E+00  -0.11927534E+01
  -0.10958592E+01  -0.87700839E+00  -0.23258386E+00   0.32687179E+00   0.83556900E+00
   0.12619363E+01   0.12382235E+01   0.11440537E+01   0.70503472E+00   0.36535841E+00
  -0.16420298E+00  -0.19449289E+00  -0.26232723E+00  -0.52377069E+00  -0.11940076E+01
  -0.32612826E+01  -0.65862145E+01  -0.10189055E+02  -0.12533924E+02  -0.12559823E+02
  -0.78588258E+01  -0.67049228E+01  -0.52429634E+01  -0.41032291E+01  -0.29617832E+01
  -0.22074150E+01  -0.14462351E+01  -0.57081931E+00   0.20738191E+00   0.94953927E+00
   0.12870787E+01   0.14653459E+01   0.98296148E+00   0.56360212E+00  -0.72765863E+00
  -0.15180849E+01  -0.24408038E+01  -0.30372011E+01  -0.29233359E+01  -0.27993356E+01
  -0.33132346E+01  -0.50882557E+01  -0.73447988E+01  -0.88363202E+01  -0.87118881E+01
  -0.70891898E+01  -0.47308645E+01  -0.25742884E+01  -0.78870527E+00   0.28010812E+00
   0.93232256E+00   0.10690473E+01   0.82599497E+00   0.34380348E+00  -0.28647587E+00
  -0.10493726E+01  -0.16827706E+01  -0.30725418E+01  -0.39474160E+01  -0.56490883E+01
  -0.71511980E+01  -0.81251434E+01  -0.79496019E+01  -0.65597796E+01  -0.45324976E+01
  -0.23896931E+01  -0.97434936E+00  -0.25735974E+00  -0.14181224E+00   0.14480534E+00
   0.23927685E+00   0.44675198E+00   0.77428930E+00   0.99441550E+00   0.12055024E+01
   0.11166824E+01   0.10488758E+01   0.50126168E+00   0.12054240E+00  -0.12079443E+01
  -0.23120723E+01  -0.38136061E+01  -0.52171069E+01  -0.57659888E+01  -0.53819145E+01
  -0.40267434E+01  -0.24667130E+01  -0.11312320E+01  -0.37647637E+00  -0.21414578E+00
  -0.33053368E+00  -0.30768392E+00  -0.58797272E-01   0.45218222E+00   0.86357848E+00
   0.13053469E+01   0.14216851E+01   0.12154088E+01   0.76135493E+00   0.21314413E+00
  -0.32011534E+00  -0.44165806E+00  -0.10095273E+01  -0.71709163E+00  -0.11006915E+01
  -0.17835722E+01  -0.32752793E+01  -0.52892248E+01  -0.71579862E+01  -0.81990123E+01
  -0.47056241E+01  -0.46695547E+01  -0.43567167E+01  -0.39310816E+01  -0.36867954E+01
  -0.31910183E+01  -0.27274585E+01  -0.20531117E+01  -0.12230392E+01  -0.26413039E+00
   0.67127000E+00   0.11900730E+01   0.13614715E+01   0.85408913E+00   0.31397060E+00
  -0.68833933E-01  -0.10784619E+01  -0.10832584E+01  -0.11975868E+01  -0.13102070E+01
  -0.18625266E+01  -0.28246741E+01  -0.42724172E+01  -0.56441863E+01  -0.62016952E+01
  -0.57489771E+01  -0.45592956E+01  -0.30386707E+01  -0.15424224E+01  -0.31258077E+00
   0.42753483E+00   0.77056726E+00   0.74983466E+00   0.43082754E+00  -0.16733750E+00
  -0.80943062E+00  -0.17223715E+01  -0.19748106E+01  -0.28341804E+01  -0.35414373E+01
  -0.39889494E+01  -0.44521658E+01  -0.45920001E+01  -0.40716359E+01  -0.28965678E+01
  -0.16919851E+01  -0.71034075E+00  -0.13713488E+00   0.17854185E+00   0.18846272E+00
   0.41088853E+00   0.53444435E+00   0.71522835E+00   0.83210347E+00   0.89023670E+00
   0.88171788E+00   0.58983688E+00   0.21389503E+00  -0.59021035E+00  -0.13183115E+01
  -0.19606965E+01  -0.34405343E+01  -0.40023129E+01  -0.44888342E+01  -0.43695008E+01
  -0.36891456E+01  -0.23731116E+01  -0.10964275E+01  -0.26231991E+00   0.10376328E+00
   0.12951049E+00   0.87196147E-01   0.14249213E+00   0.41015194E+00   0.84412207E+00
   0.11851062E+01   0.13407894E+01   0.11586220E+01   0.62552944E+00  -0.18704645E+00
  -0.91483742E+00  -0.16575965E+01  -0.14153652E+01  -0.14909343E+01  -0.13515903E+01
  -0.11015970E+01  -0.14191430E+01  -0.23098659E+01  -0.34172059E+01  -0.42343352E+01
  -0.19227136E+01  -0.24543928E+01  -0.29762636E+01  -0.33883953E+01  -0.36753474E+01
  -0.39505883E+01  -0.40423689E+01  -0.38672379E+01  -0.32305215E+01  -0.22724828E+01
  -0.11107387E+01   0.98247529E-01   0.89177188E+00   0.13480063E+01   0.11700272E+01
   0.29200427E+00  -0.13761527E+00  -0.33474471E+00  -0.68196233E+00  -0.68033432E+00
  -0.49678809E+00  -0.10202083E+01  -0.20098019E+01  -0.31674184E+01  -0.41735808E+01
  -0.46716993E+01  -0.43231902E+01  -0.35214244E+01  -0.23830869E+01  -0.13126867E+01
  -0.39847275E+00   0.11750333E+00   0.17898530E+00  -0.49353266E-01  -0.38983214E+00
  -0.81500657E+00  -0.10065472E+01  -0.17044251E+01  -0.22649150E+01  -0.23630902E+01
  -0.26223045E+01  -0.29414028E+01  -0.25018185E+01  -0.18540677E+01  -0.12929823E+01
  -0.59659444E+00  -0.94026082E-01   0.14277123E+00   0.24849529E+00   0.36840162E+00
   0.41932590E+00   0.52702989E+00   0.60301924E+00   0.66429219E+00   0.50589637E+00
   0.15245223E+00  -0.20528988E+00  -0.67578000E+00  -0.10069565E+01  -0.15572705E+01
  -0.26108694E+01  -0.31863667E+01  -0.35903427E+01  -0.40870826E+01  -0.38496860E+01
  -0.27912806E+01  -0.17329289E+01  -0.66674854E+00   0.14576438E+00   0.46616461E+00
   0.36183888E+00   0.25833575E+00   0.14207005E+00   0.30150173E+00   0.63609087E+00
   0.11118288E+01   0.13252748E+01   0.10216529E+01   0.23982428E+00  -0.77830495E+00
  -0.17726787E+01  -0.21803320E+01  -0.26438170E+01  -0.25945726E+01  -0.18836541E+01
  -0.13823022E+01  -0.12811665E+01  -0.93324353E+00  -0.92579651E+00  -0.14271895E+01
  -0.44582857E+00  -0.83182768E+00  -0.14283594E+01  -0.22593658E+01  -0.31594863E+01
  -0.41624380E+01  -0.50924668E+01  -0.58470214E+01  -0.59391339E+01  -0.52676671E+01
  -0.38453827E+01  -0.19889862E+01  -0.18354006E+00   0.81187946E+00   0.77449668E+00
   0.54032309E+00   0.26920271E+00  -0.27650949E+00  -0.35737696E+00   0.11038801E+00
  -0.47615187E-02  -0.32237421E+00  -0.92885264E+00  -0.17927742E+01  -0.26740731E+01
  -0.34729321E+01  -0.38973955E+01  -0.37828651E+01  -0.33010456E+01  -0.25419301E+01
  -0.18519921E+01  -0.11850546E+01  -0.88237547E+00  -0.86156181E+00  -0.10171647E+01
  -0.11603972E+01  -0.16499501E+01  -0.19843436E+01  -0.18082342E+01  -0.18706728E+01
  -0.20262980E+01  -0.15269401E+01  -0.11089132E+01  -0.95768485E+00  -0.52295877E+00
  -0.12434125E+00   0.31831369E+00   0.55688940E+00   0.55287000E+00   0.52879338E+00
   0.49374570E+00   0.51920251E+00   0.43867849E+00   0.34374957E+00   0.41538751E-01
  -0.53377266E+00  -0.12816851E+01  -0.19101371E+01  -0.25556035E+01  -0.33054496E+01
  -0.35789841E+01  -0.36437423E+01  -0.39550924E+01  -0.37986613E+01  -0.29774414E+01
  -0.24155181E+01  -0.15759210E+01  -0.63457784E+00   0.15482770E+00   0.64383701E+00
   0.62904006E+00   0.31278256E+00   0.31255847E-01  -0.65816111E-01   0.21463307E+00
   0.68073244E+00   0.12205772E+01   0.11873769E+01   0.34746518E+00  -0.11779459E+01
  -0.27463653E+01  -0.41742108E+01  -0.47186786E+01  -0.40662219E+01  -0.31864262E+01
  -0.23328994E+01  -0.10441676E+01  -0.21339887E+00  -0.10709812E+00  -0.12577148E+00
   0.69522225E+00   0.36809204E+00  -0.17859551E+00  -0.98737428E+00  -0.21652745E+01
  -0.36773858E+01  -0.55875984E+01  -0.73894608E+01  -0.91768869E+01  -0.10060832E+02
  -0.93937575E+01  -0.70336974E+01  -0.39138997E+01  -0.12024013E+01   0.36252056E+00
   0.57466283E+00   0.11483740E+00  -0.58155890E+00  -0.26945258E+00  -0.53609285E+00
  -0.16414144E+00   0.17612487E-01  -0.16727399E+00  -0.71670932E+00  -0.15800825E+01
  -0.24722938E+01  -0.32302227E+01  -0.37954257E+01  -0.39707432E+01  -0.38381274E+01
  -0.36239733E+01  -0.35235581E+01  -0.36043156E+01  -0.37212907E+01  -0.36928647E+01
  -0.34964046E+01  -0.29170683E+01  -0.23727848E+01  -0.19511491E+01  -0.19263599E+01
  -0.13292577E+01  -0.10676466E+01  -0.93390831E+00  -0.28503721E+00   0.66274071E-01
   0.49290219E+00   0.68714206E+00   0.82424592E+00   0.86410787E+00   0.78437405E+00
   0.70072793E+00   0.52320554E+00   0.48943277E+00   0.27265728E-01  -0.83712170E+00
  -0.22394560E+01  -0.38652234E+01  -0.53069888E+01  -0.60326857E+01  -0.59137713E+01
  -0.55285725E+01  -0.51152443E+01  -0.48794552E+01  -0.38389036E+01  -0.34937670E+01
  -0.24414414E+01  -0.13790046E+01  -0.41692971E+00   0.31896064E+00   0.65386291E+00
   0.63708751E+00   0.30209665E+00  -0.26220527E+00  -0.65626049E+00  -0.62065886E+00
  -0.15259792E+00   0.62208593E+00   0.10080457E+01   0.20056939E+00  -0.20298837E+01
  -0.49655351E+01  -0.70163523E+01  -0.75941975E+01  -0.67810230E+01  -0.55280032E+01
  -0.34971146E+01  -0.19118706E+01  -0.88586004E+00   0.19316839E+00   0.56847486E+00
   0.12868718E+01   0.13595241E+01   0.93144618E+00   0.24483176E+00  -0.95858365E+00
  -0.26235624E+01  -0.49754952E+01  -0.83734494E+01  -0.12273358E+02  -0.15937276E+02
  -0.17352362E+02  -0.15452344E+02  -0.10652753E+02  -0.53174935E+01  -0.17163359E+01
  -0.43728798E+00  -0.76483326E+00  -0.10538798E+01  -0.13527020E+01  -0.93946060E+00
  -0.37786814E+00  -0.47609293E-01   0.20100165E+00  -0.31965763E-01  -0.56312288E+00
  -0.14488702E+01  -0.24842562E+01  -0.33983563E+01  -0.43390611E+01  -0.49366278E+01
  -0.56191670E+01  -0.64085338E+01  -0.73499188E+01  -0.81002195E+01  -0.82508351E+01
  -0.75097892E+01  -0.62445284E+01  -0.46929867E+01  -0.33160079E+01  -0.21861802E+01
  -0.12639020E+01  -0.10673792E+01  -0.71842401E-02   0.12787441E+00   0.67561491E+00
   0.88621101E+00   0.11768125E+01   0.11885668E+01   0.11822633E+01   0.10059257E+01
   0.90949541E+00   0.80534333E+00   0.44578477E+00  -0.45319712E-01  -0.14664849E+01
  -0.38404032E+01  -0.69826342E+01  -0.98117266E+01  -0.11504187E+02  -0.11628096E+02
  -0.10314976E+02  -0.84708555E+01  -0.64136853E+01  -0.50794259E+01  -0.35954519E+01
  -0.23112677E+01  -0.12737728E+01  -0.22895588E+00   0.45309347E+00   0.83773867E+00
   0.72312761E+00   0.15374105E+00  -0.61489173E+00  -0.15983601E+01  -0.21146387E+01
  -0.19674263E+01  -0.83980863E+00   0.50318301E+00   0.48572895E+00  -0.20857507E+01
  -0.66414681E+01  -0.11216629E+02  -0.13385437E+02  -0.12485991E+02  -0.94871094E+01
  -0.60053109E+01  -0.36645311E+01  -0.10461396E+01   0.42041982E-01   0.10196098E+01
   0.14060305E+01   0.16140657E+01   0.15653308E+01   0.11211105E+01   0.32740533E+00
  -0.13483153E+01  -0.36173015E+01  -0.78059638E+01  -0.13920444E+02  -0.20926888E+02
  -0.25901969E+02  -0.26105842E+02  -0.20992621E+02  -0.12953599E+02  -0.58291747E+01
  -0.23719337E+01  -0.20739046E+01  -0.30381970E+01  -0.32762316E+01  -0.24794690E+01
  -0.20103756E+01  -0.69346123E+00  -0.23638429E+00   0.16847773E+00  -0.13673471E+00
  -0.59804027E+00  -0.16546524E+01  -0.27190997E+01  -0.40219157E+01  -0.55336323E+01
  -0.71125642E+01  -0.91849205E+01  -0.11117522E+02  -0.12861068E+02  -0.13668294E+02
  -0.13354983E+02  -0.11402748E+02  -0.86831417E+01  -0.57571629E+01  -0.34487278E+01
  -0.19227163E+01  -0.75006779E+00  -0.29740632E+00   0.39359028E+00   0.67571368E+00
   0.10622171E+01   0.12232516E+01   0.13470162E+01   0.13062798E+01   0.12436219E+01
   0.88282598E+00   0.89014816E+00   0.53523809E+00  -0.12876099E+00  -0.17763492E+01
  -0.48024589E+01  -0.92265999E+01  -0.14079679E+02  -0.17667992E+02  -0.18660522E+02
  -0.17127554E+02  -0.13784666E+02  -0.10173674E+02  -0.69912955E+01  -0.44557572E+01
  -0.31343614E+01  -0.13318907E+01  -0.42493446E+00   0.49485078E+00   0.74700849E+00
   0.78252278E+00   0.40379330E-01  -0.10155777E+01  -0.25169013E+01  -0.42841311E+01
  -0.52474176E+01  -0.46572862E+01  -0.21309290E+01  -0.18988867E+00  -0.14833989E+01
  -0.72145261E+01  -0.14634732E+02  -0.20103486E+02  -0.20651861E+02  -0.16795648E+02
  -0.11121241E+02  -0.59184941E+01  -0.27455291E+01  -0.47783366E+00   0.66160492E+00
   0.12089146E+01   0.16602920E+01   0.17556496E+01   0.15287424E+01   0.11736762E+01
   0.28465044E-02  -0.18106797E+01  -0.56113906E+01  -0.12377203E+02  -0.21473417E+02
  -0.30289041E+02  -0.34396771E+02  -0.31238060E+02  -0.22028328E+02  -0.11974871E+02
  -0.55541180E+01  -0.45802009E+01  -0.61672759E+01  -0.72773792E+01  -0.63383411E+01
  -0.40279923E+01  -0.25110549E+01  -0.86174452E+00  -0.14723326E+00   0.15514817E+00
  -0.80645437E-01  -0.83979072E+00  -0.19781968E+01  -0.33073278E+01  -0.54290732E+01
  -0.76690943E+01  -0.10349552E+02  -0.12846265E+02  -0.15259339E+02  -0.16994153E+02
  -0.17432898E+02  -0.16167621E+02  -0.13207215E+02  -0.94159761E+01  -0.58719724E+01
  -0.31378804E+01  -0.14906085E+01  -0.39012671E+00   0.43402029E+00   0.75623684E+00
   0.10424892E+01   0.12604824E+01   0.13196389E+01   0.12178510E+01   0.11919998E+01
   0.78106782E+00   0.61609079E+00   0.25151054E+00  -0.39500568E+00  -0.16149616E+01
  -0.44574291E+01  -0.91776443E+01  -0.15175283E+02  -0.20467726E+02  -0.23435881E+02
  -0.22800103E+02  -0.19566640E+02  -0.14725226E+02  -0.10076037E+02  -0.63143171E+01
  -0.33756933E+01  -0.18648761E+01  -0.27767253E+00   0.45123205E+00   0.89233764E+00
   0.80400448E+00   0.76152458E-01  -0.13546057E+01  -0.33351809E+01  -0.66997755E+01
  -0.98205815E+01  -0.10863128E+02  -0.80974961E+01  -0.36496264E+01  -0.16464221E+01
  -0.54628753E+01  -0.14437885E+02  -0.23700296E+02  -0.28064766E+02  -0.25602881E+02
  -0.18389737E+02  -0.10601816E+02  -0.47761038E+01  -0.13024394E+01   0.30616581E+00
   0.63132027E+00   0.10883636E+01   0.14725453E+01   0.13239748E+01   0.14358051E+01
   0.67189804E+00  -0.16256408E+00  -0.26141637E+01  -0.79324674E+01  -0.16660209E+02
  -0.27386495E+02  -0.35488536E+02  -0.36502568E+02  -0.29368695E+02  -0.18190972E+02
  -0.95312433E+01  -0.72419386E+01  -0.10027601E+02  -0.13225586E+02  -0.12936556E+02
  -0.97209290E+01  -0.54832718E+01  -0.30302685E+01  -0.93427710E+00  -0.27365575E+00
   0.16266616E+00  -0.28794870E+00  -0.11970538E+01  -0.24380600E+01  -0.47304452E+01
  -0.72865339E+01  -0.10049141E+02  -0.12254354E+02  -0.14405919E+02  -0.16197893E+02
  -0.17699139E+02  -0.17710341E+02  -0.15968825E+02  -0.12546802E+02  -0.86190412E+01
  -0.52393311E+01  -0.28751660E+01  -0.13311326E+01  -0.51793265E+00   0.37144473E+00
   0.59935161E+00   0.75366745E+00   0.10026285E+01   0.79047729E+00   0.87881103E+00
   0.24832687E+00  -0.28144444E-01  -0.71610676E+00  -0.14903731E+01  -0.22853141E+01
  -0.41499848E+01  -0.77392495E+01  -0.13136697E+02  -0.18861147E+02  -0.22829566E+02
  -0.23715804E+02  -0.21463627E+02  -0.17285065E+02  -0.12623707E+02  -0.81909367E+01
  -0.48997401E+01  -0.21959352E+01  -0.91410419E+00   0.48074381E+00   0.73168431E+00
   0.91568007E+00   0.19760942E+00  -0.13016534E+01  -0.36618099E+01  -0.83681711E+01
  -0.14168278E+02  -0.18364167E+02  -0.17349313E+02  -0.11651708E+02  -0.52871382E+01
  -0.43661377E+01  -0.10760026E+02  -0.21397442E+02  -0.29547936E+02  -0.30576738E+02
  -0.24597612E+02  -0.15557971E+02  -0.76474206E+01  -0.29599918E+01  -0.32785679E+00
   0.18464293E+00   0.52863503E+00   0.65027516E+00   0.73523308E+00   0.84323192E+00
   0.49467656E+00   0.37759658E+00  -0.38917450E+00  -0.29733521E+01  -0.85990223E+01
  -0.17861108E+02  -0.27462029E+02  -0.32759070E+02  -0.30092252E+02  -0.21453322E+02
  -0.12363600E+02  -0.93820532E+01  -0.13054805E+02  -0.19119662E+02  -0.21623683E+02
  -0.18351578E+02  -0.11810687E+02  -0.60224901E+01  -0.29055916E+01  -0.87862371E+00
  -0.10489884E+00  -0.64143997E-01  -0.57450354E+00  -0.16002860E+01  -0.38915837E+01
  -0.64653721E+01  -0.89882824E+01  -0.10381870E+02  -0.11072619E+02  -0.11719077E+02
  -0.12955595E+02  -0.14430507E+02  -0.14770552E+02  -0.13342268E+02  -0.10612970E+02
  -0.75760786E+01  -0.50618924E+01  -0.33749172E+01  -0.18150187E+01  -0.10295074E+01
  -0.87693827E-01   0.12200903E+00   0.18330724E+00   0.16867693E+00   0.71652320E-01
  -0.59344324E+00  -0.11565633E+01  -0.22871821E+01  -0.35938554E+01  -0.43187143E+01
  -0.51830102E+01  -0.67138047E+01  -0.98780333E+01  -0.13871004E+02  -0.17509527E+02
  -0.18755598E+02  -0.17899337E+02  -0.15295116E+02  -0.12210382E+02  -0.90621116E+01
  -0.59872160E+01  -0.32235743E+01  -0.11183172E+01  -0.67761407E-01   0.82943370E+00
   0.90026476E+00   0.40067642E+00  -0.86473423E+00  -0.31870387E+01  -0.84666801E+01
  -0.16148628E+02  -0.23810516E+02  -0.26507519E+02  -0.22120619E+02  -0.13203099E+02
  -0.62959093E+01  -0.68485863E+01  -0.14440677E+02  -0.23635017E+02  -0.28104162E+02
  -0.25245945E+02  -0.17439724E+02  -0.93769283E+01  -0.36049825E+01  -0.11755068E+01
  -0.67551380E+00  -0.40457545E+00  -0.14619036E+00  -0.41401126E+00  -0.11939261E+00
  -0.66001547E+00  -0.21337043E+00  -0.38191573E+00  -0.54573519E+00  -0.24527711E+01
  -0.73146376E+01  -0.14728429E+02  -0.21497839E+02  -0.23533188E+02  -0.19418786E+02
  -0.12706964E+02  -0.95308070E+01  -0.13442233E+02  -0.22131792E+02  -0.28519677E+02
  -0.28208952E+02  -0.20963176E+02  -0.12158155E+02  -0.53907532E+01  -0.26391529E+01
  -0.59935782E+00  -0.23632212E+00  -0.17753220E+00  -0.10331646E+01  -0.31736362E+01
  -0.57614264E+01  -0.85352890E+01  -0.92454678E+01  -0.84500064E+01  -0.66866850E+01
  -0.65574254E+01  -0.78357019E+01  -0.10012492E+02  -0.10881113E+02  -0.10397287E+02
  -0.88682266E+01  -0.74803497E+01  -0.60211372E+01  -0.49335452E+01  -0.32148605E+01
  -0.21641055E+01  -0.12619556E+01  -0.77176375E+00  -0.99294921E+00  -0.88089603E+00
  -0.18676551E+01  -0.23256362E+01  -0.42355175E+01  -0.62272738E+01  -0.77565497E+01
  -0.81164154E+01  -0.78859146E+01  -0.81863601E+01  -0.94881022E+01  -0.10951359E+02
  -0.11423636E+02  -0.10593151E+02  -0.92841166E+01  -0.85400650E+01  -0.77649792E+01
  -0.68531268E+01  -0.47206585E+01  -0.25503790E+01  -0.40154526E+00   0.11617141E+00
   0.93491332E+00   0.53280237E+00  -0.16247515E+00  -0.21136403E+01  -0.68293853E+01
  -0.14610898E+02  -0.24515410E+02  -0.30957151E+02  -0.30452001E+02  -0.22222871E+02
  -0.12202408E+02  -0.62103898E+01  -0.78888745E+01  -0.13961235E+02  -0.19216357E+02
  -0.19216426E+02  -0.14475117E+02  -0.78648099E+01  -0.33479547E+01  -0.96647179E+00
  -0.84966999E+00  -0.12266328E+01  -0.17363163E+01  -0.12445598E+01  -0.16665622E+01
  -0.17572258E+01  -0.17860584E+01  -0.22573086E+01  -0.19286150E+01  -0.18144517E+01
  -0.24358250E+01  -0.52521412E+01  -0.94707563E+01  -0.12889072E+02  -0.12809921E+02
  -0.97684352E+01  -0.76793923E+01  -0.11168876E+02  -0.20193717E+02  -0.30152139E+02
  -0.33923956E+02  -0.29428507E+02  -0.19463234E+02  -0.10044800E+02  -0.41112312E+01
  -0.16009162E+01  -0.73940076E+00  -0.12287079E-01  -0.10527933E+01  -0.24311935E+01
  -0.54431146E+01  -0.86127697E+01  -0.10135151E+02  -0.86692440E+01  -0.52028750E+01
  -0.22347013E+01  -0.18487790E+01  -0.38240117E+01  -0.62940300E+01  -0.79352190E+01
  -0.84325574E+01  -0.86534956E+01  -0.87119714E+01  -0.81273244E+01  -0.67525819E+01
  -0.49092516E+01  -0.32441208E+01  -0.28056584E+01  -0.19957715E+01  -0.24117207E+01
  -0.28099841E+01  -0.36057892E+01  -0.58541512E+01  -0.85043598E+01  -0.11172736E+02
  -0.11957563E+02  -0.10949385E+02  -0.88976165E+01  -0.73461139E+01  -0.63778674E+01
  -0.54412277E+01  -0.41453441E+01  -0.34578335E+01  -0.40186201E+01  -0.60071322E+01
  -0.72983717E+01  -0.69816013E+01  -0.47382792E+01  -0.22281695E+01  -0.22666898E+00
   0.55256228E+00   0.44787139E+00   0.55536256E+00  -0.11802564E+01  -0.40098145E+01
  -0.10426452E+02  -0.19592583E+02  -0.28222595E+02  -0.31531264E+02  -0.27274597E+02
  -0.17791972E+02  -0.87632763E+01  -0.47927357E+01  -0.61826577E+01  -0.96108413E+01
  -0.10856725E+02  -0.87606038E+01  -0.48393435E+01  -0.16058002E+01  -0.49895461E+00
  -0.21152849E+01  -0.26582592E+01  -0.26415744E+01  -0.27007056E+01  -0.28561622E+01
  -0.27054507E+01  -0.35558949E+01  -0.45508625E+01  -0.57800644E+01  -0.65131110E+01
  -0.61547047E+01  -0.52290614E+01  -0.49161407E+01  -0.56078225E+01  -0.59592417E+01
  -0.51958917E+01  -0.44307139E+01  -0.68490380E+01  -0.14539429E+02  -0.24850967E+02
  -0.32550825E+02  -0.32475753E+02  -0.25024395E+02  -0.14777454E+02  -0.68106133E+01
  -0.28020800E+01  -0.83520232E+00  -0.55885475E+00  -0.91900076E+00  -0.19114463E+01
  -0.49444105E+01  -0.89990081E+01  -0.12121606E+02  -0.12148751E+02  -0.84710064E+01
  -0.36866509E+01  -0.36475245E+00  -0.78662550E-01  -0.18310544E+01  -0.39621042E+01
  -0.58475525E+01  -0.77093946E+01  -0.95881247E+01  -0.10943039E+02  -0.10452558E+02
  -0.85590313E+01  -0.62662163E+01  -0.44348828E+01  -0.38259882E+01  -0.37480062E+01
  -0.36583906E+01  -0.48482181E+01  -0.67365389E+01  -0.98511763E+01  -0.13286863E+02
  -0.15127390E+02  -0.14178459E+02  -0.11003125E+02  -0.74104112E+01  -0.44278394E+01
  -0.23833882E+01  -0.91351281E+00  -0.55680679E+00  -0.23814565E+01  -0.58775762E+01
  -0.96201114E+01  -0.10837901E+02  -0.89902089E+01  -0.53577541E+01  -0.21310916E+01
  -0.37770894E+00   0.63921375E+00   0.47182327E+00  -0.14772141E+00  -0.14330143E+01
  -0.53787150E+01  -0.11911481E+02  -0.19512622E+02  -0.24863368E+02  -0.24653779E+02
  -0.19164111E+02  -0.11103285E+02  -0.48809716E+01  -0.26547230E+01  -0.35943390E+01
  -0.51898759E+01  -0.53989052E+01  -0.40589155E+01  -0.26440028E+01  -0.18430928E+01
  -0.69070720E+01  -0.55132478E+01  -0.46229033E+01  -0.38842010E+01  -0.34059791E+01
  -0.38024853E+01  -0.46702071E+01  -0.59343902E+01  -0.89023610E+01  -0.12623057E+02
  -0.15010655E+02  -0.14555890E+02  -0.11117424E+02  -0.70731103E+01  -0.39176017E+01
  -0.21392547E+01  -0.14602909E+01  -0.29415300E+01  -0.77037535E+01  -0.15994817E+02
  -0.24086989E+02  -0.27933258E+02  -0.24853862E+02  -0.17051804E+02  -0.89686735E+01
  -0.36289080E+01  -0.16892827E+01  -0.74380004E+00  -0.58647821E+00  -0.14896380E+01
  -0.41538152E+01  -0.84126777E+01  -0.13524682E+02  -0.16230177E+02  -0.14907906E+02
  -0.99652428E+01  -0.46045747E+01  -0.10908816E+01  -0.80632845E-01  -0.74199975E+00
  -0.21412493E+01  -0.45630548E+01  -0.78731259E+01  -0.11161223E+02  -0.12735017E+02
  -0.11803637E+02  -0.92107376E+01  -0.68612242E+01  -0.53406383E+01  -0.46014159E+01
  -0.48689552E+01  -0.56961856E+01  -0.69302318E+01  -0.97988931E+01  -0.13522795E+02
  -0.16212334E+02  -0.16172783E+02  -0.12704728E+02  -0.78763013E+01  -0.35662570E+01
  -0.97839956E+00  -0.93444870E-02  -0.92404162E+00  -0.38303475E+01  -0.89797374E+01
  -0.14054903E+02  -0.16783543E+02  -0.15164387E+02  -0.10438809E+02  -0.53127728E+01
  -0.17059682E+01  -0.39481286E+00   0.40676826E+00   0.72923043E+00   0.28539512E+00
  -0.15014113E+01  -0.46151944E+01  -0.95037740E+01  -0.14077891E+02  -0.16409133E+02
  -0.14851008E+02  -0.10455177E+02  -0.53002253E+01  -0.19921740E+01  -0.17881210E+01
  -0.38875268E+01  -0.67958216E+01  -0.87569232E+01  -0.91870574E+01  -0.83285092E+01
  -0.17170050E+02  -0.12119182E+02  -0.79371880E+01  -0.52678657E+01  -0.44028290E+01
  -0.40599876E+01  -0.43617101E+01  -0.59414492E+01  -0.96294706E+01  -0.15596262E+02
  -0.22529760E+02  -0.26308063E+02  -0.24384230E+02  -0.17576734E+02  -0.93998902E+01
  -0.33188602E+01  -0.49117508E+00  -0.60004324E+00  -0.32016332E+01  -0.80619945E+01
  -0.14030052E+02  -0.18675818E+02  -0.19060619E+02  -0.15212679E+02  -0.90943715E+01
  -0.43026388E+01  -0.15272045E+01  -0.55892818E+00  -0.57594974E+00  -0.14114622E+01
  -0.29261224E+01  -0.69073433E+01  -0.12706090E+02  -0.18107387E+02  -0.20328587E+02
  -0.17906921E+02  -0.12560925E+02  -0.66357271E+01  -0.24353379E+01   0.89711339E-01
   0.63830214E+00  -0.62094381E+00  -0.41512768E+01  -0.88067612E+01  -0.12557630E+02
  -0.13375679E+02  -0.11564977E+02  -0.87923944E+01  -0.65202123E+01  -0.57662349E+01
  -0.53798426E+01  -0.54867775E+01  -0.65626169E+01  -0.88674852E+01  -0.11961445E+02
  -0.15199645E+02  -0.16099922E+02  -0.13554617E+02  -0.84563663E+01  -0.31998109E+01
   0.41269061E-01   0.58012422E+00  -0.15734234E+01  -0.62635627E+01  -0.12897436E+02
  -0.19619370E+02  -0.23686597E+02  -0.22582631E+02  -0.17127815E+02  -0.98434829E+01
  -0.43741224E+01  -0.11627644E+01   0.21987242E+00   0.76676423E+00   0.77425990E+00
   0.77240952E+00  -0.24897710E+00  -0.21438976E+01  -0.48316435E+01  -0.76284963E+01
  -0.89842332E+01  -0.82656256E+01  -0.53797347E+01  -0.24752177E+01  -0.14873141E+01
  -0.44172323E+01  -0.10330725E+02  -0.16950196E+02  -0.21018554E+02  -0.20955304E+02
  -0.31054613E+02  -0.22333901E+02  -0.13495230E+02  -0.76610198E+01  -0.48515600E+01
  -0.35672750E+01  -0.38854277E+01  -0.51582805E+01  -0.76810893E+01  -0.14076044E+02
  -0.23633894E+02  -0.32638255E+02  -0.35907347E+02  -0.30645388E+02  -0.19959022E+02
  -0.89145850E+01  -0.22580577E+01  -0.57587824E+00  -0.21558734E+01  -0.50235690E+01
  -0.81093412E+01  -0.10594377E+02  -0.11691638E+02  -0.10226391E+02  -0.70498798E+01
  -0.36020218E+01  -0.12006161E+01  -0.53099928E+00  -0.39375779E+00  -0.51739248E+00
  -0.18285217E+01  -0.47168369E+01  -0.98176626E+01  -0.16377595E+02  -0.21572907E+02
  -0.22822365E+02  -0.19687287E+02  -0.13956923E+02  -0.76874861E+01  -0.26685308E+01
   0.59885299E+00   0.14128392E+01  -0.79291666E+00  -0.51839925E+01  -0.10086192E+02
  -0.12634259E+02  -0.12182336E+02  -0.96714881E+01  -0.72761015E+01  -0.58274911E+01
  -0.50176742E+01  -0.52842265E+01  -0.59987245E+01  -0.70037613E+01  -0.95114981E+01
  -0.12483267E+02  -0.14349519E+02  -0.13458176E+02  -0.92566653E+01  -0.41020766E+01
  -0.25069366E-01   0.90279557E+00  -0.15179422E+01  -0.70604302E+01  -0.14851449E+02
  -0.22977395E+02  -0.28382333E+02  -0.28711219E+02  -0.23270913E+02  -0.15012039E+02
  -0.74294366E+01  -0.25950021E+01  -0.62922859E+00   0.47647116E+00   0.14124968E+01
   0.15916787E+01   0.14845452E+01   0.11644394E+01  -0.17858768E+00  -0.27684720E+01
  -0.59332745E+01  -0.80052593E+01  -0.75512044E+01  -0.46305435E+01  -0.22842879E+01
  -0.39743118E+01  -0.11493815E+02  -0.22684211E+02  -0.32089213E+02  -0.35380215E+02
  -0.43106393E+02  -0.33254368E+02  -0.20617847E+02  -0.10900869E+02  -0.54519814E+01
  -0.34145870E+01  -0.30076297E+01  -0.30760466E+01  -0.53409548E+01  -0.96012544E+01
  -0.18456824E+02  -0.29965552E+02  -0.38516209E+02  -0.38717856E+02  -0.29581118E+02
  -0.16430405E+02  -0.59449221E+01  -0.19781118E+01  -0.35387939E+01  -0.67670285E+01
  -0.89577418E+01  -0.92414293E+01  -0.82167727E+01  -0.65038024E+01  -0.43339890E+01
  -0.22267643E+01  -0.61746294E+00  -0.17408338E+00   0.35524705E+00  -0.32001254E+00
  -0.11227105E+01  -0.25438319E+01  -0.62592487E+01  -0.11900160E+02  -0.18173062E+02
  -0.22422007E+02  -0.22699855E+02  -0.19129174E+02  -0.13562463E+02  -0.75937682E+01
  -0.28547848E+01  -0.16759916E+00  -0.37063617E+00  -0.33968966E+01  -0.76315669E+01
  -0.10760540E+02  -0.11227856E+02  -0.93137991E+01  -0.70028128E+01  -0.51836040E+01
  -0.45549437E+01  -0.45536237E+01  -0.43235732E+01  -0.54315724E+01  -0.66665001E+01
  -0.89775469E+01  -0.11391415E+02  -0.12282092E+02  -0.10710022E+02  -0.68972704E+01
  -0.31153573E+01  -0.11405000E+01  -0.22259572E+01  -0.67035326E+01  -0.13867148E+02
  -0.22241973E+02  -0.28867004E+02  -0.30789718E+02  -0.26889134E+02  -0.18836723E+02
  -0.10366448E+02  -0.42791304E+01  -0.14727971E+01   0.45826911E+00   0.96542637E+00
   0.14624538E+01   0.19265738E+01   0.16324130E+01   0.66682917E+00  -0.22027682E+01
  -0.70250211E+01  -0.11865592E+02  -0.13703621E+02  -0.11105504E+02  -0.58527122E+01
  -0.34614129E+01  -0.85074125E+01  -0.21123654E+02  -0.35714542E+02  -0.44485166E+02
  -0.46873052E+02  -0.39885193E+02  -0.26575679E+02  -0.14320673E+02  -0.63925476E+01
  -0.34978791E+01  -0.16042125E+01  -0.17520544E+01  -0.25957252E+01  -0.50333785E+01
  -0.11048397E+02  -0.20725756E+02  -0.31679902E+02  -0.36792988E+02  -0.32998389E+02
  -0.21477131E+02  -0.97557565E+01  -0.38230389E+01  -0.54131282E+01  -0.10497203E+02
  -0.14422384E+02  -0.14293869E+02  -0.11337866E+02  -0.70870877E+01  -0.38177641E+01
  -0.13724524E+01  -0.26579298E+00   0.52597741E+00   0.67099287E+00   0.12832034E+00
   0.21003989E-02  -0.15536891E+01  -0.31554866E+01  -0.70303569E+01  -0.12328136E+02
  -0.17442711E+02  -0.20285319E+02  -0.19931372E+02  -0.16766197E+02  -0.12489178E+02
  -0.83259888E+01  -0.52599100E+01  -0.41376710E+01  -0.50051282E+01  -0.74155859E+01
  -0.93968094E+01  -0.97524416E+01  -0.80744600E+01  -0.59593996E+01  -0.40298068E+01
  -0.37616213E+01  -0.29382908E+01  -0.32577804E+01  -0.34021688E+01  -0.40399997E+01
  -0.57034808E+01  -0.76692405E+01  -0.10152882E+02  -0.11027765E+02  -0.10599063E+02
  -0.85508701E+01  -0.68427558E+01  -0.63290047E+01  -0.82183185E+01  -0.12495633E+02
  -0.18811954E+02  -0.24756978E+02  -0.28006001E+02  -0.26015441E+02  -0.19932224E+02
  -0.11925684E+02  -0.57332589E+01  -0.18729944E+01  -0.24125435E-01   0.66367206E+00
   0.16388222E+01   0.12996420E+01   0.13766522E+01   0.49921116E-02  -0.33491520E+01
  -0.94880427E+01  -0.16982927E+02  -0.22142736E+02  -0.21106607E+02  -0.14163256E+02
  -0.63172187E+01  -0.48291747E+01  -0.13605321E+02  -0.29065544E+02  -0.42857768E+02
  -0.40554363E+02  -0.38646084E+02  -0.28494589E+02  -0.16147516E+02  -0.73942404E+01
  -0.30950450E+01  -0.78344473E+00  -0.21866100E+00  -0.46140752E+00  -0.20682388E+01
  -0.46386707E+01  -0.10966038E+02  -0.19662474E+02  -0.27481137E+02  -0.28476761E+02
  -0.21884464E+02  -0.11726626E+02  -0.50496585E+01  -0.60716559E+01  -0.12726088E+02
  -0.19621722E+02  -0.21861893E+02  -0.18668226E+02  -0.12419701E+02  -0.65531939E+01
  -0.24161436E+01  -0.52247743E+00   0.64825453E+00   0.66020175E+00   0.72055279E+00
   0.32797837E+00  -0.17565255E+00  -0.13598341E+01  -0.34300614E+01  -0.65491143E+01
  -0.11012395E+02  -0.14557692E+02  -0.16521523E+02  -0.16269817E+02  -0.14770668E+02
  -0.12740094E+02  -0.11279985E+02  -0.10138340E+02  -0.10081504E+02  -0.10160768E+02
  -0.10216362E+02  -0.89942316E+01  -0.69707839E+01  -0.44327553E+01  -0.27963375E+01
  -0.21213202E+01  -0.15454853E+01  -0.16540405E+01  -0.17030218E+01  -0.22831320E+01
  -0.26204261E+01  -0.43703005E+01  -0.66217723E+01  -0.98139247E+01  -0.12221697E+02
  -0.13762477E+02  -0.13932963E+02  -0.13295719E+02  -0.12919540E+02  -0.13584038E+02
  -0.16035786E+02  -0.19493089E+02  -0.22097818E+02  -0.21644776E+02  -0.17778437E+02
  -0.11627639E+02  -0.61755675E+01  -0.22271134E+01  -0.56444072E+00   0.65623005E+00
   0.11548388E+01   0.14412584E+01   0.97631166E+00  -0.43484074E+00  -0.35022394E+01
  -0.10225704E+02  -0.19269517E+02  -0.27772097E+02  -0.30354291E+02  -0.24653236E+02
  -0.13461911E+02  -0.49591104E+01  -0.56709695E+01  -0.16981049E+02  -0.31505226E+02
  -0.27284552E+02  -0.30298956E+02  -0.25055679E+02  -0.15592639E+02  -0.74759705E+01
  -0.28704620E+01  -0.15891186E+00   0.78460363E+00   0.11395658E+01   0.42808051E+00
  -0.13959797E+01  -0.39885971E+01  -0.93801677E+01  -0.15532385E+02  -0.19381783E+02
  -0.17467717E+02  -0.11116948E+02  -0.54988950E+01  -0.55309647E+01  -0.12118726E+02
  -0.20821254E+02  -0.26023384E+02  -0.24935292E+02  -0.18692470E+02  -0.11199638E+02
  -0.51870012E+01  -0.17477509E+01   0.41704377E-01   0.50894094E+00   0.81654731E+00
   0.83898758E+00   0.29489902E+00  -0.14213735E+00  -0.12918922E+01  -0.30239390E+01
  -0.54404770E+01  -0.83748615E+01  -0.10949317E+02  -0.12550239E+02  -0.13585424E+02
  -0.14290770E+02  -0.14945728E+02  -0.15396308E+02  -0.15200399E+02  -0.14246298E+02
  -0.12332493E+02  -0.95113623E+01  -0.63994201E+01  -0.34119592E+01  -0.15198598E+01
  -0.74007255E+00  -0.16422691E+00  -0.29800540E+00  -0.19612782E+00  -0.44709923E+00
  -0.10653809E+01  -0.15374475E+01  -0.34590434E+01  -0.63532116E+01  -0.10601228E+02
  -0.14833873E+02  -0.18068402E+02  -0.19471376E+02  -0.18822890E+02  -0.17253121E+02
  -0.15927828E+02  -0.15710148E+02  -0.16211578E+02  -0.15826085E+02  -0.13680228E+02
  -0.97412871E+01  -0.56052738E+01  -0.23524515E+01  -0.74448171E+00   0.45698398E+00
   0.11520790E+01   0.10927898E+01   0.93625047E+00  -0.31948668E+00  -0.29465433E+01
  -0.81210585E+01  -0.16716267E+02  -0.26661768E+02  -0.33069686E+02  -0.31611795E+02
  -0.21874545E+02  -0.95621649E+01  -0.28337043E+01  -0.61301951E+01  -0.16930209E+02
  -0.13907689E+02  -0.18987021E+02  -0.18142048E+02  -0.12587191E+02  -0.66781288E+01
  -0.26096826E+01   0.82661243E-01   0.13327448E+01   0.20104852E+01   0.17576396E+01
   0.10477228E+01  -0.89139217E+00  -0.29650040E+01  -0.69510091E+01  -0.10360585E+02
  -0.11276442E+02  -0.86493004E+01  -0.48841939E+01  -0.43729842E+01  -0.91710538E+01
  -0.17506658E+02  -0.24440370E+02  -0.26033891E+02  -0.21846471E+02  -0.14810522E+02
  -0.79790729E+01  -0.35518387E+01  -0.97649563E+00  -0.50843162E-01   0.67364387E+00
   0.80289851E+00   0.73626880E+00   0.35666284E+00  -0.12289162E+00  -0.98381601E+00
  -0.22967711E+01  -0.39776273E+01  -0.59275647E+01  -0.78741090E+01  -0.99288515E+01
  -0.12117553E+02  -0.14670057E+02  -0.16627216E+02  -0.17664069E+02  -0.16737211E+02
  -0.14225872E+02  -0.10394567E+02  -0.64482649E+01  -0.28987900E+01  -0.81824933E+00
   0.16716168E+00   0.74744857E+00   0.70622805E+00   0.84520946E+00   0.64885903E+00
   0.57748120E+00  -0.22832665E+00  -0.76660993E+00  -0.31414326E+01  -0.66622335E+01
  -0.11653248E+02  -0.16754937E+02  -0.20358805E+02  -0.21515888E+02  -0.20015403E+02
  -0.17168322E+02  -0.14365230E+02  -0.12451816E+02  -0.11097879E+02  -0.95940381E+01
  -0.71353419E+01  -0.45277137E+01  -0.21003668E+01  -0.82005192E+00   0.37757408E+00
   0.91579130E+00   0.11162373E+01   0.78522628E+00  -0.90328023E-02  -0.18614174E+01
  -0.54115293E+01  -0.11557912E+02  -0.20080063E+02  -0.27976364E+02  -0.30773154E+02
  -0.25611626E+02  -0.14926052E+02  -0.46598378E+01  -0.13890158E+01  -0.58399791E+01
  -0.49363208E+01  -0.94350796E+01  -0.10880447E+02  -0.87295405E+01  -0.52391195E+01
  -0.24010490E+01   0.30351657E-01   0.14344517E+01   0.22499910E+01   0.23369423E+01
   0.18782329E+01   0.95765710E+00  -0.70270951E+00  -0.22422659E+01  -0.45241486E+01
  -0.60922889E+01  -0.56918761E+01  -0.40416605E+01  -0.33308217E+01  -0.60105380E+01
  -0.11936003E+02  -0.18181599E+02  -0.21460115E+02  -0.19931636E+02  -0.15108803E+02
  -0.92788334E+01  -0.49048479E+01  -0.21099771E+01  -0.71718349E+00   0.13199502E+00
   0.68078819E+00   0.67330079E+00   0.65580569E+00   0.16978990E+00  -0.75662940E-01
  -0.96519402E+00  -0.14098820E+01  -0.27024140E+01  -0.40055975E+01  -0.58385545E+01
  -0.82746300E+01  -0.11173106E+02  -0.14045335E+02  -0.15800877E+02  -0.15821306E+02
  -0.13860536E+02  -0.10391016E+02  -0.64451543E+01  -0.29177788E+01  -0.66370803E+00
   0.34158418E+00   0.10610147E+01   0.11939819E+01   0.13142656E+01   0.12304618E+01
   0.10712396E+01   0.83909295E+00   0.79139209E-01  -0.68150310E+00  -0.29652562E+01
  -0.66783961E+01  -0.11351902E+02  -0.15981612E+02  -0.18808123E+02  -0.19013148E+02
  -0.16812501E+02  -0.13404530E+02  -0.10399412E+02  -0.81571499E+01  -0.66669588E+01
  -0.50002219E+01  -0.34082139E+01  -0.17945221E+01  -0.72598267E+00   0.16880067E+00
   0.86055786E+00   0.94357268E+00   0.85822038E+00   0.17267443E-01  -0.10674240E+01
  -0.35550728E+01  -0.67607857E+01  -0.12437390E+02  -0.18789670E+02  -0.23327543E+02
  -0.22816111E+02  -0.16562828E+02  -0.78250638E+01  -0.14856892E+01  -0.90531202E+00
  -0.12912025E+01  -0.38055981E+01  -0.55097226E+01  -0.54285874E+01  -0.38277683E+01
  -0.21341616E+01  -0.29549444E+00   0.10563389E+01   0.18686254E+01   0.22109641E+01
   0.20477603E+01   0.14712451E+01   0.46375132E+00  -0.71636759E+00  -0.21979793E+01
  -0.30420351E+01  -0.37343826E+01  -0.31579613E+01  -0.26695967E+01  -0.35385514E+01
  -0.67728126E+01  -0.11108371E+02  -0.14267327E+02  -0.14559551E+02  -0.12127113E+02
  -0.84179763E+01  -0.52257444E+01  -0.28991897E+01  -0.13709941E+01  -0.45611613E+00
   0.20161315E+00   0.50862053E+00   0.58878826E+00   0.51471511E+00   0.12867738E+00
  -0.33989569E-01  -0.90162715E+00  -0.99269542E+00  -0.18323624E+01  -0.29771739E+01
  -0.44865385E+01  -0.67560505E+01  -0.92114951E+01  -0.11409914E+02  -0.12203620E+02
  -0.11303882E+02  -0.89054026E+01  -0.57698927E+01  -0.30178549E+01  -0.94712976E+00
   0.28605272E-01   0.73270904E+00   0.10015280E+01   0.11116263E+01   0.11675719E+01
   0.11502911E+01   0.10461195E+01   0.72431411E+00   0.16123061E+00  -0.11157074E+01
  -0.27936542E+01  -0.59961056E+01  -0.94192974E+01  -0.12525481E+02  -0.13940597E+02
  -0.13453902E+02  -0.11382369E+02  -0.87555795E+01  -0.64652888E+01  -0.48410329E+01
  -0.35825653E+01  -0.26234797E+01  -0.16055754E+01  -0.70514258E+00  -0.22564316E-01
   0.58837650E+00   0.87138739E+00   0.83483807E+00   0.44002151E+00  -0.59967237E+00
  -0.19108443E+01  -0.45400534E+01  -0.70739672E+01  -0.10914761E+02  -0.14540037E+02
  -0.15839545E+02  -0.13664848E+02  -0.84263718E+01  -0.31833399E+01  -0.49570346E+00
  -0.43412551E+00  -0.14048625E+01  -0.26898611E+01  -0.32420670E+01  -0.28524134E+01
  -0.18543095E+01  -0.76066225E+00   0.34906539E+00   0.10124268E+01   0.13039981E+01
   0.11946854E+01   0.81853253E+00   0.22963705E+00  -0.63446103E+00  -0.10805903E+01
  -0.22717089E+01  -0.24384758E+01  -0.24649421E+01  -0.22678094E+01  -0.24405922E+01
  -0.35151431E+01  -0.54757985E+01  -0.75583362E+01  -0.84765996E+01  -0.79174757E+01
  -0.63867860E+01  -0.45061912E+01  -0.30715689E+01  -0.18104111E+01  -0.91532340E+00
  -0.24930934E+00   0.92939700E-01   0.24608437E+00   0.15956799E+00   0.69967709E-01
  -0.26588877E+00  -0.26931400E+00  -0.44182670E+00  -0.95623215E+00  -0.11994485E+01
  -0.21760203E+01  -0.34547213E+01  -0.51517012E+01  -0.65803510E+01  -0.75781615E+01
  -0.75115020E+01  -0.64484953E+01  -0.47212959E+01  -0.29274060E+01  -0.14387395E+01
  -0.45985563E+00  -0.17505444E-01   0.25564634E+00   0.23448716E+00   0.20822145E+00
   0.19054085E+00   0.25943717E+00   0.30445252E+00   0.76424346E-01   0.85570157E-02
  -0.13334092E+01  -0.24544919E+01  -0.44075721E+01  -0.65558214E+01  -0.81825493E+01
  -0.86030838E+01  -0.77794043E+01  -0.63582453E+01  -0.48262728E+01  -0.36595165E+01
  -0.28746146E+01  -0.20908466E+01  -0.15380277E+01  -0.84717721E+00  -0.23933985E+00
   0.32343957E+00   0.61734983E+00   0.67810116E+00   0.35126864E+00  -0.21340773E+00
  -0.13496184E+01  -0.25547630E+01  -0.42724820E+01  -0.64967994E+01  -0.81295868E+01
  -0.94518817E+01  -0.90724610E+01  -0.68935543E+01  -0.35404628E+01  -0.10830433E+01
  -0.33108513E+00  -0.46082279E+00  -0.11404386E+01  -0.18726599E+01  -0.20698423E+01
  -0.17529598E+01  -0.11561623E+01  -0.65021833E+00  -0.25136265E+00  -0.99261642E-01
  -0.20080804E+00  -0.43888200E+00  -0.81449214E+00  -0.11322538E+01  -0.18641092E+01
  -0.20466079E+01  -0.20361842E+01  -0.23398542E+01  -0.18806795E+01  -0.14298231E+01
  -0.15377398E+01  -0.23264658E+01  -0.32460159E+01  -0.40565696E+01  -0.42443039E+01
  -0.39484012E+01  -0.34348299E+01  -0.25554045E+01  -0.17831890E+01  -0.11511171E+01
  -0.67401404E+00  -0.21996795E+00  -0.91054492E-02   0.84430236E-01  -0.63336040E-01
  -0.15795344E+00  -0.47800216E+00  -0.79495790E+00  -0.51579155E+00  -0.87116533E+00
  -0.12005603E+01  -0.15291281E+01  -0.21692364E+01  -0.32366903E+01  -0.40210865E+01
  -0.43526109E+01  -0.40822114E+01  -0.33446433E+01  -0.25163844E+01  -0.16805390E+01
  -0.10543809E+01  -0.81123496E+00  -0.98608357E+00  -0.12445416E+01  -0.14635849E+01
  -0.14793830E+01  -0.11923127E+01  -0.77321598E+00  -0.29158102E+00  -0.45810059E+00
  -0.50653500E+00  -0.91913414E+00  -0.21429927E+01  -0.29448566E+01  -0.36886426E+01
  -0.42502041E+01  -0.44090370E+01  -0.39107811E+01  -0.32662867E+01  -0.25960365E+01
  -0.21334072E+01  -0.18862904E+01  -0.14139015E+01  -0.97899502E+00  -0.52437438E+00
  -0.88864262E-01   0.39945667E+00   0.63174650E+00   0.64476902E+00   0.22003858E+00
  -0.41701256E+00  -0.15602261E+01  -0.29552481E+01  -0.38339305E+01  -0.51074168E+01
  -0.57732012E+01  -0.54045108E+01  -0.42080326E+01  -0.27074033E+01  -0.11367256E+01
  -0.20672379E+00  -0.80010687E-01  -0.38122106E+00  -0.84495734E+00  -0.13472325E+01
  -0.15049866E+01  -0.14573292E+01  -0.14079851E+01  -0.17559555E+01  -0.22880692E+01
  -0.28568530E+01  -0.33809563E+01  -0.35971100E+01  -0.36572892E+01  -0.29778891E+01
  -0.24709179E+01  -0.24671704E+01  -0.20648662E+01  -0.12973323E+01  -0.11409517E+01
  -0.11084724E+01  -0.92198236E+00  -0.12141605E+01  -0.16103397E+01  -0.20297629E+01
  -0.20627812E+01  -0.19908893E+01  -0.17819446E+01  -0.14406294E+01  -0.10624931E+01
  -0.79748584E+00  -0.70427164E+00  -0.53179514E+00  -0.59761572E+00  -0.76938449E+00
  -0.11339183E+01  -0.12199967E+01  -0.78497521E+00  -0.84190140E+00  -0.95399066E+00
  -0.68039957E+00  -0.72374249E+00  -0.14478601E+01  -0.17948983E+01  -0.21470579E+01
  -0.24328752E+01  -0.25124800E+01  -0.22744649E+01  -0.17948851E+01  -0.14688460E+01
  -0.12829527E+01  -0.14665003E+01  -0.21069066E+01  -0.32553221E+01  -0.42608222E+01
  -0.47690010E+01  -0.46048959E+01  -0.37316458E+01  -0.26790654E+01  -0.11776225E+01
  -0.25819197E+00  -0.36935202E+00  -0.61412487E+00  -0.80737395E+00  -0.16220168E+01
  -0.22846704E+01  -0.22919398E+01  -0.22585915E+01  -0.20497384E+01  -0.18957217E+01
  -0.16025098E+01  -0.14671023E+01  -0.13544625E+01  -0.11181688E+01  -0.77424622E+00
  -0.43974923E+00  -0.18897168E+00   0.19590382E+00   0.30432129E+00   0.15091078E+00
  -0.45853050E+00  -0.10924447E+01  -0.14544421E+01  -0.24194544E+01  -0.33215096E+01
  -0.34309017E+01  -0.32412594E+01  -0.30734915E+01  -0.20357898E+01  -0.92515629E+00
   0.38418395E+00   0.53094042E+00   0.32264501E+00  -0.14165879E+00  -0.56988674E+00
  -0.10126400E+01  -0.13614629E+01  -0.18520251E+01  -0.27447011E+01  -0.43771834E+01
  -0.63672335E+01  -0.78538341E+01  -0.82403756E+01  -0.72045098E+01  -0.57402708E+01
  -0.43889550E+01  -0.32947337E+01  -0.19852354E+01  -0.15492637E+01  -0.86106555E+00
  -0.52957275E-01   0.16340384E+00   0.28041711E+00   0.23075772E-01  -0.28874273E+00
  -0.65274236E+00  -0.81314827E+00  -0.91617951E+00  -0.91999848E+00  -0.92870246E+00
  -0.70170765E+00  -0.65994493E+00  -0.78157814E+00  -0.10131881E+01  -0.14390591E+01
  -0.17277051E+01  -0.18003859E+01  -0.18293674E+01  -0.17954400E+01  -0.13020820E+01
  -0.94601833E+00  -0.10554151E+01  -0.64700532E+00  -0.65126965E+00  -0.79311773E+00
  -0.93374168E+00  -0.10851601E+01  -0.10939096E+01  -0.10141674E+01  -0.85134414E+00
  -0.99182605E+00  -0.15972289E+01  -0.28644722E+01  -0.49428603E+01  -0.76073068E+01
  -0.98537156E+01  -0.10498696E+02  -0.91902718E+01  -0.62780881E+01  -0.33699602E+01
  -0.12980209E+01  -0.28763021E+00   0.46670477E+00   0.53285456E-01  -0.24052293E+00
  -0.26191130E+00  -0.58486970E+00  -0.66356056E+00  -0.82197316E+00  -0.90484385E+00
  -0.10595087E+01  -0.11062600E+01  -0.11722857E+01  -0.11630188E+01  -0.11242794E+01
  -0.76702103E+00  -0.46946701E+00  -0.18046078E+00   0.13064626E+00   0.21520447E+00
   0.14231712E+00  -0.18551375E+00  -0.90538457E+00  -0.17406187E+01  -0.20235390E+01
  -0.22132381E+01  -0.24475376E+01  -0.16819648E+01  -0.95164875E+00  -0.20049748E+00
   0.38794317E+00   0.75076485E+00   0.74131336E+00   0.54023927E+00   0.75258045E-01
  -0.25276272E+00  -0.76748722E+00  -0.15340681E+01  -0.31265142E+01  -0.62149418E+01
  -0.10611847E+02  -0.14867871E+02  -0.16798194E+02  -0.15731030E+02  -0.12106248E+02
  -0.79739909E+01  -0.45970630E+01  -0.25963636E+01  -0.13044351E+01  -0.17414694E+00
   0.63116558E-01   0.56898185E+00   0.66647004E+00   0.70989850E+00   0.55932887E+00
   0.33557766E+00   0.26501935E-01  -0.24400647E+00  -0.52387386E+00  -0.59969835E+00
  -0.82881692E+00  -0.79783234E+00  -0.89276201E+00  -0.13141107E+01  -0.21124361E+01
  -0.31305361E+01  -0.38973418E+01  -0.38628063E+01  -0.32742685E+01  -0.23152691E+01
  -0.19267976E+01  -0.92149178E+00  -0.80374554E+00  -0.65159361E+00  -0.50257852E+00
  -0.50270254E+00  -0.37766897E+00  -0.31174622E+00  -0.14871901E+00  -0.15603881E+00
  -0.22017126E+00  -0.95663243E+00  -0.28079008E+01  -0.62870881E+01  -0.11511631E+02
  -0.17068672E+02  -0.20568391E+02  -0.19893304E+02  -0.15509592E+02  -0.92275398E+01
  -0.38314496E+01  -0.41260782E+00   0.91196442E+00   0.11124160E+01   0.11860176E+01
   0.48043818E+00   0.28071340E+00  -0.38714576E-01  -0.17657215E+00  -0.33031373E+00
  -0.48428206E+00  -0.71673528E+00  -0.93281510E+00  -0.11652552E+01  -0.11802417E+01
  -0.12929582E+01  -0.10485461E+01  -0.68641566E+00  -0.24513110E+00   0.16202410E+00
   0.26411969E+00  -0.42610925E-01  -0.46520580E+00  -0.10006367E+01  -0.12759175E+01
  -0.17786065E+01  -0.12071024E+01  -0.11397122E+01  -0.68353435E+00  -0.64802464E-01
   0.59614155E+00   0.85074462E+00   0.92307605E+00   0.83119700E+00   0.62237827E+00
   0.30217395E+00   0.19233187E+00  -0.30195610E+00  -0.17247219E+01  -0.59810533E+01
  -0.13290769E+02  -0.21820697E+02  -0.27823348E+02  -0.28090541E+02  -0.22856404E+02
  -0.14924737E+02  -0.78676423E+01  -0.33641769E+01  -0.94306774E+00  -0.23276776E+00
   0.81138576E+00   0.94119679E+00   0.12024258E+01   0.11705098E+01   0.10135639E+01
   0.78742485E+00   0.43131255E+00   0.18384460E+00  -0.27546655E+00  -0.69252070E+00
  -0.96202670E+00  -0.12286294E+01  -0.12696941E+01  -0.15848778E+01  -0.25358289E+01
  -0.41982104E+01  -0.57721733E+01  -0.67168983E+01  -0.62470874E+01  -0.50143827E+01
  -0.32500497E+01  -0.20695419E+01  -0.14076371E+01  -0.66616752E+00  -0.43958575E+00
  -0.16737373E+00  -0.51934601E-01   0.95640510E-01   0.27860677E+00   0.50963669E+00
   0.48419032E+00   0.23074572E+00  -0.15018063E+01  -0.57063578E+01  -0.13654560E+02
  -0.23865204E+02  -0.32563005E+02  -0.35362500E+02  -0.30333580E+02  -0.20138218E+02
  -0.94222930E+01  -0.20511961E+01   0.13035907E+01   0.22371720E+01   0.16197090E+01
   0.15437868E+01   0.90360711E+00   0.64652708E+00   0.34741128E+00   0.83031093E-01
  -0.14070592E+00  -0.44939499E+00  -0.62091725E+00  -0.99671386E+00  -0.12904456E+01
  -0.14213338E+01  -0.16105942E+01  -0.14708105E+01  -0.10422080E+01  -0.36810414E+00
   0.17552760E+00   0.45717892E+00   0.53256945E-01  -0.48125780E+00  -0.11424807E+01
  -0.11900545E+01  -0.11637926E+01  -0.96555448E+00  -0.30631402E+00   0.98298433E-01
   0.35581264E+00   0.76063173E+00   0.88844442E+00   0.85596845E+00   0.80126308E+00
   0.52250390E+00   0.80918029E+00   0.12067941E+01   0.92418559E+00  -0.24629031E+01
  -0.10997787E+02  -0.23611781E+02  -0.35362944E+02  -0.40449433E+02  -0.36103504E+02
  -0.25002984E+02  -0.12871599E+02  -0.41959283E+01  -0.28567557E+00   0.10756180E+01
   0.12457219E+01   0.13931999E+01   0.12318002E+01   0.13118353E+01   0.10783632E+01
   0.98411138E+00   0.51723739E+00   0.19801368E+00  -0.26020511E+00  -0.11020829E+01
  -0.17667299E+01  -0.22844723E+01  -0.20410606E+01  -0.17689164E+01  -0.21437013E+01
  -0.39473156E+01  -0.66945092E+01  -0.90123364E+01  -0.97825077E+01  -0.84962815E+01
  -0.61954484E+01  -0.39137932E+01  -0.20523055E+01  -0.15879785E+01  -0.67423956E+00
  -0.49147906E+00  -0.12889624E+00   0.10208429E+00   0.33720075E+00   0.73595588E+00
   0.91307716E+00   0.12565635E+01   0.59704517E+00  -0.27946540E+01  -0.11167437E+02
  -0.24816866E+02  -0.39759609E+02  -0.49079065E+02  -0.47558107E+02  -0.35537972E+02
  -0.19111406E+02  -0.54935803E+01   0.17980135E+01   0.34232676E+01   0.29348205E+01
   0.19181098E+01   0.12392370E+01   0.62597861E+00   0.45612000E+00   0.13823641E+00
   0.59818752E-01  -0.31626848E+00  -0.49507935E+00  -0.74722387E+00  -0.12263185E+01
  -0.14778368E+01  -0.18777749E+01  -0.18705250E+01  -0.16124981E+01  -0.89993972E+00
  -0.18280122E+00   0.24079020E+00   0.21977363E+00  -0.31386534E+00  -0.83654806E+00
  -0.12367786E+01  -0.12424991E+01  -0.66339186E+00  -0.69052698E+00   0.13119854E+00
   0.56201968E+00   0.51056458E+00   0.75117632E+00   0.51217640E+00   0.56425341E+00
   0.87544090E-01   0.26480987E+00   0.12106109E+01   0.29574071E+01   0.35663072E+01
  -0.35651356E+00  -0.10095207E+02  -0.23116243E+02  -0.32627777E+02  -0.33601685E+02
  -0.25411281E+02  -0.13263607E+02  -0.30690179E+01   0.20365258E+01   0.29432246E+01
   0.20380959E+01   0.18047817E+01   0.12578839E+01   0.11938669E+01   0.99967626E+00
   0.82369764E+00   0.55597051E+00   0.41822235E-01  -0.35755053E+00  -0.18390479E+01
  -0.35373935E+01  -0.54364415E+01  -0.60425340E+01  -0.51660067E+01  -0.35250405E+01
  -0.28491850E+01  -0.39009162E+01  -0.64381657E+01  -0.85464378E+01  -0.90724419E+01
  -0.75106709E+01  -0.49317541E+01  -0.28952312E+01  -0.12980274E+01  -0.89476979E+00
  -0.16231396E+00  -0.19469496E+00   0.15432651E+00   0.16562961E+00   0.68282933E+00
   0.84738940E+00   0.15159927E+01   0.22990626E+01   0.21015274E+01  -0.14855401E+01
  -0.10838628E+02  -0.24484791E+02  -0.37098773E+02  -0.41300240E+02  -0.34627232E+02
  -0.20474072E+02  -0.66087233E+01   0.16472103E+01   0.37750045E+01   0.28045976E+01
   0.13462383E+01   0.10587952E+01   0.42307772E+00   0.37731803E+00   0.22801243E+00
   0.13969718E+00   0.20191665E-01  -0.24654045E+00  -0.20094576E+00  -0.64494533E+00
  -0.70351598E+00  -0.10967214E+01  -0.12469618E+01  -0.10699786E+01  -0.30732800E+00
   0.63847227E+00   0.14504699E+01   0.13977432E+01   0.74996385E+00  -0.34222865E+00
  -0.10071450E+01  -0.10514189E+01  -0.90949427E+00  -0.21100125E+00  -0.11477575E+00
  -0.16689092E+00   0.34925004E+00   0.30447760E+00   0.11120349E+00  -0.75891283E-01
  -0.86834993E+00  -0.12997728E+01  -0.11746053E+01   0.54066758E+00   0.33279627E+01
   0.36772755E+01  -0.20808255E+01  -0.13941207E+02  -0.26481027E+02  -0.32235713E+02
  -0.27623055E+02  -0.15845537E+02  -0.36855077E+01   0.32348958E+01   0.45856732E+01
   0.31668668E+01   0.13765133E+01   0.94481993E+00   0.59463336E+00   0.42099806E+00
   0.47102822E+00   0.85368085E-01  -0.32219266E+00  -0.86966085E+00  -0.26222132E+01
  -0.51359079E+01  -0.82075987E+01  -0.99487321E+01  -0.93812724E+01  -0.67013247E+01
  -0.37658933E+01  -0.26699625E+01  -0.39216389E+01  -0.66192440E+01  -0.84891629E+01
  -0.84408752E+01  -0.66231832E+01  -0.40671995E+01  -0.22862098E+01  -0.12633939E+01
  -0.98005177E+00  -0.48564590E+00  -0.46383952E+00  -0.47153563E+00  -0.26854306E+00
  -0.43032132E+00  -0.15999313E+00   0.53942903E+00   0.16829274E+01   0.17105334E+01
  -0.30041051E+01  -0.14169472E+02  -0.28551098E+02  -0.38515984E+02  -0.37684950E+02
  -0.26404922E+02  -0.11776189E+02  -0.14129201E+01   0.15695745E+01   0.19524381E+00
  -0.13695899E+01  -0.18566004E+01  -0.11639023E+01  -0.95457111E+00  -0.72077553E+00
  -0.36941555E+00  -0.44058144E+00  -0.44768268E+00  -0.31799273E+00  -0.54723832E+00
  -0.41908211E+00  -0.52514906E+00  -0.50852849E+00  -0.43210615E+00  -0.48120746E-01
   0.52928308E+00   0.88140070E+00   0.75360875E+00  -0.24665813E+00  -0.14984014E+01
  -0.25172427E+01  -0.27463119E+01  -0.20114353E+01  -0.11990523E+01  -0.40944125E+00
  -0.41134977E+00  -0.40471276E+00   0.31085018E-01  -0.41519654E+00  -0.71659179E+00
  -0.20210822E+01  -0.32212636E+01  -0.50025851E+01  -0.54554243E+01  -0.30016695E+01
   0.63848502E+00   0.11630583E+01  -0.50349814E+01  -0.15410273E+02  -0.23864449E+02
  -0.23882998E+02  -0.15738419E+02  -0.47029617E+01   0.25774320E+01   0.41636820E+01
   0.18955824E+01   0.18050423E+00  -0.92748207E+00  -0.46698945E+00  -0.46494976E+00
  -0.39675131E+00  -0.42501996E+00  -0.72051305E+00  -0.11403096E+01  -0.30090359E+01
  -0.56483279E+01  -0.98520059E+01  -0.13018329E+02  -0.13909246E+02  -0.11373598E+02
  -0.69462362E+01  -0.28262051E+01  -0.15435516E+01  -0.27800794E+01  -0.52599296E+01
  -0.66414235E+01  -0.61684662E+01  -0.46274143E+01  -0.27192246E+01  -0.16553719E+01
  -0.10773440E+01  -0.12663948E+01  -0.87083894E+00  -0.12540044E+01  -0.12862699E+01
  -0.21235510E+01  -0.26524402E+01  -0.34898495E+01  -0.32407900E+01  -0.13437931E+01
  -0.60517953E+00  -0.49329099E+01  -0.15543618E+02  -0.26888989E+02  -0.31941909E+02
  -0.26653841E+02  -0.15474009E+02  -0.60175462E+01  -0.34638525E+01  -0.59140097E+01
  -0.87518892E+01  -0.79018339E+01  -0.57823278E+01  -0.33006540E+01  -0.23079752E+01
  -0.16002817E+01  -0.11439145E+01  -0.93671375E+00  -0.59800571E+00  -0.80486644E+00
  -0.24976502E+00  -0.18538003E+00   0.27323878E+00   0.42391004E+00   0.70815911E+00
   0.83383884E+00   0.93823700E+00   0.19577484E+00  -0.11030522E+01  -0.30319691E+01
  -0.45109620E+01  -0.49526505E+01  -0.43797876E+01  -0.27920579E+01  -0.14242085E+01
  -0.14799865E+01  -0.38336819E+00  -0.57904473E+00  -0.67144781E+00  -0.12485935E+01
  -0.28569190E+01  -0.45343194E+01  -0.86043266E+01  -0.12366151E+02  -0.13524344E+02
  -0.97887809E+01  -0.47029735E+01  -0.28045592E+01  -0.68391904E+01  -0.13200501E+02
  -0.16234463E+02  -0.12756072E+02  -0.56384663E+01  -0.33565106E+00   0.82975829E-01
  -0.26964054E+01  -0.51242554E+01  -0.48934032E+01  -0.35127719E+01  -0.23361233E+01
  -0.12444708E+01  -0.14139627E+01  -0.88986849E+00  -0.15160671E+01  -0.27240976E+01
  -0.51197403E+01  -0.93010570E+01  -0.13520791E+02  -0.16147089E+02  -0.15181005E+02
  -0.10924402E+02  -0.52324269E+01  -0.11148166E+01   0.57944189E-01  -0.13442387E+01
  -0.31053606E+01  -0.40191503E+01  -0.32895174E+01  -0.24444483E+01  -0.14173817E+01
  -0.13463220E+01  -0.10553844E+01  -0.15108825E+01  -0.16655481E+01  -0.21475921E+01
  -0.35419091E+01  -0.48035139E+01  -0.81839547E+01  -0.10891743E+02  -0.10990655E+02
  -0.73900181E+01  -0.45851787E+01  -0.65538620E+01  -0.13700648E+02  -0.20269732E+02
  -0.20865638E+02  -0.15296525E+02  -0.95519575E+01  -0.92924499E+01  -0.14375795E+02
  -0.19273339E+02  -0.19259170E+02  -0.14153101E+02  -0.85622092E+01  -0.51745150E+01
  -0.30098337E+01  -0.24832891E+01  -0.14136908E+01  -0.13455461E+01  -0.11873258E+01
  -0.63977533E+00  -0.22750162E+00   0.54369359E+00   0.10571263E+01   0.15216757E+01
   0.16190230E+01   0.14174533E+01   0.39818595E+00  -0.13903319E+01  -0.38681994E+01
  -0.59195167E+01  -0.70863455E+01  -0.64265859E+01  -0.50446918E+01  -0.28120282E+01
  -0.23207773E+01  -0.11470093E+01  -0.62557252E+00  -0.61390395E+00  -0.17480726E+01
  -0.26874897E+01  -0.51080707E+01  -0.99716304E+01  -0.16925301E+02  -0.22905097E+02
  -0.23149042E+02  -0.17336395E+02  -0.98384869E+01  -0.56788405E+01  -0.63683523E+01
  -0.85453750E+01  -0.82550064E+01  -0.56944227E+01  -0.42527024E+01  -0.65563600E+01
  -0.11250739E+02  -0.14224095E+02  -0.13090390E+02  -0.91149294E+01  -0.53222034E+01
  -0.35647930E+01  -0.21738193E+01  -0.15375514E+01  -0.18568012E+01  -0.21003345E+01
  -0.38136242E+01  -0.69846090E+01  -0.11241599E+02  -0.14818438E+02  -0.15955466E+02
  -0.13427986E+02  -0.80705238E+01  -0.26232559E+01   0.66671902E+00   0.10128119E+01
  -0.49664732E+00  -0.18153989E+01  -0.21605773E+01  -0.15656534E+01  -0.10702461E+01
  -0.84782114E+00  -0.11920526E+01  -0.13841758E+01  -0.16208952E+01  -0.28040574E+01
  -0.37747957E+01  -0.61001581E+01  -0.10940338E+02  -0.17595099E+02  -0.22583936E+02
  -0.21405317E+02  -0.14954762E+02  -0.86333971E+01  -0.70016198E+01  -0.97104917E+01
  -0.12094957E+02  -0.11153498E+02  -0.96603619E+01  -0.12542425E+02  -0.20913601E+02
  -0.29759669E+02  -0.32247513E+02  -0.26559742E+02  -0.17043948E+02  -0.94322570E+01
  -0.59274170E+01  -0.36595753E+01  -0.24442856E+01  -0.22407337E+01  -0.16321040E+01
  -0.13397095E+01  -0.84773713E+00  -0.22458430E+00   0.59507500E+00   0.12269930E+01
   0.16872211E+01   0.18387035E+01   0.10878046E+01  -0.64116425E+00  -0.32449005E+01
  -0.60436757E+01  -0.77991510E+01  -0.80349669E+01  -0.66084188E+01  -0.44850917E+01
  -0.31868621E+01  -0.15007471E+01  -0.80188162E+00  -0.99029525E+00  -0.13219005E+01
  -0.24859768E+01  -0.48325793E+01  -0.91367376E+01  -0.16955786E+02  -0.26512019E+02
  -0.31801103E+02  -0.29425454E+02  -0.20557160E+02  -0.11236648E+02  -0.57533680E+01
  -0.45947810E+01  -0.47632565E+01  -0.48027973E+01  -0.65340840E+01  -0.11945674E+02
  -0.19457099E+02  -0.24724564E+02  -0.23909060E+02  -0.17689176E+02  -0.10676189E+02
  -0.57668905E+01  -0.35429419E+01  -0.24854145E+01  -0.17529639E+01  -0.15529351E+01
  -0.23987770E+01  -0.40612499E+01  -0.71048534E+01  -0.10482967E+02  -0.12749753E+02
  -0.12376528E+02  -0.90168596E+01  -0.41887789E+01  -0.30175531E+00   0.10786970E+01
   0.28825432E+00  -0.15050479E+01  -0.22735968E+01  -0.20807894E+01  -0.13068558E+01
  -0.87745926E+00  -0.83154783E+00  -0.12237275E+01  -0.18191181E+01  -0.23388683E+01
  -0.36557864E+01  -0.61906582E+01  -0.11040250E+02  -0.19751751E+02  -0.29887981E+02
  -0.34455466E+02  -0.30208067E+02  -0.19651271E+02  -0.10139822E+02  -0.57997830E+01
  -0.57609571E+01  -0.62145368E+01  -0.67261547E+01  -0.10925555E+02  -0.21149288E+02
  -0.33655814E+02  -0.41060382E+02  -0.38205420E+02  -0.27335611E+02  -0.15938357E+02
  -0.85613537E+01  -0.52978216E+01  -0.37068946E+01  -0.26480101E+01  -0.20698898E+01
  -0.20248131E+01  -0.16955553E+01  -0.14375907E+01  -0.90234633E+00  -0.21803542E+00
   0.52360442E+00   0.11550920E+01   0.12369022E+01   0.28581902E+00  -0.17649555E+01
  -0.42928918E+01  -0.67008223E+01  -0.75716827E+01  -0.70308895E+01  -0.52424608E+01
  -0.32739997E+01  -0.16338746E+01  -0.91672848E+00  -0.46594564E+00  -0.10530787E+01
  -0.21021738E+01  -0.38373603E+01  -0.67796258E+01  -0.13543619E+02  -0.23248267E+02
  -0.31950964E+02  -0.33827958E+02  -0.27696036E+02  -0.17398673E+02  -0.87346654E+01
  -0.47025005E+01  -0.37390062E+01  -0.42802266E+01  -0.65737410E+01  -0.12970970E+02
  -0.22521246E+02  -0.30819633E+02  -0.32535714E+02  -0.26790663E+02  -0.17165885E+02
  -0.94960491E+01  -0.53286036E+01  -0.30676624E+01  -0.18361415E+01  -0.13253117E+01
  -0.13261241E+01  -0.16583341E+01  -0.33139106E+01  -0.54182971E+01  -0.77774229E+01
  -0.86456789E+01  -0.72694904E+01  -0.39885748E+01  -0.74909364E+00   0.71888884E+00
  -0.35799023E+00  -0.26673514E+01  -0.46222738E+01  -0.47884676E+01  -0.35533281E+01
  -0.21870937E+01  -0.11471144E+01  -0.11301513E+01  -0.10917221E+01  -0.18763467E+01
  -0.30908875E+01  -0.52009234E+01  -0.88282057E+01  -0.17252239E+02  -0.29349616E+02
  -0.39660367E+02  -0.40916358E+02  -0.32095957E+02  -0.18833482E+02  -0.86149310E+01
  -0.45354408E+01  -0.38508108E+01  -0.42548529E+01  -0.67627583E+01  -0.15022084E+02
  -0.28084113E+02  -0.39680876E+02  -0.42387760E+02  -0.34859164E+02  -0.22229342E+02
  -0.12220845E+02  -0.70380900E+01  -0.43732582E+01  -0.29886918E+01  -0.24511688E+01
  -0.23807327E+01  -0.22633708E+01  -0.27162485E+01  -0.27260838E+01  -0.26638501E+01
  -0.19554216E+01  -0.87234810E+00   0.22881451E+00   0.54606413E+00  -0.18566631E+00
  -0.20292503E+01  -0.40720745E+01  -0.56442363E+01  -0.58221076E+01  -0.47855183E+01
  -0.24104144E+01  -0.14396524E+01  -0.47098979E+00  -0.39478444E+00  -0.73797566E+00
  -0.12612297E+01  -0.24541956E+01  -0.47244008E+01  -0.88376349E+01  -0.16029080E+02
  -0.24525710E+02  -0.28857994E+02  -0.26199084E+02  -0.18361506E+02  -0.10596463E+02
  -0.63909814E+01  -0.57519390E+01  -0.58309972E+01  -0.65387624E+01  -0.10194726E+02
  -0.18311104E+02  -0.28098438E+02  -0.33598332E+02  -0.31240295E+02  -0.22399713E+02
  -0.13130673E+02  -0.68173037E+01  -0.39468659E+01  -0.23159886E+01  -0.12548153E+01
  -0.45496815E+00  -0.42100530E+00  -0.60882517E+00  -0.17723579E+01  -0.33605445E+01
  -0.46569213E+01  -0.46791622E+01  -0.26872865E+01  -0.20470082E+00   0.10970885E+01
  -0.19824769E+00  -0.35554967E+01  -0.71293034E+01  -0.86549295E+01  -0.78152844E+01
  -0.52779676E+01  -0.29620700E+01  -0.12957556E+01  -0.10192029E+01  -0.13226129E+01
  -0.19432410E+01  -0.34560232E+01  -0.63728762E+01  -0.12096049E+02  -0.22453146E+02
  -0.34738589E+02  -0.41116396E+02  -0.37151318E+02  -0.25341444E+02  -0.13448774E+02
  -0.69482640E+01  -0.57758608E+01  -0.55773258E+01  -0.53040892E+01  -0.79204869E+01
  -0.16256124E+02  -0.27838989E+02  -0.35505926E+02  -0.34216162E+02  -0.25011938E+02
  -0.14826570E+02  -0.79606628E+01  -0.49671229E+01  -0.34279570E+01  -0.25844434E+01
  -0.21019840E+01  -0.24702989E+01  -0.29682159E+01  -0.39226228E+01  -0.45456815E+01
  -0.44897439E+01  -0.36521583E+01  -0.18859899E+01  -0.37336853E+00   0.36910682E+00
  -0.10098333E+00  -0.13760245E+01  -0.28292120E+01  -0.35029706E+01  -0.33897746E+01
  -0.13890768E+01  -0.80009451E+00  -0.16728743E+00  -0.72183605E-01  -0.56621648E-01
  -0.45514762E+00  -0.16293716E+01  -0.26809497E+01  -0.48504062E+01  -0.90985616E+01
  -0.14606865E+02  -0.18635413E+02  -0.17911485E+02  -0.13023682E+02  -0.82244335E+01
  -0.70659874E+01  -0.90739387E+01  -0.10791570E+02  -0.99549306E+01  -0.86530776E+01
  -0.11147569E+02  -0.17924738E+02  -0.25263378E+02  -0.27475813E+02  -0.22905309E+02
  -0.14839609E+02  -0.81049475E+01  -0.46276451E+01  -0.23084101E+01  -0.93735614E+00
  -0.42176757E+00   0.21483841E+00   0.41330980E+00  -0.10058649E+00  -0.12864439E+01
  -0.28605125E+01  -0.35075827E+01  -0.26124501E+01  -0.17931619E+00   0.16859353E+01
   0.10359269E+01  -0.25965432E+01  -0.77489461E+01  -0.11531325E+02  -0.12029391E+02
  -0.96207231E+01  -0.59843119E+01  -0.27919351E+01  -0.12304834E+01  -0.59610067E+00
  -0.85334021E+00  -0.21533244E+01  -0.37327959E+01  -0.70239116E+01  -0.13941132E+02
  -0.23843125E+02  -0.32053494E+02  -0.32521620E+02  -0.24732909E+02  -0.14709331E+02
  -0.92110551E+01  -0.96039845E+01  -0.11546944E+02  -0.10507006E+02  -0.73963409E+01
  -0.73888296E+01  -0.12764880E+02  -0.20626881E+02  -0.24563556E+02  -0.21609320E+02
  -0.14481105E+02  -0.81852533E+01  -0.50719566E+01  -0.30897717E+01  -0.20775162E+01
  -0.20514299E+01  -0.20498312E+01  -0.26854522E+01  -0.39478854E+01  -0.52542570E+01
  -0.61070779E+01  -0.56804464E+01  -0.41880300E+01  -0.18676005E+01  -0.67009643E-02
   0.74376963E+00   0.39040030E+00  -0.66009101E+00  -0.15238342E+01  -0.17031943E+01
  -0.63242690E+00  -0.39549009E+00   0.18365320E+00   0.20707824E+00   0.42406943E+00
  -0.24467781E+00  -0.48315682E+00  -0.11758336E+01  -0.26673889E+01  -0.40268471E+01
  -0.67743760E+01  -0.86959227E+01  -0.80145310E+01  -0.47916531E+01  -0.28013891E+01
  -0.53331882E+01  -0.12186294E+02  -0.18106826E+02  -0.18439541E+02  -0.13224022E+02
  -0.78280931E+01  -0.73737692E+01  -0.11833243E+02  -0.16560074E+02  -0.17082552E+02
  -0.12981081E+02  -0.78950612E+01  -0.42790096E+01  -0.19461268E+01  -0.11377620E+01
   0.21740019E+00   0.59610156E+00   0.67046313E+00   0.44172631E+00  -0.97374734E+00
  -0.28332721E+01  -0.47115850E+01  -0.47651545E+01  -0.28014291E+01   0.19860274E+00
   0.15705407E+01  -0.46641360E+00  -0.55896424E+01  -0.11052188E+02  -0.14003877E+02
  -0.12918490E+02  -0.93431926E+01  -0.49433390E+01  -0.20906475E+01  -0.40363991E+00
  -0.51244744E+00  -0.62001709E+00  -0.15907958E+01  -0.38188791E+01  -0.68207503E+01
  -0.12969683E+02  -0.19420129E+02  -0.21770870E+02  -0.17651420E+02  -0.11014387E+02
  -0.81735179E+01  -0.12298597E+02  -0.19022570E+02  -0.21456226E+02  -0.16615082E+02
  -0.87775660E+01  -0.46289048E+01  -0.65053588E+01  -0.10947672E+02  -0.12854081E+02
  -0.10529154E+02  -0.67435311E+01  -0.39829153E+01  -0.21861480E+01  -0.18959475E+01
  -0.10739227E+01  -0.12777074E+01  -0.19388352E+01  -0.29020351E+01  -0.45951750E+01
  -0.57939703E+01  -0.63252098E+01  -0.52560590E+01  -0.32122209E+01  -0.82072988E+00
   0.73657014E+00   0.11235809E+01   0.52408864E+00  -0.26110794E+00  -0.80133327E+00
  -0.79618484E+00  -0.44141108E+00  -0.17931613E-01   0.38210512E+00   0.52724051E+00
   0.15129456E+00   0.31199934E+00  -0.46964000E+00  -0.65205935E+00  -0.16370532E+01
  -0.23300207E+01  -0.25256636E+01  -0.13757911E+01   0.14338502E+01   0.23831203E+01
  -0.23235526E+01  -0.13047268E+02  -0.24461121E+02  -0.29461250E+02  -0.24306908E+02
  -0.13434544E+02  -0.39660675E+01  -0.14497286E+01  -0.41024397E+01  -0.76229363E+01
  -0.77176426E+01  -0.58260129E+01  -0.30855281E+01  -0.17729532E+01  -0.59399030E+00
   0.21741384E+00   0.50833595E+00   0.10598196E+01   0.27165177E+00  -0.84905252E+00
  -0.37382087E+01  -0.63904926E+01  -0.83116012E+01  -0.73102630E+01  -0.40729350E+01
  -0.53701185E+00   0.29296439E+00  -0.26023677E+01  -0.80095214E+01  -0.12425170E+02
  -0.13688149E+02  -0.11290706E+02  -0.71451044E+01  -0.32416687E+01  -0.87838406E+00
  -0.20830100E+00   0.37327179E+00  -0.40377345E+00  -0.10093053E+01  -0.29453395E+01
  -0.55781144E+01  -0.91221452E+01  -0.11276627E+02  -0.91582651E+01  -0.49789519E+01
  -0.43356453E+01  -0.11381109E+02  -0.23435912E+02  -0.32573532E+02  -0.31485053E+02
  -0.21336871E+02  -0.88080598E+01  -0.17452121E+01  -0.10967778E+01  -0.36993976E+01
  -0.46000858E+01  -0.39624632E+01  -0.21941844E+01  -0.15024933E+01  -0.91135159E+00
  -0.58972195E+00  -0.84611119E+00  -0.78012514E+00  -0.19740743E+01  -0.29871780E+01
  -0.47575671E+01  -0.52833800E+01  -0.50886260E+01  -0.33385126E+01  -0.11996574E+01
   0.59047076E+00   0.11596145E+01   0.78956154E+00  -0.14480829E+00  -0.65094528E+00
  -0.13609187E+01  -0.99345813E+00  -0.48954378E+00   0.16834190E+00   0.35254204E+00
   0.47042333E+00   0.52740012E+00   0.18417468E+00  -0.23491456E-02  -0.11777999E+00
  -0.19171634E+00  -0.81898959E-01   0.15936576E+01   0.37883368E+01   0.47540632E+01
   0.21328939E+00  -0.11504642E+02  -0.26653996E+02  -0.37021007E+02  -0.36395671E+02
  -0.24880414E+02  -0.99803737E+01   0.50919400E+00   0.32467654E+01   0.98674159E+00
  -0.15687338E+01  -0.23660496E+01  -0.15260562E+01  -0.98225915E+00  -0.12680485E+00
   0.44565322E+00   0.81614363E+00   0.70770782E+00   0.69043428E+00  -0.70759026E+00
  -0.31448668E+01  -0.69786025E+01  -0.10314103E+02  -0.11433034E+02  -0.94117203E+01
  -0.50368182E+01  -0.15305014E+01  -0.10450066E+01  -0.42329539E+01  -0.86390630E+01
  -0.11483346E+02  -0.10993731E+02  -0.80866690E+01  -0.43041911E+01  -0.16798727E+01
  -0.17815369E+00   0.58120225E+00   0.49815034E+00   0.19669794E+00  -0.47894329E+00
  -0.16155681E+01  -0.33551284E+01  -0.41259262E+01  -0.31913412E+01  -0.48703028E+00
  -0.51613267E+00  -0.79119585E+01  -0.22522482E+02  -0.37264107E+02  -0.43366248E+02
  -0.36684711E+02  -0.22025093E+02  -0.77679483E+01  -0.62303782E-01   0.12145509E+01
  -0.15220447E-02  -0.91027439E+00  -0.56967745E+00  -0.47328319E+00  -0.10067273E+00
   0.51880135E-01  -0.10842439E-03  -0.47882683E+00  -0.67611344E+00  -0.17356328E+01
  -0.27627160E+01  -0.38557869E+01  -0.38852426E+01  -0.28024192E+01  -0.11009001E+01
   0.65988728E+00   0.12704496E+01   0.95533970E+00  -0.14447120E+00  -0.10090181E+01
  -0.19398437E+01  -0.17364914E+01  -0.11696248E+01  -0.40127306E+00   0.65044923E-01
   0.33577300E+00   0.61855096E+00   0.32610728E+00   0.49420654E+00   0.25209183E+00
   0.56292874E+00   0.86360796E+00   0.16434835E+01   0.33716783E+01   0.44191881E+01
   0.13635060E+01  -0.82257665E+01  -0.23135556E+02  -0.37029269E+02  -0.42014050E+02
  -0.35136290E+02  -0.20125928E+02  -0.53885865E+01   0.31052680E+01   0.46013204E+01
   0.27159672E+01   0.73576805E+00   0.26802339E+00   0.10302457E-01   0.48832415E+00
   0.73909754E+00   0.83770103E+00   0.98473955E+00   0.31210127E+00  -0.13520323E+00
  -0.24171278E+01  -0.54646321E+01  -0.95618202E+01  -0.12433138E+02  -0.12444015E+02
  -0.93722434E+01  -0.49838564E+01  -0.19974508E+01  -0.22146879E+01  -0.48487798E+01
  -0.79167862E+01  -0.89071026E+01  -0.76079831E+01  -0.48565707E+01  -0.23671720E+01
  -0.67514383E+00   0.48882932E+00   0.69637903E+00   0.98651991E+00   0.48318872E+00
   0.13068743E+00  -0.64271143E+00  -0.12828430E+01  -0.72807188E+00   0.97640148E+00
   0.11109064E+01  -0.42644911E+01  -0.17130107E+02  -0.33611799E+02  -0.45244803E+02
  -0.45584723E+02  -0.34478851E+02  -0.18866636E+02  -0.61871555E+01  -0.27333944E-01
   0.12671160E+01   0.68807984E+00   0.60901475E+00   0.36637795E+00   0.62398933E+00
   0.62606055E+00   0.39227163E+00   0.28813526E+00  -0.51684495E+00  -0.67412978E+00
  -0.18043882E+01  -0.22981805E+01  -0.27007378E+01  -0.20883031E+01  -0.71827160E+00
   0.70407309E+00   0.13985295E+01   0.10435374E+01  -0.13608354E+00  -0.12318801E+01
  -0.19533142E+01  -0.20228236E+01  -0.16393754E+01  -0.10015871E+01  -0.44018311E+00
   0.77223564E-02   0.37465562E+00   0.37968387E+00   0.56049362E+00   0.61274995E+00
   0.69777524E+00   0.10817533E+01   0.15664153E+01   0.23280286E+01   0.29192999E+01
   0.16558171E+01  -0.45592863E+01  -0.16079499E+02  -0.29214252E+02  -0.37844915E+02
  -0.36744716E+02  -0.26594667E+02  -0.12720700E+02  -0.16720867E+01   0.34635024E+01
   0.37946731E+01   0.23221346E+01   0.15464113E+01   0.93724118E+00   0.10029991E+01
   0.10646448E+01   0.11065527E+01   0.97133997E+00   0.72211598E+00  -0.22641984E+00
  -0.11296873E+01  -0.36675809E+01  -0.68174983E+01  -0.10033157E+02  -0.11969221E+02
  -0.10867266E+02  -0.76205248E+01  -0.38435452E+01  -0.19539326E+01  -0.25186683E+01
  -0.45735805E+01  -0.60469882E+01  -0.60935058E+01  -0.47336657E+01  -0.29352443E+01
  -0.13319239E+01  -0.38777584E-01   0.62702322E+00   0.11516097E+01   0.11896550E+01
   0.87774040E+00   0.51242796E+00  -0.10043265E-01  -0.15898394E+00   0.29661837E+00
   0.72437524E+00  -0.21870705E+01  -0.10835053E+02  -0.24150717E+02  -0.37008551E+02
  -0.42497199E+02  -0.37953490E+02  -0.26099011E+02  -0.13254450E+02  -0.43694754E+01
  -0.45427721E+00   0.40291891E+00   0.81914004E+00   0.77592350E+00   0.98753607E+00
   0.10226387E+01   0.88935098E+00   0.56266453E+00   0.21555738E+00  -0.57137605E+00
  -0.78272519E+00  -0.16571178E+01  -0.18844510E+01  -0.15470691E+01  -0.85899766E+00
   0.41234161E+00   0.11342615E+01   0.11522191E+01   0.19208028E+00  -0.10240580E+01
  -0.15619992E+01  -0.19430584E+01  -0.18751491E+01  -0.14417201E+01  -0.88912458E+00
  -0.54919527E+00   0.28044728E-01   0.17431527E+00   0.43152862E+00   0.52176940E+00
   0.75128313E+00   0.82474349E+00   0.13366103E+01   0.13735334E+01   0.19771846E+01
   0.12792308E+01  -0.15152218E+01  -0.81610513E+01  -0.17811636E+02  -0.26322990E+02
  -0.29477102E+02  -0.25064473E+02  -0.15728650E+02  -0.60023286E+01   0.21303088E+00
   0.25260227E+01   0.23724433E+01   0.19544789E+01   0.15258818E+01   0.12979223E+01
   0.13036433E+01   0.11532624E+01   0.11020042E+01   0.65725249E+00   0.15762873E+00
  -0.10389899E+01  -0.22411255E+01  -0.43641691E+01  -0.67709589E+01  -0.85965804E+01
  -0.90895638E+01  -0.76031938E+01  -0.49123726E+01  -0.25861178E+01  -0.16789667E+01
  -0.24581341E+01  -0.37264911E+01  -0.44931305E+01  -0.42209886E+01  -0.32201095E+01
  -0.21409671E+01  -0.73065919E+00   0.17052276E+00   0.95545951E+00   0.12423681E+01
   0.12923388E+01   0.80003658E+00   0.47118212E+00  -0.40673769E+00  -0.33721574E+00
  -0.60950782E+00  -0.16006532E+01  -0.57100776E+01  -0.13901003E+02  -0.23679618E+02
  -0.30802327E+02  -0.31170698E+02  -0.25075723E+02  -0.15823393E+02  -0.78302749E+01
  -0.29384024E+01  -0.90250721E+00   0.13877296E+00   0.66997457E+00   0.94401259E+00
   0.11819142E+01   0.10002681E+01   0.81194124E+00   0.22624615E+00  -0.21388958E+00
  -0.10241668E+01  -0.12852862E+01  -0.17253992E+01  -0.16536689E+01  -0.95302776E+00
  -0.12350804E+00   0.59671989E+00   0.75075826E+00   0.18889805E+00  -0.66641630E+00
  -0.90120756E+00  -0.14970848E+01  -0.16627904E+01  -0.16533327E+01  -0.12988477E+01
  -0.95677071E+00  -0.53994970E+00  -0.11631128E+00   0.17068610E+00   0.46408466E+00
   0.55289015E+00   0.82737809E+00   0.88139975E+00   0.14444046E+01   0.12046888E+01
   0.13020775E+01   0.14162100E+00  -0.29425694E+01  -0.79216786E+01  -0.13685152E+02
  -0.17422372E+02  -0.17138608E+02  -0.12836914E+02  -0.67705972E+01  -0.18145690E+01
   0.89908178E+00   0.16197410E+01   0.16042384E+01   0.15485048E+01   0.13274827E+01
   0.13509153E+01   0.12949673E+01   0.11484939E+01   0.82692691E+00   0.28856815E+00
  -0.52188723E+00  -0.14328650E+01  -0.31506779E+01  -0.42240308E+01  -0.57189728E+01
  -0.63159509E+01  -0.57539025E+01  -0.41431050E+01  -0.22633139E+01  -0.12263237E+01
  -0.12153577E+01  -0.21450121E+01  -0.30747195E+01  -0.36433332E+01  -0.34143787E+01
  -0.27598762E+01  -0.17053599E+01  -0.52795253E+00   0.45848290E+00   0.12047524E+01
   0.13497618E+01   0.12352649E+01   0.52693652E+00   0.13675634E+00  -0.90483730E+00
  -0.11809383E+01  -0.17256336E+01  -0.33089213E+01  -0.66311814E+01  -0.11786106E+02
  -0.16717161E+02  -0.19052345E+02  -0.17417875E+02  -0.12851959E+02  -0.78606207E+01
  -0.41340160E+01  -0.20797508E+01  -0.92186698E+00   0.56385807E-01   0.60466731E+00
   0.10634369E+01   0.11587080E+01   0.89691047E+00   0.37116913E+00  -0.29992873E+00
  -0.95154054E+00  -0.13307075E+01  -0.20670847E+01  -0.17730037E+01  -0.16519087E+01
  -0.96255254E+00  -0.16362844E+00   0.36138775E+00   0.36421539E+00  -0.24788572E+00
  -0.64179542E+00  -0.10985810E+01  -0.14452214E+01  -0.15460671E+01  -0.16396736E+01
  -0.14141397E+01  -0.10720012E+01  -0.66997973E+00  -0.30067134E+00   0.72739025E-01
   0.42528894E+00   0.55983232E+00   0.75759868E+00   0.67558079E+00   0.87679930E+00
   0.11429611E+01   0.55513737E+00  -0.67103488E-01  -0.21714461E+01  -0.50489082E+01
  -0.77748853E+01  -0.87378778E+01  -0.75423477E+01  -0.48810813E+01  -0.20019101E+01
  -0.29115283E-01   0.96438134E+00   0.11107199E+01   0.10849394E+01   0.10911307E+01
   0.10482479E+01   0.10889342E+01   0.11007298E+01   0.91676856E+00   0.41258400E+00
  -0.32278865E+00  -0.15184436E+01  -0.22001195E+01  -0.33697138E+01  -0.39242082E+01
  -0.40838998E+01  -0.38402195E+01  -0.30648807E+01  -0.19446914E+01  -0.94162673E+00
  -0.74680114E+00  -0.12729211E+01  -0.22031550E+01  -0.30114712E+01  -0.35908341E+01
  -0.34512614E+01  -0.27693484E+01  -0.16912844E+01  -0.50449658E+00   0.59008090E+00
   0.13175408E+01   0.12928484E+01   0.81259687E+00  -0.25930546E+00  -0.10724679E+01
  -0.14449598E+01  -0.21515282E+01  -0.21407693E+01  -0.29959584E+01  -0.47133550E+01
  -0.70763326E+01  -0.87210119E+01  -0.89086273E+01  -0.76089099E+01  -0.55419665E+01
  -0.37294296E+01  -0.24313414E+01  -0.15802710E+01  -0.75545722E+00   0.10168389E+00
   0.69008481E+00   0.99119058E+00   0.88096041E+00   0.30785157E+00  -0.59637067E+00
  -0.14851738E+01  -0.24079323E+01  -0.23953688E+01  -0.26120607E+01  -0.21296901E+01
  -0.14464040E+01  -0.82572471E+00  -0.37678944E+00  -0.17676159E+00  -0.22183424E+00
  -0.10579085E+00  -0.51484037E+00  -0.10459439E+01  -0.15117587E+01  -0.16805757E+01
  -0.18091891E+01  -0.17148006E+01  -0.13419295E+01  -0.85490685E+00  -0.48117059E+00
  -0.17395338E+00   0.13399991E+00   0.29678836E+00   0.65425386E+00   0.86195108E+00
   0.63665314E+00   0.82154751E+00   0.68467459E+00  -0.22158039E+00  -0.11913886E+01
  -0.20890845E+01  -0.29061847E+01  -0.29452141E+01  -0.21429156E+01  -0.10413255E+01
  -0.14229054E+00   0.49170375E+00   0.68019008E+00   0.57600885E+00   0.49383493E+00
   0.60379476E+00   0.68657534E+00   0.69185407E+00   0.62336121E+00   0.35760366E+00
  -0.19018462E+00  -0.72504113E+00  -0.19046003E+01  -0.28683831E+01  -0.31400021E+01
  -0.33379372E+01  -0.31654820E+01  -0.21667785E+01  -0.10486883E+01  -0.35801843E+00
  -0.66322088E-01  -0.47274202E+00  -0.14454571E+01  -0.26269756E+01  -0.35251690E+01
  -0.41479976E+01  -0.41297886E+01  -0.33383160E+01  -0.19652974E+01  -0.50947362E+00
   0.65222182E+00   0.12334248E+01   0.92498120E+00   0.20547409E+00  -0.86528831E+00
  -0.21275171E+01  -0.23485157E+01  -0.21339214E+01  -0.22064574E+01  -0.21156267E+01
  -0.20542987E+01  -0.24992557E+01  -0.28580379E+01  -0.28602328E+01  -0.26863900E+01
  -0.24934772E+01  -0.21381573E+01  -0.18091693E+01  -0.13330112E+01  -0.59311300E+00
   0.33220906E+00   0.90616103E+00   0.79084423E+00   0.38883402E-01  -0.11377752E+01
  -0.23689796E+01  -0.30528839E+01  -0.37658448E+01  -0.37883518E+01  -0.30056051E+01
  -0.23579392E+01  -0.17207587E+01  -0.74580277E+00  -0.68958792E-01   0.25964719E-01
  -0.15103767E+00  -0.28070332E+00  -0.63433333E+00  -0.12043200E+01  -0.17209537E+01
  -0.20995737E+01  -0.22904387E+01  -0.23203138E+01  -0.18235215E+01  -0.11617208E+01
  -0.50486599E+00  -0.36440076E-01   0.28693363E+00   0.30103465E+00   0.64970937E-01
   0.13148251E+00   0.60217581E+00   0.67071181E+00   0.61543857E+00   0.68376261E+00
   0.79826605E-02  -0.58066370E+00  -0.80554314E+00  -0.63728894E+00  -0.13097312E+00
   0.29162563E+00   0.44296147E+00   0.40347814E+00   0.15361339E+00  -0.18065876E+00
  -0.34297143E+00  -0.11529435E+00   0.22491839E+00   0.53281780E+00   0.56789536E+00
   0.23914820E+00  -0.80621089E+00  -0.19666541E+01  -0.25752704E+01  -0.29115643E+01
  -0.31329514E+01  -0.24538935E+01  -0.16112583E+01  -0.10404026E+01  -0.33251356E+00
  -0.10110913E-01  -0.95753086E-01  -0.78038547E+00  -0.20335575E+01  -0.34643375E+01
  -0.47683554E+01  -0.56134593E+01  -0.57181027E+01  -0.45615789E+01  -0.25644044E+01
  -0.36090519E+00   0.11705324E+01   0.15205039E+01   0.48073543E+00  -0.13656405E+01
  -0.26659618E+01  -0.29918845E+01  -0.29444214E+01  -0.22297003E+01  -0.97885619E+00
  -0.47619860E+00  -0.21407600E+00  -0.16177525E+00  -0.26930293E+00  -0.44998002E+00
  -0.85747645E+00  -0.13679003E+01  -0.16973241E+01  -0.17282148E+01  -0.12789947E+01
  -0.40571735E+00   0.69049731E+00   0.11057818E+01   0.35642641E+00  -0.14351780E+01
  -0.34887120E+01  -0.53741674E+01  -0.62631603E+01  -0.57894753E+01  -0.47570307E+01
  -0.37061722E+01  -0.21850821E+01  -0.10289653E+01  -0.55624682E+00  -0.17546240E+00
   0.67469883E-01  -0.63845778E-01  -0.43447603E+00  -0.94045239E+00  -0.16215366E+01
  -0.22999388E+01  -0.29495955E+01  -0.32157251E+01  -0.32718972E+01  -0.27683846E+01
  -0.18852977E+01  -0.99577932E+00  -0.57259182E+00  -0.56177025E+00  -0.56985985E+00
  -0.45787642E+00  -0.57861739E-01  -0.12473638E-01   0.73568353E+00   0.55040562E+00
   0.65260666E+00   0.63618116E+00   0.53098597E+00   0.52776086E+00   0.55277976E+00
   0.63842681E+00   0.62891828E+00   0.31207992E+00  -0.19493102E+00  -0.75774340E+00
  -0.14394173E+01  -0.17538678E+01  -0.15444929E+01  -0.81834515E+00  -0.11132042E+00
  -0.30579134E-01  -0.53594788E+00  -0.15383313E+01  -0.24083873E+01  -0.31590128E+01
  -0.30505059E+01  -0.25914762E+01  -0.21035318E+01  -0.98319894E+00  -0.24011056E+00
   0.30155965E+00   0.24707089E+00  -0.33904282E+00  -0.14643446E+01  -0.31636493E+01
  -0.51872683E+01  -0.72144482E+01  -0.84585583E+01  -0.87279407E+01  -0.71546387E+01
  -0.39534053E+01  -0.47111608E+00   0.13751138E+01   0.88070063E+00  -0.10960376E+01
  -0.32294152E+01  -0.43117693E+01  -0.44893616E+01  -0.30380138E+01  -0.19748768E+01
  -0.46254108E+00   0.66696835E+00   0.12676821E+01   0.13985690E+01   0.10452146E+01
   0.39735280E+00  -0.47804230E+00  -0.14969604E+01  -0.21742217E+01  -0.21555190E+01
  -0.13850929E+01   0.65785352E-01   0.11708207E+01   0.64218989E+00  -0.21204347E+01
  -0.61460550E+01  -0.92757203E+01  -0.10407866E+02  -0.95139131E+01  -0.79099451E+01
  -0.56511649E+01  -0.36510976E+01  -0.22940711E+01  -0.91455344E+00  -0.26724331E+00
   0.86081509E-01   0.23652879E+00  -0.83382122E-01  -0.63036593E+00  -0.14607879E+01
  -0.24157075E+01  -0.33881042E+01  -0.44961451E+01  -0.50707725E+01  -0.50161694E+01
  -0.39334021E+01  -0.25236114E+01  -0.13938730E+01  -0.12229483E+01  -0.17762714E+01
  -0.22033921E+01  -0.20963830E+01  -0.11398193E+01  -0.39652535E+00   0.28160621E+00
   0.78347881E+00   0.84681899E+00   0.99219175E+00   0.98822286E+00   0.10339139E+01
   0.97470301E+00   0.72810819E+00   0.39423411E+00  -0.43353368E+00  -0.14585010E+01
  -0.27399007E+01  -0.39469154E+01  -0.42519756E+01  -0.33614616E+01  -0.16571972E+01
  -0.18652664E+00  -0.17907929E-01  -0.10548742E+01  -0.25587181E+01  -0.35387954E+01
  -0.34843386E+01  -0.33537246E+01  -0.19209465E+01  -0.12214036E+01  -0.18138515E+00
   0.36996138E+00   0.65522103E+00   0.24888247E+00  -0.76260168E+00  -0.26087268E+01
  -0.51651077E+01  -0.82919109E+01  -0.11965500E+02  -0.14775137E+02  -0.14997954E+02
  -0.11179150E+02  -0.49425398E+01   0.47013843E+00   0.19551715E+01  -0.58869048E+00
  -0.44895755E+01  -0.70767884E+01  -0.70054751E+01  -0.56250586E+01  -0.33567332E+01
  -0.11232100E+01   0.49689723E+00   0.16918327E+01   0.21494837E+01   0.20710703E+01
   0.13581406E+01   0.12789509E+00  -0.13096733E+01  -0.29076281E+01  -0.37786612E+01
  -0.34855852E+01  -0.15461604E+01   0.11065642E+01   0.18983037E+01  -0.12868552E+01
  -0.79395517E+01  -0.15038023E+02  -0.18816367E+02  -0.18016802E+02  -0.14056055E+02
  -0.93788066E+01  -0.61753078E+01  -0.30067072E+01  -0.15273184E+01  -0.33936684E+00
   0.44560227E-01   0.24292324E+00   0.13346357E+00  -0.39587738E+00  -0.11065525E+01
  -0.24592747E+01  -0.37523588E+01  -0.57018416E+01  -0.75206608E+01  -0.82709088E+01
  -0.75283795E+01  -0.55170027E+01  -0.36073871E+01  -0.28712941E+01  -0.35331843E+01
  -0.47579846E+01  -0.51672190E+01  -0.44715615E+01  -0.29014525E+01  -0.11296562E+01
  -0.61090245E+00   0.42268719E+00   0.54749468E+00   0.89385975E+00   0.84684273E+00
   0.97175183E+00   0.69998935E+00   0.37001429E+00  -0.41348796E+00  -0.19432914E+01
  -0.40934909E+01  -0.66155769E+01  -0.80919204E+01  -0.77467634E+01  -0.52961188E+01
  -0.23897113E+01  -0.41940836E+00  -0.64193571E+00  -0.22335763E+01  -0.39833528E+01
  -0.47783876E+01  -0.41051231E+01  -0.30992616E+01  -0.17341445E+01  -0.66798297E+00
   0.25993724E+00   0.68406076E+00   0.67309997E+00  -0.75263558E-01  -0.16056083E+01
  -0.45767048E+01  -0.86266999E+01  -0.14997919E+02  -0.21988644E+02  -0.25862998E+02
  -0.23326720E+02  -0.14540389E+02  -0.43407818E+01   0.14464614E+01   0.18721783E+00
  -0.57832957E+01  -0.11223353E+02  -0.12847758E+02  -0.10558839E+02  -0.66049368E+01
  -0.36987210E+01  -0.61278950E+00   0.99796490E+00   0.21383234E+01   0.22179846E+01
   0.18515741E+01   0.49067847E+00  -0.13216235E+01  -0.37010841E+01  -0.63095430E+01
  -0.77851412E+01  -0.64406891E+01  -0.20062869E+01   0.18911588E+01   0.83776150E+00
  -0.73819723E+01  -0.19206020E+02  -0.28681690E+02  -0.30816437E+02  -0.25828586E+02
  -0.17617872E+02  -0.10006954E+02  -0.53120225E+01  -0.23639327E+01  -0.82437456E+00
   0.44797660E-01   0.41417197E+00   0.37543202E+00  -0.15999162E+00  -0.77917170E+00
  -0.21367461E+01  -0.38801288E+01  -0.64926368E+01  -0.95417179E+01  -0.11707954E+02
  -0.11915284E+02  -0.97647296E+01  -0.68536586E+01  -0.49469007E+01  -0.55031539E+01
  -0.75491663E+01  -0.96559078E+01  -0.95995491E+01  -0.76006636E+01  -0.48028068E+01
  -0.21850374E+01  -0.10942856E+01  -0.53266928E-01   0.25117318E+00   0.53128809E+00
   0.59740771E+00   0.49814634E+00   0.10049782E+00  -0.41131233E+00  -0.21458040E+01
  -0.47030507E+01  -0.83963958E+01  -0.11608879E+02  -0.12581260E+02  -0.10391675E+02
  -0.61142456E+01  -0.23343033E+01  -0.10144914E+01  -0.24859815E+01  -0.50193221E+01
  -0.64543846E+01  -0.62291708E+01  -0.46835410E+01  -0.26001751E+01  -0.12849445E+01
  -0.39831525E-01   0.69713795E+00   0.99871909E+00   0.57719202E+00  -0.45723761E+00
  -0.30922459E+01  -0.76537880E+01  -0.15885965E+02  -0.26862712E+02  -0.35921757E+02
  -0.37271493E+02  -0.28341956E+02  -0.13712283E+02  -0.18537897E+01   0.25239643E+00
  -0.66938652E+01  -0.16603342E+02  -0.21747596E+02  -0.19983516E+02  -0.13862521E+02
  -0.72549885E+01  -0.31507983E+01  -0.29569668E-01   0.14784936E+01   0.21395261E+01
   0.18835181E+01   0.69090298E+00  -0.14935439E+01  -0.45376740E+01  -0.94488710E+01
  -0.14122383E+02  -0.15515892E+02  -0.11001888E+02  -0.31250646E+01   0.13917452E+01
  -0.34487011E+01  -0.17443849E+02  -0.33310476E+02  -0.42362740E+02  -0.40396505E+02
  -0.30014783E+02  -0.17876139E+02  -0.87199859E+01  -0.33906875E+01  -0.11730186E+01
  -0.41485186E-01   0.44537206E+00   0.55582228E+00   0.12733787E-01  -0.40559543E+00
  -0.17817666E+01  -0.35269981E+01  -0.65020185E+01  -0.10466166E+02  -0.13944838E+02
  -0.15450349E+02  -0.14067958E+02  -0.10926964E+02  -0.80288092E+01  -0.74301479E+01
  -0.95831974E+01  -0.12848472E+02  -0.14840591E+02  -0.13990285E+02  -0.10365069E+02
  -0.64440333E+01  -0.32087462E+01  -0.18425378E+01  -0.62132947E+00  -0.39785675E+00
   0.19586614E-01  -0.10505323E-01  -0.26995414E+00  -0.54853426E+00  -0.19716909E+01
  -0.43829029E+01  -0.84877704E+01  -0.12863332E+02  -0.15712637E+02  -0.15040019E+02
  -0.11153328E+02  -0.59768473E+01  -0.28038399E+01  -0.30906910E+01  -0.59573629E+01
  -0.88323067E+01  -0.93972218E+01  -0.75519461E+01  -0.50008247E+01  -0.22984999E+01
  -0.83961381E+00   0.26538359E+00   0.10353570E+01   0.98462909E+00   0.67950859E+00
  -0.12996958E+01  -0.51312704E+01  -0.13381102E+02  -0.26321386E+02  -0.39799185E+02
  -0.46684943E+02  -0.41431791E+02  -0.25993154E+02  -0.92526699E+01  -0.15641373E+01
  -0.69117767E+01  -0.19978537E+02  -0.30897535E+02  -0.32761940E+02  -0.25589382E+02
  -0.15507874E+02  -0.70177529E+01  -0.25532356E+01   0.40474524E+00   0.13403525E+01
   0.16626086E+01   0.66481611E+00  -0.14857620E+01  -0.50022058E+01  -0.11858317E+02
  -0.20623197E+02  -0.27180412E+02  -0.25771961E+02  -0.16192954E+02  -0.48697662E+01
  -0.16256021E+01  -0.10893804E+02  -0.28572028E+02  -0.44036528E+02  -0.48606424E+02
  -0.41074329E+02  -0.26980464E+02  -0.13732823E+02  -0.55728468E+01  -0.13663972E+01
   0.56433958E+00   0.79422659E+00   0.69905800E+00   0.26948783E+00  -0.18476924E+00
  -0.13630151E+01  -0.29099261E+01  -0.56007984E+01  -0.96725429E+01  -0.13712812E+02
  -0.16351053E+02  -0.16207981E+02  -0.13779849E+02  -0.10427664E+02  -0.89183868E+01
  -0.10097570E+02  -0.13900122E+02  -0.17481630E+02  -0.18709342E+02  -0.16482900E+02
  -0.11749701E+02  -0.69463136E+01  -0.37207243E+01  -0.22722373E+01  -0.11876617E+01
  -0.83973568E+00  -0.66915972E+00  -0.75447907E+00  -0.80088314E+00  -0.17860041E+01
  -0.32932301E+01  -0.66750861E+01  -0.11059092E+02  -0.15135431E+02  -0.16668979E+02
  -0.14401885E+02  -0.96941665E+01  -0.53898025E+01  -0.43400321E+01  -0.68338721E+01
  -0.10574450E+02  -0.12626222E+02  -0.11632936E+02  -0.79494074E+01  -0.46101401E+01
  -0.16489007E+01  -0.27964816E+00   0.69390816E+00   0.11758557E+01   0.13512311E+01
   0.37279672E+00  -0.19546942E+01  -0.79921027E+01  -0.19479657E+02  -0.34068998E+02
  -0.45571840E+02  -0.46510164E+02  -0.35121900E+02  -0.17504305E+02  -0.55087426E+01
  -0.66756414E+01  -0.20117695E+02  -0.35615984E+02  -0.43149275E+02  -0.38834984E+02
  -0.26641935E+02  -0.14005248E+02  -0.55534949E+01  -0.15912851E+01   0.56308731E+00
   0.10684545E+01   0.50881080E+00  -0.12628219E+01  -0.46530490E+01  -0.12309019E+02
  -0.24024033E+02  -0.36315056E+02  -0.41224101E+02  -0.34526194E+02  -0.19685905E+02
  -0.68875617E+01  -0.58802817E+01  -0.17679736E+02  -0.34257461E+02  -0.44505378E+02
  -0.42577371E+02  -0.31019758E+02  -0.17192762E+02  -0.65572440E+01  -0.16537070E+01
   0.10976245E+01   0.13554974E+01   0.11251544E+01   0.33949157E+00   0.11898629E+00
  -0.11884367E+01  -0.20009876E+01  -0.43758544E+01  -0.75954813E+01  -0.11335062E+02
  -0.14024612E+02  -0.14842080E+02  -0.13522228E+02  -0.10958930E+02  -0.89385315E+01
  -0.91210242E+01  -0.11905305E+02  -0.16001152E+02  -0.19226907E+02  -0.19228081E+02
  -0.16344669E+02  -0.11168204E+02  -0.67731525E+01  -0.36205721E+01  -0.27131385E+01
  -0.15389761E+01  -0.14405055E+01  -0.11717650E+01  -0.12074292E+01  -0.18246640E+01
  -0.22800001E+01  -0.43293889E+01  -0.72433195E+01  -0.11257572E+02  -0.13988370E+02
  -0.14271128E+02  -0.11200817E+02  -0.74066606E+01  -0.52491227E+01  -0.68046754E+01
  -0.10664458E+02  -0.14205749E+02  -0.14610058E+02  -0.12030491E+02  -0.72991486E+01
  -0.37297198E+01  -0.11480811E+01   0.29757183E+00   0.82514645E+00   0.16566768E+01
   0.12114155E+01   0.88612059E+00  -0.22254958E+01  -0.92643523E+01  -0.20918653E+02
  -0.33176167E+02  -0.39593739E+02  -0.35272011E+02  -0.22179231E+02  -0.92975497E+01
  -0.64413108E+01  -0.16516434E+02  -0.33079104E+02  -0.45465209E+02  -0.46091805E+02
  -0.36373954E+02  -0.21948547E+02  -0.10377064E+02  -0.34049833E+01  -0.10387224E+01
   0.49144564E+00   0.16815873E+00  -0.85989137E+00  -0.36667978E+01  -0.10436412E+02
  -0.22372706E+02  -0.38172779E+02  -0.49510838E+02  -0.49788254E+02  -0.37204727E+02
  -0.19735456E+02  -0.78766790E+01  -0.88663384E+01  -0.19276695E+02  -0.30125445E+02
  -0.32774323E+02  -0.26118314E+02  -0.14803427E+02  -0.54777245E+01  -0.97968969E-01
   0.30514833E+01   0.21315538E+01   0.10988229E+01   0.89666071E+00  -0.13743414E-01
  -0.65403135E+00  -0.13119253E+01  -0.31092438E+01  -0.52347545E+01  -0.80365863E+01
  -0.98683904E+01  -0.10637273E+02  -0.98935553E+01  -0.83141034E+01  -0.68288832E+01
  -0.65644220E+01  -0.81104142E+01  -0.11400884E+02  -0.14925978E+02  -0.17212095E+02
  -0.16573895E+02  -0.13568148E+02  -0.91194922E+01  -0.56193183E+01  -0.32697970E+01
  -0.23163609E+01  -0.20905920E+01  -0.14015234E+01  -0.18845175E+01  -0.18946719E+01
  -0.20429195E+01  -0.25882113E+01  -0.39636749E+01  -0.62777628E+01  -0.89995483E+01
  -0.10396961E+02  -0.96096972E+01  -0.71897542E+01  -0.51660765E+01  -0.56789931E+01
  -0.88238494E+01  -0.12812825E+02  -0.14920191E+02  -0.13758328E+02  -0.10003079E+02
  -0.55811961E+01  -0.23059813E+01  -0.76800284E+00   0.72317584E+00   0.11291452E+01
   0.16948528E+01   0.22560271E+01   0.17052667E+01  -0.40478666E+00  -0.65922554E+01
  -0.15515089E+02  -0.23745130E+02  -0.25652379E+02  -0.19666411E+02  -0.10242414E+02
  -0.56017786E+01  -0.11034757E+02  -0.24616354E+02  -0.37857693E+02  -0.43038427E+02
  -0.37514063E+02  -0.25836770E+02  -0.13690387E+02  -0.57439612E+01  -0.16322923E+01
  -0.26272744E+00  -0.25585115E+00  -0.41720590E+00  -0.27575093E+01  -0.70041111E+01
  -0.16615037E+02  -0.31250969E+02  -0.45905844E+02  -0.52787386E+02  -0.47400056E+02
  -0.31958873E+02  -0.15485126E+02  -0.67490740E+01  -0.81240120E+01  -0.14565909E+02
  -0.18328512E+02  -0.15566699E+02  -0.81697219E+01  -0.99886362E+00   0.26352277E+01
   0.40046524E+01   0.25948812E+01   0.15102498E+01   0.61856784E+00   0.66362810E-01
  -0.13189717E+00  -0.91919131E+00  -0.21027602E+01  -0.35397592E+01  -0.53561696E+01
  -0.62748593E+01  -0.61553723E+01  -0.52114613E+01  -0.41235282E+01  -0.33125592E+01
  -0.33248642E+01  -0.41037399E+01  -0.58652881E+01  -0.86315454E+01  -0.11285531E+02
  -0.12901359E+02  -0.12346432E+02  -0.99237486E+01  -0.66419079E+01  -0.42328754E+01
  -0.28303359E+01  -0.19461236E+01  -0.19562682E+01  -0.20968313E+01  -0.20357667E+01
  -0.23022694E+01  -0.24279754E+01  -0.27051296E+01  -0.35128396E+01  -0.48334605E+01
  -0.62583450E+01  -0.64716684E+01  -0.55168767E+01  -0.41118055E+01  -0.38126676E+01
  -0.56605112E+01  -0.90237665E+01  -0.11819357E+02  -0.12531764E+02  -0.10480047E+02
  -0.68548019E+01  -0.34707300E+01  -0.11057458E+01  -0.10210755E+00   0.64103866E+00
   0.16630410E+01   0.21806365E+01   0.29235294E+01   0.37419370E+01   0.25293355E+01
  -0.16084554E+01  -0.78928395E+01  -0.12664834E+02  -0.12606127E+02  -0.80989162E+01
  -0.41694355E+01  -0.57895604E+01  -0.14019659E+02  -0.24568210E+02  -0.30709152E+02
  -0.29321586E+02  -0.21831289E+02  -0.12856063E+02  -0.58752027E+01  -0.22510256E+01
  -0.75884021E+00  -0.74252937E-01  -0.62435533E+00  -0.17109883E+01  -0.38030946E+01
  -0.95065628E+01  -0.19555377E+02  -0.32046666E+02  -0.41690044E+02  -0.43055075E+02
  -0.34900301E+02  -0.21107143E+02  -0.92502837E+01  -0.41418600E+01  -0.51905422E+01
  -0.77812701E+01  -0.75297548E+01  -0.35559905E+01   0.11827454E+01   0.39730414E+01
   0.34962601E+00   0.92888040E+00   0.46052506E+00   0.43766017E+00   0.25237440E+00
  -0.17862533E+00  -0.78162017E+00  -0.12796374E+01  -0.24478878E+01  -0.39797760E+01
  -0.46749711E+01  -0.41928743E+01  -0.25579671E+01  -0.10070351E+01  -0.23310579E+00
  -0.59521511E+00  -0.14161736E+01  -0.25242488E+01  -0.37514540E+01  -0.57560428E+01
  -0.75886041E+01  -0.87491203E+01  -0.83276468E+01  -0.64928993E+01  -0.43743055E+01
  -0.27389157E+01  -0.22438618E+01  -0.17944137E+01  -0.16389932E+01  -0.18508651E+01
  -0.25830546E+01  -0.29198573E+01  -0.36606468E+01  -0.39638102E+01  -0.44720727E+01
  -0.47183124E+01  -0.47378501E+01  -0.41719227E+01  -0.32759492E+01  -0.27628932E+01
  -0.31979905E+01  -0.49934495E+01  -0.71689837E+01  -0.84702696E+01  -0.80940178E+01
  -0.62368905E+01  -0.35056835E+01  -0.16440933E+01  -0.22752058E+00   0.55043290E+00
   0.95646034E+00   0.13530939E+01   0.23286146E+01   0.35672880E+01   0.42583450E+01
   0.31280332E+01  -0.70946742E+00  -0.52095765E+01  -0.75566127E+01  -0.61750502E+01
  -0.32848940E+01  -0.25217734E+01  -0.61544205E+01  -0.12140392E+02  -0.16778303E+02
  -0.16537555E+02  -0.12329139E+02  -0.69165534E+01  -0.29262183E+01  -0.10796194E+01
  -0.36341438E+00  -0.44678617E+00  -0.41617327E+00  -0.65296301E+00  -0.15754033E+01
  -0.40102397E+01  -0.83710254E+01  -0.15532251E+02  -0.22724256E+02  -0.27096083E+02
  -0.25589722E+02  -0.18773355E+02  -0.10063609E+02  -0.39482899E+01  -0.26294308E+01
  -0.45735035E+01  -0.67991119E+01  -0.66682867E+01  -0.42262960E+01  -0.13107962E+01
  -0.11113177E+02  -0.63269471E+01  -0.28533212E+01  -0.99960202E+00  -0.58902301E+00
  -0.24310468E+00  -0.23479413E+00  -0.57065101E+00  -0.18430617E+01  -0.31745526E+01
  -0.48605898E+01  -0.50327212E+01  -0.38441514E+01  -0.18447435E+01  -0.25676895E+00
  -0.15341258E-01  -0.83109874E+00  -0.19223838E+01  -0.28752521E+01  -0.38568865E+01
  -0.50608718E+01  -0.62373420E+01  -0.64556647E+01  -0.57795645E+01  -0.39085569E+01
  -0.26338660E+01  -0.15305509E+01  -0.12031200E+01  -0.12793696E+01  -0.17335388E+01
  -0.21520254E+01  -0.32577752E+01  -0.48953482E+01  -0.64086820E+01  -0.73685928E+01
  -0.74079816E+01  -0.66849319E+01  -0.53080429E+01  -0.41991094E+01  -0.32378864E+01
  -0.30330142E+01  -0.32619334E+01  -0.40168363E+01  -0.46318652E+01  -0.46999458E+01
  -0.39925462E+01  -0.26494142E+01  -0.12166701E+01  -0.14942456E+00   0.10752435E+00
   0.58702226E+00   0.10211623E+01   0.13508476E+01   0.13669614E+01   0.15595530E+01
  -0.18083279E+00  -0.37016463E+01  -0.82687523E+01  -0.10907217E+02  -0.96213809E+01
  -0.56646305E+01  -0.23840344E+01  -0.25058591E+01  -0.55839589E+01  -0.84758609E+01
  -0.82927720E+01  -0.50522444E+01  -0.99647626E+00   0.10608429E+01   0.14367911E+01
   0.48586587E+00   0.23327862E+00   0.37664794E-01  -0.26399400E+00  -0.67348857E+00
  -0.82270336E+00  -0.15819325E+01  -0.32558769E+01  -0.59561225E+01  -0.91689831E+01
  -0.11278148E+02  -0.10759696E+02  -0.73624802E+01  -0.36818508E+01  -0.22439564E+01
  -0.50507513E+01  -0.10587212E+02  -0.15932682E+02  -0.17865026E+02  -0.15734644E+02
  -0.28573923E+02  -0.19254391E+02  -0.10082484E+02  -0.44399216E+01  -0.15560859E+01
  -0.38383437E+00  -0.21198799E+00  -0.49614411E+00  -0.91000046E+00  -0.25862406E+01
  -0.50323618E+01  -0.71378990E+01  -0.77007192E+01  -0.63105709E+01  -0.42879392E+01
  -0.26088799E+01  -0.25919250E+01  -0.36996017E+01  -0.51780900E+01  -0.63919796E+01
  -0.72022052E+01  -0.73639045E+01  -0.70080214E+01  -0.57535764E+01  -0.39144814E+01
  -0.22289398E+01  -0.10735345E+01  -0.86419229E+00  -0.78662924E+00  -0.71631025E+00
  -0.13471481E+01  -0.27647529E+01  -0.49328169E+01  -0.81330987E+01  -0.10827130E+02
  -0.12022625E+02  -0.11338565E+02  -0.93323680E+01  -0.70935084E+01  -0.57456378E+01
  -0.51573474E+01  -0.48733073E+01  -0.45549705E+01  -0.37346123E+01  -0.29139397E+01
  -0.20049183E+01  -0.12758792E+01  -0.33366933E+00   0.61651230E-01   0.53249646E+00
   0.82285746E+00   0.63773904E+00   0.30489946E+00   0.99856854E-02  -0.16447478E+01
  -0.53977122E+01  -0.11542115E+02  -0.18315481E+02  -0.22021482E+02  -0.20240365E+02
  -0.13296245E+02  -0.60792713E+01  -0.28560344E+01  -0.46762339E+01  -0.83323140E+01
  -0.96188152E+01  -0.67389571E+01  -0.20070824E+01   0.15740719E+01   0.24747242E+01
   0.15772572E+01   0.73715848E+00   0.15604990E+00   0.38660854E-01   0.36376465E+00
   0.46640619E+00   0.94111379E+00   0.21650097E+01   0.26574645E+01   0.15551201E+01
  -0.14912842E+01  -0.48260109E+01  -0.60054626E+01  -0.44154803E+01  -0.27796781E+01
  -0.47970703E+01  -0.12397061E+02  -0.23391758E+02  -0.32019270E+02  -0.34032390E+02
  -0.44582885E+02  -0.33931297E+02  -0.20180267E+02  -0.95539910E+01  -0.35224493E+01
  -0.12460770E+01  -0.31957039E+00   0.33525266E+00  -0.34661706E+00  -0.16279129E+01
  -0.42505126E+01  -0.79896560E+01  -0.10971042E+02  -0.11982219E+02  -0.10521198E+02
  -0.80585571E+01  -0.62322174E+01  -0.63556349E+01  -0.82395384E+01  -0.10595373E+02
  -0.12300570E+02  -0.12451623E+02  -0.10895259E+02  -0.82819579E+01  -0.51428588E+01
  -0.24699142E+01  -0.82951266E+00  -0.34136532E+00   0.22331284E+00  -0.23903159E+00
  -0.70725632E+00  -0.14102308E+01  -0.37148785E+01  -0.73487871E+01  -0.11792332E+02
  -0.15088327E+02  -0.15890691E+02  -0.14086857E+02  -0.11210174E+02  -0.88907007E+01
  -0.81574720E+01  -0.82681950E+01  -0.80771065E+01  -0.69100029E+01  -0.47895844E+01
  -0.26403177E+01  -0.10882403E+01   0.66890262E-01   0.51762363E+00   0.10201288E+01
   0.98256331E+00   0.69656161E+00   0.74215349E+00  -0.48165606E+00  -0.26792371E+01
  -0.77071757E+01  -0.16545168E+02  -0.26897224E+02  -0.34257750E+02  -0.33730807E+02
  -0.25074735E+02  -0.13163916E+02  -0.55009369E+01  -0.60633866E+01  -0.12348787E+02
  -0.18136968E+02  -0.18347080E+02  -0.12943459E+02  -0.60022802E+01  -0.10950755E+01
   0.69910648E+00   0.75766165E+00   0.42014531E+00   0.79421703E+00   0.51687656E+00
   0.77979116E+00   0.15858311E+01   0.26463968E+01   0.39754511E+01   0.33036547E+01
  -0.61733042E+00  -0.67800866E+01  -0.11402395E+02  -0.11362009E+02  -0.73669255E+01
  -0.49266787E+01  -0.95736874E+01  -0.22205065E+02  -0.37257429E+02  -0.46268373E+02
  -0.50039221E+02  -0.43235568E+02  -0.28935906E+02  -0.15169669E+02  -0.61215612E+01
  -0.25051258E+01  -0.17847301E+00   0.21444882E+00   0.32679525E+00  -0.40724007E+00
  -0.29116423E+01  -0.65955484E+01  -0.11581314E+02  -0.14826678E+02  -0.15681797E+02
  -0.13473659E+02  -0.10551800E+02  -0.89095594E+01  -0.10107044E+02  -0.13205586E+02
  -0.16533038E+02  -0.17727526E+02  -0.16361724E+02  -0.12441388E+02  -0.79170197E+01
  -0.35911829E+01  -0.11770331E+01   0.22526771E+00   0.59679078E+00   0.25889401E+00
   0.44906230E+00  -0.66537210E+00  -0.17401062E+01  -0.48321414E+01  -0.94921330E+01
  -0.14249681E+02  -0.16930570E+02  -0.16652498E+02  -0.13976390E+02  -0.11282270E+02
  -0.10269166E+02  -0.10982197E+02  -0.12047233E+02  -0.11617877E+02  -0.94496771E+01
  -0.60927853E+01  -0.31001179E+01  -0.78514245E+00   0.35820614E+00   0.12157169E+01
   0.98981082E+00   0.14277180E+01   0.76724008E+00   0.36430700E-01  -0.17195681E+01
  -0.65375334E+01  -0.15189730E+02  -0.27918451E+02  -0.38872029E+02  -0.42624097E+02
  -0.35298233E+02  -0.21268341E+02  -0.91306474E+01  -0.69231169E+01  -0.14827530E+02
  -0.26298719E+02  -0.32367556E+02  -0.29629339E+02  -0.20217708E+02  -0.10401148E+02
  -0.34791560E+01  -0.70065995E+00   0.52572783E+00   0.86800546E+00   0.72522748E+00
   0.13835209E+01   0.11829181E+01   0.19495958E+01   0.21236525E+01   0.50555797E+00
  -0.50187861E+01  -0.14016966E+02  -0.22638639E+02  -0.25059285E+02  -0.19527997E+02
  -0.10533773E+02  -0.67038514E+01  -0.13901770E+02  -0.29587980E+02  -0.44752209E+02
  -0.42146690E+02  -0.42020071E+02  -0.31989364E+02  -0.18493713E+02  -0.85090420E+01
  -0.32790998E+01  -0.58411883E+00   0.32742191E+00   0.71690241E+00  -0.50380479E-01
  -0.10487568E+01  -0.43654637E+01  -0.88538481E+01  -0.14082147E+02  -0.16874965E+02
  -0.16543368E+02  -0.13523659E+02  -0.10414241E+02  -0.99118853E+01  -0.12526939E+02
  -0.16843095E+02  -0.19972987E+02  -0.19882612E+02  -0.16295568E+02  -0.10904495E+02
  -0.53770608E+01  -0.18962900E+01   0.19496525E+00   0.50169324E+00   0.77572934E+00
   0.59658224E+00   0.42235650E+00  -0.31682689E+00  -0.21319255E+01  -0.52417409E+01
  -0.10120645E+02  -0.13950933E+02  -0.15422677E+02  -0.13945288E+02  -0.11462309E+02
  -0.10025393E+02  -0.11186752E+02  -0.13360961E+02  -0.15036092E+02  -0.13993940E+02
  -0.10917778E+02  -0.67220745E+01  -0.31946527E+01  -0.60319016E+00   0.64716154E+00
   0.12153738E+01   0.16499409E+01   0.12411697E+01   0.76528555E+00  -0.89880977E+00
  -0.33650048E+01  -0.10062303E+02  -0.20845166E+02  -0.33727324E+02  -0.41336359E+02
  -0.38793822E+02  -0.26391634E+02  -0.12096519E+02  -0.61274020E+01  -0.12802205E+02
  -0.27648606E+02  -0.40376199E+02  -0.43076066E+02  -0.35063230E+02  -0.22133691E+02
  -0.10382247E+02  -0.36511217E+01  -0.36242643E+00   0.41004283E+00   0.10002083E+01
   0.11350357E+01   0.14523524E+01   0.13832457E+01   0.67599076E+00  -0.15382132E+01
  -0.83972059E+01  -0.19594372E+02  -0.32241348E+02  -0.39253602E+02  -0.35659145E+02
  -0.22751465E+02  -0.97763780E+01  -0.60304286E+01  -0.15347325E+02  -0.30768498E+02
  -0.25470782E+02  -0.31167460E+02  -0.27464350E+02  -0.18015245E+02  -0.91912615E+01
  -0.38146610E+01  -0.89467160E+00   0.31979822E+00   0.94280913E+00   0.65747255E+00
  -0.54387357E+00  -0.21293203E+01  -0.56853670E+01  -0.10042819E+02  -0.14182636E+02
  -0.15672948E+02  -0.13921775E+02  -0.10633691E+02  -0.83945956E+01  -0.94288301E+01
  -0.13192864E+02  -0.17329667E+02  -0.19115839E+02  -0.17131883E+02  -0.12351537E+02
  -0.68181319E+01  -0.26832905E+01  -0.25390125E+00   0.37441894E+00   0.77088261E+00
   0.92274270E+00   0.60324451E+00   0.46636639E+00  -0.30287721E+00  -0.20203949E+01
  -0.48745483E+01  -0.84461256E+01  -0.10946501E+02  -0.10967889E+02  -0.93561310E+01
  -0.80060940E+01  -0.87417105E+01  -0.11571229E+02  -0.14563632E+02  -0.15665813E+02
  -0.13980664E+02  -0.10154160E+02  -0.59808031E+01  -0.25127748E+01  -0.38324460E+00
   0.80155388E+00   0.15695959E+01   0.14865580E+01   0.13528520E+01   0.48452462E+00
  -0.15291346E+01  -0.46782673E+01  -0.11775944E+02  -0.21783380E+02  -0.31110180E+02
  -0.33302239E+02  -0.25825419E+02  -0.13226224E+02  -0.46166882E+01  -0.76321108E+01
  -0.21422301E+02  -0.37557087E+02  -0.46128371E+02  -0.42703928E+02  -0.30670561E+02
  -0.17000952E+02  -0.72112797E+01  -0.20090931E+01  -0.21176464E+00   0.77109436E+00
   0.12285443E+01   0.11413724E+01   0.11706214E+01   0.34665241E+00  -0.19966680E+01
  -0.76257505E+01  -0.18566365E+02  -0.33049263E+02  -0.44759494E+02  -0.46671046E+02
  -0.36105520E+02  -0.18720184E+02  -0.52679027E+01  -0.36533407E+01  -0.13211661E+02
  -0.93521780E+01  -0.16681427E+02  -0.18084468E+02  -0.13763139E+02  -0.79871816E+01
  -0.36741821E+01  -0.98294717E+00   0.31978783E+00   0.11065507E+01   0.91935632E+00
   0.43197514E+00  -0.12658759E+01  -0.29172109E+01  -0.63623388E+01  -0.96455181E+01
  -0.12011019E+02  -0.11911711E+02  -0.93463498E+01  -0.65421253E+01  -0.57041327E+01
  -0.78808296E+01  -0.11686682E+02  -0.14526783E+02  -0.14427344E+02  -0.11319121E+02
  -0.68219073E+01  -0.31289673E+01  -0.62417987E+00   0.97361383E-01   0.70230892E+00
   0.78701966E+00   0.83167803E+00   0.67936036E+00   0.50464442E+00  -0.19867244E-01
  -0.13990753E+01  -0.34640601E+01  -0.55336824E+01  -0.65540263E+01  -0.60596338E+01
  -0.49400215E+01  -0.53107818E+01  -0.75435510E+01  -0.11170994E+02  -0.13701711E+02
  -0.13980674E+02  -0.11529083E+02  -0.78884852E+01  -0.43283956E+01  -0.17745603E+01
  -0.10574594E+00   0.10547117E+01   0.13690182E+01   0.16543525E+01   0.12032283E+01
   0.45398929E+00  -0.17941621E+01  -0.46786319E+01  -0.10842001E+02  -0.17774356E+02
  -0.22212460E+02  -0.20027455E+02  -0.11586834E+02  -0.32553588E+01  -0.23873967E+01
  -0.11855876E+02  -0.26820646E+02  -0.38349902E+02  -0.40011108E+02  -0.32025900E+02
  -0.19914919E+02  -0.98029631E+01  -0.35718698E+01  -0.10764998E+01   0.44732829E+00
   0.94858879E+00   0.11591838E+01   0.93020067E+00   0.36814096E+00  -0.12218307E+01
  -0.51127738E+01  -0.12911425E+02  -0.25129434E+02  -0.38330353E+02  -0.45641689E+02
  -0.41489879E+02  -0.27225179E+02  -0.10196600E+02  -0.29258393E+00  -0.11343188E+01
   0.35907619E+00  -0.49953374E+01  -0.85096998E+01  -0.81402653E+01  -0.55119269E+01
  -0.29590387E+01  -0.80576014E+00   0.44563197E+00   0.11955088E+01   0.11790900E+01
   0.63595502E+00  -0.32021642E+00  -0.20175314E+01  -0.35672290E+01  -0.59869182E+01
  -0.78984723E+01  -0.83860859E+01  -0.72526809E+01  -0.48714935E+01  -0.32035457E+01
  -0.35299560E+01  -0.57412815E+01  -0.83925191E+01  -0.94024573E+01  -0.82143713E+01
  -0.55099693E+01  -0.28468225E+01  -0.84568989E+00  -0.18252667E-01   0.43279155E+00
   0.74327691E+00   0.67113171E+00   0.75662289E+00   0.52969354E+00   0.61490593E+00
   0.61179449E-01  -0.36269424E+00  -0.16537691E+01  -0.23617569E+01  -0.26085659E+01
  -0.22812046E+01  -0.23511811E+01  -0.38507996E+01  -0.65986390E+01  -0.94664526E+01
  -0.10969158E+02  -0.10276190E+02  -0.81120911E+01  -0.53976033E+01  -0.29733584E+01
  -0.12739871E+01   0.17694755E+00   0.94144663E+00   0.15189176E+01   0.15890257E+01
   0.12061630E+01   0.34741207E+00  -0.15745567E+01  -0.37707777E+01  -0.77058978E+01
  -0.11200355E+02  -0.11691946E+02  -0.80533173E+01  -0.22018644E+01   0.43808768E+00
  -0.39353081E+01  -0.14227012E+02  -0.24815845E+02  -0.29420698E+02  -0.26268424E+02
  -0.18263219E+02  -0.10198018E+02  -0.45561556E+01  -0.17283463E+01  -0.10583165E+00
   0.77171238E+00   0.90834507E+00   0.88358802E+00   0.20238249E+00  -0.71664464E+00
  -0.31767597E+01  -0.71985134E+01  -0.14983575E+02  -0.24952646E+02  -0.33801954E+02
  -0.35834534E+02  -0.28507444E+02  -0.15085030E+02  -0.26615659E+01   0.26804027E+01
   0.30769830E+01   0.82968360E+00  -0.20578247E+01  -0.34011643E+01  -0.29967215E+01
  -0.19818233E+01  -0.49913237E+00   0.54383172E+00   0.12163877E+01   0.13702602E+01
   0.10181997E+01   0.17464966E+00  -0.10053729E+01  -0.24129008E+01  -0.40004839E+01
  -0.50160766E+01  -0.57165754E+01  -0.49780683E+01  -0.33701838E+01  -0.15712674E+01
  -0.92723368E+00  -0.17516043E+01  -0.33780645E+01  -0.45846095E+01  -0.46267441E+01
  -0.34088972E+01  -0.20552882E+01  -0.85472717E+00  -0.45110265E-01   0.27714733E+00
   0.51221216E+00   0.57588221E+00   0.63228021E+00   0.70218397E+00   0.62994738E+00
   0.82070374E+00   0.24736626E+00   0.35286530E+00  -0.13187692E+00  -0.38511223E+00
  -0.22089074E+00  -0.29731624E+00  -0.10209507E+01  -0.29123345E+01  -0.51916046E+01
  -0.69654389E+01  -0.75342389E+01  -0.67503731E+01  -0.53165754E+01  -0.36491772E+01
  -0.22680293E+01  -0.84064548E+00   0.17541521E+00   0.98629171E+00   0.15222503E+01
   0.16847173E+01   0.13683269E+01   0.57048763E+00  -0.79193936E+00  -0.25594751E+01
  -0.41782963E+01  -0.52934881E+01  -0.40076083E+01  -0.10181438E+01   0.15108069E+01
   0.37474244E+00  -0.50808039E+01  -0.12283779E+02  -0.17130410E+02  -0.17320357E+02
  -0.13444910E+02  -0.86648987E+01  -0.47234135E+01  -0.20806184E+01  -0.53626808E+00
   0.38844361E+00   0.74449053E+00   0.76069810E+00   0.44685368E+00  -0.42899109E+00
  -0.16627856E+01  -0.45121964E+01  -0.79031350E+01  -0.13539008E+02  -0.19758833E+02
  -0.23455787E+02  -0.21901329E+02  -0.14639054E+02  -0.53870815E+01   0.13970762E+01
   0.23578494E+01   0.22504160E+01   0.71357579E+00  -0.71771764E+00  -0.12598296E+01
  -0.10375278E+01  -0.32510099E+00   0.57564411E+00   0.11139343E+01   0.12983941E+01
   0.97927091E+00   0.28938246E+00  -0.70297525E+00  -0.18965615E+01  -0.26247474E+01
  -0.38877790E+01  -0.37804589E+01  -0.34641211E+01  -0.24947188E+01  -0.11717771E+01
  -0.10907439E+00   0.16994746E+00  -0.50746073E+00  -0.13705701E+01  -0.18438687E+01
  -0.17038695E+01  -0.10944433E+01  -0.66774618E+00  -0.77580155E-01   0.24972340E+00
   0.40262102E+00   0.34413746E+00   0.30710896E+00   0.25166070E+00   0.39794127E+00
   0.40048396E+00   0.74122753E+00   0.76389977E+00   0.63073061E+00   0.83314296E+00
   0.56300872E+00   0.47345417E+00   0.29209014E-01  -0.72556442E+00  -0.21220067E+01
  -0.35525051E+01  -0.45553412E+01  -0.48074964E+01  -0.44474559E+01  -0.37198247E+01
  -0.27689609E+01  -0.17729808E+01  -0.68078551E+00   0.18409860E+00   0.92679798E+00
   0.13688614E+01   0.15348353E+01   0.12922898E+01   0.61778562E+00   0.20888760E-01
  -0.13625318E+01  -0.14796666E+01  -0.13630872E+01  -0.25193481E+00   0.12053182E+01
   0.15010707E+01  -0.43443625E+00  -0.42531370E+01  -0.77799596E+01  -0.92739921E+01
  -0.84430874E+01  -0.62860541E+01  -0.42320740E+01  -0.21896754E+01  -0.78590357E+00
   0.73496429E-01   0.38107080E+00   0.42001010E+00   0.12711032E+00  -0.31016501E+00
  -0.13082602E+01  -0.24927407E+01  -0.46060901E+01  -0.73388778E+01  -0.10091541E+02
  -0.12837828E+02  -0.13257812E+02  -0.10597181E+02  -0.53584800E+01  -0.35047423E+00
   0.11673650E+01   0.19034380E+01   0.14336670E+01   0.41215714E+00  -0.38947602E+00
  -0.67768538E+00  -0.38206960E+00   0.15760398E+00   0.78188072E+00   0.11553638E+01
   0.11045362E+01   0.58941986E+00  -0.30197965E+00  -0.12792335E+01  -0.25784930E+01
  -0.30896201E+01  -0.30246338E+01  -0.29266695E+01  -0.18801632E+01  -0.65209474E+00
   0.27491399E+00   0.61989870E+00   0.59395334E+00   0.15413883E+00  -0.22894484E+00
  -0.46825301E+00  -0.52181821E+00  -0.23047526E+00   0.34450378E-02   0.24388775E+00
   0.28480566E+00   0.30478811E+00   0.17395459E+00   0.14785244E+00   0.12190312E+00
   0.34488191E+00   0.35088982E+00   0.28626048E+00   0.75650415E+00   0.68738678E+00
   0.71330496E+00   0.84814287E+00   0.77198959E+00   0.19346264E+00  -0.54868981E+00
  -0.14254041E+01  -0.22405260E+01  -0.28236734E+01  -0.31979052E+01  -0.31836441E+01
  -0.29298012E+01  -0.23429643E+01  -0.16346576E+01  -0.73552422E+00   0.17523102E+00
   0.97257334E+00   0.15017117E+01   0.16675121E+01   0.14948903E+01   0.63099015E+00
   0.14171470E+00  -0.13085024E+00  -0.37763413E+00   0.34969815E+00   0.12133777E+01
   0.15956348E+01   0.89602575E+00  -0.67600588E+00  -0.27091190E+01  -0.41406974E+01
  -0.46215796E+01  -0.42701268E+01  -0.31672229E+01  -0.20087088E+01  -0.95831301E+00
  -0.31614449E+00   0.96382684E-01   0.14931630E+00   0.80487472E-01  -0.26303329E+00
  -0.68259739E+00  -0.16716258E+01  -0.30783339E+01  -0.42374713E+01  -0.59314811E+01
  -0.70275162E+01  -0.71326621E+01  -0.59929722E+01  -0.37887237E+01  -0.97384600E+00
   0.48524351E+00   0.12073978E+01   0.11528963E+01   0.66209771E+00  -0.14874790E+00
  -0.68212103E+00  -0.88001547E+00  -0.59762700E+00  -0.22906933E+00   0.23673704E+00
   0.45856405E+00   0.15163561E+00  -0.62542494E+00  -0.17946037E+01  -0.23511378E+01
  -0.27124655E+01  -0.29735204E+01  -0.24894564E+01  -0.14514634E+01  -0.79267260E+00
  -0.20688536E+00   0.53956602E+00   0.70738513E+00   0.57775795E+00   0.21800341E+00
   0.97677880E-01  -0.15317536E-01   0.36510771E-01   0.16046467E+00   0.27569899E+00
   0.25766762E+00  -0.25476348E-01  -0.25419638E+00  -0.58887754E+00  -0.76732475E+00
  -0.91516180E+00  -0.69384440E+00   0.15273119E-01   0.22659823E+00   0.33684396E+00
   0.67646585E+00   0.76987722E+00   0.30105455E+00   0.20836366E+00   0.55931303E-02
  -0.43188097E+00  -0.99441259E+00  -0.15202210E+01  -0.19075692E+01  -0.23450026E+01
  -0.25376055E+01  -0.25818240E+01  -0.22607446E+01  -0.18267944E+01  -0.10868551E+01
  -0.21416952E+00   0.50761396E+00   0.94178782E+00   0.88981023E+00   0.10351597E+01
   0.83023431E+00   0.29673482E+00   0.22635077E+00   0.61471649E+00   0.72574967E+00
   0.85099169E+00   0.10176233E+01   0.40122077E+00  -0.63380604E+00  -0.18003358E+01
  -0.23977260E+01  -0.25376307E+01  -0.22039165E+01  -0.16313676E+01  -0.10638863E+01
  -0.70592785E+00  -0.67626456E+00  -0.64846152E+00  -0.80500560E+00  -0.96248529E+00
  -0.13554230E+01  -0.17108854E+01  -0.18647054E+01  -0.26715379E+01  -0.35792272E+01
  -0.40243522E+01  -0.41572768E+01  -0.40210843E+01  -0.26768551E+01  -0.94950762E+00
   0.48732991E+00   0.10111809E+01   0.10206915E+01   0.50484960E+00  -0.20101503E+00
  -0.10250009E+01  -0.16123160E+01  -0.18525319E+01  -0.16978176E+01  -0.13343105E+01
  -0.94978569E+00  -0.78253592E+00  -0.11299770E+01  -0.17050319E+01  -0.25643944E+01
  -0.31947094E+01  -0.33462898E+01  -0.24628931E+01  -0.19267041E+01  -0.94365933E+00
   0.20611045E+00   0.73078858E+00   0.10662539E+01   0.96196527E+00   0.70602934E+00
   0.35134548E+00   0.21149131E+00   0.15625884E+00   0.25736084E+00   0.25537162E+00
   0.29414982E+00   0.32595760E-02  -0.65044759E+00  -0.14163857E+01  -0.21156189E+01
  -0.22412310E+01  -0.18604855E+01  -0.13479046E+01  -0.91217490E+00  -0.26440602E+00
   0.13709136E+00   0.23888566E-01   0.44376130E+00   0.53596957E+00   0.46886084E+00
   0.33299130E+00  -0.27188055E-02  -0.41910877E+00  -0.92510510E+00  -0.13742647E+01
  -0.19113004E+01  -0.23195231E+01  -0.25805003E+01  -0.24915989E+01  -0.21393348E+01
  -0.15685437E+01  -0.85029297E+00  -0.19005154E+00   0.47283455E+00   0.66695516E+00
   0.51807803E+00   0.17308215E+00   0.41582271E+00   0.17854894E+00   0.44966236E+00
   0.10331728E+01   0.10832937E+01   0.95698713E+00   0.37067711E+00  -0.35220234E+00
  -0.10724485E+01  -0.14039672E+01  -0.14581939E+01  -0.12588534E+01  -0.11582558E+01
  -0.10807589E+01  -0.13836067E+01  -0.19537427E+01  -0.23803653E+01  -0.25428547E+01
  -0.22364203E+01  -0.18393302E+01  -0.17867043E+01  -0.21060327E+01  -0.22610382E+01
  -0.24537180E+01  -0.28151716E+01  -0.21897862E+01  -0.14196700E+01  -0.46898289E+00
   0.16617614E+00   0.69719768E+00   0.77192868E+00   0.48218816E+00  -0.36993093E+00
  -0.13384814E+01  -0.24754672E+01  -0.35359259E+01  -0.43122331E+01  -0.45469412E+01
  -0.39850474E+01  -0.31616661E+01  -0.26036772E+01  -0.29825833E+01  -0.36542178E+01
  -0.42040918E+01  -0.39285797E+01  -0.32607710E+01  -0.23523777E+01  -0.91503896E+00
  -0.31972921E+00   0.47570585E+00   0.75887637E+00   0.87931463E+00   0.75798757E+00
   0.55605120E+00   0.29116465E+00   0.16154499E+00   0.68814528E-01   0.23984184E+00
   0.12533473E+00  -0.18023243E+00  -0.10664229E+01  -0.25194020E+01  -0.41111341E+01
  -0.52585050E+01  -0.54235240E+01  -0.44453204E+01  -0.29746979E+01  -0.14580787E+01
  -0.95278693E+00  -0.73095279E-01  -0.93527986E-02   0.64253224E-01   0.23108232E+00
   0.22316155E+00   0.27920664E+00   0.13389981E+00  -0.82011659E-01  -0.59977019E+00
  -0.10953877E+01  -0.18011508E+01  -0.24499884E+01  -0.28895875E+01  -0.30813471E+01
  -0.29461370E+01  -0.26659067E+01  -0.21533032E+01  -0.17236792E+01  -0.11040748E+01
  -0.63152069E+00  -0.13027138E+00  -0.17665571E-01  -0.59735604E-01   0.45841745E+00
   0.33666203E+00   0.65937272E+00   0.61781086E+00   0.46801963E+00   0.97071731E-01
  -0.31621759E+00  -0.72826013E+00  -0.94608349E+00  -0.11199772E+01  -0.11239861E+01
  -0.16601104E+01  -0.26445405E+01  -0.40625516E+01  -0.53336249E+01  -0.57895697E+01
  -0.52858202E+01  -0.41514666E+01  -0.28766964E+01  -0.20500294E+01  -0.15299358E+01
  -0.18313421E+01  -0.14227584E+01  -0.14358266E+01  -0.10955869E+01  -0.41294115E+00
   0.28921377E+00   0.59304414E+00   0.67402170E+00   0.36657616E+00  -0.33020031E+00
  -0.16538124E+01  -0.31425174E+01  -0.54066156E+01  -0.76964767E+01  -0.92383828E+01
  -0.90992370E+01  -0.75401410E+01  -0.57277218E+01  -0.47133510E+01  -0.50291674E+01
  -0.57255999E+01  -0.59076062E+01  -0.50763435E+01  -0.33235161E+01  -0.20969750E+01
  -0.44324485E+00   0.28716181E+00   0.85342798E+00   0.98958028E+00   0.84604321E+00
   0.61578259E+00   0.25136379E+00   0.94490955E-01  -0.14288625E+00  -0.25876591E+00
  -0.23343271E+00  -0.58567735E+00  -0.15156996E+01  -0.36211267E+01  -0.64281498E+01
  -0.90130600E+01  -0.10087881E+02  -0.94921306E+01  -0.72915329E+01  -0.48953182E+01
  -0.25999855E+01  -0.12296069E+01  -0.74513124E+00  -0.72422856E-01   0.67513152E-01
   0.31992680E+00   0.38933383E+00   0.39940094E+00   0.29335064E+00   0.51779633E-01
  -0.52913960E+00  -0.10755114E+01  -0.19882817E+01  -0.27192425E+01  -0.34350327E+01
  -0.39784177E+01  -0.44328045E+01  -0.46468286E+01  -0.43290553E+01  -0.36784736E+01
  -0.27080429E+01  -0.18448750E+01  -0.11959918E+01  -0.47163124E+00  -0.42910016E+00
   0.27388930E+00   0.38037474E+00   0.59411021E+00   0.54934742E+00   0.29187127E+00
  -0.23024105E-01  -0.44716030E+00  -0.63777244E+00  -0.94201767E+00  -0.13254366E+01
  -0.20773434E+01  -0.38784161E+01  -0.64237105E+01  -0.92107959E+01  -0.10835430E+02
  -0.10488345E+02  -0.81674755E+01  -0.53413919E+01  -0.29295662E+01  -0.18937569E+01
  -0.13370040E+01  -0.11367220E+01  -0.11622132E+01  -0.57082240E+00  -0.25533240E+00
  -0.47690469E-01   0.38367859E+00   0.54571135E+00   0.34481637E+00  -0.19094438E+00
  -0.16024657E+01  -0.35049508E+01  -0.68537707E+01  -0.10985805E+02  -0.14294430E+02
  -0.15229548E+02  -0.13189711E+02  -0.97526678E+01  -0.72351416E+01  -0.68260634E+01
  -0.79414340E+01  -0.88656725E+01  -0.80962230E+01  -0.60922544E+01  -0.33812085E+01
  -0.13722408E+01  -0.87724644E-01   0.55077746E+00   0.96842229E+00   0.86835659E+00
   0.75365467E+00   0.24598939E+00  -0.14285544E+00  -0.48963638E+00  -0.11123462E+01
  -0.14080584E+01  -0.16976895E+01  -0.23429632E+01  -0.43443237E+01  -0.77028834E+01
  -0.11726185E+02  -0.14708002E+02  -0.15297810E+02  -0.13500808E+02  -0.99768165E+01
  -0.63016658E+01  -0.34639314E+01  -0.14317395E+01  -0.10256341E+01  -0.20128580E+00
  -0.61445676E-01   0.26819650E+00   0.43054699E+00   0.44990914E+00   0.41717989E+00
  -0.11984285E+00  -0.56685382E+00  -0.14866467E+01  -0.24375460E+01  -0.33083221E+01
  -0.42958736E+01  -0.52752241E+01  -0.62125988E+01  -0.68344236E+01  -0.67244122E+01
  -0.58438704E+01  -0.44668439E+01  -0.28778454E+01  -0.18297650E+01  -0.87530600E+00
  -0.33511689E+00   0.13678932E-01   0.16801786E+00   0.36233484E+00   0.20891807E+00
   0.98564621E-01  -0.34466289E+00  -0.65407235E+00  -0.89728546E+00  -0.15388102E+01
  -0.24418412E+01  -0.44622681E+01  -0.77428778E+01  -0.11931310E+02  -0.15274843E+02
  -0.16231131E+02  -0.14067247E+02  -0.97576846E+01  -0.54878866E+01  -0.25384682E+01
  -0.13823934E+01  -0.12019749E+01  -0.80333748E+00  -0.98706844E+00  -0.28051709E+00
  -0.19727465E+00  -0.60501461E-01   0.34593963E+00   0.15072845E+00  -0.19471268E-01
  -0.13010119E+01  -0.32998649E+01  -0.71513874E+01  -0.12660008E+02  -0.17933589E+02
  -0.20514780E+02  -0.18747906E+02  -0.14192236E+02  -0.95431371E+01  -0.79249231E+01
  -0.92867886E+01  -0.11800490E+02  -0.12594334E+02  -0.10626680E+02  -0.68768867E+01
  -0.34345048E+01  -0.69996205E+00   0.25250109E+00   0.90163540E+00   0.95392474E+00
   0.75820491E+00   0.33662536E+00  -0.38571050E+00  -0.93686091E+00  -0.23161710E+01
  -0.33268251E+01  -0.41364913E+01  -0.44646093E+01  -0.55602373E+01  -0.82584028E+01
  -0.12466158E+02  -0.16399033E+02  -0.18580698E+02  -0.17934596E+02  -0.15202528E+02
  -0.11170810E+02  -0.70466074E+01  -0.39878623E+01  -0.17483507E+01  -0.10614740E+01
  -0.18592837E+00  -0.92889798E-01   0.30794548E+00   0.28202774E+00   0.52926187E+00
   0.46734603E-01  -0.37133122E+00  -0.12766206E+01  -0.23893806E+01  -0.34378777E+01
  -0.44901808E+01  -0.54633726E+01  -0.67576814E+01  -0.77550477E+01  -0.84024636E+01
  -0.80479029E+01  -0.69928160E+01  -0.53392597E+01  -0.35743123E+01  -0.20981763E+01
  -0.12794540E+01  -0.27579178E+00  -0.17286520E+00   0.13162908E+00   0.92712179E-01
  -0.58479435E-01  -0.34825239E+00  -0.85568939E+00  -0.10618783E+01  -0.18999659E+01
  -0.26502774E+01  -0.44238614E+01  -0.74325556E+01  -0.12008977E+02  -0.16848839E+02
  -0.19829751E+02  -0.18900961E+02  -0.14539939E+02  -0.87208096E+01  -0.43166368E+01
  -0.21198368E+01  -0.15365397E+01  -0.16477773E+01  -0.11450586E+01  -0.99910762E+00
  -0.13726579E+01  -0.53107645E+00  -0.20494055E+00  -0.76449053E-01  -0.57884310E-01
  -0.10049237E+01  -0.26293269E+01  -0.62094310E+01  -0.12004529E+02  -0.18330481E+02
  -0.22470525E+02  -0.22022341E+02  -0.17323742E+02  -0.11474128E+02  -0.82550793E+01
  -0.93676593E+01  -0.13333604E+02  -0.16420552E+02  -0.16178494E+02  -0.12281850E+02
  -0.69078684E+01  -0.28386650E+01  -0.20939503E+00   0.65943350E+00   0.89090808E+00
   0.94412884E+00   0.35213334E+00  -0.38372078E+00  -0.13362382E+01  -0.34906207E+01
  -0.58443637E+01  -0.77212115E+01  -0.80831869E+01  -0.79558731E+01  -0.88684661E+01
  -0.11610068E+02  -0.15241016E+02  -0.17751935E+02  -0.18279003E+02  -0.16717824E+02
  -0.14014668E+02  -0.10720750E+02  -0.70720562E+01  -0.40777304E+01  -0.19943611E+01
  -0.11718695E+01  -0.35145130E+00  -0.89864009E-01   0.83064462E-01   0.32697874E+00
  -0.86444137E-01  -0.50041045E+00  -0.15836126E+01  -0.30481550E+01  -0.42675575E+01
  -0.51252263E+01  -0.57534486E+01  -0.65428127E+01  -0.75523362E+01  -0.83921195E+01
  -0.86139937E+01  -0.81098617E+01  -0.68151059E+01  -0.52838189E+01  -0.35979642E+01
  -0.20790248E+01  -0.13320148E+01  -0.45676503E+00  -0.26682833E+00  -0.21243253E+00
  -0.13906289E+00  -0.55830189E+00  -0.10113691E+01  -0.14213400E+01  -0.24543061E+01
  -0.32839137E+01  -0.43487271E+01  -0.59080068E+01  -0.91619269E+01  -0.14039286E+02
  -0.18684924E+02  -0.20358073E+02  -0.17499244E+02  -0.11828224E+02  -0.62513099E+01
  -0.32665917E+01  -0.27322319E+01  -0.28247594E+01  -0.26709489E+01  -0.19168566E+01
  -0.26458887E+01  -0.19434846E+01  -0.85968623E+00  -0.67730868E+00  -0.30229376E+00
  -0.99228917E+00  -0.18601622E+01  -0.45168283E+01  -0.93846357E+01  -0.15518757E+02
  -0.20616875E+02  -0.21748433E+02  -0.18382751E+02  -0.12186021E+02  -0.78831860E+01
  -0.80372781E+01  -0.12748918E+02  -0.18178331E+02  -0.20609480E+02  -0.18072692E+02
  -0.12482159E+02  -0.58825947E+01  -0.19395507E+01   0.42721494E+00   0.89785256E+00
   0.86776527E+00   0.51124234E+00  -0.28101462E+00  -0.13760256E+01  -0.43072670E+01
  -0.78931828E+01  -0.11686001E+02  -0.12884742E+02  -0.12101710E+02  -0.10731816E+02
  -0.10860685E+02  -0.12188345E+02  -0.13787961E+02  -0.14029292E+02  -0.13462717E+02
  -0.12526085E+02  -0.11499218E+02  -0.99594282E+01  -0.71565204E+01  -0.42709736E+01
  -0.20735861E+01  -0.14015346E+01  -0.47383516E+00  -0.37505865E+00   0.23661937E-02
  -0.48392948E+00  -0.78998965E+00  -0.21685331E+01  -0.42079948E+01  -0.60667842E+01
  -0.71580304E+01  -0.72846718E+01  -0.72484443E+01  -0.70268976E+01  -0.73175570E+01
  -0.74060617E+01  -0.74318146E+01  -0.68970879E+01  -0.60705006E+01  -0.47726032E+01
  -0.36520673E+01  -0.19958492E+01  -0.14336116E+01  -0.49587756E+00  -0.43322268E+00
  -0.48798951E+00  -0.69741778E+00  -0.11961300E+01  -0.17054555E+01  -0.32384627E+01
  -0.43138257E+01  -0.53249377E+01  -0.51829185E+01  -0.58690998E+01  -0.84987924E+01
  -0.13026931E+02  -0.16490945E+02  -0.16588259E+02  -0.12622269E+02  -0.76511473E+01
  -0.44925429E+01  -0.41809240E+01  -0.53088598E+01  -0.53465282E+01  -0.42572141E+01
  -0.57291309E+01  -0.32184588E+01  -0.22951153E+01  -0.13907408E+01  -0.90022432E+00
  -0.12702612E+01  -0.13047492E+01  -0.31358284E+01  -0.60852785E+01  -0.11018650E+02
  -0.15658253E+02  -0.18244664E+02  -0.16530143E+02  -0.11775176E+02  -0.70087465E+01
  -0.62300201E+01  -0.10373678E+02  -0.17091344E+02  -0.21991525E+02  -0.22033694E+02
  -0.17238470E+02  -0.10412731E+02  -0.42057875E+01  -0.72897927E+00   0.53631007E+00
   0.11746708E+01   0.36875813E+00   0.14888485E+00  -0.14051268E+01  -0.42258859E+01
  -0.88967953E+01  -0.14367626E+02  -0.17257933E+02  -0.16637191E+02  -0.13523533E+02
  -0.10713174E+02  -0.92999486E+01  -0.88459598E+01  -0.79975084E+01  -0.71038832E+01
  -0.70227929E+01  -0.85908981E+01  -0.99615307E+01  -0.10040551E+02  -0.74779465E+01
  -0.46308293E+01  -0.21666801E+01  -0.15131054E+01  -0.81940976E+00  -0.50511712E+00
  -0.91648325E+00  -0.97505253E+00  -0.28194432E+01  -0.51673659E+01  -0.81369790E+01
  -0.97528923E+01  -0.10139062E+02  -0.90309015E+01  -0.76644580E+01  -0.63885865E+01
  -0.58177850E+01  -0.56348150E+01  -0.57191628E+01  -0.57004653E+01  -0.53844316E+01
  -0.45827703E+01  -0.35689175E+01  -0.22011043E+01  -0.13934941E+01  -0.94601982E+00
  -0.43075716E+00  -0.11145746E+01  -0.10695243E+01  -0.21292176E+01  -0.37035016E+01
  -0.56669714E+01  -0.72375125E+01  -0.65272667E+01  -0.45900286E+01  -0.35403535E+01
  -0.53954139E+01  -0.89474732E+01  -0.11347349E+02  -0.10317663E+02  -0.71528545E+01
  -0.46920653E+01  -0.53147158E+01  -0.74580196E+01  -0.91626601E+01  -0.79932989E+01
  -0.97044995E+01  -0.61971679E+01  -0.36505245E+01  -0.22269618E+01  -0.19758224E+01
  -0.13231520E+01  -0.14640035E+01  -0.22967096E+01  -0.38037625E+01  -0.68744700E+01
  -0.10530162E+02  -0.13387976E+02  -0.13593738E+02  -0.10501105E+02  -0.63347965E+01
  -0.45313191E+01  -0.71904503E+01  -0.13603254E+02  -0.20011146E+02  -0.22616459E+02
  -0.20070082E+02  -0.13891529E+02  -0.71489237E+01  -0.22524705E+01   0.20022998E+00
   0.51075531E+00   0.68073646E+00   0.19548551E+00  -0.13253749E+01  -0.34226547E+01
  -0.83721517E+01  -0.14854261E+02  -0.19736700E+02  -0.20066509E+02  -0.16332385E+02
  -0.11168609E+02  -0.70935599E+01  -0.47137238E+01  -0.27254858E+01  -0.95791067E+00
  -0.88908750E+00  -0.35251853E+01  -0.80221068E+01  -0.11241883E+02  -0.11159056E+02
  -0.80218751E+01  -0.46646373E+01  -0.24697856E+01  -0.13459467E+01  -0.13496844E+01
  -0.87730406E+00  -0.13270547E+01  -0.28737071E+01  -0.55742554E+01  -0.92850708E+01
  -0.12103643E+02  -0.13055292E+02  -0.11978741E+02  -0.94039794E+01  -0.66806582E+01
  -0.47459120E+01  -0.38770447E+01  -0.41234163E+01  -0.49050908E+01  -0.55823102E+01
  -0.56934445E+01  -0.49481443E+01  -0.36621826E+01  -0.23263454E+01  -0.13735733E+01
  -0.12858099E+01  -0.99075994E+00  -0.12503343E+01  -0.23890471E+01  -0.36511540E+01
  -0.64584335E+01  -0.92605547E+01  -0.97373830E+01  -0.67551043E+01  -0.25236194E+01
  -0.23971756E+00  -0.12665056E+01  -0.40248344E+01  -0.53183936E+01  -0.43716433E+01
  -0.34165809E+01  -0.48233207E+01  -0.87541439E+01  -0.12186770E+02  -0.12602987E+02
  -0.14038303E+02  -0.96015888E+01  -0.57501632E+01  -0.37834546E+01  -0.25092410E+01
  -0.19338192E+01  -0.19905625E+01  -0.22674760E+01  -0.28432954E+01  -0.45876497E+01
  -0.69860833E+01  -0.97596965E+01  -0.10952649E+02  -0.97790854E+01  -0.64861758E+01
  -0.39357436E+01  -0.46083153E+01  -0.91031334E+01  -0.15337715E+02  -0.19724352E+02
  -0.19632760E+02  -0.15498198E+02  -0.94349786E+01  -0.39288652E+01  -0.78690099E+00
   0.63713099E+00   0.66751098E+00   0.21036395E-01  -0.76016661E+00  -0.24290485E+01
  -0.66778909E+01  -0.13060611E+02  -0.19217264E+02  -0.21128525E+02  -0.17688505E+02
  -0.11270297E+02  -0.53798651E+01  -0.17250395E+01   0.50917795E+00   0.23721012E+01
   0.31069460E+01   0.42515927E+00  -0.52234303E+01  -0.11389885E+02  -0.14130312E+02
  -0.12346685E+02  -0.79831499E+01  -0.43879568E+01  -0.27210651E+01  -0.16663862E+01
  -0.13091707E+01  -0.16562436E+01  -0.26227182E+01  -0.49766983E+01  -0.89154955E+01
  -0.12505585E+02  -0.14560396E+02  -0.13932917E+02  -0.11405302E+02  -0.78278864E+01
  -0.48466353E+01  -0.31504130E+01  -0.29573194E+01  -0.40463223E+01  -0.56138602E+01
  -0.65660188E+01  -0.65577849E+01  -0.54351156E+01  -0.36536550E+01  -0.23420641E+01
  -0.13091165E+01  -0.11410839E+01  -0.14946669E+01  -0.19983010E+01  -0.31709423E+01
  -0.61619868E+01  -0.99991034E+01  -0.12558692E+02  -0.10925365E+02  -0.55246052E+01
   0.18807087E+00   0.27680505E+01   0.17850618E+01  -0.20330023E+00  -0.86539030E+00
  -0.68936569E+00  -0.26433375E+01  -0.73251002E+01  -0.12989126E+02  -0.15709546E+02
  -0.16368312E+02  -0.12653292E+02  -0.80956735E+01  -0.46061921E+01  -0.32979396E+01
  -0.26322469E+01  -0.23953883E+01  -0.22741601E+01  -0.29963377E+01  -0.39910137E+01
  -0.60539646E+01  -0.85794218E+01  -0.10681125E+02  -0.10675992E+02  -0.81459766E+01
  -0.48632571E+01  -0.31979698E+01  -0.52299423E+01  -0.99500037E+01  -0.14974185E+02
  -0.17034182E+02  -0.15192554E+02  -0.10537912E+02  -0.55631834E+01  -0.16935243E+01
  -0.61541110E-02   0.36926742E+00   0.28493558E+00  -0.36551768E+00  -0.17129843E+01
  -0.46146132E+01  -0.98109194E+01  -0.16392600E+02  -0.19711798E+02  -0.17735901E+02
  -0.11192010E+02  -0.41289994E+01   0.45555291E+00   0.23211900E+01   0.32746238E+01
   0.34912549E+01   0.15527040E+01  -0.40422842E+01  -0.11239469E+02  -0.16231095E+02
  -0.16354606E+02  -0.12038574E+02  -0.71903419E+01  -0.37011888E+01  -0.24596310E+01
  -0.18889093E+01  -0.17383880E+01  -0.19739906E+01  -0.39182739E+01  -0.70771702E+01
  -0.11023628E+02  -0.13705711E+02  -0.14161248E+02  -0.12160447E+02  -0.86918175E+01
  -0.53861190E+01  -0.30901673E+01  -0.26541105E+01  -0.36073105E+01  -0.56606786E+01
  -0.74014116E+01  -0.80453069E+01  -0.71691429E+01  -0.54466765E+01  -0.33099436E+01
  -0.20747438E+01  -0.14351346E+01  -0.12025482E+01  -0.15561548E+01  -0.25859489E+01
  -0.49049715E+01  -0.87858996E+01  -0.13286994E+02  -0.14212490E+02  -0.10446924E+02
  -0.35801561E+01   0.19866144E+01   0.37627205E+01   0.26085215E+01   0.14973680E+01
   0.12303258E+01   0.14818286E+00  -0.41431259E+01  -0.10558065E+02  -0.15622867E+02
  -0.15226799E+02  -0.13824540E+02  -0.93925301E+01  -0.57473779E+01  -0.38225009E+01
  -0.27600112E+01  -0.23389051E+01  -0.25648584E+01  -0.31068750E+01  -0.40442585E+01
  -0.62569526E+01  -0.91624602E+01  -0.12122690E+02  -0.13341458E+02  -0.11676031E+02
  -0.75431337E+01  -0.38733557E+01  -0.28793677E+01  -0.56094473E+01  -0.10253169E+02
  -0.13809667E+02  -0.14183437E+02  -0.11254413E+02  -0.69476809E+01  -0.28569063E+01
  -0.67024635E+00   0.35346333E+00   0.18355386E+00  -0.40098352E+00  -0.12318491E+01
  -0.26785698E+01  -0.65189751E+01  -0.11925748E+02  -0.16482447E+02  -0.16413128E+02
  -0.11304700E+02  -0.43370580E+01   0.99116204E+00   0.27381602E+01   0.25252471E+01
   0.17548616E+01  -0.14304861E-01  -0.44958482E+01  -0.11187440E+02  -0.17290683E+02
  -0.18944821E+02  -0.15777096E+02  -0.99495874E+01  -0.55612147E+01  -0.33440085E+01
  -0.21271976E+01  -0.16102391E+01  -0.18054455E+01  -0.26116091E+01  -0.46051658E+01
  -0.79392473E+01  -0.10781045E+02  -0.12024064E+02  -0.11089083E+02  -0.86341827E+01
  -0.56106968E+01  -0.35705403E+01  -0.27616532E+01  -0.35712647E+01  -0.54930712E+01
  -0.76113116E+01  -0.88952433E+01  -0.85579123E+01  -0.69591807E+01  -0.45105542E+01
  -0.27530372E+01  -0.14525676E+01  -0.12201351E+01  -0.14010809E+01  -0.19662690E+01
  -0.30981758E+01  -0.63925902E+01  -0.10895271E+02  -0.14375456E+02  -0.13448633E+02
  -0.81614707E+01  -0.19542760E+01   0.18440784E+01   0.19770390E+01   0.94266887E+00
   0.78789047E+00   0.99040113E+00  -0.10775117E+01  -0.61745464E+01  -0.12258143E+02
  -0.11507914E+02  -0.12147328E+02  -0.93869561E+01  -0.59988118E+01  -0.35609733E+01
  -0.25032439E+01  -0.24285198E+01  -0.21971814E+01  -0.26636830E+01  -0.40158644E+01
  -0.61828236E+01  -0.97800250E+01  -0.13808492E+02  -0.16444257E+02  -0.15906280E+02
  -0.11841880E+02  -0.63354243E+01  -0.28373274E+01  -0.33666362E+01  -0.72798081E+01
  -0.11946650E+02  -0.14008903E+02  -0.12678215E+02  -0.88443726E+01  -0.46064339E+01
  -0.15425066E+01  -0.12141896E+00  -0.10290638E+00  -0.80794803E-01  -0.57240769E+00
  -0.18845159E+01  -0.38022587E+01  -0.76975527E+01  -0.12283486E+02  -0.14303828E+02
  -0.11979093E+02  -0.64103863E+01  -0.13901677E+01   0.88400324E+00   0.35189910E+00
  -0.11279801E+01  -0.28422245E+01  -0.60239679E+01  -0.11237414E+02  -0.16750486E+02
  -0.19543548E+02  -0.17649987E+02  -0.12315756E+02  -0.71599098E+01  -0.38318533E+01
  -0.23104322E+01  -0.19055018E+01  -0.13190539E+01  -0.14677183E+01  -0.26437169E+01
  -0.46001680E+01  -0.70869350E+01  -0.87144070E+01  -0.87634876E+01  -0.74983628E+01
  -0.56231201E+01  -0.40008693E+01  -0.33729747E+01  -0.38757604E+01  -0.53256362E+01
  -0.73894603E+01  -0.87552426E+01  -0.90035157E+01  -0.77351742E+01  -0.55551585E+01
  -0.33113775E+01  -0.18119985E+01  -0.13103065E+01  -0.86638412E+00  -0.10356980E+01
  -0.20734182E+01  -0.37003131E+01  -0.71617341E+01  -0.11271081E+02  -0.12924399E+02
  -0.10626135E+02  -0.56685715E+01  -0.18589440E+01  -0.95092133E+00  -0.21531238E+01
  -0.27356443E+01  -0.17285452E+01  -0.11633685E+01  -0.32094618E+01  -0.75718678E+01
  -0.73551505E+01  -0.88686933E+01  -0.76145134E+01  -0.52691341E+01  -0.29239125E+01
  -0.23187450E+01  -0.16491789E+01  -0.15441887E+01  -0.23023795E+01  -0.29227608E+01
  -0.51753004E+01  -0.87637087E+01  -0.13565231E+02  -0.17661250E+02  -0.18990016E+02
  -0.16024939E+02  -0.10328437E+02  -0.50093636E+01  -0.35304484E+01  -0.64487063E+01
  -0.11544795E+02  -0.15264716E+02  -0.15263626E+02  -0.11830638E+02  -0.70469743E+01
  -0.29098596E+01  -0.74603876E+00   0.18515718E-01   0.33204352E+00  -0.55055492E+00
  -0.71979905E+00  -0.19948988E+01  -0.44018904E+01  -0.79001590E+01  -0.11344545E+02
  -0.11877649E+02  -0.96154801E+01  -0.60883652E+01  -0.41044741E+01  -0.41251433E+01
  -0.51927427E+01  -0.61710922E+01  -0.76338823E+01  -0.10565296E+02  -0.14721402E+02
  -0.17500433E+02  -0.17056563E+02  -0.12868787E+02  -0.80294481E+01  -0.41704474E+01
  -0.27837145E+01  -0.15429192E+01  -0.95566674E+00  -0.11077766E+01  -0.92810859E+00
  -0.20486708E+01  -0.35875349E+01  -0.52080376E+01  -0.59859106E+01  -0.60679126E+01
  -0.54913830E+01  -0.50060903E+01  -0.46294272E+01  -0.47946852E+01  -0.54552290E+01
  -0.66182468E+01  -0.77984506E+01  -0.82344676E+01  -0.75041323E+01  -0.57967193E+01
  -0.35930035E+01  -0.20139586E+01  -0.98283536E+00  -0.27941769E+00  -0.76886840E+00
  -0.62475287E+00  -0.16092971E+01  -0.36310043E+01  -0.65944840E+01  -0.93945358E+01
  -0.93831492E+01  -0.70772574E+01  -0.43984913E+01  -0.41514723E+01  -0.60782118E+01
  -0.79124440E+01  -0.74298945E+01  -0.52495493E+01  -0.38278520E+01  -0.49706206E+01
  -0.55997201E+01  -0.58935306E+01  -0.53998031E+01  -0.37420239E+01  -0.20868710E+01
  -0.15002557E+01  -0.71506704E+00  -0.10334485E+01  -0.94528186E+00  -0.19624951E+01
  -0.34330344E+01  -0.63118308E+01  -0.11088327E+02  -0.15950708E+02  -0.19006221E+02
  -0.18185949E+02  -0.13707880E+02  -0.82076872E+01  -0.56318056E+01  -0.73756284E+01
  -0.12608686E+02  -0.17167766E+02  -0.18526906E+02  -0.15443588E+02  -0.10285997E+02
  -0.47962592E+01  -0.16765837E+01   0.11168543E+00   0.15755125E+00   0.39300321E-01
  -0.32250011E+00  -0.12260887E+01  -0.20055241E+01  -0.46824174E+01  -0.76412751E+01
  -0.10737327E+02  -0.11417549E+02  -0.11033648E+02  -0.10192736E+02  -0.10249358E+02
  -0.10488756E+02  -0.10273022E+02  -0.96078167E+01  -0.99502359E+01  -0.11575903E+02
  -0.13696117E+02  -0.13953330E+02  -0.11555330E+02  -0.75531476E+01  -0.41743490E+01
  -0.25864331E+01  -0.11321748E+01  -0.87053891E+00  -0.12545525E+00  -0.29081337E+00
  -0.42423079E+00  -0.11506326E+01  -0.25897029E+01  -0.37571448E+01  -0.47486138E+01
  -0.55086561E+01  -0.61328261E+01  -0.64433343E+01  -0.66329560E+01  -0.63885411E+01
  -0.65255658E+01  -0.65631807E+01  -0.68232403E+01  -0.62907394E+01  -0.53364948E+01
  -0.33862630E+01  -0.20502915E+01  -0.59519020E+00  -0.30820422E+00  -0.24631789E-01
  -0.50069156E-01  -0.60596811E+00  -0.98084336E+00  -0.29698190E+01  -0.48087726E+01
  -0.63774783E+01  -0.56325269E+01  -0.48195648E+01  -0.53291783E+01  -0.84076594E+01
  -0.12033234E+02  -0.13594800E+02  -0.11803125E+02  -0.85234811E+01  -0.60059207E+01
  -0.67110219E+01  -0.48588067E+01  -0.37553154E+01  -0.23405355E+01  -0.12432983E+01
  -0.50411328E+00  -0.64241561E-01  -0.14610583E+00  -0.25683579E+00  -0.62423506E+00
  -0.15423633E+01  -0.36760007E+01  -0.68456155E+01  -0.11640568E+02  -0.15651338E+02
  -0.17048562E+02  -0.14904438E+02  -0.10826445E+02  -0.78869331E+01  -0.89064483E+01
  -0.13318456E+02  -0.18520552E+02  -0.20731199E+02  -0.18557522E+02  -0.13116760E+02
  -0.69847793E+01  -0.26578226E+01  -0.25805086E+00   0.17661737E+00   0.35496795E+00
   0.13917722E+00  -0.30988004E+00  -0.12302314E+01  -0.21124195E+01  -0.45162134E+01
  -0.75036753E+01  -0.10749783E+02  -0.13031590E+02  -0.14557960E+02  -0.15628543E+02
  -0.15616315E+02  -0.14420142E+02  -0.11881181E+02  -0.96549212E+01  -0.87511535E+01
  -0.92761064E+01  -0.95672006E+01  -0.85344740E+01  -0.59417536E+01  -0.35574400E+01
  -0.19257481E+01  -0.86841771E+00  -0.40637977E+00   0.68276596E-01   0.46813362E+00
   0.59165431E+00   0.10160624E+00  -0.50135276E+00  -0.20540781E+01  -0.36685364E+01
  -0.54667242E+01  -0.71527193E+01  -0.83814149E+01  -0.85937896E+01  -0.80451263E+01
  -0.68446590E+01  -0.59482669E+01  -0.52872353E+01  -0.48153378E+01  -0.40779146E+01
  -0.28579671E+01  -0.16910425E+01  -0.48017365E+00  -0.12396090E+00   0.35258293E+00
   0.46130925E+00   0.38173028E+00  -0.13761348E+00  -0.38826834E+00  -0.16103704E+01
  -0.25771816E+01  -0.32123997E+01  -0.33052679E+01  -0.45543448E+01  -0.81838102E+01
  -0.13026917E+02  -0.16868942E+02  -0.17092449E+02  -0.14139421E+02  -0.99046655E+01
  -0.93500506E+01  -0.57748199E+01  -0.34719244E+01  -0.17785108E+01  -0.66707119E+00
  -0.50395633E-02   0.51072289E+00   0.38474502E+00   0.57013551E+00   0.10358183E+00
  -0.26903692E+00  -0.13842843E+01  -0.35190653E+01  -0.66504542E+01  -0.10302589E+02
  -0.12988651E+02  -0.13079038E+02  -0.11043812E+02  -0.91211634E+01  -0.95674624E+01
  -0.13261380E+02  -0.17983505E+02  -0.20869997E+02  -0.19642456E+02  -0.14832830E+02
  -0.86207995E+01  -0.37172584E+01  -0.69168841E+00   0.13615061E+00   0.64940974E+00
   0.53707213E+00   0.11907320E+00  -0.23684458E+00  -0.13541427E+01  -0.21484705E+01
  -0.46816846E+01  -0.76087512E+01  -0.11363850E+02  -0.14729987E+02  -0.17209938E+02
  -0.18180016E+02  -0.17045414E+02  -0.13934291E+02  -0.10141882E+02  -0.70950125E+01
  -0.58859869E+01  -0.55433412E+01  -0.51189014E+01  -0.38143052E+01  -0.23515301E+01
  -0.12449237E+01  -0.35130910E+00  -0.10389017E+00   0.50977197E+00   0.58384223E+00
   0.98505885E+00   0.87462348E+00   0.23557010E+00  -0.85432595E+00  -0.25877749E+01
  -0.49655833E+01  -0.73159327E+01  -0.92104867E+01  -0.10078682E+02  -0.94555569E+01
  -0.78999069E+01  -0.59113091E+01  -0.44678689E+01  -0.35279568E+01  -0.28867899E+01
  -0.20668792E+01  -0.12681993E+01  -0.24561442E+00   0.61146799E-01   0.66423136E+00
   0.80507199E+00   0.73568936E+00   0.75366231E+00   0.15701818E+00   0.22597940E+00
  -0.62966020E+00  -0.86376997E+00  -0.14575183E+01  -0.27188434E+01  -0.58389155E+01
  -0.10846071E+02  -0.15907529E+02  -0.18514558E+02  -0.17517944E+02  -0.13663288E+02
  -0.10912014E+02  -0.69887596E+01  -0.40396761E+01  -0.20466254E+01  -0.79026011E+00
  -0.43534618E-02   0.56868250E+00   0.72423239E+00   0.96812352E+00   0.91098059E+00
   0.57956636E+00   0.49549508E-01  -0.10293508E+01  -0.28106253E+01  -0.53525127E+01
  -0.76727974E+01  -0.91402921E+01  -0.90808385E+01  -0.82757881E+01  -0.87755493E+01
  -0.11332380E+02  -0.15350694E+02  -0.18278066E+02  -0.18061695E+02  -0.14450082E+02
  -0.91825013E+01  -0.45286773E+01  -0.12430501E+01   0.28317302E-01   0.75671168E+00
   0.86508136E+00   0.66226192E+00   0.23145618E+00  -0.26028598E+00  -0.13154801E+01
  -0.21765900E+01  -0.45637117E+01  -0.75587244E+01  -0.11123165E+02  -0.14688802E+02
  -0.16640903E+02  -0.16596846E+02  -0.14051957E+02  -0.10184526E+02  -0.63642427E+01
  -0.39058343E+01  -0.27179509E+01  -0.23270536E+01  -0.18320954E+01  -0.11590551E+01
  -0.50319673E+00   0.85528953E-01   0.34120146E+00   0.76067152E+00   0.99205248E+00
   0.10961870E+01   0.11810061E+01   0.81394116E+00  -0.92924482E-01  -0.17410473E+01
  -0.38144682E+01  -0.64560275E+01  -0.88249993E+01  -0.10026223E+02  -0.98731878E+01
  -0.82096062E+01  -0.60421600E+01  -0.40061081E+01  -0.26249139E+01  -0.17989683E+01
  -0.12791464E+01  -0.85209465E+00  -0.24252864E-01   0.28470272E+00   0.82606044E+00
   0.10527726E+01   0.11204074E+01   0.99416458E+00   0.90447946E+00   0.44543975E+00
   0.60818553E+00   0.76371907E-01  -0.17105586E+00  -0.94153809E+00  -0.32974793E+01
  -0.70587931E+01  -0.11860966E+02  -0.15483391E+02  -0.16522790E+02  -0.14560442E+02
  -0.10139148E+02  -0.72569345E+01  -0.46585989E+01  -0.27031515E+01  -0.13652418E+01
  -0.63296290E+00   0.18784212E+00   0.54641763E+00   0.95513800E+00   0.10956518E+01
   0.11619005E+01   0.74694019E+00   0.32289416E+00  -0.97082829E+00  -0.19396306E+01
  -0.36597944E+01  -0.48450184E+01  -0.54591850E+01  -0.58090518E+01  -0.64478495E+01
  -0.84843503E+01  -0.11341452E+02  -0.13939318E+02  -0.14451264E+02  -0.12488283E+02
  -0.86823177E+01  -0.49026450E+01  -0.19136886E+01  -0.22348771E+00   0.64215579E+00
   0.10404836E+01   0.87305852E+00   0.66676294E+00   0.87029510E-01  -0.42725592E+00
  -0.14927541E+01  -0.24387928E+01  -0.43377116E+01  -0.68394933E+01  -0.95299528E+01
  -0.11910964E+02  -0.12845542E+02  -0.11815496E+02  -0.91241564E+01  -0.56934657E+01
  -0.29795691E+01  -0.13820681E+01  -0.79468698E+00  -0.50775644E+00  -0.19279873E+00
  -0.10635586E-01   0.50443991E+00   0.65818582E+00   0.94738066E+00   0.10527792E+01
   0.12236177E+01   0.10318962E+01   0.93015388E+00  -0.11892299E+00  -0.99727941E+00
  -0.29452889E+01  -0.49566830E+01  -0.69871285E+01  -0.85401408E+01  -0.87506140E+01
  -0.77817548E+01  -0.57069576E+01  -0.36248111E+01  -0.19819666E+01  -0.11577653E+01
  -0.67779591E+00  -0.43863843E+00   0.11572692E+00   0.52119468E+00   0.88926229E+00
   0.12101078E+01   0.11881925E+01   0.11864059E+01   0.86662863E+00   0.72784645E+00
   0.29429568E+00   0.35096102E+00   0.92764570E-01  -0.25995776E+00  -0.11614505E+01
  -0.34558051E+01  -0.68364127E+01  -0.10287854E+02  -0.12386474E+02  -0.12152539E+02
  -0.72889300E+01  -0.60182363E+01  -0.44319040E+01  -0.32050395E+01  -0.21597326E+01
  -0.14310506E+01  -0.75315742E+00  -0.89550050E-01   0.45729676E+00   0.98897195E+00
   0.11901563E+01   0.13291134E+01   0.91306415E+00   0.66004922E+00  -0.53858459E+00
  -0.11175983E+01  -0.19543748E+01  -0.26779656E+01  -0.30036350E+01  -0.35815357E+01
  -0.47925288E+01  -0.68733904E+01  -0.90213704E+01  -0.10088071E+02  -0.95414531E+01
  -0.74876109E+01  -0.49889140E+01  -0.27157182E+01  -0.81443863E+00   0.27293493E+00
   0.93688844E+00   0.10752755E+01   0.88747940E+00   0.49612577E+00  -0.23155615E-01
  -0.66812575E+00  -0.13128536E+01  -0.27346230E+01  -0.36899015E+01  -0.54977028E+01
  -0.70497336E+01  -0.79765662E+01  -0.77485019E+01  -0.62890581E+01  -0.42329475E+01
  -0.21074189E+01  -0.74554245E+00  -0.30421407E-01   0.12049617E+00   0.31092048E+00
   0.42516826E+00   0.65061251E+00   0.90375092E+00   0.10458789E+01   0.12001142E+01
   0.11083904E+01   0.10908230E+01   0.62496327E+00   0.33782259E+00  -0.10565113E+01
  -0.21441506E+01  -0.37861147E+01  -0.54797805E+01  -0.65118938E+01  -0.67625872E+01
  -0.59518222E+01  -0.44776722E+01  -0.27654654E+01  -0.13072426E+01  -0.52783572E+00
  -0.15911832E+00  -0.92451529E-01   0.12214612E+00   0.59974341E+00   0.90863139E+00
   0.12852202E+01   0.13733016E+01   0.12328342E+01   0.91220623E+00   0.54156793E+00
   0.21294320E+00   0.17422740E+00  -0.35030670E+00  -0.96784498E-01  -0.60039035E+00
  -0.14320625E+01  -0.30158139E+01  -0.50834045E+01  -0.68842273E+01  -0.77891963E+01
  -0.43004239E+01  -0.41168646E+01  -0.36627108E+01  -0.31220266E+01  -0.28250725E+01
  -0.23830507E+01  -0.19046883E+01  -0.13383257E+01  -0.70755971E+00   0.36913135E-01
   0.78387242E+00   0.11648144E+01   0.13091436E+01   0.82549267E+00   0.37368063E+00
   0.15378867E-01  -0.73891325E+00  -0.66102617E+00  -0.96794829E+00  -0.13854884E+01
  -0.23112176E+01  -0.35930198E+01  -0.51655003E+01  -0.64707814E+01  -0.68329565E+01
  -0.62198704E+01  -0.48503630E+01  -0.33292525E+01  -0.17522888E+01  -0.41958941E+00
   0.35719297E+00   0.74248377E+00   0.80403912E+00   0.58072609E+00   0.11532143E+00
  -0.42577642E+00  -0.12883370E+01  -0.16079336E+01  -0.25352601E+01  -0.31155724E+01
  -0.36842227E+01  -0.42198525E+01  -0.43647397E+01  -0.38166204E+01  -0.26148802E+01
  -0.13872997E+01  -0.39199369E+00   0.17430868E+00   0.46630582E+00   0.44209884E+00
   0.56756804E+00   0.71892837E+00   0.87621845E+00   0.92968348E+00   0.94591542E+00
   0.92667439E+00   0.64818550E+00   0.32912957E+00  -0.45799952E+00  -0.11966090E+01
  -0.19745011E+01  -0.34022168E+01  -0.40708965E+01  -0.48534398E+01  -0.50279037E+01
  -0.45907167E+01  -0.33805558E+01  -0.19666883E+01  -0.81416889E+00  -0.68900868E-01
   0.18616736E+00   0.27844900E+00   0.22467380E+00   0.45513768E+00   0.88015930E+00
   0.11804637E+01   0.13438126E+01   0.12440065E+01   0.83402974E+00   0.20309715E+00
  -0.35856931E+00  -0.97842900E+00  -0.74191311E+00  -0.85818019E+00  -0.59801756E+00
  -0.51755453E+00  -0.10020399E+01  -0.20008765E+01  -0.31456181E+01  -0.39318449E+01
  -0.16167905E+01  -0.20530397E+01  -0.24384241E+01  -0.27510528E+01  -0.28819743E+01
  -0.31139939E+01  -0.32074664E+01  -0.29866986E+01  -0.24289839E+01  -0.16779421E+01
  -0.73839542E+00   0.26417014E+00   0.89917363E+00   0.12969914E+01   0.11212741E+01
   0.31868667E+00   0.69790581E-01  -0.29508206E-01  -0.33285737E+00  -0.32147224E+00
  -0.34942283E+00  -0.10999323E+01  -0.22817792E+01  -0.35308502E+01  -0.45541976E+01
  -0.50296545E+01  -0.46719144E+01  -0.38210878E+01  -0.27365498E+01  -0.16119507E+01
  -0.59065968E+00  -0.13390400E-01   0.11668390E+00   0.14327078E-01  -0.20958500E+00
  -0.51676348E+00  -0.64017346E+00  -0.13441959E+01  -0.19050184E+01  -0.20080275E+01
  -0.23551262E+01  -0.26167347E+01  -0.21965293E+01  -0.15782316E+01  -0.10177826E+01
  -0.30620157E+00   0.21045058E+00   0.45034378E+00   0.49904183E+00   0.61354750E+00
   0.58301287E+00   0.60435271E+00   0.71088203E+00   0.76935562E+00   0.55728464E+00
   0.18451478E+00  -0.17107898E+00  -0.64008798E+00  -0.95781103E+00  -0.15400963E+01
  -0.26342057E+01  -0.32092835E+01  -0.37104381E+01  -0.42858488E+01  -0.40729171E+01
  -0.31464843E+01  -0.21323734E+01  -0.10183211E+01  -0.52667271E-01   0.44496265E+00
   0.47442514E+00   0.39572832E+00   0.27414543E+00   0.28328825E+00   0.58715523E+00
   0.11032611E+01   0.13432363E+01   0.11089135E+01   0.47278546E+00  -0.39939492E+00
  -0.12390108E+01  -0.15347495E+01  -0.19604678E+01  -0.18881178E+01  -0.11861990E+01
  -0.81987023E+00  -0.74105697E+00  -0.50071859E+00  -0.60517936E+00  -0.11528684E+01
  -0.28631121E+00  -0.61700197E+00  -0.10856396E+01  -0.17768672E+01  -0.25419931E+01
  -0.33741082E+01  -0.42106962E+01  -0.49331474E+01  -0.49498061E+01  -0.43189838E+01
  -0.30511737E+01  -0.14333848E+01   0.12412183E+00   0.91793455E+00   0.77522861E+00
   0.43467207E+00   0.32979076E+00   0.25385069E-01   0.23364578E-01   0.51112218E+00
   0.31522352E+00  -0.14496204E+00  -0.89069975E+00  -0.18907200E+01  -0.28538723E+01
  -0.36987143E+01  -0.41905040E+01  -0.41280741E+01  -0.36792043E+01  -0.30195560E+01
  -0.22941854E+01  -0.15237775E+01  -0.10790650E+01  -0.91241357E+00  -0.91321477E+00
  -0.93049899E+00  -0.13318620E+01  -0.17010103E+01  -0.16055157E+01  -0.15720369E+01
  -0.17454296E+01  -0.13025261E+01  -0.91019703E+00  -0.79644441E+00  -0.35478197E+00
   0.62970452E-01   0.52208373E+00   0.78738829E+00   0.76685923E+00   0.68231249E+00
   0.60539924E+00   0.53731314E+00   0.35207332E+00   0.29548306E+00   0.37174480E-01
  -0.50300204E+00  -0.12366709E+01  -0.18652019E+01  -0.25352921E+01  -0.33312884E+01
  -0.37682789E+01  -0.38065772E+01  -0.40509744E+01  -0.39478213E+01  -0.31632701E+01
  -0.26370747E+01  -0.18028147E+01  -0.79431416E+00   0.85004154E-01   0.69458521E+00
   0.78048582E+00   0.46782296E+00   0.13459175E+00  -0.42446482E-01   0.75394129E-01
   0.54502071E+00   0.11916131E+01   0.13313434E+01   0.66130514E+00  -0.70646248E+00
  -0.21586074E+01  -0.34964428E+01  -0.40589924E+01  -0.34873169E+01  -0.25236103E+01
  -0.17259090E+01  -0.56793672E+00   0.14398168E+00   0.12002731E+00   0.37912364E-01
   0.83547248E+00   0.51787013E+00   0.10394109E-01  -0.68877846E+00  -0.17236202E+01
  -0.30694544E+01  -0.47689561E+01  -0.64261897E+01  -0.81048762E+01  -0.89067481E+01
  -0.82192048E+01  -0.59839996E+01  -0.31657623E+01  -0.85962317E+00   0.34266047E+00
   0.43462951E+00   0.15074074E+00  -0.44896113E+00  -0.89184509E-03  -0.10798366E+00
   0.27173171E+00   0.43617847E+00   0.13932673E+00  -0.53012293E+00  -0.15368615E+01
  -0.25575610E+01  -0.34290418E+01  -0.41222493E+01  -0.44406597E+01  -0.43920155E+01
  -0.43319361E+01  -0.42490092E+01  -0.42412680E+01  -0.41444249E+01  -0.39065257E+01
  -0.35533618E+01  -0.29244417E+01  -0.23598266E+01  -0.18395174E+01  -0.17318033E+01
  -0.12642216E+01  -0.93618780E+00  -0.80602975E+00  -0.13387762E+00   0.24365429E+00
   0.67574412E+00   0.87732792E+00   0.98480290E+00   0.99550236E+00   0.84755511E+00
   0.65821708E+00   0.38076887E+00   0.21320835E+00  -0.35085270E+00  -0.12195533E+01
  -0.25161739E+01  -0.40156463E+01  -0.54142294E+01  -0.62113627E+01  -0.62272115E+01
  -0.58828337E+01  -0.53608662E+01  -0.51728152E+01  -0.41082294E+01  -0.36640691E+01
  -0.25813772E+01  -0.14299224E+01  -0.41439321E+00   0.40298612E+00   0.79103091E+00
   0.80688361E+00   0.46101791E+00  -0.18787956E+00  -0.72975291E+00  -0.79681028E+00
  -0.46822957E+00   0.37154986E+00   0.97854952E+00   0.48654323E+00  -0.15398374E+01
  -0.44206479E+01  -0.65443667E+01  -0.71720627E+01  -0.62742880E+01  -0.49383996E+01
  -0.30784750E+01  -0.14991894E+01  -0.56741196E+00   0.43520413E+00   0.75275259E+00
   0.13631386E+01   0.14231357E+01   0.10344131E+01   0.40211920E+00  -0.69396485E+00
  -0.22279896E+01  -0.43899824E+01  -0.75523874E+01  -0.11218299E+02  -0.14602666E+02
  -0.15691051E+02  -0.13670063E+02  -0.90843870E+01  -0.43048933E+01  -0.13469704E+01
  -0.54793570E+00  -0.10287124E+01  -0.11985723E+01  -0.11861254E+01  -0.65232394E+00
   0.66606165E-01   0.40036722E+00   0.61278543E+00   0.29764289E+00  -0.34342532E+00
  -0.13479998E+01  -0.25553949E+01  -0.36400590E+01  -0.48023194E+01  -0.56869939E+01
  -0.65864369E+01  -0.76152626E+01  -0.85201687E+01  -0.90668622E+01  -0.89156343E+01
  -0.79588258E+01  -0.65779723E+01  -0.50029726E+01  -0.36010149E+01  -0.24365010E+01
  -0.13917402E+01  -0.11246869E+01  -0.13906700E-01   0.17903228E+00   0.75676389E+00
   0.10100763E+01   0.13127717E+01   0.13266641E+01   0.12605541E+01   0.98189300E+00
   0.70197071E+00   0.37823005E+00  -0.23666112E+00  -0.10034810E+01  -0.25376753E+01
  -0.47198376E+01  -0.75468659E+01  -0.10132870E+02  -0.11817067E+02  -0.12094222E+02
  -0.10957506E+02  -0.91748721E+01  -0.70396334E+01  -0.54834994E+01  -0.39381979E+01
  -0.24767196E+01  -0.13521841E+01  -0.20302044E+00   0.56584931E+00   0.10156814E+01
   0.93677833E+00   0.30724864E+00  -0.57536328E+00  -0.17675555E+01  -0.25848378E+01
  -0.26307285E+01  -0.15739861E+01   0.12224829E+00   0.61598550E+00  -0.15487965E+01
  -0.60569512E+01  -0.10842114E+02  -0.13267208E+02  -0.12459116E+02  -0.94105820E+01
  -0.57844253E+01  -0.34079163E+01  -0.83373439E+00   0.21128663E+00   0.11215962E+01
   0.14660311E+01   0.16545291E+01   0.16060354E+01   0.11694065E+01   0.44684260E+00
  -0.11715669E+01  -0.33166812E+01  -0.73794747E+01  -0.13240378E+02  -0.19651051E+02
  -0.23999644E+02  -0.23636697E+02  -0.18435533E+02  -0.10948074E+02  -0.48980885E+01
  -0.24752868E+01  -0.27823600E+01  -0.37986780E+01  -0.37151367E+01  -0.24340827E+01
  -0.17062387E+01  -0.21262550E+00   0.26400394E+00   0.64354357E+00   0.24304124E+00
  -0.33591760E+00  -0.15478197E+01  -0.28475453E+01  -0.44230265E+01  -0.63628612E+01
  -0.85062194E+01  -0.10939822E+02  -0.13028911E+02  -0.14635961E+02  -0.15056230E+02
  -0.14373523E+02  -0.12295147E+02  -0.96482876E+01  -0.67898231E+01  -0.44199280E+01
  -0.27080587E+01  -0.12482375E+01  -0.50124220E+00   0.29146129E+00   0.71730639E+00
   0.11673516E+01   0.13573089E+01   0.14747778E+01   0.13573755E+01   0.11763216E+01
   0.54068648E+00   0.16650740E+00  -0.80591178E+00  -0.21415429E+01  -0.40641549E+01
  -0.69723931E+01  -0.10788952E+02  -0.14986830E+02  -0.18255057E+02  -0.19434603E+02
  -0.18264563E+02  -0.15155021E+02  -0.11481904E+02  -0.80107822E+01  -0.50490409E+01
  -0.34704549E+01  -0.14159657E+01  -0.37244120E+00   0.66455405E+00   0.97121532E+00
   0.10186091E+01   0.21700985E+00  -0.10423633E+01  -0.28413396E+01  -0.51522687E+01
  -0.67805642E+01  -0.63958881E+01  -0.35351547E+01  -0.79461129E+00  -0.12502819E+01
  -0.66496852E+01  -0.14421902E+02  -0.20552826E+02  -0.21541438E+02  -0.17686019E+02
  -0.11716666E+02  -0.61406183E+01  -0.26984573E+01  -0.42999203E+00   0.74631721E+00
   0.12564839E+01   0.16790952E+01   0.18023654E+01   0.15339184E+01   0.11964736E+01
   0.21181821E-01  -0.18327517E+01  -0.56780298E+01  -0.12316106E+02  -0.21027916E+02
  -0.28951357E+02  -0.31841875E+02  -0.27897430E+02  -0.18915350E+02  -0.10169719E+02
  -0.55903498E+01  -0.61209445E+01  -0.81919920E+01  -0.88510362E+01  -0.71458135E+01
  -0.41188091E+01  -0.21666530E+01  -0.35790478E+00   0.39353332E+00   0.68806923E+00
   0.35442656E+00  -0.51504070E+00  -0.19230453E+01  -0.35467270E+01  -0.62546824E+01
  -0.92609531E+01  -0.12748394E+02  -0.15871538E+02  -0.18198226E+02  -0.19349399E+02
  -0.19137868E+02  -0.17625417E+02  -0.14898154E+02  -0.11590742E+02  -0.82314954E+01
  -0.51548969E+01  -0.28810459E+01  -0.12189139E+01   0.11345967E+00   0.60516682E+00
   0.11211877E+01   0.13855319E+01   0.14984619E+01   0.13064084E+01   0.11433300E+01
   0.41338841E+00  -0.36772479E+00  -0.17695294E+01  -0.36585068E+01  -0.59303996E+01
  -0.89180450E+01  -0.12688299E+02  -0.17314999E+02  -0.21647246E+02  -0.24545395E+02
  -0.24563390E+02  -0.22036174E+02  -0.17298834E+02  -0.12123076E+02  -0.76585461E+01
  -0.40588975E+01  -0.20929435E+01  -0.24711464E+00   0.63236659E+00   0.11864067E+01
   0.10973470E+01   0.31951194E+00  -0.13925644E+01  -0.37891228E+01  -0.80776869E+01
  -0.12388636E+02  -0.14369854E+02  -0.11723306E+02  -0.61358355E+01  -0.25043391E+01
  -0.52304970E+01  -0.14317415E+02  -0.24639139E+02  -0.30217231E+02  -0.28216980E+02
  -0.20529561E+02  -0.11871983E+02  -0.53656215E+01  -0.14285661E+01   0.23560454E+00
   0.59339219E+00   0.11505156E+01   0.15266588E+01   0.13518307E+01   0.14221495E+01
   0.60415862E+00  -0.43818395E+00  -0.31630369E+01  -0.87561643E+01  -0.17453857E+02
  -0.27288417E+02  -0.33833215E+02  -0.33413430E+02  -0.25832486E+02  -0.15706779E+02
  -0.92601680E+01  -0.93465840E+01  -0.13639574E+02  -0.16887441E+02  -0.15449076E+02
  -0.10846246E+02  -0.56241535E+01  -0.26012090E+01  -0.35445795E+00   0.35804320E+00
   0.75340900E+00   0.24248965E+00  -0.89107354E+00  -0.24139063E+01  -0.53449395E+01
  -0.88707657E+01  -0.12867273E+02  -0.16101856E+02  -0.18437732E+02  -0.19741610E+02
  -0.20390953E+02  -0.19889451E+02  -0.18313144E+02  -0.15644148E+02  -0.12430994E+02
  -0.91873838E+01  -0.60464745E+01  -0.33138426E+01  -0.15124731E+01   0.43155623E-01
   0.54976414E+00   0.91760524E+00   0.12209545E+01   0.97746960E+00   0.92062683E+00
  -0.26808402E-01  -0.10900419E+01  -0.31877089E+01  -0.59577028E+01  -0.86930587E+01
  -0.11288556E+02  -0.14031407E+02  -0.17558107E+02  -0.21462594E+02  -0.24670374E+02
  -0.26044170E+02  -0.24867778E+02  -0.21430214E+02  -0.16512125E+02  -0.10938138E+02
  -0.63886368E+01  -0.27955056E+01  -0.93262843E+00   0.69681683E+00   0.10848720E+01
   0.12937916E+01   0.53187335E+00  -0.12576282E+01  -0.41332502E+01  -0.10086357E+02
  -0.17780025E+02  -0.23924500E+02  -0.23779270E+02  -0.17071206E+02  -0.85339751E+01
  -0.55059892E+01  -0.11176839E+02  -0.22693774E+02  -0.32554429E+02  -0.34841912E+02
  -0.28945328E+02  -0.18762967E+02  -0.93786494E+01  -0.36689905E+01  -0.49698386E+00
   0.14337472E+00   0.57247432E+00   0.79604615E+00   0.82518501E+00   0.89260564E+00
   0.42774406E+00   0.29364211E-02  -0.12372212E+01  -0.45601655E+01  -0.10757455E+02
  -0.19609738E+02  -0.27862056E+02  -0.31360663E+02  -0.27449007E+02  -0.19098739E+02
  -0.12033551E+02  -0.11945117E+02  -0.17985318E+02  -0.24917435E+02  -0.26618610E+02
  -0.21416494E+02  -0.13011370E+02  -0.60642294E+01  -0.23877775E+01  -0.17715346E+00
   0.60670926E+00   0.66500019E+00  -0.21988778E-01  -0.12268445E+01  -0.41112380E+01
  -0.76598852E+01  -0.11712838E+02  -0.14507081E+02  -0.15909094E+02  -0.16450952E+02
  -0.16857137E+02  -0.17516657E+02  -0.17777488E+02  -0.17220416E+02  -0.15688686E+02
  -0.13339218E+02  -0.10471404E+02  -0.73992171E+01  -0.40544624E+01  -0.19892703E+01
  -0.25239793E+00   0.22587598E+00   0.50599177E+00   0.47980398E+00   0.30043242E+00
  -0.66143872E+00  -0.20205767E+01  -0.47297517E+01  -0.86127484E+01  -0.12199263E+02
  -0.14756190E+02  -0.16142526E+02  -0.17410268E+02  -0.18859292E+02  -0.20781779E+02
  -0.21949861E+02  -0.22237024E+02  -0.20813211E+02  -0.17975393E+02  -0.13856175E+02
  -0.89702345E+01  -0.45582443E+01  -0.14405549E+01   0.14677537E+00   0.12742388E+01
   0.13793854E+01   0.88012819E+00  -0.67756182E+00  -0.34886224E+01  -0.10176029E+02
  -0.20257956E+02  -0.30943223E+02  -0.35651131E+02  -0.31115203E+02  -0.20042610E+02
  -0.10145000E+02  -0.87000938E+01  -0.16325992E+02  -0.27212708E+02  -0.33526441E+02
  -0.31363358E+02  -0.22757561E+02  -0.12886713E+02  -0.52486767E+01  -0.17479700E+01
  -0.86353247E+00  -0.22479980E+00   0.66077447E-01  -0.21482849E+00   0.42471547E-01
  -0.65772279E+00  -0.51083578E+00  -0.12729151E+01  -0.24750176E+01  -0.55171151E+01
  -0.10759504E+02  -0.17545444E+02  -0.22688067E+02  -0.22909985E+02  -0.18090651E+02
  -0.12591683E+02  -0.12186931E+02  -0.19093993E+02  -0.29472369E+02  -0.35673844E+02
  -0.33626685E+02  -0.23900313E+02  -0.13067443E+02  -0.51938439E+01  -0.20062266E+01
   0.19947517E+00   0.59261952E+00   0.60299142E+00  -0.32278399E+00  -0.28960322E+01
  -0.62845632E+01  -0.10489296E+02  -0.12760685E+02  -0.13163991E+02  -0.11898693E+02
  -0.11242656E+02  -0.11596053E+02  -0.13372349E+02  -0.14997985E+02  -0.16092001E+02
  -0.15969015E+02  -0.14815447E+02  -0.12291374E+02  -0.91344631E+01  -0.52544735E+01
  -0.28071524E+01  -0.11475486E+01  -0.41749969E+00  -0.53847796E+00  -0.43644094E+00
  -0.16664532E+01  -0.27483611E+01  -0.61360336E+01  -0.10823431E+02  -0.15755713E+02
  -0.18798615E+02  -0.19529355E+02  -0.18543226E+02  -0.17072445E+02  -0.15975247E+02
  -0.15505679E+02  -0.15485556E+02  -0.15677211E+02  -0.15674400E+02  -0.14292096E+02
  -0.11636913E+02  -0.72731897E+01  -0.33753837E+01  -0.31686656E+00   0.57861273E+00
   0.15493592E+01   0.11254625E+01   0.23568892E+00  -0.21143167E+01  -0.81243110E+01
  -0.18430461E+02  -0.31966766E+02  -0.41586161E+02  -0.42270751E+02  -0.32693794E+02
  -0.19389850E+02  -0.10214965E+02  -0.10583111E+02  -0.17620040E+02  -0.24866053E+02
  -0.26168517E+02  -0.21054698E+02  -0.12810074E+02  -0.61408730E+01  -0.20005141E+01
  -0.10153294E+01  -0.10068283E+01  -0.13254691E+01  -0.88193509E+00  -0.13591997E+01
  -0.16171872E+01  -0.18761915E+01  -0.29129034E+01  -0.36761096E+01  -0.50480662E+01
  -0.67401117E+01  -0.98071586E+01  -0.13088348E+02  -0.14687828E+02  -0.13152633E+02
  -0.10170957E+02  -0.10013587E+02  -0.16400641E+02  -0.27807915E+02  -0.38341472E+02
  -0.40915471E+02  -0.34138616E+02  -0.21627041E+02  -0.10455081E+02  -0.36258599E+01
  -0.86044913E+00   0.15869284E+00   0.90969655E+00  -0.76488598E-01  -0.17216935E+01
  -0.51504687E+01  -0.93923388E+01  -0.12232572E+02  -0.12079353E+02  -0.95858390E+01
  -0.66499420E+01  -0.55755725E+01  -0.69860230E+01  -0.99147541E+01  -0.13170853E+02
  -0.15676472E+02  -0.17018964E+02  -0.16595899E+02  -0.14223372E+02  -0.10373525E+02
  -0.63164648E+01  -0.34359833E+01  -0.23632393E+01  -0.13957729E+01  -0.17602324E+01
  -0.23171252E+01  -0.34815295E+01  -0.68466098E+01  -0.11814419E+02  -0.17855473E+02
  -0.21848287E+02  -0.22814872E+02  -0.20553877E+02  -0.16714052E+02  -0.12867762E+02
  -0.10112535E+02  -0.88726660E+01  -0.94961425E+01  -0.11277623E+02  -0.13170973E+02
  -0.13080727E+02  -0.10680691E+02  -0.62823142E+01  -0.23934687E+01   0.28191578E+00
   0.12163532E+01   0.11870288E+01   0.11596160E+01  -0.82323538E+00  -0.46728655E+01
  -0.13192737E+02  -0.25989210E+02  -0.38431215E+02  -0.44180104E+02  -0.39878951E+02
  -0.27726874E+02  -0.15018185E+02  -0.84703542E+01  -0.95440498E+01  -0.14349569E+02
  -0.17089910E+02  -0.15171387E+02  -0.99252299E+01  -0.47749748E+01  -0.18595826E+01
  -0.19120083E+01  -0.20927861E+01  -0.20672245E+01  -0.22149868E+01  -0.23836154E+01
  -0.24036124E+01  -0.33633505E+01  -0.48847306E+01  -0.69483746E+01  -0.91413257E+01
  -0.10134233E+02  -0.10101886E+02  -0.97098509E+01  -0.91772129E+01  -0.79673792E+01
  -0.64447634E+01  -0.64262865E+01  -0.10899833E+02  -0.20883338E+02  -0.32458469E+02
  -0.39672616E+02  -0.37882623E+02  -0.28222180E+02  -0.15859253E+02  -0.67251862E+01
  -0.20947254E+01  -0.28259337E-01   0.38220696E+00   0.58574436E-01  -0.92821468E+00
  -0.40479484E+01  -0.85389675E+01  -0.12397620E+02  -0.13297712E+02  -0.10634508E+02
  -0.63935358E+01  -0.29430029E+01  -0.23688177E+01  -0.44041730E+01  -0.78972077E+01
  -0.11898470E+02  -0.15618567E+02  -0.17937318E+02  -0.18068244E+02  -0.15399658E+02
  -0.11002603E+02  -0.68631198E+01  -0.41177094E+01  -0.31930908E+01  -0.29309478E+01
  -0.29161003E+01  -0.42077594E+01  -0.68414026E+01  -0.11482859E+02  -0.17652145E+02
  -0.22502173E+02  -0.24010011E+02  -0.21703941E+02  -0.16898495E+02  -0.11483939E+02
  -0.72429859E+01  -0.48989157E+01  -0.50640481E+01  -0.79275588E+01  -0.11851931E+02
  -0.14797909E+02  -0.14473256E+02  -0.10896353E+02  -0.56914759E+01  -0.17132165E+01
   0.43622121E+00   0.14153510E+01   0.12189976E+01   0.37337043E+00  -0.14702319E+01
  -0.68559160E+01  -0.16251093E+02  -0.27501076E+02  -0.35866323E+02  -0.36859011E+02
  -0.29979204E+02  -0.18753725E+02  -0.94787710E+01  -0.57482739E+01  -0.69091877E+01
  -0.93967737E+01  -0.99223274E+01  -0.76996484E+01  -0.47018298E+01  -0.25779754E+01
  -0.55623155E+01  -0.42448767E+01  -0.37050628E+01  -0.30695234E+01  -0.27961482E+01
  -0.32620324E+01  -0.42955086E+01  -0.58915216E+01  -0.94339756E+01  -0.14272007E+02
  -0.17872293E+02  -0.18391367E+02  -0.15455174E+02  -0.11003292E+02  -0.68203107E+01
  -0.41834564E+01  -0.34916370E+01  -0.59581237E+01  -0.12228304E+02  -0.21688896E+02
  -0.29885560E+02  -0.32664816E+02  -0.28054878E+02  -0.18571648E+02  -0.91761615E+01
  -0.31869332E+01  -0.97170462E+00   0.13887491E+00   0.33150837E+00  -0.38584181E+00
  -0.30064275E+01  -0.71296496E+01  -0.12293417E+02  -0.15009303E+02  -0.14128831E+02
  -0.98106394E+01  -0.48810739E+01  -0.16667228E+01  -0.12087900E+01  -0.30612903E+01
  -0.63428071E+01  -0.10762606E+02  -0.15242224E+02  -0.18162794E+02  -0.18109809E+02
  -0.15047471E+02  -0.10334673E+02  -0.67627711E+01  -0.45784569E+01  -0.37214385E+01
  -0.38775462E+01  -0.47720355E+01  -0.63272127E+01  -0.99971635E+01  -0.15468390E+02
  -0.20400249E+02  -0.22524145E+02  -0.20532682E+02  -0.15691733E+02  -0.10005728E+02
  -0.55514579E+01  -0.31397569E+01  -0.34742254E+01  -0.64793853E+01  -0.11819675E+02
  -0.16641694E+02  -0.18583029E+02  -0.16137985E+02  -0.10540989E+02  -0.47630051E+01
  -0.91009021E+00   0.45234000E+00   0.12477749E+01   0.13713046E+01   0.72503190E+00
  -0.19163264E+01  -0.67834664E+01  -0.14466853E+02  -0.21722693E+02  -0.25833226E+02
  -0.24198133E+02  -0.17906919E+02  -0.10219599E+02  -0.50218736E+01  -0.40094883E+01
  -0.59387491E+01  -0.85273222E+01  -0.96186225E+01  -0.88274134E+01  -0.71250039E+01
  -0.13817289E+02  -0.97154553E+01  -0.63232463E+01  -0.42330101E+01  -0.36429564E+01
  -0.34154719E+01  -0.39079583E+01  -0.55689638E+01  -0.96690552E+01  -0.16226984E+02
  -0.24070499E+02  -0.28462659E+02  -0.27048945E+02  -0.20416491E+02  -0.12032355E+02
  -0.57119951E+01  -0.29348599E+01  -0.34736385E+01  -0.66947455E+01  -0.12022914E+02
  -0.17930165E+02  -0.21862861E+02  -0.21238245E+02  -0.16474520E+02  -0.93404648E+01
  -0.40133898E+01  -0.90678994E+00   0.78356065E-01   0.20861684E+00  -0.47464336E+00
  -0.18250487E+01  -0.53587657E+01  -0.10648512E+02  -0.15307277E+02  -0.16931603E+02
  -0.14630139E+02  -0.98658951E+01  -0.48500198E+01  -0.17965364E+01  -0.68523812E+00
  -0.18217398E+01  -0.48554252E+01  -0.97025610E+01  -0.14615363E+02  -0.17419290E+02
  -0.16704949E+02  -0.13104520E+02  -0.88614851E+01  -0.58993061E+01  -0.48834695E+01
  -0.43549210E+01  -0.44959012E+01  -0.55348288E+01  -0.81964897E+01  -0.12018701E+02
  -0.16619634E+02  -0.18886761E+02  -0.17719133E+02  -0.13458065E+02  -0.80927137E+01
  -0.39467381E+01  -0.20537813E+01  -0.27700899E+01  -0.62086036E+01  -0.11963995E+02
  -0.18173436E+02  -0.22022913E+02  -0.21054662E+02  -0.15991945E+02  -0.87585850E+01
  -0.34235639E+01  -0.22176567E+00   0.96699767E+00   0.14582636E+01   0.13428249E+01
   0.98329352E+00  -0.79096062E+00  -0.42973919E+01  -0.88285851E+01  -0.13077307E+02
  -0.15112834E+02  -0.13862065E+02  -0.97126288E+01  -0.54913813E+01  -0.34396486E+01
  -0.53222684E+01  -0.99230679E+01  -0.14990349E+02  -0.17708961E+02  -0.17057598E+02
  -0.25512376E+02  -0.18436489E+02  -0.11058481E+02  -0.63379830E+01  -0.39143235E+01
  -0.29289992E+01  -0.33455088E+01  -0.47530005E+01  -0.74682318E+01  -0.14114200E+02
  -0.24090159E+02  -0.33384126E+02  -0.36703593E+02  -0.31677375E+02  -0.21395080E+02
  -0.10990370E+02  -0.51924555E+01  -0.42666389E+01  -0.61750088E+01  -0.87635151E+01
  -0.11094175E+02  -0.12516394E+02  -0.12645487E+02  -0.10650832E+02  -0.70173257E+01
  -0.33118325E+01  -0.83039621E+00  -0.10555233E+00   0.15758408E+00   0.83050332E-01
  -0.94131721E+00  -0.35080537E+01  -0.77355389E+01  -0.13168269E+02  -0.16914171E+02
  -0.17298329E+02  -0.14349842E+02  -0.96995775E+01  -0.51639928E+01  -0.20999489E+01
  -0.67826681E+00  -0.14039799E+01  -0.46995245E+01  -0.94726263E+01  -0.13879516E+02
  -0.15431879E+02  -0.13728409E+02  -0.99262561E+01  -0.68675540E+01  -0.49895484E+01
  -0.41282099E+01  -0.42838889E+01  -0.49927946E+01  -0.60464368E+01  -0.86864213E+01
  -0.12132863E+02  -0.14674550E+02  -0.14549900E+02  -0.11423721E+02  -0.71727804E+01
  -0.33968110E+01  -0.18796233E+01  -0.26732942E+01  -0.58540239E+01  -0.11237418E+02
  -0.17744536E+02  -0.22691872E+02  -0.23740203E+02  -0.19812295E+02  -0.12820978E+02
  -0.60823613E+01  -0.17119374E+01   0.39936452E-01   0.10827001E+01   0.18601751E+01
   0.20294718E+01   0.16257239E+01   0.84784122E+00  -0.13980747E+01  -0.46997372E+01
  -0.84473752E+01  -0.10884877E+02  -0.10484469E+02  -0.74665811E+01  -0.46891283E+01
  -0.52239453E+01  -0.10684056E+02  -0.19365681E+02  -0.26687285E+02  -0.29099934E+02
  -0.36158911E+02  -0.28100899E+02  -0.17435179E+02  -0.91803453E+01  -0.44157593E+01
  -0.26985579E+01  -0.23902192E+01  -0.25994082E+01  -0.49023253E+01  -0.94219064E+01
  -0.18349661E+02  -0.29876023E+02  -0.38135308E+02  -0.38163548E+02  -0.29556094E+02
  -0.17700255E+02  -0.90521542E+01  -0.68383487E+01  -0.92905291E+01  -0.12149290E+02
  -0.12905992E+02  -0.11331082E+02  -0.87387750E+01  -0.62699604E+01  -0.39227355E+01
  -0.17830411E+01  -0.29626810E+00   0.25627597E+00   0.75308647E+00   0.17256236E+00
  -0.54775826E+00  -0.17044025E+01  -0.47805054E+01  -0.91982558E+01  -0.13775984E+02
  -0.16322201E+02  -0.15924170E+02  -0.13111149E+02  -0.94196902E+01  -0.59103838E+01
  -0.34458668E+01  -0.24113102E+01  -0.34690635E+01  -0.66589976E+01  -0.10448532E+02
  -0.12851217E+02  -0.12519331E+02  -0.97000864E+01  -0.67336120E+01  -0.45203646E+01
  -0.37511740E+01  -0.36062913E+01  -0.33657658E+01  -0.43787769E+01  -0.57132245E+01
  -0.79797988E+01  -0.10554350E+02  -0.11724031E+02  -0.10901343E+02  -0.84723823E+01
  -0.60489873E+01  -0.45891474E+01  -0.46360374E+01  -0.64021804E+01  -0.99569797E+01
  -0.15179730E+02  -0.20266153E+02  -0.22658706E+02  -0.20800453E+02  -0.15122175E+02
  -0.83351146E+01  -0.32452088E+01  -0.69176806E+00   0.10068073E+01   0.14533915E+01
   0.18533320E+01   0.22944143E+01   0.19873992E+01   0.95971975E+00  -0.19960735E+01
  -0.68784770E+01  -0.12184646E+02  -0.14968677E+02  -0.13464983E+02  -0.89450321E+01
  -0.60969291E+01  -0.91320209E+01  -0.18608613E+02  -0.30173676E+02  -0.37244726E+02
  -0.40001094E+02  -0.34312559E+02  -0.22973422E+02  -0.12319551E+02  -0.52818565E+01
  -0.27118427E+01  -0.10042279E+01  -0.12602218E+01  -0.21867283E+01  -0.46579680E+01
  -0.10797701E+02  -0.20382210E+02  -0.30983388E+02  -0.35618473E+02  -0.31941834E+02
  -0.21786319E+02  -0.12502389E+02  -0.93558011E+01  -0.12925580E+02  -0.18327391E+02
  -0.20802406E+02  -0.18188253E+02  -0.12784235E+02  -0.70475710E+01  -0.32729776E+01
  -0.79137040E+00   0.14956279E+00   0.90225087E+00   0.95604491E+00   0.44453379E+00
   0.40524839E+00  -0.95082064E+00  -0.22825352E+01  -0.52938097E+01  -0.91483150E+01
  -0.12409396E+02  -0.13792865E+02  -0.13366423E+02  -0.11715457E+02  -0.99667775E+01
  -0.84710181E+01  -0.73784975E+01  -0.71842728E+01  -0.80345548E+01  -0.98330039E+01
  -0.11072090E+02  -0.10809395E+02  -0.85070045E+01  -0.58315503E+01  -0.35615100E+01
  -0.30653425E+01  -0.21619825E+01  -0.24301285E+01  -0.25556521E+01  -0.31183188E+01
  -0.47823853E+01  -0.66741678E+01  -0.92273527E+01  -0.10527006E+02  -0.11296291E+02
  -0.11140538E+02  -0.10972160E+02  -0.10502518E+02  -0.10237925E+02  -0.10583843E+02
  -0.12612006E+02  -0.15629687E+02  -0.18321245E+02  -0.18079066E+02  -0.14766760E+02
  -0.91160815E+01  -0.43838334E+01  -0.10807489E+01   0.45811946E+00   0.10520727E+01
   0.20102269E+01   0.17384566E+01   0.18363391E+01   0.70524652E+00  -0.23690891E+01
  -0.82099225E+01  -0.15796794E+02  -0.21973998E+02  -0.22748395E+02  -0.17587357E+02
  -0.10428603E+02  -0.77130931E+01  -0.13509955E+02  -0.25405024E+02  -0.36581358E+02
  -0.35233942E+02  -0.33777927E+02  -0.25059892E+02  -0.14142413E+02  -0.62969026E+01
  -0.23457738E+01  -0.27432987E+00   0.13512016E+00  -0.10998989E+00  -0.17619160E+01
  -0.42899994E+01  -0.10617412E+02  -0.19074958E+02  -0.26483719E+02  -0.27279862E+02
  -0.21522179E+02  -0.13647371E+02  -0.10198455E+02  -0.14164044E+02  -0.22240040E+02
  -0.28397663E+02  -0.28205114E+02  -0.22037506E+02  -0.13501233E+02  -0.64381821E+01
  -0.18774037E+01  -0.38966011E-01   0.10207433E+01   0.86392787E+00   0.91328389E+00
   0.49037029E+00   0.11090098E+00  -0.80051366E+00  -0.25035696E+01  -0.46815523E+01
  -0.77343338E+01  -0.97326822E+01  -0.10857373E+02  -0.11237931E+02  -0.11787937E+02
  -0.12409387E+02  -0.13219766E+02  -0.13294612E+02  -0.13304940E+02  -0.12720949E+02
  -0.11942134E+02  -0.10088601E+02  -0.74938952E+01  -0.44773273E+01  -0.25376774E+01
  -0.16297997E+01  -0.10065794E+01  -0.11073022E+01  -0.10697532E+01  -0.16406549E+01
  -0.18879601E+01  -0.36273523E+01  -0.59003523E+01  -0.94233309E+01  -0.12736294E+02
  -0.15983211E+02  -0.18171597E+02  -0.18630169E+02  -0.17269578E+02  -0.14700722E+02
  -0.12683106E+02  -0.12263237E+02  -0.13104949E+02  -0.13451348E+02  -0.11967506E+02
  -0.82621266E+01  -0.45487277E+01  -0.14143469E+01  -0.16966316E+00   0.93309683E+00
   0.13497330E+01   0.17165845E+01   0.14518552E+01   0.20809719E+00  -0.24880976E+01
  -0.88547336E+01  -0.17771546E+02  -0.26891083E+02  -0.31160658E+02  -0.27724894E+02
  -0.18190033E+02  -0.96270535E+01  -0.82347490E+01  -0.16191127E+02  -0.27647479E+02
  -0.24305269E+02  -0.26917020E+02  -0.22344212E+02  -0.13913287E+02  -0.65295972E+01
  -0.22261806E+01   0.19598404E+00   0.10101946E+01   0.13117115E+01   0.62164038E+00
  -0.11581257E+01  -0.36935881E+01  -0.89955249E+01  -0.14917479E+02  -0.18564122E+02
  -0.17057805E+02  -0.12216890E+02  -0.93759114E+01  -0.12572371E+02  -0.21423045E+02
  -0.30462209E+02  -0.34013676E+02  -0.30136488E+02  -0.21237472E+02  -0.11839742E+02
  -0.49337860E+01  -0.12886476E+01   0.44681710E+00   0.71890022E+00   0.92830599E+00
   0.86122580E+00   0.36269722E+00   0.24592320E-01  -0.79766571E+00  -0.21500564E+01
  -0.36980569E+01  -0.55008516E+01  -0.71154466E+01  -0.85860790E+01  -0.10701903E+02
  -0.13482439E+02  -0.16315568E+02  -0.18240993E+02  -0.18455041E+02  -0.17039981E+02
  -0.14371636E+02  -0.10812268E+02  -0.70744777E+01  -0.36715604E+01  -0.14882592E+01
  -0.47214297E+00   0.96907393E-01  -0.18571233E-02   0.12071714E+00  -0.70729870E-01
  -0.64697669E+00  -0.10889006E+01  -0.30613515E+01  -0.61963231E+01  -0.11133424E+02
  -0.16742623E+02  -0.21773240E+02  -0.24735712E+02  -0.24235123E+02  -0.20733599E+02
  -0.15789041E+02  -0.11701021E+02  -0.96838139E+01  -0.90254683E+01  -0.82719418E+01
  -0.63713617E+01  -0.38990431E+01  -0.15345452E+01  -0.40179463E+00   0.60896027E+00
   0.11984168E+01   0.12031721E+01   0.11637515E+01   0.22468903E+00  -0.21782066E+01
  -0.70020657E+01  -0.15436218E+02  -0.25730703E+02  -0.33323159E+02  -0.33796474E+02
  -0.26050711E+02  -0.14614745E+02  -0.69702597E+01  -0.78319651E+01  -0.15808814E+02
  -0.13098600E+02  -0.17270683E+02  -0.16401108E+02  -0.11448192E+02  -0.59578139E+01
  -0.21190821E+01   0.34189313E+00   0.14288200E+01   0.20768606E+01   0.18044922E+01
   0.11907885E+01  -0.68977621E+00  -0.26603196E+01  -0.66319643E+01  -0.98837076E+01
  -0.10971926E+02  -0.92908797E+01  -0.73920797E+01  -0.94386864E+01  -0.16619844E+02
  -0.26062184E+02  -0.32396225E+02  -0.31984101E+02  -0.25346770E+02  -0.16101267E+02
  -0.80615626E+01  -0.31807014E+01  -0.50817506E+00   0.22618224E+00   0.81857296E+00
   0.79044296E+00   0.70455721E+00   0.36343734E+00   0.22154886E-01  -0.53175013E+00
  -0.15361057E+01  -0.25811902E+01  -0.37495727E+01  -0.53781743E+01  -0.78299426E+01
  -0.11201174E+02  -0.15397565E+02  -0.18763974E+02  -0.20491038E+02  -0.19486085E+02
  -0.16437642E+02  -0.11863207E+02  -0.72338515E+01  -0.33609943E+01  -0.95698500E+00
   0.22874695E+00   0.83031034E+00   0.77981453E+00   0.95842116E+00   0.76278500E+00
   0.77108625E+00  -0.23949829E-01  -0.55284052E+00  -0.31464148E+01  -0.70357722E+01
  -0.12957819E+02  -0.19550888E+02  -0.24639718E+02  -0.26545215E+02  -0.24359244E+02
  -0.19234891E+02  -0.13422553E+02  -0.89995440E+01  -0.66244281E+01  -0.54493738E+01
  -0.43144950E+01  -0.30070914E+01  -0.13225831E+01  -0.51775346E+00   0.47058999E+00
   0.86655177E+00   0.11072839E+01   0.89234015E+00   0.31118184E+00  -0.11984273E+01
  -0.45598030E+01  -0.10533461E+02  -0.19140784E+02  -0.27844834E+02  -0.32074667E+02
  -0.28594007E+02  -0.19146709E+02  -0.89130221E+01  -0.43366370E+01  -0.67719606E+01
  -0.53738765E+01  -0.88697448E+01  -0.10034530E+02  -0.81073723E+01  -0.47850249E+01
  -0.20391239E+01   0.22145466E+00   0.14786860E+01   0.22413788E+01   0.23121517E+01
   0.18970554E+01   0.10826151E+01  -0.50185392E+00  -0.19654127E+01  -0.43239748E+01
  -0.58676183E+01  -0.58555141E+01  -0.53587944E+01  -0.63573896E+01  -0.10939381E+02
  -0.18161426E+02  -0.24551869E+02  -0.26678738E+02  -0.23276482E+02  -0.16517410E+02
  -0.95423320E+01  -0.45838528E+01  -0.15770659E+01  -0.31294197E+00   0.38115677E+00
   0.74207935E+00   0.64399282E+00   0.58649816E+00   0.17524622E+00   0.66191088E-01
  -0.55285983E+00  -0.84097962E+00  -0.17363483E+01  -0.25698561E+01  -0.44767857E+01
  -0.75146417E+01  -0.11439865E+02  -0.15378757E+02  -0.17874595E+02  -0.18034218E+02
  -0.15748653E+02  -0.11644903E+02  -0.72164726E+01  -0.34435745E+01  -0.90993247E+00
   0.29730082E+00   0.10455026E+01   0.11594996E+01   0.12873368E+01   0.12029471E+01
   0.10659607E+01   0.89406154E+00   0.13655787E+00  -0.65571684E+00  -0.32418314E+01
  -0.73295497E+01  -0.12827306E+02  -0.18677972E+02  -0.22439685E+02  -0.22785870E+02
  -0.19568340E+02  -0.14319212E+02  -0.93296701E+01  -0.58160521E+01  -0.40142062E+01
  -0.30502193E+01  -0.22536785E+01  -0.11326409E+01  -0.44678540E+00   0.23606218E+00
   0.78156779E+00   0.86961082E+00   0.86213061E+00   0.22292600E+00  -0.61289373E+00
  -0.27702892E+01  -0.59117233E+01  -0.11581689E+02  -0.18178669E+02  -0.23644440E+02
  -0.24413760E+02  -0.19348104E+02  -0.11136977E+02  -0.44114378E+01  -0.26630033E+01
  -0.19789152E+01  -0.38800401E+01  -0.52640415E+01  -0.50897749E+01  -0.35851791E+01
  -0.19039459E+01  -0.10610009E+00   0.11185438E+01   0.18788772E+01   0.22036438E+01
   0.20857500E+01   0.15663844E+01   0.68872879E+00  -0.46883905E+00  -0.19159268E+01
  -0.29045150E+01  -0.37144728E+01  -0.35877287E+01  -0.39769372E+01  -0.60359155E+01
  -0.10291015E+02  -0.15023590E+02  -0.17732895E+02  -0.16921801E+02  -0.13285051E+02
  -0.85497217E+01  -0.48471526E+01  -0.23125834E+01  -0.79112031E+00  -0.41158362E-01
   0.42974775E+00   0.58405564E+00   0.59765879E+00   0.50189781E+00   0.20428510E+00
   0.17315946E+00  -0.55889428E+00  -0.54738470E+00  -0.11941090E+01  -0.21610102E+01
  -0.38063044E+01  -0.65542815E+01  -0.96759211E+01  -0.12412451E+02  -0.13449838E+02
  -0.12435419E+02  -0.97891665E+01  -0.63788304E+01  -0.33633531E+01  -0.11889552E+01
  -0.55511852E-01   0.74318537E+00   0.98064605E+00   0.10870110E+01   0.11290687E+01
   0.11291354E+01   0.10360171E+01   0.79165673E+00   0.19131499E+00  -0.11140978E+01
  -0.30572493E+01  -0.65597590E+01  -0.10545994E+02  -0.14307499E+02  -0.16147287E+02
  -0.15463064E+02  -0.12540859E+02  -0.87523730E+01  -0.54985077E+01  -0.35439442E+01
  -0.23898056E+01  -0.18358131E+01  -0.11129304E+01  -0.42267114E+00   0.56192557E-01
   0.54265783E+00   0.79427793E+00   0.84198435E+00   0.58972057E+00  -0.20661279E+00
  -0.12602824E+01  -0.37009414E+01  -0.62025284E+01  -0.10157128E+02  -0.14131561E+02
  -0.16138635E+02  -0.14817038E+02  -0.10227013E+02  -0.50779103E+01  -0.19446841E+01
  -0.98269144E+00  -0.16142036E+01  -0.26276696E+01  -0.30496854E+01  -0.26635666E+01
  -0.16907455E+01  -0.56449271E+00   0.51738816E+00   0.11203498E+01   0.13950801E+01
   0.13045125E+01   0.10003442E+01   0.47547793E+00  -0.30606428E+00  -0.79664782E+00
  -0.20585023E+01  -0.22143256E+01  -0.25175255E+01  -0.27195200E+01  -0.34011526E+01
  -0.50553864E+01  -0.73494472E+01  -0.93609853E+01  -0.97756296E+01  -0.84907617E+01
  -0.62674835E+01  -0.40058948E+01  -0.24619042E+01  -0.11185308E+01  -0.30551116E+00
   0.19477568E+00   0.34543462E+00   0.37902648E+00   0.23373251E+00   0.16666821E+00
  -0.10764916E+00  -0.68868481E-02  -0.21267091E+00  -0.51702732E+00  -0.68848346E+00
  -0.17289239E+01  -0.31175398E+01  -0.50723694E+01  -0.68084668E+01  -0.80096480E+01
  -0.80022556E+01  -0.68464292E+01  -0.49525866E+01  -0.30286155E+01  -0.14994908E+01
  -0.46944511E+00   0.87119913E-01   0.39213762E+00   0.34278138E+00   0.29911360E+00
   0.26738271E+00   0.35641334E+00   0.41157654E+00   0.23057277E+00   0.95638211E-01
  -0.13118417E+01  -0.24113828E+01  -0.46349382E+01  -0.71101392E+01  -0.89857467E+01
  -0.95014374E+01  -0.84418748E+01  -0.65595605E+01  -0.45332928E+01  -0.30551918E+01
  -0.21828802E+01  -0.15555867E+01  -0.12251446E+01  -0.61783678E+00  -0.12392632E+00
   0.34331183E+00   0.58244257E+00   0.69934638E+00   0.50677467E+00   0.15354758E+00
  -0.76095568E+00  -0.17558027E+01  -0.34782551E+01  -0.55754464E+01  -0.73691358E+01
  -0.91111499E+01  -0.91942997E+01  -0.74722508E+01  -0.43868917E+01  -0.18888104E+01
  -0.58095421E+00  -0.56995553E+00  -0.10998961E+01  -0.17133720E+01  -0.18518211E+01
  -0.15826825E+01  -0.94330857E+00  -0.36354839E+00   0.85331061E-01   0.25218002E+00
   0.18537390E+00  -0.26869508E-01  -0.33519727E+00  -0.64433283E+00  -0.14190627E+01
  -0.17042417E+01  -0.17728914E+01  -0.21280669E+01  -0.18269863E+01  -0.16739871E+01
  -0.20690108E+01  -0.30553646E+01  -0.39743110E+01  -0.45502170E+01  -0.43540125E+01
  -0.36772247E+01  -0.28450247E+01  -0.18351327E+01  -0.10601785E+01  -0.40005222E+00
  -0.82094446E-02   0.30527041E+00   0.35975237E+00   0.35402113E+00   0.17015584E+00
   0.11549442E+00  -0.19321926E+00  -0.49994670E+00  -0.22668228E+00  -0.49354778E+00
  -0.71952129E+00  -0.11068933E+01  -0.18867232E+01  -0.30836730E+01  -0.39912741E+01
  -0.43496733E+01  -0.40516872E+01  -0.32596477E+01  -0.23680609E+01  -0.14903826E+01
  -0.88737563E+00  -0.55465830E+00  -0.61050735E+00  -0.79569208E+00  -0.10121461E+01
  -0.10389924E+01  -0.79443460E+00  -0.37408993E+00   0.72160673E-01  -0.13762833E+00
  -0.25774627E+00  -0.68681308E+00  -0.18673902E+01  -0.27293607E+01  -0.36555358E+01
  -0.43509795E+01  -0.45283710E+01  -0.39117478E+01  -0.30694941E+01  -0.22341164E+01
  -0.17196673E+01  -0.14758079E+01  -0.11294510E+01  -0.84289399E+00  -0.40020482E+00
   0.75147320E-02   0.48805479E+00   0.75070868E+00   0.87932846E+00   0.63460090E+00
   0.22700293E+00  -0.76706297E+00  -0.20855878E+01  -0.29855161E+01  -0.42887110E+01
  -0.50495098E+01  -0.49801684E+01  -0.41440681E+01  -0.28948370E+01  -0.14482704E+01
  -0.22826522E+00  -0.80451446E-01  -0.32498976E+00  -0.68866759E+00  -0.11218746E+01
  -0.12190086E+01  -0.11789993E+01  -0.10233504E+01  -0.12115231E+01  -0.15637263E+01
  -0.20170046E+01  -0.24650868E+01  -0.26968783E+01  -0.28489711E+01  -0.23447821E+01
  -0.19830164E+01  -0.19954699E+01  -0.16841962E+01  -0.11262532E+01  -0.11071191E+01
  -0.12034863E+01  -0.10945409E+01  -0.14004955E+01  -0.17116795E+01  -0.19528272E+01
  -0.17345354E+01  -0.14209177E+01  -0.10174453E+01  -0.62772092E+00  -0.27830079E+00
  -0.23887135E-01   0.22191310E-01   0.10739409E+00  -0.45453951E-01  -0.27029742E+00
  -0.68531401E+00  -0.83560802E+00  -0.47913014E+00  -0.49311317E+00  -0.49123553E+00
  -0.25962686E+00  -0.35076824E+00  -0.10790678E+01  -0.14540185E+01  -0.18303014E+01
  -0.21571653E+01  -0.22444985E+01  -0.20017179E+01  -0.14669616E+01  -0.10880319E+01
  -0.82671113E+00  -0.97676969E+00  -0.14589189E+01  -0.24028115E+01  -0.32230734E+01
  -0.36606913E+01  -0.35091998E+01  -0.27565642E+01  -0.18779154E+01  -0.59995769E+00
   0.19327430E+00   0.14829645E+00  -0.84039458E-01  -0.38777755E+00  -0.12424374E+01
  -0.19529955E+01  -0.19953332E+01  -0.19802050E+01  -0.17656975E+01  -0.15962987E+01
  -0.12814600E+01  -0.11538583E+01  -0.10693882E+01  -0.94108227E+00  -0.69184198E+00
  -0.34274570E+00  -0.29882889E-01   0.44292075E+00   0.68299965E+00   0.70840241E+00
   0.26011844E+00  -0.27513156E+00  -0.62055548E+00  -0.15276509E+01  -0.23859084E+01
  -0.26763139E+01  -0.27153196E+01  -0.27426403E+01  -0.18845270E+01  -0.88653789E+00
   0.46633093E+00   0.60764768E+00   0.43409764E+00   0.18700396E-01  -0.34457678E+00
  -0.70658061E+00  -0.93598292E+00  -0.12950264E+01  -0.19535141E+01  -0.32151645E+01
  -0.48618221E+01  -0.61735668E+01  -0.65804334E+01  -0.57624584E+01  -0.45873670E+01
  -0.34836944E+01  -0.26421809E+01  -0.15030210E+01  -0.11902109E+01  -0.63699911E+00
   0.56856676E-01   0.18639256E+00   0.26235666E+00   0.63675323E-01  -0.12657663E+00
  -0.32157008E+00  -0.29108588E+00  -0.22659756E+00  -0.85480255E-01  -0.62457226E-01
   0.97229281E-01   0.12005809E+00  -0.33729302E-01  -0.29886480E+00  -0.76991438E+00
  -0.10879925E+01  -0.12241796E+01  -0.12752345E+01  -0.12496415E+01  -0.80895245E+00
  -0.44983396E+00  -0.57312446E+00  -0.21188109E+00  -0.24477894E+00  -0.43502122E+00
  -0.58127559E+00  -0.71665811E+00  -0.69575543E+00  -0.57427504E+00  -0.34250081E+00
  -0.36661151E+00  -0.78791903E+00  -0.18326477E+01  -0.35790008E+01  -0.57984474E+01
  -0.76910240E+01  -0.82455761E+01  -0.71288290E+01  -0.46308669E+01  -0.21508033E+01
  -0.36573722E+00   0.45058215E+00   0.11217752E+01   0.69608018E+00   0.35480219E+00
   0.26632797E+00  -0.12989779E+00  -0.28494576E+00  -0.46945386E+00  -0.57015135E+00
  -0.74097137E+00  -0.80746099E+00  -0.90765391E+00  -0.91508347E+00  -0.94047423E+00
  -0.66267757E+00  -0.30859464E+00   0.93609221E-01   0.55975650E+00   0.80837246E+00
   0.91623198E+00   0.70534340E+00   0.83937355E-01  -0.72204108E+00  -0.11010499E+01
  -0.13917399E+01  -0.17810243E+01  -0.12167842E+01  -0.65263234E+00  -0.54294433E-01
   0.49605725E+00   0.83063483E+00   0.83156265E+00   0.68228575E+00   0.26805598E+00
   0.18905144E-01  -0.34311664E+00  -0.83635299E+00  -0.19416686E+01  -0.43575384E+01
  -0.79236835E+01  -0.11542396E+02  -0.13327448E+02  -0.12656215E+02  -0.97612378E+01
  -0.63935767E+01  -0.35258421E+01  -0.18409714E+01  -0.89854779E+00   0.12230859E+00
   0.22395385E+00   0.65205594E+00   0.71999707E+00   0.77247643E+00   0.69678787E+00
   0.60815685E+00   0.45179186E+00   0.34825827E+00   0.17224504E+00   0.19043938E+00
  -0.22622172E-01  -0.10884563E+00  -0.24291525E+00  -0.57746625E+00  -0.12312004E+01
  -0.21611013E+01  -0.29232266E+01  -0.29956133E+01  -0.24925776E+01  -0.15489550E+01
  -0.12483170E+01  -0.39032037E+00  -0.30269726E+00  -0.24197965E+00  -0.11189448E+00
  -0.14342416E+00  -0.97553627E-02   0.86939627E-01   0.31690094E+00   0.39341053E+00
   0.46795041E+00  -0.86124977E-02  -0.14248488E+01  -0.42007821E+01  -0.84981027E+01
  -0.13027146E+02  -0.15877910E+02  -0.15282888E+02  -0.11683496E+02  -0.65240543E+01
  -0.21359392E+01   0.72055611E+00   0.18055024E+01   0.17711522E+01   0.18292228E+01
   0.10519055E+01   0.78443370E+00   0.40464848E+00   0.20131605E+00   0.75810260E-02
  -0.15981294E+00  -0.40851706E+00  -0.62910002E+00  -0.90789028E+00  -0.92681161E+00
  -0.10266497E+01  -0.81336794E+00  -0.36947314E+00   0.26855716E+00   0.91342217E+00
   0.12036528E+01   0.10266568E+01   0.62657257E+00   0.93482367E-01  -0.19011822E+00
  -0.85116075E+00  -0.53247317E+00  -0.61589707E+00  -0.36543214E+00   0.14111881E+00
   0.76171739E+00   0.95654048E+00   0.10177909E+01   0.91688587E+00   0.75257192E+00
   0.45260671E+00   0.48261538E+00   0.31787584E+00  -0.40438363E+00  -0.33495694E+01
  -0.90469580E+01  -0.16147957E+02  -0.21446516E+02  -0.22040152E+02  -0.17994783E+02
  -0.11558921E+02  -0.58665027E+01  -0.23486960E+01  -0.38813643E+00   0.13517718E+00
   0.98997282E+00   0.10779453E+01   0.12736430E+01   0.12669289E+01   0.11326805E+01
   0.99609907E+00   0.73558381E+00   0.62192406E+00   0.28289889E+00  -0.12441718E+00
  -0.49649338E+00  -0.89742576E+00  -0.94592630E+00  -0.11457217E+01  -0.17763099E+01
  -0.30464013E+01  -0.43349146E+01  -0.51824603E+01  -0.48096173E+01  -0.38659603E+01
  -0.23826039E+01  -0.12803249E+01  -0.82367295E+00  -0.12702453E+00  -0.56864909E-02
   0.24121049E+00   0.33107270E+00   0.49480462E+00   0.69135292E+00   0.10123652E+01
   0.10863321E+01   0.11091199E+01  -0.60799937E-01  -0.31760260E+01  -0.92741169E+01
  -0.17355139E+02  -0.24356418E+02  -0.26626182E+02  -0.22537127E+02  -0.14339409E+02
  -0.58007150E+01  -0.12791697E+00   0.22383110E+01   0.28759129E+01   0.22382671E+01
   0.20665000E+01   0.14295292E+01   0.10989188E+01   0.77511801E+00   0.45348499E+00
   0.21000749E+00  -0.12635023E+00  -0.29129386E+00  -0.65182029E+00  -0.96586649E+00
  -0.10923027E+01  -0.12232773E+01  -0.92264609E+00  -0.35279597E+00   0.52091553E+00
   0.12710502E+01   0.17137564E+01   0.14009572E+01   0.86388674E+00   0.15818398E-01
  -0.26209831E+00  -0.34947082E+00  -0.43124594E+00   0.10811045E+00   0.34278847E+00
   0.52606345E+00   0.85576650E+00   0.96752428E+00   0.89978404E+00   0.84887976E+00
   0.53967072E+00   0.83794901E+00   0.14251768E+01   0.18773812E+01   0.10768486E+00
  -0.60809791E+01  -0.16005986E+02  -0.25848478E+02  -0.30596965E+02  -0.27659192E+02
  -0.19014367E+02  -0.93919401E+01  -0.24947441E+01   0.40209986E+00   0.13033695E+01
   0.14017921E+01   0.14176551E+01   0.12894536E+01   0.13480751E+01   0.11602818E+01
   0.11119156E+01   0.73769536E+00   0.45639301E+00   0.86897077E-01  -0.85261203E+00
  -0.18237828E+01  -0.26660387E+01  -0.27277491E+01  -0.23395049E+01  -0.21108681E+01
  -0.30596452E+01  -0.50455448E+01  -0.69551344E+01  -0.77328171E+01  -0.66965678E+01
  -0.47500565E+01  -0.28677787E+01  -0.12544898E+01  -0.94549721E+00  -0.16374311E+00
  -0.60858433E-01   0.24117196E+00   0.47023907E+00   0.68690064E+00   0.11236127E+01
   0.13480960E+01   0.18348015E+01   0.16298994E+01  -0.50685851E+00  -0.64799685E+01
  -0.16859099E+02  -0.28396848E+02  -0.35706011E+02  -0.34539430E+02  -0.25211271E+02
  -0.12605660E+02  -0.24324748E+01   0.27978650E+01   0.36268420E+01   0.30492698E+01
   0.22346017E+01   0.15509313E+01   0.10213500E+01   0.82075350E+00   0.50517700E+00
   0.40535435E+00   0.48588361E-01  -0.16063312E+00  -0.35543078E+00  -0.82363456E+00
  -0.10588799E+01  -0.13312527E+01  -0.12747141E+01  -0.86207800E+00   0.11017124E+00
   0.10798165E+01   0.16501786E+01   0.16275612E+01   0.97178245E+00   0.31999425E+00
  -0.22634663E+00  -0.47057967E+00  -0.76396413E-01  -0.27096816E+00   0.40207160E+00
   0.73094627E+00   0.65881176E+00   0.82293387E+00   0.61309801E+00   0.59584657E+00
   0.70120959E-01   0.19286199E+00   0.97123517E+00   0.29037562E+01   0.50233039E+01
   0.43486883E+01  -0.74020004E+00  -0.90948484E+01  -0.15908899E+02  -0.17417807E+02
  -0.12711821E+02  -0.53242567E+01   0.68911430E+00   0.31436221E+01   0.29736509E+01
   0.19698224E+01   0.17100912E+01   0.12823003E+01   0.11583214E+01   0.10103811E+01
   0.88833857E+00   0.63777520E+00   0.25697367E+00  -0.18168061E+00  -0.17209399E+01
  -0.37451073E+01  -0.60838219E+01  -0.67696382E+01  -0.54275745E+01  -0.22620663E+01
   0.69420232E+00   0.20662633E+01   0.11392794E+01  -0.60901206E+00  -0.20424779E+01
  -0.21597945E+01  -0.14427537E+01  -0.73478673E+00   0.81437561E-01   0.46070791E-02
   0.52124851E+00   0.40305841E+00   0.66438437E+00   0.71071445E+00   0.12118639E+01
   0.14167653E+01   0.22807515E+01   0.34675885E+01   0.45715455E+01   0.41428296E+01
  -0.22283142E+00  -0.81092180E+01  -0.16258092E+02  -0.19441786E+02  -0.15896644E+02
  -0.77190210E+01  -0.12425374E+00   0.36929776E+01   0.37809475E+01   0.25498273E+01
   0.15515478E+01   0.14619658E+01   0.99379875E+00   0.87246165E+00   0.72286269E+00
   0.63346928E+00   0.48808134E+00   0.34133435E+00   0.39308676E+00   0.91018996E-01
   0.22371299E+00   0.12103485E+00   0.40300056E+00   0.72308267E+00   0.14876925E+01
   0.21638695E+01   0.25871069E+01   0.20440771E+01   0.10753047E+01  -0.12506872E+00
  -0.72222495E+00  -0.73895805E+00  -0.49816141E+00   0.19190994E+00   0.13792811E+00
   0.29937885E-01   0.54381542E+00   0.46557235E+00   0.25289348E+00   0.32402995E-01
  -0.85595194E+00  -0.13337865E+01  -0.16416291E+01  -0.25017800E+00   0.30923240E+01
   0.57572610E+01   0.44574681E+01  -0.17802572E+01  -0.98600430E+01  -0.14362147E+02
  -0.12279146E+02  -0.55342722E+01   0.13708723E+01   0.46614944E+01   0.43626804E+01
   0.26350983E+01   0.11749334E+01   0.87004865E+00   0.69825582E+00   0.45440839E+00
   0.58127585E+00   0.15501351E+00  -0.12220451E+00  -0.76722829E+00  -0.26458276E+01
  -0.56851584E+01  -0.95008109E+01  -0.11927572E+02  -0.11445936E+02  -0.74902667E+01
  -0.20382033E+01   0.21823677E+01   0.35946436E+01   0.22996852E+01   0.18220613E+00
  -0.11796691E+01  -0.13578490E+01  -0.71418064E+00  -0.30390651E+00   0.73657142E-01
  -0.11397057E+00   0.22897331E+00   0.14663218E+00   0.88950948E-01   0.27911339E+00
   0.73433878E-01   0.48716484E+00   0.12205130E+01   0.30468752E+01   0.52644485E+01
   0.48361695E+01  -0.22675187E+00  -0.85228259E+01  -0.15233595E+02  -0.15762891E+02
  -0.10066325E+02  -0.28138913E+01   0.13440141E+01   0.10498652E+01  -0.98974768E+00
  -0.19656700E+01  -0.16581428E+01  -0.72119719E+00  -0.33657223E+00  -0.20234214E+00
   0.18921745E+00   0.59185564E-01   0.19978297E+00   0.31956743E+00   0.24390063E+00
   0.55352312E+00   0.81732241E+00   0.12318039E+01   0.15155262E+01   0.20308187E+01
   0.24204956E+01   0.22625636E+01   0.13710871E+01  -0.31854211E+00  -0.20278299E+01
  -0.30157555E+01  -0.29726819E+01  -0.19604436E+01  -0.99461130E+00  -0.63854608E-01
  -0.14557203E+00  -0.14826292E+00   0.21360264E+00  -0.13791216E+00  -0.52831219E+00
  -0.18190151E+01  -0.30680616E+01  -0.52417470E+01  -0.63514656E+01  -0.42518676E+01
   0.20736483E+00   0.38942528E+01   0.28335166E+01  -0.23036376E+01  -0.77717753E+01
  -0.85224186E+01  -0.43744546E+01   0.13686435E+01   0.42980597E+01   0.37148508E+01
   0.10547661E+01  -0.32298731E+00  -0.95264092E+00  -0.40266580E+00  -0.28031448E+00
  -0.22162987E+00  -0.27120359E+00  -0.48170073E+00  -0.10468740E+01  -0.30394083E+01
  -0.63046347E+01  -0.11449307E+02  -0.15808198E+02  -0.17427405E+02  -0.14238824E+02
  -0.76964838E+01  -0.38273395E+00   0.41815734E+01   0.52945293E+01   0.35769765E+01
   0.13872058E+01   0.13900934E+00  -0.21085400E+00   0.25290639E-01   0.96541476E-02
   0.83946101E-01  -0.39687874E+00  -0.20871917E+00  -0.57210963E+00  -0.70808584E+00
  -0.15171894E+01  -0.19632017E+01  -0.28526884E+01  -0.24622830E+01   0.44766222E+00
   0.38211728E+01   0.44338167E+01  -0.79125519E-01  -0.67005760E+01  -0.10826671E+02
  -0.92097393E+01  -0.47469442E+01  -0.21509960E+01  -0.40878089E+01  -0.78622909E+01
  -0.10035509E+02  -0.81445281E+01  -0.53081903E+01  -0.27455984E+01  -0.16633161E+01
  -0.98998133E+00  -0.55928646E+00  -0.22909242E+00   0.75060642E-01   0.41283366E-01
   0.74523097E+00   0.12012073E+01   0.20192562E+01   0.24450756E+01   0.30182105E+01
   0.30795493E+01   0.27006333E+01   0.10677128E+01  -0.12503458E+01  -0.40157983E+01
  -0.58818927E+01  -0.61400244E+01  -0.50080372E+01  -0.29702227E+01  -0.13109908E+01
  -0.13336218E+01  -0.75725916E-01  -0.21087993E+00  -0.35684722E+00  -0.90745408E+00
  -0.24275561E+01  -0.40740406E+01  -0.83060584E+01  -0.12570293E+02  -0.14515318E+02
  -0.11161101E+02  -0.47444710E+01   0.61385294E+00   0.10819761E+01  -0.16276265E+01
  -0.36504852E+01  -0.22614659E+01   0.80804957E+00   0.20746403E+01   0.28515870E-03
  -0.33431996E+01  -0.53720366E+01  -0.47253407E+01  -0.30733588E+01  -0.20245589E+01
  -0.91230532E+00  -0.11061946E+01  -0.61476179E+00  -0.13710322E+01  -0.26341348E+01
  -0.56382446E+01  -0.10795371E+02  -0.16449071E+02  -0.20285936E+02  -0.19388956E+02
  -0.13823695E+02  -0.55649713E+01   0.16760086E+01   0.56418791E+01   0.58102929E+01
   0.41758081E+01   0.21449304E+01   0.13585616E+01   0.76440337E+00   0.63943659E+00
   0.72286753E-02  -0.17439081E-01  -0.62607991E+00  -0.95474479E+00  -0.14627442E+01
  -0.27814405E+01  -0.39193240E+01  -0.71998458E+01  -0.97749343E+01  -0.95765444E+01
  -0.48937578E+01   0.76367953E+00   0.32750673E+01   0.58420687E+00  -0.36612973E+01
  -0.55262639E+01  -0.44644213E+01  -0.44789183E+01  -0.87964667E+01  -0.15899818E+02
  -0.20446140E+02  -0.19299327E+02  -0.13469743E+02  -0.76257652E+01  -0.44491397E+01
  -0.22910608E+01  -0.17860530E+01  -0.70157572E+00  -0.64779737E+00  -0.27455721E+00
   0.37743786E+00   0.11393486E+01   0.22229947E+01   0.30433336E+01   0.39018544E+01
   0.40765010E+01   0.34933558E+01   0.15975878E+01  -0.13055469E+01  -0.49247666E+01
  -0.77278405E+01  -0.91326577E+01  -0.79999430E+01  -0.58467086E+01  -0.30077117E+01
  -0.24562889E+01  -0.87762406E+00  -0.33196093E+00  -0.15452809E+00  -0.13160304E+01
  -0.20734787E+01  -0.44670099E+01  -0.90857409E+01  -0.16105425E+02  -0.22479067E+02
  -0.23471584E+02  -0.17681586E+02  -0.86979489E+01  -0.18431825E+01   0.44618573E+00
  -0.26648340E-01  -0.66340342E-01   0.36597091E+00  -0.80719358E+00  -0.51384465E+01
  -0.10589684E+02  -0.13360469E+02  -0.11962392E+02  -0.81045006E+01  -0.44620763E+01
  -0.29725005E+01  -0.17010045E+01  -0.11350986E+01  -0.15775918E+01  -0.18378711E+01
  -0.40779260E+01  -0.80427328E+01  -0.13663060E+02  -0.18628564E+02  -0.20356272E+02
  -0.17284144E+02  -0.10271900E+02  -0.23980654E+01   0.33198718E+01   0.54839982E+01
   0.47387028E+01   0.31615078E+01   0.18107548E+01   0.13799148E+01   0.10581589E+01
   0.58018839E+00  -0.67166517E-01  -0.54842524E+00  -0.77597789E+00  -0.20792801E+01
  -0.28877563E+01  -0.51314895E+01  -0.94883403E+01  -0.15613405E+02  -0.20014558E+02
  -0.18353709E+02  -0.10743577E+02  -0.21984027E+01   0.20806353E+01   0.14219396E+01
  -0.83754027E+00  -0.19465544E+01  -0.38765796E+01  -0.98968217E+01  -0.20091555E+02
  -0.29122045E+02  -0.30899524E+02  -0.24772107E+02  -0.15472902E+02  -0.81865628E+01
  -0.50246019E+01  -0.28754424E+01  -0.16828381E+01  -0.14952392E+01  -0.67462150E+00
  -0.33730202E+00   0.49703552E+00   0.13934432E+01   0.24912290E+01   0.35305192E+01
   0.42157579E+01   0.41592505E+01   0.27501051E+01  -0.76814047E-01  -0.39068953E+01
  -0.77633799E+01  -0.10084199E+02  -0.10326125E+02  -0.82199295E+01  -0.51917066E+01
  -0.35953907E+01  -0.14603831E+01  -0.37578186E+00  -0.60436073E+00  -0.81223007E+00
  -0.18512338E+01  -0.41082633E+01  -0.78867796E+01  -0.15339771E+02  -0.24490506E+02
  -0.29968366E+02  -0.27873674E+02  -0.18814061E+02  -0.86220350E+01  -0.18313869E+01
   0.56775635E+00   0.84085124E+00   0.37983135E+00  -0.22079952E+01  -0.82695919E+01
  -0.16131961E+02  -0.21492235E+02  -0.20798154E+02  -0.15279419E+02  -0.89961123E+01
  -0.47432922E+01  -0.27090278E+01  -0.19682684E+01  -0.12006228E+01  -0.12028090E+01
  -0.23143824E+01  -0.46317294E+01  -0.87005156E+01  -0.13362151E+02  -0.16387681E+02
  -0.15918220E+02  -0.11651681E+02  -0.52271116E+01   0.43723015E+00   0.32941268E+01
   0.33511083E+01   0.17944474E+01   0.69720924E+00   0.24878923E+00   0.53058265E+00
   0.58460683E+00   0.22079273E+00  -0.23922984E+00  -0.10821395E+01  -0.15925262E+01
  -0.28241359E+01  -0.52438641E+01  -0.93428971E+01  -0.17077653E+02  -0.25732789E+02
  -0.29174072E+02  -0.24072407E+02  -0.12820274E+02  -0.27891940E+01   0.17803869E+01
   0.16750400E+01   0.46991003E+00  -0.11308044E+01  -0.62763067E+01  -0.16851667E+02
  -0.29339332E+02  -0.36661682E+02  -0.34048447E+02  -0.24205348E+02  -0.13857066E+02
  -0.73161436E+01  -0.42621937E+01  -0.29413032E+01  -0.17512946E+01  -0.11877656E+01
  -0.99665512E+00  -0.45531545E+00   0.10919720E+00   0.85620309E+00   0.19015473E+01
   0.29634015E+01   0.35604307E+01   0.32681908E+01   0.15251626E+01  -0.16311177E+01
  -0.53614236E+01  -0.86392674E+01  -0.98720307E+01  -0.91067377E+01  -0.65112491E+01
  -0.40209013E+01  -0.17702170E+01  -0.65662381E+00  -0.90767736E-01  -0.47699246E+00
  -0.15594276E+01  -0.29644936E+01  -0.56229593E+01  -0.11659278E+02  -0.20377792E+02
  -0.28228838E+02  -0.29816779E+02  -0.23624675E+02  -0.13512330E+02  -0.51165052E+01
  -0.12320736E+01  -0.21455360E+00  -0.41211984E+00  -0.20425689E+01  -0.75222144E+01
  -0.16307579E+02  -0.24451261E+02  -0.26746001E+02  -0.22198059E+02  -0.14241114E+02
  -0.77010378E+01  -0.43632004E+01  -0.23358978E+01  -0.12613408E+01  -0.98070383E+00
  -0.98632185E+00  -0.18295453E+01  -0.40759949E+01  -0.72072689E+01  -0.10260515E+02
  -0.11175565E+02  -0.92212406E+01  -0.49306860E+01  -0.51403173E+00   0.19606244E+01
   0.15696349E+01  -0.42590089E+00  -0.23826669E+01  -0.28303425E+01  -0.19827297E+01
  -0.80285713E+00  -0.67952581E-01  -0.25877239E+00  -0.39882464E+00  -0.11238100E+01
  -0.24375896E+01  -0.42039479E+01  -0.73754254E+01  -0.14501089E+02  -0.24435022E+02
  -0.32289603E+02  -0.31772312E+02  -0.22201924E+02  -0.96197582E+01  -0.11681377E+01
   0.95168902E+00   0.34921566E+00  -0.12688147E+00  -0.15656153E+01  -0.81692379E+01
  -0.19925850E+02  -0.31304558E+02  -0.34981347E+02  -0.29258111E+02  -0.18835830E+02
  -0.10264755E+02  -0.59867382E+01  -0.35220146E+01  -0.22051348E+01  -0.17515361E+01
  -0.14001488E+01  -0.11929827E+01  -0.12594768E+01  -0.11325418E+01  -0.80922737E+00
   0.20980405E+00   0.14283530E+01   0.23831067E+01   0.22645734E+01   0.76240967E+00
  -0.20785827E+01  -0.51232280E+01  -0.73807188E+01  -0.77530581E+01  -0.63678276E+01
  -0.32987884E+01  -0.17035062E+01  -0.43771396E+00   0.29044834E-01  -0.31762021E+00
  -0.67416938E+00  -0.16837518E+01  -0.37882590E+01  -0.71429612E+01  -0.13342894E+02
  -0.20259331E+02  -0.23396591E+02  -0.20152737E+02  -0.12538776E+02  -0.59315798E+01
  -0.32632450E+01  -0.37507300E+01  -0.39033056E+01  -0.33531151E+01  -0.47899599E+01
  -0.10685984E+02  -0.19347562E+02  -0.25206734E+02  -0.24364755E+02  -0.17844817E+02
  -0.10469886E+02  -0.53330342E+01  -0.28654087E+01  -0.16542626E+01  -0.60401215E+00
  -0.46792201E-01  -0.25999070E+00  -0.89004340E+00  -0.25854026E+01  -0.48006675E+01
  -0.61562408E+01  -0.57177668E+01  -0.29720823E+01   0.41528220E+00   0.24752983E+01
   0.17293736E+01  -0.13036536E+01  -0.47078137E+01  -0.63692836E+01  -0.58870147E+01
  -0.36758379E+01  -0.16825359E+01  -0.48120644E+00  -0.26570930E+00  -0.77521928E+00
  -0.13200125E+01  -0.26506197E+01  -0.52985689E+01  -0.98301783E+01  -0.18104939E+02
  -0.27022165E+02  -0.30223482E+02  -0.24377741E+02  -0.12934600E+02  -0.38675223E+01
  -0.13739372E+01  -0.34451877E+01  -0.42193380E+01  -0.22517363E+01  -0.14846349E+01
  -0.65508689E+01  -0.16644039E+02  -0.25025480E+02  -0.26013906E+02  -0.19869302E+02
  -0.12026606E+02  -0.64945990E+01  -0.38854836E+01  -0.26900730E+01  -0.17416504E+01
  -0.13021704E+01  -0.15345922E+01  -0.18054229E+01  -0.24601673E+01  -0.30036467E+01
  -0.27355957E+01  -0.17369515E+01  -0.15104204E-02   0.13745010E+01   0.17367104E+01
   0.64609714E+00  -0.14440431E+01  -0.36198105E+01  -0.48004340E+01  -0.47507496E+01
  -0.21496949E+01  -0.11375768E+01  -0.18136151E+00   0.25017826E+00   0.29151516E+00
   0.70032221E-01  -0.11116071E+01  -0.18169777E+01  -0.36580207E+01  -0.70040396E+01
  -0.11137996E+02  -0.13435034E+02  -0.11512481E+02  -0.64415333E+01  -0.27833608E+01
  -0.40173344E+01  -0.84786453E+01  -0.11481506E+02  -0.98567371E+01  -0.59419706E+01
  -0.50219755E+01  -0.92707980E+01  -0.15918267E+02  -0.19257131E+02  -0.16974286E+02
  -0.11307684E+02  -0.60820771E+01  -0.35378700E+01  -0.15761346E+01  -0.39673499E+00
  -0.43140857E-01   0.62852452E+00   0.46386184E+00  -0.34043753E+00  -0.19229092E+01
  -0.36598645E+01  -0.39641752E+01  -0.23923210E+01   0.77472634E+00   0.34124564E+01
   0.34174438E+01   0.33086195E+00  -0.45003400E+01  -0.82324338E+01  -0.91413896E+01
  -0.72921505E+01  -0.42408815E+01  -0.16858895E+01  -0.44935518E+00  -0.12060145E+00
  -0.33675966E+00  -0.16853349E+01  -0.28520817E+01  -0.55521966E+01  -0.10770725E+02
  -0.17677752E+02  -0.21954733E+02  -0.19270555E+02  -0.10662890E+02  -0.30352590E+01
  -0.26843883E+01  -0.85565495E+01  -0.13732456E+02  -0.12120901E+02  -0.52430555E+01
  -0.28057619E+00  -0.21308015E+01  -0.92105600E+01  -0.14862823E+02  -0.14973271E+02
  -0.10793054E+02  -0.62392400E+01  -0.40626064E+01  -0.23923692E+01  -0.14761759E+01
  -0.14756615E+01  -0.11967553E+01  -0.17724497E+01  -0.27555582E+01  -0.39560718E+01
  -0.47991201E+01  -0.43126401E+01  -0.28141753E+01  -0.60864397E+00   0.11530135E+01
   0.16769496E+01   0.93588598E+00  -0.67536693E+00  -0.20400595E+01  -0.25778423E+01
  -0.10587640E+01  -0.63597021E+00   0.19338220E+00   0.36466797E+00   0.69791850E+00
   0.38500555E-01  -0.18803166E+00  -0.75304378E+00  -0.19682683E+01  -0.27289038E+01
  -0.45256045E+01  -0.49463659E+01  -0.28671895E+01   0.92671892E+00   0.20373201E+01
  -0.28853143E+01  -0.13050675E+02  -0.21600106E+02  -0.22503391E+02  -0.15234137E+02
  -0.60836833E+01  -0.18655120E+01  -0.41454670E+01  -0.87597472E+01  -0.10845907E+02
  -0.90010627E+01  -0.56524863E+01  -0.31935288E+01  -0.12550924E+01  -0.72389509E+00
   0.54561313E+00   0.80748485E+00   0.93254088E+00   0.51856475E+00  -0.10881212E+01
  -0.31449762E+01  -0.49834887E+01  -0.45789384E+01  -0.19705448E+01   0.17891789E+01
   0.39770110E+01   0.28229380E+01  -0.15593844E+01  -0.66594186E+01  -0.98671102E+01
  -0.94665480E+01  -0.67833367E+01  -0.32938531E+01  -0.11960415E+01   0.92868881E-01
  -0.22915960E+00  -0.40912049E+00  -0.12305855E+01  -0.30410320E+01  -0.49892847E+01
  -0.90459370E+01  -0.12058147E+02  -0.10818523E+02  -0.47301250E+01   0.63426057E+00
  -0.12738633E+01  -0.12129198E+02  -0.24456426E+02  -0.28781937E+02  -0.21336194E+02
  -0.80960121E+01   0.14261993E+01   0.25413414E+01  -0.18665218E+01  -0.58911117E+01
  -0.63517864E+01  -0.45754604E+01  -0.30276602E+01  -0.15953811E+01  -0.15095195E+01
  -0.67492048E+00  -0.84441635E+00  -0.12047939E+01  -0.19815233E+01  -0.35051698E+01
  -0.47579772E+01  -0.54807362E+01  -0.45336027E+01  -0.26332667E+01  -0.31859492E+00
   0.12006344E+01   0.15679389E+01   0.80894530E+00  -0.25896145E+00  -0.11423401E+01
  -0.96907524E+00  -0.49787859E+00   0.47814474E-01   0.47920178E+00   0.66342625E+00
   0.22387990E+00   0.41720289E+00  -0.21428390E+00  -0.31454375E+00  -0.10882527E+01
  -0.11605003E+01  -0.46247172E+00   0.18573183E+01   0.53399267E+01   0.57555575E+01
  -0.10655383E+01  -0.15183797E+02  -0.30099448E+02  -0.37079621E+02  -0.31290770E+02
  -0.17337670E+02  -0.37179652E+01   0.22228555E+01   0.12497689E+01  -0.25090410E+01
  -0.40645320E+01  -0.37151629E+01  -0.20294310E+01  -0.11250199E+01  -0.26195799E+00
   0.42616239E+00   0.71687052E+00   0.11882684E+01   0.42556179E+00  -0.70820426E+00
  -0.36873054E+01  -0.64580320E+01  -0.83378152E+01  -0.70042134E+01  -0.31883608E+01
   0.12093840E+01   0.31279643E+01   0.13572377E+01  -0.32385952E+01  -0.75107699E+01
  -0.93059692E+01  -0.78489923E+01  -0.48567749E+01  -0.20169407E+01  -0.31692168E+00
  -0.52324426E-01   0.41903626E+00  -0.23845035E+00  -0.68508504E+00  -0.21767137E+01
  -0.35818451E+01  -0.49284775E+01  -0.40453125E+01   0.43851168E+00   0.45412600E+01
   0.16229131E+01  -0.11870535E+02  -0.30825963E+02  -0.44239873E+02  -0.42911475E+02
  -0.28447244E+02  -0.99017697E+01   0.20468869E+01   0.49730272E+01   0.20126740E+01
  -0.70262511E+00  -0.18648128E+01  -0.12421211E+01  -0.95695844E+00  -0.63932521E+00
  -0.38494726E+00  -0.53703251E+00  -0.40818526E+00  -0.13520247E+01  -0.21293402E+01
  -0.38446573E+01  -0.46066486E+01  -0.47893835E+01  -0.33670420E+01  -0.14426997E+01
   0.32388708E+00   0.10114751E+01   0.77027545E+00  -0.13733929E+00  -0.75662310E+00
  -0.13662515E+01  -0.89553302E+00  -0.35706095E+00   0.24916364E+00   0.43734189E+00
   0.41908549E+00   0.58336394E+00   0.29756796E+00   0.15814423E+00   0.18969471E+00
   0.21375259E+00   0.86350514E+00   0.31234436E+01   0.59083227E+01   0.66081515E+01
   0.49077443E+00  -0.14229406E+02  -0.32981178E+02  -0.46282141E+02  -0.46477007E+02
  -0.33260370E+02  -0.14826595E+02  -0.48284177E+00   0.50874466E+01   0.38951137E+01
   0.96936466E+00  -0.72904747E+00  -0.67223946E+00  -0.44532999E+00   0.11140407E+00
   0.65007836E+00   0.88526639E+00   0.83656619E+00   0.79173656E+00  -0.53739284E+00
  -0.29112417E+01  -0.67995139E+01  -0.10287072E+02  -0.11497924E+02  -0.92900892E+01
  -0.43526139E+01   0.15653741E+00   0.19333281E+01  -0.67377150E-01  -0.38265790E+01
  -0.67315577E+01  -0.70054014E+01  -0.52772081E+01  -0.27027833E+01  -0.89967894E+00
   0.12402591E-01   0.66403940E+00   0.55056567E+00   0.30620617E+00  -0.93305901E-01
  -0.83757098E+00  -0.13730271E+01  -0.36789170E+00   0.25787188E+01   0.58785210E+01
   0.37640003E+01  -0.87560914E+01  -0.30015878E+02  -0.50381885E+02  -0.58523541E+02
  -0.49623905E+02  -0.29791398E+02  -0.99193078E+01   0.17610498E+01   0.44787306E+01
   0.28180253E+01   0.82886622E+00   0.27863501E+00   0.28105269E-01   0.95666407E-01
   0.23791968E+00   0.10671279E+00  -0.22325591E+00  -0.30982738E+00  -0.11399385E+01
  -0.19734057E+01  -0.31360003E+01  -0.35429637E+01  -0.30014707E+01  -0.17406701E+01
  -0.21603773E+00   0.43946287E+00   0.36094786E+00  -0.47377592E+00  -0.11690754E+01
  -0.19383000E+01  -0.15699490E+01  -0.10097448E+01  -0.24518340E+00   0.11630943E+00
   0.25672925E+00   0.61749891E+00   0.38272624E+00   0.57204406E+00   0.37561679E+00
   0.76765920E+00   0.11237543E+01   0.22630743E+01   0.42638538E+01   0.52361541E+01
   0.12929067E+01  -0.10456587E+02  -0.28460630E+02  -0.45416009E+02  -0.52221684E+02
  -0.45118612E+02  -0.27832484E+02  -0.98084597E+01   0.18108381E+01   0.51026326E+01
   0.38577965E+01   0.16713208E+01   0.79822360E+00   0.34651240E+00   0.64308573E+00
   0.87444052E+00   0.92870796E+00   0.10267380E+01   0.37488488E+00  -0.15891983E-01
  -0.21733810E+01  -0.51451812E+01  -0.93164814E+01  -0.12341283E+02  -0.12574087E+02
  -0.93850684E+01  -0.44077672E+01  -0.37376956E+00   0.66372371E+00  -0.96204488E+00
  -0.35982955E+01  -0.49543259E+01  -0.46221419E+01  -0.29102051E+01  -0.13529224E+01
  -0.30567861E+00   0.65279714E+00   0.77036896E+00   0.10370297E+01   0.63105916E+00
   0.51551057E+00   0.10921980E+00   0.40481573E+00   0.20993508E+01   0.45017494E+01
   0.37927288E+01  -0.48899453E+01  -0.23028190E+02  -0.44963402E+02  -0.59991526E+02
  -0.60263725E+02  -0.45781528E+02  -0.25265695E+02  -0.80973324E+01   0.58832927E+00
   0.27218161E+01   0.18659238E+01   0.12789570E+01   0.77577981E+00   0.80496711E+00
   0.77317500E+00   0.51695954E+00   0.40968324E+00  -0.28938678E+00  -0.27666040E+00
  -0.11740574E+01  -0.15513789E+01  -0.21049400E+01  -0.18836556E+01  -0.11350462E+01
  -0.18105308E+00   0.31480639E+00   0.48706204E-01  -0.82732480E+00  -0.15720789E+01
  -0.19066616E+01  -0.18860353E+01  -0.14907454E+01  -0.77743046E+00  -0.34248755E+00
  -0.66503440E-01   0.33888808E+00   0.38881448E+00   0.56399234E+00   0.67658045E+00
   0.76098333E+00   0.12331140E+01   0.16867245E+01   0.27458499E+01   0.32927096E+01
   0.15241326E+01  -0.57948686E+01  -0.19284974E+02  -0.34903080E+02  -0.45520669E+02
  -0.45152986E+02  -0.34080967E+02  -0.18088840E+02  -0.45905258E+01   0.23087757E+01
   0.37697341E+01   0.26450376E+01   0.17293787E+01   0.10909038E+01   0.10242620E+01
   0.11230452E+01   0.11229742E+01   0.10540551E+01   0.75317802E+00  -0.10108956E+00
  -0.96927784E+00  -0.32759975E+01  -0.64789264E+01  -0.97924583E+01  -0.11823123E+02
  -0.10886355E+02  -0.74818653E+01  -0.30935022E+01  -0.21291447E+00   0.23442077E+00
  -0.11433857E+01  -0.26854737E+01  -0.33097918E+01  -0.26440952E+01  -0.16729741E+01
  -0.74464649E+00   0.26410379E+00   0.77391321E+00   0.11907061E+01   0.12779578E+01
   0.10400163E+01   0.93086819E+00   0.65033363E+00   0.11954692E+01   0.20646296E+01
   0.21708118E+01  -0.23319077E+01  -0.14225224E+02  -0.31734428E+02  -0.48004176E+02
  -0.54749706E+02  -0.48758724E+02  -0.33594435E+02  -0.17061374E+02  -0.55531790E+01
  -0.13797618E+00   0.10998477E+01   0.12968019E+01   0.11334418E+01   0.11368728E+01
   0.11566173E+01   0.96891571E+00   0.72172064E+00   0.37669729E+00  -0.23825342E+00
  -0.30969344E+00  -0.88302338E+00  -0.11525281E+01  -0.10001524E+01  -0.60927847E+00
   0.14219405E+00   0.48599654E+00   0.38277139E+00  -0.40821280E+00  -0.13193161E+01
  -0.15824839E+01  -0.18477125E+01  -0.16507149E+01  -0.11905597E+01  -0.71221767E+00
  -0.54797433E+00  -0.34409786E-01   0.17196948E+00   0.42271139E+00   0.52712534E+00
   0.75563030E+00   0.85096452E+00   0.13927042E+01   0.14871970E+01   0.22945545E+01
   0.14859018E+01  -0.19608216E+01  -0.95728177E+01  -0.20646500E+02  -0.30625267E+02
  -0.34780213E+02  -0.30372960E+02  -0.20160975E+02  -0.90057157E+01  -0.13968857E+01
   0.19834926E+01   0.23112974E+01   0.19395749E+01   0.14947576E+01   0.12346043E+01
   0.12776598E+01   0.11516208E+01   0.11025844E+01   0.71739568E+00   0.19175482E+00
  -0.85244766E+00  -0.20169914E+01  -0.38525526E+01  -0.63836068E+01  -0.83577837E+01
  -0.89453200E+01  -0.74528291E+01  -0.45274482E+01  -0.16300201E+01  -0.59812353E-02
  -0.18502431E+00  -0.12093339E+01  -0.20674554E+01  -0.22090593E+01  -0.17736763E+01
  -0.12930797E+01  -0.27332694E+00   0.45421306E+00   0.10879199E+01   0.13218802E+01
   0.13765665E+01   0.98884056E+00   0.84102355E+00   0.23208942E+00   0.70676452E+00
   0.44985754E+00  -0.13778278E+01  -0.70964873E+01  -0.17722533E+02  -0.29991297E+02
  -0.38683337E+02  -0.38929659E+02  -0.31243998E+02  -0.19636677E+02  -0.94882567E+01
  -0.31369255E+01  -0.50468198E+00   0.53807831E+00   0.96107869E+00   0.11194701E+01
   0.13147817E+01   0.11204811E+01   0.91825439E+00   0.41720254E+00   0.24641979E-02
  -0.56592728E+00  -0.69013129E+00  -0.77445688E+00  -0.82218189E+00  -0.34004008E+00
   0.21286560E+00   0.62220134E+00   0.52787305E+00  -0.75485560E-01  -0.83833700E+00
  -0.78663262E+00  -0.12726853E+01  -0.14062199E+01  -0.14297969E+01  -0.10336668E+01
  -0.81604863E+00  -0.54872266E+00  -0.14058389E+00   0.15635626E+00   0.48100215E+00
   0.58601680E+00   0.87094786E+00   0.95060629E+00   0.15298430E+01   0.15177762E+01
   0.15688841E+01   0.33828645E+00  -0.31319440E+01  -0.88400398E+01  -0.15464660E+02
  -0.19908762E+02  -0.19983792E+02  -0.15450764E+02  -0.87648930E+01  -0.29776036E+01
   0.27791390E+00   0.14766461E+01   0.15682948E+01   0.14484279E+01   0.12207028E+01
   0.12517462E+01   0.12670610E+01   0.11770401E+01   0.90207386E+00   0.41235806E+00
  -0.39462338E+00  -0.11704384E+01  -0.28096814E+01  -0.37936549E+01  -0.52730297E+01
  -0.59984075E+01  -0.55755523E+01  -0.39019910E+01  -0.17653600E+01  -0.27265444E+00
   0.24765552E+00  -0.28898684E+00  -0.11264134E+01  -0.18784373E+01  -0.18703030E+01
  -0.16407859E+01  -0.10243279E+01  -0.10195938E+00   0.71321036E+00   0.13754983E+01
   0.14893185E+01   0.14007348E+01   0.79426287E+00   0.53322036E+00  -0.14793698E+00
  -0.40093086E+00  -0.10800048E+01  -0.33421633E+01  -0.79223306E+01  -0.14548118E+02
  -0.20625779E+02  -0.23378516E+02  -0.21168586E+02  -0.15419594E+02  -0.90625089E+01
  -0.44348190E+01  -0.17519337E+01  -0.47440064E+00   0.37406107E+00   0.82812859E+00
   0.12067019E+01   0.13092817E+01   0.10771473E+01   0.60319527E+00   0.18296258E-01
  -0.56788221E+00  -0.71810053E+00  -0.12759630E+01  -0.81494511E+00  -0.66512483E+00
  -0.17243532E+00   0.31327850E+00   0.60482320E+00   0.44565142E+00  -0.19601825E+00
  -0.35504833E+00  -0.81541561E+00  -0.11488010E+01  -0.12580193E+01  -0.13751276E+01
  -0.11422483E+01  -0.94573462E+00  -0.62349628E+00  -0.27226437E+00   0.85761486E-01
   0.43643290E+00   0.58968328E+00   0.79596920E+00   0.81792600E+00   0.11311603E+01
   0.16433074E+01   0.91523188E+00   0.13306690E+00  -0.20910555E+01  -0.53273593E+01
  -0.84834171E+01  -0.97492569E+01  -0.86431362E+01  -0.58170360E+01  -0.26535952E+01
  -0.34089388E+00   0.81021834E+00   0.11792752E+01   0.11184205E+01   0.10312595E+01
   0.98270956E+00   0.10542081E+01   0.11009886E+01   0.98805467E+00   0.51665259E+00
  -0.14851153E+00  -0.12574499E+01  -0.17858700E+01  -0.28084810E+01  -0.36312172E+01
  -0.37278424E+01  -0.34832544E+01  -0.27427051E+01  -0.15460948E+01  -0.31080944E+00
   0.21316895E+00   0.15668956E-01  -0.69107452E+00  -0.14478359E+01  -0.21244552E+01
  -0.21386953E+01  -0.18116741E+01  -0.10245089E+01  -0.40078593E-01   0.88488344E+00
   0.15018394E+01   0.14480152E+01   0.98843111E+00   0.83536633E-01  -0.53917003E+00
  -0.61038713E+00  -0.14445144E+01  -0.17373219E+01  -0.29615299E+01  -0.53639547E+01
  -0.84350431E+01  -0.10491567E+02  -0.10653641E+02  -0.88970820E+01  -0.62068897E+01
  -0.37827381E+01  -0.21722538E+01  -0.10403804E+01  -0.26680707E+00   0.42400243E+00
   0.92763374E+00   0.11936186E+01   0.10816730E+01   0.57880266E+00  -0.25939654E+00
  -0.10199147E+01  -0.17828150E+01  -0.15309393E+01  -0.15159308E+01  -0.12322411E+01
  -0.47490211E+00   0.65381835E-01   0.30194457E+00   0.29610232E+00   0.12288450E+00
   0.26469199E+00  -0.20579509E+00  -0.76478485E+00  -0.11667301E+01  -0.13824984E+01
  -0.14727135E+01  -0.13653699E+01  -0.11211189E+01  -0.68940966E+00  -0.29170684E+00
   0.13927727E-01   0.32946357E+00   0.53994711E+00   0.93393332E+00   0.12489282E+01
   0.11247422E+01   0.13120751E+01   0.12231088E+01   0.18521441E+00  -0.10937792E+01
  -0.21584410E+01  -0.31547125E+01  -0.32908037E+01  -0.25071655E+01  -0.13247050E+01
  -0.28439417E+00   0.52294716E+00   0.75970913E+00   0.77213150E+00   0.62709760E+00
   0.64872613E+00   0.77133673E+00   0.87061121E+00   0.86399837E+00   0.69273462E+00
   0.19394180E+00  -0.30421148E+00  -0.14096108E+01  -0.23870400E+01  -0.26929883E+01
  -0.28676049E+01  -0.29166863E+01  -0.19747217E+01  -0.79881757E+00   0.37704239E-01
   0.55015739E+00   0.39635479E+00  -0.34258834E+00  -0.12903944E+01  -0.21722555E+01
  -0.27866739E+01  -0.28466066E+01  -0.23235096E+01  -0.11762082E+01   0.13888134E+00
   0.11502990E+01   0.16185509E+01   0.12872279E+01   0.58357902E+00  -0.34490801E+00
  -0.14479455E+01  -0.16391647E+01  -0.14179114E+01  -0.17138817E+01  -0.20981368E+01
  -0.23795496E+01  -0.31018925E+01  -0.35357735E+01  -0.34301469E+01  -0.29786946E+01
  -0.24341877E+01  -0.17643416E+01  -0.13034824E+01  -0.71003084E+00  -0.76439067E-01
   0.68701483E+00   0.12388343E+01   0.12026944E+01   0.53483902E+00  -0.49702180E+00
  -0.16196313E+01  -0.21996882E+01  -0.27694301E+01  -0.27478673E+01  -0.19481684E+01
  -0.12500096E+01  -0.85788827E+00  -0.36143573E-01   0.51344637E+00   0.48867173E+00
   0.33162767E+00   0.12672179E+00  -0.29878509E+00  -0.87161171E+00  -0.13387243E+01
  -0.17081107E+01  -0.18292587E+01  -0.17818818E+01  -0.13641824E+01  -0.74117577E+00
  -0.10093676E+00   0.36528632E+00   0.68036792E+00   0.71779175E+00   0.53182701E+00
   0.85145828E+00   0.13056047E+01   0.12216704E+01   0.11437871E+01   0.11108887E+01
   0.31532884E+00  -0.39317547E+00  -0.75571813E+00  -0.63563078E+00  -0.14182984E+00
   0.30904556E+00   0.55752338E+00   0.58919710E+00   0.35792019E+00   0.13247889E+00
  -0.66354164E-01   0.16250296E+00   0.56817497E+00   0.10021007E+01   0.11326730E+01
   0.86015866E+00  -0.18422625E+00  -0.12824135E+01  -0.17972946E+01  -0.23848587E+01
  -0.27432597E+01  -0.21137363E+01  -0.13378996E+01  -0.73531301E+00   0.21763556E-01
   0.46259177E+00   0.56190016E+00   0.53860091E-01  -0.99398953E+00  -0.22273777E+01
  -0.34352380E+01  -0.41864778E+01  -0.42276660E+01  -0.32377198E+01  -0.14112917E+01
   0.59112074E+00   0.19075657E+01   0.20610900E+01   0.92911379E+00  -0.88838245E+00
  -0.19124045E+01  -0.22323711E+01  -0.23113532E+01  -0.16350953E+01  -0.55498993E+00
  -0.24777112E+00  -0.15375732E+00  -0.24525007E+00  -0.34834106E+00  -0.43995828E+00
  -0.68160055E+00  -0.97797253E+00  -0.11680523E+01  -0.11656794E+01  -0.65060379E+00
   0.13403292E+00   0.11690196E+01   0.16517807E+01   0.11102571E+01  -0.45210984E+00
  -0.23254231E+01  -0.41322338E+01  -0.49161355E+01  -0.43490806E+01  -0.35680009E+01
  -0.26590795E+01  -0.12179736E+01  -0.19634769E+00   0.18285267E+00   0.42532430E+00
   0.49858425E+00   0.30024576E+00  -0.61975527E-01  -0.56221588E+00  -0.11940421E+01
  -0.17919480E+01  -0.23696051E+01  -0.24719460E+01  -0.23730729E+01  -0.17535081E+01
  -0.84057067E+00   0.16292714E-01   0.38119939E+00   0.35327607E+00   0.36973575E+00
   0.44015946E+00   0.63979873E+00   0.75247750E+00   0.14395725E+01   0.10782668E+01
   0.10740567E+01   0.87142913E+00   0.67459819E+00   0.59570441E+00   0.62833138E+00
   0.75086591E+00   0.78310578E+00   0.51579296E+00   0.69296194E-01  -0.50722267E+00
  -0.10183216E+01  -0.11940312E+01  -0.75549281E+00   0.20383944E+00   0.11370331E+01
   0.13201365E+01   0.81980913E+00  -0.28781833E+00  -0.14602977E+01  -0.25141150E+01
  -0.23870456E+01  -0.21853522E+01  -0.17960669E+01  -0.76958872E+00  -0.50958507E-01
   0.57210245E+00   0.64977162E+00   0.28032671E+00  -0.64145144E+00  -0.21109615E+01
  -0.38965206E+01  -0.57053596E+01  -0.66690083E+01  -0.66504193E+01  -0.49279288E+01
  -0.18197558E+01   0.13313164E+01   0.27253011E+01   0.18353182E+01  -0.33185916E+00
  -0.25631478E+01  -0.38017360E+01  -0.38265728E+01  -0.23970043E+01  -0.14650141E+01
  -0.53554010E-01   0.88128359E+00   0.13979787E+01   0.14843657E+01   0.11988251E+01
   0.65693519E+00  -0.10946445E+00  -0.10335310E+01  -0.16551321E+01  -0.17016035E+01
  -0.84711003E+00   0.65097320E+00   0.20089972E+01   0.19277824E+01  -0.24724996E+00
  -0.38201261E+01  -0.67574707E+01  -0.80236007E+01  -0.75855727E+01  -0.64267616E+01
  -0.42446405E+01  -0.25841992E+01  -0.14099899E+01  -0.22958130E+00   0.25677965E+00
   0.58588399E+00   0.66993309E+00   0.29550569E+00  -0.21912374E+00  -0.99508097E+00
  -0.18011717E+01  -0.26145908E+01  -0.34976038E+01  -0.37151459E+01  -0.32773492E+01
  -0.19586070E+01  -0.46788149E+00   0.53499910E+00   0.45721231E+00  -0.40634932E+00
  -0.10646160E+01  -0.10739040E+01  -0.22716872E+00   0.27496701E+00   0.95274453E+00
   0.12464615E+01   0.12273865E+01   0.12482050E+01   0.11601051E+01   0.11571524E+01
   0.10709270E+01   0.86739648E+00   0.53503921E+00  -0.27925145E+00  -0.12258675E+01
  -0.25003349E+01  -0.33993955E+01  -0.32770486E+01  -0.17444698E+01   0.54232215E+00
   0.23627144E+01   0.24579312E+01   0.10368978E+01  -0.95232568E+00  -0.23387809E+01
  -0.27019726E+01  -0.28150652E+01  -0.15412538E+01  -0.94558117E+00   0.72904621E-01
   0.62269892E+00   0.98706498E+00   0.68740563E+00  -0.13145843E+00  -0.17541453E+01
  -0.39923519E+01  -0.67504347E+01  -0.98728364E+01  -0.11940280E+02  -0.11413123E+02
  -0.72198364E+01  -0.11483549E+01   0.35146520E+01   0.39619179E+01   0.45264968E+00
  -0.40015127E+01  -0.67067264E+01  -0.65941096E+01  -0.52817752E+01  -0.28731595E+01
  -0.73959782E+00   0.87065096E+00   0.19842491E+01   0.23958958E+01   0.23051841E+01
   0.16059816E+01   0.44899668E+00  -0.98566096E+00  -0.25943072E+01  -0.34744335E+01
  -0.33447182E+01  -0.12912728E+01   0.17872298E+01   0.35690013E+01   0.16595239E+01
  -0.38557585E+01  -0.10474241E+02  -0.14527556E+02  -0.14510151E+02  -0.11436492E+02
  -0.75920062E+01  -0.48709380E+01  -0.20068029E+01  -0.75321688E+00   0.29559261E+00
   0.58166907E+00   0.70905191E+00   0.56978672E+00   0.76728766E-01  -0.59830478E+00
  -0.17828918E+01  -0.28282053E+01  -0.43572489E+01  -0.55841014E+01  -0.58114383E+01
  -0.44418284E+01  -0.21221473E+01  -0.26221222E+00   0.11010382E-01  -0.12507567E+01
  -0.31144274E+01  -0.39769179E+01  -0.34960869E+01  -0.20098268E+01  -0.47525832E+00
  -0.63172140E-01   0.76683833E+00   0.81635381E+00   0.10575841E+01   0.97703774E+00
   0.10693853E+01   0.77742351E+00   0.45717224E+00  -0.40836502E+00  -0.19865534E+01
  -0.41493995E+01  -0.66329781E+01  -0.75481452E+01  -0.60937361E+01  -0.23531349E+01
   0.15102598E+01   0.37663523E+01   0.31005792E+01   0.59767234E+00  -0.20708813E+01
  -0.34868627E+01  -0.32606041E+01  -0.26446933E+01  -0.13530396E+01  -0.41799810E+00
   0.50685476E+00   0.97231724E+00   0.10419817E+01   0.44466601E+00  -0.93554168E+00
  -0.35939367E+01  -0.71839613E+01  -0.12726923E+02  -0.18498454E+02  -0.21098148E+02
  -0.17337189E+02  -0.81287924E+01   0.14005559E+01   0.54922610E+01   0.22365040E+01
  -0.53794641E+01  -0.11611089E+02  -0.13221423E+02  -0.10582533E+02  -0.64965627E+01
  -0.34182788E+01  -0.36054303E+00   0.13034948E+01   0.24084728E+01   0.25023000E+01
   0.21166512E+01   0.73991216E+00  -0.11067520E+01  -0.36372025E+01  -0.64070346E+01
  -0.81784817E+01  -0.71348085E+01  -0.22952989E+01   0.31076386E+01   0.43540886E+01
  -0.15592291E+01  -0.11942999E+02  -0.21333083E+02  -0.24605426E+02  -0.21276032E+02
  -0.14562939E+02  -0.80742137E+01  -0.41448684E+01  -0.14510343E+01  -0.17378180E+00
   0.63898654E+00   0.97511539E+00   0.84866340E+00   0.37205036E+00  -0.20727840E+00
  -0.14259377E+01  -0.28132702E+01  -0.49042793E+01  -0.72114754E+01  -0.83730191E+01
  -0.76453394E+01  -0.50036856E+01  -0.20954907E+01  -0.72841702E+00  -0.22082995E+01
  -0.52471441E+01  -0.81182546E+01  -0.86079819E+01  -0.69103400E+01  -0.41696585E+01
  -0.16552737E+01  -0.74626929E+00   0.20472719E+00   0.44927872E+00   0.63388058E+00
   0.68235786E+00   0.50290572E+00   0.13297633E+00  -0.56221562E+00  -0.25168008E+01
  -0.54730861E+01  -0.93894336E+01  -0.12077230E+02  -0.11801064E+02  -0.77366998E+01
  -0.16220274E+01   0.32593314E+01   0.45231768E+01   0.21422236E+01  -0.17450575E+01
  -0.44680321E+01  -0.50861356E+01  -0.39018911E+01  -0.21728350E+01  -0.84256142E+00
   0.24496254E+00   0.10428307E+01   0.13319023E+01   0.10414982E+01   0.96521309E-01
  -0.23368433E+01  -0.64179866E+01  -0.13818060E+02  -0.23440786E+02  -0.30535859E+02
  -0.29821757E+02  -0.19620593E+02  -0.51534984E+01   0.48373004E+01   0.39023780E+01
  -0.61020320E+01  -0.17992316E+02  -0.23765058E+02  -0.21580799E+02  -0.14609244E+02
  -0.74471441E+01  -0.31130261E+01   0.16659082E+00   0.17699014E+01   0.24106014E+01
   0.21631526E+01   0.87456143E+00  -0.13530493E+01  -0.46905280E+01  -0.99757508E+01
  -0.15455136E+02  -0.17662431E+02  -0.13028711E+02  -0.36106421E+01   0.39621158E+01
   0.28046498E+01  -0.82336087E+01  -0.22958044E+02  -0.32763249E+02  -0.32911665E+02
  -0.25044946E+02  -0.14916447E+02  -0.69307454E+01  -0.23576888E+01  -0.30879777E+00
   0.74111740E+00   0.10539853E+01   0.11436957E+01   0.60935077E+00   0.25177871E+00
  -0.10233580E+01  -0.23536191E+01  -0.47646014E+01  -0.78250042E+01  -0.10124394E+02
  -0.10573065E+02  -0.84643524E+01  -0.50617859E+01  -0.26149354E+01  -0.31005049E+01
  -0.66964680E+01  -0.11308001E+02  -0.14118835E+02  -0.13589653E+02  -0.10061811E+02
  -0.61217227E+01  -0.28529131E+01  -0.16682221E+01  -0.46273782E+00  -0.28290183E+00
   0.10105321E+00  -0.16654465E-01  -0.28248913E+00  -0.79325272E+00  -0.26301866E+01
  -0.57945506E+01  -0.10651362E+02  -0.15102331E+02  -0.17015490E+02  -0.14069493E+02
  -0.74295328E+01  -0.34644354E-01   0.39026381E+01   0.29249785E+01  -0.15112723E+01
  -0.59184317E+01  -0.77208092E+01  -0.66014396E+01  -0.43363552E+01  -0.18412668E+01
  -0.37816855E+00   0.65029816E+00   0.14560454E+01   0.14580341E+01   0.12100666E+01
  -0.68807708E+00  -0.41509004E+01  -0.11816892E+02  -0.23589856E+02  -0.35109038E+02
  -0.39597092E+02  -0.32172026E+02  -0.15772506E+02  -0.26387064E+00   0.40156935E+01
  -0.58161864E+01  -0.22732104E+02  -0.35479451E+02  -0.37090971E+02  -0.28531472E+02
  -0.16943555E+02  -0.74494012E+01  -0.26490590E+01   0.58029296E+00   0.16252373E+01
   0.19616965E+01   0.85804268E+00  -0.13883645E+01  -0.52847211E+01  -0.12768759E+02
  -0.22846699E+02  -0.31035543E+02  -0.30473204E+02  -0.19980165E+02  -0.52763221E+01
   0.28448933E+01  -0.17495678E+01  -0.16714828E+02  -0.32051383E+02  -0.38584627E+02
  -0.33841524E+02  -0.22491211E+02  -0.11223427E+02  -0.41056252E+01  -0.44687160E+00
   0.14085181E+01   0.16078183E+01   0.13418598E+01   0.96212890E+00   0.52525054E+00
  -0.53515763E+00  -0.16725383E+01  -0.38134117E+01  -0.68814204E+01  -0.96557332E+01
  -0.11213677E+02  -0.10184097E+02  -0.72997594E+01  -0.42201938E+01  -0.37662609E+01
  -0.65877594E+01  -0.12150859E+02  -0.17154433E+02  -0.19043202E+02  -0.16811883E+02
  -0.11873203E+02  -0.68789482E+01  -0.35235511E+01  -0.21605433E+01  -0.11209260E+01
  -0.73758701E+00  -0.68282578E+00  -0.72686688E+00  -0.10599413E+01  -0.24936287E+01
  -0.50397338E+01  -0.95972131E+01  -0.14875334E+02  -0.18684666E+02  -0.18170407E+02
  -0.12699545E+02  -0.48332481E+01   0.12894175E+01   0.23648013E+01  -0.15644288E+01
  -0.71779847E+01  -0.10674338E+02  -0.10493900E+02  -0.72518932E+01  -0.39648559E+01
  -0.11616132E+01   0.29322443E+00   0.11673020E+01   0.17348161E+01   0.19075698E+01
   0.96923396E+00  -0.11474900E+01  -0.69665834E+01  -0.17754257E+02  -0.30923287E+02
  -0.40359957E+02  -0.38746687E+02  -0.25361834E+02  -0.77413185E+01   0.14945850E+01
  -0.46598622E+01  -0.23507046E+02  -0.42805393E+02  -0.51261377E+02  -0.45368549E+02
  -0.30639448E+02  -0.15819946E+02  -0.60658594E+01  -0.16321042E+01   0.74688520E+00
   0.14000570E+01   0.72469627E+00  -0.11116927E+01  -0.49783440E+01  -0.13368635E+02
  -0.26859229E+02  -0.41544076E+02  -0.48593357E+02  -0.42149100E+02  -0.24477229E+02
  -0.63585723E+01   0.61807676E+00  -0.67688154E+01  -0.21721672E+02  -0.33099507E+02
  -0.33868498E+02  -0.25207869E+02  -0.13707039E+02  -0.46438850E+01  -0.41573249E+00
   0.22580776E+01   0.22159319E+01   0.19455277E+01   0.11245359E+01   0.88328460E+00
  -0.26591980E+00  -0.75410700E+00  -0.25630857E+01  -0.47531943E+01  -0.72036463E+01
  -0.87913436E+01  -0.86949234E+01  -0.69078759E+01  -0.45857844E+01  -0.34997195E+01
  -0.52000652E+01  -0.98352392E+01  -0.15657341E+02  -0.20070219E+02  -0.20374763E+02
  -0.17143163E+02  -0.11543147E+02  -0.68475833E+01  -0.35333750E+01  -0.25917090E+01
  -0.14805954E+01  -0.13671718E+01  -0.11204961E+01  -0.13732820E+01  -0.23392107E+01
  -0.37836804E+01  -0.72302171E+01  -0.11603238E+02  -0.16174210E+02  -0.17607175E+02
  -0.15052992E+02  -0.85414295E+01  -0.20864522E+01   0.10281809E+01  -0.13587893E+01
  -0.70038758E+01  -0.12273753E+02  -0.13581330E+02  -0.11331426E+02  -0.66970735E+01
  -0.30617103E+01  -0.58190439E+00   0.92990686E+00   0.14892834E+01   0.22935976E+01
   0.19346578E+01   0.16742785E+01  -0.14203452E+01  -0.82314338E+01  -0.19213265E+02
  -0.30210145E+02  -0.34500192E+02  -0.27889914E+02  -0.13757510E+02  -0.23030735E+01
  -0.36394358E+01  -0.19560804E+02  -0.41423759E+02  -0.56583418E+02  -0.56636980E+02
  -0.43978098E+02  -0.26179769E+02  -0.12098620E+02  -0.37985620E+01  -0.89824683E+00
   0.76525348E+00   0.49905608E+00  -0.65688996E+00  -0.39015212E+01  -0.11385969E+02
  -0.25217162E+02  -0.43965823E+02  -0.58540856E+02  -0.60518107E+02  -0.46386737E+02
  -0.24243937E+02  -0.60799041E+01  -0.14141916E+01  -0.85673227E+01  -0.19050094E+02
  -0.23441638E+02  -0.19380983E+02  -0.10351662E+02  -0.27428878E+01   0.15208649E+01
   0.47572238E+01   0.34165832E+01   0.20066114E+01   0.17555074E+01   0.80740854E+00
   0.32871309E+00  -0.11736025E+00  -0.13678763E+01  -0.24180685E+01  -0.37754659E+01
  -0.43559344E+01  -0.41988665E+01  -0.30884409E+01  -0.19520297E+01  -0.14688270E+01
  -0.26366040E+01  -0.57630110E+01  -0.10694672E+02  -0.15547387E+02  -0.18655310E+02
  -0.17960170E+02  -0.14418719E+02  -0.95064661E+01  -0.56846225E+01  -0.32436803E+01
  -0.21875664E+01  -0.20142519E+01  -0.13134610E+01  -0.19469240E+01  -0.20503741E+01
  -0.29516796E+01  -0.45591075E+01  -0.74208659E+01  -0.10780068E+02  -0.13130826E+02
  -0.12654165E+02  -0.90119297E+01  -0.38622980E+01  -0.22901040E+00  -0.74104857E+00
  -0.50992266E+01  -0.10738913E+02  -0.14018880E+02  -0.13186304E+02  -0.93763697E+01
  -0.49304556E+01  -0.15171307E+01  -0.12483498E+00   0.14431800E+01   0.18698645E+01
   0.25658421E+01   0.31502791E+01   0.26167354E+01   0.62930627E+00  -0.52116411E+01
  -0.13527833E+02  -0.20490266E+02  -0.20674703E+02  -0.13515158E+02  -0.44774217E+01
  -0.26362906E+01  -0.12924001E+02  -0.32053285E+02  -0.49381884E+02  -0.55778033E+02
  -0.48264367E+02  -0.32873396E+02  -0.17219132E+02  -0.69320344E+01  -0.17806901E+01
   0.37885862E-01   0.96126908E-01  -0.13386639E+00  -0.28437022E+01  -0.76178930E+01
  -0.18974790E+02  -0.36483204E+02  -0.54862453E+02  -0.64567308E+02  -0.59191995E+02
  -0.40524765E+02  -0.18550038E+02  -0.40043425E+01  -0.10112955E+01  -0.54179049E+01
  -0.92246440E+01  -0.78808239E+01  -0.23407710E+01   0.31647518E+01   0.54044960E+01
   0.73319274E+01   0.45760520E+01   0.28503157E+01   0.17093281E+01   0.91620866E+00
   0.84075283E+00   0.95572795E-01  -0.44926843E+00  -0.93181230E+00  -0.10611962E+01
  -0.39327830E+00   0.92994994E+00   0.22802610E+01   0.27056241E+01   0.21836256E+01
   0.64976549E+00  -0.15784332E+01  -0.46359569E+01  -0.85036793E+01  -0.12008504E+02
  -0.14092699E+02  -0.13365841E+02  -0.10452471E+02  -0.69169488E+01  -0.41898051E+01
  -0.28518538E+01  -0.18023742E+01  -0.18374106E+01  -0.19117235E+01  -0.18903240E+01
  -0.24845311E+01  -0.31314513E+01  -0.43025778E+01  -0.60147079E+01  -0.74996643E+01
  -0.80527892E+01  -0.65876108E+01  -0.35405318E+01  -0.54817081E+00   0.36049046E+00
  -0.19672405E+01  -0.63639231E+01  -0.10318937E+02  -0.11694603E+02  -0.96865821E+01
  -0.60473933E+01  -0.26675650E+01  -0.28341847E+00   0.75803920E+00   0.14179251E+01
   0.26117299E+01   0.31199047E+01   0.41823504E+01   0.52543613E+01   0.47342564E+01
   0.12976183E+01  -0.40836419E+01  -0.78862144E+01  -0.73204299E+01  -0.31755879E+01
  -0.10014652E+01  -0.59945725E+01  -0.18671875E+02  -0.33379786E+02  -0.41943103E+02
  -0.40412121E+02  -0.30388094E+02  -0.17902238E+02  -0.81357646E+01  -0.26979413E+01
  -0.67345775E+00   0.34469793E+00  -0.25947423E+00  -0.14740258E+01  -0.40459241E+01
  -0.11032007E+02  -0.23460338E+02  -0.39324433E+02  -0.52104618E+02  -0.54575768E+02
  -0.44717680E+02  -0.26984694E+02  -0.10171312E+02  -0.66034640E+00   0.14350628E+01
   0.57351409E+00   0.14022737E+01   0.47735564E+01   0.80981065E+01   0.91421191E+01
   0.68986343E+01   0.46912604E+01   0.25911927E+01   0.16184629E+01   0.12346600E+01
   0.61014058E+00   0.13848507E+00   0.93397649E-01  -0.19525617E+00   0.85356753E-01
   0.14588644E+01   0.36901718E+01   0.61551853E+01   0.71133821E+01   0.61228776E+01
   0.37399169E+01   0.12837732E+01  -0.85738496E+00  -0.27684380E+01  -0.52958657E+01
  -0.76339616E+01  -0.91339243E+01  -0.86247737E+01  -0.66399584E+01  -0.44312088E+01
  -0.26662565E+01  -0.21097198E+01  -0.17165448E+01  -0.13771588E+01  -0.16528335E+01
  -0.22133613E+01  -0.25667653E+01  -0.32592482E+01  -0.38182239E+01  -0.43488953E+01
  -0.43374792E+01  -0.38108259E+01  -0.24171469E+01  -0.53975517E+00   0.74716549E+00
   0.60721574E+00  -0.14317454E+01  -0.42276052E+01  -0.63188130E+01  -0.65046990E+01
  -0.48759522E+01  -0.24975305E+01  -0.69677595E+00   0.47222375E+00   0.13693070E+01
   0.17589233E+01   0.23642721E+01   0.37374270E+01   0.55976209E+01   0.76974776E+01
   0.82486323E+01   0.60054260E+01   0.25261059E+01   0.97282086E-01   0.26418233E+00
   0.12415386E+01  -0.43536496E+00  -0.69075830E+01  -0.15899710E+02  -0.22977167E+02
  -0.23923738E+02  -0.19216687E+02  -0.11813184E+02  -0.55213397E+01  -0.19539994E+01
  -0.26590351E+00  -0.32510907E-01  -0.55715127E-01  -0.27658342E+00  -0.16263437E+01
  -0.46785773E+01  -0.10702740E+02  -0.20191447E+02  -0.29965810E+02  -0.35567066E+02
  -0.33296917E+02  -0.24001886E+02  -0.11949622E+02  -0.23735336E+01   0.21584838E+01
   0.31999457E+01   0.35133461E+01   0.50807047E+01   0.71290309E+01   0.80152150E+01
   0.19385391E+00   0.69905841E+00   0.71836960E+00   0.83036516E+00   0.52876971E+00
   0.51468954E+00   0.62160393E+00   0.37336858E+00  -0.72512771E-01   0.12812280E+00
   0.96730275E+00   0.31550175E+01   0.59614484E+01   0.79197826E+01   0.76859522E+01
   0.52696719E+01   0.21171256E+01  -0.26631864E+00  -0.15524724E+01  -0.24478667E+01
  -0.37442020E+01  -0.53075766E+01  -0.59428255E+01  -0.54122810E+01  -0.38382901E+01
  -0.25401130E+01  -0.15475538E+01  -0.10227402E+01  -0.11067035E+01  -0.14457462E+01
  -0.16059303E+01  -0.24313072E+01  -0.33275619E+01  -0.41589342E+01  -0.46213014E+01
  -0.43826738E+01  -0.38373925E+01  -0.28417302E+01  -0.18365035E+01  -0.47514291E+00
   0.56974858E+00   0.11687509E+01   0.75905560E+00  -0.27536990E+00  -0.12754192E+01
  -0.14524671E+01  -0.92942381E+00  -0.16860817E+00   0.68173897E+00   0.87204793E+00
   0.12974520E+01   0.20191445E+01   0.25723697E+01   0.35311164E+01   0.55143199E+01
   0.68172688E+01   0.64084792E+01   0.41840931E+01   0.19334968E+01   0.14291518E+01
   0.24547300E+01   0.29066152E+01   0.76651506E+00  -0.36978174E+01  -0.77946600E+01
  -0.88958830E+01  -0.66885588E+01  -0.29195262E+01  -0.23002476E+00   0.81282674E+00
   0.59997967E+00   0.52452297E+00   0.53904669E+00   0.96407488E-01  -0.46018715E+00
  -0.93719600E+00  -0.26341846E+01  -0.55065258E+01  -0.95184752E+01  -0.13286131E+02
  -0.14548554E+02  -0.12291154E+02  -0.69477492E+01  -0.13863781E+01   0.22305401E+01
   0.25526240E+01   0.97841277E+00  -0.82077330E+00  -0.13694729E+01  -0.79776741E+00
  -0.11886696E+02  -0.80261996E+01  -0.40646447E+01  -0.15260877E+01  -0.23562750E+00
   0.51192802E+00   0.42141772E+00   0.28378231E+00   0.36193046E+00  -0.17663295E+00
  -0.29788419E+00   0.49797851E+00   0.23015477E+01   0.45842718E+01   0.53128420E+01
   0.39622455E+01   0.78183720E+00  -0.24504551E+01  -0.44561057E+01  -0.51628399E+01
  -0.52502382E+01  -0.53103655E+01  -0.53564018E+01  -0.46257381E+01  -0.33737525E+01
  -0.20239884E+01  -0.91160995E+00  -0.65918891E+00  -0.63686713E+00  -0.35092667E+00
  -0.92350842E+00  -0.17976679E+01  -0.32031102E+01  -0.50431927E+01  -0.66192972E+01
  -0.72379370E+01  -0.68900620E+01  -0.61437909E+01  -0.51860593E+01  -0.42075640E+01
  -0.26865460E+01  -0.62877569E+00   0.13748488E+01   0.28176273E+01   0.29177402E+01
   0.24188359E+01   0.16312664E+01   0.12299619E+01   0.10879313E+01   0.11419562E+01
   0.15005378E+01   0.13508131E+01   0.13891719E+01   0.18779840E+01   0.19686387E+01
   0.17794994E+01   0.35764275E+00  -0.21343252E+01  -0.36870829E+01  -0.30084499E+01
   0.25163727E+00   0.34503646E+01   0.41129630E+01   0.17138573E+01  -0.16031517E+01
  -0.29250294E+01  -0.12971393E+01   0.15423900E+01   0.35102900E+01   0.33750518E+01
   0.21236180E+01   0.13140727E+01   0.72824554E+00   0.43107463E+00   0.75863895E+00
   0.55934860E+00   0.82905223E+00   0.15078124E+01   0.19775478E+01   0.14535582E+01
  -0.10196920E-01  -0.13438936E+01  -0.12007241E+01   0.88164031E+00   0.30787990E+01
   0.31110414E+01  -0.38101714E+00  -0.63427530E+01  -0.11525799E+02  -0.13700945E+02
  -0.23749898E+02  -0.18705412E+02  -0.11233164E+02  -0.52686706E+01  -0.16848285E+01
  -0.33016224E+00   0.11949078E+00   0.80099069E+00   0.28999792E+00  -0.36193260E-01
  -0.99498510E+00  -0.19358167E+01  -0.20457743E+01  -0.13024853E+01  -0.16037402E+00
  -0.32558081E+00  -0.23123510E+01  -0.56293124E+01  -0.88702636E+01  -0.10755956E+02
  -0.11144939E+02  -0.10283996E+02  -0.85630656E+01  -0.63918644E+01  -0.39558379E+01
  -0.19695389E+01  -0.56927498E+00  -0.36002300E+00   0.27826915E+00  -0.13702329E+00
  -0.35669570E+00  -0.73221775E+00  -0.23364586E+01  -0.46829124E+01  -0.76506963E+01
  -0.10031080E+02  -0.11104670E+02  -0.10806342E+02  -0.10145239E+02  -0.92144441E+01
  -0.80612948E+01  -0.58504454E+01  -0.27249861E+01   0.55976185E+00   0.29256416E+01
   0.37911382E+01   0.33511595E+01   0.25776655E+01   0.17848375E+01   0.16709029E+01
   0.14621940E+01   0.10782737E+01   0.14094781E+01   0.65573967E+00   0.18146297E-02
  -0.19952471E+01  -0.56694652E+01  -0.10189502E+02  -0.13240707E+02  -0.11833710E+02
  -0.61519554E+01   0.84964441E+00   0.45929739E+01   0.28979100E+01  -0.21947837E+01
  -0.64657529E+01  -0.67599461E+01  -0.34614367E+01   0.39793819E+00   0.24984752E+01
   0.23887598E+01   0.16993785E+01   0.85831491E+00   0.11372314E+01   0.72817987E+00
   0.10148920E+01   0.17568571E+01   0.28338197E+01   0.47176721E+01   0.55756795E+01
   0.41344203E+01   0.70196559E+00  -0.21366941E+01  -0.21596851E+01   0.94778855E+00
   0.35986140E+01   0.19237363E+01  -0.55398793E+01  -0.15637366E+02  -0.22918195E+02
  -0.28064844E+02  -0.25763996E+02  -0.17738632E+02  -0.94842354E+01  -0.37002693E+01
  -0.15794461E+01   0.18093504E+00   0.41133497E+00   0.68110036E+00   0.35250081E+00
  -0.96953966E+00  -0.25342041E+01  -0.47444291E+01  -0.56888833E+01  -0.59740809E+01
  -0.54814302E+01  -0.61794205E+01  -0.84228378E+01  -0.12106226E+02  -0.15464161E+02
  -0.17393054E+02  -0.16812678E+02  -0.14378735E+02  -0.10282720E+02  -0.62861741E+01
  -0.27278959E+01  -0.84545938E+00   0.20433340E+00   0.57996174E+00   0.25050940E+00
   0.50442248E+00  -0.41277790E+00  -0.90969516E+00  -0.31000509E+01  -0.63914744E+01
  -0.10107199E+02  -0.12854368E+02  -0.14134064E+02  -0.14032635E+02  -0.13642263E+02
  -0.13100876E+02  -0.11843339E+02  -0.92785740E+01  -0.53577176E+01  -0.14692647E+01
   0.14934904E+01   0.26540434E+01   0.27192524E+01   0.20597567E+01   0.19649615E+01
   0.12721083E+01   0.15736551E+01   0.10181959E+01   0.69501937E+00  -0.26113837E+00
  -0.29150148E+01  -0.73531673E+01  -0.14128538E+02  -0.19344206E+02  -0.20063340E+02
  -0.13755154E+02  -0.40917483E+01   0.31897754E+01   0.28635013E+01  -0.43126395E+01
  -0.13374348E+02  -0.17916157E+02  -0.16161950E+02  -0.98557811E+01  -0.38835995E+01
  -0.14986768E+00   0.79565129E+00   0.11209632E+01   0.11994619E+01   0.87973660E+00
   0.14392072E+01   0.12539669E+01   0.23232280E+01   0.31623813E+01   0.33501988E+01
   0.75448574E+00  -0.48346947E+01  -0.10928056E+02  -0.12880966E+02  -0.88010563E+01
  -0.12199086E+01   0.34979416E+01   0.23096131E+00  -0.10260291E+02  -0.22106869E+02
  -0.22536529E+02  -0.25008491E+02  -0.20137068E+02  -0.11977512E+02  -0.56135810E+01
  -0.22303726E+01  -0.20797574E+00   0.48467949E+00   0.79066000E+00   0.34206550E+00
  -0.13257551E+00  -0.21054886E+01  -0.44647337E+01  -0.73862462E+01  -0.89294609E+01
  -0.93271960E+01  -0.91190410E+01  -0.98709132E+01  -0.12599780E+02  -0.16472733E+02
  -0.19981635E+02  -0.21137286E+02  -0.19202923E+02  -0.14610774E+02  -0.92154406E+01
  -0.43120635E+01  -0.14472611E+01   0.23126032E+00   0.51697402E+00   0.68543987E+00
   0.61707918E+00   0.50991629E+00  -0.86979402E-01  -0.12829068E+01  -0.35240447E+01
  -0.74170913E+01  -0.11099906E+02  -0.13831074E+02  -0.14935434E+02  -0.15255321E+02
  -0.15292086E+02  -0.15401186E+02  -0.14239872E+02  -0.11780173E+02  -0.76800893E+01
  -0.36645915E+01  -0.47041093E+00   0.98561422E+00   0.15677674E+01   0.15769415E+01
   0.14663794E+01   0.16944138E+01   0.13269702E+01   0.94150417E+00  -0.16677709E+00
  -0.16071003E+01  -0.56743301E+01  -0.11844508E+02  -0.19084692E+02  -0.22295913E+02
  -0.18648166E+02  -0.88736572E+01   0.85027860E+00   0.32563966E+01  -0.39410958E+01
  -0.16670756E+02  -0.26857819E+02  -0.28915550E+02  -0.22841354E+02  -0.13556577E+02
  -0.55788442E+01  -0.14440954E+01   0.49951874E+00   0.84649280E+00   0.11071819E+01
   0.12221776E+01   0.14998506E+01   0.15114800E+01   0.14376023E+01   0.60945812E+00
  -0.35203641E+01  -0.11188600E+02  -0.20680201E+02  -0.26365361E+02  -0.23755512E+02
  -0.12996384E+02  -0.98732203E+00   0.45641458E+01  -0.68182943E+00  -0.12234708E+02
  -0.10656055E+02  -0.17165410E+02  -0.16859287E+02  -0.11629262E+02  -0.61258079E+01
  -0.26653885E+01  -0.42099921E+00   0.44046488E+00   0.99985478E+00   0.79589101E+00
  -0.56674689E-01  -0.97782615E+00  -0.32630425E+01  -0.58499542E+01  -0.85523108E+01
  -0.98779041E+01  -0.99031472E+01  -0.97637533E+01  -0.10868792E+02  -0.13948193E+02
  -0.17778791E+02  -0.20352371E+02  -0.20060176E+02  -0.16435520E+02  -0.11127526E+02
  -0.57780623E+01  -0.21510984E+01  -0.13441836E+00   0.41125661E+00   0.71150746E+00
   0.92589463E+00   0.62532454E+00   0.62029986E+00  -0.74236198E-01  -0.12372338E+01
  -0.35151298E+01  -0.67722709E+01  -0.10030233E+02  -0.12134056E+02  -0.13343202E+02
  -0.14125820E+02  -0.15029210E+02  -0.15587902E+02  -0.14764610E+02  -0.12230686E+02
  -0.84232874E+01  -0.45532952E+01  -0.17772443E+01  -0.43574404E-01   0.77915805E+00
   0.11425206E+01   0.16785162E+01   0.14717474E+01   0.13782145E+01   0.70254208E+00
  -0.75619418E+00  -0.26894109E+01  -0.71637559E+01  -0.13022971E+02  -0.18049691E+02
  -0.17712703E+02  -0.10903171E+02  -0.14859629E+01   0.35039721E+01  -0.11627725E+01
  -0.13890626E+02  -0.27479454E+02  -0.34270388E+02  -0.31217147E+02  -0.21803048E+02
  -0.11470476E+02  -0.44529588E+01  -0.86122039E+00   0.31888677E+00   0.94216493E+00
   0.13268769E+01   0.11894464E+01   0.13455746E+01   0.69908969E+00  -0.68750393E+00
  -0.44979961E+01  -0.12472662E+02  -0.23761970E+02  -0.33395543E+02  -0.35385117E+02
  -0.26650357E+02  -0.11242597E+02   0.20529075E+01   0.58905436E+01  -0.43477175E+00
   0.16869533E+00  -0.68792225E+01  -0.10038242E+02  -0.83850957E+01  -0.51834952E+01
  -0.25015488E+01  -0.51029684E+00   0.46827229E+00   0.11023673E+01   0.10001384E+01
   0.63815829E+00  -0.62990779E+00  -0.16732152E+01  -0.39976747E+01  -0.61956373E+01
  -0.79600084E+01  -0.84798419E+01  -0.80112965E+01  -0.79862476E+01  -0.93864337E+01
  -0.12403873E+02  -0.15399323E+02  -0.16519936E+02  -0.14705023E+02  -0.10766058E+02
  -0.60322303E+01  -0.25845511E+01  -0.45412642E+00   0.18226324E+00   0.66921825E+00
   0.80379190E+00   0.82791905E+00   0.71541726E+00   0.61669139E+00   0.13766821E+00
  -0.83133863E+00  -0.26726103E+01  -0.50840727E+01  -0.72990541E+01  -0.89500282E+01
  -0.10074173E+02  -0.11464045E+02  -0.12764699E+02  -0.13696875E+02  -0.12920793E+02
  -0.10657470E+02  -0.73468935E+01  -0.43107491E+01  -0.18579672E+01  -0.46918681E+00
   0.41494787E+00   0.12332029E+01   0.13974735E+01   0.15723163E+01   0.12163066E+01
   0.63812336E+00  -0.10134580E+01  -0.27915610E+01  -0.66673005E+01  -0.10635211E+02
  -0.12412214E+02  -0.93383670E+01  -0.23820427E+01   0.32357220E+01   0.20975341E+01
  -0.74224399E+01  -0.20610195E+02  -0.30129924E+02  -0.31092891E+02  -0.24468564E+02
  -0.14682689E+02  -0.68897942E+01  -0.22609520E+01  -0.43847805E+00   0.66960594E+00
   0.10774554E+01   0.12081357E+01   0.10340925E+01   0.64804172E+00  -0.61771689E+00
  -0.33970368E+01  -0.93374825E+01  -0.19083846E+02  -0.29951003E+02  -0.36381190E+02
  -0.33186473E+02  -0.20790868E+02  -0.50304692E+01   0.53420037E+01   0.64496472E+01
   0.56266147E+01   0.79516728E+00  -0.32322903E+01  -0.41968843E+01  -0.31940692E+01
  -0.18914816E+01  -0.35844238E+00   0.57343476E+00   0.11911573E+01   0.12052899E+01
   0.80096820E+00   0.47898804E-01  -0.12127917E+01  -0.22542672E+01  -0.38498785E+01
  -0.53318201E+01  -0.59266016E+01  -0.56850936E+01  -0.50895860E+01  -0.52773187E+01
  -0.67373110E+01  -0.88844623E+01  -0.10573486E+02  -0.10313964E+02  -0.82528626E+01
  -0.50151750E+01  -0.23565705E+01  -0.63516869E+00   0.99889955E-01   0.44405056E+00
   0.76603729E+00   0.68197188E+00   0.79105227E+00   0.56953105E+00   0.71048578E+00
   0.17204359E+00   0.38750086E-01  -0.13235058E+01  -0.27514673E+01  -0.41688025E+01
  -0.54241117E+01  -0.67143156E+01  -0.82713896E+01  -0.96045668E+01  -0.10235026E+02
  -0.95823898E+01  -0.77718574E+01  -0.54522709E+01  -0.32252720E+01  -0.15950675E+01
  -0.59734264E+00   0.48483308E+00   0.10407034E+01   0.14741345E+01   0.15109496E+01
   0.11976025E+01   0.53640325E+00  -0.83052761E+00  -0.21355354E+01  -0.44045684E+01
  -0.62168608E+01  -0.55382792E+01  -0.19185546E+01   0.25470145E+01   0.36009234E+01
  -0.13972699E+01  -0.10886259E+02  -0.20034640E+02  -0.23683840E+02  -0.20893068E+02
  -0.14052958E+02  -0.75517508E+01  -0.32202067E+01  -0.10302346E+01   0.17886495E+00
   0.92084972E+00   0.98330538E+00   0.99748389E+00   0.40223725E+00  -0.26375608E+00
  -0.23275426E+01  -0.52525851E+01  -0.11554590E+02  -0.19928639E+02  -0.27472568E+02
  -0.29418420E+02  -0.23168691E+02  -0.11094056E+02   0.82389842E+00   0.67746112E+01
   0.57251150E+01   0.39933281E+01   0.11373405E+01  -0.81703369E+00  -0.11822576E+01
  -0.97804399E+00  -0.11776655E+00   0.65740321E+00   0.11766765E+01   0.13515988E+01
   0.10792114E+01   0.44587872E+00  -0.53839485E+00  -0.15081040E+01  -0.27372596E+01
  -0.32357363E+01  -0.38890839E+01  -0.35802457E+01  -0.29089720E+01  -0.22740049E+01
  -0.26205873E+01  -0.37982562E+01  -0.50824243E+01  -0.55490204E+01  -0.47930988E+01
  -0.31924288E+01  -0.16600613E+01  -0.58614666E+00   0.75978173E-01   0.33500604E+00
   0.52722598E+00   0.58307853E+00   0.61257928E+00   0.70691505E+00   0.63133865E+00
   0.85474990E+00   0.40186344E+00   0.59685402E+00  -0.37942341E-01  -0.92400121E+00
  -0.16989525E+01  -0.26668411E+01  -0.37799998E+01  -0.52473376E+01  -0.63352434E+01
  -0.67083977E+01  -0.61595115E+01  -0.49184825E+01  -0.36364670E+01  -0.22949679E+01
  -0.14013992E+01  -0.41096170E+00   0.39811125E+00   0.10136947E+01   0.14494982E+01
   0.15500718E+01   0.13197874E+01   0.67526083E+00  -0.15578092E+00  -0.12970284E+01
  -0.18565494E+01  -0.21898433E+01  -0.61768458E+00   0.19445945E+01   0.36437976E+01
   0.18815844E+01  -0.34490810E+01  -0.98856883E+01  -0.13955537E+02  -0.13863718E+02
  -0.10526725E+02  -0.65395126E+01  -0.34433529E+01  -0.13913687E+01  -0.19562408E+00
   0.54208348E+00   0.83030794E+00   0.83111431E+00   0.60671472E+00  -0.13529200E+00
  -0.10947979E+01  -0.34236473E+01  -0.60320096E+01  -0.10675312E+02  -0.16043367E+02
  -0.19330053E+02  -0.18062283E+02  -0.11593842E+02  -0.30614637E+01   0.36221173E+01
   0.39095901E+01   0.40449481E+01   0.26109727E+01   0.10172527E+01   0.12263492E+00
  -0.10496947E+00   0.85306021E-01   0.66358331E+00   0.10947905E+01   0.12737048E+01
   0.10532683E+01   0.49257297E+00  -0.27335729E+00  -0.12480830E+01  -0.16117876E+01
  -0.25574976E+01  -0.24889507E+01  -0.21737553E+01  -0.16017601E+01  -0.10090819E+01
  -0.61133639E+00  -0.76271326E+00  -0.14304020E+01  -0.19726031E+01  -0.20282953E+01
  -0.15901806E+01  -0.80274513E+00  -0.28262727E+00   0.13953422E+00   0.34571043E+00
   0.43084794E+00   0.36645192E+00   0.30468619E+00   0.25104807E+00   0.39820892E+00
   0.45950261E+00   0.83705042E+00   0.10968000E+01   0.76707239E+00   0.83022244E+00
   0.28772286E+00  -0.34831035E+00  -0.11962160E+01  -0.19458974E+01  -0.28870377E+01
  -0.35436812E+01  -0.38244729E+01  -0.36480982E+01  -0.31669948E+01  -0.25282333E+01
  -0.18018591E+01  -0.11625424E+01  -0.33485851E+00   0.37308600E+00   0.96760372E+00
   0.13131223E+01   0.14088772E+01   0.12448410E+01   0.73661068E+00   0.60264571E+00
  -0.25785088E+00  -0.44510943E-01   0.50127345E+00   0.16149545E+01   0.26587947E+01
   0.25645029E+01   0.50200808E+00  -0.30108083E+01  -0.60712720E+01  -0.72800650E+01
  -0.65509872E+01  -0.46946852E+01  -0.29809196E+01  -0.14457067E+01  -0.39721198E+00
   0.25567006E+00   0.50068619E+00   0.51717040E+00   0.28201897E+00  -0.53245653E-01
  -0.83395241E+00  -0.17416722E+01  -0.32661193E+01  -0.57222441E+01  -0.79614539E+01
  -0.10259907E+02  -0.10709746E+02  -0.84121957E+01  -0.36303325E+01   0.11060748E+01
   0.22909596E+01   0.31176050E+01   0.27391607E+01   0.16834367E+01   0.72529245E+00
   0.21554753E+00   0.14820554E+00   0.34688663E+00   0.77192872E+00   0.11334597E+01
   0.11544955E+01   0.80041543E+00   0.41095457E-01  -0.72361904E+00  -0.17697569E+01
  -0.20313020E+01  -0.18257685E+01  -0.18574855E+01  -0.10834086E+01  -0.11336670E+00
   0.43562842E+00   0.47033540E+00   0.29797778E+00  -0.94483085E-01  -0.30773571E+00
  -0.35328603E+00  -0.26844713E+00   0.10765784E+00   0.37554418E+00   0.45072956E+00
   0.35239835E+00   0.28090069E+00   0.13225777E+00   0.99798842E-01   0.97558016E-01
   0.33055820E+00   0.46957415E+00   0.53690275E+00   0.11256821E+01   0.10094333E+01
   0.75148153E+00   0.71677635E+00   0.50227311E+00  -0.17423924E+00  -0.77733938E+00
  -0.13686130E+01  -0.17956705E+01  -0.20586135E+01  -0.22610217E+01  -0.21847528E+01
  -0.19334252E+01  -0.15407968E+01  -0.10786744E+01  -0.39506686E+00   0.37198590E+00
   0.10196750E+01   0.14545906E+01   0.15269572E+01   0.14336819E+01   0.80490088E+00
   0.68958793E+00   0.78594126E+00   0.66056156E+00   0.14236636E+01   0.22874926E+01
   0.25040358E+01   0.16841598E+01   0.14788144E+00  -0.17064093E+01  -0.29484724E+01
  -0.33401957E+01  -0.30603278E+01  -0.20966130E+01  -0.11410277E+01  -0.44854969E+00
  -0.68782641E-01   0.19719354E+00   0.23375950E+00   0.20557309E+00  -0.32251425E-01
  -0.32763425E+00  -0.10369460E+01  -0.21174417E+01  -0.29033796E+01  -0.43682214E+01
  -0.54685055E+01  -0.54992721E+01  -0.44092512E+01  -0.24321003E+01   0.21709803E+00
   0.13340944E+01   0.21147124E+01   0.21873019E+01   0.17054314E+01   0.82928821E+00
   0.13298559E+00  -0.20765414E+00  -0.16145659E+00   0.13797109E-01   0.34657998E+00
   0.61123945E+00   0.40198105E+00  -0.19762776E+00  -0.11517645E+01  -0.14542892E+01
  -0.16693133E+01  -0.20138525E+01  -0.15923351E+01  -0.57406038E+00  -0.13282971E+00
   0.17538715E+00   0.62990201E+00   0.64496708E+00   0.50349361E+00   0.26183515E+00
   0.26038827E+00   0.25785353E+00   0.37692089E+00   0.55849909E+00   0.66414370E+00
   0.50930513E+00   0.44729215E-01  -0.31485108E+00  -0.69042213E+00  -0.85513237E+00
  -0.87685238E+00  -0.44864995E+00   0.47431954E+00   0.69465723E+00   0.68765057E+00
   0.10430457E+01   0.10715180E+01   0.43201879E+00   0.19559745E+00  -0.58625895E-01
  -0.36905775E+00  -0.71797057E+00  -0.97857157E+00  -0.12053717E+01  -0.15242849E+01
  -0.16755468E+01  -0.16648740E+01  -0.14367347E+01  -0.11413882E+01  -0.60967319E+00
   0.10026209E+00   0.63366356E+00   0.95867565E+00   0.91014541E+00   0.12309702E+01
   0.12278233E+01   0.77056423E+00   0.86921153E+00   0.14890009E+01   0.15856707E+01
   0.15862412E+01   0.16073001E+01   0.95532813E+00   0.92736515E-02  -0.98162116E+00
  -0.14409893E+01  -0.15352139E+01  -0.12548840E+01  -0.76526544E+00  -0.34550772E+00
  -0.23303271E+00  -0.44678012E+00  -0.55316479E+00  -0.71304005E+00  -0.78939315E+00
  -0.97062545E+00  -0.10145337E+01  -0.83269067E+00  -0.15003641E+01  -0.23868367E+01
  -0.26772226E+01  -0.27774834E+01  -0.27887645E+01  -0.16374396E+01  -0.76657362E-01
   0.12209311E+01   0.17491790E+01   0.18127654E+01   0.13777817E+01   0.69213236E+00
  -0.18746693E+00  -0.88757555E+00  -0.12161318E+01  -0.10878102E+01  -0.73334756E+00
  -0.27056382E+00   0.49163448E-01  -0.19754998E+00  -0.70116271E+00  -0.15484790E+01
  -0.22487236E+01  -0.23606553E+01  -0.15722548E+01  -0.12090814E+01  -0.37065485E+00
   0.58323310E+00   0.95134064E+00   0.11793088E+01   0.10123580E+01   0.78386184E+00
   0.52956696E+00   0.50453493E+00   0.55201005E+00   0.68215160E+00   0.70074219E+00
   0.72775878E+00   0.29662519E+00  -0.49852198E+00  -0.13373748E+01  -0.19745837E+01
  -0.19886463E+01  -0.14200632E+01  -0.81915558E+00  -0.33324814E+00   0.42674720E+00
   0.70196491E+00   0.45527874E+00   0.75606640E+00   0.70477844E+00   0.60202654E+00
   0.45545227E+00   0.19457894E+00  -0.92947895E-01  -0.43315292E+00  -0.74564288E+00
  -0.11757833E+01  -0.14999763E+01  -0.16571881E+01  -0.14815578E+01  -0.11456319E+01
  -0.64137206E+00  -0.30207269E-01   0.42518135E+00   0.90433222E+00   0.97374586E+00
   0.77177937E+00   0.60545632E+00   0.95446497E+00   0.75315875E+00   0.10671038E+01
   0.16071144E+01   0.16056687E+01   0.14570795E+01   0.87441219E+00   0.23457132E+00
  -0.35245227E+00  -0.56202025E+00  -0.54817503E+00  -0.38994758E+00  -0.35860038E+00
  -0.36537254E+00  -0.85354131E+00  -0.15691227E+01  -0.20470161E+01  -0.21126258E+01
  -0.16481838E+01  -0.10001436E+01  -0.77856805E+00  -0.96437959E+00  -0.93697532E+00
  -0.12000646E+01  -0.16575070E+01  -0.11358452E+01  -0.52673987E+00   0.34046771E+00
   0.86451579E+00   0.13620836E+01   0.14742505E+01   0.12229143E+01   0.43882897E+00
  -0.49847307E+00  -0.16648354E+01  -0.26906078E+01  -0.33475551E+01  -0.32559934E+01
  -0.23563540E+01  -0.12692435E+01  -0.62441825E+00  -0.11424186E+01  -0.20992425E+01
  -0.29218216E+01  -0.29732986E+01  -0.25887838E+01  -0.16452432E+01  -0.42198366E+00
   0.93313549E-01   0.77100345E+00   0.95850821E+00   0.10425431E+01   0.92906677E+00
   0.76931968E+00   0.60569763E+00   0.57207014E+00   0.61653001E+00   0.80907541E+00
   0.63913136E+00   0.29302835E+00  -0.71108117E+00  -0.22681379E+01  -0.38499908E+01
  -0.47854968E+01  -0.46819615E+01  -0.34321732E+01  -0.18906369E+01  -0.53934632E+00
  -0.15035903E+00   0.69317649E+00   0.51967069E+00   0.49806055E+00   0.50553359E+00
   0.45417560E+00   0.49107600E+00   0.39237635E+00   0.23239551E+00  -0.17381880E+00
  -0.55539287E+00  -0.11494442E+01  -0.16107226E+01  -0.18199124E+01  -0.16384398E+01
  -0.12147555E+01  -0.83806694E+00  -0.48578604E+00  -0.43052181E+00  -0.22416347E+00
  -0.16572647E-01   0.28090174E+00   0.30828582E+00   0.50708194E+00   0.97220475E+00
   0.87384900E+00   0.11509106E+01   0.10585930E+01   0.91619434E+00   0.59795870E+00
   0.27319230E+00  -0.34280786E-02  -0.10844598E+00  -0.15677046E+00  -0.17288569E+00
  -0.80019811E+00  -0.18359611E+01  -0.33703630E+01  -0.47410164E+01  -0.52002173E+01
  -0.45181058E+01  -0.31400038E+01  -0.15727732E+01  -0.60392794E+00  -0.15915751E+00
  -0.52055127E+00  -0.12596512E+00  -0.37806638E+00  -0.14947652E+00   0.35088704E+00
   0.92338541E+00   0.11858297E+01   0.12571669E+01   0.10340906E+01   0.37619152E+00
  -0.82205620E+00  -0.22581284E+01  -0.43763526E+01  -0.63099384E+01  -0.73457929E+01
  -0.64331515E+01  -0.41034644E+01  -0.19325541E+01  -0.12057288E+01  -0.23370705E+01
  -0.40660083E+01  -0.49779292E+01  -0.44347123E+01  -0.28950811E+01  -0.18539626E+01
  -0.17756630E+00   0.46380980E+00   0.10351869E+01   0.11226044E+01   0.10250521E+01
   0.84009857E+00   0.59615550E+00   0.54790274E+00   0.41753633E+00   0.46530211E+00
   0.53500946E+00   0.11135773E+00  -0.10474476E+01  -0.32754780E+01  -0.60390163E+01
  -0.83411012E+01  -0.89514087E+01  -0.79455846E+01  -0.55692557E+01  -0.31556264E+01
  -0.10681895E+01  -0.16654881E+00   0.16112425E+00   0.48231124E+00   0.48927155E+00
   0.58492092E+00   0.60037243E+00   0.57513783E+00   0.51207392E+00   0.26957210E+00
  -0.20340870E+00  -0.69065910E+00  -0.14619969E+01  -0.18424604E+01  -0.20058762E+01
  -0.17365642E+01  -0.14389216E+01  -0.14010842E+01  -0.14861587E+01  -0.16831111E+01
  -0.16371966E+01  -0.13104087E+01  -0.74252376E+00  -0.61304236E-01  -0.78992192E-01
   0.71521398E+00   0.74784226E+00   0.97096141E+00   0.88095483E+00   0.68476149E+00
   0.44907894E+00   0.19173809E+00   0.15993593E+00  -0.63146360E-02  -0.21543177E+00
  -0.91305519E+00  -0.27751615E+01  -0.55280947E+01  -0.84314235E+01  -0.10065132E+02
  -0.95625116E+01  -0.69474391E+01  -0.38403176E+01  -0.12638264E+01  -0.98906748E-01
   0.41181756E+00   0.25757410E+00   0.10836157E+00   0.35624241E+00   0.53535261E+00
   0.67094351E+00   0.10064774E+01   0.11076659E+01   0.94791756E+00   0.44189112E+00
  -0.87836120E+00  -0.26217746E+01  -0.57535392E+01  -0.94675008E+01  -0.12030918E+02
  -0.11662553E+02  -0.83203321E+01  -0.39977252E+01  -0.16101047E+01  -0.23682569E+01
  -0.52488876E+01  -0.78040944E+01  -0.80774699E+01  -0.63248230E+01  -0.34652318E+01
  -0.14653541E+01   0.16063898E-01   0.63900715E+00   0.11343028E+01   0.10526592E+01
   0.10133978E+01   0.57599126E+00   0.39462491E+00   0.16231457E+00  -0.21457896E+00
  -0.32093188E+00  -0.66757296E+00  -0.14585044E+01  -0.37374451E+01  -0.72817090E+01
  -0.11090867E+02  -0.13390102E+02  -0.13058708E+02  -0.10521146E+02  -0.68773748E+01
  -0.36314191E+01  -0.13949470E+01   0.20408406E-02  -0.53983603E-01   0.45654876E+00
   0.37976865E+00   0.57872033E+00   0.62357746E+00   0.60527031E+00   0.48979369E+00
  -0.78399455E-01  -0.55165403E+00  -0.15228463E+01  -0.23114394E+01  -0.25487336E+01
  -0.21521782E+01  -0.16542879E+01  -0.15679292E+01  -0.22085607E+01  -0.30617095E+01
  -0.35890036E+01  -0.34243062E+01  -0.25629380E+01  -0.16373875E+01  -0.53741075E+00
  -0.57956187E-01   0.41835859E+00   0.47234548E+00   0.69524323E+00   0.53636498E+00
   0.51498784E+00   0.17697630E+00   0.13723561E+00   0.69863585E-01  -0.27771316E+00
  -0.94316505E+00  -0.29699587E+01  -0.63442693E+01  -0.10802722E+02  -0.14414343E+02
  -0.15378617E+02  -0.12878088E+02  -0.80099198E+01  -0.32194667E+01  -0.11846544E+00
   0.85833731E+00   0.75837325E+00   0.75458030E+00   0.19867800E+00   0.62846438E+00
   0.62209006E+00   0.61792481E+00   0.90598856E+00   0.74836715E+00   0.57759984E+00
  -0.64246818E+00  -0.24590585E+01  -0.61231320E+01  -0.11301202E+02  -0.15695438E+02
  -0.16886442E+02  -0.13377090E+02  -0.72600142E+01  -0.21325194E+01  -0.16669512E+01
  -0.55295860E+01  -0.10805007E+02  -0.13531378E+02  -0.12286355E+02  -0.82713368E+01
  -0.41659482E+01  -0.10872135E+01   0.19771923E+00   0.92802793E+00   0.11075537E+01
   0.10219748E+01   0.67894358E+00   0.19330829E+00  -0.20229596E+00  -0.12351244E+01
  -0.19172731E+01  -0.25484306E+01  -0.29095256E+01  -0.45418786E+01  -0.77385004E+01
  -0.12032867E+02  -0.15226314E+02  -0.16066764E+02  -0.13929873E+02  -0.10290166E+02
  -0.63377249E+01  -0.32222550E+01  -0.13414984E+01  -0.65608084E-01  -0.46818361E-01
   0.46358721E+00   0.35306479E+00   0.55891517E+00   0.46101889E+00   0.53678669E+00
  -0.10910401E+00  -0.72131815E+00  -0.20358616E+01  -0.34864686E+01  -0.40982258E+01
  -0.37520270E+01  -0.26204187E+01  -0.18756646E+01  -0.19182124E+01  -0.31502350E+01
  -0.45134985E+01  -0.53297805E+01  -0.49373895E+01  -0.37040827E+01  -0.21997428E+01
  -0.11040502E+01  -0.66192381E-01   0.14674210E+00   0.36738531E+00   0.36597400E+00
   0.29094886E+00   0.98711101E-01  -0.11564459E+00  -0.85469055E-01  -0.49294459E+00
  -0.80619940E+00  -0.22716045E+01  -0.52024846E+01  -0.10280665E+02  -0.15714847E+02
  -0.19087248E+02  -0.17958922E+02  -0.12935377E+02  -0.62090655E+01  -0.11417667E+01
   0.11749696E+01   0.12628885E+01   0.53423854E+00   0.46023072E+00   0.10583241E+00
  -0.30429085E+00   0.29509617E+00   0.46514139E+00   0.53512690E+00   0.56166462E+00
  -0.37189606E+00  -0.17763030E+01  -0.52783493E+01  -0.10829929E+02  -0.16576764E+02
  -0.19629405E+02  -0.17369529E+02  -0.10516470E+02  -0.33845287E+01  -0.80703659E+00
  -0.46843391E+01  -0.12540932E+02  -0.18962562E+02  -0.20219484E+02  -0.16020444E+02
  -0.94252194E+01  -0.40324168E+01  -0.74195827E+00   0.60491894E+00   0.96094661E+00
   0.12118375E+01   0.68974546E+00   0.22706597E+00  -0.55980586E+00  -0.22655480E+01
  -0.41301227E+01  -0.55488481E+01  -0.58606887E+01  -0.63171576E+01  -0.79724974E+01
  -0.11173955E+02  -0.14368259E+02  -0.15394566E+02  -0.13737363E+02  -0.10299094E+02
  -0.67464414E+01  -0.40778564E+01  -0.21043630E+01  -0.95526126E+00  -0.91416081E-01
  -0.10415966E+00   0.35239933E+00   0.34745029E+00   0.33360244E+00   0.37902468E+00
  -0.31797496E+00  -0.10471698E+01  -0.29722585E+01  -0.53831204E+01  -0.70057980E+01
  -0.70622560E+01  -0.54238323E+01  -0.31674709E+01  -0.18923818E+01  -0.22793932E+01
  -0.39232777E+01  -0.57433851E+01  -0.64164117E+01  -0.57693260E+01  -0.41278964E+01
  -0.23270261E+01  -0.11927268E+01  -0.26133862E+00   0.54292771E-01   0.15168856E-01
   0.18709590E+00  -0.18908624E+00  -0.32693987E+00  -0.48340790E+00  -0.93844818E+00
  -0.10717075E+01  -0.14028129E+01  -0.26597946E+01  -0.63581327E+01  -0.12046035E+02
  -0.17530898E+02  -0.19511863E+02  -0.16204484E+02  -0.94298298E+01  -0.27254833E+01
   0.98495580E+00   0.14268407E+01   0.54818276E+00  -0.30637042E+00  -0.24595816E+00
  -0.10576533E+01  -0.86922243E+00  -0.10020938E+00   0.61114263E-01   0.33935536E+00
  -0.26588805E+00  -0.96901706E+00  -0.35166864E+01  -0.82203135E+01  -0.14041576E+02
  -0.18608191E+02  -0.18336079E+02  -0.12869097E+02  -0.48750800E+01  -0.40643380E+00
  -0.28949125E+01  -0.11958520E+02  -0.22057645E+02  -0.27484572E+02  -0.25236817E+02
  -0.17925774E+02  -0.90769617E+01  -0.33085592E+01  -0.11645206E+00   0.86743761E+00
   0.10736862E+01   0.86402046E+00   0.33546068E+00  -0.61756554E+00  -0.30290816E+01
  -0.60155588E+01  -0.90864711E+01  -0.10022646E+02  -0.96644235E+01  -0.91031391E+01
  -0.10106065E+02  -0.11557530E+02  -0.11937553E+02  -0.96498954E+01  -0.61591979E+01
  -0.31917837E+01  -0.18556407E+01  -0.17504907E+01  -0.14586706E+01  -0.90851062E+00
  -0.17412544E+00  -0.27997220E+00   0.17010836E+00   0.90297697E-01   0.14732255E+00
  -0.59199926E+00  -0.13525173E+01  -0.37824679E+01  -0.73718989E+01  -0.10605698E+02
  -0.12036253E+02  -0.10444215E+02  -0.70510314E+01  -0.33797173E+01  -0.17456657E+01
  -0.21671913E+01  -0.41929178E+01  -0.60091867E+01  -0.67085668E+01  -0.56893428E+01
  -0.41891074E+01  -0.21342024E+01  -0.12358011E+01  -0.30040849E+00  -0.15362305E+00
  -0.20575532E+00  -0.35512109E+00  -0.58327281E+00  -0.86447858E+00  -0.17116885E+01
  -0.18534800E+01  -0.16523943E+01  -0.73152903E+00  -0.14741339E+01  -0.48627978E+01
  -0.10670300E+02  -0.15169593E+02  -0.15438304E+02  -0.10575349E+02  -0.41100256E+01
   0.34036917E+00   0.11649373E+01  -0.39297755E+00  -0.16404034E+01  -0.18170592E+01
  -0.33717506E+01  -0.17264864E+01  -0.12115622E+01  -0.58465786E+00  -0.15276356E+00
  -0.41986665E+00  -0.29694619E+00  -0.19347434E+01  -0.45704210E+01  -0.92367342E+01
  -0.13678278E+02  -0.15560496E+02  -0.12426916E+02  -0.61248417E+01  -0.72698912E+00
  -0.14261433E+01  -0.94626672E+01  -0.21379379E+02  -0.30652951E+02  -0.32413563E+02
  -0.26245451E+02  -0.16405010E+02  -0.73035919E+01  -0.18537164E+01   0.17048391E+00
   0.12768532E+01   0.73157296E+00   0.69795844E+00  -0.70253396E+00  -0.29836439E+01
  -0.70444770E+01  -0.11661756E+02  -0.14051097E+02  -0.13558637E+02  -0.11112233E+02
  -0.94372606E+01  -0.88270599E+01  -0.78825367E+01  -0.46924000E+01  -0.24420181E+00
   0.32557978E+01   0.33700006E+01   0.14850263E+01  -0.99549719E+00  -0.15938149E+01
  -0.13445598E+01  -0.35219047E+00  -0.37964580E+00  -0.16236149E+00  -0.13583491E+00
  -0.79332415E+00  -0.13182981E+01  -0.42128449E+01  -0.83446792E+01  -0.13481460E+02
  -0.16620588E+02  -0.16494651E+02  -0.12594431E+02  -0.74125188E+01  -0.29987190E+01
  -0.12536541E+01  -0.19162851E+01  -0.38937805E+01  -0.55680012E+01  -0.60098424E+01
  -0.49808877E+01  -0.35257197E+01  -0.19532541E+01  -0.10006367E+01  -0.69599866E+00
  -0.13443888E+00  -0.76951793E+00  -0.58123351E+00  -0.14322643E+01  -0.22800937E+01
  -0.32043590E+01  -0.32002932E+01  -0.11398948E+01   0.13921128E+01   0.20770906E+01
  -0.12039399E+01  -0.65116400E+01  -0.10033449E+02  -0.87561988E+01  -0.41799841E+01
   0.12849998E+00   0.71135798E+00  -0.12376025E+01  -0.38354043E+01  -0.42108203E+01
  -0.62745770E+01  -0.40830827E+01  -0.24041193E+01  -0.11946643E+01  -0.11530107E+01
  -0.36084086E+00  -0.42903660E+00  -0.84096203E+00  -0.17971127E+01  -0.41501571E+01
  -0.74403406E+01  -0.99780637E+01  -0.96254433E+01  -0.58941699E+01  -0.13209517E+01
  -0.41165999E+00  -0.59549231E+01  -0.17071703E+02  -0.28354070E+02  -0.34122527E+02
  -0.31621184E+02  -0.22744097E+02  -0.12388765E+02  -0.46449714E+01  -0.48109301E+00
   0.45990175E+00   0.96437379E+00   0.70767470E+00  -0.66118120E+00  -0.22935246E+01
  -0.67416320E+01  -0.12334968E+02  -0.16560314E+02  -0.16728548E+02  -0.13377748E+02
  -0.92810068E+01  -0.64736851E+01  -0.44524975E+01  -0.10540391E+01   0.40875437E+01
   0.84027913E+01   0.91183699E+01   0.55326255E+01   0.77810680E+00  -0.23101447E+01
  -0.26872769E+01  -0.17463646E+01  -0.93788481E+00  -0.29798634E+00  -0.75427579E+00
  -0.48456099E+00  -0.14261188E+01  -0.37003019E+01  -0.80553586E+01  -0.14042255E+02
  -0.19171090E+02  -0.20883707E+02  -0.18216862E+02  -0.12391382E+02  -0.60968422E+01
  -0.18399640E+01  -0.39352344E+00  -0.14011951E+01  -0.32284033E+01  -0.46772299E+01
  -0.49734888E+01  -0.40465507E+01  -0.27590439E+01  -0.16799805E+01  -0.83434915E+00
  -0.92678138E+00  -0.65682204E+00  -0.82844086E+00  -0.18091932E+01  -0.24447166E+01
  -0.43081018E+01  -0.53664889E+01  -0.40534669E+01   0.18643413E+00   0.46881476E+01
   0.58674329E+01   0.27515388E+01  -0.19596901E+01  -0.40776123E+01  -0.23209351E+01
   0.54890081E+00   0.10988853E+01  -0.19302889E+01  -0.56578711E+01  -0.73743006E+01
  -0.94116731E+01  -0.67721055E+01  -0.39671618E+01  -0.27033836E+01  -0.15883330E+01
  -0.10034141E+01  -0.97896503E+00  -0.66494216E+00  -0.50169537E+00  -0.88783901E+00
  -0.21664734E+01  -0.42350837E+01  -0.52367877E+01  -0.43323689E+01  -0.15883212E+01
   0.70554246E-01  -0.25849018E+01  -0.10531115E+02  -0.21149558E+02  -0.29265027E+02
  -0.30797131E+02  -0.25484311E+02  -0.16243308E+02  -0.75568347E+01  -0.21004083E+01
   0.35983308E+00   0.96794592E+00   0.43557697E+00  -0.16045346E-01  -0.15214144E+01
  -0.52872181E+01  -0.10992813E+02  -0.16407010E+02  -0.17973965E+02  -0.14583368E+02
  -0.88670157E+01  -0.43023802E+01  -0.16752476E+01   0.83911370E+00   0.50036634E+01
   0.97107688E+01   0.11337993E+02   0.83781876E+01   0.21568355E+01  -0.29381143E+01
  -0.46750718E+01  -0.36580375E+01  -0.19884880E+01  -0.14267252E+01  -0.79161480E+00
  -0.74322203E+00  -0.14863386E+01  -0.28079401E+01  -0.64044534E+01  -0.12150806E+02
  -0.18052572E+02  -0.21582403E+02  -0.20586370E+02  -0.15903857E+02  -0.93485254E+01
  -0.36774320E+01  -0.44792379E+00   0.24323574E+00  -0.84591823E+00  -0.24143197E+01
  -0.34866070E+01  -0.37382757E+01  -0.30265174E+01  -0.20772913E+01  -0.13710262E+01
  -0.77203131E+00  -0.64110759E+00  -0.11571460E+01  -0.13901290E+01  -0.23065568E+01
  -0.44506439E+01  -0.67989021E+01  -0.73943792E+01  -0.41084131E+01   0.21894238E+01
   0.74345847E+01   0.81341660E+01   0.48110240E+01   0.11585926E+01   0.36207724E+00
   0.19380591E+01   0.21793311E+01  -0.77046840E+00  -0.60064576E+01  -0.94930909E+01
  -0.11055677E+02  -0.90612588E+01  -0.59453488E+01  -0.33471197E+01  -0.22605825E+01
  -0.18164937E+01  -0.13038700E+01  -0.86506192E+00  -0.66295869E+00   0.61486928E-01
   0.15323564E+00  -0.70961160E+00  -0.20335348E+01  -0.25436048E+01  -0.14323336E+01
   0.22725088E+00   0.21106879E+00  -0.39572732E+01  -0.11624793E+02  -0.19914412E+02
  -0.24456221E+02  -0.23246305E+02  -0.17140255E+02  -0.95868649E+01  -0.35822701E+01
  -0.43834035E+00   0.38064873E+00   0.64961449E+00   0.20612126E+00  -0.10797328E+01
  -0.34905366E+01  -0.82727627E+01  -0.14098932E+02  -0.17023089E+02  -0.14833580E+02
  -0.85080330E+01  -0.23470373E+01   0.98681981E+00   0.21503848E+01   0.39034066E+01
   0.68740632E+01   0.89584812E+01   0.70677042E+01   0.15457006E+01  -0.43744128E+01
  -0.71745419E+01  -0.62386403E+01  -0.39996973E+01  -0.20048913E+01  -0.12916924E+01
  -0.12237936E+01  -0.11953009E+01  -0.18194133E+01  -0.43542560E+01  -0.86415202E+01
  -0.14140155E+02  -0.18285201E+02  -0.18971289E+02  -0.15869483E+02  -0.10468533E+02
  -0.51406690E+01  -0.12597867E+01   0.34900431E+00   0.44109575E+00  -0.58623706E+00
  -0.17022022E+01  -0.25428628E+01  -0.25934630E+01  -0.21935894E+01  -0.15445878E+01
  -0.10931460E+01  -0.10013606E+01  -0.82670775E+00  -0.11364121E+01  -0.20860605E+01
  -0.36957105E+01  -0.65487114E+01  -0.92404108E+01  -0.85272478E+01  -0.35611424E+01
   0.34400903E+01   0.77546583E+01   0.73650827E+01   0.41942446E+01   0.21982582E+01
   0.26334482E+01   0.34343193E+01   0.12160576E+01  -0.40119516E+01  -0.92273101E+01
  -0.98740976E+01  -0.97884527E+01  -0.69625104E+01  -0.42007141E+01  -0.28796505E+01
  -0.19028636E+01  -0.13927401E+01  -0.14374468E+01  -0.10905823E+01  -0.50224858E+00
   0.69215852E-01  -0.24194567E-01  -0.10586470E+01  -0.20350268E+01  -0.19528101E+01
  -0.18108999E+00   0.14575553E+01   0.10026786E+01  -0.30880495E+01  -0.95406902E+01
  -0.15251655E+02  -0.17414171E+02  -0.15019015E+02  -0.98422312E+01  -0.45501946E+01
  -0.12278279E+01   0.39323826E+00   0.63285964E+00   0.70358235E-01  -0.49138191E+00
  -0.18705579E+01  -0.53804071E+01  -0.10302807E+02  -0.14275519E+02  -0.13912407E+02
  -0.85794816E+01  -0.18673610E+01   0.25237236E+01   0.31678019E+01   0.24313174E+01
   0.26335841E+01   0.35077707E+01   0.25588527E+01  -0.14170903E+01  -0.68144039E+01
  -0.97775673E+01  -0.91848958E+01  -0.61396200E+01  -0.33713239E+01  -0.21214137E+01
  -0.12322346E+01  -0.94482684E+00  -0.14571690E+01  -0.23930998E+01  -0.50032316E+01
  -0.89176403E+01  -0.12504726E+02  -0.13944391E+02  -0.12381552E+02  -0.89416934E+01
  -0.49850900E+01  -0.21833486E+01  -0.52062931E+00   0.60026188E-01   0.44067517E-01
  -0.36560192E+00  -0.11065932E+01  -0.16140971E+01  -0.17330848E+01  -0.14541334E+01
  -0.12004989E+01  -0.68807561E+00  -0.63205313E+00  -0.10506895E+01  -0.14035516E+01
  -0.23763801E+01  -0.49904328E+01  -0.83013500E+01  -0.10288528E+02  -0.83403721E+01
  -0.26451545E+01   0.29076130E+01   0.50884276E+01   0.34524128E+01   0.12982711E+01
   0.13000862E+01   0.28819781E+01   0.28184855E+01  -0.72409230E+00  -0.63384455E+01
  -0.66425957E+01  -0.81678025E+01  -0.67412762E+01  -0.43476324E+01  -0.26275151E+01
  -0.17078551E+01  -0.17802042E+01  -0.12135714E+01  -0.12386062E+01  -0.13077511E+01
  -0.10768702E+01  -0.12469844E+01  -0.22174455E+01  -0.33557281E+01  -0.35085741E+01
  -0.19313722E+01   0.99523091E+00   0.29902585E+01   0.21408604E+01  -0.19591822E+01
  -0.74795645E+01  -0.11298100E+02  -0.11799305E+02  -0.90246779E+01  -0.50199304E+01
  -0.17654173E+01   0.70292067E-01   0.16095567E+00   0.31400763E+00  -0.69391638E-01
  -0.13267286E+01  -0.28878688E+01  -0.65724216E+01  -0.10636561E+02  -0.12181766E+02
  -0.94085571E+01  -0.34655087E+01   0.13730903E+01   0.26928445E+01   0.99314316E+00
  -0.10850426E+01  -0.20130818E+01  -0.30434702E+01  -0.56046109E+01  -0.94262723E+01
  -0.12066667E+02  -0.11492475E+02  -0.82628493E+01  -0.47558709E+01  -0.25099973E+01
  -0.13342657E+01  -0.12995444E+01  -0.73137884E+00  -0.10725629E+01  -0.23208389E+01
  -0.44186924E+01  -0.67784583E+01  -0.80978885E+01  -0.74918175E+01  -0.55575949E+01
  -0.36474064E+01  -0.24275343E+01  -0.20306675E+01  -0.17146506E+01  -0.11652793E+01
  -0.68874163E+00  -0.40882419E+00  -0.70155313E+00  -0.97919368E+00  -0.11244956E+01
  -0.10000378E+01  -0.62657965E+00  -0.78588601E+00  -0.52976792E+00  -0.71994583E+00
  -0.16960626E+01  -0.28199068E+01  -0.57157633E+01  -0.88279148E+01  -0.97238750E+01
  -0.71881008E+01  -0.25941471E+01   0.20693591E+00  -0.19592242E+00  -0.22408335E+01
  -0.27776680E+01  -0.70665883E+00   0.14993662E+01   0.10398767E+01  -0.25732150E+01
  -0.31131230E+01  -0.52119879E+01  -0.49758643E+01  -0.36856232E+01  -0.20079191E+01
  -0.17605607E+01  -0.12444430E+01  -0.10599180E+01  -0.14800645E+01  -0.12383770E+01
  -0.17886722E+01  -0.23441976E+01  -0.36493818E+01  -0.51476327E+01  -0.59483009E+01
  -0.45893436E+01  -0.15739619E+01   0.18539067E+01   0.30947333E+01   0.11284619E+01
  -0.33153758E+01  -0.77157791E+01  -0.96804499E+01  -0.84750993E+01  -0.54086933E+01
  -0.22696329E+01  -0.37938603E+00   0.18388456E+00   0.59609662E+00  -0.25895244E+00
  -0.32378020E+00  -0.15336229E+01  -0.35745599E+01  -0.67240839E+01  -0.96163902E+01
  -0.95183309E+01  -0.65771685E+01  -0.24937158E+01  -0.71237631E+00  -0.17962819E+01
  -0.43093681E+01  -0.61317646E+01  -0.72039582E+01  -0.86068691E+01  -0.11039602E+02
  -0.12737837E+02  -0.12385578E+02  -0.92833330E+01  -0.58039876E+01  -0.28676513E+01
  -0.19886538E+01  -0.10432126E+01  -0.59321737E+00  -0.77903747E+00  -0.49306027E+00
  -0.14787111E+01  -0.24985345E+01  -0.33145254E+01  -0.31331689E+01  -0.25405470E+01
  -0.20919527E+01  -0.28120897E+01  -0.38561873E+01  -0.45075828E+01  -0.38782681E+01
  -0.24493180E+01  -0.10808925E+01  -0.40451250E+00  -0.33123819E+00  -0.56764750E+00
  -0.62586785E+00  -0.55675786E+00  -0.44625370E+00   0.91481717E-02  -0.63487730E+00
  -0.42717580E+00  -0.13199232E+01  -0.28578955E+01  -0.53375343E+01  -0.76819158E+01
  -0.76720671E+01  -0.58515327E+01  -0.38860013E+01  -0.44213563E+01  -0.67689765E+01
  -0.83602042E+01  -0.68673731E+01  -0.32427233E+01  -0.43653571E+00  -0.79931248E+00
  -0.19069700E+01  -0.25970519E+01  -0.29298390E+01  -0.22342169E+01  -0.12712041E+01
  -0.11377987E+01  -0.50539696E+00  -0.75619382E+00  -0.56424345E+00  -0.12202840E+01
  -0.16247716E+01  -0.24987469E+01  -0.42077724E+01  -0.60808826E+01  -0.75462417E+01
  -0.72007138E+01  -0.47624688E+01  -0.13228199E+01   0.64360774E+00  -0.19771509E-01
  -0.36347858E+01  -0.75555650E+01  -0.10031270E+02  -0.92277915E+01  -0.65742839E+01
  -0.30402315E+01  -0.98536614E+00   0.34412865E+00   0.37789662E+00   0.20847270E+00
  -0.11116874E+00  -0.88187332E+00  -0.15849007E+01  -0.39216489E+01  -0.63617911E+01
  -0.87274088E+01  -0.85244127E+01  -0.72362199E+01  -0.58607301E+01  -0.63082739E+01
  -0.78815833E+01  -0.93383713E+01  -0.97787157E+01  -0.10098359E+02  -0.10787865E+02
  -0.11715871E+02  -0.11245988E+02  -0.90214840E+01  -0.57857019E+01  -0.31188036E+01
  -0.20316551E+01  -0.78645443E+00  -0.56448966E+00   0.70457125E-01  -0.11978123E+00
   0.20360073E-01  -0.23092553E+00  -0.69341185E+00  -0.68706737E+00  -0.78537406E+00
  -0.15424946E+01  -0.34294307E+01  -0.58296948E+01  -0.76864607E+01  -0.74777805E+01
  -0.57879885E+01  -0.31092652E+01  -0.13092543E+01  -0.22811711E+00  -0.30171564E+00
  -0.20602825E+00  -0.46902796E+00   0.26854699E-01  -0.84096173E-02   0.41129627E-01
  -0.14018486E-01  -0.45549002E+00  -0.73863128E+00  -0.24196320E+01  -0.39999684E+01
  -0.56453179E+01  -0.54541710E+01  -0.54220561E+01  -0.65150014E+01  -0.97117951E+01
  -0.12795372E+02  -0.13252881E+02  -0.10097464E+02  -0.56052878E+01  -0.23986368E+01
  -0.32889651E+01  -0.18212491E+01  -0.14589500E+01  -0.91043754E+00  -0.45108558E+00
  -0.22814116E+00   0.11218554E+00  -0.22590519E-01  -0.12170775E+00  -0.26879340E+00
  -0.86302227E+00  -0.18445375E+01  -0.31110262E+01  -0.53041350E+01  -0.72920383E+01
  -0.81396112E+01  -0.71253067E+01  -0.47964791E+01  -0.28810122E+01  -0.32706025E+01
  -0.59452401E+01  -0.96462331E+01  -0.11799928E+02  -0.11136136E+02  -0.81564465E+01
  -0.43710853E+01  -0.15769235E+01   0.72578668E-01   0.38373430E+00   0.44080686E+00
   0.32407684E+00  -0.15982474E+00  -0.92865215E+00  -0.16833232E+01  -0.36949628E+01
  -0.60173448E+01  -0.83410743E+01  -0.95571763E+01  -0.10184886E+02  -0.10955058E+02
  -0.11669001E+02  -0.12050393E+02  -0.11249177E+02  -0.10128222E+02  -0.93190548E+01
  -0.91073543E+01  -0.85657068E+01  -0.71900081E+01  -0.48217346E+01  -0.28082123E+01
  -0.16019936E+01  -0.60045083E+00  -0.20759093E+00   0.20059496E+00   0.61735213E+00
   0.69715311E+00   0.62693287E+00   0.66585725E+00   0.23937278E+00  -0.36973602E+00
  -0.18371892E+01  -0.44560368E+01  -0.76942470E+01  -0.10184233E+02  -0.10792949E+02
  -0.89477149E+01  -0.59172038E+01  -0.28633463E+01  -0.89916065E+00  -0.18822435E+00
  -0.80773677E-01  -0.18067627E+00   0.14043561E+00   0.17287132E+00   0.38225262E+00
   0.50839336E+00   0.36157945E+00  -0.15357092E-01  -0.18905447E+00  -0.12531563E+01
  -0.22345834E+01  -0.32766696E+01  -0.40999625E+01  -0.60097723E+01  -0.97652633E+01
  -0.14049806E+02  -0.16746320E+02  -0.15594778E+02  -0.11481962E+02  -0.66028653E+01
  -0.61623450E+01  -0.29317880E+01  -0.13262289E+01  -0.31905536E+00   0.13748973E+00
   0.31273440E+00   0.68302822E+00   0.47270177E+00   0.60058515E+00   0.17469161E+00
  -0.17538156E-01  -0.80339791E+00  -0.19067994E+01  -0.34543328E+01  -0.53428198E+01
  -0.68843817E+01  -0.71702170E+01  -0.63116766E+01  -0.54822797E+01  -0.59362215E+01
  -0.84361772E+01  -0.11511501E+02  -0.13563281E+02  -0.12839146E+02  -0.98821569E+01
  -0.57017486E+01  -0.24141892E+01  -0.28151788E+00   0.30144056E+00   0.70368787E+00
   0.65607603E+00   0.27068361E+00  -0.71736771E-01  -0.10872334E+01  -0.16707364E+01
  -0.37307639E+01  -0.59165195E+01  -0.86713044E+01  -0.10945156E+02  -0.12782945E+02
  -0.13822843E+02  -0.13683296E+02  -0.12175560E+02  -0.98821015E+01  -0.76418409E+01
  -0.63510619E+01  -0.55044198E+01  -0.46861979E+01  -0.32244934E+01  -0.19399200E+01
  -0.10931953E+01  -0.20828473E+00   0.23277092E-01   0.59549168E+00   0.65010807E+00
   0.10605254E+01   0.96398142E+00   0.77331689E+00   0.36580952E+00  -0.50422286E+00
  -0.22627098E+01  -0.49822031E+01  -0.83815129E+01  -0.11378848E+02  -0.12482893E+02
  -0.11333185E+02  -0.81487802E+01  -0.46887010E+01  -0.19041536E+01  -0.62662302E+00
  -0.75128870E-01  -0.55846909E-01   0.28149806E+00   0.28919289E+00   0.68761693E+00
   0.82571664E+00   0.75220034E+00   0.77488821E+00   0.25428814E+00   0.41605114E+00
  -0.37309056E+00  -0.77935812E+00  -0.18423722E+01  -0.36233270E+01  -0.70803668E+01
  -0.11774117E+02  -0.15922591E+02  -0.17316642E+02  -0.15202213E+02  -0.10663320E+02
  -0.80329810E+01  -0.44465677E+01  -0.20579428E+01  -0.54542182E+00   0.12995533E+00
   0.42455585E+00   0.80496217E+00   0.83427028E+00   0.94691472E+00   0.88220888E+00
   0.55199271E+00   0.22343767E+00  -0.61352982E+00  -0.14815133E+01  -0.29711075E+01
  -0.43409605E+01  -0.53203692E+01  -0.56133848E+01  -0.56376416E+01  -0.64860462E+01
  -0.85228731E+01  -0.11350779E+02  -0.13295461E+02  -0.13008982E+02  -0.10507954E+02
  -0.66151288E+01  -0.32274241E+01  -0.83277094E+00   0.17472395E+00   0.73985184E+00
   0.91748159E+00   0.72509805E+00   0.40606883E+00  -0.81885402E-01  -0.96530113E+00
  -0.16282067E+01  -0.34444646E+01  -0.58382993E+01  -0.85116690E+01  -0.11151597E+02
  -0.12755247E+02  -0.13055550E+02  -0.11522171E+02  -0.89216927E+01  -0.61230302E+01
  -0.40771351E+01  -0.29234302E+01  -0.23253128E+01  -0.15572813E+01  -0.94189123E+00
  -0.48069610E+00   0.11567071E+00   0.38369973E+00   0.76561542E+00   0.10236940E+01
   0.10932858E+01   0.12425777E+01   0.87849363E+00   0.46484596E+00  -0.70770351E+00
  -0.23385291E+01  -0.48166342E+01  -0.78579570E+01  -0.10572222E+02  -0.12000992E+02
  -0.11246578E+02  -0.87676669E+01  -0.54758599E+01  -0.26119310E+01  -0.98100235E+00
  -0.16288399E+00   0.36549349E-02   0.33787195E+00   0.44651058E+00   0.78740952E+00
   0.10386046E+01   0.10879746E+01   0.10691223E+01   0.97722481E+00   0.65099320E+00
   0.84754103E+00   0.43435276E+00  -0.10266690E+00  -0.12143373E+01  -0.37395397E+01
  -0.74625143E+01  -0.11730610E+02  -0.14459176E+02  -0.14543741E+02  -0.11919737E+02
  -0.79581964E+01  -0.51873191E+01  -0.28336676E+01  -0.12337301E+01  -0.29808369E+00
  -0.22616724E-02   0.53469018E+00   0.76410134E+00   0.10077584E+01   0.10354477E+01
   0.10240906E+01   0.62757414E+00   0.34190461E+00  -0.64957060E+00  -0.92825101E+00
  -0.19760640E+01  -0.28283096E+01  -0.33290053E+01  -0.39727248E+01  -0.49201633E+01
  -0.69142962E+01  -0.91998025E+01  -0.11174406E+02  -0.11438810E+02  -0.98478750E+01
  -0.67767741E+01  -0.38418523E+01  -0.15263792E+01  -0.15269339E+00   0.58032970E+00
   0.10044101E+01   0.89399890E+00   0.72610695E+00   0.24566972E+00  -0.24437046E+00
  -0.10709466E+01  -0.18251624E+01  -0.31475750E+01  -0.52378716E+01  -0.73464375E+01
  -0.91897619E+01  -0.99815181E+01  -0.93688800E+01  -0.74557852E+01  -0.48884909E+01
  -0.27842837E+01  -0.14289484E+01  -0.74190482E+00  -0.33947580E+00  -0.26111388E-01
  -0.17328904E-02   0.44286282E+00   0.64411374E+00   0.91629161E+00   0.10231560E+01
   0.11726522E+01   0.98706935E+00   0.91858071E+00  -0.63441814E-02  -0.49774648E+00
  -0.21337870E+01  -0.41122561E+01  -0.63000073E+01  -0.85425099E+01  -0.97559461E+01
  -0.96736575E+01  -0.78018010E+01  -0.52578028E+01  -0.27303883E+01  -0.11160990E+01
  -0.15387176E+00   0.81496198E-01   0.36326776E+00   0.56829543E+00   0.80638779E+00
   0.11340826E+01   0.11499168E+01   0.11922940E+01   0.98428847E+00   0.87239197E+00
   0.62612301E+00   0.71522801E+00   0.65016069E+00   0.32399249E-01  -0.10971573E+01
  -0.33958681E+01  -0.65069053E+01  -0.94525720E+01  -0.10907518E+02  -0.10174786E+02
  -0.57811718E+01  -0.44106284E+01  -0.29207576E+01  -0.18986027E+01  -0.98278629E+00
  -0.54870002E+00  -0.19490871E+00   0.27248827E+00   0.64730267E+00   0.10369714E+01
   0.11102403E+01   0.11682791E+01   0.76550927E+00   0.62613361E+00  -0.13014210E+00
  -0.39884275E+00  -0.81524625E+00  -0.13485455E+01  -0.17840956E+01  -0.25796028E+01
  -0.38611837E+01  -0.58167479E+01  -0.76188367E+01  -0.84680892E+01  -0.79384945E+01
  -0.63383752E+01  -0.42050978E+01  -0.23435627E+01  -0.78015001E+00   0.16541934E+00
   0.79754985E+00   0.10158491E+01   0.91660779E+00   0.60713225E+00   0.17703800E+00
  -0.41231729E+00  -0.83413261E+00  -0.20518172E+01  -0.26998151E+01  -0.41340123E+01
  -0.54059442E+01  -0.62061479E+01  -0.60279609E+01  -0.49063977E+01  -0.33212280E+01
  -0.16088713E+01  -0.46181352E+00   0.16422310E+00   0.27080810E+00   0.51901521E+00
   0.52330228E+00   0.59425681E+00   0.82442420E+00   0.97101959E+00   0.11547502E+01
   0.10746540E+01   0.10550012E+01   0.60441763E+00   0.34173260E+00  -0.77294733E+00
  -0.17868452E+01  -0.32489275E+01  -0.49655649E+01  -0.63321636E+01  -0.71169318E+01
  -0.68313806E+01  -0.56862162E+01  -0.38410663E+01  -0.19548440E+01  -0.61010881E+00
  -0.39184890E-02   0.24295064E+00   0.33350142E+00   0.58606556E+00   0.78266330E+00
   0.11247772E+01   0.12930783E+01   0.12563791E+01   0.10495602E+01   0.79822480E+00
   0.53246819E+00   0.66456407E+00   0.21667381E+00   0.50759896E+00  -0.42581988E-01
  -0.10125325E+01  -0.26447115E+01  -0.45047840E+01  -0.59785644E+01  -0.65291316E+01
  -0.33781336E+01  -0.30583769E+01  -0.25222057E+01  -0.19674011E+01  -0.17014922E+01
  -0.13028401E+01  -0.10626759E+01  -0.70629614E+00  -0.25917637E+00   0.27012264E+00
   0.80628737E+00   0.10271395E+01   0.10707002E+01   0.67572300E+00   0.43287956E+00
   0.52150960E+00  -0.10586376E+00   0.11394119E+00  -0.77293712E-03  -0.47463533E+00
  -0.15354861E+01  -0.28600317E+01  -0.43807625E+01  -0.55915286E+01  -0.59696780E+01
  -0.54536989E+01  -0.43612748E+01  -0.29577170E+01  -0.16304572E+01  -0.51867850E+00
   0.19614616E+00   0.60471165E+00   0.71852862E+00   0.59378775E+00   0.19609681E+00
  -0.23024701E+00  -0.94918454E+00  -0.10406029E+01  -0.17233170E+01  -0.24158718E+01
  -0.27326609E+01  -0.31071501E+01  -0.32574006E+01  -0.28369959E+01  -0.18461133E+01
  -0.84920766E+00  -0.19545832E-01   0.46149141E+00   0.70475089E+00   0.62717781E+00
   0.74567521E+00   0.74246576E+00   0.80694852E+00   0.84728273E+00   0.86109984E+00
   0.85223121E+00   0.59365323E+00   0.27094784E+00  -0.42935450E+00  -0.10669310E+01
  -0.15903779E+01  -0.30876002E+01  -0.37958957E+01  -0.45488195E+01  -0.49231978E+01
  -0.47857185E+01  -0.37918239E+01  -0.24258828E+01  -0.11121375E+01  -0.13792661E+00
   0.34915950E+00   0.45604816E+00   0.46807105E+00   0.52915093E+00   0.76221932E+00
   0.10061782E+01   0.12060990E+01   0.11967046E+01   0.94586240E+00   0.44695484E+00
   0.44126150E-01  -0.42896440E+00  -0.18091782E-01  -0.40897864E-02  -0.38511139E-01
   0.60030195E-01  -0.44819336E+00  -0.14767895E+01  -0.25504589E+01  -0.31791184E+01
  -0.11393829E+01  -0.14517114E+01  -0.16975477E+01  -0.18011499E+01  -0.18676869E+01
  -0.19860389E+01  -0.20339451E+01  -0.19704909E+01  -0.15762273E+01  -0.97986966E+00
  -0.28326363E+00   0.46318392E+00   0.92021341E+00   0.12253259E+01   0.11518132E+01
   0.56484259E+00   0.51353560E+00   0.68116915E+00   0.46443178E+00   0.35054666E+00
   0.30130342E+00  -0.51409992E+00  -0.17189704E+01  -0.29851945E+01  -0.40219581E+01
  -0.45338746E+01  -0.42290016E+01  -0.35481802E+01  -0.25276473E+01  -0.15685233E+01
  -0.69911065E+00  -0.11398120E+00   0.10580401E+00   0.74864510E-01  -0.39284898E-01
  -0.27203730E+00  -0.31674610E+00  -0.88836795E+00  -0.13922332E+01  -0.14246371E+01
  -0.16412883E+01  -0.20384347E+01  -0.16392331E+01  -0.10360253E+01  -0.53297269E+00
   0.89339425E-01   0.51393936E+00   0.68759336E+00   0.76095599E+00   0.78749422E+00
   0.74085918E+00   0.73983797E+00   0.70272664E+00   0.70753196E+00   0.56245557E+00
   0.25187479E+00  -0.51858493E-01  -0.46658800E+00  -0.78224948E+00  -0.13027751E+01
  -0.23430997E+01  -0.29304157E+01  -0.33492111E+01  -0.39908536E+01  -0.39976201E+01
  -0.31503739E+01  -0.22325816E+01  -0.11436349E+01  -0.14166439E+00   0.45948535E+00
   0.60396148E+00   0.62632359E+00   0.44660285E+00   0.45503327E+00   0.59933510E+00
   0.96617954E+00   0.12413247E+01   0.11594759E+01   0.69838229E+00   0.57374277E-01
  -0.60490993E+00  -0.77379303E+00  -0.10880010E+01  -0.10409488E+01  -0.41045122E+00
  -0.74135397E-01  -0.27762829E+00  -0.16057968E+00  -0.28219758E+00  -0.77517983E+00
   0.91996498E-02  -0.24170180E+00  -0.61295853E+00  -0.11257565E+01  -0.16616573E+01
  -0.23036378E+01  -0.29113685E+01  -0.34269952E+01  -0.34888505E+01  -0.29676491E+01
  -0.19278696E+01  -0.64458908E+00   0.53834469E+00   0.10669330E+01   0.84833805E+00
   0.79343499E+00   0.80064719E+00   0.53225857E+00   0.70202216E+00   0.12470322E+01
   0.10459169E+01   0.54378407E+00  -0.30047246E+00  -0.13501685E+01  -0.23749173E+01
  -0.32823659E+01  -0.38073244E+01  -0.38127072E+01  -0.34745925E+01  -0.28117362E+01
  -0.21815217E+01  -0.14549618E+01  -0.97984348E+00  -0.72863099E+00  -0.67595475E+00
  -0.66260318E+00  -0.10533727E+01  -0.13064101E+01  -0.10564821E+01  -0.11705327E+01
  -0.13655496E+01  -0.88238924E+00  -0.50420062E+00  -0.36816141E+00   0.30044414E-01
   0.39238190E+00   0.80395439E+00   0.99181960E+00   0.93479264E+00   0.83572887E+00
   0.68404476E+00   0.58413635E+00   0.42690896E+00   0.29430543E+00   0.88312112E-01
  -0.30824244E+00  -0.88089920E+00  -0.14272804E+01  -0.20887014E+01  -0.29181406E+01
  -0.32132003E+01  -0.33598396E+01  -0.37840190E+01  -0.36905034E+01  -0.29520429E+01
  -0.24668193E+01  -0.16661396E+01  -0.71323850E+00   0.18507787E+00   0.82487285E+00
   0.94643501E+00   0.69686417E+00   0.36388765E+00   0.10228365E+00   0.21760446E+00
   0.56463335E+00   0.11783409E+01   0.14304762E+01   0.10238894E+01  -0.53040380E-01
  -0.12614897E+01  -0.24734055E+01  -0.29250389E+01  -0.22761044E+01  -0.16143563E+01
  -0.10291443E+01  -0.11815120E-01   0.54203232E+00   0.45704074E+00   0.32421546E+00
   0.90579010E+00   0.62673202E+00   0.26113487E+00  -0.27420286E+00  -0.10674114E+01
  -0.21040578E+01  -0.34549944E+01  -0.46661756E+01  -0.58832059E+01  -0.63620646E+01
  -0.56498121E+01  -0.37403600E+01  -0.14987671E+01   0.21310997E+00   0.10415545E+01
   0.94594517E+00   0.53146666E+00   0.17760483E+00   0.74761345E+00   0.61887725E+00
   0.10027041E+01   0.10432550E+01   0.68214666E+00  -0.65339930E-01  -0.10936718E+01
  -0.21325754E+01  -0.30347756E+01  -0.37598956E+01  -0.40948640E+01  -0.41273778E+01
  -0.39337626E+01  -0.37222791E+01  -0.35290448E+01  -0.33244552E+01  -0.30557235E+01
  -0.27929487E+01  -0.22733838E+01  -0.18208113E+01  -0.15120644E+01  -0.15465936E+01
  -0.90665273E+00  -0.69944845E+00  -0.56389812E+00   0.54917239E-01   0.39102293E+00
   0.81650013E+00   0.10006530E+01   0.11232644E+01   0.10979233E+01   0.90325301E+00
   0.64159859E+00   0.26651207E+00   0.76216142E-01  -0.40220796E+00  -0.10381234E+01
  -0.19489173E+01  -0.30033464E+01  -0.40718303E+01  -0.47830352E+01  -0.49195933E+01
  -0.48956652E+01  -0.48063263E+01  -0.46684999E+01  -0.37209759E+01  -0.34300926E+01
  -0.23922125E+01  -0.13447505E+01  -0.33444262E+00   0.48467744E+00   0.93925744E+00
   0.10227548E+01   0.71492593E+00   0.69786664E-01  -0.49410073E+00  -0.69252211E+00
  -0.32589005E+00   0.55500248E+00   0.13906883E+01   0.12729074E+01  -0.26431119E+00
  -0.27462759E+01  -0.46475229E+01  -0.53101355E+01  -0.47711984E+01  -0.38451637E+01
  -0.20801629E+01  -0.87453221E+00  -0.14855629E+00   0.65252386E+00   0.84374614E+00
   0.13926819E+01   0.14438987E+01   0.10875512E+01   0.59913636E+00  -0.28833515E+00
  -0.14660566E+01  -0.31703885E+01  -0.56617337E+01  -0.83941786E+01  -0.10752326E+02
  -0.11158924E+02  -0.90580686E+01  -0.51152132E+01  -0.14194287E+01   0.42006425E+00
   0.48225973E+00  -0.25938323E+00  -0.43238281E+00  -0.47171340E+00   0.22990649E+00
   0.84742721E+00   0.11579809E+01   0.12676699E+01   0.86424528E+00   0.15381635E+00
  -0.90793997E+00  -0.21049304E+01  -0.32135274E+01  -0.43693020E+01  -0.51427239E+01
  -0.59191860E+01  -0.65095252E+01  -0.69824828E+01  -0.71433494E+01  -0.69158549E+01
  -0.62083529E+01  -0.53707796E+01  -0.43649850E+01  -0.33422671E+01  -0.23037721E+01
  -0.13720001E+01  -0.10776094E+01   0.58076077E-01   0.27331753E+00   0.87688228E+00
   0.11095951E+01   0.14065770E+01   0.13783990E+01   0.12856410E+01   0.92529663E+00
   0.54906873E+00   0.49506904E-01  -0.74505591E+00  -0.15385680E+01  -0.27085060E+01
  -0.41151167E+01  -0.58549698E+01  -0.74990193E+01  -0.87569980E+01  -0.92913215E+01
  -0.88203798E+01  -0.77392091E+01  -0.61620346E+01  -0.50539765E+01  -0.35464369E+01
  -0.22552990E+01  -0.11358317E+01  -0.23462928E-01   0.74564023E+00   0.12161053E+01
   0.11576401E+01   0.59151350E+00  -0.30072872E+00  -0.15336537E+01  -0.23545842E+01
  -0.25184907E+01  -0.13027287E+01   0.73014096E+00   0.19339446E+01   0.60660765E+00
  -0.31835197E+01  -0.77087190E+01  -0.10347890E+02  -0.10061041E+02  -0.75984196E+01
  -0.46143670E+01  -0.26526547E+01  -0.37119963E+00   0.46065509E+00   0.12478051E+01
   0.14631862E+01   0.16139360E+01   0.15745803E+01   0.12295429E+01   0.61876404E+00
  -0.68863473E+00  -0.23671836E+01  -0.55839782E+01  -0.10095401E+02  -0.14925210E+02
  -0.17591806E+02  -0.16295462E+02  -0.11296393E+02  -0.51443952E+01  -0.88235435E+00
  -0.93163226E-01  -0.13835797E+01  -0.27199077E+01  -0.26183819E+01  -0.14403834E+01
  -0.72235877E+00   0.61275183E+00   0.10216202E+01   0.12882693E+01   0.83624386E+00
   0.20918737E+00  -0.10209178E+01  -0.22781654E+01  -0.38477631E+01  -0.56099210E+01
  -0.73440146E+01  -0.92501455E+01  -0.10562085E+02  -0.11382624E+02  -0.11439533E+02
  -0.11080602E+02  -0.99301556E+01  -0.84720099E+01  -0.66374405E+01  -0.47818049E+01
  -0.30692318E+01  -0.14771523E+01  -0.71240091E+00   0.25904413E+00   0.70244741E+00
   0.12031267E+01   0.14109749E+01   0.15141637E+01   0.13669316E+01   0.10368970E+01
   0.24870724E+00  -0.43170005E+00  -0.18246263E+01  -0.34987716E+01  -0.53882238E+01
  -0.72027706E+01  -0.91617148E+01  -0.11311049E+02  -0.13244941E+02  -0.14200937E+02
  -0.13921055E+02  -0.12182843E+02  -0.97177558E+01  -0.69983020E+01  -0.45405009E+01
  -0.30950791E+01  -0.11897798E+01  -0.13911909E+00   0.88222134E+00   0.12306629E+01
   0.13097871E+01   0.52963831E+00  -0.69115426E+00  -0.25637823E+01  -0.49030518E+01
  -0.65679302E+01  -0.62519368E+01  -0.29663325E+01   0.82425519E+00   0.17691667E+01
  -0.23939312E+01  -0.95500019E+01  -0.15898639E+02  -0.17775468E+02  -0.15012434E+02
  -0.99414947E+01  -0.50733022E+01  -0.22039360E+01  -0.12435894E+00   0.83072602E+00
   0.12574685E+01   0.16763951E+01   0.17222117E+01   0.15241917E+01   0.12197775E+01
   0.20761331E+00  -0.12409201E+01  -0.43476921E+01  -0.96109278E+01  -0.16120856E+02
  -0.21499599E+02  -0.22449434E+02  -0.17869593E+02  -0.98696366E+01  -0.32723978E+01
  -0.10480668E+01  -0.33118813E+01  -0.63602261E+01  -0.74105299E+01  -0.57584316E+01
  -0.28581115E+01  -0.11212010E+01   0.56609092E+00   0.12193931E+01   0.13911423E+01
   0.10310957E+01   0.10797331E+00  -0.11830290E+01  -0.27922037E+01  -0.52387650E+01
  -0.77853356E+01  -0.10477760E+02  -0.12384871E+02  -0.13618230E+02  -0.14130978E+02
  -0.14153622E+02  -0.13828124E+02  -0.12944812E+02  -0.11366065E+02  -0.91546169E+01
  -0.64612986E+01  -0.39364576E+01  -0.17502626E+01  -0.22067118E+00   0.58655094E+00
   0.11031625E+01   0.14746517E+01   0.15380071E+01   0.13466883E+01   0.10140577E+01
   0.29200525E-01  -0.11533880E+01  -0.33600146E+01  -0.62347686E+01  -0.88896298E+01
  -0.10999192E+02  -0.12520780E+02  -0.14024537E+02  -0.15576706E+02  -0.17134114E+02
  -0.17546379E+02  -0.16615243E+02  -0.13893913E+02  -0.10346869E+02  -0.67300247E+01
  -0.35148173E+01  -0.17373953E+01   0.79097809E-01   0.97751958E+00   0.15116141E+01
   0.14722410E+01   0.67386782E+00  -0.95091106E+00  -0.34426129E+01  -0.77767499E+01
  -0.12319968E+02  -0.14457064E+02  -0.11346262E+02  -0.46387960E+01   0.78779639E+00
  -0.73576440E-01  -0.79543281E+01  -0.18249701E+02  -0.24769423E+02  -0.24290900E+02
  -0.18137068E+02  -0.10573519E+02  -0.46204499E+01  -0.11537684E+01   0.45588461E+00
   0.73496497E+00   0.11764330E+01   0.15358495E+01   0.13553052E+01   0.14181528E+01
   0.62185471E+00  -0.16676774E+00  -0.24664068E+01  -0.69679537E+01  -0.13580472E+02
  -0.20616239E+02  -0.24335918E+02  -0.22036026E+02  -0.14426755E+02  -0.60883736E+01
  -0.23886378E+01  -0.50024690E+01  -0.10791924E+02  -0.14638549E+02  -0.13477173E+02
  -0.91073880E+01  -0.41248835E+01  -0.14792969E+01   0.64922017E+00   0.12454847E+01
   0.15865830E+01   0.10221365E+01   0.11066054E-01  -0.14550663E+01  -0.40860829E+01
  -0.70644023E+01  -0.10149071E+02  -0.12083941E+02  -0.13175784E+02  -0.13442402E+02
  -0.13989342E+02  -0.14639772E+02  -0.15398235E+02  -0.15407335E+02  -0.14261791E+02
  -0.11766843E+02  -0.83744888E+01  -0.48498035E+01  -0.22208831E+01  -0.24789842E+00
   0.57106291E+00   0.10047342E+01   0.13705263E+01   0.11105767E+01   0.91448225E+00
  -0.33628475E+00  -0.18599888E+01  -0.50993756E+01  -0.94856360E+01  -0.13549424E+02
  -0.16208966E+02  -0.16951936E+02  -0.16609615E+02  -0.16258352E+02  -0.16487485E+02
  -0.17166697E+02  -0.17348599E+02  -0.16173399E+02  -0.13411581E+02  -0.93726956E+01
  -0.55778791E+01  -0.21964587E+01  -0.51833515E+00   0.11464285E+01   0.15468471E+01
   0.17838977E+01   0.99444207E+00  -0.72704340E+00  -0.36925798E+01  -0.97546555E+01
  -0.17832879E+02  -0.24421135E+02  -0.24214359E+02  -0.16605595E+02  -0.59553898E+01
  -0.39883605E+00  -0.41053805E+01  -0.15127253E+02  -0.25962136E+02  -0.30100318E+02
  -0.25989683E+02  -0.17229418E+02  -0.86763693E+01  -0.32920680E+01  -0.33858428E+00
   0.27966795E+00   0.79294348E+00   0.88299590E+00   0.94684022E+00   0.94612820E+00
   0.45576024E+00   0.13301769E+00  -0.10355418E+01  -0.37641250E+01  -0.84900435E+01
  -0.14985639E+02  -0.20166045E+02  -0.20864963E+02  -0.15666438E+02  -0.80707694E+01
  -0.33295331E+01  -0.59410988E+01  -0.14034729E+02  -0.21903478E+02  -0.23830896E+02
  -0.18882746E+02  -0.10918282E+02  -0.43970513E+01  -0.11351644E+01   0.87733784E+00
   0.16218455E+01   0.15826671E+01   0.10695129E+01  -0.93146777E-01  -0.25904573E+01
  -0.55747775E+01  -0.86007701E+01  -0.10199159E+02  -0.10347680E+02  -0.96765468E+01
  -0.96305040E+01  -0.11170210E+02  -0.13838961E+02  -0.16539037E+02  -0.18055117E+02
  -0.17421450E+02  -0.14562175E+02  -0.10354205E+02  -0.57127607E+01  -0.25476419E+01
  -0.37968569E+00   0.44604692E+00   0.73371321E+00   0.78332519E+00   0.47959341E+00
  -0.72240833E+00  -0.25101187E+01  -0.64792980E+01  -0.12376675E+02  -0.18208816E+02
  -0.22139491E+02  -0.22540837E+02  -0.20168739E+02  -0.16558088E+02  -0.13989596E+02
  -0.12887640E+02  -0.13501110E+02  -0.14195039E+02  -0.13795718E+02  -0.11496675E+02
  -0.76945654E+01  -0.37477611E+01  -0.71307294E+00   0.76053604E+00   0.18575264E+01
   0.20215827E+01   0.14488257E+01  -0.57981688E-02  -0.29625665E+01  -0.97641870E+01
  -0.20425838E+02  -0.31825833E+02  -0.37081895E+02  -0.32103138E+02  -0.19012622E+02
  -0.61835566E+01  -0.20763406E+01  -0.85220972E+01  -0.20024952E+02  -0.28296393E+02
  -0.28343573E+02  -0.21347634E+02  -0.12311205E+02  -0.50521118E+01  -0.15128518E+01
  -0.53962889E+00   0.47443957E-01   0.38014332E+00   0.85436618E-01   0.24899415E+00
  -0.42883011E+00  -0.30499140E+00  -0.11381368E+01  -0.21884575E+01  -0.45337647E+01
  -0.83141347E+01  -0.12595473E+02  -0.14868347E+02  -0.13038168E+02  -0.77945452E+01
  -0.35181028E+01  -0.52248496E+01  -0.14047996E+02  -0.25566457E+02  -0.32082164E+02
  -0.30125625E+02  -0.20873613E+02  -0.10764951E+02  -0.34800429E+01  -0.64638594E+00
   0.13370241E+01   0.17050112E+01   0.17989825E+01   0.95803139E+00  -0.11570917E+01
  -0.38828649E+01  -0.70283255E+01  -0.81766070E+01  -0.74845908E+01  -0.51077335E+01
  -0.39517712E+01  -0.49084789E+01  -0.87477921E+01  -0.13617767E+02  -0.18249834E+02
  -0.20709031E+02  -0.20380660E+02  -0.16860391E+02  -0.11932634E+02  -0.64897339E+01
  -0.29867918E+01  -0.97372262E+00   0.64059149E-02  -0.28630582E-01  -0.10365171E-01
  -0.13295927E+01  -0.27656113E+01  -0.71803521E+01  -0.13849850E+02  -0.21502783E+02
  -0.27032992E+02  -0.28232055E+02  -0.24853364E+02  -0.18756794E+02  -0.12513391E+02
  -0.83511192E+01  -0.72086382E+01  -0.85268773E+01  -0.10734439E+02  -0.11285286E+02
  -0.97796292E+01  -0.60253214E+01  -0.23947823E+01   0.59424044E+00   0.14316463E+01
   0.23070706E+01   0.18853526E+01   0.10005959E+01  -0.14880662E+01  -0.75955706E+01
  -0.18525850E+02  -0.33065908E+02  -0.43780961E+02  -0.44693372E+02  -0.33602442E+02
  -0.17501649E+02  -0.52962584E+01  -0.37448283E+01  -0.10687639E+02  -0.19482394E+02
  -0.22990869E+02  -0.19749105E+02  -0.12402800E+02  -0.59850423E+01  -0.18395127E+01
  -0.46729340E+00  -0.35582553E+00  -0.84631208E+00  -0.39967844E+00  -0.92476695E+00
  -0.11363179E+01  -0.14451125E+01  -0.25056026E+01  -0.31916477E+01  -0.42416299E+01
  -0.52424619E+01  -0.68110521E+01  -0.79707292E+01  -0.77052194E+01  -0.51900869E+01
  -0.24680843E+01  -0.33358924E+01  -0.10901618E+02  -0.23010630E+02  -0.33852235E+02
  -0.36458597E+02  -0.30013973E+02  -0.18386512E+02  -0.81501012E+01  -0.20149195E+01
   0.51063125E+00   0.13450942E+01   0.21498511E+01   0.12417835E+01   0.15299797E+00
  -0.25819910E+01  -0.55557085E+01  -0.71882458E+01  -0.60305063E+01  -0.27232357E+01
   0.44740225E+00   0.91287548E+00  -0.22141963E+01  -0.78878548E+01  -0.14445789E+02
  -0.19817170E+02  -0.22713644E+02  -0.22035459E+02  -0.17983067E+02  -0.12180570E+02
  -0.67683816E+01  -0.30564334E+01  -0.18419036E+01  -0.70499688E+00  -0.10472331E+01
  -0.15865759E+01  -0.29718433E+01  -0.69519481E+01  -0.13366300E+02  -0.21803076E+02
  -0.28628289E+02  -0.31277847E+02  -0.28318656E+02  -0.21411352E+02  -0.13091762E+02
  -0.62538673E+01  -0.26155320E+01  -0.29954147E+01  -0.59430269E+01  -0.94808028E+01
  -0.10503483E+02  -0.86949855E+01  -0.47264805E+01  -0.11043904E+01   0.13515998E+01
   0.22301195E+01   0.20549776E+01   0.19996049E+01  -0.14417971E+00  -0.39860907E+01
  -0.13125002E+02  -0.26882224E+02  -0.40708379E+02  -0.47275030E+02  -0.42232601E+02
  -0.27890253E+02  -0.12333480E+02  -0.35112259E+01  -0.37093628E+01  -0.91767728E+01
  -0.13456889E+02  -0.13188814E+02  -0.90023524E+01  -0.41627885E+01  -0.12596572E+01
  -0.37589602E+00  -0.96668434E+00  -0.11438347E+01  -0.13788519E+01  -0.17411790E+01
  -0.16955078E+01  -0.27585724E+01  -0.40047240E+01  -0.58855418E+01  -0.75427785E+01
  -0.80110495E+01  -0.71190156E+01  -0.55676376E+01  -0.40311451E+01  -0.22467807E+01
  -0.69557753E+00  -0.10254674E+01  -0.57965913E+01  -0.15717464E+02  -0.27018001E+02
  -0.34183896E+02  -0.32709317E+02  -0.23888236E+02  -0.12860224E+02  -0.46340285E+01
  -0.71647720E+00   0.12707972E+01   0.15982414E+01   0.14804016E+01   0.88626709E+00
  -0.14796052E+01  -0.45934456E+01  -0.69319894E+01  -0.66590723E+01  -0.33133113E+01
   0.86665172E+00   0.34048121E+01   0.24526680E+01  -0.17819877E+01  -0.78557619E+01
  -0.14367453E+02  -0.19738624E+02  -0.22503503E+02  -0.21726463E+02  -0.17329799E+02
  -0.11459958E+02  -0.64391363E+01  -0.32874801E+01  -0.21922174E+01  -0.19873565E+01
  -0.18682839E+01  -0.33266351E+01  -0.60141526E+01  -0.11460850E+02  -0.19047476E+02
  -0.26138447E+02  -0.29596677E+02  -0.27864735E+02  -0.21848998E+02  -0.13669614E+02
  -0.61293532E+01  -0.11484871E+01   0.38008301E-01  -0.26664549E+01  -0.71717853E+01
  -0.10975641E+02  -0.11298681E+02  -0.82594356E+01  -0.37684035E+01  -0.16435930E+00
   0.15354805E+01   0.24718395E+01   0.21119534E+01   0.12412345E+01  -0.69321273E+00
  -0.65117308E+01  -0.16702140E+02  -0.29188924E+02  -0.38597344E+02  -0.39469085E+02
  -0.31137257E+02  -0.17727169E+02  -0.62726611E+01  -0.12611338E+01  -0.21513618E+01
  -0.51089290E+01  -0.62808448E+01  -0.47752262E+01  -0.23274048E+01  -0.56419527E+00
  -0.18617586E+01  -0.19155229E+01  -0.21334032E+01  -0.20861594E+01  -0.18840512E+01
  -0.25059399E+01  -0.34539626E+01  -0.47682058E+01  -0.78247322E+01  -0.11624086E+02
  -0.14141236E+02  -0.13654725E+02  -0.99467032E+01  -0.53008491E+01  -0.15668493E+01
   0.40058327E+00   0.61348910E+00  -0.17495068E+01  -0.73334062E+01  -0.15823320E+02
  -0.23448479E+02  -0.26475480E+02  -0.22752700E+02  -0.14693853E+02  -0.67055252E+01
  -0.15410333E+01   0.29925332E+00   0.12175617E+01   0.16296194E+01   0.10939680E+01
  -0.67832931E+00  -0.34823790E+01  -0.67246325E+01  -0.78852123E+01  -0.60392226E+01
  -0.18062746E+01   0.19850232E+01   0.34770394E+01   0.21063038E+01  -0.15256211E+01
  -0.64435447E+01  -0.12132390E+02  -0.17222237E+02  -0.20013126E+02  -0.19129357E+02
  -0.14947281E+02  -0.96251202E+01  -0.56385639E+01  -0.35393499E+01  -0.25319030E+01
  -0.27406531E+01  -0.35444719E+01  -0.49797505E+01  -0.87841372E+01  -0.14572207E+02
  -0.20460352E+02  -0.23797698E+02  -0.22597783E+02  -0.17766756E+02  -0.11223722E+02
  -0.51511531E+01  -0.88868799E+00   0.42819430E+00  -0.14166104E+01  -0.61120983E+01
  -0.10932165E+02  -0.13456190E+02  -0.11838989E+02  -0.73442686E+01  -0.26248742E+01
   0.60202293E+00   0.16119469E+01   0.21239814E+01   0.22620544E+01   0.13990681E+01
  -0.13215201E+01  -0.67285969E+01  -0.15100172E+02  -0.23186443E+02  -0.27298878E+02
  -0.24730029E+02  -0.16960553E+02  -0.77840314E+01  -0.14238946E+01   0.38120271E+00
  -0.89291401E+00  -0.28457336E+01  -0.35503321E+01  -0.30389569E+01  -0.22382635E+01
  -0.68187666E+01  -0.51390730E+01  -0.37745790E+01  -0.26879897E+01  -0.25111554E+01
  -0.25468062E+01  -0.29245994E+01  -0.45333273E+01  -0.78979706E+01  -0.13205495E+02
[truncated: 22,176,477 more chars]
