# Supplementary material for: The synergistic effect of Hf-O-Ru bonds and oxygen vacancies in Ru/HfO2 for enhanced hydrogen evolution
Source: Nat Commun. 2022 Mar 11;13:1270. doi: 10.1038/s41467-022-28947-9 (PMC8917135; doi:10.1038/s41467-022-28947-9)
Supplement: Supplementary file 3 — Source Data [file 41467_2022_28947_MOESM3_ESM.zip › source data-1/Figure 5/Figure 5h/ru3_Hfo2_CHGDIFF.vasp]

unknown system                                                                                      
 1.000
   10.18600000000000    0.00000000000000    0.00000000000000
    0.00000000000000   10.35690000000000    0.00000000000000
    0.00000000000000    0.00000000000000   20.00000000000000
   H    O    Ru   Hf
    2   65    3   32
DIRECT
    0.5543590000000000    0.5666470000000000    0.6867660000000000      H1
    0.6464270000000000    0.6087770000000000    0.6263390000000000      H2
    0.3968200000000000    0.3704400000000000    0.1335900000000000      O1
    0.3129420000000000    0.3741790000000000    0.3949720000000000      O2
    0.4910800000000000    0.1204400000000000    0.0128700000000000      O3
    0.4013430000000000    0.1239680000000000    0.2797420000000000      O4
    0.4420220000000000    0.1317850000000000    0.1472080000000000      O5
    0.3647030000000000    0.1221170000000000    0.4131730000000000      O6
    0.3553860000000000    0.3818500000000000    0.2638240000000000      O7
    0.3188570000000000    0.1813870000000000    0.5408150000000000      O8
    0.1725830000000000    0.1641930000000000    0.2345380000000000      O9
    0.0546710000000000    0.1684170000000000    0.5164970000000000     O10
    0.1220290000000000    0.4205780000000000    0.1805310000000000     O11
    0.0433150000000000    0.4092030000000000    0.4406230000000000     O12
    0.1649500000000000    0.3295400000000000    0.0507000000000000     O13
    0.0854410000000000    0.3467200000000000    0.3096180000000000     O14
    0.2229600000000000    0.0795400000000000    0.0957600000000000     O15
    0.1288820000000000    0.1106400000000000    0.3768630000000000     O16
    0.8968200000000000    0.3704400000000000    0.1335900000000000     O17
    0.8116090000000000    0.3748270000000000    0.3930620000000000     O18
    0.9910800000000000    0.1204400000000000    0.0128700000000000     O19
    0.9043650000000000    0.1269730000000000    0.2816530000000000     O20
    0.9426220000000000    0.1318740000000000    0.1475470000000000     O21
    0.8548610000000000    0.1306600000000000    0.4166440000000000     O22
    0.8548030000000000    0.3830640000000000    0.2639500000000000     O23
    0.8001530000000000    0.4106740000000000    0.5248660000000001     O24
    0.6770570000000000    0.1672860000000000    0.2321420000000000     O25
    0.6199590000000000    0.1506480000000000    0.5076260000000000     O26
    0.6207580000000000    0.4223000000000000    0.1812960000000000     O27
    0.5485260000000000    0.4023610000000000    0.4396070000000000     O28
    0.6649500000000000    0.3295400000000000    0.0507000000000000     O29
    0.5820610000000001    0.3371720000000000    0.3106170000000000     O30
    0.7229600000000000    0.0795400000000000    0.0957600000000000     O31
    0.6280920000000000    0.0884720000000000    0.3677060000000000     O32
    0.3968200000000000    0.8704400000000000    0.1335900000000000     O33
    0.3200980000000000    0.8644920000000000    0.3919810000000000     O34
    0.4910800000000000    0.6204400000000000    0.0128700000000000     O35
    0.4025580000000000    0.6237200000000001    0.2771450000000000     O36
    0.4428490000000000    0.6319410000000000    0.1461590000000000     O37
    0.3588400000000000    0.6261780000000000    0.4080690000000000     O38
    0.3552620000000000    0.8818610000000000    0.2630310000000000     O39
    0.2931060000000000    0.9032710000000000    0.5225230000000000     O40
    0.1734080000000000    0.6665800000000000    0.2313060000000000     O41
    0.0750630000000000    0.6625560000000000    0.5129790000000000     O42
    0.1212150000000000    0.9218120000000000    0.1806460000000000     O43
    0.0540840000000000    0.9219840000000000    0.4457100000000000     O44
    0.1649500000000000    0.8295400000000001    0.0507000000000000     O45
    0.0868150000000000    0.8483510000000000    0.3102980000000000     O46
    0.2229600000000000    0.5795400000000001    0.0957600000000000     O47
    0.1198760000000000    0.6031280000000000    0.3687510000000000     O48
    0.8968200000000000    0.8704400000000000    0.1335900000000000     O49
    0.8253080000000000    0.8755460000000000    0.3918250000000000     O50
    0.9910800000000000    0.6204400000000000    0.0128700000000000     O51
    0.9015190000000000    0.6267390000000000    0.2802620000000000     O52
    0.9425050000000000    0.6322410000000001    0.1472150000000000     O53
    0.8519139999999999    0.6327820000000000    0.4177410000000000     O54
    0.8550910000000000    0.8831470000000000    0.2633140000000000     O55
    0.8075340000000000    0.8839460000000000    0.5239000000000000     O56
    0.6768980000000000    0.6687340000000001    0.2310200000000000     O57
    0.5689190000000000    0.6400620000000000    0.5127750000000000     O58
    0.6209000000000000    0.9228660000000000    0.1809160000000000     O59
    0.5489870000000000    0.8978790000000000    0.4439740000000000     O60
    0.6649500000000000    0.8295400000000001    0.0507000000000000     O61
    0.5841830000000000    0.8404509999999999    0.3097550000000000     O62
    0.7229600000000000    0.5795400000000001    0.0957600000000000     O63
    0.6283680000000000    0.5930460000000000    0.3655420000000000     O64
    0.5808170000000000    0.5457560000000000    0.6412580000000000     O65
    0.2822440000000000    0.3688280000000000    0.5617980000000000     Ru1
    0.2380480000000000    0.6438750000000000    0.5656560000000000     Ru2
    0.4226970000000000    0.5350080000000000    0.5695870000000000     Ru3
    0.3364400000000000    0.2285900000000000    0.0620000000000000     Hf1
    0.2493860000000000    0.2340070000000000    0.3280650000000000     Hf2
    0.0514600000000000    0.4785900000000000    0.0844600000000000     Hf3
    0.4651460000000000    0.4799150000000000    0.3477460000000000     Hf4
    0.0082110000000000    0.2754770000000000    0.2173280000000000     Hf5
    0.4596420000000000    0.2425810000000000    0.4777910000000000     Hf6
    0.2906440000000000    0.0246930000000000    0.1950170000000000     Hf7
    0.1986440000000000    0.0548610000000000    0.4772490000000000     Hf8
    0.8364400000000000    0.2285900000000000    0.0620000000000000     Hf9
    0.7461140000000001    0.2277430000000000    0.3286920000000000    Hf10
    0.5514600000000000    0.4785900000000000    0.0844600000000000    Hf11
    0.9636540000000000    0.4818040000000000    0.3482070000000000    Hf12
    0.5093030000000000    0.2736610000000000    0.2167310000000000    Hf13
    0.9175720000000001    0.2843360000000000    0.4781070000000000    Hf14
    0.7915830000000000    0.0238880000000000    0.1950870000000000    Hf15
    0.7087430000000000    0.0057020000000000    0.4608840000000000    Hf16
    0.3364400000000000    0.7285900000000000    0.0620000000000000    Hf17
    0.2479760000000000    0.7298930000000000    0.3258370000000000    Hf18
    0.0514600000000000    0.9785900000000000    0.0844600000000000    Hf19
    0.4630560000000000    0.9774420000000000    0.3484830000000000    Hf20
    0.0072230000000000    0.7764799999999999    0.2170260000000000    Hf21
    0.4088470000000000    0.7743250000000000    0.4768610000000000    Hf22
    0.2914390000000000    0.5247540000000001    0.1941610000000000    Hf23
    0.2094850000000000    0.5162440000000000    0.4567620000000000    Hf24
    0.8364400000000000    0.7285900000000000    0.0620000000000000    Hf25
    0.7476140000000000    0.7327190000000000    0.3267830000000000    Hf26
    0.5514600000000000    0.9785900000000000    0.0844600000000000    Hf27
    0.9765860000000000    0.9893750000000000    0.3511250000000000    Hf28
    0.5088540000000000    0.7742110000000000    0.2160390000000000    Hf29
    0.9353540000000000    0.7823850000000000    0.4738280000000000    Hf30
    0.7912680000000000    0.5245690000000000    0.1945870000000000    Hf31
    0.6968500000000000    0.5206910000000000    0.4614520000000000    Hf32
 
   84   84  160
   0.52753106E+00   0.43427501E+00   0.33629921E+00   0.37013123E+00   0.38176483E+00
   0.35785213E+00   0.34857960E+00   0.33213572E+00   0.32004796E+00   0.30548834E+00
   0.28295815E+00   0.25272265E+00   0.23018346E+00   0.22413517E+00   0.23053038E+00
   0.20717669E+00   0.21079264E+00   0.19557359E+00   0.18794305E+00   0.16711839E+00
   0.17551078E+00   0.19402155E+00   0.17672128E+00   0.16110578E+00   0.17183664E+00
   0.16961575E+00   0.17707356E+00   0.18398134E+00   0.19650046E+00   0.20862797E+00
   0.22665018E+00   0.25331085E+00   0.28984512E+00   0.32823924E+00   0.36841614E+00
   0.41724548E+00   0.46416637E+00   0.50428315E+00   0.47339309E+00   0.49643331E+00
   0.61118672E+00   0.65258759E+00   0.65738234E+00   0.57164227E+00   0.47672781E+00
   0.51038360E+00   0.51940931E+00   0.48733088E+00   0.46615512E+00   0.43544257E+00
   0.41354615E+00   0.39246135E+00   0.35817896E+00   0.31388432E+00   0.28807023E+00
   0.27355815E+00   0.27190053E+00   0.24252924E+00   0.24376566E+00   0.22816686E+00
   0.21401220E+00   0.18814274E+00   0.19495867E+00   0.21113442E+00   0.19321580E+00
   0.17712108E+00   0.18615438E+00   0.18341879E+00   0.19454219E+00   0.20350178E+00
   0.21573551E+00   0.22653544E+00   0.24369278E+00   0.27187124E+00   0.30291270E+00
   0.33323866E+00   0.36487393E+00   0.40093026E+00   0.43571698E+00   0.45980143E+00
   0.40947937E+00   0.41365029E+00   0.51056566E+00   0.53585247E+00   0.27164222E+00
   0.39585814E+00   0.52730906E+00   0.44595520E+00   0.39344358E+00   0.38580107E+00
   0.35741024E+00   0.35207927E+00   0.33549488E+00   0.29716312E+00   0.25879324E+00
   0.27349318E+00   0.26553312E+00   0.24907525E+00   0.22233981E+00   0.22820573E+00
   0.20186412E+00   0.20329512E+00   0.20185738E+00   0.20756205E+00   0.18746480E+00
   0.15510695E+00   0.16630873E+00   0.17895462E+00   0.16927170E+00   0.17967478E+00
   0.18455502E+00   0.19526779E+00   0.20392780E+00   0.22010442E+00   0.24537596E+00
   0.27714174E+00   0.31057518E+00   0.35649843E+00   0.41454129E+00   0.46801099E+00
   0.52204109E+00   0.55533901E+00   0.66096574E+00   0.64025994E+00   0.46488191E+00
   0.40555904E+00   0.41938674E+00   0.55319660E+00   0.68797862E+00   0.60649843E+00
   0.54065625E+00   0.52117778E+00   0.48197113E+00   0.46471770E+00   0.43338138E+00
   0.37691793E+00   0.32876007E+00   0.33816752E+00   0.31734375E+00   0.29511404E+00
   0.26450995E+00   0.26543077E+00   0.23232628E+00   0.22593357E+00   0.22517605E+00
   0.23029423E+00   0.20684731E+00   0.17340369E+00   0.18351698E+00   0.19628374E+00
   0.18816010E+00   0.20058745E+00   0.20425344E+00   0.21555818E+00   0.22696105E+00
   0.24558237E+00   0.27106051E+00   0.29809365E+00   0.32931168E+00   0.37038690E+00
   0.41784576E+00   0.45770114E+00   0.49185726E+00   0.50407288E+00   0.58904784E+00
   0.54598146E+00   0.34964350E+00   0.27171204E+00   0.11232203E+01   0.84223856E+00
   0.49870612E+00   0.48721970E+00   0.46831270E+00   0.40107456E+00   0.38604867E+00
   0.34605868E+00   0.31520032E+00   0.28440074E+00   0.28163435E+00   0.24017170E+00
   0.21277499E+00   0.20971328E+00   0.21772610E+00   0.19131192E+00   0.20740038E+00
   0.18352306E+00   0.15532269E+00   0.13737243E+00   0.16153808E+00   0.20856663E+00
   0.18721418E+00   0.17120703E+00   0.18709097E+00   0.18733395E+00   0.19877911E+00
   0.20882013E+00   0.22222813E+00   0.23944579E+00   0.26420206E+00   0.30337265E+00
   0.34847269E+00   0.40237596E+00   0.45519596E+00   0.53227867E+00   0.60459626E+00
   0.71502610E+00   0.70237635E+00   0.87901328E+00   0.12241744E+01   0.13347425E+01
   0.12881230E+01   0.10152918E+01   0.67779012E+00   0.66290402E+00   0.63775101E+00
   0.55994518E+00   0.52569378E+00   0.46597676E+00   0.41877514E+00   0.37627434E+00
   0.35639471E+00   0.29818369E+00   0.26605590E+00   0.25531028E+00   0.25568045E+00
   0.22367919E+00   0.23775484E+00   0.21423583E+00   0.17996499E+00   0.15785995E+00
   0.18201427E+00   0.22779843E+00   0.20589084E+00   0.19065212E+00   0.20590987E+00
   0.20657120E+00   0.22276768E+00   0.23594412E+00   0.25013335E+00   0.26721850E+00
   0.29137369E+00   0.33252056E+00   0.37094390E+00   0.41489271E+00   0.45628500E+00
   0.51671449E+00   0.57178345E+00   0.65916666E+00   0.61933096E+00   0.77050379E+00
   0.10924248E+01   0.11841156E+01  -0.17476732E+00   0.13225208E+00   0.57025618E+00
   0.49990068E+00   0.41179025E+00   0.43777167E+00   0.37743122E+00   0.36477201E+00
   0.31688377E+00   0.30395476E+00   0.26081583E+00   0.26878487E+00   0.25222108E+00
   0.24343567E+00   0.20468646E+00   0.23153656E+00   0.15632390E+00   0.14278639E+00
   0.17561005E+00   0.19962377E+00   0.15070709E+00   0.11040022E+00   0.18002640E+00
   0.20481169E+00   0.18898640E+00   0.20952337E+00   0.21184796E+00   0.22838580E+00
   0.23480923E+00   0.25950736E+00   0.29078128E+00   0.33641947E+00   0.37611271E+00
   0.43769543E+00   0.51497217E+00   0.58421844E+00   0.65783684E+00   0.67978921E+00
   0.86800944E+00   0.67881450E+00   0.17864172E+00   0.54212033E-02  -0.21120682E-03
   0.31912485E+00   0.76284834E+00   0.69120429E+00   0.59361568E+00   0.60585631E+00
   0.52929139E+00   0.49782883E+00   0.42362537E+00   0.38290188E+00   0.32434286E+00
   0.32467462E+00   0.29350813E+00   0.28031448E+00   0.24288277E+00   0.26808598E+00
   0.18618986E+00   0.16540092E+00   0.19923577E+00   0.22323943E+00   0.17160372E+00
   0.13114653E+00   0.20054806E+00   0.22608252E+00   0.21278902E+00   0.23662718E+00
   0.23897136E+00   0.25762981E+00   0.26833719E+00   0.29636841E+00   0.32791205E+00
   0.36863967E+00   0.40591633E+00   0.46093615E+00   0.52420307E+00   0.57502921E+00
   0.62162250E+00   0.61522565E+00   0.77597924E+00   0.55908193E+00   0.35796245E-01
  -0.15543900E+00   0.16078920E+01   0.12186257E+01   0.45902943E+00   0.44075589E+00
   0.55968973E+00   0.41654771E+00   0.44206092E+00   0.33790708E+00   0.35191519E+00
   0.28076294E+00   0.30675349E+00   0.21714815E+00   0.23010747E+00   0.17679762E+00
   0.24019044E+00   0.12891842E+00   0.17469985E+00   0.27669779E+00   0.32198319E+00
   0.27948022E+00   0.33617147E+00   0.23923629E+00   0.14952000E+00   0.19386047E+00
   0.22855839E+00   0.21078418E+00   0.24555967E+00   0.23405659E+00   0.27179801E+00
   0.27345319E+00   0.33023390E+00   0.35630067E+00   0.43247960E+00   0.48591847E+00
   0.57223111E+00   0.65035242E+00   0.74256303E+00   0.86141167E+00   0.70621392E+00
   0.11325123E+01   0.17948108E+01   0.17719537E+01   0.17780657E+01   0.14013165E+01
   0.65391535E+00   0.64184221E+00   0.76303368E+00   0.60815277E+00   0.61163064E+00
   0.47437859E+00   0.46029322E+00   0.36469711E+00   0.35563188E+00   0.24269150E+00
   0.25889216E+00   0.20833489E+00   0.26682487E+00   0.15738135E+00   0.20575537E+00
   0.30908779E+00   0.34853714E+00   0.30192391E+00   0.35947315E+00   0.26195825E+00
   0.17250625E+00   0.21771922E+00   0.25316472E+00   0.23710928E+00   0.27782912E+00
   0.27103283E+00   0.31075362E+00   0.31338588E+00   0.37012581E+00   0.39840436E+00
   0.46510964E+00   0.50549535E+00   0.57651071E+00   0.63158106E+00   0.70091134E+00
   0.78996290E+00   0.60196113E+00   0.10030693E+01   0.16480151E+01   0.16137722E+01
   0.16299316E+00  -0.56892842E+00   0.59585775E+00   0.86648038E+00   0.42894187E+00
   0.58506909E+00   0.41319829E+00   0.41940015E+00   0.35107215E+00   0.35170547E+00
   0.26338616E+00   0.31345455E+00   0.25471812E+00   0.25135619E+00   0.19568552E+00
   0.17055068E+00   0.29153338E+00   0.27403653E+00   0.87152473E-01   0.93765099E-01
   0.17900624E+00   0.33846483E+00   0.20802539E+00   0.19000843E+00   0.24483575E+00
   0.23235519E+00   0.26559729E+00   0.26250708E+00   0.27759190E+00   0.31336019E+00
   0.36362660E+00   0.38923154E+00   0.47515484E+00   0.51838420E+00   0.61789502E+00
   0.71701827E+00   0.83026333E+00   0.85167739E+00   0.14245007E+01   0.16660553E+00
   0.63020028E-01   0.63625286E+00   0.28992885E+00  -0.41771776E+00   0.77896185E+00
   0.10758587E+01   0.63997487E+00   0.78771709E+00   0.59178708E+00   0.56847809E+00
   0.45339693E+00   0.37548102E+00   0.23887776E+00   0.27277091E+00   0.21236432E+00
   0.24235605E+00   0.22042482E+00   0.19709951E+00   0.32102471E+00   0.29763808E+00
   0.11289495E+00   0.11876828E+00   0.20249700E+00   0.36307659E+00   0.23362039E+00
   0.21618740E+00   0.27530207E+00   0.26728714E+00   0.30258118E+00   0.30267485E+00
   0.32329516E+00   0.36116243E+00   0.41180181E+00   0.43133400E+00   0.51852946E+00
   0.55524704E+00   0.63595896E+00   0.70809340E+00   0.77847554E+00   0.75867839E+00
   0.13003277E+01   0.23650284E-01  -0.75964639E-01   0.50906906E+00  -0.42830584E+00
   0.12351992E+00   0.13444137E+01  -0.23748556E+00   0.76498883E+00   0.49103815E+00
   0.63024547E+00   0.28972538E+00   0.52391845E+00   0.29516297E+00   0.33094615E+00
   0.27015348E+00   0.26768883E+00   0.15969349E+00   0.26012534E+00   0.14592606E+00
   0.31099126E+00   0.90347921E-01  -0.11008267E-01  -0.13798529E+00   0.94213684E-01
   0.25395429E+00   0.32098412E+00   0.18257666E+00   0.29203502E+00   0.20725418E+00
   0.33567911E+00   0.27455799E+00   0.28911093E+00   0.38831139E+00   0.40077624E+00
   0.38762737E+00   0.55861930E+00   0.60678748E+00   0.58183293E+00   0.91723235E+00
   0.79850632E+00   0.78824415E+00   0.11115214E+01   0.10673555E+01   0.33711621E-01
  -0.67573442E+00  -0.45465375E+00   0.14931997E+00   0.14650132E+01  -0.45410324E-01
   0.99402682E+00   0.71766169E+00   0.82499495E+00   0.44060589E+00   0.58523597E+00
   0.28817727E+00   0.28619568E+00   0.19600024E+00   0.19665327E+00   0.96713073E-01
   0.24743195E+00   0.16469168E+00   0.33539648E+00   0.12467363E+00   0.15930198E-01
  -0.11286257E+00   0.11833688E+00   0.27955412E+00   0.34836128E+00   0.21315570E+00
   0.32391781E+00   0.24262055E+00   0.37771273E+00   0.32103143E+00   0.33239844E+00
   0.42882587E+00   0.44085445E+00   0.43613917E+00   0.59685947E+00   0.63007136E+00
   0.58518418E+00   0.88792398E+00   0.73587993E+00   0.67236821E+00   0.95011475E+00
   0.90891777E+00  -0.63774233E-01  -0.68408145E+00  -0.48799641E+00   0.16703461E+00
  -0.54499117E+00   0.14108013E+01  -0.20915290E+00   0.10798081E+01   0.50913376E+00
   0.42434055E+00   0.53700009E+00   0.44218134E+00   0.13410481E+00   0.53998167E+00
   0.20839765E+00   0.25010237E+00   0.21769792E+00   0.30218085E+00   0.15012495E+00
   0.27171162E+00  -0.15535140E+00  -0.74838997E-01   0.32467512E-01   0.33052368E+00
   0.17227033E+00   0.38241177E+00   0.20534363E+00   0.27088608E+00   0.34608186E+00
   0.38193378E+00   0.17930078E+00   0.57522212E+00   0.38424747E+00   0.37156113E+00
   0.68924136E+00   0.57516428E+00   0.61161290E+00   0.87734728E+00   0.11184135E+01
   0.81196465E+00   0.20821840E+00   0.10130733E+00  -0.67806267E+00  -0.49084240E-01
  -0.86889600E+00  -0.98895831E-01  -0.57966018E+00   0.15597805E+01   0.22414133E-01
   0.13171367E+01   0.72016071E+00   0.56993283E+00   0.58691135E+00   0.41591578E+00
   0.44609674E-01   0.42559411E+00   0.98257092E-01   0.17367027E+00   0.18165093E+00
   0.31585865E+00   0.17219551E+00   0.29535544E+00  -0.12865763E+00  -0.47155681E-01
   0.57475184E-01   0.35696640E+00   0.20150915E+00   0.41518188E+00   0.24280733E+00
   0.31447830E+00   0.39004163E+00   0.42363753E+00   0.22155135E+00   0.61649002E+00
   0.42976665E+00   0.40441253E+00   0.72947357E+00   0.62918130E+00   0.65023113E+00
   0.86782319E+00   0.10177332E+01   0.64673541E+00  -0.10300025E-01  -0.90621760E-01
  -0.67911490E+00   0.21262683E+00  -0.34089930E+01  -0.12949543E+01   0.17543431E+01
   0.29835451E+00   0.19555176E+00   0.21594942E+01   0.20633787E-01   0.79891816E+00
   0.36518965E+00   0.72586470E+00  -0.12027555E+00   0.86402990E+00   0.60595476E-01
   0.24627523E+00   0.25346520E+00   0.30942685E+00   0.24548468E-01   0.50173744E+00
  -0.74946183E-01  -0.37689523E-01   0.25287086E+00   0.41398486E+00   0.97841987E-01
   0.45988463E+00   0.27227462E+00   0.15474808E+00   0.55426612E+00   0.33540438E+00
   0.19177040E+00   0.67551345E+00   0.52158171E+00   0.17827325E+00   0.90104475E+00
   0.50211986E+00   0.36649394E+00   0.12722284E+01   0.14237274E+00   0.64048055E+00
   0.70032669E+00  -0.79742241E-01  -0.39920079E+01  -0.43840917E+01  -0.42774030E+01
  -0.19584896E+01   0.15066437E+01   0.38215161E+00   0.43645092E+00   0.24282325E+01
   0.24496085E+00   0.94685765E+00   0.41555432E+00   0.67585824E+00  -0.25745821E+00
   0.68574461E+00  -0.94966431E-01   0.14409698E+00   0.20884370E+00   0.30227593E+00
   0.44578985E-01   0.53594777E+00  -0.46440708E-01  -0.11643485E-01   0.27908320E+00
   0.44316882E+00   0.12911970E+00   0.49603371E+00   0.30970825E+00   0.19592647E+00
   0.59577918E+00   0.37961399E+00   0.21516724E+00   0.68135981E+00   0.50048384E+00
   0.18724477E+00   0.99220944E+00   0.61194803E+00   0.45322351E+00   0.12969619E+01
   0.53843015E-01   0.39826286E+00   0.37036044E+00  -0.33171580E+00  -0.38597422E+01
  -0.37483101E+01  -0.37647079E+01  -0.30283162E+01   0.15509250E+01   0.33116228E+00
   0.14331667E+01   0.12529928E+01   0.65733465E+00   0.39676237E+00   0.84813565E+00
   0.46995176E+00   0.24579178E-01   0.80740181E+00   0.35596486E+00  -0.81354968E-02
   0.59311578E+00   0.10483755E+00   0.68172871E-01   0.59222945E+00   0.30319060E+00
  -0.65090308E-02   0.71482822E+00   0.25358667E+00   0.69582185E-01   0.51715098E+00
   0.38730730E+00   0.10324896E-01   0.78733364E+00   0.27577879E+00   0.17850686E+00
   0.84388985E+00   0.55584334E+00   0.85370633E-01   0.96714868E+00   0.67898494E+00
  -0.10136441E+00   0.21973646E+01  -0.42563421E-01  -0.28825857E+00   0.51270297E+00
  -0.34160038E+01  -0.58732617E+01  -0.65732929E+01  -0.50175436E+01  -0.39759676E+01
   0.11743104E+01   0.39150692E+00   0.16827776E+01   0.15359978E+01   0.88913615E+00
   0.55637631E+00   0.90933559E+00   0.38926883E+00  -0.14966946E+00   0.60114299E+00
   0.16262250E+00  -0.12262545E+00   0.57153065E+00   0.10780506E+00   0.86022982E-01
   0.61243709E+00   0.33265365E+00   0.21426594E-01   0.74134903E+00   0.28261328E+00
   0.10432305E+00   0.55498019E+00   0.43121159E+00   0.55532855E-01   0.83316199E+00
   0.30058004E+00   0.16981163E+00   0.80714434E+00   0.49951977E+00   0.10077105E+00
   0.10184569E+01   0.75309661E+00  -0.55055014E-01   0.21906258E+01  -0.10763227E+00
  -0.55005600E+00   0.81766982E-01  -0.37081819E+01  -0.56029009E+01  -0.56081780E+01
  -0.42113422E+01  -0.25193318E+01   0.32291523E+01   0.82066642E+00   0.17030839E+01
   0.85364600E+00   0.10574457E+01   0.20953326E+00   0.10529094E+01   0.34598286E+00
   0.76260504E-01   0.77374046E+00   0.33525842E+00  -0.15321380E+00   0.68899326E+00
   0.93633546E-01  -0.30781478E-01   0.43986368E+00   0.35738731E+00  -0.49165029E-01
   0.75729726E+00   0.10030395E+00   0.12370956E+00   0.59377248E+00   0.41918112E+00
  -0.79284144E-03   0.88830315E+00   0.30069705E+00   0.17477415E+00   0.97694187E+00
   0.53904126E+00   0.62813551E-01   0.10275133E+01   0.72649957E+00  -0.18306730E+00
   0.22853699E+01   0.27458522E+00  -0.12683816E+01   0.71781418E+00  -0.40256909E+01
  -0.72211797E+01  -0.78890132E+01  -0.55294462E+01  -0.34587126E+01   0.29061946E+01
   0.92521734E+00   0.19831594E+01   0.11535029E+01   0.12915888E+01   0.35946361E+00
   0.11238172E+01   0.28019294E+00  -0.94379042E-01   0.55518005E+00   0.17842393E+00
  -0.22334480E+00   0.67756655E+00   0.95037440E-01   0.12660859E-01   0.48146536E+00
   0.38561616E+00  -0.22131305E-01   0.78537531E+00   0.12973883E+00   0.15975122E+00
   0.63364683E+00   0.46338078E+00   0.41695494E-01   0.93259437E+00   0.30827568E+00
   0.15883834E+00   0.92148640E+00   0.48765034E+00   0.83548639E-01   0.10495140E+01
   0.75866662E+00  -0.15707865E+00   0.22765783E+01   0.20705578E+00  -0.15151466E+01
   0.28931592E+00  -0.42735585E+01  -0.68489894E+01  -0.67987961E+01  -0.24069336E+01
  -0.14181862E+01   0.28688891E+01   0.11101047E+01   0.19585399E+01   0.12763911E+01
   0.92119478E+00   0.39598830E+00   0.95604742E+00   0.37848499E+00   0.27354800E-01
   0.74530803E+00   0.31977939E+00   0.14820893E-01   0.73059561E+00   0.24761734E+00
   0.16162495E+00   0.44794378E+00   0.20092935E+00  -0.83372915E-01   0.64336353E+00
   0.17033648E+00   0.19733012E+00   0.61143971E+00   0.44267714E+00   0.75231136E-01
   0.88501746E+00   0.33095393E+00   0.22513672E+00   0.95612873E+00   0.55803098E+00
   0.10671671E+00   0.99529565E+00   0.68370593E+00  -0.10959759E+00   0.21546235E+01
  -0.25291990E+00  -0.97127373E+00  -0.23326738E+00  -0.44495304E+01  -0.61727657E+01
  -0.59926643E+01  -0.34503321E+01  -0.20683125E+01   0.27399019E+01   0.12989083E+01
   0.22472780E+01   0.15522909E+01   0.11370414E+01   0.52615059E+00   0.10060930E+01
   0.33365034E+00  -0.11700823E+00   0.60198247E+00   0.19742485E+00  -0.66177545E-01
   0.68143292E+00   0.22497577E+00   0.17815834E+00   0.49583455E+00   0.24561985E+00
  -0.58900857E-01   0.67531515E+00   0.19846835E+00   0.23652572E+00   0.65137775E+00
   0.49200822E+00   0.12788857E+00   0.93579056E+00   0.34053736E+00   0.21841293E+00
   0.90925041E+00   0.51565096E+00   0.12975990E+00   0.10227994E+01   0.71742504E+00
  -0.72365943E-01   0.21622026E+01  -0.29729838E+00  -0.11660797E+01  -0.55790927E+00
  -0.45825399E+01  -0.57749689E+01  -0.50436576E+01  -0.21121426E+01   0.10688897E+00
   0.36856097E+01   0.13046179E+01   0.12253094E+01   0.24730632E+01   0.31789671E+00
   0.89438873E+00   0.49777658E+00   0.64323722E+00  -0.14214953E+00   0.77082655E+00
   0.11826765E+00   0.27709286E+00   0.45159000E+00   0.37171290E+00   0.89529810E-01
   0.65220301E+00   0.19051047E+00   0.19566229E+00   0.54344748E+00   0.35228239E+00
   0.19990742E+00   0.64851822E+00   0.40872511E+00   0.24858358E+00   0.77908669E+00
   0.43213727E+00   0.34313340E+00   0.82825498E+00   0.60874281E+00   0.16267789E+00
   0.98200566E+00   0.44123664E+00   0.30184811E+00   0.14338799E+01  -0.54138195E+00
  -0.37556444E+00  -0.60813125E-01  -0.18844113E+01  -0.50304644E+01  -0.44865164E+01
  -0.26932931E+01  -0.16241535E+00   0.37613490E+01   0.15502729E+01   0.15144300E+01
   0.27202485E+01   0.50108345E+00   0.99037993E+00   0.51188331E+00   0.59507857E+00
  -0.22954529E+00   0.66855600E+00  -0.10669415E-01   0.20947999E+00   0.43913064E+00
   0.39311088E+00   0.10028114E+00   0.68003475E+00   0.25752012E+00   0.22576528E+00
   0.57327435E+00   0.38443581E+00   0.23617170E+00   0.69274835E+00   0.46101752E+00
   0.30359052E+00   0.83197531E+00   0.45274069E+00   0.34790227E+00   0.81843903E+00
   0.57853084E+00   0.19751811E+00   0.10490085E+01   0.51647278E+00   0.36482845E+00
   0.14726143E+01  -0.55201517E+00  -0.51635321E+00  -0.26136437E+00  -0.19332792E+01
  -0.47332976E+01  -0.38762970E+01   0.84541372E+00   0.21875425E+01   0.12070317E+01
   0.22465895E+01   0.23668928E+00   0.19212821E+01   0.62774788E+00   0.71487845E+00
   0.51737186E+00   0.52952655E+00   0.21346385E-01   0.62514123E+00   0.22852376E+00
   0.36279626E+00   0.30019301E+00   0.41189762E+00   0.13872265E+00   0.60987898E+00
   0.18008418E+00   0.33393975E+00   0.36755984E+00   0.43933880E+00   0.24136152E+00
   0.66549942E+00   0.37199644E+00   0.50571935E+00   0.61477826E+00   0.58074851E+00
   0.36656321E+00   0.77747103E+00   0.51915931E+00   0.39758588E+00   0.76156766E+00
   0.43279620E+00   0.46716591E+00   0.85287259E+00   0.81216403E+00   0.77529243E+00
  -0.75512447E+00  -0.26896858E+00  -0.11901278E+01   0.41683413E+00   0.69804739E+00
   0.22295862E+01   0.14171885E+01   0.25158463E+01   0.48865926E+00   0.21131082E+01
   0.76887329E+00   0.79020590E+00   0.52769494E+00   0.46084217E+00  -0.60332440E-01
   0.51356388E+00   0.11612921E+00   0.34182208E+00   0.34909903E+00   0.48436945E+00
   0.18767358E+00   0.62001066E+00   0.23938846E+00   0.38578915E+00   0.39097925E+00
   0.47737339E+00   0.27359960E+00   0.71661676E+00   0.42413544E+00   0.56387309E+00
   0.67634828E+00   0.63218116E+00   0.38398917E+00   0.80120791E+00   0.52946330E+00
   0.42503668E+00   0.84946499E+00   0.56512371E+00   0.56365438E+00   0.90911581E+00
   0.79261288E+00   0.65994692E+00  -0.88548809E+00  -0.32782871E+00  -0.10817391E+01
   0.63371292E+00  -0.35754189E-01   0.80295407E+00   0.22687639E+01   0.87745531E+00
   0.15187872E+01   0.94631828E+00   0.97202394E+00   0.41569967E+00   0.61493760E+00
   0.26357225E+00   0.31328453E+00   0.29007793E+00   0.36553188E+00   0.19926830E+00
   0.37657279E+00   0.23566020E+00   0.33291039E+00   0.42283311E+00   0.38619955E+00
   0.28509148E+00   0.46701395E+00   0.40224526E+00   0.43829458E+00   0.52598194E+00
   0.54889585E+00   0.49003919E+00   0.58559518E+00   0.53010807E+00   0.50436269E+00
   0.64751269E+00   0.53670390E+00   0.51208237E+00   0.63697429E+00   0.58482242E+00
   0.45221239E+00   0.78270516E+00   0.74811523E+00   0.15385312E+00   0.12086838E+01
   0.16655671E+00  -0.75220665E+00  -0.53796637E+00   0.95948469E-01   0.10143922E+01
   0.25311008E+01   0.11290063E+01   0.17306869E+01   0.10986049E+01   0.10791251E+01
   0.47004467E+00   0.62709485E+00   0.23283224E+00   0.27392155E+00   0.21133399E+00
   0.29789947E+00   0.21446135E+00   0.44991139E+00   0.32384484E+00   0.39442578E+00
   0.44415257E+00   0.45097761E+00   0.33981567E+00   0.49156643E+00   0.43848264E+00
   0.47196132E+00   0.57709333E+00   0.59618790E+00   0.55444436E+00   0.66161294E+00
   0.61986029E+00   0.57583215E+00   0.70102146E+00   0.59475727E+00   0.57504635E+00
   0.70611064E+00   0.67343112E+00   0.52035567E+00   0.80017818E+00   0.69702666E+00
   0.67837545E-01   0.10894970E+01   0.58070023E-01  -0.83269427E+00  -0.61233795E+00
   0.14381777E+01   0.58146690E+00   0.39449540E+00   0.15773553E+01   0.90294919E+00
   0.97499743E+00   0.64716470E+00   0.54335554E+00   0.40321909E+00   0.34302831E+00
   0.23137034E+00   0.30017389E+00   0.35585248E+00   0.34004368E+00   0.32553517E+00
   0.34502108E+00   0.37723004E+00   0.42491809E+00   0.35026501E+00   0.35717266E+00
   0.42685130E+00   0.42300361E+00   0.49229918E+00   0.55447403E+00   0.54274459E+00
   0.53909469E+00   0.64201814E+00   0.63358028E+00   0.63899297E+00   0.62382765E+00
   0.60156218E+00   0.53537678E+00   0.60272709E+00   0.55204448E+00   0.58346378E+00
   0.64622929E+00   0.57176106E+00   0.66643877E+00   0.71381945E+00  -0.50050841E+00
   0.79753295E+00   0.15678209E+01   0.16771350E+01   0.84220735E+00   0.65277005E+00
   0.17983488E+01   0.10711245E+01   0.10908002E+01   0.73572086E+00   0.60168188E+00
   0.43791776E+00   0.33367318E+00   0.22343155E+00   0.28419814E+00   0.32326469E+00
   0.36239672E+00   0.38888475E+00   0.42092001E+00   0.42453341E+00   0.44046193E+00
   0.42746426E+00   0.40647089E+00   0.45183746E+00   0.45795891E+00   0.52664207E+00
   0.60360652E+00   0.59225758E+00   0.61379894E+00   0.72850632E+00   0.73192540E+00
   0.74138173E+00   0.72282132E+00   0.69477531E+00   0.64011138E+00   0.68910743E+00
   0.61999706E+00   0.62890528E+00   0.66579471E+00   0.55027814E+00   0.59846905E+00
   0.60069018E+00  -0.64240384E+00   0.62498176E+00   0.13712975E+01   0.14786912E+01
   0.20058617E+01   0.12748903E+01   0.69757589E+00   0.88937018E+00   0.66959838E+00
   0.58475605E+00   0.42820793E+00   0.35765938E+00   0.28154855E+00   0.28521765E+00
   0.21457803E+00   0.28035020E+00   0.33786993E+00   0.37002393E+00   0.36973310E+00
   0.41301599E+00   0.39816971E+00   0.36089642E+00   0.40734520E+00   0.45370885E+00
   0.49579937E+00   0.54547821E+00   0.54598939E+00   0.58172000E+00   0.68372425E+00
   0.71934468E+00   0.69592850E+00   0.65835160E+00   0.64458683E+00   0.60221308E+00
   0.56704062E+00   0.57262163E+00   0.58875983E+00   0.57343397E+00   0.62182070E+00
   0.68648948E+00   0.65239268E+00   0.61150821E+00   0.16512954E+01   0.17689654E+01
   0.14359466E+01   0.17190897E+01   0.22523433E+01   0.14993226E+01   0.88470005E+00
   0.10375921E+01   0.78343933E+00   0.66733165E+00   0.48954770E+00   0.40889791E+00
   0.32580636E+00   0.31338036E+00   0.25730071E+00   0.30002042E+00   0.34957688E+00
   0.39350482E+00   0.39871114E+00   0.43275353E+00   0.46474264E+00   0.44654504E+00
   0.43228985E+00   0.48830529E+00   0.52210336E+00   0.58270619E+00   0.59003927E+00
   0.63154295E+00   0.74962941E+00   0.80976077E+00   0.79798449E+00   0.76360735E+00
   0.74435556E+00   0.70290471E+00   0.66582826E+00   0.66022645E+00   0.66288151E+00
   0.62264820E+00   0.63780267E+00   0.66246924E+00   0.58822093E+00   0.50661938E+00
   0.15060840E+01   0.15888255E+01   0.12204530E+01   0.50383768E-01  -0.29387383E-01
   0.53949986E+00   0.80263091E+00   0.56836881E+00   0.54907422E+00   0.44423876E+00
   0.37597789E+00   0.31815026E+00   0.27545923E+00   0.25713403E+00   0.26317400E+00
   0.27339330E+00   0.32058184E+00   0.36465769E+00   0.39370610E+00   0.38509817E+00
   0.34755980E+00   0.39749766E+00   0.44195280E+00   0.47269706E+00   0.50866833E+00
   0.57278762E+00   0.57187067E+00   0.67738627E+00   0.75849615E+00   0.73176176E+00
   0.66000307E+00   0.64702232E+00   0.64136713E+00   0.63805590E+00   0.59013672E+00
   0.56547802E+00   0.59145668E+00   0.60820882E+00   0.59942903E+00   0.62227266E+00
   0.66927134E+00   0.80184249E+00   0.21078744E+00   0.88616944E-01   0.25493065E+00
   0.26459795E+00   0.18950590E+00   0.73996281E+00   0.97270193E+00   0.69987753E+00
   0.65169158E+00   0.53142409E+00   0.45633854E+00   0.38808420E+00   0.33074815E+00
   0.30099252E+00   0.31388855E+00   0.34070477E+00   0.38330907E+00   0.42116602E+00
   0.45547215E+00   0.46639198E+00   0.43420932E+00   0.43539351E+00   0.47425401E+00
   0.50206778E+00   0.53492247E+00   0.60469824E+00   0.61401511E+00   0.72655402E+00
   0.81934387E+00   0.81042084E+00   0.75068115E+00   0.74538494E+00   0.73775068E+00
   0.73910953E+00   0.68412656E+00   0.64270301E+00   0.64938688E+00   0.64268283E+00
   0.60522053E+00   0.59685294E+00   0.60707430E+00   0.70383009E+00   0.77158939E-01
  -0.79360682E-01   0.58152290E-01   0.11017560E+01   0.11164583E+01   0.67397695E+00
   0.42014156E+00   0.50448394E+00   0.40843417E+00   0.36836297E+00   0.31412923E+00
   0.27953208E+00   0.27112242E+00   0.27084298E+00   0.26671136E+00   0.25595772E+00
   0.26932843E+00   0.29953483E+00   0.31786640E+00   0.34944777E+00   0.41785376E+00
   0.44692848E+00   0.47674582E+00   0.51831281E+00   0.58515034E+00   0.59749721E+00
   0.62321800E+00   0.74181190E+00   0.78508640E+00   0.70451572E+00   0.66623291E+00
   0.66020078E+00   0.66755277E+00   0.65575299E+00   0.64147111E+00   0.59217054E+00
   0.60183197E+00   0.61444555E+00   0.59695068E+00   0.64083761E+00   0.63361579E+00
   0.59774855E+00   0.10862134E+01   0.12760601E+01   0.12637542E+01   0.12875498E+01
   0.13020656E+01   0.85046831E+00   0.57321194E+00   0.63800647E+00   0.52134853E+00
   0.46216541E+00   0.39661502E+00   0.35526679E+00   0.34529896E+00   0.33994270E+00
   0.32236556E+00   0.31416358E+00   0.34108105E+00   0.38261982E+00   0.40133583E+00
   0.42045958E+00   0.46198249E+00   0.48532895E+00   0.51035520E+00   0.54420314E+00
   0.61136520E+00   0.62376099E+00   0.65893435E+00   0.78693383E+00   0.83591810E+00
   0.76741499E+00   0.74178633E+00   0.74148461E+00   0.75501706E+00   0.74335560E+00
   0.71800042E+00   0.65617724E+00   0.64895442E+00   0.63904215E+00   0.59521150E+00
   0.60884357E+00   0.57204473E+00   0.50430866E+00   0.96207021E+00   0.11252651E+01
   0.10913787E+01   0.23889886E+00   0.15254366E+00   0.38247836E+00   0.49498329E+00
   0.34861738E+00   0.34606726E+00   0.30328141E+00   0.29304935E+00   0.28666321E+00
   0.27891544E+00   0.27796509E+00   0.30486555E+00   0.34852000E+00   0.37235398E+00
   0.38735371E+00   0.42621879E+00   0.44660221E+00   0.45007416E+00   0.47876846E+00
   0.52406865E+00   0.55302360E+00   0.59261413E+00   0.62869358E+00   0.67966446E+00
   0.78561648E+00   0.78625724E+00   0.71861256E+00   0.69139060E+00   0.69949200E+00
   0.69700199E+00   0.70241197E+00   0.67873642E+00   0.62593603E+00   0.61396727E+00
   0.62792286E+00   0.60410490E+00   0.59666572E+00   0.64060987E+00   0.72058579E+00
   0.43451031E+00   0.37934414E+00   0.42826670E+00   0.39532105E+00   0.31020672E+00
   0.53144970E+00   0.63225869E+00   0.46471816E+00   0.44950053E+00   0.39920453E+00
   0.38173467E+00   0.36935992E+00   0.35001713E+00   0.34436277E+00   0.37650764E+00
   0.41561190E+00   0.43504199E+00   0.44639550E+00   0.48179237E+00   0.49635770E+00
   0.49907136E+00   0.52127732E+00   0.55754079E+00   0.58063037E+00   0.61578214E+00
   0.65243156E+00   0.70518881E+00   0.82146899E+00   0.83498747E+00   0.77433518E+00
   0.75544085E+00   0.77156128E+00   0.77020613E+00   0.76916127E+00   0.73595515E+00
   0.67142946E+00   0.64350811E+00   0.63852380E+00   0.59262829E+00   0.56133657E+00
   0.57789702E+00   0.63277437E+00   0.32266358E+00   0.24576770E+00   0.27945192E+00
   0.48213939E+00   0.53858681E+00   0.35132690E+00   0.23239667E+00   0.32134073E+00
   0.29352643E+00   0.29176680E+00   0.27964388E+00   0.28008160E+00   0.29729176E+00
   0.32114316E+00   0.33032853E+00   0.33195307E+00   0.36694434E+00   0.40985975E+00
   0.42900391E+00   0.46316147E+00   0.51402430E+00   0.54169453E+00   0.56732581E+00
   0.60651104E+00   0.66267601E+00   0.67141374E+00   0.70800760E+00   0.81017762E+00
   0.82875038E+00   0.75989388E+00   0.73384830E+00   0.73338248E+00   0.73282716E+00
   0.72029477E+00   0.70896657E+00   0.67260468E+00   0.64389184E+00   0.63199076E+00
   0.59945807E+00   0.60269608E+00   0.55269375E+00   0.47799852E+00   0.67782619E+00
   0.67586523E+00   0.60793123E+00   0.61004905E+00   0.66494061E+00   0.47499030E+00
   0.34609981E+00   0.42973245E+00   0.39285790E+00   0.38234703E+00   0.36222046E+00
   0.35949812E+00   0.38278301E+00   0.40667455E+00   0.40932064E+00   0.41448927E+00
   0.45089066E+00   0.49266390E+00   0.50666247E+00   0.53471699E+00   0.57459313E+00
   0.58974350E+00   0.60520760E+00   0.63569460E+00   0.68539718E+00   0.68974599E+00
   0.72750369E+00   0.83091242E+00   0.85526042E+00   0.79742196E+00   0.77957280E+00
   0.78143357E+00   0.77998900E+00   0.76366409E+00   0.74647570E+00   0.69992929E+00
   0.65791529E+00   0.62956146E+00   0.57809911E+00   0.56018161E+00   0.49064767E+00
   0.39505895E+00   0.57745428E+00   0.56222245E+00   0.48451749E+00   0.32259461E+00
   0.22993579E+00   0.33304561E+00   0.39563671E+00   0.28606295E+00   0.28585527E+00
   0.28140363E+00   0.29175125E+00   0.31448900E+00   0.32908035E+00   0.35166437E+00
   0.39725805E+00   0.46338577E+00   0.49408487E+00   0.51527315E+00   0.55557335E+00
   0.57010015E+00   0.56671587E+00   0.59281837E+00   0.62439936E+00   0.64675428E+00
   0.66995314E+00   0.70695160E+00   0.73979809E+00   0.81236246E+00   0.85660270E+00
   0.82943713E+00   0.78315331E+00   0.76720748E+00   0.75619896E+00   0.75828731E+00
   0.73869000E+00   0.69176435E+00   0.65228208E+00   0.63056126E+00   0.60728898E+00
   0.58005611E+00   0.60801427E+00   0.64407052E+00   0.45416649E+00   0.43859190E+00
   0.46343813E+00   0.42870842E+00   0.33625588E+00   0.43696851E+00   0.49814995E+00
   0.37809171E+00   0.37383627E+00   0.37197468E+00   0.38443713E+00   0.40600320E+00
   0.41593344E+00   0.44074701E+00   0.49713288E+00   0.56327741E+00   0.59365804E+00
   0.61187238E+00   0.64693633E+00   0.64995173E+00   0.63534888E+00   0.65053044E+00
   0.66961655E+00   0.67885124E+00   0.69162922E+00   0.72172903E+00   0.75040432E+00
   0.82453357E+00   0.87313568E+00   0.84813133E+00   0.80543586E+00   0.79392326E+00
   0.78306228E+00   0.78139329E+00   0.75503150E+00   0.69970847E+00   0.64906683E+00
   0.61438356E+00   0.57691134E+00   0.53458553E+00   0.54573967E+00   0.56775702E+00
   0.36605652E+00   0.34136037E+00   0.36001525E+00   0.42826717E+00   0.45319595E+00
   0.31556970E+00   0.20721212E+00   0.27316803E+00   0.27343535E+00   0.29564377E+00
   0.30937488E+00   0.32943818E+00   0.37267309E+00   0.41814457E+00   0.45175017E+00
   0.46004136E+00   0.50618623E+00   0.55633611E+00   0.57035058E+00   0.60606726E+00
   0.65036432E+00   0.66045966E+00   0.67382528E+00   0.69810616E+00   0.73808764E+00
   0.74576571E+00   0.75411098E+00   0.80288954E+00   0.86215171E+00   0.87526002E+00
   0.85202095E+00   0.82405123E+00   0.80926916E+00   0.79053620E+00   0.75890830E+00
   0.70418298E+00   0.64732745E+00   0.62348648E+00   0.58694238E+00   0.56850902E+00
   0.51319555E+00   0.46589298E+00   0.60764112E+00   0.59107222E+00   0.53836887E+00
   0.52225356E+00   0.54627528E+00   0.40900410E+00   0.29704142E+00   0.36664599E+00
   0.36368764E+00   0.38266747E+00   0.39950879E+00   0.42424847E+00   0.48342483E+00
   0.53888806E+00   0.57247408E+00   0.58818559E+00   0.63556934E+00   0.68287407E+00
   0.68840065E+00   0.71259370E+00   0.74113656E+00   0.73141815E+00   0.72596662E+00
   0.73448911E+00   0.76018020E+00   0.75622702E+00   0.75845918E+00   0.80237533E+00
   0.85993878E+00   0.87661714E+00   0.85616759E+00   0.82919222E+00   0.81304189E+00
   0.79188881E+00   0.75718419E+00   0.69509908E+00   0.62872937E+00   0.59547677E+00
   0.54746917E+00   0.51698803E+00   0.45172831E+00   0.39355490E+00   0.52629596E+00
   0.50392834E+00   0.44724255E+00   0.11277340E+00   0.68763437E-01   0.18598268E+00
   0.29745885E+00   0.26325016E+00   0.28441401E+00   0.30766833E+00   0.33729288E+00
   0.38407553E+00   0.42291164E+00   0.47246123E+00   0.53234648E+00   0.64841145E+00
   0.70228147E+00   0.72431234E+00   0.76152452E+00   0.74060460E+00   0.70199355E+00
   0.72201904E+00   0.73166696E+00   0.73887385E+00   0.73628455E+00   0.77031071E+00
   0.77940882E+00   0.79041414E+00   0.81865613E+00   0.86190561E+00   0.86964492E+00
   0.86315201E+00   0.83563242E+00   0.80154901E+00   0.72902651E+00   0.65308753E+00
   0.62654995E+00   0.61056034E+00   0.56477855E+00   0.52692288E+00   0.51209297E+00
   0.47447027E+00   0.27044904E+00   0.22480481E+00   0.21526092E+00   0.19843095E+00
   0.15631966E+00   0.27349907E+00   0.38765357E+00   0.34743125E+00   0.37394741E+00
   0.40704620E+00   0.44782437E+00   0.50446041E+00   0.54709345E+00   0.60621518E+00
   0.68448190E+00   0.80458130E+00   0.86002661E+00   0.87670362E+00   0.90422032E+00
   0.86590914E+00   0.80613858E+00   0.80607876E+00   0.79469348E+00   0.77997494E+00
   0.75939059E+00   0.77910543E+00   0.77725587E+00   0.78387518E+00   0.81013268E+00
   0.84821571E+00   0.85574090E+00   0.85036219E+00   0.82193994E+00   0.78638508E+00
   0.70902340E+00   0.62900067E+00   0.59624642E+00   0.57328783E+00   0.52013426E+00
   0.47395122E+00   0.44994674E+00   0.40544770E+00   0.19522881E+00   0.14447082E+00
   0.13165823E+00   0.50752014E+00   0.50698503E+00   0.38433238E+00   0.25878909E+00
   0.29382506E+00   0.30081788E+00   0.33686610E+00   0.37095538E+00   0.41708034E+00
   0.48334495E+00   0.55251165E+00   0.65092725E+00   0.61569539E+00   0.57554442E+00
   0.61706386E+00   0.65464757E+00   0.78623870E+00   0.82835013E+00   0.78197869E+00
   0.78006768E+00   0.78242607E+00   0.79526609E+00   0.78872442E+00   0.78886445E+00
   0.79323571E+00   0.79166893E+00   0.78915977E+00   0.79444141E+00   0.78877019E+00
   0.76077549E+00   0.70793735E+00   0.66247416E+00   0.64884661E+00   0.62856580E+00
   0.57266074E+00   0.53133562E+00   0.51800777E+00   0.47463107E+00   0.48151219E+00
   0.61968073E+00   0.62821902E+00   0.60001753E+00   0.58558162E+00   0.58653925E+00
   0.46749320E+00   0.34179053E+00   0.38881062E+00   0.38965906E+00   0.42021584E+00
   0.46517638E+00   0.52963422E+00   0.63265282E+00   0.72866141E+00   0.83211701E+00
   0.80799851E+00   0.76794260E+00   0.80335978E+00   0.82623600E+00   0.93957382E+00
   0.95852333E+00   0.88325544E+00   0.85293833E+00   0.83140716E+00   0.82208920E+00
   0.79718350E+00   0.78391784E+00   0.77676445E+00   0.76620816E+00   0.76347191E+00
   0.76886540E+00   0.76045024E+00   0.73186232E+00   0.67750750E+00   0.63122423E+00
   0.61392182E+00   0.58876599E+00   0.52808318E+00   0.48130705E+00   0.46189904E+00
   0.41428860E+00   0.41494801E+00   0.54825919E+00   0.55406347E+00   0.52421490E+00
   0.83905886E-01   0.73325679E-01   0.15548948E+00   0.28825132E+00   0.27188204E+00
   0.31363696E+00   0.33074916E+00   0.39097741E+00   0.45164703E+00   0.52323519E+00
   0.65072601E+00   0.62246726E+00   0.61200291E+00   0.86954787E+00   0.93253918E+00
   0.87293755E+00   0.69913750E+00   0.85033222E+00   0.86575820E+00   0.83310185E+00
   0.80919597E+00   0.79377930E+00   0.78426566E+00   0.80327030E+00   0.78035632E+00
   0.78478382E+00   0.75576838E+00   0.74665784E+00   0.70723208E+00   0.69850721E+00
   0.66818145E+00   0.66115239E+00   0.61029535E+00   0.57502280E+00   0.52256098E+00
   0.51133677E+00   0.44527183E+00   0.44957047E+00   0.37943002E+00   0.22999980E+00
   0.17620342E+00   0.18399334E+00   0.15704489E+00   0.15152618E+00   0.23566099E+00
   0.37880864E+00   0.34308852E+00   0.39485041E+00   0.45145401E+00   0.53466448E+00
   0.61209694E+00   0.68148238E+00   0.83137589E+00   0.83925060E+00   0.83384060E+00
   0.10928075E+01   0.11461149E+01   0.10708231E+01   0.87238589E+00   0.99375784E+00
   0.98047129E+00   0.91859363E+00   0.86443692E+00   0.82322303E+00   0.79272615E+00
   0.79358903E+00   0.75907677E+00   0.75789520E+00   0.72263278E+00   0.70976282E+00
   0.67057521E+00   0.66022079E+00   0.62889336E+00   0.61916038E+00   0.56752355E+00
   0.53083518E+00   0.47461980E+00   0.46036732E+00   0.39035123E+00   0.38978377E+00
   0.31667692E+00   0.16363136E+00   0.10727457E+00   0.11246458E+00   0.29940990E+00
   0.35853123E+00   0.30181439E+00   0.25822671E+00   0.28402848E+00   0.32748873E+00
   0.37486612E+00   0.45881217E+00   0.48707264E+00   0.60857769E+00   0.62594140E+00
   0.58148949E+00   0.10347661E+01   0.13987876E+01   0.14752580E+01   0.13953622E+01
   0.10166209E+01   0.76477155E+00   0.92815310E+00   0.86426938E+00   0.84021418E+00
   0.83209697E+00   0.79508543E+00   0.77440028E+00   0.76159348E+00   0.75438031E+00
   0.73159124E+00   0.72398266E+00   0.69798326E+00   0.67992720E+00   0.63451927E+00
   0.61296390E+00   0.56835375E+00   0.53776750E+00   0.50008293E+00   0.47408164E+00
   0.44137969E+00   0.39300169E+00   0.36713436E+00   0.44618272E+00   0.39952623E+00
   0.37867271E+00   0.37468985E+00   0.43402219E+00   0.38920178E+00   0.32942725E+00
   0.37614242E+00   0.46266729E+00   0.49137564E+00   0.58316390E+00   0.64744194E+00
   0.82767870E+00   0.85392640E+00   0.81985551E+00   0.12918002E+01   0.16513608E+01
   0.17174200E+01   0.16171133E+01   0.12137107E+01   0.93253838E+00   0.10584125E+01
   0.95759308E+00   0.90133717E+00   0.86581536E+00   0.80462117E+00   0.76754104E+00
   0.73983601E+00   0.72087928E+00   0.69232148E+00   0.68069088E+00   0.65134483E+00
   0.63645546E+00   0.58930175E+00   0.56887333E+00   0.52166354E+00   0.48932595E+00
   0.44985497E+00   0.42156813E+00   0.38524180E+00   0.33622484E+00   0.30645047E+00
   0.38317486E+00   0.33204628E+00   0.30996198E+00   0.34929909E+00   0.27806501E+00
   0.28817914E+00   0.34042462E+00   0.30093610E+00   0.38000132E+00   0.40464914E+00
   0.46929072E+00   0.52726977E+00   0.69195795E+00   0.58998352E+00   0.77880477E+00
   0.14196158E+01   0.15186860E+01   0.15420298E+01   0.15658597E+01   0.13779647E+01
   0.84533914E+00   0.89841686E+00   0.91556324E+00   0.83957791E+00   0.80215035E+00
   0.78155030E+00   0.76774226E+00   0.74011821E+00   0.71344111E+00   0.69260267E+00
   0.65889482E+00   0.63480170E+00   0.60136549E+00   0.58219664E+00   0.52046291E+00
   0.45666510E+00   0.42717837E+00   0.39781079E+00   0.38821643E+00   0.39950202E+00
   0.42308523E+00   0.41677101E+00   0.36058929E+00   0.40602449E+00   0.44242612E+00
   0.42478879E+00   0.36176742E+00   0.37329154E+00   0.42402938E+00   0.42218396E+00
   0.46262289E+00   0.47518147E+00   0.56947579E+00   0.67022149E+00   0.88235850E+00
   0.83553024E+00   0.10499236E+01   0.16974126E+01   0.17962269E+01   0.18048579E+01
   0.18071694E+01   0.15889697E+01   0.10211404E+01   0.10385472E+01   0.10192946E+01
   0.90881798E+00   0.84033096E+00   0.79481442E+00   0.75856237E+00   0.71759456E+00
   0.68720497E+00   0.66078684E+00   0.62274583E+00   0.59110768E+00   0.55098541E+00
   0.53548309E+00   0.47194072E+00   0.40995755E+00   0.38014420E+00   0.34852947E+00
   0.33777958E+00   0.34692449E+00   0.36615953E+00   0.35865242E+00   0.29908334E+00
   0.34018215E+00   0.37084891E+00   0.16984816E+00   0.24348426E+00   0.25635119E+00
   0.22674803E+00   0.31753180E+00   0.38435757E+00   0.36567463E+00   0.43059427E+00
   0.47065877E+00   0.67865555E+00   0.63203571E+00   0.80659376E+00   0.14003220E+01
   0.15224285E+01   0.15348828E+01   0.15748685E+01   0.13955519E+01   0.88503869E+00
   0.89858726E+00   0.91546044E+00   0.83271575E+00   0.82927030E+00   0.76516094E+00
   0.74134377E+00   0.70965288E+00   0.70626718E+00   0.66906596E+00   0.65059424E+00
   0.60387409E+00   0.58801323E+00   0.50211964E+00   0.45263628E+00   0.48473263E+00
   0.47818362E+00   0.44896488E+00   0.38090970E+00   0.31166145E+00   0.32124027E+00
   0.30271078E+00   0.33597493E+00   0.27042078E+00   0.23892543E+00   0.24547216E+00
   0.33162810E+00   0.33990491E+00   0.32505756E+00   0.42688419E+00   0.47278452E+00
   0.47439903E+00   0.56993329E+00   0.65760013E+00   0.91783853E+00   0.89471351E+00
   0.10988312E+01   0.17091993E+01   0.18171954E+01   0.18186722E+01   0.18295558E+01
   0.16228824E+01   0.10764397E+01   0.10487640E+01   0.10241541E+01   0.90697598E+00
   0.86906677E+00   0.77824492E+00   0.73654057E+00   0.69895565E+00   0.67626352E+00
   0.63180031E+00   0.60905889E+00   0.56853243E+00   0.54829850E+00   0.45746062E+00
   0.41018088E+00   0.43797079E+00   0.42984022E+00   0.40179619E+00   0.32908231E+00
   0.26010371E+00   0.26598117E+00   0.24502012E+00   0.27171897E+00   0.20509039E+00
   0.16572574E+00   0.24848729E+00   0.24302284E+00   0.25805611E+00   0.34038814E+00
   0.34178663E+00   0.39073336E+00   0.35037498E+00   0.42598776E+00   0.46896696E+00
   0.67529575E+00   0.66811790E+00   0.72020680E+00   0.12829313E+01   0.15485250E+01
   0.15717943E+01   0.15603637E+01   0.12290799E+01   0.82455527E+00   0.91718385E+00
   0.89532411E+00   0.80789206E+00   0.77504711E+00   0.72534414E+00   0.72133090E+00
   0.68707073E+00   0.69066400E+00   0.64950879E+00   0.64369316E+00   0.57125931E+00
   0.50263049E+00   0.38852818E+00   0.49821696E+00   0.44225830E+00   0.40040476E+00
   0.35248410E+00   0.44330426E+00   0.35122384E+00   0.31783867E+00   0.34775606E+00
   0.29637300E+00   0.29984481E+00   0.34404982E+00   0.32460381E+00   0.33149241E+00
   0.34595285E+00   0.44788906E+00   0.45054197E+00   0.49903625E+00   0.49070294E+00
   0.61299691E+00   0.69896121E+00   0.93528531E+00   0.93412126E+00   0.10222052E+01
   0.16057316E+01   0.18545872E+01   0.18661405E+01   0.18237329E+01   0.14621857E+01
   0.10140886E+01   0.10708858E+01   0.10095415E+01   0.88416238E+00   0.81629613E+00
   0.74375261E+00   0.72936269E+00   0.66831211E+00   0.65321439E+00   0.60504191E+00
   0.59419407E+00   0.52617276E+00   0.46884761E+00   0.35504713E+00   0.45824616E+00
   0.40797814E+00   0.35562757E+00   0.30833326E+00   0.39576351E+00   0.30224336E+00
   0.26247958E+00   0.29114840E+00   0.23327090E+00   0.23506889E+00   0.27066422E+00
   0.39639320E+00   0.42430826E+00   0.37730802E+00   0.30410868E+00   0.35416202E+00
   0.39698280E+00   0.37489616E+00   0.42671780E+00   0.48563463E+00   0.62313443E+00
   0.77268396E+00   0.61533949E+00   0.77334598E+00   0.11612022E+01   0.12445455E+01
   0.11366433E+01   0.81496218E+00   0.84877036E+00   0.92773981E+00   0.81876738E+00
   0.78996641E+00   0.75295981E+00   0.69873610E+00   0.66855250E+00   0.66830782E+00
   0.63829421E+00   0.63492307E+00   0.57613832E+00   0.53154828E+00   0.44780370E+00
   0.44606879E+00   0.43458335E+00   0.23730368E+00   0.18371531E+00   0.17889673E+00
   0.27250323E+00   0.39611976E+00   0.29921863E+00   0.33525361E+00   0.47412462E+00
   0.45822797E+00   0.48527528E+00   0.47546525E+00   0.51159075E+00   0.47151791E+00
   0.40356259E+00   0.45528425E+00   0.53430101E+00   0.56164330E+00   0.65224629E+00
   0.75382174E+00   0.92358109E+00   0.10475100E+01   0.93467142E+00   0.11081632E+01
   0.14695984E+01   0.15432821E+01   0.14017810E+01   0.10521632E+01   0.10439524E+01
   0.10841967E+01   0.93086492E+00   0.86787999E+00   0.79315670E+00   0.72623508E+00
   0.67052807E+00   0.64214417E+00   0.61578328E+00   0.61851588E+00   0.55378170E+00
   0.48839751E+00   0.39844911E+00   0.41088655E+00   0.39342213E+00   0.20097335E+00
   0.14885981E+00   0.13449882E+00   0.22619199E+00   0.34682511E+00   0.24725884E+00
   0.27892824E+00   0.41241017E+00   0.39140358E+00   0.41199201E+00   0.95243066E-01
   0.10999144E+00   0.18499213E+00   0.27634146E+00   0.31316248E+00   0.39879280E+00
   0.43714252E+00   0.46822741E+00   0.55701449E+00   0.65354787E+00   0.73281307E+00
   0.80672682E+00   0.73575168E+00   0.70649829E+00   0.74909121E+00   0.74939515E+00
   0.83453248E+00   0.91697142E+00   0.82476852E+00   0.78254641E+00   0.72998365E+00
   0.66713255E+00   0.63954126E+00   0.63026766E+00   0.61235079E+00   0.59254683E+00
   0.58977854E+00   0.51559326E+00   0.51774337E+00   0.43653942E+00   0.47635657E+00
   0.39973281E+00   0.16908420E+00   0.60394657E-01   0.10626423E+00   0.20834340E+00
   0.35202842E+00   0.28546428E+00   0.22689540E+00   0.18015437E+00   0.15608047E+00
   0.16780534E+00   0.17858761E+00   0.19967335E+00   0.27123768E+00   0.37911705E+00
   0.40811076E+00   0.49295930E+00   0.59485741E+00   0.69473837E+00   0.81069910E+00
   0.87412407E+00   0.98095948E+00   0.11197247E+01   0.10376896E+01   0.10164021E+01
   0.10364559E+01   0.10108327E+01   0.10611456E+01   0.11007161E+01   0.97403670E+00
   0.89510978E+00   0.80409283E+00   0.70731409E+00   0.66554171E+00   0.61775210E+00
   0.58124626E+00   0.57765437E+00   0.57858500E+00   0.49804510E+00   0.48875408E+00
   0.39786742E+00   0.45110173E+00   0.36972399E+00   0.13011881E+00   0.30079478E-01
   0.69242281E-01   0.16638505E+00   0.30641063E+00   0.23421344E+00   0.17158874E+00
   0.11881138E+00   0.87805937E-01   0.91252245E-01   0.40012377E+00   0.39491836E+00
   0.35823136E+00   0.29536758E+00   0.31245472E+00   0.34874222E+00   0.43677572E+00
   0.50649963E+00   0.59243949E+00   0.63411539E+00   0.67751401E+00   0.73448877E+00
   0.84455200E+00   0.82635975E+00   0.83102572E+00   0.84121967E+00   0.86186469E+00
   0.77953276E+00   0.76572296E+00   0.69236923E+00   0.67402242E+00   0.62610656E+00
   0.59234134E+00   0.55116020E+00   0.56390171E+00   0.52717479E+00   0.53678710E+00
   0.45264157E+00   0.48951208E+00   0.39799171E+00   0.44593046E+00   0.38203065E+00
   0.18491591E+00   0.62899949E-01   0.12192200E+00   0.20045571E+00   0.37690941E+00
   0.27677181E+00   0.33013527E+00   0.44077963E+00   0.45573433E+00   0.46600627E+00
   0.48522505E+00   0.48211293E+00   0.45210574E+00   0.39708204E+00   0.44481242E+00
   0.47620500E+00   0.56202137E+00   0.64870681E+00   0.77067777E+00   0.87514164E+00
   0.98965232E+00   0.10348233E+01   0.11232309E+01   0.10963879E+01   0.11033869E+01
   0.10858302E+01   0.10763072E+01   0.95883310E+00   0.90764654E+00   0.79792243E+00
   0.74428121E+00   0.66158811E+00   0.60576927E+00   0.52259933E+00   0.51533279E+00
   0.49554161E+00   0.51238065E+00   0.42685331E+00   0.45561178E+00   0.36234452E+00
   0.42821564E+00   0.36259399E+00   0.15356189E+00   0.32928379E-01   0.87622660E-01
   0.15939628E+00   0.33191883E+00   0.22821842E+00   0.27431062E+00   0.37834216E+00
   0.38487600E+00   0.38759483E+00   0.30112419E+00   0.26229028E+00   0.26771623E+00
   0.32384697E+00   0.32697201E+00   0.34272735E+00   0.38474288E+00   0.49325999E+00
   0.54246724E+00   0.56879785E+00   0.63958146E+00   0.70252747E+00   0.72429430E+00
   0.78448221E+00   0.77365470E+00   0.75019383E+00   0.72614294E+00   0.71604929E+00
   0.67289847E+00   0.63842917E+00   0.58683525E+00   0.53579460E+00   0.50696860E+00
   0.50010877E+00   0.48421139E+00   0.47243747E+00   0.46033263E+00   0.40027136E+00
   0.41166420E+00   0.37672897E+00   0.31753973E+00   0.39884491E+00   0.27548962E+00
   0.20089835E+00   0.23990760E+00   0.33430539E+00   0.32953804E+00   0.26716606E+00
   0.33662181E+00   0.32828124E+00   0.36502631E+00   0.39038152E+00   0.38978417E+00
   0.35751449E+00   0.36522489E+00   0.42391822E+00   0.43490916E+00   0.48735883E+00
   0.55429539E+00   0.66197866E+00   0.78838492E+00   0.85553983E+00   0.91629798E+00
   0.98940935E+00   0.10210316E+01   0.10373617E+01   0.10024319E+01   0.97754328E+00
   0.91732546E+00   0.87456217E+00   0.79948096E+00   0.73854520E+00   0.65150495E+00
   0.56412415E+00   0.50395852E+00   0.46741468E+00   0.41100799E+00   0.40577501E+00
   0.39790573E+00   0.34718110E+00   0.35990585E+00   0.34325595E+00   0.30957928E+00
   0.38123723E+00   0.25060678E+00   0.17614935E+00   0.21034947E+00   0.29916971E+00
   0.28782968E+00   0.21857623E+00   0.28048944E+00   0.26579752E+00   0.29176781E+00
   0.31096027E+00   0.14731866E+00   0.19334246E+00   0.22139590E+00   0.24343366E+00
   0.29643805E+00   0.35682330E+00   0.40727121E+00   0.48336669E+00   0.49839253E+00
   0.61211866E+00   0.67188579E+00   0.69259957E+00   0.65680954E+00   0.67276858E+00
   0.69048128E+00   0.66638371E+00   0.64311504E+00   0.62804865E+00   0.58800130E+00
   0.55393930E+00   0.50733994E+00   0.50254791E+00   0.44265629E+00   0.42125588E+00
   0.40686813E+00   0.41053912E+00   0.39211620E+00   0.36854468E+00   0.30883572E+00
   0.32608596E+00   0.22859344E+00   0.23847323E+00   0.27748100E+00   0.33227149E+00
   0.32930478E+00   0.30452600E+00   0.23024340E+00   0.25206225E+00   0.26757902E+00
   0.27292748E+00   0.23152230E+00   0.22653504E+00   0.24368343E+00   0.29668940E+00
   0.32074523E+00   0.34832592E+00   0.40656453E+00   0.48811210E+00   0.55263728E+00
   0.66477452E+00   0.72306430E+00   0.82214677E+00   0.87103098E+00   0.90235329E+00
   0.90254436E+00   0.92945784E+00   0.89045667E+00   0.86010443E+00   0.81703794E+00
   0.77436907E+00   0.70293469E+00   0.64117152E+00   0.56822868E+00   0.52631196E+00
   0.42704017E+00   0.38710195E+00   0.32695468E+00   0.30421432E+00   0.29181140E+00
   0.28219196E+00   0.24810527E+00   0.30045196E+00   0.21805591E+00   0.22271561E+00
   0.25874484E+00   0.30771102E+00   0.30186442E+00   0.26873332E+00   0.19005524E+00
   0.20447806E+00   0.21144547E+00   0.20680567E+00   0.15541471E+00   0.14245694E+00
   0.40313783E+00   0.34911947E+00   0.32488565E+00   0.34586342E+00   0.33510740E+00
   0.35304183E+00   0.41223934E+00   0.46193957E+00   0.51014987E+00   0.59906196E+00
   0.66043896E+00   0.69745949E+00   0.65289470E+00   0.62098001E+00   0.62961685E+00
   0.60548318E+00   0.56315712E+00   0.55189965E+00   0.51024295E+00   0.49397942E+00
   0.44145470E+00   0.39915972E+00   0.37630316E+00   0.36531152E+00   0.33021583E+00
   0.32793319E+00   0.31547778E+00   0.31784159E+00   0.26888135E+00   0.24479459E+00
   0.23822273E+00   0.19700005E+00   0.19108065E+00   0.23102998E+00   0.21860990E+00
   0.23371023E+00   0.27189573E+00   0.35342800E+00   0.36910782E+00   0.40981625E+00
   0.46027216E+00   0.51315681E+00   0.50990197E+00   0.46787143E+00   0.43793938E+00
   0.46437841E+00   0.45409537E+00   0.48934072E+00   0.55072661E+00   0.63916610E+00
   0.70666338E+00   0.76796870E+00   0.81096095E+00   0.85984081E+00   0.84718330E+00
   0.84827618E+00   0.80970725E+00   0.76947219E+00   0.71490148E+00   0.67220937E+00
   0.61121717E+00   0.57047439E+00   0.49695570E+00   0.42266502E+00   0.36291957E+00
   0.32226038E+00   0.26807153E+00   0.24113976E+00   0.22997521E+00   0.24866307E+00
   0.22073631E+00   0.21422227E+00   0.21911872E+00   0.18046656E+00   0.17398128E+00
   0.21421880E+00   0.19434512E+00   0.20353700E+00   0.23315694E+00   0.30507291E+00
   0.31173073E+00   0.34330025E+00   0.38040007E+00   0.42385907E+00   0.35313316E+00
   0.34171363E+00   0.32276536E+00   0.30653854E+00   0.33144097E+00   0.35849228E+00
   0.41312753E+00   0.45374530E+00   0.46102759E+00   0.55810506E+00   0.61720327E+00
   0.60972441E+00   0.55302083E+00   0.52888378E+00   0.55202639E+00   0.51318334E+00
   0.48608576E+00   0.47045191E+00   0.44145679E+00   0.41153975E+00   0.38434221E+00
   0.37528669E+00   0.32908864E+00   0.30304917E+00   0.28653678E+00   0.27386874E+00
   0.25639874E+00   0.25686850E+00   0.25832740E+00   0.25500267E+00   0.24136081E+00
   0.26297073E+00   0.25850821E+00   0.24585818E+00   0.25619476E+00   0.28925658E+00
   0.31297779E+00   0.31402560E+00   0.34890603E+00   0.40229868E+00   0.43514476E+00
   0.46061165E+00   0.46499481E+00   0.47761341E+00   0.45505494E+00   0.43982816E+00
   0.46784300E+00   0.50901104E+00   0.55859274E+00   0.63136022E+00   0.65351158E+00
   0.71824831E+00   0.76005738E+00   0.75225152E+00   0.72785038E+00   0.73124843E+00
   0.70626504E+00   0.65267275E+00   0.61901642E+00   0.57995323E+00   0.53257048E+00
   0.47692404E+00   0.43358151E+00   0.39955436E+00   0.32383911E+00   0.26981982E+00
   0.22860539E+00   0.20412807E+00   0.19037673E+00   0.20603465E+00   0.21594368E+00
   0.22490019E+00   0.22878873E+00   0.25406406E+00   0.25030893E+00   0.22835765E+00
   0.23321066E+00   0.25740267E+00   0.27372162E+00   0.26544152E+00   0.28921024E+00
   0.32994012E+00   0.34973458E+00   0.36171089E+00   0.15471872E+00   0.20773950E+00
   0.25726079E+00   0.30824956E+00   0.33108418E+00   0.35460560E+00   0.41068241E+00
   0.46279036E+00   0.44992370E+00   0.47330352E+00   0.50059069E+00   0.52724694E+00
   0.50003871E+00   0.49987630E+00   0.49520125E+00   0.45675540E+00   0.43059836E+00
   0.41055063E+00   0.38239355E+00   0.36766302E+00   0.33360196E+00   0.29456173E+00
   0.28274983E+00   0.27285433E+00   0.24808707E+00   0.24254201E+00   0.23459918E+00
   0.22999848E+00   0.22185352E+00   0.22726276E+00   0.23308607E+00   0.23310219E+00
   0.23810838E+00   0.26356411E+00   0.28016589E+00   0.29614855E+00   0.30230693E+00
   0.32823855E+00   0.31260613E+00   0.27498910E+00   0.24777254E+00   0.23751020E+00
   0.27341066E+00   0.34661696E+00   0.41195093E+00   0.46632071E+00   0.48508662E+00
   0.51433544E+00   0.56196360E+00   0.62425942E+00   0.64443893E+00   0.64576654E+00
   0.65670608E+00   0.68757248E+00   0.68055196E+00   0.66830348E+00   0.61978326E+00
   0.58407905E+00   0.54089675E+00   0.50064601E+00   0.45854398E+00   0.43007481E+00
   0.37789591E+00   0.32178965E+00   0.28669818E+00   0.25283183E+00   0.21401459E+00
   0.19523148E+00   0.18495074E+00   0.18417340E+00   0.19501422E+00   0.22015216E+00
   0.23179787E+00   0.22995609E+00   0.23077603E+00   0.25115245E+00   0.26119083E+00
   0.26753190E+00   0.26330939E+00   0.27456412E+00   0.24798674E+00   0.19577194E+00
   0.15617609E+00   0.12731589E+00   0.60651773E+00   0.54905551E+00   0.47306927E+00
   0.39568748E+00   0.38311579E+00   0.37619150E+00   0.39723102E+00   0.43009408E+00
   0.44492647E+00   0.42561141E+00   0.43491335E+00   0.41351930E+00   0.42343837E+00
   0.43371641E+00   0.41870706E+00   0.37175190E+00   0.37576218E+00   0.34379626E+00
   0.33899471E+00   0.29751123E+00   0.29612767E+00   0.28282990E+00   0.26247283E+00
   0.22741985E+00   0.23378739E+00   0.21162515E+00   0.21628549E+00   0.20565534E+00
   0.22076474E+00   0.21386581E+00   0.22650637E+00   0.23137555E+00   0.25818499E+00
   0.26123378E+00   0.28832734E+00   0.30625325E+00   0.35962983E+00   0.39165877E+00
   0.47022914E+00   0.56021441E+00   0.66107587E+00   0.70514526E+00   0.74044798E+00
   0.68912197E+00   0.62565071E+00   0.55753318E+00   0.55099815E+00   0.54153417E+00
   0.56089433E+00   0.58009338E+00   0.61117283E+00   0.60892002E+00   0.61631711E+00
   0.58483860E+00   0.58424082E+00   0.55658456E+00   0.53283436E+00   0.48341208E+00
   0.46971259E+00   0.42854234E+00   0.40538407E+00   0.35047436E+00   0.33826662E+00
   0.31322793E+00   0.27905927E+00   0.22730432E+00   0.21653190E+00   0.18833970E+00
   0.19358616E+00   0.19135673E+00   0.21366090E+00   0.21195637E+00   0.22685247E+00
   0.23288874E+00   0.25452620E+00   0.25049486E+00   0.26841337E+00   0.27633659E+00
   0.31735732E+00   0.33680821E+00   0.39758562E+00   0.47172068E+00   0.55655677E+00
   0.58777263E+00   0.28736293E+00   0.32602687E+00   0.36479457E+00   0.37846995E+00
   0.37487250E+00   0.37896620E+00   0.37874952E+00   0.39396062E+00   0.43548635E+00
   0.43479750E+00   0.40922172E+00   0.42891142E+00   0.43299896E+00   0.39605593E+00
   0.35821308E+00   0.35714073E+00   0.32948037E+00   0.31650353E+00   0.29406129E+00
   0.28830753E+00   0.26014475E+00   0.22790918E+00   0.22370812E+00   0.22497139E+00
   0.20689482E+00   0.20850552E+00   0.20411180E+00   0.20619315E+00   0.20380870E+00
   0.21484477E+00   0.22701439E+00   0.23935884E+00   0.25152005E+00   0.28133331E+00
   0.31058686E+00   0.34539490E+00   0.36909736E+00   0.40939125E+00   0.43270263E+00
   0.43582133E+00   0.39938433E+00   0.40348441E+00   0.43594895E+00   0.48907718E+00
   0.53227882E+00   0.54760660E+00   0.54227225E+00   0.54354461E+00   0.54330216E+00
   0.55553524E+00   0.57986266E+00   0.57444614E+00   0.54628261E+00   0.56204993E+00
   0.54591547E+00   0.50540033E+00   0.46749349E+00   0.45125642E+00   0.41128796E+00
   0.38292090E+00   0.35157539E+00   0.33679351E+00   0.29797415E+00   0.25808955E+00
   0.24576007E+00   0.24017902E+00   0.21654208E+00   0.21229169E+00   0.20543159E+00
   0.20899821E+00   0.21206104E+00   0.22638219E+00   0.23727626E+00   0.24442004E+00
   0.25214602E+00   0.27475970E+00   0.29272298E+00   0.31469274E+00   0.32196239E+00
   0.34367702E+00   0.35039651E+00   0.33576047E+00   0.28069923E+00   0.26765122E+00
   0.43220846E+00   0.38829161E+00   0.34314149E+00   0.36043031E+00   0.38052981E+00
   0.38015623E+00   0.38033021E+00   0.37704620E+00   0.37307895E+00   0.38837783E+00
   0.37741097E+00   0.34849913E+00   0.32611562E+00   0.31806498E+00   0.32177406E+00
   0.29518686E+00   0.29081529E+00   0.27506991E+00   0.26273968E+00   0.23940316E+00
   0.23530583E+00   0.24091528E+00   0.21910545E+00   0.20037811E+00   0.20353595E+00
   0.19656198E+00   0.19845284E+00   0.20276252E+00   0.21136401E+00   0.21749292E+00
   0.22900151E+00   0.25054997E+00   0.27928278E+00   0.30868305E+00   0.34061791E+00
   0.38098449E+00   0.42227789E+00   0.44533608E+00   0.44424255E+00   0.47066536E+00
   0.53426339E+00   0.58109182E+00   0.60616043E+00   0.57054937E+00   0.53301158E+00
   0.55038420E+00   0.56943383E+00   0.56425768E+00   0.55432843E+00   0.54116567E+00
   0.52999437E+00   0.53228307E+00   0.50974018E+00   0.46647577E+00   0.44325711E+00
   0.42706719E+00   0.41484481E+00   0.37817516E+00   0.36471643E+00   0.34148038E+00
   0.31696259E+00   0.28280408E+00   0.27185179E+00   0.27043177E+00   0.24476815E+00
   0.22102804E+00   0.21973175E+00   0.21137421E+00   0.21444457E+00   0.21986600E+00
   0.22684505E+00   0.23131440E+00   0.24184582E+00   0.26117373E+00   0.28158569E+00
   0.29907965E+00   0.31921197E+00   0.34424622E+00   0.36802125E+00   0.37099441E+00
   0.34607417E+00   0.35069007E+00   0.39481401E+00   0.42315669E+00   0.57932796E+00
   0.58734712E+00   0.57742166E+00   0.48615951E+00   0.42382514E+00   0.39712608E+00
   0.37561787E+00   0.37622411E+00   0.38688037E+00   0.36754941E+00   0.32862487E+00
   0.33921874E+00   0.34446335E+00   0.32317551E+00   0.29822144E+00   0.29586509E+00
   0.27357811E+00   0.26250205E+00   0.25030078E+00   0.24855947E+00   0.22486666E+00
   0.19569274E+00   0.20061496E+00   0.20605377E+00   0.19323106E+00   0.19759348E+00
   0.19926475E+00   0.20527488E+00   0.21195513E+00   0.22711260E+00   0.24619065E+00
   0.27189726E+00   0.29984145E+00   0.33848130E+00   0.38516294E+00   0.43440566E+00
   0.49091661E+00   0.56864020E+00   0.69020089E+00   0.77371833E+00   0.76258168E+00
   0.77372947E+00   0.78214768E+00   0.80205994E+00   0.79418581E+00   0.69974521E+00
   0.63065858E+00   0.59553925E+00   0.56246772E+00   0.55044597E+00   0.54571051E+00
   0.51305620E+00   0.45831580E+00   0.46190549E+00   0.45017162E+00   0.41620636E+00
   0.38428200E+00   0.37234601E+00   0.33913063E+00   0.31624627E+00   0.29857192E+00
   0.29134270E+00   0.25976717E+00   0.22638325E+00   0.22736517E+00   0.23097734E+00
   0.21713011E+00   0.22054441E+00   0.22027912E+00   0.22613065E+00   0.23474750E+00
   0.24999391E+00   0.26605247E+00   0.28396579E+00   0.30485138E+00   0.33580226E+00
   0.36897433E+00   0.40092359E+00   0.43324482E+00   0.48313367E+00   0.57671666E+00
   0.63164765E+00   0.59521599E+00   0.58703293E+00   0.56126486E+00   0.46844226E+00
   0.36952484E+00   0.40629070E+00   0.41910214E+00   0.39705355E+00   0.39131671E+00
   0.37634221E+00   0.36514736E+00   0.35297307E+00   0.33179121E+00   0.30245722E+00
   0.28104932E+00   0.27342103E+00   0.27761766E+00   0.25310475E+00   0.25581932E+00
   0.23966102E+00   0.22918633E+00   0.20682609E+00   0.21125610E+00   0.22784121E+00
   0.20916730E+00   0.19258214E+00   0.20152628E+00   0.19839693E+00   0.20549524E+00
   0.21370284E+00   0.22799212E+00   0.24166864E+00   0.26448935E+00   0.29828796E+00
   0.34088022E+00   0.38708613E+00   0.43658515E+00   0.49811994E+00   0.55745868E+00
   0.60999889E+00   0.59198326E+00   0.62779219E+00   0.75209182E+00   0.79682051E+00
   0.80081977E+00   0.71708144E+00   0.62144425E+00   0.65760515E+00   0.66461791E+00
   0.62679582E+00   0.60595493E+00   0.57049657E+00   0.53446564E+00   0.50148208E+00
   0.46821240E+00   0.41470950E+00   0.38382796E+00   0.36596535E+00   0.35736889E+00
   0.32292332E+00   0.31806074E+00   0.29657093E+00   0.27665398E+00   0.24592560E+00
   0.24730366E+00   0.25930203E+00   0.23791449E+00   0.21904836E+00   0.22584475E+00
   0.22300081E+00   0.23257641E+00   0.24212773E+00   0.25467513E+00   0.26695830E+00
   0.28691292E+00   0.31658164E+00   0.35117534E+00   0.38386660E+00   0.41616136E+00
   0.45359686E+00   0.48635412E+00   0.50872104E+00   0.45537021E+00   0.45582213E+00
   0.54863783E+00   0.57155848E+00   0.32931167E+00   0.45047391E+00   0.57765463E+00
   0.49647347E+00   0.43951582E+00   0.43216101E+00   0.40157968E+00   0.39736946E+00
   0.38108546E+00   0.34330722E+00   0.30382215E+00   0.31973132E+00   0.30985749E+00
   0.29524921E+00   0.26712045E+00   0.27259483E+00   0.24372911E+00   0.24378530E+00
   0.24144601E+00   0.24636090E+00   0.22252441E+00   0.18998600E+00   0.19933241E+00
   0.21229359E+00   0.20086953E+00   0.21262793E+00   0.21693686E+00   0.23022015E+00
   0.24070717E+00   0.26382171E+00   0.29551887E+00   0.33670946E+00   0.37711591E+00
   0.43638018E+00   0.51085995E+00   0.58453196E+00   0.65734429E+00   0.71053419E+00
   0.83098562E+00   0.82563462E+00   0.66128908E+00   0.60704946E+00   0.61573802E+00
   0.74540708E+00   0.87628631E+00   0.79253070E+00   0.72428957E+00   0.72616658E+00
   0.69426628E+00   0.66729403E+00   0.61200752E+00   0.51502735E+00   0.43387093E+00
   0.44437359E+00   0.40875743E+00   0.38143212E+00   0.34438736E+00   0.34147017E+00
   0.30143564E+00   0.29198336E+00   0.28525352E+00   0.28750233E+00   0.25821274E+00
   0.22349342E+00   0.22962432E+00   0.24240067E+00   0.23145193E+00   0.24438324E+00
   0.24801789E+00   0.26239205E+00   0.27507926E+00   0.29840119E+00   0.32537670E+00
   0.35952104E+00   0.39236883E+00   0.43795858E+00   0.48779779E+00   0.53237124E+00
   0.56757908E+00   0.58053074E+00   0.66150816E+00   0.61711396E+00   0.41557335E+00
   0.33483060E+00   0.12113572E+01   0.92374951E+00   0.57265564E+00   0.55658653E+00
   0.52921342E+00   0.45975218E+00   0.43991206E+00   0.39790922E+00   0.36241468E+00
   0.33227482E+00   0.32719104E+00   0.28603930E+00   0.25767606E+00   0.25296873E+00
   0.25724035E+00   0.23164488E+00   0.24672338E+00   0.22405993E+00   0.19329908E+00
   0.17550914E+00   0.19662107E+00   0.24504050E+00   0.22180738E+00   0.20707637E+00
   0.22169847E+00   0.22348315E+00   0.23540249E+00   0.25055278E+00   0.26791496E+00
   0.29234304E+00   0.32538271E+00   0.37712456E+00   0.43597031E+00   0.51201111E+00
   0.58887223E+00   0.69536195E+00   0.79500385E+00   0.93132837E+00   0.93854014E+00
   0.11313492E+01   0.14862692E+01   0.16011869E+01   0.15472794E+01   0.12654776E+01
   0.92383212E+00   0.90270783E+00   0.90381305E+00   0.84684721E+00   0.79194387E+00
   0.71001049E+00   0.63526034E+00   0.56969546E+00   0.48586717E+00   0.39958994E+00
   0.36334823E+00   0.34083714E+00   0.33404682E+00   0.29661063E+00   0.30609437E+00
   0.27817145E+00   0.23984822E+00   0.21482484E+00   0.23516880E+00   0.27979540E+00
   0.25602772E+00   0.24015129E+00   0.25475220E+00   0.25780643E+00   0.27410772E+00
   0.29132216E+00   0.30846880E+00   0.33130816E+00   0.36125082E+00   0.40899268E+00
   0.45519579E+00   0.50815271E+00   0.55515517E+00   0.62264039E+00   0.67997844E+00
   0.77076851E+00   0.72970033E+00   0.87834567E+00   0.11941958E+01   0.12808821E+01
  -0.49842913E-01   0.24505075E+00   0.67483568E+00   0.59170537E+00   0.49632415E+00
   0.51332261E+00   0.44473695E+00   0.42440065E+00   0.37230020E+00   0.35179100E+00
   0.30544249E+00   0.31076077E+00   0.29293179E+00   0.28454443E+00   0.24767800E+00
   0.27203687E+00   0.19620642E+00   0.18013777E+00   0.21564650E+00   0.23809265E+00
   0.18861673E+00   0.14769061E+00   0.21870081E+00   0.24313105E+00   0.22914837E+00
   0.25063609E+00   0.25631936E+00   0.27645224E+00   0.29043174E+00   0.32549042E+00
   0.36957273E+00   0.42992501E+00   0.48922535E+00   0.57754483E+00   0.69153028E+00
   0.79897698E+00   0.91160914E+00   0.96882345E+00   0.11829094E+01   0.10109667E+01
   0.51885176E+00   0.34448037E+00   0.32439632E+00   0.63272010E+00   0.10675996E+01
   0.99971600E+00   0.94338908E+00   0.95239091E+00   0.85136771E+00   0.78576089E+00
   0.67135254E+00   0.59802805E+00   0.49212582E+00   0.43308159E+00   0.39393120E+00
   0.36348962E+00   0.32326040E+00   0.33879461E+00   0.25468718E+00   0.22802644E+00
   0.26140835E+00   0.28085185E+00   0.22853639E+00   0.18544253E+00   0.25633075E+00
   0.28072097E+00   0.27025594E+00   0.29379588E+00   0.30143695E+00   0.32311101E+00
   0.34163726E+00   0.37568164E+00   0.41595908E+00   0.46665202E+00   0.51431191E+00
   0.57820987E+00   0.65441387E+00   0.71423518E+00   0.77059288E+00   0.76675641E+00
   0.92906032E+00   0.70902645E+00   0.18107974E+00  -0.20813285E-01   0.17758898E+01
   0.13724064E+01   0.59733411E+00   0.56545745E+00   0.67219334E+00   0.51508301E+00
   0.52860221E+00   0.41026637E+00   0.40892856E+00   0.32801211E+00   0.34666098E+00
   0.25319553E+00   0.26809221E+00   0.21530054E+00   0.27795887E+00   0.16779256E+00
   0.21419620E+00   0.31697493E+00   0.36164103E+00   0.32056433E+00   0.37657795E+00
   0.27997178E+00   0.19049502E+00   0.23697640E+00   0.27326420E+00   0.25771918E+00
   0.29613315E+00   0.29193757E+00   0.33808470E+00   0.34974156E+00   0.42239705E+00
   0.46948480E+00   0.57265201E+00   0.66428568E+00   0.79541333E+00   0.92501133E+00
   0.10673684E+01   0.12309607E+01   0.11103300E+01   0.15547421E+01   0.22143223E+01
   0.21736181E+01   0.21505583E+01   0.17605194E+01   0.10070863E+01   0.10119076E+01
   0.11830638E+01   0.10269191E+01   0.10003251E+01   0.81386116E+00   0.74724210E+00
   0.61353414E+00   0.55103197E+00   0.37064222E+00   0.37190578E+00   0.30028537E+00
   0.34673288E+00   0.23129939E+00   0.27537202E+00   0.37423628E+00   0.41162679E+00
   0.36330536E+00   0.41982341E+00   0.32131440E+00   0.23305747E+00   0.27931399E+00
   0.31791129E+00   0.30520281E+00   0.35025229E+00   0.34952500E+00   0.39745269E+00
   0.40884073E+00   0.47804755E+00   0.51789993E+00   0.60177556E+00   0.66006627E+00
   0.74712589E+00   0.81562222E+00   0.89364860E+00   0.98900621E+00   0.80427936E+00
   0.12022358E+01   0.18401523E+01   0.17950939E+01   0.37273908E+00  -0.37479331E+00
   0.77703591E+00   0.10306797E+01   0.57621857E+00   0.71233239E+00   0.51948119E+00
   0.50000542E+00   0.41141878E+00   0.38414056E+00   0.27809285E+00   0.32210767E+00
   0.26662735E+00   0.27560516E+00   0.23454616E+00   0.21017574E+00   0.33242349E+00
   0.31331434E+00   0.13050326E+00   0.13742810E+00   0.22423663E+00   0.38300849E+00
   0.25506291E+00   0.23738315E+00   0.29564092E+00   0.28599988E+00   0.32581911E+00
   0.32814559E+00   0.35477122E+00   0.40445217E+00   0.47579257E+00   0.52663846E+00
   0.64290912E+00   0.72853297E+00   0.88527696E+00   0.10460411E+01   0.12245640E+01
   0.13068116E+01   0.19189723E+01   0.66695543E+00   0.52780769E+00   0.10432328E+01
   0.64886304E+00  -0.67407878E-01   0.11466600E+01   0.14763701E+01   0.11031629E+01
   0.12570152E+01   0.10307822E+01   0.95130662E+00   0.77876007E+00   0.64427287E+00
   0.43144843E+00   0.39843099E+00   0.32079113E+00   0.33571433E+00   0.30696490E+00
   0.27058599E+00   0.39353431E+00   0.36420685E+00   0.17983685E+00   0.18311256E+00
   0.26848006E+00   0.42731847E+00   0.30102021E+00   0.28517939E+00   0.34983857E+00
   0.34427028E+00   0.38803064E+00   0.39447997E+00   0.42704281E+00   0.47607568E+00
   0.54180250E+00   0.57935280E+00   0.68416615E+00   0.73738645E+00   0.84045316E+00
   0.92988227E+00   0.10191679E+01   0.10065071E+01   0.15511768E+01   0.27009851E+00
   0.16159252E+00   0.73166546E+00  -0.22244864E+00   0.32814889E+00   0.15493065E+01
  -0.35330840E-01   0.95071116E+00   0.65169050E+00   0.75737488E+00   0.38196580E+00
   0.56581368E+00   0.29667273E+00   0.31292028E+00   0.24754018E+00   0.25948172E+00
   0.16018114E+00   0.27674804E+00   0.18127479E+00   0.35202054E+00   0.13519308E+00
   0.31057783E-01  -0.93296039E-01   0.14029984E+00   0.30208938E+00   0.37133187E+00
   0.23631976E+00   0.34836694E+00   0.26749126E+00   0.40204633E+00   0.35193336E+00
   0.37683609E+00   0.48494862E+00   0.51965627E+00   0.53664858E+00   0.74911193E+00
   0.85061158E+00   0.88826243E+00   0.12991939E+01   0.12591483E+01   0.13098842E+01
   0.16521278E+01   0.15558285E+01   0.40398216E+00  -0.45484165E+00  -0.30910347E+00
   0.33415754E+00   0.17635313E+01   0.34702068E+00   0.14567917E+01   0.12224542E+01
   0.12979580E+01   0.85938311E+00   0.92525772E+00   0.55034111E+00   0.46462221E+00
   0.33250636E+00   0.30325965E+00   0.17741576E+00   0.33025893E+00   0.24348908E+00
   0.40933424E+00   0.19697687E+00   0.85191043E-01  -0.42886343E-01   0.18961190E+00
   0.35182030E+00   0.42199225E+00   0.29074068E+00   0.40673860E+00   0.33246347E+00
   0.47405053E+00   0.42767153E+00   0.45136639E+00   0.56165108E+00   0.59237111E+00
   0.60346451E+00   0.79015108E+00   0.85327066E+00   0.83155791E+00   0.11529473E+01
   0.10104276E+01   0.95562959E+00   0.12228703E+01   0.11551180E+01   0.16037703E+00
  -0.47163004E+00  -0.43580917E+00   0.29128959E+00  -0.35580166E+00   0.16319099E+01
   0.17422102E-01   0.12738795E+01   0.66113131E+00   0.51292512E+00   0.56278024E+00
   0.41824011E+00   0.64412518E-01   0.45771350E+00   0.15211933E+00   0.23961927E+00
   0.22350868E+00   0.33073896E+00   0.19033129E+00   0.30992550E+00  -0.10737651E+00
  -0.26780148E-01   0.85188680E-01   0.38374606E+00   0.23054248E+00   0.44022870E+00
   0.26915471E+00   0.33794533E+00   0.42381053E+00   0.46580650E+00   0.27355629E+00
   0.69235151E+00   0.52587970E+00   0.54093024E+00   0.89030382E+00   0.81580620E+00
   0.92371480E+00   0.12796619E+01   0.16247507E+01   0.13687722E+01   0.70824180E+00
   0.39478724E+00  -0.74970670E+00  -0.47579768E+00  -0.13891036E+01  -0.39062588E+00
  -0.51315444E+00   0.18945108E+01   0.47341977E+00   0.17987527E+01   0.11912913E+01
   0.97508589E+00   0.90259556E+00   0.65395097E+00   0.23294610E+00   0.57596346E+00
   0.20924568E+00   0.25257719E+00   0.25090814E+00   0.39519339E+00   0.24646318E+00
   0.36936161E+00  -0.54035195E-01   0.27727675E-01   0.13456251E+00   0.43629162E+00
   0.28412603E+00   0.50230179E+00   0.33718554E+00   0.41478507E+00   0.49964024E+00
   0.54257547E+00   0.35300698E+00   0.76602448E+00   0.59405006E+00   0.59621981E+00
   0.95184094E+00   0.86850400E+00   0.91312405E+00   0.11561533E+01   0.13211435E+01
   0.91422013E+00   0.18864754E+00   0.11137008E-01  -0.65723187E+00   0.21431463E+00
  -0.38083933E+01  -0.13980544E+01   0.18702017E+01   0.52945094E+00   0.45183846E+00
   0.23904011E+01   0.19140433E+00   0.89226167E+00   0.38328877E+00   0.66379783E+00
  -0.25307412E+00   0.71543059E+00  -0.56035819E-01   0.20452954E+00   0.25106092E+00
   0.31953073E+00   0.62178043E-01   0.55181206E+00  -0.24074354E-01   0.18309852E-01
   0.30817209E+00   0.47476567E+00   0.16105900E+00   0.52888067E+00   0.34062398E+00
   0.23043664E+00   0.63688590E+00   0.42922541E+00   0.31662997E+00   0.81780438E+00
   0.67105150E+00   0.34804805E+00   0.11029787E+01   0.75952247E+00   0.69717463E+00
   0.16920566E+01   0.62542435E+00   0.11304034E+01   0.99140712E+00  -0.32254451E+00
  -0.50634774E+01  -0.61234741E+01  -0.60260788E+01  -0.30755747E+01   0.11945603E+01
   0.61537055E+00   0.89239259E+00   0.29102006E+01   0.68588891E+00   0.13164713E+01
   0.70185250E+00   0.91518864E+00  -0.62705994E-01   0.83092208E+00   0.78921733E-02
   0.21535693E+00   0.26887131E+00   0.38413435E+00   0.12177363E+00   0.61574419E+00
   0.29816941E-01   0.70002925E-01   0.36169470E+00   0.53012128E+00   0.21803976E+00
   0.59307020E+00   0.41376816E+00   0.30991923E+00   0.71512222E+00   0.50781372E+00
   0.36142819E+00   0.84596181E+00   0.69112896E+00   0.40332533E+00   0.11881515E+01
   0.82027630E+00   0.68738977E+00   0.15506045E+01   0.31270736E+00   0.59105015E+00
   0.33174076E+00  -0.67709773E+00  -0.44507471E+01  -0.43547029E+01  -0.47689643E+01
  -0.34106346E+01   0.16043846E+01   0.57979413E+00   0.17208828E+01   0.15133483E+01
   0.84208228E+00   0.49984223E+00   0.86674432E+00   0.39116075E+00  -0.13122449E+00
   0.63443202E+00   0.20379181E+00  -0.72044806E-01   0.59584783E+00   0.12213051E+00
   0.10424655E+00   0.63583813E+00   0.35778193E+00   0.50242849E-01   0.77171826E+00
   0.31666267E+00   0.13615661E+00   0.59241114E+00   0.46349712E+00   0.96785027E-01
   0.87509289E+00   0.39566420E+00   0.32181729E+00   0.97875730E+00   0.68814343E+00
   0.23097245E+00   0.11622260E+01   0.95034192E+00   0.22829460E+00   0.26021056E+01
   0.39745641E+00   0.35461987E-01   0.40531532E+00  -0.45065363E+01  -0.82346634E+01
  -0.98084644E+01  -0.80224017E+01  -0.58242683E+01   0.59202458E+00   0.59098856E+00
   0.21637996E+01   0.20557604E+01   0.13558396E+01   0.94590656E+00   0.11989934E+01
   0.63603810E+00   0.51726120E-01   0.75634217E+00   0.27093595E+00  -0.59025509E-01
   0.62360637E+00   0.18958677E+00   0.15853692E+00   0.69163149E+00   0.41291711E+00
   0.10820647E+00   0.83023740E+00   0.37835244E+00   0.20009399E+00   0.66139113E+00
   0.54398464E+00   0.17995101E+00   0.96010222E+00   0.44055217E+00   0.32256325E+00
   0.97078749E+00   0.69043679E+00   0.27864109E+00   0.12112816E+01   0.98554751E+00
   0.19610562E+00   0.24459318E+01   0.73572769E-01  -0.53119288E+00  -0.33775899E+00
  -0.47514782E+01  -0.71125728E+01  -0.70974930E+01  -0.55166307E+01  -0.29655173E+01
   0.33353878E+01   0.11220237E+01   0.20179278E+01   0.11174549E+01   0.12460275E+01
   0.31510440E+00   0.10856730E+01   0.28235918E+00  -0.54957895E-01   0.61138272E+00
   0.22551085E+00  -0.17602993E+00   0.70982379E+00   0.12628485E+00   0.42143688E-01
   0.50274807E+00   0.40596803E+00   0.77088139E-02   0.81718053E+00   0.16420539E+00
   0.19581648E+00   0.67283000E+00   0.50574101E+00   0.90641155E-01   0.98713897E+00
   0.43601873E+00   0.32192622E+00   0.11093570E+01   0.66917952E+00   0.19741828E+00
   0.12121237E+01   0.98258630E+00   0.12351649E+00   0.26519226E+01   0.66016895E+00
  -0.10905703E+01   0.27660272E+00  -0.57185861E+01  -0.10332460E+02  -0.11731334E+02
  -0.88315260E+01  -0.52832252E+01   0.24792828E+01   0.12654085E+01   0.25511618E+01
   0.17138848E+01   0.17695611E+01   0.76329143E+00   0.14369933E+01   0.52641717E+00
   0.12619512E+00   0.72263743E+00   0.28810546E+00  -0.14797874E+00   0.76902577E+00
   0.18812276E+00   0.10152892E+00   0.56922161E+00   0.46609556E+00   0.68089612E-01
   0.88098473E+00   0.23138299E+00   0.26602353E+00   0.74821209E+00   0.58694768E+00
   0.17560874E+00   0.10681245E+01   0.45483773E+00   0.30667942E+00   0.10825442E+01
   0.66304719E+00   0.23377540E+00   0.12527248E+01   0.10119606E+01   0.11188910E+00
   0.25237189E+01   0.33697300E+00  -0.16636282E+01  -0.45690206E+00  -0.58674083E+01
  -0.90119059E+01  -0.88506708E+01  -0.34222916E+01  -0.16026282E+01   0.31389750E+01
   0.14685490E+01   0.22702495E+01   0.15220429E+01   0.10943348E+01   0.50029937E+00
   0.10082418E+01   0.36683716E+00  -0.48746247E-01   0.67297095E+00   0.28128913E+00
  -0.23351588E-01   0.69197042E+00   0.22678882E+00   0.18590854E+00   0.52075764E+00
   0.27684738E+00  -0.33462676E-01   0.71173875E+00   0.23518893E+00   0.27695993E+00
   0.69278698E+00   0.53824931E+00   0.17715920E+00   0.99828388E+00   0.47616549E+00
   0.38591559E+00   0.10970189E+01   0.69655454E+00   0.24160427E+00   0.11763039E+01
   0.92469795E+00   0.17441433E+00   0.24806987E+01   0.77569734E-01  -0.86080971E+00
  -0.71281194E+00  -0.60332515E+01  -0.88499508E+01  -0.90176396E+01  -0.57488734E+01
  -0.30236548E+01   0.28591920E+01   0.18893215E+01   0.29059240E+01   0.21372506E+01
   0.16181572E+01   0.92832907E+00   0.13678531E+01   0.63241984E+00   0.13386882E+00
   0.80540229E+00   0.36591452E+00   0.53622660E-01   0.76078137E+00   0.28058882E+00
   0.24163892E+00   0.58433321E+00   0.34452144E+00   0.31493693E-01   0.77922467E+00
   0.30635242E+00   0.35306897E+00   0.77474017E+00   0.62673657E+00   0.26967000E+00
   0.10809428E+01   0.49322416E+00   0.37186237E+00   0.10719856E+01   0.68918469E+00
   0.27717652E+00   0.12211651E+01   0.96552529E+00   0.18903416E+00   0.23866541E+01
  -0.19493658E+00  -0.13464325E+01  -0.13218821E+01  -0.61538501E+01  -0.78212962E+01
  -0.68678749E+01  -0.25007003E+01   0.27870494E+00   0.40822102E+01   0.16655277E+01
   0.15090951E+01   0.26754531E+01   0.46014481E+00   0.98011836E+00   0.55460885E+00
   0.66871886E+00  -0.13504377E+00   0.79428176E+00   0.81907519E-01   0.23844229E+00
   0.45359500E+00   0.40092252E+00   0.10050258E+00   0.66996068E+00   0.28294169E+00
   0.26183343E+00   0.61136848E+00   0.42809010E+00   0.28286003E+00   0.73958900E+00
   0.51327234E+00   0.35944516E+00   0.89102281E+00   0.56928346E+00   0.50973708E+00
   0.98645076E+00   0.76309849E+00   0.30759111E+00   0.11605793E+01   0.67177459E+00
   0.55475150E+00   0.17201769E+01  -0.26095357E+00  -0.23703062E+00  -0.29925019E+00
  -0.27966061E+01  -0.64767637E+01  -0.59187818E+01  -0.34787237E+01  -0.72565599E-01
   0.43855877E+01   0.23072653E+01   0.22104769E+01   0.32971235E+01   0.96295462E+00
   0.13825003E+01   0.87154653E+00   0.92729212E+00   0.67888641E-01   0.93973700E+00
   0.19562047E+00   0.31985011E+00   0.51520202E+00   0.45590226E+00   0.15440071E+00
   0.73156813E+00   0.35823341E+00   0.33275322E+00   0.68089600E+00   0.50293178E+00
   0.36228958E+00   0.82752061E+00   0.60558185E+00   0.45706933E+00   0.98738976E+00
   0.61383979E+00   0.51235380E+00   0.98484749E+00   0.76684906E+00   0.35617665E+00
   0.12354101E+01   0.74231588E+00   0.60295910E+00   0.16739078E+01  -0.44800989E+00
  -0.59719707E+00  -0.74536070E+00  -0.29630343E+01  -0.60175609E+01  -0.49054112E+01
   0.93315037E+00   0.25350721E+01   0.15934386E+01   0.25518478E+01   0.45560066E+00
   0.20595762E+01   0.71623313E+00   0.77612988E+00   0.56871294E+00   0.55418699E+00
   0.60659715E-01   0.64942988E+00   0.19366014E+00   0.39535308E+00   0.39494771E+00
   0.52573642E+00   0.21114550E+00   0.62791344E+00   0.25229629E+00   0.42982375E+00
   0.43431627E+00   0.53029693E+00   0.32642943E+00   0.77333703E+00   0.47702643E+00
   0.61987736E+00   0.72923430E+00   0.70949202E+00   0.51716620E+00   0.94659529E+00
   0.69101048E+00   0.57341038E+00   0.93381288E+00   0.62553415E+00   0.67972183E+00
   0.10960814E+01   0.10513053E+01   0.97372798E+00  -0.72825833E+00  -0.48457155E+00
  -0.15210663E+01   0.23064501E+00   0.92779114E+00   0.28683192E+01   0.22027273E+01
   0.32706325E+01   0.11436331E+01   0.26456708E+01   0.11933077E+01   0.11602602E+01
   0.87048654E+00   0.77746618E+00   0.23428144E+00   0.78394461E+00   0.29145344E+00
   0.47137316E+00   0.46891891E+00   0.59640847E+00   0.27924533E+00   0.68572714E+00
   0.32166558E+00   0.51169405E+00   0.50645663E+00   0.60844116E+00   0.40905375E+00
   0.86529331E+00   0.57894414E+00   0.72975487E+00   0.84535979E+00   0.80315455E+00
   0.56564881E+00   0.98182793E+00   0.73093892E+00   0.62934107E+00   0.10330952E+01
   0.75037940E+00   0.75795505E+00   0.10953504E+01   0.92859556E+00   0.71854220E+00
  -0.10428559E+01  -0.72329964E+00  -0.15582641E+01   0.35488244E+00   0.21090591E+00
   0.11287597E+01   0.25663441E+01   0.11004542E+01   0.16615465E+01   0.10226057E+01
   0.10165125E+01   0.45030949E+00   0.66319259E+00   0.30474714E+00   0.37051922E+00
   0.33193520E+00   0.35744753E+00   0.27017723E+00   0.50368950E+00   0.37660262E+00
   0.42598760E+00   0.45635470E+00   0.46519618E+00   0.39314024E+00   0.54258636E+00
   0.50191417E+00   0.53476426E+00   0.64522321E+00   0.65735891E+00   0.61357551E+00
   0.71345062E+00   0.67021521E+00   0.63557469E+00   0.79299421E+00   0.68368823E+00
   0.67208109E+00   0.78168546E+00   0.74326665E+00   0.63953829E+00   0.10044404E+01
   0.98437675E+00   0.39105817E+00   0.14028590E+01   0.34018341E+00  -0.57119434E+00
  -0.22047390E+00   0.62681808E+00   0.16939088E+01   0.32332667E+01   0.17819152E+01
   0.22866691E+01   0.15556248E+01   0.14480151E+01   0.78976141E+00   0.92302383E+00
   0.51824414E+00   0.54655434E+00   0.45913637E+00   0.45847313E+00   0.35167379E+00
   0.58589391E+00   0.45965101E+00   0.50880128E+00   0.52868669E+00   0.53916879E+00
   0.47874707E+00   0.62092390E+00   0.58242292E+00   0.61990784E+00   0.73875760E+00
   0.76283649E+00   0.73341727E+00   0.84427403E+00   0.80724575E+00   0.76082761E+00
   0.89783825E+00   0.79119173E+00   0.79668891E+00   0.92317221E+00   0.87540876E+00
   0.71483426E+00   0.10069244E+01   0.89303048E+00   0.20818177E+00   0.11461654E+01
   0.48459148E-01  -0.85395720E+00  -0.51920630E+00   0.16738984E+01   0.83063888E+00
   0.60957557E+00   0.17238638E+01   0.98751870E+00   0.10134895E+01   0.66929075E+00
   0.56420276E+00   0.44243574E+00   0.38285652E+00   0.29798147E+00   0.37476527E+00
   0.36181388E+00   0.39621442E+00   0.43291106E+00   0.46367366E+00   0.45822846E+00
   0.46534484E+00   0.45863454E+00   0.47081481E+00   0.51709930E+00   0.53304371E+00
   0.60266611E+00   0.68159090E+00   0.66167357E+00   0.67200918E+00   0.77601242E+00
   0.77714900E+00   0.77180156E+00   0.74703523E+00   0.71637642E+00   0.65823292E+00
   0.72436982E+00   0.69374050E+00   0.73610430E+00   0.82797774E+00   0.77129476E+00
   0.88500861E+00   0.94436694E+00  -0.25318476E+00   0.10847542E+01   0.19557158E+01
   0.21632683E+01   0.13992527E+01   0.12172368E+01   0.23154559E+01   0.15077692E+01
   0.14535330E+01   0.10363677E+01   0.86005380E+00   0.67674902E+00   0.56862404E+00
   0.44773776E+00   0.49719275E+00   0.45746901E+00   0.48095461E+00   0.52501108E+00
   0.56029429E+00   0.54972475E+00   0.53780905E+00   0.53708230E+00   0.56278871E+00
   0.59611171E+00   0.61655405E+00   0.68886128E+00   0.77861644E+00   0.77315286E+00
   0.80424740E+00   0.92100120E+00   0.93267780E+00   0.93944038E+00   0.92248381E+00
   0.89269280E+00   0.83724255E+00   0.89280426E+00   0.83329501E+00   0.83386027E+00
   0.85659486E+00   0.72122310E+00   0.74840859E+00   0.72826014E+00  -0.53220851E+00
   0.75402394E+00   0.15537712E+01   0.16616614E+01   0.21867918E+01   0.14192923E+01
   0.79488528E+00   0.93801250E+00   0.69527213E+00   0.59921932E+00   0.45084595E+00
   0.39078867E+00   0.32817826E+00   0.33184378E+00   0.31171750E+00   0.32909315E+00
   0.35421765E+00   0.40935640E+00   0.41839697E+00   0.45050225E+00   0.48606561E+00
   0.50628231E+00   0.51325342E+00   0.56804595E+00   0.61241021E+00   0.67102254E+00
   0.67677553E+00   0.70763356E+00   0.81776311E+00   0.85992776E+00   0.83137893E+00
   0.78547529E+00   0.75766980E+00   0.70608010E+00   0.67231102E+00   0.66987824E+00
   0.68931790E+00   0.68411898E+00   0.74705170E+00   0.82758829E+00   0.81440329E+00
   0.79360739E+00   0.18690303E+01   0.20361687E+01   0.17615630E+01   0.20978581E+01
   0.26643256E+01   0.19094161E+01   0.12675063E+01   0.13715280E+01   0.10677906E+01
   0.90494819E+00   0.69873059E+00   0.59629659E+00   0.50814353E+00   0.48087674E+00
   0.43273758E+00   0.43604956E+00   0.44550480E+00   0.50198695E+00   0.51400330E+00
   0.54396011E+00   0.57153460E+00   0.60310389E+00   0.60308294E+00   0.65062511E+00
   0.69745559E+00   0.76007100E+00   0.77777296E+00   0.82437528E+00   0.95205044E+00
   0.10116424E+01   0.10017021E+01   0.96485633E+00   0.94399655E+00   0.89595446E+00
   0.85663072E+00   0.84058101E+00   0.83696176E+00   0.78933050E+00   0.79743012E+00
   0.80858907E+00   0.72514433E+00   0.63157044E+00   0.16366551E+01   0.17318047E+01
   0.13872858E+01   0.18227295E+00   0.95372270E-01   0.64534570E+00   0.87516835E+00
   0.61050389E+00   0.56976767E+00   0.46115154E+00   0.40016337E+00   0.35456215E+00
   0.32448182E+00   0.31345586E+00   0.32855719E+00   0.38277080E+00   0.40670598E+00
   0.43555120E+00   0.47199689E+00   0.49950852E+00   0.49496060E+00   0.51831230E+00
   0.55690274E+00   0.59940441E+00   0.63324008E+00   0.70401417E+00   0.70452548E+00
   0.81060991E+00   0.88999063E+00   0.86673186E+00   0.78316065E+00   0.75976057E+00
   0.73213378E+00   0.72545743E+00   0.66383855E+00   0.63339345E+00   0.65946405E+00
   0.68360027E+00   0.68295494E+00   0.72152006E+00   0.78386609E+00   0.94277832E+00
   0.37752286E+00   0.28960977E+00   0.48975041E+00   0.53208536E+00   0.47193041E+00
   0.10248660E+01   0.12406890E+01   0.94435615E+00   0.86441055E+00   0.71897048E+00
   0.62136834E+00   0.54191246E+00   0.47638272E+00   0.44421443E+00   0.45511423E+00
   0.49908772E+00   0.51580030E+00   0.53830095E+00   0.57471086E+00   0.60313952E+00
   0.60453832E+00   0.62818544E+00   0.65236865E+00   0.69087505E+00   0.72438548E+00
   0.80108741E+00   0.81231006E+00   0.93257298E+00   0.10263801E+01   0.10210626E+01
   0.95496154E+00   0.94639825E+00   0.92689525E+00   0.92007546E+00   0.85130617E+00
   0.80404686E+00   0.80100299E+00   0.78688592E+00   0.73842722E+00   0.72267664E+00
   0.72262346E+00   0.81703032E+00   0.18637728E+00   0.37274834E-01   0.18262936E+00
   0.11952311E+01   0.12059663E+01   0.75351634E+00   0.48297600E+00   0.55205365E+00
   0.44374256E+00   0.40348353E+00   0.35290739E+00   0.32766491E+00   0.32330855E+00
   0.33034750E+00   0.32799052E+00   0.32755565E+00   0.37682447E+00   0.42747277E+00
   0.45592188E+00   0.48742988E+00   0.53626144E+00   0.56738193E+00   0.60638371E+00
   0.64814256E+00   0.71970481E+00   0.73204808E+00   0.76218081E+00   0.88271403E+00
   0.91664943E+00   0.82736556E+00   0.77675010E+00   0.75555617E+00   0.75158035E+00
   0.72622916E+00   0.69482358E+00   0.63560310E+00   0.64006528E+00   0.65419613E+00
   0.64158964E+00   0.69548115E+00   0.70290649E+00   0.68464311E+00   0.11947692E+01
   0.14104076E+01   0.14211883E+01   0.14641686E+01   0.14895673E+01   0.10405603E+01
   0.75820751E+00   0.81205779E+00   0.67999168E+00   0.60582063E+00   0.52895120E+00
   0.48424022E+00   0.47416689E+00   0.47404458E+00   0.45788111E+00   0.45933564E+00
   0.50967636E+00   0.56033979E+00   0.58837226E+00   0.62072869E+00   0.66724922E+00
   0.68296445E+00   0.71441606E+00   0.75194780E+00   0.82029339E+00   0.83455153E+00
   0.87028790E+00   0.10001641E+01   0.10501780E+01   0.97877161E+00   0.94368776E+00
   0.93294701E+00   0.93310070E+00   0.90703543E+00   0.86685656E+00   0.79029379E+00
   0.76971361E+00   0.75086061E+00   0.69763189E+00   0.70412436E+00   0.66074212E+00
   0.58890128E+00   0.10470224E+01   0.12136516E+01   0.11825506E+01   0.30220205E+00
   0.21429567E+00   0.43958668E+00   0.54624763E+00   0.39298245E+00   0.38808350E+00
   0.34394548E+00   0.33794391E+00   0.33471153E+00   0.33472474E+00   0.33983467E+00
   0.37755783E+00   0.42939288E+00   0.45633883E+00   0.48234142E+00   0.53223236E+00
   0.56206749E+00   0.58203015E+00   0.61767525E+00   0.66462216E+00   0.69761808E+00
   0.73788433E+00   0.77371226E+00   0.82033747E+00   0.92358027E+00   0.91955768E+00
   0.83943681E+00   0.79642422E+00   0.78755093E+00   0.76643013E+00   0.75134717E+00
   0.71271773E+00   0.64934307E+00   0.63197862E+00   0.64346550E+00   0.62207457E+00
   0.61983065E+00   0.67263850E+00   0.76530409E+00   0.49590212E+00   0.45705968E+00
   0.52439277E+00   0.50667976E+00   0.43262956E+00   0.65723014E+00   0.75770677E+00
   0.58692435E+00   0.56802365E+00   0.51601078E+00   0.49830222E+00   0.48796352E+00
   0.47474085E+00   0.47714164E+00   0.52307434E+00   0.57272170E+00   0.60310949E+00
   0.63305034E+00   0.68331459E+00   0.70531924E+00   0.71250061E+00   0.74420538E+00
   0.78355494E+00   0.80666289E+00   0.84166656E+00   0.87591764E+00   0.92709908E+00
   0.10408107E+01   0.10505245E+01   0.98370887E+00   0.95301137E+00   0.95369678E+00
   0.93504985E+00   0.91471569E+00   0.86439484E+00   0.78440681E+00   0.74460358E+00
   0.72727592E+00   0.67235326E+00   0.63256456E+00   0.64385501E+00   0.69486669E+00
   0.38286602E+00   0.30640153E+00   0.34274975E+00   0.52103549E+00   0.57744731E+00
   0.38944375E+00   0.26962670E+00   0.35864151E+00   0.33085566E+00   0.33274028E+00
   0.32466893E+00   0.33202221E+00   0.35497757E+00   0.38748304E+00   0.40600532E+00
   0.42022205E+00   0.47285382E+00   0.52765144E+00   0.55821342E+00   0.60252348E+00
   0.65557524E+00   0.68799686E+00   0.71870986E+00   0.75844685E+00   0.81411811E+00
   0.81825985E+00   0.84937633E+00   0.94391345E+00   0.95222169E+00   0.87091023E+00
   0.82763791E+00   0.80744478E+00   0.78688413E+00   0.75768055E+00   0.73197344E+00
   0.68291272E+00   0.64537194E+00   0.62959610E+00   0.59588205E+00   0.60196650E+00
   0.55767773E+00   0.49057500E+00   0.70121485E+00   0.71334301E+00   0.65883543E+00
   0.67496914E+00   0.74092841E+00   0.55838314E+00   0.43334964E+00   0.52031588E+00
   0.48683647E+00   0.48101383E+00   0.46730062E+00   0.47421020E+00   0.51013435E+00
   0.54898023E+00   0.56706554E+00   0.59185352E+00   0.64799424E+00   0.70294198E+00
   0.73018162E+00   0.76945686E+00   0.81664424E+00   0.83274689E+00   0.84824552E+00
   0.87730062E+00   0.92296518E+00   0.92268569E+00   0.95415713E+00   0.10523585E+01
   0.10700199E+01   0.10012144E+01   0.96756597E+00   0.95147452E+00   0.93006227E+00
   0.89424551E+00   0.85772790E+00   0.79343552E+00   0.73576215E+00   0.69618796E+00
   0.63506284E+00   0.61056492E+00   0.53553397E+00   0.43593291E+00   0.61623711E+00
   0.59999798E+00   0.52224436E+00   0.34339994E+00   0.25254327E+00   0.35752479E+00
   0.42261636E+00   0.31519743E+00   0.31967301E+00   0.31838069E+00   0.33503984E+00
   0.36452881E+00   0.38985719E+00   0.42393961E+00   0.48273307E+00   0.56218886E+00
   0.60352474E+00   0.63759519E+00   0.68961639E+00   0.71381850E+00   0.72004231E+00
   0.74953548E+00   0.78165938E+00   0.80365657E+00   0.82354012E+00   0.85534836E+00
   0.87931634E+00   0.94347749E+00   0.97569013E+00   0.93072739E+00   0.86598112E+00
   0.83147894E+00   0.80241288E+00   0.78742906E+00   0.75249551E+00   0.69396841E+00
   0.64638859E+00   0.61909037E+00   0.59310144E+00   0.56611283E+00   0.59701182E+00
   0.63925018E+00   0.45775635E+00   0.45166173E+00   0.48728882E+00   0.46317637E+00
   0.38194154E+00   0.49120373E+00   0.56049985E+00   0.44792142E+00   0.45049783E+00
   0.46067107E+00   0.48679055E+00   0.52170814E+00   0.54862426E+00   0.59286864E+00
   0.67223636E+00   0.75889489E+00   0.80933136E+00   0.84653773E+00   0.89507796E+00
   0.90624097E+00   0.89366484E+00   0.90970547E+00   0.92596709E+00   0.92954524E+00
   0.93575265E+00   0.95744807E+00   0.97767711E+00   0.10427471E+01   0.10804829E+01
   0.10425400E+01   0.98349172E+00   0.95245948E+00   0.92040405E+00   0.89677312E+00
   0.85041749E+00   0.77811643E+00   0.71403893E+00   0.66730688E+00   0.62048690E+00
   0.57028776E+00   0.57596848E+00   0.59439176E+00   0.38972358E+00   0.36224241E+00
   0.38012488E+00   0.44015564E+00   0.46764402E+00   0.33198207E+00   0.22663344E+00
   0.29654349E+00   0.30045466E+00   0.33068833E+00   0.35188688E+00   0.38237787E+00
   0.43586776E+00   0.49411442E+00   0.54218426E+00   0.56539740E+00   0.62923817E+00
   0.69301552E+00   0.71783030E+00   0.76231951E+00   0.80890174E+00   0.82083988E+00
   0.83394258E+00   0.85479045E+00   0.88981927E+00   0.89011417E+00   0.88871508E+00
   0.92563853E+00   0.97208314E+00   0.97061113E+00   0.93006728E+00   0.88334073E+00
   0.85102533E+00   0.81632082E+00   0.77070464E+00   0.70361033E+00   0.63696496E+00
   0.60704224E+00   0.56616250E+00   0.54681574E+00   0.49318097E+00   0.45012221E+00
   0.59875542E+00   0.59087150E+00   0.54628086E+00   0.53864192E+00   0.57196117E+00
   0.44488018E+00   0.34366922E+00   0.42466711E+00   0.43418492E+00   0.46448510E+00
   0.49727037E+00   0.54107439E+00   0.62253747E+00   0.70189382E+00   0.75978363E+00
   0.80164242E+00   0.87247942E+00   0.93605216E+00   0.95325184E+00   0.98476956E+00
   0.10146782E+01   0.10001699E+01   0.98757391E+00   0.98745666E+00   0.10027031E+01
   0.98836916E+00   0.97822869E+00   0.10103884E+01   0.10560046E+01   0.10573012E+01
   0.10194391E+01   0.97214573E+00   0.93583185E+00   0.89426031E+00   0.83991941E+00
   0.76066992E+00   0.67958866E+00   0.63543020E+00   0.57853079E+00   0.54160685E+00
   0.47084507E+00   0.40884310E+00   0.54032578E+00   0.51650663E+00   0.45831602E+00
   0.12022733E+00   0.78305029E-01   0.19846309E+00   0.31288394E+00   0.28248052E+00
   0.31032596E+00   0.33872746E+00   0.37752314E+00   0.43440791E+00   0.48752111E+00
   0.55197768E+00   0.62692625E+00   0.75879938E+00   0.82517380E+00   0.86047766E+00
   0.90769623E+00   0.89416515E+00   0.86169543E+00   0.88127381E+00   0.88752018E+00
   0.89005215E+00   0.88036182E+00   0.90660399E+00   0.90510578E+00   0.90399613E+00
   0.91950918E+00   0.94762950E+00   0.93986078E+00   0.91743071E+00   0.87483721E+00
   0.82540402E+00   0.73919721E+00   0.65265365E+00   0.61694385E+00   0.59404466E+00
   0.54401698E+00   0.50373985E+00   0.48826576E+00   0.45364523E+00   0.25528891E+00
   0.21593812E+00   0.21454841E+00   0.20537809E+00   0.17268519E+00   0.29893310E+00
   0.42503998E+00   0.39698773E+00   0.43403011E+00   0.48613370E+00   0.54698476E+00
   0.62375934E+00   0.68885840E+00   0.77497605E+00   0.88161507E+00   0.10269246E+01
   0.11045360E+01   0.11403641E+01   0.11779969E+01   0.11435604E+01   0.10811688E+01
   0.10745201E+01   0.10528990E+01   0.10258371E+01   0.99238817E+00   0.99864744E+00
   0.98355612E+00   0.97526226E+00   0.98653580E+00   0.10120108E+01   0.10029633E+01
   0.97940869E+00   0.93157356E+00   0.87540017E+00   0.78053249E+00   0.68495016E+00
   0.63986709E+00   0.60604931E+00   0.54465552E+00   0.49156389E+00   0.46272209E+00
   0.41536416E+00   0.20358199E+00   0.15195401E+00   0.13877619E+00   0.51059067E+00
   0.51247021E+00   0.39187262E+00   0.26992152E+00   0.30947175E+00   0.31941968E+00
   0.36571653E+00   0.40959422E+00   0.46703907E+00   0.54447328E+00   0.62830892E+00
   0.74239226E+00   0.72220718E+00   0.69796183E+00   0.75214241E+00   0.79905743E+00
   0.93564763E+00   0.97799367E+00   0.93105576E+00   0.92524402E+00   0.92116331E+00
   0.92612272E+00   0.90968903E+00   0.89991001E+00   0.89186767E+00   0.87753580E+00
   0.86516013E+00   0.85747293E+00   0.83769077E+00   0.79540810E+00   0.73034153E+00
   0.67314470E+00   0.64926550E+00   0.61961742E+00   0.55698001E+00   0.51072069E+00
   0.49534116E+00   0.45063062E+00   0.45828573E+00   0.59982021E+00   0.61452854E+00
   0.59328388E+00   0.58750218E+00   0.59684752E+00   0.48853105E+00   0.37350937E+00
   0.43326366E+00   0.45633070E+00   0.50279995E+00   0.56601099E+00   0.65152431E+00
   0.77731489E+00   0.89689740E+00   0.10259992E+01   0.10288548E+01   0.10112585E+01
   0.10620127E+01   0.10942733E+01   0.12092784E+01   0.12244149E+01   0.11390036E+01
   0.10954545E+01   0.10595267E+01   0.10349984E+01   0.99548590E+00   0.96743865E+00
   0.94680223E+00   0.92422839E+00   0.90567086E+00   0.89426844E+00   0.86989414E+00
   0.82454662E+00   0.75467839E+00   0.69206025E+00   0.66088336E+00   0.62301426E+00
   0.55315906E+00   0.49873404E+00   0.47411950E+00   0.42189471E+00   0.41940716E+00
   0.55195972E+00   0.55737548E+00   0.52676861E+00   0.82216248E-01   0.73358064E-01
   0.15950312E+00   0.29494819E+00   0.28176925E+00   0.33431352E+00   0.35608383E+00
   0.42183631E+00   0.49325241E+00   0.57910432E+00   0.71906579E+00   0.70435690E+00
   0.70884143E+00   0.97729895E+00   0.10511771E+01   0.99939777E+00   0.83082879E+00
   0.98391102E+00   0.99687097E+00   0.95869569E+00   0.92812969E+00   0.90349340E+00
   0.88591969E+00   0.89497331E+00   0.86526245E+00   0.86029285E+00   0.81830336E+00
   0.79856658E+00   0.75048704E+00   0.73095844E+00   0.68877470E+00   0.67085716E+00
   0.61165158E+00   0.56867222E+00   0.50991060E+00   0.49361247E+00   0.42539900E+00
   0.42795967E+00   0.35802961E+00   0.21090320E+00   0.16116432E+00   0.17491591E+00
   0.15497756E+00   0.15812394E+00   0.25143064E+00   0.40565924E+00   0.39223256E+00
   0.44811777E+00   0.51828982E+00   0.62247735E+00   0.72098997E+00   0.81526869E+00
   0.98990507E+00   0.10210722E+01   0.10375279E+01   0.13160672E+01   0.13852954E+01
   0.13176536E+01   0.11198901E+01   0.12344008E+01   0.12110163E+01   0.11349520E+01
   0.10653917E+01   0.10089594E+01   0.96436364E+00   0.95290340E+00   0.90640974E+00
   0.89005385E+00   0.84196373E+00   0.81672329E+00   0.76488995E+00   0.73924993E+00
   0.69289941E+00   0.67042439E+00   0.60716550E+00   0.56036720E+00   0.49600208E+00
   0.47452325E+00   0.39922717E+00   0.39442938E+00   0.31857752E+00   0.16297725E+00
   0.10565900E+00   0.11009656E+00   0.29392808E+00   0.35705063E+00   0.29991811E+00
   0.25980018E+00   0.29318361E+00   0.33054994E+00   0.37230975E+00   0.46564189E+00
   0.50240874E+00   0.64217237E+00   0.67605345E+00   0.64663594E+00   0.11098120E+01
   0.14889995E+01   0.15730490E+01   0.15023320E+01   0.11243867E+01   0.87355352E+00
   0.10326103E+01   0.96548515E+00   0.93208060E+00   0.92024650E+00   0.87371165E+00
   0.85019788E+00   0.82677380E+00   0.81622883E+00   0.79068750E+00   0.77765717E+00
   0.73680664E+00   0.71002256E+00   0.65207514E+00   0.62338009E+00   0.56763075E+00
   0.53334450E+00   0.48787080E+00   0.45983783E+00   0.42196819E+00   0.37583307E+00
   0.34648735E+00   0.42990164E+00   0.38403376E+00   0.36994300E+00   0.36718021E+00
   0.43644641E+00   0.39544340E+00   0.36014917E+00   0.40469182E+00   0.50909493E+00
   0.57053108E+00   0.68230955E+00   0.75649105E+00   0.94708067E+00   0.98680895E+00
   0.97207124E+00   0.14643109E+01   0.18426617E+01   0.19191900E+01   0.18268595E+01
   0.14221726E+01   0.11370712E+01   0.12506922E+01   0.11385518E+01   0.10673177E+01
   0.10201514E+01   0.94537480E+00   0.89684961E+00   0.85502042E+00   0.82802077E+00
   0.78592149E+00   0.76524856E+00   0.72260875E+00   0.69963425E+00   0.64149883E+00
   0.61074204E+00   0.55217063E+00   0.51316846E+00   0.46460107E+00   0.43264066E+00
   0.39000895E+00   0.33940408E+00   0.30410337E+00   0.38083798E+00   0.32675219E+00
   0.30580068E+00   0.34295633E+00   0.27436762E+00   0.28228328E+00   0.34264515E+00
   0.29213110E+00   0.36137763E+00   0.40026810E+00   0.47085997E+00   0.53264937E+00
   0.69979005E+00   0.61414660E+00   0.81812892E+00   0.14695695E+01   0.15777876E+01
   0.16083843E+01   0.16380020E+01   0.14534009E+01   0.92217357E+00   0.97223605E+00
   0.98493332E+00   0.90544421E+00   0.86151573E+00   0.83593073E+00   0.81469496E+00
   0.79054951E+00   0.77463923E+00   0.75148262E+00   0.71578514E+00   0.68621371E+00
   0.63973563E+00   0.60292731E+00   0.52944388E+00   0.45880343E+00   0.42171158E+00
   0.38874037E+00   0.37562487E+00   0.38429462E+00   0.40598130E+00   0.40028486E+00
   0.34406922E+00   0.39237486E+00   0.42998384E+00   0.41671082E+00   0.35587606E+00
   0.37929792E+00   0.43807079E+00   0.44212167E+00   0.52464007E+00   0.55204556E+00
   0.65481078E+00   0.75926906E+00   0.98182267E+00   0.94264312E+00   0.11615165E+01
   0.18239352E+01   0.19376039E+01   0.19566300E+01   0.19661454E+01   0.17471934E+01
   0.11756276E+01   0.11841856E+01   0.11559625E+01   0.10336288E+01   0.95606175E+00
   0.89806138E+00   0.85239309E+00   0.79885110E+00   0.75585518E+00   0.72515447E+00
   0.68697038E+00   0.65423108E+00   0.60549939E+00   0.57622673E+00   0.50725810E+00
   0.43495250E+00   0.39910230E+00   0.36134188E+00   0.34669452E+00   0.35035738E+00
   0.36740183E+00   0.35653564E+00   0.29553286E+00   0.33445205E+00   0.36621864E+00
   0.16394052E+00   0.23576834E+00   0.24792118E+00   0.21920960E+00   0.29182293E+00
   0.36710605E+00   0.35484069E+00   0.41529012E+00   0.45700856E+00   0.66571850E+00
   0.62782730E+00   0.81676247E+00   0.14187034E+01   0.15507190E+01   0.15692123E+01
   0.16134977E+01   0.14366684E+01   0.92515075E+00   0.93763477E+00   0.95408497E+00
   0.86738110E+00   0.85933679E+00   0.78927721E+00   0.76845052E+00   0.74831751E+00
   0.72854337E+00   0.69150610E+00   0.67811660E+00   0.63025728E+00   0.61150871E+00
   0.52093398E+00   0.45111701E+00   0.48021220E+00   0.47314716E+00   0.44018775E+00
   0.36827438E+00   0.29824675E+00   0.30460022E+00   0.28698150E+00   0.31842075E+00
   0.25577478E+00   0.22332589E+00   0.23521363E+00   0.32042085E+00   0.34292518E+00
   0.33028337E+00   0.45182210E+00   0.51783562E+00   0.52242180E+00   0.61772592E+00
   0.70344452E+00   0.96409974E+00   0.96160435E+00   0.11613769E+01   0.17780617E+01
   0.19025843E+01   0.19091817E+01   0.19277747E+01   0.17223122E+01   0.11752745E+01
   0.11431015E+01   0.11131885E+01   0.98995680E+00   0.94415986E+00   0.84437603E+00
   0.78809530E+00   0.73250013E+00   0.70954451E+00   0.66350066E+00   0.64153349E+00
   0.60094574E+00   0.58750466E+00   0.49182696E+00   0.42791656E+00   0.45552376E+00
   0.44276090E+00   0.41046984E+00   0.33387145E+00   0.26274316E+00   0.26466697E+00
   0.24255033E+00   0.26766396E+00   0.20090672E+00   0.15902628E+00   0.23773339E+00
   0.23201309E+00   0.24683789E+00   0.32759683E+00   0.31075268E+00   0.36631263E+00
   0.31834500E+00   0.38982557E+00   0.42597041E+00   0.63344745E+00   0.63458136E+00
   0.70363057E+00   0.12675651E+01   0.15429016E+01   0.15674239E+01   0.15617116E+01
   0.12311559E+01   0.83078024E+00   0.92190853E+00   0.90386477E+00   0.81111667E+00
   0.77739288E+00   0.72228164E+00   0.73359720E+00   0.67831727E+00   0.68095278E+00
   0.66410614E+00   0.66208003E+00   0.58872415E+00   0.52147822E+00   0.41438247E+00
   0.51258738E+00   0.42856557E+00   0.38760766E+00   0.34423295E+00   0.43322046E+00
   0.33858638E+00   0.30406925E+00   0.33186840E+00   0.28019590E+00   0.28225261E+00
   0.32713132E+00   0.31010046E+00   0.32175247E+00   0.34750588E+00   0.45469645E+00
   0.47052299E+00   0.53161362E+00   0.51428784E+00   0.62590151E+00   0.69987590E+00
   0.93586398E+00   0.95141809E+00   0.10335348E+01   0.16124396E+01   0.18775423E+01
   0.18922150E+01   0.18602612E+01   0.14994217E+01   0.10563395E+01   0.11117308E+01
   0.10527480E+01   0.92342047E+00   0.85250209E+00   0.76825822E+00   0.73244407E+00
   0.66529309E+00   0.64098938E+00   0.58369837E+00   0.58167309E+00   0.52797120E+00
   0.48634427E+00   0.38973877E+00   0.48683432E+00   0.40951425E+00   0.36276753E+00
   0.31386857E+00   0.40102037E+00   0.30257862E+00   0.26316323E+00   0.28780502E+00
   0.23005199E+00   0.22738538E+00   0.26327097E+00   0.38529602E+00   0.41223527E+00
   0.36422995E+00   0.28823129E+00   0.32296192E+00   0.36364360E+00   0.33583650E+00
   0.37157061E+00   0.42381147E+00   0.55718857E+00   0.71677274E+00   0.57211461E+00
   0.72984781E+00   0.11247952E+01   0.12102124E+01   0.11057159E+01   0.78631921E+00
   0.82039990E+00   0.90451280E+00   0.79786557E+00   0.76825917E+00   0.72764490E+00
   0.67980089E+00   0.64998726E+00   0.62839235E+00   0.62830320E+00   0.65047053E+00
   0.61319631E+00   0.57482183E+00   0.45364088E+00   0.45057495E+00   0.45007961E+00
   0.23994097E+00   0.16662139E+00   0.16410142E+00   0.26419506E+00   0.38383753E+00
   0.28755962E+00   0.32078967E+00   0.45849717E+00   0.44060106E+00   0.46727190E+00
   0.46160180E+00   0.50634047E+00   0.48238196E+00   0.43190766E+00   0.49855812E+00
   0.57124321E+00   0.56676775E+00   0.63114724E+00   0.71149333E+00   0.88003012E+00
   0.10198661E+01   0.88013181E+00   0.10607822E+01   0.14327127E+01   0.15092580E+01
   0.13773230E+01   0.10326950E+01   0.10334175E+01   0.10775453E+01   0.93125479E+00
   0.86818939E+00   0.79524816E+00   0.71056962E+00   0.63990844E+00   0.60541043E+00
   0.55571813E+00   0.56690449E+00   0.53736254E+00   0.50944687E+00   0.41075663E+00
   0.42169612E+00   0.42511145E+00   0.21652376E+00   0.14267389E+00   0.13520788E+00
   0.22801309E+00   0.34794363E+00   0.24584629E+00   0.27595310E+00   0.40621407E+00
   0.38411185E+00   0.40070059E+00   0.87014340E-01   0.99792822E-01   0.18423183E+00
   0.28248137E+00   0.31016426E+00   0.37271697E+00   0.39057342E+00   0.40488624E+00
   0.47954995E+00   0.56439277E+00   0.66123482E+00   0.73036129E+00   0.66314250E+00
   0.64214385E+00   0.68635791E+00   0.68769983E+00   0.77855587E+00   0.86290014E+00
   0.77822456E+00   0.73845325E+00   0.68782758E+00   0.62305727E+00   0.60336175E+00
   0.58455368E+00   0.55649172E+00   0.56086806E+00   0.58426757E+00   0.54621198E+00
   0.53600958E+00   0.39999244E+00   0.43755200E+00   0.38386573E+00   0.16135707E+00
   0.53757851E-01   0.86394074E-01   0.20144067E+00   0.34136389E+00   0.27496818E+00
   0.21389081E+00   0.16622886E+00   0.13853865E+00   0.15128638E+00   0.16844469E+00
   0.20858563E+00   0.31540442E+00   0.44545793E+00   0.48167361E+00   0.56724519E+00
   0.63166077E+00   0.67870110E+00   0.76184693E+00   0.82443980E+00   0.89985712E+00
   0.10209045E+01   0.94774682E+00   0.92326096E+00   0.95424745E+00   0.93474114E+00
   0.99583719E+00   0.10448170E+01   0.92839759E+00   0.85900311E+00   0.77370334E+00
   0.68178558E+00   0.62222178E+00   0.57504946E+00   0.53048887E+00   0.50229986E+00
   0.52705330E+00   0.49624555E+00   0.50921108E+00   0.39708137E+00   0.43165309E+00
   0.37204011E+00   0.14454219E+00   0.27948136E-01   0.64141954E-01   0.16750449E+00
   0.30743236E+00   0.23277403E+00   0.16977047E+00   0.11328867E+00   0.80827326E-01
   0.80969574E-01   0.39600053E+00   0.40725970E+00   0.39471129E+00   0.34486623E+00
   0.36612476E+00   0.38311613E+00   0.43253164E+00   0.45112280E+00   0.52138069E+00
   0.56029642E+00   0.59964503E+00   0.64648038E+00   0.75900171E+00   0.73309338E+00
   0.74981662E+00   0.76095274E+00   0.78776412E+00   0.70581365E+00   0.70210742E+00
   0.63306457E+00   0.61829697E+00   0.57022729E+00   0.54004816E+00   0.49688609E+00
   0.50598182E+00   0.47626121E+00   0.50600742E+00   0.44731586E+00   0.46956466E+00
   0.33130157E+00   0.39010780E+00   0.35101334E+00   0.16760328E+00   0.56695315E-01
   0.10142131E+00   0.19311876E+00   0.36707237E+00   0.26731843E+00   0.31690191E+00
   0.42588087E+00   0.43761074E+00   0.45182689E+00   0.48138696E+00   0.51797938E+00
   0.52704884E+00   0.49551945E+00   0.54525299E+00   0.55703411E+00   0.61372765E+00
   0.65165833E+00   0.71881617E+00   0.77109838E+00   0.85668445E+00   0.90846217E+00
   0.10002143E+01   0.97394866E+00   0.98035935E+00   0.97399501E+00   0.97514522E+00
   0.87129743E+00   0.83210988E+00   0.73575647E+00   0.69190255E+00   0.61950817E+00
   0.55639849E+00   0.48403677E+00   0.47048319E+00   0.42554192E+00   0.46871381E+00
   0.43319362E+00   0.47751786E+00   0.35123129E+00   0.39134187E+00   0.35319692E+00
   0.15833062E+00   0.28847468E-01   0.78292712E-01   0.15859528E+00   0.33255206E+00
   0.22742981E+00   0.27271648E+00   0.37448381E+00   0.37943933E+00   0.38232360E+00
   0.30930956E+00   0.30275639E+00   0.34242934E+00   0.42028835E+00   0.42681054E+00
   0.42502477E+00   0.43741702E+00   0.48224597E+00   0.48870982E+00   0.49400599E+00
   0.54414754E+00   0.60925664E+00   0.63591418E+00   0.68866377E+00   0.67024219E+00
   0.65735653E+00   0.63797381E+00   0.63380944E+00   0.59741036E+00   0.57106236E+00
   0.52475114E+00   0.47381747E+00   0.44949670E+00   0.44914921E+00   0.43541231E+00
   0.41674158E+00   0.40160518E+00   0.36068337E+00   0.35754416E+00   0.30951271E+00
   0.27417925E+00   0.36071889E+00   0.26055943E+00   0.19360627E+00   0.22036775E+00
   0.32896552E+00   0.32091486E+00   0.25800367E+00   0.32340361E+00   0.31217090E+00
   0.34582979E+00   0.37555508E+00   0.39367384E+00   0.41091041E+00   0.45444442E+00
   0.54339126E+00   0.56346852E+00   0.58389646E+00   0.59419988E+00   0.65083738E+00
   0.69305539E+00   0.71549137E+00   0.76773736E+00   0.82806726E+00   0.85899870E+00
   0.89207188E+00   0.86196482E+00   0.84085411E+00   0.79550066E+00   0.76554863E+00
   0.70544527E+00   0.65948390E+00   0.58605835E+00   0.51663513E+00   0.46327548E+00
   0.43258855E+00   0.39588390E+00   0.37005941E+00   0.37679062E+00   0.36083727E+00
   0.38091444E+00   0.32203245E+00   0.27456712E+00   0.37361819E+00   0.24956052E+00
   0.17184930E+00   0.20021234E+00   0.29946488E+00   0.28842494E+00   0.21863401E+00
   0.28058514E+00   0.26255052E+00   0.28898197E+00   0.30743562E+00   0.16353812E+00
   0.25935140E+00   0.32677468E+00   0.37657940E+00   0.43268985E+00   0.47919627E+00
   0.48706231E+00   0.50790316E+00   0.45364591E+00   0.53127499E+00   0.56900896E+00
   0.58230141E+00   0.54815685E+00   0.57952765E+00   0.58641360E+00   0.56817805E+00
   0.55147133E+00   0.54200576E+00   0.50704348E+00   0.48387533E+00   0.44352603E+00
   0.44260205E+00   0.38542112E+00   0.37912883E+00   0.36447115E+00   0.37526791E+00
   0.33640728E+00   0.31907499E+00   0.27544269E+00   0.30640309E+00   0.20455788E+00
   0.21938351E+00   0.27298706E+00   0.31379639E+00   0.31401945E+00   0.29976383E+00
   0.22112789E+00   0.24416023E+00   0.25356502E+00   0.25630206E+00   0.20981868E+00
   0.20935202E+00   0.24390558E+00   0.34812953E+00   0.40632839E+00   0.46533112E+00
   0.52996100E+00   0.58398098E+00   0.59946737E+00   0.64661761E+00   0.62427812E+00
   0.69739994E+00   0.72932329E+00   0.75044709E+00   0.73072443E+00   0.76147992E+00
   0.74168689E+00   0.71498354E+00   0.68314938E+00   0.65718250E+00   0.59849375E+00
   0.55466311E+00   0.49610365E+00   0.47855483E+00   0.39963937E+00   0.36219408E+00
   0.33389099E+00   0.32459655E+00   0.29663399E+00   0.29636072E+00   0.25883475E+00
   0.29052419E+00   0.21693995E+00   0.22779507E+00   0.25550555E+00   0.29650954E+00
   0.29146096E+00   0.27075567E+00   0.18818816E+00   0.20681195E+00   0.20933053E+00
   0.20633904E+00   0.15132775E+00   0.14357284E+00   0.42338884E+00   0.42536063E+00
   0.44598484E+00   0.49648473E+00   0.49605075E+00   0.49819316E+00   0.51583347E+00
   0.50349972E+00   0.48551694E+00   0.52702314E+00   0.56143848E+00   0.58945462E+00
   0.54607608E+00   0.52387697E+00   0.52846123E+00   0.50519361E+00   0.47229779E+00
   0.46715122E+00   0.43167942E+00   0.42123442E+00   0.37991228E+00   0.34376652E+00
   0.32439988E+00   0.32718666E+00   0.30086794E+00   0.29998965E+00   0.28685117E+00
   0.27584417E+00   0.24129787E+00   0.22874897E+00   0.22101799E+00   0.18504235E+00
   0.17045264E+00   0.21172488E+00   0.21157818E+00   0.22657543E+00   0.26410802E+00
   0.34350411E+00   0.35666316E+00   0.39314865E+00   0.43870821E+00   0.49160089E+00
   0.49758937E+00   0.49759289E+00   0.50108611E+00   0.54694810E+00   0.54069745E+00
   0.54864484E+00   0.57350733E+00   0.59398864E+00   0.59791203E+00   0.64727687E+00
   0.68533306E+00   0.72169021E+00   0.68690415E+00   0.67487854E+00   0.65921072E+00
   0.62574598E+00   0.57965236E+00   0.55319302E+00   0.50519875E+00   0.48116105E+00
   0.42344291E+00   0.37347612E+00   0.34191924E+00   0.31758577E+00   0.27656136E+00
   0.27797222E+00   0.26328176E+00   0.26241823E+00   0.23497068E+00   0.23959626E+00
   0.23187898E+00   0.17552984E+00   0.16073262E+00   0.20085501E+00   0.19265340E+00
   0.20250704E+00   0.23380875E+00   0.30648277E+00   0.31295195E+00   0.34173552E+00
   0.37811414E+00   0.42479573E+00   0.36846372E+00   0.40991852E+00   0.44155755E+00
   0.45148104E+00   0.48925594E+00   0.50176345E+00   0.51272781E+00   0.48460019E+00
   0.43956932E+00   0.48979603E+00   0.52822323E+00   0.50906196E+00   0.45311233E+00
   0.43736694E+00   0.45861803E+00   0.41933157E+00   0.40171126E+00   0.38779561E+00
   0.36902678E+00   0.34195892E+00   0.32368082E+00   0.32274671E+00   0.28382954E+00
   0.26246685E+00   0.25793744E+00   0.24805818E+00   0.23084930E+00   0.22660188E+00
   0.22520430E+00   0.22297031E+00   0.21541170E+00   0.23775987E+00   0.23989490E+00
   0.23583443E+00   0.24821749E+00   0.27962098E+00   0.30377055E+00   0.30230339E+00
   0.33524853E+00   0.38347123E+00   0.41162742E+00   0.43357173E+00   0.43904110E+00
   0.46928980E+00   0.48359127E+00   0.48013597E+00   0.50961977E+00   0.52798966E+00
   0.55261340E+00   0.55196521E+00   0.53375616E+00   0.60093530E+00   0.63656758E+00
   0.61948802E+00   0.57435303E+00   0.56370210E+00   0.56249282E+00   0.51409360E+00
   0.48918401E+00   0.46478768E+00   0.43056633E+00   0.38919380E+00   0.36150149E+00
   0.34777491E+00   0.30050765E+00   0.26915509E+00   0.24724368E+00   0.23040923E+00
   0.22529779E+00   0.23429952E+00   0.23626060E+00   0.22770495E+00   0.21355556E+00
   0.23744617E+00   0.23470071E+00   0.22181847E+00   0.22872994E+00   0.25569848E+00
   0.27509239E+00   0.26665432E+00   0.29011203E+00   0.33007866E+00   0.34941031E+00
   0.36577530E+00   0.16298353E+00   0.24472182E+00   0.34555941E+00   0.42602831E+00
   0.45579669E+00   0.46444566E+00   0.47824293E+00   0.47547539E+00   0.42017730E+00
   0.41483282E+00   0.42517115E+00   0.44401159E+00   0.41625141E+00   0.41421901E+00
   0.40419990E+00   0.37230353E+00   0.35064615E+00   0.33733035E+00   0.31350938E+00
   0.30642817E+00   0.27638659E+00   0.24510026E+00   0.24013003E+00   0.23648803E+00
   0.21448998E+00   0.21312978E+00   0.20759098E+00   0.20905763E+00   0.20426783E+00
   0.20841073E+00   0.21454463E+00   0.21931690E+00   0.22697335E+00   0.25284249E+00
   0.26840044E+00   0.28495074E+00   0.28873733E+00   0.31236790E+00   0.29280033E+00
   0.25146771E+00   0.21798672E+00   0.20200641E+00   0.23611448E+00   0.30886849E+00
   0.38555171E+00   0.45508800E+00   0.47245755E+00   0.48219399E+00   0.50307947E+00
   0.52139343E+00   0.50895668E+00   0.51347369E+00   0.52554773E+00   0.55032543E+00
   0.52356457E+00   0.51546928E+00   0.48844621E+00   0.45408919E+00   0.42003802E+00
   0.39276059E+00   0.36160711E+00   0.34692780E+00   0.30714956E+00   0.26811421E+00
   0.25468906E+00   0.24520576E+00   0.22123792E+00   0.21741853E+00   0.20562416E+00
   0.20478395E+00   0.20290662E+00   0.21345389E+00   0.21942225E+00   0.21743371E+00
   0.22106165E+00   0.24453702E+00   0.25541658E+00   0.26735540E+00   0.26072915E+00
   0.27530978E+00   0.24780335E+00   0.19832135E+00   0.15485421E+00   0.13262258E+00
   0.61079955E+00   0.55694020E+00   0.50587048E+00   0.45507267E+00   0.45023684E+00
   0.42893474E+00   0.42473524E+00   0.42198377E+00   0.39461779E+00   0.36224814E+00
   0.36374618E+00   0.33737119E+00   0.34321895E+00   0.35323296E+00   0.34104704E+00
   0.29748651E+00   0.30406727E+00   0.27601502E+00   0.27701160E+00   0.24066752E+00
   0.24572585E+00   0.23757165E+00   0.22288365E+00   0.19322163E+00   0.20486923E+00
   0.18683770E+00   0.19466462E+00   0.18503623E+00   0.20020827E+00   0.19632837E+00
   0.21099861E+00   0.21594000E+00   0.24237408E+00   0.24612541E+00   0.27281231E+00
   0.28937330E+00   0.34068911E+00   0.36951695E+00   0.44297217E+00   0.52705494E+00
   0.62213531E+00   0.66047861E+00   0.69045814E+00   0.63629574E+00   0.56758617E+00
   0.49473778E+00   0.48347485E+00   0.46063260E+00   0.46589537E+00   0.47954792E+00
   0.48149570E+00   0.46586293E+00   0.46939963E+00   0.43566162E+00   0.43704294E+00
   0.42989683E+00   0.41098502E+00   0.36202886E+00   0.36115540E+00   0.32917133E+00
   0.31843159E+00   0.27290291E+00   0.27218170E+00   0.25823118E+00   0.23821651E+00
   0.20393340E+00   0.20960011E+00   0.18883587E+00   0.19963908E+00   0.19217364E+00
   0.20694677E+00   0.19936912E+00   0.21134727E+00   0.21762691E+00   0.24060248E+00
   0.23766671E+00   0.26060349E+00   0.26884312E+00   0.31223544E+00   0.33304458E+00
   0.39673075E+00   0.47093804E+00   0.55640528E+00   0.58533325E+00   0.27965976E+00
   0.32238848E+00   0.36420090E+00   0.38555872E+00   0.38653758E+00   0.38480107E+00
   0.36788312E+00   0.36216772E+00   0.38844847E+00   0.37241239E+00   0.33992838E+00
   0.35748189E+00   0.36292982E+00   0.32533076E+00   0.28823269E+00   0.28879107E+00
   0.26549415E+00   0.25708581E+00   0.23862202E+00   0.23761335E+00   0.21399294E+00
   0.18566764E+00   0.18632234E+00   0.19197690E+00   0.17793354E+00   0.18183311E+00
   0.17997325E+00   0.18366658E+00   0.18424910E+00   0.19512822E+00   0.20723760E+00
   0.21940471E+00   0.23305364E+00   0.26010673E+00   0.28652530E+00   0.31796273E+00
   0.33835844E+00   0.37392495E+00   0.39386446E+00   0.39172947E+00   0.34841483E+00
   0.34497638E+00   0.37203311E+00   0.41764056E+00   0.45654686E+00   0.46678922E+00
   0.45341832E+00   0.44734690E+00   0.43835252E+00   0.44441130E+00   0.46949626E+00
   0.45178938E+00   0.42064591E+00   0.43696100E+00   0.43075737E+00   0.39100744E+00
   0.35149733E+00   0.34462632E+00   0.31295393E+00   0.29378006E+00   0.27225981E+00
   0.26700167E+00   0.23705371E+00   0.20459298E+00   0.20164007E+00   0.20444770E+00
   0.19016813E+00   0.19352664E+00   0.18801179E+00   0.19040995E+00   0.19164906E+00
   0.20421535E+00   0.21643524E+00   0.22380734E+00   0.23457570E+00   0.25896933E+00
   0.27983212E+00   0.30183621E+00   0.31100497E+00   0.33561214E+00   0.34513090E+00
   0.33066478E+00   0.27523043E+00   0.26046476E+00   0.41851056E+00   0.37229296E+00
   0.32895943E+00   0.34525368E+00   0.36236245E+00   0.35604450E+00   0.34645786E+00
   0.33472526E+00   0.32414724E+00   0.33396551E+00   0.31975943E+00   0.28828872E+00
   0.26384486E+00   0.25642379E+00   0.26143424E+00   0.23720840E+00   0.23539931E+00
   0.22206078E+00   0.21428800E+00   0.19422503E+00   0.19290649E+00   0.20275899E+00
   0.18519533E+00   0.16960693E+00   0.17574354E+00   0.17151267E+00   0.17491264E+00
   0.17980017E+00   0.18770667E+00   0.19486819E+00   0.20681526E+00   0.22622854E+00
   0.25042614E+00   0.27565416E+00   0.30401966E+00   0.34022730E+00   0.37597616E+00
   0.39318665E+00   0.38510885E+00   0.40648705E+00   0.46530263E+00   0.50544461E+00
   0.52295764E+00   0.48130697E+00   0.43689044E+00   0.45030914E+00   0.46661844E+00
   0.45651812E+00   0.44172373E+00   0.42452553E+00   0.41356642E+00   0.42241132E+00
   0.39963549E+00   0.35719154E+00   0.33160978E+00   0.31646403E+00   0.31227723E+00
   0.28186773E+00   0.27600513E+00   0.26106898E+00   0.24466715E+00   0.21842343E+00
   0.21466527E+00   0.22036660E+00   0.19991967E+00   0.18288663E+00   0.18627772E+00
   0.18043472E+00   0.18674265E+00   0.19308379E+00   0.20030615E+00   0.20522524E+00
   0.21486649E+00   0.23629265E+00   0.25548627E+00   0.27418527E+00   0.29601135E+00
   0.32139686E+00   0.34865875E+00   0.35454866E+00   0.33171833E+00   0.33831175E+00
   0.38321721E+00   0.41092622E+00   0.55885600E+00   0.56587536E+00   0.55269013E+00
   0.45950236E+00   0.39330486E+00   0.36378321E+00   0.33726686E+00   0.33318017E+00
   0.33745334E+00   0.31613298E+00   0.27515565E+00   0.28514270E+00   0.28951898E+00
   0.26778465E+00   0.24275153E+00   0.24342291E+00   0.22340207E+00   0.21649083E+00
   0.20598186E+00   0.20715155E+00   0.18618320E+00   0.16090969E+00   0.16759216E+00
   0.17611842E+00   0.16417021E+00   0.17053301E+00   0.17271700E+00   0.18020129E+00
   0.18628112E+00   0.19937695E+00   0.21539625E+00   0.23734854E+00   0.26043417E+00
   0.29625566E+00   0.33691774E+00   0.38027016E+00   0.42768785E+00   0.49631885E+00
   0.60748331E+00   0.68212598E+00   0.66334359E+00   0.67158577E+00   0.67405387E+00
   0.68947425E+00   0.67802979E+00   0.58401282E+00   0.50963997E+00   0.47241945E+00
   0.44152584E+00   0.43239510E+00   0.42740340E+00   0.39354243E+00   0.34635574E+00
   0.35328469E+00   0.34611821E+00   0.31927960E+00   0.29069063E+00   0.28601595E+00
   0.25875437E+00   0.24309436E+00   0.23154160E+00   0.23114525E+00   0.20537240E+00
   0.17833372E+00   0.18319475E+00   0.19020812E+00   0.17937261E+00   0.18648897E+00
   0.18599176E+00   0.19297138E+00   0.20072577E+00   0.21631483E+00   0.23228916E+00
   0.24922119E+00   0.26997150E+00   0.30221680E+00   0.33480268E+00   0.36719694E+00
   0.40062633E+00   0.45415043E+00   0.55048771E+00   0.60819759E+00   0.57357475E+00
   0.56738643E+00   0.45307070E+00   0.48495733E+00   0.32114498E+00   0.26869965E+00
   0.37513387E+00   0.34977987E+00   0.35613050E+00   0.32173249E+00   0.29360914E+00
   0.27744486E+00   0.30137014E+00   0.24334752E+00   0.23051295E+00   0.25732524E+00
   0.25697122E+00   0.23469333E+00   0.19505483E+00   0.21140481E+00   0.23005056E+00
   0.20791210E+00   0.20599508E+00   0.18943531E+00   0.18154767E+00   0.17188697E+00
   0.17552270E+00   0.17521636E+00   0.17682982E+00   0.18099250E+00   0.18818993E+00
   0.19623062E+00   0.20664707E+00   0.22353895E+00   0.25544612E+00   0.28743784E+00
   0.32255498E+00   0.35040650E+00   0.40050641E+00   0.40211718E+00   0.33678463E+00
   0.52588038E+00   0.58503566E+00   0.55937465E+00   0.56895039E+00   0.60924596E+00
   0.45245123E+00   0.39647446E+00   0.50455671E+00   0.47444597E+00   0.46512870E+00
   0.41980451E+00   0.38131828E+00   0.36263960E+00   0.37805052E+00   0.30506485E+00
   0.28749846E+00   0.30800087E+00   0.30293741E+00   0.27454378E+00   0.23094324E+00
   0.24439116E+00   0.25696891E+00   0.22985988E+00   0.22715690E+00   0.20789764E+00
   0.19806124E+00   0.18742027E+00   0.19080967E+00   0.19045483E+00   0.19328652E+00
   0.19995098E+00   0.20703200E+00   0.21637747E+00   0.22889494E+00   0.24413424E+00
   0.27586719E+00   0.30340016E+00   0.33060742E+00   0.34825407E+00   0.38187480E+00
   0.36842903E+00   0.28595836E+00   0.45596422E+00   0.49770067E+00   0.45690843E+00
   0.84978036E-01   0.58333187E-01   0.31822413E+00   0.43141675E+00   0.30938092E+00
   0.34435861E+00   0.31202551E+00   0.30506475E+00   0.28463950E+00   0.29451631E+00
   0.27227312E+00   0.28929528E+00   0.28180020E+00   0.24003839E+00   0.22058470E+00
   0.22632977E+00   0.25085029E+00   0.21500497E+00   0.17195731E+00   0.18287956E+00
   0.17031270E+00   0.18250629E+00   0.18049424E+00   0.18536931E+00   0.17958129E+00
   0.18169250E+00   0.18346685E+00   0.18706416E+00   0.19186013E+00   0.20457630E+00
   0.22247262E+00   0.24592259E+00   0.26953957E+00   0.30578890E+00   0.34778667E+00
   0.40391755E+00   0.42267783E+00   0.47397618E+00   0.57005278E+00   0.29548494E+00
   0.19281891E+00   0.22005622E+00   0.21211144E+00   0.19758468E+00   0.46153589E+00
   0.57505238E+00   0.44560514E+00   0.46977050E+00   0.43203384E+00   0.41512348E+00
   0.38235531E+00   0.37424539E+00   0.34038762E+00   0.35481133E+00   0.33634576E+00
   0.28776959E+00   0.26116137E+00   0.26303994E+00   0.28223438E+00   0.24154682E+00
   0.19672835E+00   0.20684399E+00   0.19078312E+00   0.20201228E+00   0.19884386E+00
   0.20292503E+00   0.19833006E+00   0.20232308E+00   0.20570680E+00   0.21033053E+00
   0.21880449E+00   0.23360652E+00   0.25104919E+00   0.27446737E+00   0.29291824E+00
   0.32321581E+00   0.35692936E+00   0.40118895E+00   0.40697664E+00   0.43837854E+00
   0.51332163E+00   0.21959283E+00   0.97441032E-01   0.10715284E+00   0.11163013E+01
   0.10556567E+01   0.56312468E+00   0.28114422E+00   0.37416383E+00   0.29902826E+00
   0.30469338E+00   0.27777768E+00   0.28116779E+00   0.27825414E+00   0.27718646E+00
   0.22331450E+00   0.21682363E+00   0.24037728E+00   0.24515070E+00   0.22577206E+00
   0.17424443E+00   0.20447571E+00   0.25194848E+00   0.23477016E+00   0.22368643E+00
   0.18678014E+00   0.19094202E+00   0.19017247E+00   0.19137758E+00   0.19499275E+00
   0.19551599E+00   0.20070970E+00   0.20584520E+00   0.22087442E+00   0.23468104E+00
   0.25816700E+00   0.29569174E+00   0.33484620E+00   0.38060108E+00   0.42155424E+00
   0.50707588E+00   0.55536466E+00   0.56300065E+00   0.10808414E+01   0.12978767E+01
   0.12784352E+01   0.12532658E+01   0.12017542E+01   0.71438262E+00   0.43208709E+00
   0.52737777E+00   0.44324445E+00   0.43140030E+00   0.38857909E+00   0.37794087E+00
   0.36844064E+00   0.35664594E+00   0.28527130E+00   0.27269660E+00   0.28809808E+00
   0.28783386E+00   0.26255732E+00   0.20782338E+00   0.23598793E+00   0.27884576E+00
   0.25773572E+00   0.24612438E+00   0.20721127E+00   0.21116397E+00   0.20992948E+00
   0.21178471E+00   0.21669787E+00   0.21978864E+00   0.22874587E+00   0.23484185E+00
   0.25189966E+00   0.26898477E+00   0.29076780E+00   0.32823029E+00   0.36185460E+00
   0.39751634E+00   0.42464815E+00   0.48868502E+00   0.51654375E+00   0.50151842E+00
   0.99507549E+00   0.11918494E+01   0.11556615E+01  -0.36072812E+00  -0.49098376E+00
   0.62096633E-01   0.41583909E+00   0.22331295E+00   0.30524618E+00   0.27390585E+00
   0.29596818E+00   0.28224287E+00   0.28074046E+00   0.24244845E+00   0.27841827E+00
   0.26222960E+00   0.22546142E+00   0.21049457E+00   0.20605157E+00   0.27259049E+00
   0.26492892E+00   0.17921535E+00   0.18961024E+00   0.21454744E+00   0.25829607E+00
   0.19663055E+00   0.20533619E+00   0.20579629E+00   0.20818559E+00   0.21048696E+00
   0.21355752E+00   0.21790573E+00   0.23688744E+00   0.25740407E+00   0.28642137E+00
   0.31502256E+00   0.36359600E+00   0.41105014E+00   0.48055210E+00   0.48009493E+00
   0.55785760E+00   0.65023064E+00  -0.88184417E-02  -0.21164972E+00  -0.14535878E+00
  -0.22405987E+00  -0.34443894E+00   0.21575486E+00   0.57830281E+00   0.37927400E+00
   0.45208204E+00   0.41453533E+00   0.42220219E+00   0.39369135E+00   0.36987650E+00
   0.31462029E+00   0.34424024E+00   0.31762143E+00   0.27458152E+00   0.24978180E+00
   0.24009490E+00   0.30260146E+00   0.29076897E+00   0.20441863E+00   0.21497219E+00
   0.23726349E+00   0.28069163E+00   0.21877157E+00   0.22801105E+00   0.23073449E+00
   0.23599603E+00   0.24118904E+00   0.24646494E+00   0.25561284E+00   0.27799258E+00
   0.29935388E+00   0.32857170E+00   0.35045395E+00   0.39077160E+00   0.42669932E+00
   0.47985621E+00   0.46215242E+00   0.51444949E+00   0.58016428E+00  -0.10118873E+00
  -0.32320371E+00  -0.27146375E+00   0.72888349E+00   0.13804302E+01   0.77955034E+00
   0.66853708E-01   0.37632392E+00   0.26826042E+00   0.32422784E+00   0.26366092E+00
   0.28687987E+00   0.24281104E+00   0.27561466E+00   0.20471771E+00   0.21178464E+00
   0.22302798E+00   0.22962061E+00   0.24473708E+00   0.21328917E+00   0.49391000E-01
   0.78059246E-01   0.43881846E-01   0.70868168E-01   0.15328527E+00   0.30057831E+00
   0.19765789E+00   0.23787619E+00   0.21487380E+00   0.24174125E+00   0.22091292E+00
   0.25254190E+00   0.24655478E+00   0.28762527E+00   0.29097839E+00   0.36157056E+00
   0.37962536E+00   0.46247740E+00   0.47385502E+00   0.61054026E+00   0.54924301E+00
   0.61177266E+00   0.16239313E+01   0.13599979E+01   0.69559402E+00   0.84643283E+00
   0.15095013E+01   0.92749788E+00   0.22600220E+00   0.54424809E+00   0.43516199E+00
   0.47341560E+00   0.39742667E+00   0.39782058E+00   0.33793033E+00   0.36153852E+00
   0.27224331E+00   0.26660738E+00   0.26651581E+00   0.27401437E+00   0.28197749E+00
   0.24590539E+00   0.80447984E-01   0.10538855E+00   0.68530585E-01   0.95415310E-01
   0.17654522E+00   0.32450395E+00   0.22312006E+00   0.26493878E+00   0.24450284E+00
   0.27548086E+00   0.25990685E+00   0.29437709E+00   0.29165904E+00   0.33649695E+00
   0.33749575E+00   0.40873235E+00   0.41947371E+00   0.48729200E+00   0.47844594E+00
   0.58381586E+00   0.49386660E+00   0.53029538E+00   0.15214170E+01   0.12488989E+01
   0.58263040E+00   0.14477975E+01   0.21925966E+00  -0.71775193E+00   0.78924629E+00
   0.20052102E+00   0.42467110E+00   0.28334407E+00   0.29592262E+00   0.28962008E+00
   0.28346084E+00   0.20490364E+00   0.28191954E+00   0.23918182E+00   0.19670888E+00
   0.21462170E+00   0.26270547E+00   0.76362568E-01   0.12522050E+00   0.25796709E+00
   0.28758038E+00   0.21153125E+00   0.44101049E-01   0.20027094E+00   0.30445728E+00
   0.22536709E+00   0.24357339E+00   0.25913637E+00   0.25741769E+00   0.24581342E+00
   0.29378936E+00   0.30199507E+00   0.31523800E+00   0.39337504E+00   0.43191706E+00
   0.45194094E+00   0.63949347E+00   0.57483870E+00   0.90207810E+00   0.72826443E+00
  -0.46715272E-01   0.13423086E+01   0.17088079E+01   0.15015262E+01   0.29532271E+00
  -0.60132033E+00   0.94211005E+00   0.36980416E+00   0.59281197E+00   0.45070156E+00
   0.44270026E+00   0.41429902E+00   0.40693755E+00   0.32101169E+00   0.39050503E+00
   0.32917968E+00   0.25623615E+00   0.24751324E+00   0.29985614E+00   0.10654200E+00
   0.15257708E+00   0.28468402E+00   0.31624125E+00   0.23741537E+00   0.69576340E-01
   0.22589524E+00   0.33295638E+00   0.25702222E+00   0.27996249E+00   0.29956511E+00
   0.30230430E+00   0.29695182E+00   0.35116883E+00   0.36080922E+00   0.37580265E+00
   0.44234638E+00   0.46749841E+00   0.46885654E+00   0.62890668E+00   0.53705795E+00
   0.82509459E+00   0.61545165E+00  -0.16781485E+00   0.12404210E+01   0.16409530E+01
  -0.15132654E+01  -0.66523445E+00   0.84103936E+00   0.96384826E-01   0.45517634E+00
   0.28354147E+00   0.54735053E+00   0.92029923E-01   0.49140776E+00   0.16624670E+00
   0.26773220E+00   0.21523610E+00   0.25944546E+00   0.80467092E-01   0.36366389E+00
   0.16001237E+00   0.15290913E-01   0.29109367E+00   0.46768282E+00   0.39283654E+00
   0.45881673E+00   0.15973291E+00   0.11319796E+00   0.36211868E+00   0.25833990E+00
   0.22220297E+00   0.33585724E+00   0.28407104E+00   0.21575360E+00   0.37873954E+00
   0.31242898E+00   0.27371357E+00   0.48003357E+00   0.44060854E+00   0.42768183E+00
   0.68048380E+00   0.83028838E+00  -0.15933103E+00   0.16395968E+01   0.60571589E+00
  -0.90743857E+00  -0.13813275E+01  -0.16542034E+01  -0.76087326E+00   0.86176219E+00
   0.21607636E+00   0.63146521E+00   0.47544193E+00   0.72589733E+00   0.24273385E+00
   0.64851258E+00   0.31415280E+00   0.37803100E+00   0.30061370E+00   0.34023068E+00
   0.16634262E+00   0.41720932E+00   0.19412193E+00   0.52607809E-01   0.32270910E+00
   0.49904456E+00   0.41980961E+00   0.48831735E+00   0.18712481E+00   0.14175283E+00
   0.39218949E+00   0.29216086E+00   0.25988876E+00   0.38053336E+00   0.33719531E+00
   0.27780032E+00   0.44706573E+00   0.38566365E+00   0.34184612E+00   0.55285650E+00
   0.50431446E+00   0.46523310E+00   0.67664684E+00   0.75842154E+00  -0.29106814E+00
   0.14656872E+01   0.42933155E+00  -0.99175277E+00  -0.13209229E+01  -0.10866145E+01
  -0.62545593E+00  -0.13108044E+00   0.54168062E+00  -0.71590799E+00   0.15753721E+01
  -0.15968048E-01   0.47087911E+00   0.30793292E+00   0.50249788E+00  -0.14063000E+00
   0.63135118E+00   0.10106336E+00   0.17164544E+00   0.26669698E+00   0.29194239E+00
  -0.15178619E+00   0.54456886E+00   0.35199440E+00   0.45256271E+00   0.48400921E+00
   0.24081980E+00  -0.27366251E-01   0.54468649E+00   0.22962190E+00   0.19103496E+00
   0.45418822E+00   0.30421053E+00   0.13206874E+00   0.51716953E+00   0.38000549E+00
   0.72009038E-01   0.71512213E+00   0.34714350E+00   0.43114713E+00   0.90878764E+00
   0.59964015E+00   0.12724301E+01   0.38458793E+00   0.64820117E+00  -0.10288101E+01
  -0.60232854E+00  -0.16077612E+01  -0.10566402E+01  -0.30204197E+00   0.60097600E+00
  -0.54742805E+00   0.17784135E+01   0.17770208E+00   0.65161533E+00   0.48009156E+00
   0.63038641E+00  -0.37834107E-01   0.72103986E+00   0.17401088E+00   0.23757710E+00
   0.32571381E+00   0.32508652E+00  -0.11897489E+00   0.57341036E+00   0.38196952E+00
   0.48305041E+00   0.51290696E+00   0.27083370E+00   0.40729061E-02   0.57875842E+00
   0.26853508E+00   0.23561514E+00   0.50768761E+00   0.36894356E+00   0.20496961E+00
   0.59495287E+00   0.45634643E+00   0.16636002E+00   0.80172895E+00   0.39939415E+00
   0.44196511E+00   0.86946104E+00   0.50611404E+00   0.10625251E+01   0.60350714E-01
   0.33013492E+00  -0.11053477E+01  -0.30340333E+00  -0.25134816E+01  -0.28001482E+01
   0.96177904E+00  -0.38272933E-01   0.84415205E+00   0.10292103E+01   0.30914278E+00
   0.26275047E+00   0.60609977E+00   0.40159060E+00  -0.27151810E+00   0.67813608E+00
   0.59714818E-01  -0.12430013E-01   0.49299664E+00   0.25833993E+00  -0.25525160E+00
   0.52822459E+00   0.31574257E+00   0.19029244E+00   0.60712052E+00   0.16418774E+00
  -0.31188672E-01   0.67774793E+00   0.26346840E+00   0.93163820E-01   0.64121214E+00
   0.32381866E+00  -0.28796281E-01   0.81290073E+00   0.24916151E+00   0.18706487E-02
   0.75125920E+00   0.69594713E+00  -0.23283134E+00   0.21717618E+01  -0.20231858E+00
   0.64662361E-01   0.14579392E+01  -0.12011598E+01  -0.29042551E+01  -0.35647584E+01
  -0.34650177E+01  -0.36112698E+01   0.58858074E+00  -0.43923319E-01   0.10261771E+01
   0.12627152E+01   0.52521681E+00   0.45132060E+00   0.77527430E+00   0.56203370E+00
  -0.12587224E+00   0.79708800E+00   0.15864816E+00   0.62627033E-01   0.54839831E+00
   0.30331594E+00  -0.21978759E+00   0.56029498E+00   0.34870236E+00   0.21959280E+00
   0.63719109E+00   0.19322095E+00   0.28982993E-02   0.71476866E+00   0.30564246E+00
   0.14080130E+00   0.70388624E+00   0.39493372E+00   0.62156241E-01   0.91772119E+00
   0.38866119E+00   0.12821175E+00   0.80231309E+00   0.70788142E+00  -0.26203908E+00
   0.20768389E+01  -0.38524568E+00  -0.25400667E+00   0.90195232E+00  -0.17628282E+01
  -0.30208759E+01  -0.30018117E+01  -0.19293561E+01  -0.14470581E+01   0.14575645E+01
  -0.34163267E+00   0.13428476E+01  -0.32880018E+00   0.15055657E+01  -0.52906581E+00
   0.13544028E+01  -0.33319435E-01  -0.13129299E+00   0.62657050E+00   0.30445566E+00
  -0.36017846E+00   0.76889971E+00   0.11236903E+00  -0.47247462E-01   0.40537249E+00
   0.15431470E+00  -0.23698919E+00   0.65186312E+00   0.63420936E-01   0.47580088E-01
   0.76363651E+00   0.31873648E+00  -0.19764583E-01   0.84663194E+00   0.33080280E+00
  -0.16884883E+00   0.10650615E+01   0.14842215E+00  -0.70340530E-01   0.78838466E+00
   0.80323289E+00  -0.65571486E+00   0.21208040E+01   0.10321545E+01  -0.10009850E+01
   0.58346710E+00  -0.18640075E+01  -0.33487787E+01  -0.37419767E+01  -0.31392576E+01
  -0.24312288E+01   0.10354294E+01  -0.32153934E+00   0.15557750E+01  -0.72311370E-01
   0.17521132E+01  -0.32187352E+00   0.15330325E+01   0.15019213E+00   0.41056685E-01
   0.78318572E+00   0.43630768E+00  -0.27576380E+00   0.79843404E+00   0.14784487E+00
  -0.14261910E-01   0.43776902E+00   0.18346356E+00  -0.20524902E+00   0.68052641E+00
   0.94890955E-01   0.82001549E-01   0.80412260E+00   0.36422576E+00   0.37767391E-01
   0.91268558E+00   0.42360502E+00  -0.41966362E-01   0.12161050E+01   0.32611326E+00
   0.52912498E-01   0.89270807E+00   0.87117749E+00  -0.62826945E+00   0.20511319E+01
   0.76759987E+00  -0.14863431E+01  -0.18855801E+00  -0.26314088E+01  -0.35035360E+01
  -0.30072257E+01  -0.19501123E+01  -0.88349652E+00   0.32071351E+01   0.91584086E+00
   0.11495939E+01   0.57431558E-01   0.18916885E+01  -0.75565571E+00   0.16092160E+01
  -0.18340021E+00  -0.77233466E-01   0.57006447E+00   0.32589359E+00  -0.42852501E+00
   0.95152199E+00   0.44348148E-02   0.58657951E-01   0.63137236E+00   0.19999337E+00
  -0.30448690E+00   0.86913734E+00   0.25785569E+00   0.27776533E-01   0.82073227E+00
   0.36695794E+00  -0.46645393E-01   0.97506501E+00   0.32913149E+00  -0.20141182E+00
   0.11762630E+01   0.13593914E+00  -0.16545593E+00   0.86801234E+00   0.74409016E+00
  -0.81598767E+00   0.17800943E+01   0.14711509E+01  -0.14656868E+01   0.12662448E+01
  -0.27373376E+01  -0.49655183E+01  -0.44941555E+01  -0.31133086E+01  -0.17249034E+01
   0.29507122E+01   0.10564535E+01   0.14389540E+01   0.36638070E+00   0.21662202E+01
  -0.52762750E+00   0.17889143E+01   0.21988555E-01   0.12957415E+00   0.75410199E+00
   0.44616264E+00  -0.37240072E+00   0.97959450E+00   0.43160646E-01   0.71383412E-01
   0.65757467E+00   0.23502456E+00  -0.27564935E+00   0.89820907E+00   0.28975538E+00
   0.63675316E-01   0.86330538E+00   0.41433520E+00   0.13413027E-01   0.10485532E+01
   0.44813906E+00  -0.67544427E-01   0.13415813E+01   0.30677009E+00  -0.41450693E-01
   0.10146500E+01   0.86902425E+00  -0.75333111E+00   0.17190637E+01   0.12001567E+01
  -0.20011835E+01   0.46338511E+00  -0.34933131E+01  -0.50597325E+01  -0.37207585E+01
  -0.70702452E-01   0.94091591E+00   0.34376649E+01   0.67915904E+00   0.17681914E+01
  -0.10631538E+00   0.17564471E+01  -0.56575648E+00   0.14775814E+01  -0.83244600E-01
  -0.69349495E-01   0.66197131E+00   0.35869117E+00  -0.40792463E+00   0.78526531E+00
  -0.32538692E-01  -0.11575045E-01   0.67901837E+00   0.34536713E+00  -0.71157376E-01
   0.92923746E+00   0.21842954E+00   0.42652172E-01   0.86535862E+00   0.38141816E+00
   0.47613689E-01   0.97240484E+00   0.38653913E+00  -0.11748863E+00   0.11553586E+01
   0.14351511E+00  -0.86763859E-01   0.81064854E+00   0.73471672E+00  -0.86657258E+00
   0.19364728E+01   0.11194803E+01  -0.14568664E+01  -0.11092712E+00  -0.28713893E+01
  -0.41200602E+01  -0.29743537E+01  -0.94773960E+00   0.44848561E+00   0.34493590E+01
   0.97587792E+00   0.21298237E+01   0.24305278E+00   0.20608374E+01  -0.30007024E+00
   0.16985280E+01   0.10655551E+00   0.12923269E+00   0.81507679E+00   0.47080932E+00
  -0.31879441E+00   0.86909565E+00   0.44849178E-01   0.33280719E-01   0.68956607E+00
   0.36245084E+00  -0.34185045E-01   0.95385602E+00   0.25327603E+00   0.76516563E-01
   0.91030621E+00   0.43183205E+00   0.11125493E+00   0.10486528E+01   0.50996547E+00
   0.21776840E-01   0.13331453E+01   0.32468265E+00   0.47653367E-01   0.96095171E+00
   0.87154768E+00  -0.79749447E+00   0.18899252E+01   0.88872721E+00  -0.18902049E+01
  -0.71334864E+00  -0.33736289E+01  -0.40574520E+01  -0.22748741E+01  -0.21918076E+00
  -0.37695518E-01   0.32384857E+01   0.12354902E+01   0.17391558E+01   0.90916983E+00
   0.76755397E+00   0.18149443E+00   0.80595666E+00   0.27440117E+00  -0.14499160E+00
   0.70904340E+00   0.67171364E-01  -0.91968273E-01   0.59307564E+00   0.20456223E+00
  -0.35966027E-01   0.53431560E+00   0.24881004E+00   0.58794461E-01   0.69315598E+00
   0.33263964E+00   0.17700589E+00   0.79335116E+00   0.43225964E+00   0.22996596E+00
   0.87557640E+00   0.42505521E+00   0.69667094E-01   0.97621743E+00   0.22429172E+00
   0.27192364E-01   0.73612315E+00   0.69426123E+00  -0.63631326E+00   0.19992036E+01
  -0.18772804E+00  -0.79851746E+00   0.15378568E+00  -0.34921461E+01  -0.42827511E+01
  -0.28919296E+01  -0.72167593E+00  -0.17571545E+00   0.34621299E+01   0.16267681E+01
   0.21525042E+01   0.13001138E+01   0.10897518E+01   0.46296101E+00   0.10601004E+01
   0.50168054E+00   0.39654267E-01   0.84793278E+00   0.22610435E+00   0.11658886E-01
   0.65811031E+00   0.24881709E+00   0.31589315E-01   0.58967947E+00   0.25184247E+00
   0.88914265E-01   0.72316157E+00   0.36340009E+00   0.21393045E+00   0.83509138E+00
   0.47973638E+00   0.28921892E+00   0.95434714E+00   0.55009627E+00   0.21181014E+00
   0.11346830E+01   0.41520426E+00   0.17089589E+00   0.86066350E+00   0.79682921E+00
  -0.57887121E+00   0.19582303E+01  -0.36126508E+00  -0.10535494E+01  -0.17199257E+00
  -0.37022375E+01  -0.41103088E+01  -0.23786948E+01   0.79275144E+00   0.15994488E+01
   0.21602432E+01   0.13776178E+01   0.54983114E+00   0.21466826E+01   0.62688240E-01
   0.66682259E+00   0.30451625E+00   0.51074499E+00  -0.18738282E+00   0.70634173E+00
  -0.35967806E-01   0.24140116E+00   0.35241556E+00   0.43296690E+00   0.62693123E-01
   0.56636264E+00   0.17175642E+00   0.34946009E+00   0.49108836E+00   0.45483783E+00
   0.24578133E+00   0.77446566E+00   0.44584418E+00   0.40639156E+00   0.74292610E+00
   0.52425010E+00   0.31648524E+00   0.74995749E+00   0.40162534E+00   0.81299014E-01
   0.75235278E+00   0.34064461E+00   0.21014800E+00   0.82703246E+00  -0.39432809E+00
   0.42085630E+00  -0.78006011E+00  -0.98888477E+00  -0.19237236E+01  -0.51071239E-01
   0.63581192E+00   0.17093462E+01   0.24870646E+01   0.18001189E+01   0.97346351E+00
   0.25354469E+01   0.39060313E+00   0.95202435E+00   0.55587824E+00   0.74723815E+00
  -0.34293045E-02   0.89274294E+00   0.12835603E+00   0.31756325E+00   0.37265520E+00
   0.44481248E+00   0.10234833E+00   0.63786272E+00   0.18654418E+00   0.36488822E+00
   0.52750069E+00   0.47974740E+00   0.28546473E+00   0.80915203E+00   0.49726226E+00
   0.47004569E+00   0.81779092E+00   0.62412053E+00   0.46814829E+00   0.90828334E+00
   0.58659524E+00   0.25746994E+00   0.86835181E+00   0.39340411E+00   0.24633020E+00
   0.80706026E+00  -0.47109671E+00   0.30988160E+00  -0.92719219E+00  -0.10474812E+01
  -0.17984385E+01   0.20135735E+00  -0.86165848E+00   0.27207173E+00   0.15530479E+01
   0.17816307E+01   0.65960371E+00   0.84240400E+00   0.63778342E+00   0.21616119E+00
   0.49357091E+00   0.18869899E+00   0.22937706E+00   0.25251984E+00   0.15410128E+00
   0.19918129E+00   0.46418609E+00   0.34172878E+00   0.27156352E+00   0.32175540E+00
   0.32616239E+00   0.33487733E+00   0.48441073E+00   0.45186912E+00   0.46233976E+00
   0.62205696E+00   0.54228762E+00   0.58982209E+00   0.77201495E+00   0.62098052E+00
   0.49400258E+00   0.62432550E+00   0.45190161E+00   0.26209708E+00   0.51730202E+00
   0.29845975E+00   0.37000843E+00   0.44629792E+00   0.58213734E+00  -0.84019451E+00
   0.82725370E+00  -0.65334225E+00  -0.18316313E+01  -0.10616150E+01  -0.77589474E+00
   0.50828457E+00   0.19047852E+01   0.21888481E+01   0.10684258E+01   0.12178088E+01
   0.94616782E+00   0.47687240E+00   0.71474751E+00   0.39765735E+00   0.39345220E+00
   0.41317552E+00   0.29703120E+00   0.25874123E+00   0.47643823E+00   0.34993233E+00
   0.31534623E+00   0.40569865E+00   0.34472393E+00   0.34541098E+00   0.52107838E+00
   0.47616177E+00   0.49860645E+00   0.65489128E+00   0.59272205E+00   0.64018827E+00
   0.83443806E+00   0.69256633E+00   0.60299030E+00   0.76833265E+00   0.60698009E+00
   0.42196935E+00   0.66416356E+00   0.39866954E+00   0.44020694E+00   0.48884701E+00
   0.59304188E+00  -0.89214289E+00   0.75229355E+00  -0.71499135E+00  -0.18369664E+01
  -0.10564454E+01   0.21589825E+01   0.16999505E+01   0.21203388E+00   0.91999771E+00
   0.79550878E+00   0.59511924E+00   0.46956690E+00   0.28363189E+00   0.34121570E+00
   0.22678176E+00   0.24456824E+00   0.27414482E+00   0.20968550E+00   0.21083310E+00
   0.33336134E+00   0.31521972E+00   0.33314258E+00   0.30527477E+00   0.36986763E+00
   0.40917713E+00   0.46424204E+00   0.47323614E+00   0.52626288E+00   0.59851174E+00
   0.68521409E+00   0.68037248E+00   0.64111995E+00   0.58989326E+00   0.55379718E+00
   0.56141837E+00   0.46682012E+00   0.42273604E+00   0.37697642E+00   0.36181303E+00
   0.28888059E+00   0.54928551E+00   0.29480352E+00   0.71821692E+00  -0.54848411E+00
   0.38785723E+00   0.16455007E+01   0.18859677E+01   0.23465135E+01   0.19709814E+01
   0.54179290E+00   0.12820308E+01   0.11439962E+01   0.91222042E+00   0.73769261E+00
   0.50825406E+00   0.52180926E+00   0.38800783E+00   0.36520751E+00   0.39020005E+00
   0.32574953E+00   0.27589191E+00   0.36816082E+00   0.34859703E+00   0.39441940E+00
   0.38417711E+00   0.37281219E+00   0.42838617E+00   0.49654239E+00   0.49597568E+00
   0.55838027E+00   0.62967684E+00   0.73418847E+00   0.72572958E+00   0.69466997E+00
   0.65469300E+00   0.64301758E+00   0.67738069E+00   0.60156747E+00   0.54582477E+00
   0.50483733E+00   0.48078951E+00   0.38152479E+00   0.60080510E+00   0.30605721E+00
   0.68844274E+00  -0.60853993E+00   0.30403965E+00   0.15517362E+01   0.17543140E+01
  -0.44426297E+00   0.10754530E+01   0.17200390E+01   0.55236708E+00   0.54273950E+00
   0.49158720E+00   0.34473974E+00   0.29971030E+00   0.24681695E+00   0.24666653E+00
   0.23106657E+00   0.24341916E+00   0.17858265E+00   0.21586233E+00   0.26279787E+00
   0.28227095E+00   0.25172057E+00   0.32338088E+00   0.42395231E+00   0.41977064E+00
   0.47509816E+00   0.53942879E+00   0.56294917E+00   0.67206095E+00   0.69925557E+00
   0.61128197E+00   0.71719742E+00   0.74664681E+00   0.71692865E+00   0.62309066E+00
   0.54583415E+00   0.47117749E+00   0.45001591E+00   0.33056882E+00   0.40107574E+00
   0.35434914E+00   0.47647220E+00   0.23155946E+00   0.86100263E+00   0.14875658E+01
   0.65777445E-01  -0.54460966E+00  -0.24287278E+00   0.13159739E+01   0.19972078E+01
   0.84146953E+00   0.82921945E+00   0.75141660E+00   0.56167408E+00   0.47401547E+00
   0.38414157E+00   0.36290702E+00   0.33332255E+00   0.29960725E+00   0.25834287E+00
   0.30434115E+00   0.34543116E+00   0.36356301E+00   0.34351629E+00   0.35958827E+00
   0.41735181E+00   0.45610605E+00   0.49476789E+00   0.56616453E+00   0.58717058E+00
   0.70382434E+00   0.74008443E+00   0.65622076E+00   0.76533805E+00   0.81204648E+00
   0.80253800E+00   0.73288541E+00   0.66697275E+00   0.59505105E+00   0.56730058E+00
   0.42791910E+00   0.47679314E+00   0.40309574E+00   0.49487569E+00   0.21607150E+00
   0.80855832E+00   0.14006474E+01  -0.58232591E-01  -0.70402050E+00   0.62547241E+00
  -0.11739374E-02  -0.57323693E-01   0.59164084E+00   0.43750606E+00   0.34297058E+00
   0.31801623E+00   0.26219234E+00   0.26582533E+00   0.24022297E+00   0.23804932E+00
   0.27005185E+00   0.31503635E+00   0.24936388E+00   0.25351237E+00   0.27777754E+00
   0.37257899E+00   0.42280179E+00   0.42026180E+00   0.45629398E+00   0.51324253E+00
   0.53234532E+00   0.61102373E+00   0.72502877E+00   0.63705693E+00   0.72721721E+00
   0.84353688E+00   0.83021523E+00   0.76741082E+00   0.67810899E+00   0.59388937E+00
   0.52413203E+00   0.48755613E+00   0.41369368E+00   0.36374733E+00   0.44955586E+00
   0.35182137E+00   0.54778897E+00   0.26300756E+00  -0.22417202E+00   0.39759046E+00
   0.83564327E+00   0.80414573E+00   0.20078971E+00   0.16120192E+00   0.81760114E+00
   0.65200404E+00   0.53409631E+00   0.48352694E+00   0.39562422E+00   0.37340897E+00
   0.32344266E+00   0.31377991E+00   0.33643506E+00   0.34980516E+00   0.29006650E+00
   0.30483711E+00   0.32574386E+00   0.39099610E+00   0.41710692E+00   0.45388688E+00
   0.48437986E+00   0.53240992E+00   0.55468587E+00   0.63397971E+00   0.75165737E+00
   0.67614877E+00   0.77850011E+00   0.90048539E+00   0.89959122E+00   0.85574714E+00
   0.78715077E+00   0.70493512E+00   0.63298294E+00   0.59180171E+00   0.50634618E+00
   0.43549705E+00   0.49599346E+00   0.36691513E+00   0.52994500E+00   0.21129978E+00
  -0.30965773E+00   0.27915847E+00   0.68545031E+00   0.64216937E+00   0.97317016E+00
   0.87555622E+00   0.32243347E+00   0.34861325E+00   0.33017278E+00   0.27256311E+00
   0.26647938E+00   0.23858656E+00   0.25145394E+00   0.25932007E+00   0.23546561E+00
   0.25037237E+00   0.34076266E+00   0.37451429E+00   0.39858874E+00   0.38767469E+00
   0.40556221E+00   0.45492560E+00   0.48675964E+00   0.54088911E+00   0.59228227E+00
   0.66861832E+00   0.71832767E+00   0.67413956E+00   0.83364601E+00   0.89677029E+00
   0.86775231E+00   0.80783322E+00   0.73589476E+00   0.65716090E+00   0.56330456E+00
   0.53552006E+00   0.49341846E+00   0.41674188E+00   0.42121636E+00   0.47767557E+00
   0.36814634E+00   0.61865384E+00   0.10922186E+01   0.86815359E+00   0.72873609E+00
   0.79703003E+00   0.11394011E+01   0.10464932E+01   0.49143151E+00   0.51099508E+00
   0.47781285E+00   0.39548318E+00   0.36636856E+00   0.32242849E+00   0.33049637E+00
   0.32885996E+00   0.29763415E+00   0.31198082E+00   0.38475749E+00   0.40435191E+00
   0.42275784E+00   0.41906550E+00   0.45610886E+00   0.48940519E+00   0.50743855E+00
   0.56228771E+00   0.60906542E+00   0.68941936E+00   0.74112413E+00   0.70387719E+00
   0.87816224E+00   0.95753722E+00   0.94263917E+00   0.89416044E+00   0.82652810E+00
   0.75035949E+00   0.65938506E+00   0.62334126E+00   0.56471222E+00   0.47002982E+00
   0.45117380E+00   0.48198019E+00   0.34418502E+00   0.56495419E+00   0.10086727E+01
   0.75635354E+00   0.59289541E+00   0.43993009E+00   0.13061866E+00   0.10158885E+00
   0.41545287E+00   0.31002975E+00   0.26635723E+00   0.27263326E+00   0.25325060E+00
   0.27245013E+00   0.26829706E+00   0.27553030E+00   0.32509253E+00   0.34342377E+00
   0.31870077E+00   0.34750890E+00   0.37894796E+00   0.44289415E+00   0.47215294E+00
   0.48820528E+00   0.53210378E+00   0.57500791E+00   0.59817650E+00   0.70025016E+00
   0.73271905E+00   0.73030467E+00   0.89559642E+00   0.93655947E+00   0.90490205E+00
   0.84899976E+00   0.78976884E+00   0.71504893E+00   0.64273785E+00   0.58085789E+00
   0.55895946E+00   0.45383378E+00   0.49098566E+00   0.42924167E+00   0.54941406E+00
   0.43342003E+00   0.18852847E+00   0.45530186E+00   0.61890268E+00   0.57058318E+00
   0.26779237E+00   0.23788434E+00   0.54732932E+00   0.43004197E+00   0.36986423E+00
   0.36796302E+00   0.34091798E+00   0.35094068E+00   0.33712746E+00   0.34373679E+00
   0.39576533E+00   0.40911257E+00   0.38851299E+00   0.41855901E+00   0.44778290E+00
   0.50230751E+00   0.51051787E+00   0.52021256E+00   0.56003300E+00   0.59277401E+00
   0.61383233E+00   0.71431829E+00   0.75214229E+00   0.75642143E+00   0.93155317E+00
   0.98620393E+00   0.96602634E+00   0.92081614E+00   0.86903707E+00   0.79598550E+00
   0.71822691E+00   0.64650596E+00   0.61296033E+00   0.49070192E+00   0.50770107E+00
   0.42201866E+00   0.51656966E+00   0.37492422E+00   0.10672414E+00   0.35328810E+00
   0.49960057E+00   0.14650598E+00   0.38466928E+00   0.42115807E+00   0.17497451E+00
   0.25024590E+00   0.26852855E+00   0.25460328E+00   0.27143120E+00   0.26586392E+00
   0.29382009E+00   0.32207152E+00   0.31527981E+00   0.35466263E+00   0.43437657E+00
   0.46760778E+00   0.49001339E+00   0.48054116E+00   0.50161321E+00   0.54912213E+00
   0.56645920E+00   0.61495473E+00   0.66114618E+00   0.73273860E+00   0.75778593E+00
   0.76345740E+00   0.90999857E+00   0.96859335E+00   0.95037311E+00   0.91046729E+00
   0.85093921E+00   0.78776522E+00   0.70409098E+00   0.64886548E+00   0.59772135E+00
   0.52639775E+00   0.48692426E+00   0.50182528E+00   0.37223131E+00   0.43980765E+00
   0.59882605E+00   0.36385868E+00   0.22198352E+00   0.25406561E+00   0.49315880E+00
   0.52820252E+00   0.27825331E+00   0.35251626E+00   0.36729381E+00   0.34061489E+00
   0.35180488E+00   0.34515717E+00   0.37661531E+00   0.40448584E+00   0.39465907E+00
   0.43953812E+00   0.51572048E+00   0.54427180E+00   0.56012411E+00   0.54402424E+00
   0.56090548E+00   0.59286511E+00   0.59430551E+00   0.63515875E+00   0.67292108E+00
   0.74224314E+00   0.76769987E+00   0.77992018E+00   0.93487008E+00   0.10048223E+01
   0.99795822E+00   0.96411017E+00   0.90637378E+00   0.84251784E+00   0.75431639E+00
   0.69055441E+00   0.62607669E+00   0.54128566E+00   0.48519356E+00   0.48229453E+00
   0.33352640E+00   0.38157094E+00   0.52129113E+00   0.27133159E+00   0.12045202E+00
   0.46052966E+00   0.24837413E+00   0.19665995E+00   0.37711882E+00   0.29298573E+00
   0.25809126E+00   0.27202845E+00   0.28040380E+00   0.31737539E+00   0.33487305E+00
   0.36314978E+00   0.43645941E+00   0.46484640E+00   0.45738977E+00   0.48985635E+00
   0.51794384E+00   0.57353135E+00   0.59308707E+00   0.58744074E+00   0.62496483E+00
   0.65067038E+00   0.67251194E+00   0.74287123E+00   0.80661034E+00   0.77939819E+00
   0.89873516E+00   0.97901517E+00   0.98336670E+00   0.95068352E+00   0.90414182E+00
   0.83985772E+00   0.76748755E+00   0.68413679E+00   0.63302803E+00   0.56755113E+00
   0.55393498E+00   0.49535308E+00   0.57262729E+00   0.49292336E+00   0.34072694E+00
   0.50756053E+00   0.59490935E+00   0.55131602E+00   0.34189278E+00   0.28784652E+00
   0.46686133E+00   0.37871464E+00   0.33920477E+00   0.35468408E+00   0.36444135E+00
   0.40489643E+00   0.42265251E+00   0.45896567E+00   0.54214601E+00   0.56965729E+00
   0.56553629E+00   0.59645482E+00   0.61756923E+00   0.66008868E+00   0.65835056E+00
   0.63882990E+00   0.66280798E+00   0.67190643E+00   0.68360360E+00   0.74614168E+00
   0.80824870E+00   0.78453039E+00   0.90988168E+00   0.99772067E+00   0.10087254E+01
   0.98228487E+00   0.93857695E+00   0.87096432E+00   0.79119879E+00   0.69943121E+00
   0.64080337E+00   0.56441693E+00   0.53814324E+00   0.46527371E+00   0.52732548E+00
   0.43384269E+00   0.26983769E+00   0.42651011E+00   0.50697728E+00   0.26884478E+00
   0.38519872E+00   0.37774222E+00   0.18480248E+00   0.24049345E+00   0.27233508E+00
   0.27735789E+00   0.31204768E+00   0.33402531E+00   0.38495939E+00   0.44090198E+00
   0.45199903E+00   0.52293042E+00   0.61015109E+00   0.64335828E+00   0.66305726E+00
   0.63228408E+00   0.62972072E+00   0.66951294E+00   0.66865439E+00   0.70205624E+00
   0.73303149E+00   0.76733564E+00   0.81977573E+00   0.83062209E+00   0.84720015E+00
   0.94103401E+00   0.98252050E+00   0.97546124E+00   0.92956648E+00   0.86126361E+00
   0.76297836E+00   0.69437529E+00   0.66441328E+00   0.60196709E+00   0.53576006E+00
   0.53462298E+00   0.42385231E+00   0.47781652E+00   0.59607421E+00   0.44987889E+00
   0.35654639E+00   0.35249197E+00   0.46915227E+00   0.46154870E+00   0.26750595E+00
   0.32645824E+00   0.36518315E+00   0.36963522E+00   0.40570694E+00   0.43763358E+00
   0.50084958E+00   0.56354299E+00   0.57882152E+00   0.66012793E+00   0.74705125E+00
   0.77461138E+00   0.78318297E+00   0.73920963E+00   0.72237978E+00   0.73767545E+00
   0.71282628E+00   0.72897862E+00   0.74310680E+00   0.76683844E+00   0.81149424E+00
   0.82064049E+00   0.83922386E+00   0.93785933E+00   0.98507795E+00   0.97824048E+00
   0.93171726E+00   0.86220274E+00   0.76069872E+00   0.68778661E+00   0.65084765E+00
   0.58018038E+00   0.50475974E+00   0.49390969E+00   0.37368850E+00   0.41834760E+00
   0.52779274E+00   0.37420078E+00   0.27590427E+00   0.14937916E+00   0.41379024E-01
   0.70666039E-01   0.27093934E+00   0.27018579E+00   0.27807130E+00   0.31557492E+00
   0.34087710E+00   0.40894251E+00   0.45172954E+00   0.50996237E+00   0.60428042E+00
   0.60112602E+00   0.57727701E+00   0.61404329E+00   0.62428286E+00   0.70392869E+00
   0.73839496E+00   0.71098138E+00   0.73295197E+00   0.73974494E+00   0.74361212E+00
   0.77398425E+00   0.82763691E+00   0.86499876E+00   0.85706432E+00   0.85413898E+00
   0.88674251E+00   0.89281512E+00   0.85622903E+00   0.79101351E+00   0.73778608E+00
   0.73581967E+00   0.67435750E+00   0.59126851E+00   0.57501473E+00   0.49576632E+00
   0.50316396E+00   0.37055904E+00   0.17829727E+00   0.23074134E+00   0.24933366E+00
   0.22780960E+00   0.12281033E+00   0.15217007E+00   0.35419254E+00   0.35485930E+00
   0.36160508E+00   0.40958233E+00   0.44618712E+00   0.52746089E+00   0.58295149E+00
   0.66039526E+00   0.77069671E+00   0.77020977E+00   0.74882073E+00   0.78155338E+00
   0.77924689E+00   0.83753322E+00   0.84364122E+00   0.79283713E+00   0.79083409E+00
   0.77166044E+00   0.75569302E+00   0.76934351E+00   0.81206291E+00   0.84284546E+00
   0.83369860E+00   0.83279328E+00   0.86489399E+00   0.87402784E+00   0.83981181E+00
   0.77192879E+00   0.71538010E+00   0.70896363E+00   0.64511995E+00   0.55661842E+00
   0.53411213E+00   0.44805725E+00   0.44733442E+00   0.30822392E+00   0.11137349E+00
   0.15914980E+00   0.17316214E+00   0.47066300E+00   0.51630245E+00   0.46734996E+00
   0.27260907E+00   0.29175350E+00   0.30968437E+00   0.33260827E+00   0.38691556E+00
   0.43931892E+00   0.51569012E+00   0.59889695E+00   0.56184594E+00   0.72783742E+00
   0.91186187E+00   0.94455228E+00   0.92201780E+00   0.75857960E+00   0.71369784E+00
   0.80199478E+00   0.77230676E+00   0.79246529E+00   0.79664509E+00   0.80046895E+00
   0.80293630E+00   0.85198106E+00   0.87334620E+00   0.88325456E+00   0.84884678E+00
   0.82938986E+00   0.80303429E+00   0.80448796E+00   0.78147549E+00   0.72575745E+00
   0.62314292E+00   0.59589256E+00   0.52984719E+00   0.52741993E+00   0.45956373E+00
   0.54042007E+00   0.67351384E+00   0.60658679E+00   0.55606959E+00   0.54420940E+00
   0.59112876E+00   0.54643602E+00   0.35692364E+00   0.38140581E+00   0.42156534E+00
   0.46166805E+00   0.52896319E+00   0.60004617E+00   0.69020966E+00   0.78240576E+00
   0.75788543E+00   0.93650657E+00   0.11202220E+01   0.11432542E+01   0.11038727E+01
   0.91851365E+00   0.84889190E+00   0.90250737E+00   0.83896626E+00   0.83143098E+00
   0.80950924E+00   0.79353080E+00   0.78051316E+00   0.81952666E+00   0.83701101E+00
   0.84505129E+00   0.81081130E+00   0.79035357E+00   0.76165209E+00   0.76399799E+00
   0.74147783E+00   0.68577652E+00   0.58059066E+00   0.55067098E+00   0.48054142E+00
   0.47370676E+00   0.40130507E+00   0.47783932E+00   0.60672755E+00   0.53705315E+00
   0.48465621E+00   0.81922608E-01   0.53067832E-01   0.63166292E-01   0.28359648E+00
   0.26849328E+00   0.34374647E+00   0.37436249E+00   0.46935514E+00   0.51349814E+00
   0.62560460E+00   0.57306617E+00   0.88301244E+00   0.92319753E+00   0.59279949E+00
   0.47597976E+00   0.70535772E+00   0.10155123E+01   0.88865453E+00   0.76007484E+00
   0.85807996E+00   0.79132778E+00   0.81570634E+00   0.78216418E+00   0.82621794E+00
   0.79319727E+00   0.84505600E+00   0.82603910E+00   0.86791221E+00   0.82760768E+00
   0.84281274E+00   0.76466838E+00   0.73550903E+00   0.62991628E+00   0.63486277E+00
   0.55648455E+00   0.54908465E+00   0.44615623E+00   0.46883350E+00   0.31533916E+00
   0.18001943E+00   0.16702475E+00   0.20052508E+00   0.15422469E+00   0.12954610E+00
   0.14601310E+00   0.37005672E+00   0.38045980E+00   0.46074147E+00   0.48516494E+00
   0.59840864E+00   0.67190956E+00   0.82699533E+00   0.80048828E+00   0.11208838E+01
   0.11673133E+01   0.83648725E+00   0.71106059E+00   0.92096250E+00   0.12013435E+01
   0.10374388E+01   0.87573629E+00   0.93938328E+00   0.83725796E+00   0.83358584E+00
   0.77568222E+00   0.80316058E+00   0.75889355E+00   0.80178335E+00   0.77688293E+00
   0.81615696E+00   0.77680247E+00   0.79482069E+00   0.71605981E+00   0.68631894E+00
   0.57929099E+00   0.58432484E+00   0.50544838E+00   0.49610726E+00   0.39075973E+00
   0.40898641E+00   0.25179012E+00   0.11495851E+00   0.99446949E-01   0.13088786E+00
   0.25331396E+00   0.33462572E+00   0.35548761E+00   0.24954562E+00   0.32572509E+00
   0.37135026E+00   0.40235023E+00   0.44945089E+00   0.54608700E+00   0.59799866E+00
   0.77933685E+00   0.89968371E+00   0.25192031E+00  -0.10543969E+00  -0.14644546E+00
  -0.69131612E-02   0.53948373E+00   0.10520638E+01   0.83987028E+00   0.85596883E+00
   0.84255416E+00   0.84018348E+00   0.80705575E+00   0.79838547E+00   0.79014281E+00
   0.78558432E+00   0.76779272E+00   0.75619898E+00   0.73174309E+00   0.71228298E+00
   0.67847777E+00   0.63801486E+00   0.60777672E+00   0.56659418E+00   0.51442779E+00
   0.46959782E+00   0.46435125E+00   0.39360554E+00   0.40444596E+00   0.46172980E+00
   0.36361779E+00   0.31785487E+00   0.32707683E+00   0.41637488E+00   0.43840560E+00
   0.36015445E+00   0.43880559E+00   0.46392264E+00   0.53853686E+00   0.61957664E+00
   0.73837333E+00   0.80385249E+00   0.10320133E+01   0.11711593E+01   0.53128198E+00
   0.17368642E+00   0.11762982E+00   0.23353256E+00   0.74986599E+00   0.12277235E+01
   0.97296235E+00   0.94725712E+00   0.89889090E+00   0.86191719E+00   0.80332101E+00
   0.77222113E+00   0.74862380E+00   0.73505701E+00   0.71415940E+00   0.70224157E+00
   0.67546682E+00   0.65031685E+00   0.61978099E+00   0.58119253E+00   0.55416657E+00
   0.51217777E+00   0.45971364E+00   0.41335457E+00   0.40729888E+00   0.33415637E+00
   0.34293412E+00   0.39581167E+00   0.29659503E+00   0.24601806E+00   0.46641131E+00
   0.31875699E+00   0.29952521E+00   0.35780221E+00   0.39189476E+00   0.32788599E+00
   0.44281441E+00   0.47016501E+00   0.62268720E+00   0.55722697E+00   0.89598895E+00
   0.70668948E+00  -0.43978450E-01  -0.12579059E+00  -0.66463973E-01  -0.10575415E+00
   0.19972587E+00   0.96970274E+00   0.94636443E+00   0.83125427E+00   0.87749155E+00
   0.79713158E+00   0.81432690E+00   0.76303235E+00   0.76933464E+00   0.72959337E+00
   0.74007969E+00   0.69582474E+00   0.69797440E+00   0.64971624E+00   0.63762982E+00
   0.59760376E+00   0.59895308E+00   0.52876305E+00   0.52873426E+00   0.47801080E+00
   0.43167844E+00   0.43799012E+00   0.44950690E+00   0.37673574E+00   0.51531385E+00
   0.53469460E+00   0.54585753E+00   0.40521642E+00   0.39735193E+00   0.47499408E+00
   0.47917046E+00   0.47781582E+00   0.65122251E+00   0.70514346E+00   0.87846821E+00
   0.82338675E+00   0.11698372E+01   0.10114051E+01   0.26637623E+00   0.17957675E+00
   0.22536223E+00   0.16120516E+00   0.43012423E+00   0.11543729E+01   0.10906148E+01
   0.93480817E+00   0.93772715E+00   0.82443528E+00   0.81300554E+00   0.74301026E+00
   0.73406567E+00   0.67800059E+00   0.67725892E+00   0.62765555E+00   0.63733134E+00
   0.59783910E+00   0.58228863E+00   0.54288553E+00   0.54244041E+00   0.47362717E+00
   0.47420406E+00   0.42242911E+00   0.37475581E+00   0.37891473E+00   0.38690670E+00
   0.31239797E+00   0.44739657E+00   0.46241213E+00   0.10532798E+00   0.19103758E+00
   0.27534326E+00   0.24601618E+00   0.33065148E+00   0.36041752E+00   0.50743766E+00
   0.55775492E+00   0.67233657E+00   0.60752829E+00   0.89953221E+00   0.62681420E+00
  -0.11494226E+00  -0.80955131E-01   0.26850211E-01  -0.61959717E-01   0.15250433E+00
   0.94792486E+00   0.99427333E+00   0.83062801E+00   0.88720169E+00   0.81069137E+00
   0.80066286E+00   0.72469032E+00   0.73242349E+00   0.66350105E+00   0.66500182E+00
   0.61138370E+00   0.61724609E+00   0.54904989E+00   0.57004582E+00   0.51390130E+00
   0.42133983E+00   0.33752759E+00   0.33404157E+00   0.34705382E+00   0.44388894E+00
   0.31304815E+00   0.32514737E+00   0.32144314E+00   0.22715352E+00   0.14545543E+00
   0.18932917E+00   0.27591115E+00   0.38462876E+00   0.35656970E+00   0.46030929E+00
   0.54388068E+00   0.70352793E+00   0.77620263E+00   0.91462151E+00   0.88351905E+00
   0.12174015E+01   0.94853949E+00   0.21544868E+00   0.25227451E+00   0.33585322E+00
   0.22189766E+00   0.39812061E+00   0.11539413E+01   0.11500698E+01   0.93946448E+00
   0.95526361E+00   0.84518590E+00   0.80786484E+00   0.70774354E+00   0.68771853E+00
   0.61469425E+00   0.61174531E+00   0.55578854E+00   0.54825186E+00   0.48240763E+00
   0.51174039E+00   0.45775485E+00   0.37078550E+00   0.28624650E+00   0.27958859E+00
   0.29389864E+00   0.38590383E+00   0.25527388E+00   0.26246915E+00   0.25695910E+00
   0.15562695E+00   0.72590629E-01   0.28961407E+00   0.24814848E+00   0.26234392E+00
   0.39169967E+00   0.36935173E+00   0.40348760E+00   0.52999637E+00   0.60080310E+00
   0.70417408E+00   0.63902415E+00   0.80738578E+00   0.88900145E+00   0.15231783E+00
  -0.11143858E+00  -0.11611249E+00  -0.93760641E-02   0.45925334E+00   0.11099072E+01
   0.90207965E+00   0.87233872E+00   0.83879444E+00   0.78520931E+00   0.74203072E+00
   0.71411999E+00   0.64719479E+00   0.61859743E+00   0.57658519E+00   0.54469619E+00
   0.51686104E+00   0.53630859E+00   0.53407794E+00   0.34426299E+00   0.26998690E+00
   0.27916772E+00   0.27081508E+00   0.21953143E+00   0.28288996E+00   0.43491147E+00
   0.34650820E+00   0.29781516E+00   0.33999705E+00   0.37068475E+00   0.37416393E+00
   0.33999119E+00   0.37523355E+00   0.51146102E+00   0.50753275E+00   0.57476595E+00
   0.72380127E+00   0.81261931E+00   0.94433432E+00   0.91315455E+00   0.11428006E+01
   0.12435413E+01   0.49420334E+00   0.23671537E+00   0.20737789E+00   0.28956633E+00
   0.71178620E+00   0.13164214E+01   0.10610754E+01   0.98844478E+00   0.91134884E+00
   0.82693022E+00   0.75246054E+00   0.69323118E+00   0.62538440E+00   0.59558324E+00
   0.54251121E+00   0.50470130E+00   0.47131555E+00   0.48011218E+00   0.47796105E+00
   0.29410260E+00   0.21304630E+00   0.23273658E+00   0.22026645E+00   0.16881870E+00
   0.22845634E+00   0.37822312E+00   0.28355021E+00   0.23394991E+00   0.26831684E+00
   0.29661321E+00   0.43859344E+00   0.48678317E+00   0.42975345E+00   0.38018930E+00
   0.35982231E+00   0.42503759E+00   0.51037232E+00   0.61494367E+00   0.64118522E+00
   0.69035882E+00   0.66475866E+00   0.98918135E+00   0.74211022E+00   0.34459241E+00
   0.27516087E+00   0.51498397E+00   0.99046236E+00   0.10597337E+01   0.84393970E+00
   0.88898650E+00   0.79514922E+00   0.78891678E+00   0.69138328E+00   0.66273033E+00
   0.57602323E+00   0.58552677E+00   0.49703605E+00   0.52758774E+00   0.45869263E+00
   0.48398009E+00   0.33285899E+00   0.26391938E+00   0.35327467E+00   0.38045137E+00
   0.33027809E+00   0.27503467E+00   0.19258453E+00   0.35279141E+00   0.41769271E+00
   0.52372765E+00   0.51840526E+00   0.53371766E+00   0.52677482E+00   0.58384917E+00
   0.54445515E+00   0.51415594E+00   0.53299438E+00   0.60373393E+00   0.68137074E+00
   0.80651870E+00   0.86288485E+00   0.96236439E+00   0.10227814E+01   0.13281447E+01
   0.10854840E+01   0.70003027E+00   0.60055394E+00   0.81346355E+00   0.12444557E+01
   0.12757351E+01   0.10049446E+01   0.10055380E+01   0.87137064E+00   0.83688603E+00
   0.69984334E+00   0.65814538E+00   0.56989377E+00   0.55266365E+00   0.44632963E+00
   0.47651069E+00   0.42263232E+00   0.45167889E+00   0.28696646E+00   0.22726708E+00
   0.31057618E+00   0.33111145E+00   0.28606760E+00   0.22659146E+00   0.14051856E+00
   0.29784145E+00   0.35760967E+00   0.45781165E+00   0.44653826E+00   0.45600102E+00
   0.69033533E-01   0.71985429E-01   0.16038510E+00   0.33716473E+00   0.39003798E+00
   0.39931600E+00   0.47041048E+00   0.55427894E+00   0.61362333E+00   0.64119145E+00
   0.67197948E+00   0.77273361E+00   0.10016602E+01   0.10182383E+01   0.99035663E+00
   0.10782867E+01   0.10379414E+01   0.84999843E+00   0.85673906E+00   0.82374398E+00
   0.75711599E+00   0.69273280E+00   0.64605322E+00   0.59026335E+00   0.53732733E+00
   0.50880727E+00   0.46232592E+00   0.46918884E+00   0.38266428E+00   0.36504298E+00
   0.21489513E+00   0.18332469E+00   0.32582242E+00   0.38875453E+00   0.34332568E+00
   0.28318095E+00   0.15024629E+00   0.28104683E+00   0.26634899E+00   0.12032528E+00
   0.13511728E+00   0.13228354E+00   0.16286341E+00   0.18159516E+00   0.29435642E+00
   0.48268239E+00   0.56833105E+00   0.61947209E+00   0.68803321E+00   0.76874752E+00
   0.86706221E+00   0.98091600E+00   0.10346402E+01   0.11118773E+01   0.13550162E+01
   0.13512558E+01   0.13106098E+01   0.13681969E+01   0.12855015E+01   0.10519896E+01
   0.10130259E+01   0.93904771E+00   0.83462120E+00   0.74328469E+00   0.66068467E+00
   0.60768442E+00   0.54913761E+00   0.48644378E+00   0.42069037E+00   0.42504454E+00
   0.35052762E+00   0.34417600E+00   0.17801891E+00   0.14750414E+00   0.29559114E+00
   0.34583233E+00   0.30079947E+00   0.23891549E+00   0.10191245E+00   0.22742796E+00
   0.20699874E+00   0.55640937E-01   0.62203217E-01   0.49915855E-01   0.46894277E+00
   0.47288722E+00   0.48310331E+00   0.37674820E+00   0.45662222E+00   0.45287315E+00
   0.48932579E+00   0.49833307E+00   0.56454465E+00   0.63736730E+00   0.77937201E+00
   0.72676491E+00   0.68721605E+00   0.77327632E+00   0.85658571E+00   0.79836742E+00
   0.77923155E+00   0.82833356E+00   0.82806732E+00   0.74481493E+00   0.71259295E+00
   0.64039842E+00   0.59784547E+00   0.51006831E+00   0.48832962E+00   0.43916916E+00
   0.41675631E+00   0.40773717E+00   0.33090359E+00   0.29536900E+00   0.17397947E+00
   0.10505682E+00   0.28622214E+00   0.33637852E+00   0.31467281E+00   0.22797177E+00
   0.18120916E+00   0.29831406E+00   0.41815583E+00   0.47420603E+00   0.53582395E+00
   0.52055426E+00   0.56767019E+00   0.58838027E+00   0.61468072E+00   0.52149943E+00
   0.60940169E+00   0.65633119E+00   0.74182814E+00   0.79004503E+00   0.87918341E+00
   0.95012814E+00   0.10555281E+01   0.10273973E+01   0.10254151E+01   0.11072944E+01
   0.11537872E+01   0.10689640E+01   0.10141817E+01   0.10255673E+01   0.97771069E+00
   0.85167340E+00   0.78962442E+00   0.69379317E+00   0.62703511E+00   0.54794689E+00
   0.52060028E+00   0.43563970E+00   0.39859166E+00   0.38763237E+00   0.31434886E+00
   0.27843145E+00   0.13792310E+00   0.70937535E-01   0.26055324E+00   0.30124902E+00
   0.27648980E+00   0.18762702E+00   0.13491401E+00   0.24661621E+00   0.36082176E+00
   0.40826655E+00   0.46222152E+00   0.43629208E+00   0.33277481E+00   0.32332699E+00
   0.34455657E+00   0.41968726E+00   0.41185454E+00   0.46814722E+00   0.51872857E+00
   0.53923811E+00   0.63803370E+00   0.74895505E+00   0.77106110E+00   0.85194548E+00
   0.87670469E+00   0.76467601E+00   0.73689103E+00   0.78907497E+00   0.81900740E+00
   0.76624600E+00   0.70570350E+00   0.68191924E+00   0.61244085E+00   0.55821397E+00
   0.51157808E+00   0.47197297E+00   0.41061446E+00   0.38968454E+00   0.34801863E+00
   0.36627530E+00   0.28119636E+00   0.25567767E+00   0.23537517E+00   0.86993325E-01
   0.14491777E+00   0.21416798E+00   0.18182025E+00   0.14701865E+00   0.18650600E+00
   0.38495267E+00   0.35324108E+00   0.33574717E+00   0.37965310E+00   0.42232179E+00
   0.43132520E+00   0.43871326E+00   0.47799738E+00   0.57642433E+00   0.58100883E+00
   0.63511089E+00   0.71642679E+00   0.79534009E+00   0.86047673E+00   0.95602629E+00
   0.10174199E+01   0.11161269E+01   0.11282501E+01   0.10539814E+01   0.10243899E+01
   0.10318909E+01   0.10333398E+01   0.93755097E+00   0.84267800E+00   0.78156812E+00
   0.68421839E+00   0.61556229E+00   0.55735570E+00   0.51565246E+00   0.47559346E+00
   0.43441724E+00   0.37708668E+00   0.38011029E+00   0.29607401E+00   0.25367213E+00
   0.20479579E+00   0.61156774E-01   0.12083848E+00   0.18411555E+00   0.14809310E+00
   0.10958978E+00   0.14448284E+00   0.33431466E+00   0.29591629E+00   0.26947834E+00
   0.30642048E+00   0.33473266E+00   0.13051850E+00   0.25517056E+00   0.28999047E+00
   0.31665991E+00   0.38303691E+00   0.45045457E+00   0.48228774E+00   0.55328189E+00
   0.64191615E+00   0.70293430E+00   0.74827311E+00   0.75883249E+00   0.75585777E+00
   0.78283046E+00   0.71982377E+00   0.71106855E+00   0.65138570E+00   0.66887522E+00
   0.64092057E+00   0.59383364E+00   0.54812439E+00   0.51122816E+00   0.45147809E+00
   0.41314875E+00   0.36341197E+00   0.33503943E+00   0.29016212E+00   0.29969757E+00
   0.29668328E+00   0.25329143E+00   0.27884768E+00   0.24744686E+00   0.16504789E+00
   0.12323657E+00   0.11678163E+00   0.19222419E+00   0.30858450E+00   0.28072939E+00
   0.22650556E+00   0.27481805E+00   0.20377690E+00   0.20297216E+00   0.23072435E+00
   0.36906565E+00   0.43220535E+00   0.47231945E+00   0.56706313E+00   0.64701888E+00
   0.69448557E+00   0.76469551E+00   0.84544022E+00   0.96047423E+00   0.10337898E+01
   0.10304878E+01   0.99864605E+00   0.10029954E+01   0.97418721E+00   0.92954339E+00
   0.83929599E+00   0.82859829E+00   0.76452285E+00   0.68293560E+00   0.61405589E+00
   0.56789930E+00   0.51006936E+00   0.46013671E+00   0.43402560E+00   0.41732039E+00
   0.36196304E+00   0.35699043E+00   0.32499526E+00   0.24422374E+00   0.25552900E+00
   0.22962558E+00   0.14532273E+00   0.10019007E+00   0.87342695E-01   0.15972931E+00
   0.26709800E+00   0.23316689E+00   0.16953649E+00   0.20789277E+00   0.12723340E+00
   0.11311416E+00   0.47880387E+00   0.45538446E+00   0.43948326E+00   0.46482655E+00
   0.42117593E+00   0.45736545E+00   0.47110281E+00   0.55122542E+00   0.64070003E+00
   0.67894613E+00   0.68046332E+00   0.74798003E+00   0.78591933E+00   0.72537960E+00
   0.62035593E+00   0.62863181E+00   0.63885586E+00   0.58569083E+00   0.53116901E+00
   0.51187222E+00   0.46167254E+00   0.42487361E+00   0.38728629E+00   0.36707121E+00
   0.32759069E+00   0.30561393E+00   0.27406008E+00   0.25434903E+00   0.26410513E+00
   0.27705081E+00   0.25404008E+00   0.29536190E+00   0.27245097E+00   0.25133727E+00
   0.27850376E+00   0.32513867E+00   0.30653172E+00   0.34759845E+00   0.41366964E+00
   0.41850925E+00   0.50094699E+00   0.56621625E+00   0.58152894E+00   0.57336610E+00
   0.58535785E+00   0.62775686E+00   0.59571471E+00   0.63524937E+00   0.68295434E+00
   0.75570776E+00   0.84785215E+00   0.91960350E+00   0.95030914E+00   0.10199479E+01
   0.10140463E+01   0.90935004E+00   0.83261417E+00   0.82396902E+00   0.79716565E+00
   0.71867062E+00   0.63608974E+00   0.59584822E+00   0.51990506E+00   0.47770459E+00
   0.44385628E+00   0.42660592E+00   0.38773248E+00   0.37930177E+00   0.33667146E+00
   0.29664468E+00   0.28916706E+00   0.28844662E+00   0.25373668E+00   0.28716939E+00
   0.25859789E+00   0.23021507E+00   0.25447630E+00   0.29478194E+00   0.27006870E+00
   0.30145669E+00   0.35816332E+00   0.35188796E+00   0.42403341E+00   0.47158916E+00
   0.42973105E+00   0.46035909E+00   0.40954050E+00   0.36109283E+00   0.40858534E+00
   0.44005242E+00   0.45962757E+00   0.51436570E+00   0.60263310E+00   0.62259947E+00
   0.65220210E+00   0.63067509E+00   0.63812496E+00   0.65356926E+00   0.58040962E+00
   0.54234591E+00   0.49651935E+00   0.49110951E+00   0.48677202E+00   0.43457991E+00
   0.41393423E+00   0.38155069E+00   0.34882420E+00   0.30793881E+00   0.29233799E+00
   0.27038975E+00   0.26211836E+00   0.24693474E+00   0.23143951E+00   0.22606318E+00
   0.22840643E+00   0.20822171E+00   0.23044459E+00   0.26083089E+00   0.26832393E+00
   0.25927866E+00   0.29445091E+00   0.31245345E+00   0.33546835E+00   0.44781700E+00
   0.48113841E+00   0.50649301E+00   0.54286123E+00   0.57379435E+00   0.55236562E+00
   0.51889003E+00   0.58741280E+00   0.62327281E+00   0.65805668E+00   0.69315858E+00
   0.78128343E+00   0.85446260E+00   0.90233727E+00   0.86546872E+00   0.83835474E+00
   0.80938324E+00   0.76360363E+00   0.70814315E+00   0.63288448E+00   0.61296214E+00
   0.57789672E+00   0.50705896E+00   0.46881693E+00   0.42869389E+00   0.39810315E+00
   0.36249907E+00   0.35225392E+00   0.32839277E+00   0.31291999E+00   0.28289287E+00
   0.25781825E+00   0.24086279E+00   0.22687462E+00   0.20264235E+00   0.21840743E+00
   0.24763576E+00   0.24898604E+00   0.23374529E+00   0.25857265E+00   0.26794296E+00
   0.27967439E+00   0.37993720E+00   0.40054656E+00   0.41100797E+00   0.60807428E-01
   0.10221898E+00   0.25786438E+00   0.39408764E+00   0.40688581E+00   0.44840059E+00
   0.43943472E+00   0.45795206E+00   0.56047046E+00   0.60229716E+00   0.60067412E+00
   0.63867041E+00   0.65077228E+00   0.54714487E+00   0.46622043E+00   0.48086065E+00
   0.48227899E+00   0.43660998E+00   0.38927440E+00   0.37887300E+00   0.34049183E+00
   0.31297707E+00   0.29217559E+00   0.28032070E+00   0.25488008E+00   0.24222231E+00
   0.22999194E+00   0.22602008E+00   0.22438511E+00   0.22300406E+00   0.22382701E+00
   0.23940178E+00   0.23877015E+00   0.24225355E+00   0.25940534E+00   0.29171964E+00
   0.29115438E+00   0.30100522E+00   0.29098085E+00   0.17207794E+00   0.12723385E+00
   0.14841895E+00   0.17925619E+00   0.22933248E+00   0.38955128E+00   0.54265804E+00
   0.56403050E+00   0.60752432E+00   0.62610735E+00   0.64803122E+00   0.72088958E+00
   0.77503639E+00   0.78725020E+00   0.82423627E+00   0.79552827E+00   0.68939352E+00
   0.63306010E+00   0.61764190E+00   0.59935609E+00   0.53236358E+00   0.46798647E+00
   0.44160796E+00   0.38885090E+00   0.35359201E+00   0.33356874E+00   0.32710232E+00
   0.30324124E+00   0.29598256E+00   0.27810401E+00   0.26732034E+00   0.25082862E+00
   0.23306389E+00   0.22667928E+00   0.23807467E+00   0.23396812E+00   0.23367203E+00
   0.24363954E+00   0.26901398E+00   0.25809711E+00   0.25655910E+00   0.23178725E+00
   0.10139662E+00   0.40406167E-01   0.50856093E-01   0.69338826E+00   0.66090905E+00
   0.55228814E+00   0.45281657E+00   0.47038952E+00   0.43329505E+00   0.45031617E+00
   0.42536935E+00   0.45580360E+00   0.50750457E+00   0.56264128E+00   0.50929110E+00
   0.46955171E+00   0.44179341E+00   0.44990266E+00   0.41345618E+00   0.36681220E+00
   0.36491222E+00   0.36969065E+00   0.32528895E+00   0.31898321E+00   0.28989277E+00
   0.27140381E+00   0.23832112E+00   0.23866402E+00   0.22104122E+00   0.22371106E+00
   0.21226703E+00   0.21810012E+00   0.21067899E+00   0.22183761E+00   0.21432506E+00
   0.24062509E+00   0.25065401E+00   0.27491040E+00   0.27871528E+00   0.33828914E+00
   0.37915523E+00   0.45583167E+00   0.63647564E+00   0.75897488E+00   0.80465795E+00
   0.81198007E+00   0.79701368E+00   0.69858046E+00   0.60232533E+00   0.63178852E+00
   0.60541080E+00   0.61905896E+00   0.60529111E+00   0.61910031E+00   0.66026851E+00
   0.70772276E+00   0.64058851E+00   0.60369116E+00   0.59525217E+00   0.58874169E+00
   0.52656247E+00   0.47185266E+00   0.45368989E+00   0.44177587E+00   0.37937577E+00
   0.36241715E+00   0.32337654E+00   0.30185872E+00   0.27158005E+00   0.27655175E+00
   0.25602428E+00   0.25744021E+00   0.23885979E+00   0.23550273E+00   0.22153798E+00
   0.23001365E+00   0.21922523E+00   0.24309613E+00   0.24667190E+00   0.26419127E+00
   0.25714243E+00   0.30411598E+00   0.33086039E+00   0.39363267E+00   0.55753156E+00
   0.66623475E+00   0.69687766E+00   0.16715701E+00   0.20258919E+00   0.34872384E+00
   0.44406825E+00   0.41541682E+00   0.44070700E+00   0.43327200E+00   0.43532490E+00
   0.40704766E+00   0.41426748E+00   0.42029186E+00   0.44965857E+00   0.43175201E+00
   0.39447952E+00   0.36944579E+00   0.36460585E+00   0.37516958E+00   0.33605445E+00
   0.29343380E+00   0.29197897E+00   0.26103899E+00   0.24735491E+00   0.23529656E+00
   0.23204435E+00   0.21336782E+00   0.20905080E+00   0.20241231E+00   0.20398469E+00
   0.20360392E+00   0.20787288E+00   0.21156825E+00   0.22868016E+00   0.23363009E+00
   0.25118091E+00   0.27499696E+00   0.31404367E+00   0.32797602E+00   0.36391349E+00
   0.40523115E+00   0.29871213E+00   0.27630246E+00   0.29310287E+00   0.30308777E+00
   0.34775369E+00   0.50437295E+00   0.61124740E+00   0.58017843E+00   0.60450898E+00
   0.60043125E+00   0.60310828E+00   0.58327365E+00   0.57362234E+00   0.57087640E+00
   0.60114650E+00   0.57947131E+00   0.52748223E+00   0.48095985E+00   0.46860723E+00
   0.46247613E+00   0.40776351E+00   0.35467941E+00   0.34355255E+00   0.30079047E+00
   0.27928566E+00   0.26197788E+00   0.25547400E+00   0.23688648E+00   0.23539652E+00
   0.22606608E+00   0.22393058E+00   0.22148778E+00   0.22405486E+00   0.22550721E+00
   0.23967297E+00   0.23891117E+00   0.25093086E+00   0.26658402E+00   0.29440377E+00
   0.29564017E+00   0.31467779E+00   0.33677765E+00   0.21141296E+00   0.17091627E+00
   0.17150307E+00   0.40690442E+00   0.44510852E+00   0.36550993E+00   0.34176920E+00
   0.42345668E+00   0.41823469E+00   0.42718281E+00   0.40748278E+00   0.39019066E+00
   0.37008240E+00   0.39768515E+00   0.35395592E+00   0.33930696E+00   0.36616509E+00
   0.35840088E+00   0.33049628E+00   0.28634345E+00   0.29335108E+00   0.30206341E+00
   0.26846939E+00   0.26234993E+00   0.24564796E+00   0.22830579E+00   0.20915794E+00
   0.20793903E+00   0.20197245E+00   0.20057429E+00   0.19934663E+00   0.20233801E+00
   0.20799078E+00   0.21479635E+00   0.22231577E+00   0.24692758E+00   0.26976812E+00
   0.29921583E+00   0.32057943E+00   0.36153810E+00   0.36267336E+00   0.33255471E+00
   0.46773637E+00   0.53538098E+00   0.54077819E+00   0.56198362E+00   0.61119441E+00
   0.53667965E+00   0.51284209E+00   0.59996770E+00   0.59338657E+00   0.59217062E+00
   0.56352172E+00   0.53851771E+00   0.52653730E+00   0.54756891E+00   0.48839719E+00
   0.46231655E+00   0.47518935E+00   0.46100972E+00   0.41930014E+00   0.36492035E+00
   0.36274039E+00   0.35796221E+00   0.31305897E+00   0.30072978E+00   0.27702142E+00
   0.25368478E+00   0.23237718E+00   0.22892863E+00   0.21997793E+00   0.21943801E+00
   0.21946171E+00   0.22180906E+00   0.22667401E+00   0.23237452E+00   0.23788556E+00
   0.26003641E+00   0.27647472E+00   0.29474407E+00   0.30152322E+00   0.32467315E+00
   0.30834400E+00   0.25876801E+00   0.37075570E+00   0.41541630E+00   0.40127553E+00
   0.50467982E+00   0.44935299E+00   0.54067965E+00   0.54714877E+00   0.42857072E+00
   0.42757914E+00   0.40216624E+00   0.39272064E+00   0.36348409E+00   0.35660209E+00
   0.35394914E+00   0.38193256E+00   0.36667154E+00   0.32315582E+00   0.29899007E+00
   0.30390754E+00   0.31912254E+00   0.28511017E+00   0.24387462E+00   0.24756854E+00
   0.22752547E+00   0.22009710E+00   0.21237268E+00   0.21285032E+00   0.20098516E+00
   0.19932942E+00   0.19792468E+00   0.19980925E+00   0.20204857E+00   0.20947598E+00
   0.22344287E+00   0.24191490E+00   0.25956292E+00   0.29168766E+00   0.33057522E+00
   0.38494183E+00   0.42737562E+00   0.51933323E+00   0.66785317E+00   0.60745315E+00
   0.63989218E+00   0.69543715E+00   0.68110672E+00   0.63701884E+00   0.73317105E+00
   0.74257056E+00   0.61095047E+00   0.59855695E+00   0.57190500E+00   0.55632267E+00
   0.51742412E+00   0.48823916E+00   0.47907384E+00   0.50369543E+00   0.47694157E+00
   0.42675708E+00   0.38960383E+00   0.38498623E+00   0.38799143E+00   0.34186278E+00
   0.29417532E+00   0.29190882E+00   0.26408573E+00   0.25150766E+00   0.23960782E+00
   0.23650926E+00   0.22456116E+00   0.22455281E+00   0.22275736E+00   0.22411105E+00
   0.22830913E+00   0.23703060E+00   0.24955929E+00   0.26544768E+00   0.27612242E+00
   0.29728176E+00   0.32191898E+00   0.35853447E+00   0.38272301E+00   0.45229858E+00
   0.57811485E+00   0.49559392E+00   0.50408357E+00   0.53567437E+00   0.46507840E+00
   0.49725195E+00   0.33733899E+00   0.28708924E+00   0.39793909E+00   0.37801907E+00
   0.38766334E+00   0.35950266E+00   0.33684859E+00   0.32446366E+00   0.35131174E+00
   0.29593774E+00   0.28324456E+00   0.31228307E+00   0.31263441E+00   0.28958795E+00
   0.24714916E+00   0.26066581E+00   0.27720710E+00   0.25214964E+00   0.24899178E+00
   0.22978408E+00   0.21800002E+00   0.20519351E+00   0.20659040E+00   0.20471840E+00
   0.20445617E+00   0.20714168E+00   0.21343347E+00   0.22392985E+00   0.23554795E+00
   0.25478303E+00   0.29221617E+00   0.33138694E+00   0.37393716E+00   0.40870957E+00
   0.46727545E+00   0.47916039E+00   0.42214785E+00   0.61622719E+00   0.67707804E+00
   0.65494149E+00   0.66778440E+00   0.70776341E+00   0.55166473E+00   0.49213519E+00
   0.59843949E+00   0.57024298E+00   0.55646970E+00   0.51249500E+00   0.48333991E+00
   0.47195868E+00   0.48074597E+00   0.41068012E+00   0.39031315E+00   0.40592042E+00
   0.39748420E+00   0.36341690E+00   0.31377803E+00   0.32149432E+00   0.32753359E+00
   0.29420759E+00   0.28609536E+00   0.26209227E+00   0.24727746E+00   0.23296870E+00
   0.23302728E+00   0.22969145E+00   0.23196309E+00   0.23788611E+00   0.24483084E+00
   0.25457020E+00   0.26623826E+00   0.28310748E+00   0.31321059E+00   0.34012538E+00
   0.36636576E+00   0.38134454E+00   0.41329219E+00   0.39665703E+00   0.30996113E+00
   0.47617212E+00   0.51398312E+00   0.47009479E+00   0.11543280E+00   0.88032279E-01
   0.34475641E+00   0.45726505E+00   0.33646966E+00   0.37436411E+00   0.34415485E+00
   0.34174777E+00   0.32223947E+00   0.33756664E+00   0.31700696E+00   0.33741689E+00
   0.33066457E+00   0.28952086E+00   0.26831612E+00   0.27555367E+00   0.29817060E+00
   0.26354408E+00   0.21576554E+00   0.22656455E+00   0.21194857E+00   0.22321946E+00
   0.21704137E+00   0.22085540E+00   0.21206280E+00   0.21402158E+00   0.21377768E+00
   0.21845875E+00   0.22257792E+00   0.23768783E+00   0.25766677E+00   0.28884730E+00
   0.32168450E+00   0.36984939E+00   0.42009056E+00   0.48940516E+00   0.52041081E+00
   0.58811332E+00   0.69807098E+00   0.43583399E+00   0.33484250E+00   0.36236915E+00
   0.35058610E+00   0.33075058E+00   0.58288045E+00   0.68813475E+00   0.54514912E+00
   0.53678844E+00   0.47518673E+00   0.45665265E+00   0.43304398E+00   0.45574132E+00
   0.44143343E+00   0.44762850E+00   0.43164484E+00   0.38122712E+00   0.34897899E+00
   0.34726994E+00   0.36090029E+00   0.31578732E+00   0.26485772E+00   0.27115185E+00
   0.25013369E+00   0.25769546E+00   0.24985792E+00   0.25143539E+00   0.24385568E+00
   0.24822275E+00   0.24929644E+00   0.25496189E+00   0.26279246E+00   0.27986363E+00
   0.29923927E+00   0.32437610E+00   0.34508063E+00   0.37881422E+00   0.41195759E+00
   0.45648152E+00   0.45899298E+00   0.48959425E+00   0.56079155E+00   0.26343374E+00
   0.13564632E+00   0.14216260E+00   0.11719491E+01   0.11057091E+01   0.60604173E+00
   0.32010340E+00   0.41114035E+00   0.33441197E+00   0.33885637E+00   0.31410759E+00
   0.31942687E+00   0.31820868E+00   0.31793788E+00   0.26657334E+00   0.25929693E+00
   0.28665029E+00   0.29261148E+00   0.27370644E+00   0.21996079E+00   0.24971860E+00
   0.29602515E+00   0.27894540E+00   0.26679865E+00   0.22845029E+00   0.23022132E+00
   0.22845357E+00   0.22787323E+00   0.23229152E+00   0.23171008E+00   0.23720192E+00
   0.24246468E+00   0.26323588E+00   0.28272278E+00   0.31700419E+00   0.36564182E+00
   0.41848454E+00   0.47931023E+00   0.54050277E+00   0.64675710E+00   0.71897212E+00
   0.74510816E+00   0.12769783E+01   0.14959100E+01   0.14732299E+01   0.14389231E+01
   0.13761840E+01   0.86635301E+00   0.56615268E+00   0.60797504E+00   0.47956022E+00
   0.45859333E+00   0.41444902E+00   0.40707794E+00   0.40465560E+00   0.43729267E+00
   0.38173685E+00   0.35853659E+00   0.37616245E+00   0.37111026E+00   0.34418542E+00
   0.28326046E+00   0.30964593E+00   0.34675881E+00   0.32368943E+00   0.30753694E+00
   0.26640579E+00   0.26570934E+00   0.26424096E+00   0.26327477E+00   0.26830268E+00
   0.27134774E+00   0.28238717E+00   0.28948299E+00   0.31105301E+00   0.32997678E+00
   0.35812939E+00   0.39693825E+00   0.43502996E+00   0.47362982E+00   0.50447376E+00
   0.56955940E+00   0.59749631E+00   0.57893050E+00   0.10705350E+01   0.12611029E+01
   0.12191860E+01  -0.27122541E+00  -0.41471282E+00   0.12580821E+00   0.47247505E+00
   0.27375567E+00   0.35022997E+00   0.31785143E+00   0.33697564E+00   0.32191158E+00
   0.32138926E+00   0.28471054E+00   0.32050434E+00   0.30705566E+00   0.26846606E+00
   0.25306245E+00   0.24928657E+00   0.31761576E+00   0.31091266E+00   0.22390774E+00
   0.23412090E+00   0.26054611E+00   0.30249305E+00   0.24004505E+00   0.24720405E+00
   0.24771064E+00   0.24924474E+00   0.25280021E+00   0.25631044E+00   0.26397936E+00
   0.28583857E+00   0.31645751E+00   0.35799464E+00   0.40611589E+00   0.47473522E+00
   0.54622033E+00   0.64416530E+00   0.67721919E+00   0.78415925E+00   0.90462614E+00
   0.26038539E+00   0.59870010E-01   0.11131281E+00   0.18588320E-01  -0.12877738E+00
   0.40318615E+00   0.72394785E+00   0.45153277E+00   0.48883268E+00   0.43849805E+00
   0.44099219E+00   0.42072124E+00   0.40106130E+00   0.37166246E+00   0.43863490E+00
   0.40530009E+00   0.36328966E+00   0.33122943E+00   0.32049699E+00   0.37907757E+00
   0.36460406E+00   0.27420329E+00   0.28272727E+00   0.30317942E+00   0.34425811E+00
   0.27991181E+00   0.28767718E+00   0.28984713E+00   0.29641318E+00   0.30215006E+00
   0.30952512E+00   0.32181368E+00   0.34880763E+00   0.37733994E+00   0.41103242E+00
   0.44197593E+00   0.49120817E+00   0.53472557E+00   0.59354462E+00   0.57889136E+00
   0.63300459E+00   0.69918230E+00   0.14364479E-01  -0.21309408E+00  -0.17045224E+00
   0.86401180E+00   0.14933466E+01   0.87499913E+00   0.14752857E+00   0.44487333E+00
   0.32986358E+00   0.37821307E+00   0.31320676E+00   0.33448492E+00   0.28564922E+00
   0.31624706E+00   0.24548542E+00   0.25131778E+00   0.26490075E+00   0.27467117E+00
   0.28985712E+00   0.25845422E+00   0.94729976E-01   0.12562713E+00   0.91450744E-01
   0.11992894E+00   0.20212838E+00   0.34931209E+00   0.24497260E+00   0.28542985E+00
   0.26313543E+00   0.29102502E+00   0.27063400E+00   0.30646373E+00   0.30985589E+00
   0.36223190E+00   0.38139982E+00   0.47481841E+00   0.51980026E+00   0.63788952E+00
   0.68896806E+00   0.87164209E+00   0.85805222E+00   0.96034480E+00   0.19901028E+01
   0.17173272E+01   0.10198626E+01   0.11323118E+01   0.17504985E+01   0.11343762E+01
   0.38372820E+00   0.61848220E+00   0.47048355E+00   0.49242576E+00   0.41725632E+00
   0.42456641E+00   0.36399325E+00   0.40902792E+00   0.36041125E+00   0.34872256E+00
   0.35176088E+00   0.35775954E+00   0.36156210E+00   0.32263433E+00   0.15591953E+00
   0.17845819E+00   0.13991787E+00   0.16574971E+00   0.24655213E+00   0.39299195E+00
   0.29147549E+00   0.33295546E+00   0.31384350E+00   0.34746598E+00   0.33549529E+00
   0.37493044E+00   0.37997740E+00   0.43178263E+00   0.44358220E+00   0.52332839E+00
   0.54443486E+00   0.62442232E+00   0.62644234E+00   0.74167305E+00   0.65806439E+00
   0.69844131E+00   0.16921988E+01   0.14157565E+01   0.73725356E+00   0.16410292E+01
   0.37828434E+00  -0.58639875E+00   0.89771578E+00   0.29505970E+00   0.50555145E+00
   0.35568417E+00   0.35901397E+00   0.34202827E+00   0.33304386E+00   0.25479934E+00
   0.32886023E+00   0.28899651E+00   0.24119361E+00   0.25496103E+00   0.30563298E+00
   0.12294372E+00   0.17439685E+00   0.30837372E+00   0.33860502E+00   0.26483621E+00
   0.97170408E-01   0.25392221E+00   0.35761737E+00   0.27981619E+00   0.29750630E+00
   0.31503251E+00   0.31611572E+00   0.31034502E+00   0.36497655E+00   0.38661108E+00
   0.41828968E+00   0.53090801E+00   0.60727192E+00   0.67281308E+00   0.91348829E+00
   0.91315632E+00   0.13031917E+01   0.11875645E+01   0.42911958E+00   0.17841283E+01
   0.20719872E+01   0.17856921E+01   0.52248950E+00  -0.39756839E+00   0.11122709E+01
   0.46993757E+00   0.65175155E+00   0.49245162E+00   0.47975788E+00   0.45131225E+00
   0.44700881E+00   0.39685798E+00   0.49670427E+00   0.42796842E+00   0.34563714E+00
   0.33010852E+00   0.38297151E+00   0.18554685E+00   0.23086776E+00   0.36172457E+00
   0.39228793E+00   0.31350558E+00   0.14597080E+00   0.30295787E+00   0.40972091E+00
   0.33528309E+00   0.36068755E+00   0.38337017E+00   0.39089933E+00   0.39284637E+00
   0.45493974E+00   0.47624881E+00   0.50014006E+00   0.58517406E+00   0.62911767E+00
   0.64662783E+00   0.81968971E+00   0.73780899E+00   0.10386713E+01   0.84334680E+00
   0.66681298E-01   0.14756396E+01   0.18627543E+01  -0.12582720E+01  -0.47350663E+00
   0.99185805E+00   0.23036525E+00   0.57721990E+00   0.39071837E+00   0.63945982E+00
   0.16610648E+00   0.56210324E+00   0.22916079E+00   0.31593462E+00   0.25640681E+00
   0.29562890E+00   0.12949646E+00   0.41608980E+00   0.20594919E+00   0.62429266E-01
   0.33977984E+00   0.52471090E+00   0.45136023E+00   0.51824740E+00   0.21923647E+00
   0.17338328E+00   0.42219681E+00   0.31923578E+00   0.28404729E+00   0.40030364E+00
   0.35040039E+00   0.28887062E+00   0.46717936E+00   0.41490500E+00   0.39969290E+00
   0.63854465E+00   0.64150616E+00   0.68559224E+00   0.10075092E+01   0.12423816E+01
   0.34364839E+00   0.21979496E+01   0.11842021E+01  -0.40215142E+00  -0.10439089E+01
  -0.14883454E+01  -0.65846725E+00   0.98651839E+00   0.38564677E+00   0.78784686E+00
   0.58134532E+00   0.81315063E+00   0.31355114E+00   0.72216232E+00   0.39841531E+00
   0.48977558E+00   0.41263249E+00   0.44851289E+00   0.27534000E+00   0.50646079E+00
   0.27767204E+00   0.13447450E+00   0.40232245E+00   0.58024725E+00   0.50123533E+00
   0.57002127E+00   0.27004798E+00   0.22666787E+00   0.47927091E+00   0.38179629E+00
   0.35183128E+00   0.47778769E+00   0.44063216E+00   0.39027626E+00   0.57145560E+00
   0.52034759E+00   0.49516072E+00   0.72040265E+00   0.68591586E+00   0.66646850E+00
   0.89780379E+00   0.10020885E+01  -0.36624809E-01   0.17293071E+01   0.71717061E+00
  -0.67933427E+00  -0.10167288E+01  -0.89043991E+00  -0.47573765E+00  -0.11785616E-02
   0.68119403E+00  -0.57030199E+00   0.17124812E+01   0.96567908E-01   0.56812765E+00
   0.39075360E+00   0.56389299E+00  -0.81444706E-01   0.68435039E+00   0.14396515E+00
   0.20187798E+00   0.31621176E+00   0.33953143E+00  -0.10362253E+00   0.60269414E+00
   0.40970395E+00   0.51505052E+00   0.54494340E+00   0.30351120E+00   0.36413533E-01
   0.61347952E+00   0.29693099E+00   0.25932550E+00   0.52281693E+00   0.38225087E+00
   0.21894770E+00   0.60162505E+00   0.47603450E+00   0.19844579E+00   0.89336379E+00
   0.59126542E+00   0.73755010E+00   0.12943704E+01   0.10704674E+01   0.18246315E+01
   0.10201508E+01   0.12740755E+01  -0.64124339E+00  -0.62528295E+00  -0.19180150E+01
  -0.13478270E+01  -0.37340020E+00   0.72319854E+00  -0.33351868E+00   0.19906778E+01
   0.35223702E+00   0.80438510E+00   0.62765178E+00   0.76739764E+00   0.84052278E-01
   0.82995800E+00   0.28252851E+00   0.34811347E+00   0.43094527E+00   0.41143500E+00
  -0.30976159E-01   0.65698072E+00   0.46576807E+00   0.56939411E+00   0.60272602E+00
   0.36066374E+00   0.95893565E-01   0.67376767E+00   0.36883126E+00   0.34097023E+00
   0.61810121E+00   0.48774739E+00   0.33749433E+00   0.73780541E+00   0.61712500E+00
   0.33441652E+00   0.98293148E+00   0.61067293E+00   0.67643896E+00   0.11153323E+01
   0.75492991E+00   0.13162625E+01   0.30278974E+00   0.57440454E+00  -0.85023306E+00
  -0.60282193E-01  -0.26806405E+01  -0.28514897E+01   0.10158549E+01   0.95320394E-01
   0.10136268E+01   0.11982025E+01   0.44601557E+00   0.37875642E+00   0.69127384E+00
   0.48500079E+00  -0.18368510E+00   0.76234988E+00   0.12492542E+00   0.26462084E-01
   0.53365890E+00   0.32243112E+00  -0.20831878E+00   0.57948001E+00   0.37289176E+00
   0.25456910E+00   0.66939239E+00   0.23024920E+00   0.35691766E-01   0.75183197E+00
   0.33777117E+00   0.16951467E+00   0.71649095E+00   0.41213270E+00   0.40434817E-01
   0.88623429E+00   0.34143361E+00   0.13658790E+00   0.93421553E+00   0.93918121E+00
   0.73303182E-01   0.25734927E+01   0.31437848E+00   0.64935350E+00   0.20570316E+01
  -0.84109663E+00  -0.31747811E+01  -0.45563617E+01  -0.47607938E+01  -0.45744240E+01
   0.21297359E+00   0.31881977E-01   0.12827458E+01   0.15717701E+01   0.80998124E+00
   0.70579522E+00   0.99093093E+00   0.72539423E+00   0.76341791E-03   0.92115124E+00
   0.27442948E+00   0.18141589E+00   0.65815578E+00   0.39231688E+00  -0.13250774E+00
   0.64698559E+00   0.43492129E+00   0.31202014E+00   0.73200522E+00   0.29365564E+00
   0.10129611E+00   0.82067344E+00   0.41495424E+00   0.26006920E+00   0.82730719E+00
   0.53398456E+00   0.20469544E+00   0.10781201E+01   0.54921625E+00   0.30196075E+00
   0.10339576E+01   0.97965924E+00   0.22527955E-01   0.23711880E+01  -0.13413086E+00
  -0.95634865E-01   0.94242634E+00  -0.18698780E+01  -0.32433710E+01  -0.32420336E+01
  -0.26356510E+01  -0.17288754E+01   0.14749889E+01  -0.17796648E+00   0.15523725E+01
  -0.12692724E+00   0.16714951E+01  -0.40101446E+00   0.14481981E+01   0.65151856E-01
  -0.27357573E-01   0.72164475E+00   0.39336320E+00  -0.31036009E+00   0.79825956E+00
   0.16582546E+00   0.33383723E-02   0.46413912E+00   0.21204411E+00  -0.16925252E+00
   0.72011855E+00   0.13401906E+00   0.12242101E+00   0.84306648E+00   0.40137548E+00
   0.59825031E-01   0.93280007E+00   0.40605658E+00  -0.10317541E+00   0.11550679E+01
   0.26218301E+00   0.82949867E-01   0.96883328E+00   0.10180513E+01  -0.36093320E+00
   0.25120825E+01   0.15182973E+01  -0.46121691E+00   0.94610827E+00  -0.21262666E+01
  -0.47150511E+01  -0.59880727E+01  -0.54254312E+01  -0.39088220E+01   0.55045851E+00
  -0.18154083E+00   0.19084434E+01   0.30659018E+00   0.20869268E+01  -0.37078781E-01
   0.17780940E+01   0.32354936E+00   0.17093719E+00   0.90147842E+00   0.54916804E+00
  -0.15088575E+00   0.91498955E+00   0.23614386E+00   0.82361941E-01   0.52976527E+00
   0.27332745E+00  -0.10980659E+00   0.78261277E+00   0.20092111E+00   0.19113424E+00
   0.91760818E+00   0.48674397E+00   0.16926028E+00   0.10542240E+01   0.57326584E+00
   0.11753535E+00   0.13985233E+01   0.50739815E+00   0.28054462E+00   0.11375419E+01
   0.11200019E+01  -0.36502281E+00   0.23119355E+01   0.98863658E+00  -0.14845752E+01
  -0.55761910E+00  -0.34343539E+01  -0.46027415E+01  -0.40614218E+01  -0.28685433E+01
  -0.11164457E+01   0.33704762E+01   0.11957684E+01   0.14305803E+01   0.30474409E+00
   0.20876238E+01  -0.61208000E+00   0.17100923E+01  -0.83758124E-01   0.26188213E-01
   0.67179730E+00   0.39055515E+00  -0.41428295E+00   0.97036393E+00   0.42656599E-01
   0.78044979E-01   0.67006020E+00   0.27038397E+00  -0.23496419E+00   0.94532388E+00
   0.33418097E+00   0.11074583E+00   0.90500590E+00   0.45706791E+00   0.41003677E-01
   0.10678363E+01   0.39747650E+00  -0.12533249E+00   0.12738755E+01   0.25578142E+00
  -0.15664455E-01   0.10395439E+01   0.94026112E+00  -0.53612310E+00   0.21358631E+01
   0.18734920E+01  -0.10941570E+01   0.12654225E+01  -0.36052461E+01  -0.70260407E+01
  -0.72491068E+01  -0.54481809E+01  -0.29115814E+01   0.28516296E+01   0.14626103E+01
   0.19301821E+01   0.81225714E+00   0.25460792E+01  -0.23400512E+00   0.20309208E+01
   0.20577290E+00   0.25123224E+00   0.86240616E+00   0.56598372E+00  -0.26055488E+00
   0.10577717E+01   0.11490197E+00   0.15483678E+00   0.74200295E+00   0.33516173E+00
  -0.17777641E+00   0.10084365E+01   0.40187001E+00   0.18312546E+00   0.98419679E+00
   0.54921337E+00   0.15416006E+00   0.12077905E+01   0.60929387E+00   0.11878102E+00
   0.15382080E+01   0.51872777E+00   0.21778965E+00   0.12503832E+01   0.10814919E+01
  -0.52919383E+00   0.19341177E+01   0.13543088E+01  -0.21511497E+01  -0.28230219E+00
  -0.49048971E+01  -0.68549658E+01  -0.53040798E+01  -0.59819003E+00   0.11107897E+01
   0.38972306E+01   0.11257671E+01   0.21323591E+01   0.18097588E+00   0.19744824E+01
  -0.41084214E+00   0.15799546E+01  -0.60413981E-02   0.19367190E-01   0.71559177E+00
   0.38988582E+00  -0.35025784E+00   0.88256533E+00   0.70780171E-01   0.66742016E-01
   0.71356748E+00   0.39325255E+00   0.11921136E-01   0.10070510E+01   0.30565722E+00
   0.13045807E+00   0.95903614E+00   0.47663418E+00   0.14044193E+00   0.10654565E+01
   0.45451470E+00  -0.47904045E-01   0.12488665E+01   0.25419309E+00   0.49162677E-01
   0.95800186E+00   0.90425956E+00  -0.62266563E+00   0.22393835E+01   0.14360719E+01
  -0.12244413E+01  -0.28869104E+00  -0.38043536E+01  -0.58790045E+01  -0.49292347E+01
  -0.21526360E+01   0.33177367E+00   0.40652074E+01   0.17279425E+01   0.27561970E+01
   0.74428031E+00   0.24553887E+01  -0.62662316E-02   0.18909889E+01   0.23869525E+00
   0.22325385E+00   0.88934080E+00   0.53552644E+00  -0.24781537E+00   0.96159611E+00
   0.15265900E+00   0.14204672E+00   0.77657233E+00   0.45230904E+00   0.73848085E-01
   0.10682718E+01   0.37432534E+00   0.20506742E+00   0.10423789E+01   0.57603237E+00
   0.26461119E+00   0.12204174E+01   0.68519588E+00   0.21916232E+00   0.15386434E+01
   0.54561535E+00   0.31153574E+00   0.11968305E+01   0.10725662E+01  -0.59482035E+00
   0.20827200E+01   0.10098366E+01  -0.20862720E+01  -0.15268598E+01  -0.48328283E+01
  -0.57926248E+01  -0.36162258E+01  -0.10566498E+00   0.55325149E+00   0.39110988E+01
   0.17765547E+01   0.21393183E+01   0.12175437E+01   0.99085243E+00   0.34463660E+00
   0.91391141E+00   0.34377494E+00  -0.98497667E-01   0.71565837E+00   0.14312633E+00
   0.17985235E-02   0.66964725E+00   0.27063639E+00   0.67688569E-01   0.63823815E+00
   0.28903305E+00   0.13572380E+00   0.78339435E+00   0.42367106E+00   0.27531005E+00
   0.89138417E+00   0.53172161E+00   0.32751690E+00   0.97918121E+00   0.50649645E+00
   0.13251362E+00   0.10520257E+01   0.31376480E+00   0.13879795E+00   0.85550572E+00
   0.82766076E+00  -0.43081202E+00   0.22467407E+01   0.76961280E-01  -0.61430258E+00
   0.61170406E-01  -0.39763482E+01  -0.50629033E+01  -0.34326822E+01  -0.50372756E+00
   0.71900566E+00   0.45728308E+01   0.25417492E+01   0.28251563E+01   0.18121464E+01
   0.14752023E+01   0.73585759E+00   0.12330423E+01   0.58934107E+00   0.81295572E-01
   0.85134316E+00   0.25352660E+00   0.97831978E-01   0.75623317E+00   0.34873876E+00
   0.14972878E+00   0.72088693E+00   0.35064959E+00   0.19437943E+00   0.84866326E+00
   0.49155988E+00   0.35310988E+00   0.97849974E+00   0.63531301E+00   0.45254712E+00
   0.11370899E+01   0.73844109E+00   0.41432871E+00   0.13479056E+01   0.62556452E+00
   0.42441356E+00   0.11023471E+01   0.10051112E+01  -0.38046050E+00   0.21472478E+01
  -0.23002424E+00  -0.11724304E+01  -0.72810178E+00  -0.46684789E+01  -0.51543171E+01
  -0.29606187E+01   0.12612733E+01   0.22907350E+01   0.28068671E+01   0.18867947E+01
   0.94168372E+00   0.24561859E+01   0.28773316E+00   0.82869408E+00   0.40857956E+00
   0.60105526E+00  -0.14413649E+00   0.75710389E+00   0.75401243E-01   0.29615167E+00
   0.35248978E+00   0.43191235E+00   0.11539396E+00   0.68953820E+00   0.24527985E+00
   0.41320458E+00   0.59449631E+00   0.54958992E+00   0.35525595E+00   0.87504152E+00
   0.55482690E+00   0.51315221E+00   0.84727333E+00   0.61884544E+00   0.38771109E+00
   0.80841750E+00   0.45843453E+00   0.14550299E+00   0.84212197E+00   0.46445940E+00
   0.37649077E+00   0.10271785E+01  -0.17184109E+00   0.59717827E+00  -0.69691111E+00
  -0.10144680E+01  -0.19137027E+01   0.34878016E+00   0.15408556E+01   0.28797661E+01
   0.35761173E+01   0.26301093E+01   0.15965245E+01   0.30063105E+01   0.73806077E+00
   0.11928470E+01   0.70186053E+00   0.82897875E+00   0.25510274E-01   0.89471501E+00
   0.18439109E+00   0.39031784E+00   0.42775079E+00   0.50254662E+00   0.18577763E+00
   0.76903958E+00   0.31808907E+00   0.47347806E+00   0.66219873E+00   0.61927794E+00
   0.43513770E+00   0.96610659E+00   0.66366444E+00   0.64715895E+00   0.10059846E+01
   0.82713903E+00   0.66709972E+00   0.11209658E+01   0.78380849E+00   0.46406835E+00
   0.10998751E+01   0.62874864E+00   0.45972473E+00   0.99510173E+00  -0.33822789E+00
   0.29072838E+00  -0.11406518E+01  -0.14367539E+01  -0.21278948E+01   0.24257215E+00
  -0.42273691E+00   0.79345716E+00   0.20356800E+01   0.22018479E+01   0.10074049E+01
   0.11253403E+01   0.84535767E+00   0.36794341E+00   0.58319893E+00   0.26515036E+00
   0.27065873E+00   0.31091789E+00   0.26352114E+00   0.23921180E+00   0.45243135E+00
   0.33360514E+00   0.32215947E+00   0.44990253E+00   0.41213247E+00   0.40537679E+00
   0.59612485E+00   0.55596217E+00   0.57817027E+00   0.72953555E+00   0.66116951E+00
   0.69841408E+00   0.86872014E+00   0.70508605E+00   0.57917351E+00   0.69500074E+00
   0.51441048E+00   0.31751036E+00   0.59614331E+00   0.39858613E+00   0.48008479E+00
   0.57186813E+00   0.72019790E+00  -0.69896746E+00   0.96151993E+00  -0.50866070E+00
  -0.15339760E+01  -0.48832029E+00   0.38250268E-01   0.14000475E+01   0.26961783E+01
   0.28401482E+01   0.15882092E+01   0.16155321E+01   0.12440392E+01   0.69353699E+00
   0.85132681E+00   0.47474024E+00   0.42311032E+00   0.43036416E+00   0.36697842E+00
   0.33059376E+00   0.52680984E+00   0.40130373E+00   0.39460038E+00   0.54089916E+00
   0.49453034E+00   0.46793938E+00   0.66733077E+00   0.62929682E+00   0.66098377E+00
   0.82619806E+00   0.77298334E+00   0.82990766E+00   0.10308062E+01   0.89971882E+00
   0.81399932E+00   0.97339973E+00   0.80795759E+00   0.60094958E+00   0.84165412E+00
   0.59029210E+00   0.62028125E+00   0.63008252E+00   0.68083401E+00  -0.84618467E+00
   0.73642032E+00  -0.76471745E+00  -0.17961562E+01  -0.81250196E+00   0.24471256E+01
   0.20315708E+01   0.54627700E+00   0.12401400E+01   0.10735653E+01   0.82678865E+00
   0.64407295E+00   0.41193991E+00   0.42354641E+00   0.29879161E+00   0.28401530E+00
   0.30953077E+00   0.32215513E+00   0.28312154E+00   0.36455358E+00   0.35038816E+00
   0.42032472E+00   0.44741752E+00   0.44988811E+00   0.49437925E+00   0.58346537E+00
   0.58498139E+00   0.64937903E+00   0.71505849E+00   0.81113518E+00   0.78996406E+00
   0.74046209E+00   0.66905020E+00   0.63060692E+00   0.63649472E+00   0.53805388E+00
   0.47954469E+00   0.43327466E+00   0.41222785E+00   0.35341513E+00   0.61833102E+00
   0.37875598E+00   0.81536782E+00  -0.42566299E+00   0.56386188E+00   0.19229462E+01
   0.22875331E+01   0.28675680E+01   0.25359605E+01   0.10862018E+01   0.17609596E+01
   0.15441423E+01   0.12326730E+01   0.98828061E+00   0.69939055E+00   0.65571497E+00
   0.47302167E+00   0.42224999E+00   0.43258141E+00   0.42755379E+00   0.37865421E+00
   0.44415648E+00   0.42597960E+00   0.49943298E+00   0.54046373E+00   0.53759956E+00
   0.56570942E+00   0.66223600E+00   0.66370379E+00   0.73776408E+00   0.81465526E+00
   0.92956040E+00   0.92790550E+00   0.90493305E+00   0.86270856E+00   0.85169737E+00
   0.87868331E+00   0.79310166E+00   0.72748461E+00   0.66654850E+00   0.61986837E+00
   0.50987421E+00   0.71871123E+00   0.40755646E+00   0.76826631E+00  -0.54588187E+00
   0.38153155E+00   0.16766212E+01   0.19629483E+01  -0.26053376E+00   0.12839108E+01
   0.19406671E+01   0.77201795E+00   0.74864342E+00   0.66499862E+00   0.48096407E+00
   0.40037061E+00   0.32199349E+00   0.30735256E+00   0.29310689E+00   0.26291259E+00
   0.25687876E+00   0.34500139E+00   0.38287791E+00   0.41208480E+00   0.40601207E+00
   0.44025299E+00   0.48920901E+00   0.53825718E+00   0.59258192E+00   0.66761698E+00
   0.69041979E+00   0.80412377E+00   0.83322546E+00   0.73287079E+00   0.81579143E+00
   0.83365777E+00   0.78871375E+00   0.68841529E+00   0.59635653E+00   0.50519990E+00
   0.47823935E+00   0.35841288E+00   0.42823686E+00   0.39193752E+00   0.52606731E+00
   0.30150500E+00   0.95941221E+00   0.16259868E+01   0.26143715E+00  -0.27273979E+00
   0.91752465E-01   0.16830792E+01   0.23576379E+01   0.11699286E+01   0.11128128E+01
   0.99144758E+00   0.76029784E+00   0.63300732E+00   0.51088837E+00   0.46365325E+00
   0.42716389E+00   0.37603554E+00   0.36645246E+00   0.45475874E+00   0.48490602E+00
   0.50992097E+00   0.50978650E+00   0.55384953E+00   0.57754242E+00   0.62096234E+00
   0.68019508E+00   0.75339617E+00   0.78365356E+00   0.90695615E+00   0.95050216E+00
   0.87093759E+00   0.98346575E+00   0.10278718E+01   0.10077307E+01   0.92468355E+00
   0.84147802E+00   0.75156390E+00   0.71063430E+00   0.55957630E+00   0.59266810E+00
   0.50554296E+00   0.58407370E+00   0.29471877E+00   0.88539043E+00   0.14845323E+01
   0.51643104E-01  -0.55528083E+00   0.73753470E+00   0.12261826E+00   0.78019724E-01
   0.73016240E+00   0.57566542E+00   0.46648104E+00   0.42342573E+00   0.34304803E+00
   0.33344701E+00   0.29432116E+00   0.29598866E+00   0.32615004E+00   0.34350540E+00
   0.31691283E+00   0.36070056E+00   0.39385819E+00   0.47165956E+00   0.49839335E+00
   0.53895631E+00   0.58833758E+00   0.64621885E+00   0.67310626E+00   0.75540321E+00
   0.86903743E+00   0.78026089E+00   0.85755859E+00   0.95402009E+00   0.92249679E+00
   0.84300373E+00   0.74042059E+00   0.63266932E+00   0.54561236E+00   0.49790753E+00
   0.41143204E+00   0.35965147E+00   0.44747449E+00   0.36128575E+00   0.57346085E+00
   0.31368069E+00  -0.13953381E+00   0.52446161E+00   0.10017952E+01   0.10067204E+01
   0.42484830E+00   0.39071888E+00   0.10346406E+01   0.85122276E+00   0.70933480E+00
   0.63677589E+00   0.52743545E+00   0.49217123E+00   0.43261591E+00   0.42487749E+00
   0.44943775E+00   0.45631859E+00   0.43188252E+00   0.48133952E+00   0.51578660E+00
   0.58726756E+00   0.59557355E+00   0.62983170E+00   0.68578948E+00   0.73642365E+00
   0.76374963E+00   0.84876715E+00   0.97170663E+00   0.90166380E+00   0.10057050E+01
   0.11251043E+01   0.11152015E+01   0.10565649E+01   0.96851726E+00   0.86592085E+00
   0.77232977E+00   0.71072374E+00   0.60566327E+00   0.52277598E+00   0.57032140E+00
   0.43315436E+00   0.58838047E+00   0.26889085E+00  -0.24494075E+00   0.35860955E+00
   0.77978451E+00   0.71055663E+00   0.10473022E+01   0.95498325E+00   0.40455225E+00
   0.42966485E+00   0.40634065E+00   0.33919619E+00   0.32476259E+00   0.29074179E+00
   0.30608742E+00   0.31829998E+00   0.30628436E+00   0.32980195E+00   0.40327090E+00
   0.43948929E+00   0.47423241E+00   0.48411305E+00   0.53771129E+00   0.59911309E+00
   0.63132863E+00   0.69500787E+00   0.74683618E+00   0.82722782E+00   0.87048544E+00
   0.81830693E+00   0.96968543E+00   0.10160071E+01   0.96427178E+00   0.88207045E+00
   0.78194863E+00   0.68076416E+00   0.56885808E+00   0.52644795E+00   0.47332353E+00
   0.39131783E+00   0.39590329E+00   0.45929145E+00   0.36085020E+00   0.63244130E+00
   0.11303320E+01   0.93502590E+00   0.82358219E+00   0.91555761E+00   0.12725094E+01
   0.11883715E+01   0.63278202E+00   0.64732235E+00   0.60571486E+00   0.51741544E+00
   0.48298047E+00   0.43700026E+00   0.44698098E+00   0.45110221E+00   0.43337471E+00
   0.45885897E+00   0.52938087E+00   0.56520986E+00   0.59748755E+00   0.60385267E+00
   0.65412558E+00   0.71115321E+00   0.73143409E+00   0.78961347E+00   0.83844364E+00
   0.92206036E+00   0.97676895E+00   0.94224962E+00   0.11136079E+01   0.11864132E+01
   0.11582808E+01   0.10895042E+01   0.99645074E+00   0.89558038E+00   0.77922163E+00
   0.72369265E+00   0.64779690E+00   0.53833906E+00   0.50808211E+00   0.53113719E+00
   0.38776755E+00   0.60862818E+00   0.10532413E+01   0.80770007E+00   0.65277089E+00
   0.47936909E+00   0.17428487E+00   0.14704474E+00   0.46282935E+00   0.35787521E+00
   0.31342925E+00   0.31974784E+00   0.30094781E+00   0.32442712E+00   0.32485905E+00
   0.34011305E+00   0.39810052E+00   0.42929127E+00   0.42678480E+00   0.46840360E+00
   0.51301835E+00   0.58730588E+00   0.61784742E+00   0.63962101E+00   0.69283974E+00
   0.73725561E+00   0.76308892E+00   0.86287023E+00   0.89305822E+00   0.87939647E+00
   0.10295999E+01   0.10502117E+01   0.99514683E+00   0.91124371E+00   0.82770388E+00
   0.73171626E+00   0.63990249E+00   0.55962176E+00   0.52507829E+00   0.41170203E+00
   0.44693961E+00   0.38771463E+00   0.51676685E+00   0.41290706E+00   0.18670781E+00
   0.47587088E+00   0.66204719E+00   0.63292937E+00   0.34583258E+00   0.32613932E+00
   0.64168005E+00   0.52640725E+00   0.46869764E+00   0.46712606E+00   0.44539231E+00
   0.46275619E+00   0.46029888E+00   0.48046370E+00   0.54672875E+00   0.57941094E+00
   0.58087219E+00   0.62205370E+00   0.66459983E+00   0.73329781E+00   0.75474674E+00
   0.76474455E+00   0.80783445E+00   0.84093749E+00   0.86165190E+00   0.96163974E+00
   0.99953594E+00   0.10020612E+01   0.11736726E+01   0.12151289E+01   0.11776518E+01
   0.11071596E+01   0.10281925E+01   0.92739192E+00   0.82394127E+00   0.72820652E+00
   0.67528252E+00   0.53851156E+00   0.54530291E+00   0.45228533E+00   0.54291753E+00
   0.39962829E+00   0.13502923E+00   0.38475923E+00   0.53512641E+00   0.16516915E+00
   0.40603137E+00   0.44639477E+00   0.20326314E+00   0.28176298E+00   0.30379912E+00
   0.29320104E+00   0.31529155E+00   0.31617216E+00   0.35458339E+00   0.39457076E+00
   0.40132165E+00   0.45443315E+00   0.54320940E+00   0.59184645E+00   0.62694012E+00
   0.62847367E+00   0.66356133E+00   0.71872737E+00   0.73793757E+00   0.78914086E+00
   0.83326566E+00   0.90310032E+00   0.92034751E+00   0.91497947E+00   0.10458750E+01
   0.10814296E+01   0.10368399E+01   0.97035712E+00   0.88480771E+00   0.79788792E+00
   0.69310066E+00   0.62273568E+00   0.55945065E+00   0.47882014E+00   0.43507513E+00
   0.45042715E+00   0.32509229E+00   0.40215951E+00   0.57239915E+00   0.35248154E+00
   0.22928945E+00   0.27934471E+00   0.53355941E+00   0.58154032E+00   0.34154899E+00
   0.42387901E+00   0.44656730E+00   0.43028764E+00   0.45330321E+00   0.46081793E+00
   0.50794636E+00   0.55518027E+00   0.56772090E+00   0.63346415E+00   0.72862684E+00
   0.77967826E+00   0.81024491E+00   0.80367358E+00   0.82530065E+00   0.86225355E+00
   0.86282183E+00   0.90056234E+00   0.93414664E+00   0.99965518E+00   0.10214218E+01
   0.10283205E+01   0.11746213E+01   0.12312472E+01   0.12042482E+01   0.11438377E+01
   0.10556828E+01   0.96173979E+00   0.84630516E+00   0.76057912E+00   0.67846332E+00
   0.57872151E+00   0.51152778E+00   0.50041259E+00   0.34646312E+00   0.39312544E+00
   0.53254446E+00   0.28513163E+00   0.13669354E+00   0.46608631E+00   0.25753597E+00
   0.20988245E+00   0.39526537E+00   0.31657351E+00   0.28652736E+00   0.30817296E+00
   0.32462461E+00   0.37221870E+00   0.40075852E+00   0.44219978E+00   0.53057253E+00
   0.57509861E+00   0.58768371E+00   0.63545954E+00   0.67700444E+00   0.74225597E+00
   0.76650414E+00   0.76568130E+00   0.80630550E+00   0.83014090E+00   0.84869871E+00
   0.91229791E+00   0.96830789E+00   0.92527101E+00   0.10288062E+01   0.10894237E+01
   0.10689714E+01   0.10088722E+01   0.93676144E+00   0.84937750E+00   0.75864383E+00
   0.65887021E+00   0.59451413E+00   0.51865370E+00   0.49959522E+00   0.43940868E+00
   0.52038873E+00   0.44703377E+00   0.30489559E+00   0.48304493E+00   0.58354147E+00
   0.55412559E+00   0.35896240E+00   0.31934042E+00   0.51154540E+00   0.43588743E+00
   0.41156055E+00   0.43907669E+00   0.46437386E+00   0.52509710E+00   0.56556499E+00
   0.62660080E+00   0.73507172E+00   0.79011816E+00   0.81104709E+00   0.85982073E+00
   0.89512204E+00   0.94575636E+00   0.94917416E+00   0.92682929E+00   0.94595046E+00
   0.94784848E+00   0.95134045E+00   0.10060053E+01   0.10604772E+01   0.10272224E+01
   0.11432978E+01   0.12150760E+01   0.12044866E+01   0.11507091E+01   0.10773940E+01
   0.98049940E+00   0.87429527E+00   0.75901776E+00   0.68133610E+00   0.59052357E+00
   0.55391476E+00   0.47360934E+00   0.53082523E+00   0.43363156E+00   0.26932769E+00
   0.42741876E+00   0.51028100E+00   0.26983260E+00   0.38889687E+00   0.38652246E+00
   0.19866303E+00   0.26025657E+00   0.29996031E+00   0.31132644E+00   0.35614782E+00
   0.38935926E+00   0.45548200E+00   0.52780233E+00   0.55570537E+00   0.64438169E+00
   0.74548497E+00   0.79425376E+00   0.82717279E+00   0.80543798E+00   0.81137124E+00
   0.85385116E+00   0.85164608E+00   0.88195600E+00   0.90627889E+00   0.93229669E+00
   0.97462664E+00   0.97145023E+00   0.97052778E+00   0.10445913E+01   0.10630837E+01
   0.10327132E+01   0.96327814E+00   0.87380986E+00   0.75698018E+00   0.67400856E+00
   0.63159972E+00   0.55882079E+00   0.48620933E+00   0.48186463E+00   0.37239683E+00
   0.43223177E+00   0.55837188E+00   0.42159836E+00   0.33896751E+00   0.34600560E+00
   0.47424640E+00   0.48027457E+00   0.30092773E+00   0.37509409E+00   0.42914702E+00
   0.45364085E+00   0.50968404E+00   0.56488485E+00   0.65393262E+00   0.74592735E+00
   0.79218615E+00   0.90132357E+00   0.10123829E+01   0.10613890E+01   0.10828399E+01
   0.10433427E+01   0.10251637E+01   0.10362852E+01   0.10023417E+01   0.10067327E+01
   0.10086453E+01   0.10201041E+01   0.10546685E+01   0.10518705E+01   0.10564302E+01
   0.11404515E+01   0.11669904E+01   0.11356471E+01   0.10600111E+01   0.96194517E+00
   0.83478887E+00   0.74054816E+00   0.68648987E+00   0.60192057E+00   0.51623513E+00
   0.49780604E+00   0.37292214E+00   0.41487994E+00   0.52165161E+00   0.36888995E+00
   0.27376304E+00   0.14868803E+00   0.43846933E-01   0.76227973E-01   0.28187396E+00
   0.28721066E+00   0.30155487E+00   0.34978741E+00   0.38606368E+00   0.46781576E+00
   0.52451594E+00   0.59862559E+00   0.71122590E+00   0.72538453E+00   0.72133149E+00
   0.77268219E+00   0.79555258E+00   0.88256144E+00   0.91851270E+00   0.89162024E+00
   0.91156690E+00   0.91179437E+00   0.90801108E+00   0.92717052E+00   0.97024520E+00
   0.99449752E+00   0.96952255E+00   0.94897108E+00   0.96293005E+00   0.94849208E+00
   0.89142174E+00   0.80780463E+00   0.73892755E+00   0.72150630E+00   0.64796066E+00
   0.55488695E+00   0.53136205E+00   0.44778055E+00   0.45546075E+00   0.32548107E+00
   0.13986059E+00   0.20149058E+00   0.22987039E+00   0.21903966E+00   0.12491030E+00
   0.16728656E+00   0.38268669E+00   0.39935021E+00   0.42761639E+00   0.49161365E+00
   0.54927809E+00   0.65749552E+00   0.74435332E+00   0.85241254E+00   0.99371557E+00
   0.10238017E+01   0.10286404E+01   0.10776731E+01   0.10868087E+01   0.11475207E+01
   0.11504218E+01   0.10898063E+01   0.10751617E+01   0.10406777E+01   0.10091333E+01
   0.10077466E+01   0.10370965E+01   0.10557665E+01   0.10329313E+01   0.10126460E+01
   0.10259911E+01   0.10122674E+01   0.95353129E+00   0.86156634E+00   0.78157733E+00
   0.75465820E+00   0.67394047E+00   0.57287914E+00   0.54115583E+00   0.44875147E+00
   0.44409307E+00   0.30191306E+00   0.10438219E+00   0.15273405E+00   0.16945164E+00
   0.46747909E+00   0.51497919E+00   0.47081044E+00   0.28049811E+00   0.30604382E+00
   0.33377171E+00   0.36300732E+00   0.42742111E+00   0.49340812E+00   0.58674745E+00
   0.68699096E+00   0.66662473E+00   0.85049535E+00   0.10485695E+01   0.10950955E+01
   0.10826294E+01   0.92669670E+00   0.88545955E+00   0.97174749E+00   0.93654855E+00
   0.94972524E+00   0.94408604E+00   0.93856486E+00   0.92887241E+00   0.96755147E+00
   0.97592388E+00   0.96777747E+00   0.91622962E+00   0.88097884E+00   0.83869233E+00
   0.82436764E+00   0.78661625E+00   0.71826029E+00   0.60472962E+00   0.56834715E+00
   0.49501717E+00   0.48758150E+00   0.41783616E+00   0.50001586E+00   0.63612689E+00
   0.57584860E+00   0.53502776E+00   0.53424174E+00   0.59278581E+00   0.55924992E+00
   0.38281072E+00   0.42293448E+00   0.47287074E+00   0.53534813E+00   0.62702864E+00
   0.72594738E+00   0.84682832E+00   0.97351947E+00   0.98121565E+00   0.11875103E+01
   0.13939464E+01   0.14348847E+01   0.14033639E+01   0.12190338E+01   0.11416645E+01
   0.11845232E+01   0.11058521E+01   0.10815708E+01   0.10422486E+01   0.10103408E+01
   0.98268571E+00   0.10077658E+01   0.10084400E+01   0.10021418E+01   0.95119361E+00
   0.91132146E+00   0.86134594E+00   0.84169226E+00   0.79950752E+00   0.72651304E+00
   0.60744139E+00   0.56605596E+00   0.48700450E+00   0.47376103E+00   0.39727093E+00
   0.47204293E+00   0.59849492E+00   0.52911289E+00   0.47854780E+00   0.74704918E-01
   0.48693517E-01   0.61891420E-01   0.28771772E+00   0.27941261E+00   0.35484116E+00
   0.39553949E+00   0.50316201E+00   0.55978216E+00   0.68427053E+00   0.64943525E+00
   0.97649259E+00   0.10323284E+01   0.71864412E+00   0.61453481E+00   0.85272851E+00
   0.11672925E+01   0.10397770E+01   0.90863694E+00   0.10010600E+01   0.92626882E+00
   0.94202490E+00   0.89800764E+00   0.93253262E+00   0.88668055E+00   0.92708169E+00
   0.89989603E+00   0.92912884E+00   0.87370223E+00   0.87480771E+00   0.78481089E+00
   0.74400165E+00   0.62693784E+00   0.62158952E+00   0.53499328E+00   0.52117117E+00
   0.41354243E+00   0.43438446E+00   0.28140271E+00   0.14764090E+00   0.13898281E+00
   0.17885043E+00   0.14231281E+00   0.12766637E+00   0.15603691E+00   0.39205031E+00
   0.40779383E+00   0.51716758E+00   0.56623527E+00   0.69978026E+00   0.79747344E+00
   0.97561183E+00   0.97600914E+00   0.13251262E+01   0.13990133E+01   0.10893132E+01
   0.97729708E+00   0.11939404E+01   0.14735740E+01   0.13025154E+01   0.11274735E+01
   0.11753699E+01   0.10568252E+01   0.10360069E+01   0.96217383E+00   0.97357538E+00
   0.91495107E+00   0.94664041E+00   0.90795681E+00   0.93093982E+00   0.87467650E+00
   0.87681321E+00   0.78241554E+00   0.73561298E+00   0.61402788E+00   0.60628017E+00
   0.51749467E+00   0.50070342E+00   0.39003555E+00   0.40414001E+00   0.24425698E+00
   0.10595330E+00   0.89709072E-01   0.12164663E+00   0.24311248E+00   0.32836946E+00
   0.35082986E+00   0.25166844E+00   0.32223611E+00   0.38589010E+00   0.42866319E+00
   0.48476736E+00   0.58797930E+00   0.64939823E+00   0.83673384E+00   0.97418294E+00
   0.33966316E+00  -0.43167133E-02  -0.36974210E-01   0.11158120E+00   0.66021383E+00
   0.11760318E+01   0.95776496E+00   0.97024841E+00   0.94795463E+00   0.93780031E+00
   0.89441620E+00   0.87759204E+00   0.86173295E+00   0.85059340E+00   0.81644804E+00
   0.79819635E+00   0.76636968E+00   0.74028260E+00   0.69496631E+00   0.64702478E+00
   0.60711607E+00   0.55898542E+00   0.49781581E+00   0.44914663E+00   0.43834843E+00
   0.36661791E+00   0.37730428E+00   0.43728276E+00   0.33971830E+00   0.29893588E+00
   0.31303770E+00   0.41017764E+00   0.44261197E+00   0.36670393E+00   0.47188478E+00
   0.51521385E+00   0.58715448E+00   0.68863417E+00   0.83067850E+00   0.92868485E+00
   0.11797538E+01   0.13456902E+01   0.72178110E+00   0.38461995E+00   0.33938648E+00
   0.46419070E+00   0.97675452E+00   0.14494297E+01   0.11803994E+01   0.11427651E+01
   0.10762710E+01   0.10268088E+01   0.95101438E+00   0.91085424E+00   0.87413293E+00
   0.85047776E+00   0.81727501E+00   0.79654061E+00   0.75602365E+00   0.71911780E+00
   0.67106773E+00   0.62374135E+00   0.58271585E+00   0.53304900E+00   0.47018184E+00
   0.41934325E+00   0.40585430E+00   0.33095322E+00   0.33528418E+00   0.38786515E+00
   0.28490862E+00   0.23686556E+00   0.45782232E+00   0.30976286E+00   0.29390480E+00
   0.34632541E+00   0.39216246E+00   0.34065125E+00   0.44353922E+00   0.47382210E+00
   0.63577548E+00   0.58835590E+00   0.93246592E+00   0.75292096E+00   0.14127688E-01
  -0.55288411E-01   0.12572007E-01  -0.20199493E-01   0.28668925E+00   0.10559763E+01
   0.10294329E+01   0.91042123E+00   0.94807011E+00   0.86337673E+00   0.87352664E+00
   0.82104372E+00   0.81483109E+00   0.75799835E+00   0.76340998E+00   0.71309006E+00
   0.70720593E+00   0.65711769E+00   0.64542859E+00   0.60237335E+00   0.59625470E+00
   0.52315420E+00   0.51590385E+00   0.46114064E+00   0.41040942E+00   0.41607569E+00
   0.42588797E+00   0.35659030E+00   0.49532061E+00   0.51892632E+00   0.53049043E+00
   0.39721881E+00   0.38994948E+00   0.48019906E+00   0.50314945E+00   0.48775470E+00
   0.67424698E+00   0.74807518E+00   0.94255028E+00   0.90274160E+00   0.12675780E+01
   0.11351903E+01   0.40505510E+00   0.33288326E+00   0.38943828E+00   0.33083778E+00
   0.60044753E+00   0.13198355E+01   0.12470508E+01   0.10798715E+01   0.10716091E+01
   0.94639213E+00   0.92578469E+00   0.84598366E+00   0.83001489E+00   0.77065039E+00
   0.75817781E+00   0.69525086E+00   0.69012118E+00   0.64346141E+00   0.62294663E+00
   0.57172137E+00   0.56461409E+00   0.48852117E+00   0.48238490E+00   0.42538606E+00
   0.37438152E+00   0.37507509E+00   0.38048316E+00   0.30451538E+00   0.43855695E+00
   0.45238627E+00   0.95521224E-01   0.17907010E+00   0.26488094E+00   0.22935523E+00
   0.33102934E+00   0.34413850E+00   0.48310183E+00   0.53656803E+00   0.65962374E+00
   0.60569837E+00   0.90936671E+00   0.63905679E+00  -0.89499032E-01  -0.51537772E-01
   0.65845868E-01  -0.20706341E-01   0.19860332E+00   0.99352283E+00   0.10406063E+01
   0.86938096E+00   0.92566872E+00   0.84435170E+00   0.83708764E+00   0.75096702E+00
   0.74666624E+00   0.69271146E+00   0.69756446E+00   0.63464411E+00   0.63703130E+00
   0.55663138E+00   0.57018880E+00   0.51973948E+00   0.42286227E+00   0.32950194E+00
   0.32554828E+00   0.33364400E+00   0.42801280E+00   0.29367433E+00   0.30462842E+00
   0.29998242E+00   0.20735950E+00   0.12800891E+00   0.17328182E+00   0.26405272E+00
   0.36947945E+00   0.35097949E+00   0.45559395E+00   0.53647764E+00   0.71475802E+00
   0.80033352E+00   0.95474019E+00   0.93123807E+00   0.12590029E+01   0.10094473E+01
   0.29357561E+00   0.33333787E+00   0.43354338E+00   0.32176476E+00   0.50377694E+00
   0.12548825E+01   0.12495568E+01   0.10300851E+01   0.10414040E+01   0.92310036E+00
   0.88272235E+00   0.77976652E+00   0.76637642E+00   0.67936887E+00   0.67330225E+00
   0.60937307E+00   0.59840144E+00   0.51307964E+00   0.53679766E+00   0.48395635E+00
   0.38762168E+00   0.29572650E+00   0.28770405E+00   0.29616506E+00   0.38636973E+00
   0.25197090E+00   0.25848767E+00   0.24871323E+00   0.14746268E+00   0.62696232E-01
   0.27519455E+00   0.23316742E+00   0.24105661E+00   0.36878243E+00   0.35389690E+00
   0.37223446E+00   0.49292880E+00   0.56374843E+00   0.67211228E+00   0.61604239E+00
   0.78559311E+00   0.86654510E+00   0.14030709E+00  -0.11853019E+00  -0.11705433E+00
  -0.63809324E-02   0.46389362E+00   0.11156620E+01   0.90774176E+00   0.87610991E+00
   0.84398638E+00   0.79237837E+00   0.75115402E+00   0.70934779E+00   0.66391575E+00
   0.64320140E+00   0.57869696E+00   0.54938747E+00   0.51843395E+00   0.53059342E+00
   0.50703231E+00   0.32255974E+00   0.27002684E+00   0.27847396E+00   0.26025858E+00
   0.20958972E+00   0.26846215E+00   0.41962616E+00   0.32669717E+00   0.27764049E+00
   0.31713123E+00   0.35059075E+00   0.35212255E+00   0.32044635E+00   0.34788692E+00
   0.48997136E+00   0.47967189E+00   0.54496493E+00   0.70514524E+00   0.80697610E+00
   0.94434466E+00   0.91202768E+00   0.11220484E+01   0.12382837E+01   0.50398112E+00
   0.24878618E+00   0.23056540E+00   0.31868107E+00   0.74762960E+00   0.13553678E+01
   0.11008590E+01   0.10277709E+01   0.94970157E+00   0.86608268E+00   0.79310679E+00
   0.74818184E+00   0.67293299E+00   0.64916070E+00   0.60360573E+00   0.56372274E+00
   0.51603367E+00   0.50808833E+00   0.47638458E+00   0.29126237E+00   0.22823691E+00
   0.23991804E+00   0.22297241E+00   0.17018531E+00   0.22765258E+00   0.37501243E+00
   0.27776508E+00   0.22653064E+00   0.25873068E+00   0.28508324E+00   0.42037810E+00
   0.46480231E+00   0.40524319E+00   0.35052520E+00   0.33430698E+00   0.38375923E+00
   0.45707612E+00   0.56293534E+00   0.58920856E+00   0.64198791E+00   0.61230823E+00
   0.93119001E+00   0.69437055E+00   0.29739810E+00   0.23406843E+00   0.47604853E+00
   0.95568169E+00   0.10292125E+01   0.81381988E+00   0.86050769E+00   0.77243945E+00
   0.77328573E+00   0.67342918E+00   0.64676549E+00   0.58650899E+00   0.56860231E+00
   0.46102081E+00   0.47480500E+00   0.40209583E+00   0.46197945E+00   0.30629066E+00
   0.22149596E+00   0.32634908E+00   0.37733426E+00   0.32797786E+00   0.26449707E+00
   0.18376220E+00   0.33888813E+00   0.40331473E+00   0.50516647E+00   0.49786536E+00
   0.50933389E+00   0.49826764E+00   0.54914324E+00   0.50051267E+00   0.45777195E+00
   0.46380758E+00   0.53486341E+00   0.63267520E+00   0.76443773E+00   0.82272900E+00
   0.90577418E+00   0.94041078E+00   0.12716543E+01   0.10284287E+01   0.64309989E+00
   0.55652521E+00   0.77509770E+00   0.12177131E+01   0.12535379E+01   0.99207702E+00
   0.99526215E+00   0.87018161E+00   0.83734264E+00   0.71887893E+00   0.68546525E+00
   0.59748560E+00   0.60332554E+00   0.49537690E+00   0.49945537E+00   0.41635686E+00
   0.45622160E+00   0.28863681E+00   0.19913564E+00   0.29663166E+00   0.33964577E+00
   0.28944461E+00   0.22756652E+00   0.14011040E+00   0.29545242E+00   0.35302492E+00
   0.45065764E+00   0.43530285E+00   0.44231265E+00   0.49420329E-01   0.51012831E-01
   0.12761417E+00   0.28878380E+00   0.33750573E+00   0.34745342E+00   0.41478584E+00
   0.49027771E+00   0.54801440E+00   0.57769983E+00   0.58888966E+00   0.69569675E+00
   0.92628580E+00   0.93888467E+00   0.91669467E+00   0.10092287E+01   0.97136164E+00
   0.78831771E+00   0.79711591E+00   0.77010683E+00   0.71199768E+00   0.65851746E+00
   0.61272433E+00   0.57059354E+00   0.53308424E+00   0.48131969E+00   0.41354149E+00
   0.38808448E+00   0.31928084E+00   0.35731658E+00   0.20958910E+00   0.15546793E+00
   0.29870197E+00   0.36934477E+00   0.34624564E+00   0.27355787E+00   0.14371502E+00
   0.26967392E+00   0.25502106E+00   0.10400260E+00   0.11683496E+00   0.10487933E+00
   0.12688427E+00   0.12897968E+00   0.21463541E+00   0.38490915E+00   0.46028714E+00
   0.49035706E+00   0.56651416E+00   0.66229119E+00   0.75827751E+00   0.84302309E+00
   0.91273104E+00   0.99974587E+00   0.12359558E+01   0.12427097E+01   0.12058706E+01
   0.12745667E+01   0.12031647E+01   0.98117703E+00   0.95457844E+00   0.89000916E+00
   0.79853414E+00   0.71439680E+00   0.65808093E+00   0.60252036E+00   0.55273476E+00
   0.51811272E+00   0.43911901E+00   0.40540844E+00   0.32015639E+00   0.33849901E+00
   0.19048128E+00   0.13158625E+00   0.26864157E+00   0.34039683E+00   0.30539875E+00
   0.23877136E+00   0.10214823E+00   0.22606816E+00   0.20292132E+00   0.49091951E-01
   0.52014116E-01   0.35902350E-01   0.45376104E+00   0.44016066E+00   0.42817417E+00
   0.30350694E+00   0.36551489E+00   0.35299614E+00   0.39613579E+00   0.42214438E+00
   0.47629029E+00   0.53104973E+00   0.66783256E+00   0.62023439E+00   0.58002492E+00
   0.67663942E+00   0.75488920E+00   0.70225869E+00   0.68748748E+00   0.74545404E+00
   0.74810584E+00   0.67239557E+00   0.65185600E+00   0.59345645E+00   0.56004326E+00
   0.48226549E+00   0.47223899E+00   0.41658526E+00   0.37546405E+00   0.34058988E+00
   0.28424400E+00   0.29794930E+00   0.16942549E+00   0.81413362E-01   0.26269458E+00
   0.31402892E+00   0.31900476E+00   0.22133545E+00   0.17714218E+00   0.28831826E+00
   0.40820373E+00   0.45841391E+00   0.51778873E+00   0.49070318E+00   0.52748762E+00
   0.51190599E+00   0.50973236E+00   0.39873544E+00   0.47752488E+00   0.51225423E+00
   0.57930624E+00   0.62112587E+00   0.71822853E+00   0.80382538E+00   0.91697459E+00
   0.86839431E+00   0.86155765E+00   0.94699312E+00   0.10089694E+01   0.93154637E+00
   0.89262820E+00   0.91682261E+00   0.88667794E+00   0.77314255E+00   0.72763267E+00
   0.64078851E+00   0.59718872E+00   0.51178388E+00   0.49730970E+00   0.44444611E+00
   0.39376383E+00   0.34478168E+00   0.26758523E+00   0.26750827E+00   0.15364569E+00
   0.54299341E-01   0.23408165E+00   0.29146859E+00   0.28243035E+00   0.18855461E+00
   0.13655266E+00   0.24652579E+00   0.35963970E+00   0.40350570E+00   0.45508305E+00
   0.42266401E+00   0.31255859E+00   0.27649206E+00   0.27349438E+00   0.32930743E+00
   0.30698779E+00   0.34975044E+00   0.38665170E+00   0.42600257E+00   0.52934857E+00
   0.63097100E+00   0.65705187E+00   0.72510408E+00   0.74276143E+00   0.64032627E+00
   0.62796398E+00   0.67754051E+00   0.71488587E+00   0.66797502E+00   0.61572255E+00
   0.59851072E+00   0.54176126E+00   0.50438872E+00   0.47008779E+00   0.43808843E+00
   0.38514874E+00   0.37408199E+00   0.33530870E+00   0.33085471E+00   0.26261091E+00
   0.25294883E+00   0.21316727E+00   0.70030152E-01   0.11925038E+00   0.19491927E+00
   0.18682303E+00   0.14113891E+00   0.18361218E+00   0.37710158E+00   0.34330656E+00
   0.31971143E+00   0.35892676E+00   0.39090466E+00   0.38340206E+00   0.34842105E+00
   0.36524540E+00   0.43910370E+00   0.42195713E+00   0.46938481E+00   0.54966324E+00
   0.61446681E+00   0.71008939E+00   0.80810337E+00   0.85186184E+00   0.94826030E+00
   0.95622950E+00   0.86723418E+00   0.84601202E+00   0.87043468E+00   0.88515919E+00
   0.80721856E+00   0.73034694E+00   0.68525290E+00   0.60457226E+00   0.54312940E+00
   0.49939269E+00   0.46387602E+00   0.41472582E+00   0.40571640E+00   0.34697268E+00
   0.32659171E+00   0.24421956E+00   0.24675493E+00   0.21134491E+00   0.37504767E-01
   0.96671342E-01   0.17304912E+00   0.15376703E+00   0.10984879E+00   0.14689464E+00
   0.33581301E+00   0.29550072E+00   0.26777633E+00   0.29951915E+00   0.32443718E+00
   0.10495172E+00   0.19677316E+00   0.20523686E+00   0.22076790E+00   0.27246699E+00
   0.32644598E+00   0.34543937E+00   0.42122239E+00   0.52801477E+00   0.59374730E+00
   0.63361798E+00   0.64345286E+00   0.62894311E+00   0.64588363E+00   0.59628293E+00
   0.59624227E+00   0.53764746E+00   0.56825329E+00   0.54597475E+00   0.50910360E+00
   0.47096560E+00   0.45388869E+00   0.40587403E+00   0.37573051E+00   0.33507059E+00
   0.30995490E+00   0.28124371E+00   0.28570942E+00   0.26060465E+00   0.21035833E+00
   0.24174942E+00   0.22127342E+00   0.13240526E+00   0.12308887E+00   0.11752085E+00
   0.19051237E+00   0.30562622E+00   0.27692735E+00   0.21671087E+00   0.26219523E+00
   0.18066168E+00   0.17210663E+00   0.17766593E+00   0.27624279E+00   0.31201612E+00
   0.33000869E+00   0.39768536E+00   0.46863928E+00   0.49964630E+00   0.57501211E+00
   0.67759240E+00   0.78177382E+00   0.84091399E+00   0.83739303E+00   0.81464898E+00
   0.82171184E+00   0.77988153E+00   0.75752960E+00   0.67949233E+00   0.68910054E+00
   0.64130794E+00   0.57956165E+00   0.52298408E+00   0.48552167E+00   0.42719632E+00
   0.39827057E+00   0.34947595E+00   0.33830839E+00   0.30788210E+00   0.30876681E+00
   0.28152528E+00   0.22822567E+00   0.22362820E+00   0.19643250E+00   0.12277583E+00
   0.10068967E+00   0.91753022E-01   0.16172659E+00   0.27068035E+00   0.23700154E+00
   0.17110978E+00   0.20794941E+00   0.12057287E+00   0.10302259E+00   0.45548946E+00
   0.39090826E+00   0.35081431E+00   0.36352131E+00   0.30448254E+00   0.32613797E+00
   0.32825048E+00   0.41298703E+00   0.51791584E+00   0.56672651E+00   0.57035858E+00
   0.63392841E+00   0.66373068E+00   0.59412833E+00   0.49860409E+00   0.51675414E+00
   0.52909608E+00   0.48470550E+00   0.43864912E+00   0.43032436E+00   0.38597875E+00
   0.36270174E+00   0.33998573E+00   0.32668881E+00   0.29329136E+00   0.27903597E+00
   0.24900499E+00   0.24199040E+00   0.23652167E+00   0.24192143E+00   0.22523655E+00
   0.27123970E+00   0.26712463E+00   0.25514022E+00   0.27507371E+00   0.32489540E+00
   0.30513368E+00   0.34580907E+00   0.40784577E+00   0.40822233E+00   0.48179850E+00
   0.53475637E+00   0.53292648E+00   0.48312566E+00   0.46561137E+00   0.48939783E+00
   0.43485318E+00   0.46331520E+00   0.49107072E+00   0.57610433E+00   0.68372044E+00
   0.73196319E+00   0.74385267E+00   0.81329779E+00   0.82308900E+00   0.73431025E+00
   0.64361230E+00   0.64880977E+00   0.64000049E+00   0.57737896E+00   0.51391779E+00
   0.48985626E+00   0.42799820E+00   0.39070336E+00   0.35385287E+00   0.34338460E+00
   0.30859253E+00   0.28704129E+00   0.26029761E+00   0.25041724E+00   0.24643009E+00
   0.23533737E+00   0.21158724E+00   0.26661185E+00   0.25246165E+00   0.23389470E+00
   0.25321397E+00   0.29881119E+00   0.27420793E+00   0.30630499E+00   0.36100539E+00
   0.35425850E+00   0.42062840E+00   0.46299736E+00   0.41734859E+00   0.40311094E+00
   0.31929261E+00   0.25644523E+00   0.28844384E+00   0.30431381E+00   0.32182090E+00
   0.39108435E+00   0.48665633E+00   0.51759116E+00   0.54743471E+00   0.52344694E+00
   0.52569035E+00   0.53018815E+00   0.46551995E+00   0.43518373E+00   0.39295072E+00
   0.39754879E+00   0.39883771E+00   0.35721886E+00   0.34497653E+00   0.32049165E+00
   0.29941403E+00   0.26957726E+00   0.25915000E+00   0.24276974E+00   0.24038575E+00
   0.23032033E+00   0.22279695E+00   0.21783567E+00   0.22127680E+00   0.20597191E+00
   0.23048808E+00   0.25651539E+00   0.26750673E+00   0.25950993E+00   0.29446879E+00
   0.31006829E+00   0.33152067E+00   0.43914068E+00   0.46664812E+00   0.47830278E+00
   0.50095399E+00   0.50280345E+00   0.43921316E+00   0.38438466E+00   0.43392957E+00
   0.45614912E+00   0.47173964E+00   0.53471526E+00   0.62737189E+00   0.66863606E+00
   0.70722820E+00   0.66735540E+00   0.65855480E+00   0.64428599E+00   0.58557805E+00
   0.54154989E+00   0.48446414E+00   0.47715558E+00   0.46116495E+00   0.40406707E+00
   0.38029094E+00   0.34495247E+00   0.31275919E+00   0.27535061E+00   0.26694153E+00
   0.24943219E+00   0.23859725E+00   0.22134684E+00   0.20984167E+00   0.20959107E+00
   0.21685410E+00   0.19581139E+00   0.21859378E+00   0.24420427E+00   0.25183721E+00
   0.23688442E+00   0.26362499E+00   0.27349081E+00   0.28751265E+00   0.38443068E+00
   0.40309089E+00   0.40442962E+00   0.53480875E-01   0.72002811E-01   0.17982891E+00
   0.29377578E+00   0.29112049E+00   0.32589815E+00   0.31923511E+00   0.35241043E+00
   0.45757734E+00   0.50244960E+00   0.49762809E+00   0.53531300E+00   0.54028251E+00
   0.44004472E+00   0.36613053E+00   0.38372672E+00   0.38854296E+00   0.35017334E+00
   0.30913599E+00   0.30676712E+00   0.27605378E+00   0.25761586E+00   0.24336481E+00
   0.24169669E+00   0.22404287E+00   0.21938217E+00   0.20949589E+00   0.20659346E+00
   0.20281262E+00   0.20908121E+00   0.21292385E+00   0.23121471E+00   0.23058310E+00
   0.23939906E+00   0.25752016E+00   0.29143926E+00   0.28892255E+00   0.29868595E+00
   0.28391902E+00   0.16197619E+00   0.10932629E+00   0.12368261E+00   0.13766067E+00
   0.17517299E+00   0.30782219E+00   0.43148534E+00   0.43014819E+00   0.46581079E+00
   0.47416789E+00   0.50888695E+00   0.58517870E+00   0.61890080E+00   0.61559031E+00
   0.65376065E+00   0.64057791E+00   0.53528865E+00   0.46444096E+00   0.46726087E+00
   0.46046402E+00   0.40881416E+00   0.35874973E+00   0.34751247E+00   0.30569081E+00
   0.27947608E+00   0.25818674E+00   0.25002529E+00   0.22697219E+00   0.22126395E+00
   0.21357446E+00   0.21164616E+00   0.20929788E+00   0.21049277E+00   0.21026022E+00
   0.22826444E+00   0.22506429E+00   0.23021871E+00   0.24316718E+00   0.26995724E+00
   0.26377817E+00   0.26444963E+00   0.24068831E+00   0.10943615E+00   0.47608370E-01
   0.49426154E-01   0.68573653E+00   0.64673287E+00   0.51247374E+00   0.38246532E+00
   0.38376658E+00   0.34104243E+00   0.35560959E+00   0.33470439E+00   0.38152735E+00
   0.42484866E+00   0.47507595E+00   0.41771857E+00   0.37835979E+00   0.34937431E+00
   0.35822995E+00   0.32389915E+00   0.28410371E+00   0.28798392E+00   0.29898472E+00
   0.26059991E+00   0.26056551E+00   0.23768985E+00   0.22630861E+00   0.19926787E+00
   0.20557426E+00   0.19190028E+00   0.19890331E+00   0.19089281E+00   0.20184428E+00
   0.19522932E+00   0.20917516E+00   0.20477789E+00   0.23496711E+00   0.24527973E+00
   0.27083077E+00   0.27415152E+00   0.33325295E+00   0.37103625E+00   0.44507175E+00
   0.62061942E+00   0.73787129E+00   0.77538071E+00   0.77352178E+00   0.74362590E+00
   0.63267822E+00   0.52075166E+00   0.53316300E+00   0.49442066E+00   0.49645028E+00
   0.46308043E+00   0.48874603E+00   0.53000497E+00   0.57375283E+00   0.50389063E+00
   0.46506221E+00   0.43906959E+00   0.43884265E+00   0.39214858E+00   0.34574931E+00
   0.34099841E+00   0.34131091E+00   0.29261152E+00   0.28716331E+00   0.25713550E+00
   0.24096256E+00   0.20971954E+00   0.21379168E+00   0.19733969E+00   0.20264070E+00
   0.19471956E+00   0.20345940E+00   0.19792141E+00   0.21355566E+00   0.20638808E+00
   0.23488067E+00   0.24247924E+00   0.26112070E+00   0.25865276E+00   0.30899415E+00
   0.33832742E+00   0.40201920E+00   0.56634000E+00   0.67303670E+00   0.70085354E+00
   0.16447892E+00   0.18851049E+00   0.32698170E+00   0.40676240E+00   0.36300350E+00
   0.37702330E+00   0.36668159E+00   0.36775899E+00   0.33643962E+00   0.34435080E+00
   0.34831208E+00   0.37254845E+00   0.35038770E+00   0.31256005E+00   0.29019417E+00
   0.28835320E+00   0.30264219E+00   0.26695226E+00   0.23088468E+00   0.23415744E+00
   0.20958774E+00   0.20112621E+00   0.19440107E+00   0.19493113E+00   0.18132568E+00
   0.18113451E+00   0.17865751E+00   0.18299375E+00   0.18478418E+00   0.19211493E+00
   0.19934437E+00   0.21748642E+00   0.22221775E+00   0.24108960E+00   0.26647705E+00
   0.30466547E+00   0.31783572E+00   0.35123090E+00   0.38818678E+00   0.27500673E+00
   0.24677583E+00   0.25560202E+00   0.25640282E+00   0.29220280E+00   0.43718792E+00
   0.52995947E+00   0.48822374E+00   0.49972247E+00   0.48702492E+00   0.47917947E+00
   0.44630745E+00   0.43950850E+00   0.43526933E+00   0.46224935E+00   0.43278752E+00
   0.38556587E+00   0.35271644E+00   0.34553872E+00   0.35043878E+00   0.30601518E+00
   0.26458280E+00   0.26345106E+00   0.23169870E+00   0.21943635E+00   0.20888893E+00
   0.20672396E+00   0.19122912E+00   0.19093143E+00   0.18837702E+00   0.19186381E+00
   0.19590817E+00   0.20290193E+00   0.20729003E+00   0.22442763E+00   0.22568391E+00
   0.23996073E+00   0.25871674E+00   0.29142548E+00   0.29718665E+00   0.31761986E+00
   0.34153659E+00   0.21700610E+00   0.17639318E+00   0.17366118E+00   0.40509630E+00
   0.43955326E+00   0.34930028E+00   0.31706359E+00   0.38992039E+00   0.37719710E+00
   0.38074554E+00   0.35487743E+00   0.33104976E+00   0.30646181E+00   0.32952744E+00
   0.28360738E+00   0.26810835E+00   0.29436724E+00   0.28738007E+00   0.26185567E+00
   0.22094057E+00   0.23303534E+00   0.24487693E+00   0.21669903E+00   0.21596014E+00
   0.20319282E+00   0.18879451E+00   0.17396176E+00   0.17604089E+00   0.17332877E+00
   0.17491357E+00   0.17714165E+00   0.18356604E+00   0.19034389E+00   0.19685137E+00
   0.20566543E+00   0.23191497E+00   0.25531465E+00   0.28273024E+00   0.30173512E+00
   0.34000347E+00   0.33867033E+00   0.30582362E+00   0.43561261E+00   0.49491285E+00
   0.49185551E+00   0.50424678E+00   0.54487681E+00   0.46362624E+00   0.43178768E+00
   0.50915213E+00   0.49529348E+00   0.48697424E+00   0.45295866E+00   0.42025270E+00
   0.39692911E+00   0.41536902E+00   0.35609271E+00   0.33624503E+00   0.35595118E+00
   0.34444163E+00   0.31087357E+00   0.26490710E+00   0.27204229E+00   0.27642004E+00
   0.24083448E+00   0.23687100E+00   0.22052450E+00   0.20418858E+00   0.18707490E+00
   0.18769965E+00   0.18381686E+00   0.18525611E+00   0.18870389E+00   0.19363220E+00
   0.20094766E+00   0.20987193E+00   0.21607758E+00   0.24210802E+00   0.26104064E+00
   0.28165081E+00   0.29365964E+00   0.31874471E+00   0.30541553E+00   0.25834577E+00
   0.37205374E+00   0.41702619E+00   0.40241725E+00   0.50123719E+00   0.44348244E+00
   0.53001085E+00   0.52994584E+00   0.40350843E+00   0.39520919E+00   0.36265063E+00
   0.34847715E+00   0.31525613E+00   0.30355260E+00   0.29596439E+00   0.32148913E+00
   0.30400126E+00   0.26188105E+00   0.23859908E+00   0.24487951E+00   0.26152755E+00
   0.22991044E+00   0.19221497E+00   0.20055045E+00   0.18333665E+00   0.17938446E+00
   0.17497208E+00   0.17896382E+00   0.17042463E+00   0.17210912E+00   0.17249393E+00
   0.17606569E+00   0.17885908E+00   0.18895881E+00   0.20257965E+00   0.22099898E+00
   0.23573254E+00   0.26313797E+00   0.29700345E+00   0.34648651E+00   0.38395989E+00
   0.47245358E+00   0.61754538E+00   0.55466170E+00   0.58160254E+00   0.62878062E+00
   0.60711928E+00   0.55795379E+00   0.64887919E+00   0.65283084E+00   0.52037620E+00
   0.50629342E+00   0.47207978E+00   0.45108121E+00   0.40929894E+00   0.38201705E+00
   0.36583684E+00   0.39148150E+00   0.36473103E+00   0.31650741E+00   0.28572918E+00
   0.28742591E+00   0.29738252E+00   0.25958229E+00   0.21935997E+00   0.22525201E+00
   0.20352705E+00   0.19709891E+00   0.19043965E+00   0.19352523E+00   0.18450442E+00
   0.18707229E+00   0.18829603E+00   0.19196597E+00   0.19760167E+00   0.20791307E+00
   0.21998082E+00   0.23823585E+00   0.24866743E+00   0.27090438E+00   0.29779517E+00
   0.33903623E+00   0.36636679E+00   0.43932126E+00   0.56784878E+00   0.48973840E+00
   0.50030882E+00   0.53333440E+00   0.37227797E+00   0.43428326E+00   0.23454508E+00
   0.13071449E+00   0.26935602E+00   0.25027127E+00   0.27604373E+00   0.28414384E+00
   0.30609280E+00   0.30859520E+00   0.28987834E+00   0.26438395E+00   0.24703593E+00
   0.23897265E+00   0.24855458E+00   0.22538908E+00   0.23699036E+00   0.22090277E+00
   0.21475360E+00   0.19046634E+00   0.19956117E+00   0.21980851E+00   0.19720870E+00
   0.17580550E+00   0.18439963E+00   0.17535977E+00   0.17715737E+00   0.17548693E+00
   0.17936957E+00   0.17788212E+00   0.18416850E+00   0.19352661E+00   0.21675068E+00
   0.23212989E+00   0.26146311E+00   0.27855340E+00   0.32320976E+00   0.28995070E+00
   0.21338678E+00   0.44555118E+00   0.47795224E+00   0.42965717E+00   0.46916423E+00
   0.54066358E+00   0.34668719E+00   0.24640997E+00   0.38665806E+00   0.36338835E+00
   0.38064377E+00   0.37747536E+00   0.39287858E+00   0.39172185E+00   0.36345880E+00
   0.32533662E+00   0.30658650E+00   0.29095409E+00   0.29293545E+00   0.26398200E+00
   0.27324460E+00   0.25668612E+00   0.24325529E+00   0.21313238E+00   0.22009032E+00
   0.23736249E+00   0.21396816E+00   0.19208347E+00   0.19879250E+00   0.18943110E+00
   0.19585546E+00   0.19721660E+00   0.20180444E+00   0.20026061E+00   0.20745140E+00
   0.22093808E+00   0.24106412E+00   0.25120741E+00   0.27530471E+00   0.28291984E+00
   0.31913469E+00   0.27338340E+00   0.18039312E+00   0.39602827E+00   0.41181730E+00
   0.34724795E+00  -0.45985583E-01  -0.11302011E+00   0.16017420E+00   0.33452237E+00
   0.20006978E+00   0.24759451E+00   0.24826959E+00   0.28547529E+00   0.30243696E+00
   0.28100151E+00   0.25248236E+00   0.28804033E+00   0.28883704E+00   0.27950869E+00
   0.25564568E+00   0.26498245E+00   0.23644679E+00   0.24308015E+00   0.24428661E+00
   0.25098434E+00   0.22555933E+00   0.18276492E+00   0.19141017E+00   0.20020860E+00
   0.18270010E+00   0.18830040E+00   0.18462260E+00   0.18579003E+00   0.17980599E+00
   0.18276979E+00   0.18859624E+00   0.20466695E+00   0.21288660E+00   0.24393287E+00
   0.26782735E+00   0.30921749E+00   0.30092804E+00   0.36000346E+00   0.41959536E+00
   0.76866226E-01   0.31237680E-02   0.66068519E-01   0.55256439E-01   0.82478151E-04
   0.28037750E+00   0.45955443E+00   0.31690145E+00   0.35841899E+00   0.35421877E+00
   0.38463782E+00   0.39096163E+00   0.35481256E+00   0.31962236E+00   0.35242604E+00
   0.34134355E+00   0.32751449E+00   0.30092503E+00   0.30596541E+00   0.27077454E+00
   0.26911298E+00   0.27081341E+00   0.27641266E+00   0.24679154E+00   0.20234335E+00
   0.20934427E+00   0.21794374E+00   0.20209514E+00   0.21015026E+00   0.20554200E+00
   0.20828099E+00   0.20670973E+00   0.21423050E+00   0.22257684E+00   0.23615835E+00
   0.24531011E+00   0.27494986E+00   0.29193038E+00   0.32392241E+00   0.29995235E+00
   0.34235715E+00   0.38581478E+00   0.24689409E-01  -0.66972568E-01  -0.21063214E-01
   0.97935134E+00   0.98473255E+00   0.49857616E+00   0.13294710E+00   0.25818902E+00
   0.20915833E+00   0.24373904E+00   0.24608868E+00   0.24801483E+00   0.24356721E+00
   0.26770863E+00   0.24247419E+00   0.22026262E+00   0.22425818E+00   0.23863913E+00
   0.22184852E+00   0.25414194E+00   0.23729705E+00   0.20889104E+00   0.18867320E+00
   0.21055429E+00   0.25935157E+00   0.22447071E+00   0.19671961E+00   0.20571846E+00
   0.19520789E+00   0.19791919E+00   0.19426101E+00   0.19399189E+00   0.19001144E+00
   0.19814616E+00   0.21031842E+00   0.23708950E+00   0.25275009E+00   0.28745074E+00
   0.30609937E+00   0.38375475E+00   0.37920095E+00   0.42497587E+00   0.10015627E+01
   0.11566233E+01   0.10877154E+01   0.10812155E+01   0.10957518E+01   0.62028786E+00
   0.25836371E+00   0.38600753E+00   0.33525197E+00   0.35819965E+00   0.34796567E+00
   0.34082123E+00   0.33154680E+00   0.34389969E+00   0.30442947E+00   0.27837009E+00
   0.27396048E+00   0.27995108E+00   0.25777366E+00   0.28880465E+00   0.27287001E+00
   0.23773827E+00   0.21243166E+00   0.23361680E+00   0.28040217E+00   0.24450933E+00
   0.21736562E+00   0.22549518E+00   0.21561832E+00   0.22418343E+00   0.22498776E+00
   0.22702719E+00   0.22478200E+00   0.23466293E+00   0.25201600E+00   0.27500490E+00
   0.28428138E+00   0.31196564E+00   0.31875472E+00   0.38464363E+00   0.36254376E+00
   0.38666898E+00   0.94378552E+00   0.10813893E+01   0.99809266E+00  -0.46368293E+00
  -0.73160176E+00  -0.25796533E+00   0.24455136E+00   0.71334347E-01   0.17498219E+00
   0.18095790E+00   0.21871540E+00   0.21727832E+00   0.24039278E+00   0.23217078E+00
   0.26277297E+00   0.26959742E+00   0.27430697E+00   0.24967921E+00   0.29202088E+00
   0.22068945E+00   0.22028811E+00   0.27340381E+00   0.30002830E+00   0.23400434E+00
   0.16551455E+00   0.22981578E+00   0.24301343E+00   0.21014834E+00   0.22239777E+00
   0.20887795E+00   0.21327984E+00   0.19646321E+00   0.20456129E+00   0.20472685E+00
   0.23240405E+00   0.22887322E+00   0.27217049E+00   0.28440879E+00   0.33484453E+00
   0.28615190E+00   0.38832022E+00   0.36368814E+00  -0.34928913E+00  -0.41252312E+00
  -0.25432074E+00  -0.36889667E+00  -0.62458280E+00  -0.14066307E+00   0.36887872E+00
   0.19686704E+00   0.29830837E+00   0.29996181E+00   0.33156358E+00   0.31772575E+00
   0.32786619E+00   0.31631460E+00   0.34431153E+00   0.33273964E+00   0.32564797E+00
   0.29607121E+00   0.33365639E+00   0.25501175E+00   0.24737184E+00   0.30154555E+00
   0.32752828E+00   0.25784352E+00   0.18859769E+00   0.25199739E+00   0.26536404E+00
   0.23516565E+00   0.25133955E+00   0.23842325E+00   0.24628378E+00   0.23575713E+00
   0.24971427E+00   0.25297406E+00   0.27869126E+00   0.27675703E+00   0.31776161E+00
   0.32045036E+00   0.35748763E+00   0.28681538E+00   0.36641575E+00   0.32123791E+00
  -0.41148020E+00  -0.48890741E+00  -0.34050137E+00   0.57947428E-01   0.10114298E+01
   0.75997654E+00  -0.14278275E+00   0.16219580E+00   0.11169006E+00   0.18766062E+00
   0.15080754E+00   0.21762047E+00   0.19595544E+00   0.25101012E+00   0.19059737E+00
   0.21685284E+00   0.18004686E+00   0.27026630E+00   0.17543394E+00   0.26333131E+00
   0.42166350E+00   0.48024424E+00   0.43228943E+00   0.48549004E+00   0.35406386E+00
   0.21264380E+00   0.24089574E+00   0.26112151E+00   0.21850283E+00   0.24672751E+00
   0.20868395E+00   0.23347702E+00   0.19931493E+00   0.24156523E+00   0.21582804E+00
   0.28290118E+00   0.26133829E+00   0.33372741E+00   0.30591762E+00   0.44103859E+00
   0.27566399E+00   0.53100370E+00   0.14773507E+01   0.79246747E+00  -0.53607752E-01
   0.13142164E+00   0.10937302E+01   0.85920970E+00  -0.26468074E-01   0.29481399E+00
   0.24750303E+00   0.31828705E+00   0.27036463E+00   0.33893788E+00   0.32525356E+00
   0.36924745E+00   0.29265673E+00   0.31206829E+00   0.25623092E+00   0.31943825E+00
   0.21334525E+00   0.29940253E+00   0.45880400E+00   0.51116917E+00   0.45823688E+00
   0.51172836E+00   0.37909478E+00   0.23747446E+00   0.26635925E+00   0.28729335E+00
   0.24673767E+00   0.28225534E+00   0.25059331E+00   0.27947474E+00   0.24902011E+00
   0.29456078E+00   0.27505993E+00   0.33578765E+00   0.30460065E+00   0.36557919E+00
   0.31863408E+00   0.43566162E+00   0.24557613E+00   0.47466922E+00   0.14059784E+01
   0.71713436E+00  -0.12594501E+00   0.15511540E+01   0.65201716E+00  -0.79850335E+00
   0.43069003E+00   0.39700216E-01   0.21219840E+00   0.14935092E+00   0.16396912E+00
   0.21449927E+00   0.21474556E+00   0.16782891E+00   0.25886236E+00   0.23931120E+00
   0.24378318E+00   0.25650257E+00   0.24152829E+00   0.43550767E+00   0.43616578E+00
   0.24115894E+00   0.22927839E+00   0.34042023E+00   0.48772751E+00   0.30603970E+00
   0.25015536E+00   0.28489175E+00   0.23849409E+00   0.27308916E+00   0.24060227E+00
   0.21069467E+00   0.25043746E+00   0.23784237E+00   0.23514281E+00   0.27759955E+00
   0.30847653E+00   0.26983732E+00   0.47199637E+00   0.33057382E+00   0.79448684E+00
   0.21218010E+00   0.43233913E+00   0.16696145E+01   0.16963134E+01   0.15617936E+01
   0.67833620E+00  -0.73309915E+00   0.53716587E+00   0.16495522E+00   0.34839682E+00
   0.28685794E+00   0.31063948E+00   0.36701976E+00   0.34459730E+00   0.29329403E+00
   0.38122667E+00   0.33681774E+00   0.33143435E+00   0.33419229E+00   0.28919900E+00
   0.47212321E+00   0.46295672E+00   0.27005688E+00   0.25706653E+00   0.36604873E+00
   0.51429712E+00   0.33334463E+00   0.27782362E+00   0.31722863E+00   0.27585109E+00
   0.31344761E+00   0.28670719E+00   0.26702323E+00   0.31451979E+00   0.30723450E+00
   0.30054220E+00   0.34496429E+00   0.36868866E+00   0.31140083E+00   0.48842184E+00
   0.30536537E+00   0.72875982E+00   0.11720174E+00   0.32779518E+00   0.15900302E+01
   0.16591120E+01  -0.11528522E+01  -0.95975643E+00   0.29933291E+00   0.47119514E+00
  -0.31648524E-01   0.19497829E+00   0.33201532E+00  -0.26306258E-01   0.37603190E+00
   0.11974082E+00   0.13035350E+00   0.20839388E+00   0.16605603E+00   0.10048803E+00
   0.28755314E+00   0.23611127E+00   0.40872714E+00   0.29179040E+00   0.11782738E+00
   0.15540021E-02   0.25354780E+00   0.43269027E+00   0.40525108E+00   0.30046489E+00
   0.31725798E+00   0.20926232E+00   0.35604818E+00   0.25634987E+00   0.17542089E+00
   0.33885586E+00   0.25663364E+00   0.13951925E+00   0.41763133E+00   0.30322269E+00
   0.30598506E+00   0.51617929E+00   0.76821229E+00  -0.38435676E+00   0.17320186E+01
   0.43298415E+00  -0.64922252E+00  -0.58480549E+00  -0.12966559E+01  -0.10830039E+01
   0.27763154E+00   0.54291617E+00   0.10021658E+00   0.34888044E+00   0.48842336E+00
   0.14369303E+00   0.53542315E+00   0.30145194E+00   0.34527234E+00   0.41295342E+00
   0.33645857E+00   0.20387299E+00   0.36695632E+00   0.29387802E+00   0.44450513E+00
   0.32995208E+00   0.14699325E+00   0.28720539E-01   0.27905834E+00   0.45951650E+00
   0.43417239E+00   0.33313456E+00   0.35122213E+00   0.24736299E+00   0.40367811E+00
   0.31492611E+00   0.24078250E+00   0.41237405E+00   0.33606406E+00   0.22559446E+00
   0.48189216E+00   0.33950558E+00   0.31396099E+00   0.48909875E+00   0.70688635E+00
  -0.50789657E+00   0.15434580E+01   0.22914991E+00  -0.76848049E+00  -0.54600599E+00
   0.12812969E+01   0.91998900E+00   0.56574925E+00  -0.10868439E+00  -0.39020241E+00
   0.14169189E+01  -0.21087349E+00   0.30884694E+00   0.22420425E+00   0.33376987E+00
  -0.29655553E+00   0.53744543E+00   0.22252237E-01   0.11990918E+00   0.29224269E+00
   0.36961954E+00   0.24502165E+00   0.47342790E+00   0.23815911E-01  -0.40361808E-01
   0.32620142E+00   0.42019565E+00   0.31263218E+00   0.45913895E+00   0.33774250E+00
   0.12299506E+00   0.54010510E+00   0.22694043E+00   0.11203162E+00   0.43949137E+00
   0.31253490E+00  -0.10432746E+00   0.68659100E+00   0.19999153E+00   0.24260382E+00
   0.87198130E+00   0.10994426E+00   0.11875301E+01   0.78039048E+00   0.25202963E+01
   0.19021708E+01   0.21139939E+01   0.89185477E+00   0.55250237E+00   0.40303575E+00
  -0.80912335E-01  -0.26053731E+00   0.15784137E+01  -0.32183389E-01   0.49490972E+00
   0.42064858E+00   0.57672518E+00  -0.24721537E-01   0.81022427E+00   0.24899560E+00
   0.28119474E+00   0.38871333E+00   0.44136611E+00   0.28453157E+00   0.50068029E+00
   0.52338673E-01  -0.10592052E-01   0.35252345E+00   0.44761217E+00   0.34298128E+00
   0.49346406E+00   0.37754023E+00   0.17106258E+00   0.59458059E+00   0.29375875E+00
   0.20171825E+00   0.54945745E+00   0.43507303E+00  -0.94114371E-02   0.75788073E+00
   0.25143695E+00   0.25606421E+00   0.82728212E+00  -0.37124852E-01   0.94137905E+00
   0.38676907E+00   0.20629164E+01   0.16434070E+01   0.22372106E+01  -0.15582792E+00
  -0.94678076E+00   0.25602389E+01   0.44059725E-01   0.64708022E+00   0.42428703E+00
   0.35454654E+00  -0.50165215E-01   0.55279790E+00   0.22077457E+00  -0.44255249E+00
   0.68587322E+00  -0.58369681E-01  -0.13381433E+00   0.42894269E+00   0.25753557E+00
   0.73881453E-01   0.75994384E+00   0.78025928E-01  -0.31128990E-01   0.57618051E+00
   0.57725095E+00   0.79825704E-01   0.71445255E+00   0.27302247E+00   0.10066060E+00
   0.64492910E+00   0.35790696E+00  -0.21135516E+00   0.86373455E+00   0.70574781E-01
  -0.73643717E-01   0.52485498E+00   0.64438254E+00  -0.74184061E+00   0.21581595E+01
   0.35328644E+00   0.19779433E+00   0.36998981E+01   0.22730350E+01   0.61716895E+00
   0.92050797E-01  -0.72120735E+00  -0.14936807E+01   0.23124447E+01   0.62333023E-01
   0.80138907E+00   0.62284516E+00   0.55285963E+00   0.15299754E+00   0.78215477E+00
   0.48835677E+00  -0.15729834E+00   0.95818685E+00   0.18040836E+00   0.45146552E-01
   0.54405543E+00   0.31989615E+00   0.11586780E+00   0.79922519E+00   0.10870543E+00
  -0.26218441E-02   0.60441759E+00   0.60733634E+00   0.11189256E+00   0.75216005E+00
   0.31350528E+00   0.14937531E+00   0.70764405E+00   0.45145429E+00  -0.10170494E+00
   0.98810111E+00   0.17324166E+00   0.31029673E-01   0.65922930E+00   0.73551252E+00
  -0.71778638E+00   0.20997899E+01   0.16030125E+00  -0.24909526E+00   0.29550280E+01
   0.13995519E+01   0.79322101E-01   0.20064713E+00   0.12218219E+01   0.45273095E+00
   0.33646469E+01   0.69626913E+00   0.59590118E+00  -0.11648818E+00   0.14981499E+01
  -0.84559670E+00   0.13079624E+01  -0.20456412E+00  -0.34139943E+00   0.64654614E+00
   0.20279625E+00  -0.44629293E+00   0.77066109E+00   0.64907745E-01  -0.42091912E-01
   0.98801154E+00   0.35556313E+00   0.58049163E-01   0.10211077E+01   0.49372903E+00
  -0.14115162E+00   0.95242691E+00   0.26814898E+00   0.23486471E-01   0.83599645E+00
   0.37091789E+00  -0.42508292E+00   0.11681515E+01  -0.39655916E-01  -0.25613863E+00
   0.65365028E+00   0.70594436E+00  -0.95377629E+00   0.21108470E+01   0.15409729E+01
  -0.46679733E+00   0.41317786E+01   0.26523470E+01   0.13871078E+01   0.14656838E+01
   0.70062214E+00  -0.25369238E-01   0.32270636E+01   0.81534138E+00   0.80373267E+00
   0.11266985E+00   0.17146208E+01  -0.62204782E+00   0.15563365E+01   0.40001508E-01
  -0.83943035E-01   0.89962512E+00   0.40779698E+00  -0.27601419E+00   0.91420260E+00
   0.13941282E+00  -0.28807647E-02   0.10107998E+01   0.38641493E+00   0.88914379E-01
   0.10503050E+01   0.52374609E+00  -0.10612452E+00   0.99113883E+00   0.31645800E+00
   0.81094012E-01   0.91638834E+00   0.47016374E+00  -0.30508541E+00   0.13051490E+01
   0.82465325E-01  -0.10488418E+00   0.75605939E+00   0.74337425E+00  -0.10083484E+01
   0.19757270E+01   0.13204062E+01  -0.10456138E+01   0.30689232E+01   0.14097426E+01
   0.57275784E+00   0.14532291E+01   0.19654576E+01   0.13521015E+01   0.48129303E+01
   0.23928325E+01   0.42719296E+00   0.53458308E+00   0.18586856E+01  -0.10670253E+01
   0.15752517E+01  -0.34584817E+00  -0.30218603E+00   0.64139034E+00   0.13250300E+00
  -0.66381648E+00   0.81724570E+00  -0.15239685E-01  -0.26521847E+00   0.79581314E+00
   0.34816251E+00  -0.20106630E-01   0.10472645E+01   0.29364900E+00  -0.13192435E+00
   0.10747300E+01   0.28371940E+00  -0.10946477E-02   0.96693227E+00   0.37741714E+00
  -0.46865616E+00   0.13005208E+01  -0.84567467E-01  -0.39288660E+00   0.80573309E+00
   0.60437949E+00  -0.82643966E+00   0.16093484E+01   0.13843504E+01  -0.74090538E+00
   0.45694856E+01   0.17740167E+01   0.70757982E+00   0.19516520E+01   0.16547888E+01
   0.11609540E+01   0.49448732E+01   0.26816428E+01   0.72415555E+00   0.81071143E+00
   0.20956234E+01  -0.84752290E+00   0.18292614E+01  -0.10418305E+00  -0.71050419E-01
   0.84478993E+00   0.34089235E+00  -0.47656271E+00   0.95065679E+00   0.44171348E-01
  -0.20741789E+00   0.83500791E+00   0.37326559E+00   0.79790485E-02   0.10778510E+01
   0.32376843E+00  -0.96262219E-01   0.11153480E+01   0.33309802E+00   0.58225401E-01
   0.10568002E+01   0.47984256E+00  -0.32070496E+00   0.14611113E+01   0.85900906E-01
  -0.20332160E+00   0.89167112E+00   0.59418842E+00  -0.91447780E+00   0.14591765E+01
   0.11470082E+01  -0.13267529E+01   0.34683293E+01   0.50175451E+00  -0.13877253E+00
   0.18513435E+01   0.31162962E+01   0.29586268E+01   0.53703862E+01   0.19642557E+01
   0.10430205E+01   0.31127950E+00   0.17517922E+01  -0.81998368E+00   0.14606861E+01
  -0.26141034E+00  -0.29591890E+00   0.62581604E+00   0.13064922E+00  -0.46600782E+00
   0.80992715E+00   0.94378965E-01  -0.98052954E-01   0.70366831E+00   0.10743528E+00
  -0.10226979E+00   0.86542482E+00   0.33890075E+00  -0.33262901E-01   0.10696729E+01
   0.31572575E+00   0.10606902E+00   0.95010082E+00   0.40449703E+00  -0.40794885E+00
   0.12490072E+01  -0.95976754E-01  -0.31401217E+00   0.68651622E+00   0.60237079E+00
  -0.90208478E+00   0.17437954E+01   0.11116411E+01  -0.13754529E+01   0.28989867E+01
   0.11000689E+01   0.61532573E+00   0.23141466E+01   0.29964673E+01   0.30618536E+01
   0.57386207E+01   0.23849981E+01   0.13927415E+01   0.60422001E+00   0.20018097E+01
  -0.60682167E+00   0.16840857E+01  -0.30581520E-01  -0.91803487E-01   0.84556711E+00
   0.31499546E+00  -0.34114557E+00   0.86244906E+00   0.99736518E-01  -0.90443325E-01
   0.73400773E+00   0.13943279E+00  -0.83029440E-01   0.89765599E+00   0.36678170E+00
   0.47972082E-02   0.11091646E+01   0.37035835E+00   0.17695567E+00   0.10491289E+01
   0.51385196E+00  -0.24285056E+00   0.14287604E+01   0.95751727E-01  -0.11029009E+00
   0.79166905E+00   0.60863433E+00  -0.95961998E+00   0.16357636E+01   0.94048497E+00
  -0.18157152E+01   0.20784726E+01   0.19617086E+00   0.60836555E-01   0.22686674E+01
   0.19757295E+01   0.18174190E+01   0.50100638E+01   0.17012902E+01   0.14675324E+01
   0.47104650E+00   0.88521740E+00  -0.66386579E-01   0.84399334E+00   0.12434578E+00
  -0.35494213E+00   0.60540157E+00  -0.46044917E-01  -0.23338691E+00   0.43945727E+00
   0.58544037E-01  -0.15061166E+00   0.73185484E+00   0.15161962E+00   0.12775634E+00
   0.77585134E+00   0.44522314E+00   0.97179062E-01   0.97965577E+00   0.36739101E+00
   0.26135843E+00   0.87049772E+00   0.49470592E+00  -0.14429812E+00   0.10366691E+01
  -0.83641171E-02  -0.14701234E+00   0.49499353E+00   0.51903677E+00  -0.91527718E+00
   0.20849086E+01  -0.33987449E-01  -0.12150558E+01   0.19911388E+01  -0.39981774E+00
  -0.97076937E+00   0.47683054E+00   0.19555780E+01   0.20530128E+01   0.54473508E+01
   0.21342790E+01   0.18358054E+01   0.77707166E+00   0.11393533E+01   0.13412670E+00
   0.10206483E+01   0.31280810E+00  -0.15157775E+00   0.79562812E+00   0.59607394E-01
  -0.15489339E+00   0.48209851E+00   0.71374550E-01  -0.18236868E+00   0.71447591E+00
   0.18974777E+00   0.14221190E+00   0.80069043E+00   0.47540380E+00   0.13117205E+00
   0.10229766E+01   0.42304952E+00   0.33408712E+00   0.97172645E+00   0.60948311E+00
   0.15925302E-01   0.12296787E+01   0.17077095E+00   0.56581547E-01   0.64803795E+00
   0.59532058E+00  -0.90423081E+00   0.20629104E+01  -0.95326473E-01  -0.14536891E+01
   0.15677503E+01  -0.81619178E+00  -0.11506580E+01   0.54725329E+00   0.30200387E+01
   0.33645133E+01   0.33849966E+01   0.87057509E+00   0.10498354E+01   0.19576967E+01
   0.31583796E-01   0.53672781E+00   0.31425449E+00   0.42153975E+00  -0.31440802E+00
   0.60529275E+00  -0.25471333E-01   0.10053491E-01   0.12462225E+00   0.93476343E-01
  -0.10323607E+00   0.54449469E+00   0.16846449E+00   0.23344811E+00   0.59677708E+00
   0.42424819E+00   0.32898704E+00   0.78164833E+00   0.53042879E+00   0.42726587E+00
   0.82693095E+00   0.39181835E+00   0.19322645E+00   0.60253029E+00   0.26332777E+00
  -0.16170449E+00   0.56385971E+00   0.19244168E-01  -0.22239087E+00   0.97365264E+00
  -0.75506954E+00   0.15878257E+00  -0.13193587E+00   0.11868924E+01   0.70053027E+00
   0.22283151E+01   0.30546696E+01   0.36099820E+01   0.37652993E+01   0.12504132E+01
   0.13854578E+01   0.22377309E+01   0.27028461E+00   0.73128936E+00   0.47797127E+00
   0.54662707E+00  -0.16917428E+00   0.71048903E+00   0.26178995E-01   0.76859602E-01
   0.18198978E+00   0.11649001E+00  -0.13162754E+00   0.47755531E+00   0.17707014E+00
   0.25848548E+00   0.60838227E+00   0.45804255E+00   0.35763031E+00   0.82964715E+00
   0.58642995E+00   0.50547869E+00   0.93310335E+00   0.52368100E+00   0.33298862E+00
   0.78528962E+00   0.43583925E+00   0.63550253E-05   0.73535389E+00   0.18383007E+00
  -0.12708969E+00   0.10289498E+01  -0.75717421E+00   0.63617499E-01  -0.27126648E+00
   0.10775769E+01   0.72309479E+00   0.23146798E+01   0.92599597E-01   0.39587243E+00
   0.10617652E+01   0.20697422E+01   0.20004382E+00   0.94802637E+00   0.51247280E+00
   0.19468134E+00   0.42582082E+00   0.16333688E+00   0.98893342E-01   0.23404184E+00
   0.10637580E+00  -0.89091599E-01   0.79186076E-01  -0.61791797E-01   0.46256261E-01
   0.35462565E+00   0.31949718E+00   0.28707480E+00   0.56443654E+00   0.47549212E+00
   0.49196007E+00   0.68682350E+00   0.63688178E+00   0.46981131E+00   0.74583679E+00
   0.55243401E+00   0.45439552E+00   0.52660554E+00   0.31917172E+00   0.52847155E-01
   0.42875317E+00   0.23005612E-01   0.64465385E-01   0.14448849E+00   0.52364082E+00
  -0.54892773E+00   0.65907923E+00  -0.87349809E+00  -0.13025813E+01   0.12733674E+00
   0.18848844E+00   0.61720949E+00   0.13650406E+01   0.23821463E+01   0.49866803E+00
   0.12016559E+01   0.72598861E+00   0.36376390E+00   0.56870335E+00   0.28241815E+00
   0.22442060E+00   0.30323397E+00   0.14008287E+00  -0.39125594E-01   0.11721154E+00
  -0.59035318E-01   0.59228070E-03   0.27658334E+00   0.31791997E+00   0.30580510E+00
   0.57176903E+00   0.50484034E+00   0.51989246E+00   0.73432408E+00   0.68986874E+00
   0.55340747E+00   0.85998031E+00   0.70691628E+00   0.61595118E+00   0.69064635E+00
   0.49156340E+00   0.21432375E+00   0.57149807E+00   0.16040835E+00   0.16973230E+00
   0.20454585E+00   0.53359557E+00  -0.55403969E+00   0.62906084E+00  -0.88965497E+00
  -0.12890100E+01   0.12945813E+00   0.18116041E+01   0.18437686E+01   0.72925575E+00
   0.48524364E+00   0.80990406E+00   0.51832872E+00   0.43698482E+00   0.23450931E+00
   0.30618401E+00   0.19442477E+00   0.14729049E+00   0.18436088E+00   0.21563842E+00
   0.10424164E+00   0.94470341E-01   0.91825157E-01   0.18480046E+00   0.32750537E+00
   0.30864762E+00   0.37337281E+00   0.48828475E+00   0.49146807E+00   0.57370186E+00
   0.67810022E+00   0.60552172E+00   0.73072837E+00   0.75266203E+00   0.65892462E+00
   0.52140910E+00   0.52581882E+00   0.33662621E+00   0.23314736E+00   0.18575409E+00
   0.19804208E+00  -0.25978325E-04   0.24051239E+00  -0.12504031E+00   0.33183293E+00
  -0.96091641E+00   0.65256544E+00   0.13961969E+01   0.15302198E+01   0.19480136E+01
   0.20429554E+01   0.97797715E+00   0.74536307E+00   0.10520963E+01   0.72526051E+00
   0.61943835E+00   0.38447376E+00   0.43421142E+00   0.28269756E+00   0.24213952E+00
   0.25580039E+00   0.22953683E+00   0.11779241E+00   0.93854415E-01   0.63986523E-01
   0.11356821E+00   0.23771696E+00   0.31739656E+00   0.38400247E+00   0.49375558E+00
   0.51728954E+00   0.59984760E+00   0.72228376E+00   0.66063460E+00   0.82443262E+00
   0.87292329E+00   0.80691881E+00   0.68799940E+00   0.69989880E+00   0.50741464E+00
   0.41088348E+00   0.33873734E+00   0.32510166E+00   0.10584154E+00   0.33107797E+00
  -0.59709391E-01   0.36572166E+00  -0.96005670E+00   0.63583812E+00   0.13555044E+01
   0.14601674E+01  -0.93361370E+00   0.41705194E+00   0.16300464E+01   0.56174453E+00
   0.42839250E+00   0.45336506E+00   0.29904414E+00   0.25986096E+00   0.21412084E+00
   0.20806920E+00   0.20914853E+00   0.13988569E+00   0.14591174E+00   0.16993214E+00
   0.17647717E+00   0.17966389E+00   0.27655901E+00   0.32943434E+00   0.34804369E+00
   0.42496656E+00   0.51161709E+00   0.55181448E+00   0.65003724E+00   0.59391841E+00
   0.79071615E+00   0.79284819E+00   0.73671623E+00   0.63771801E+00   0.58768016E+00
   0.49599616E+00   0.42148894E+00   0.27834604E+00   0.22153596E+00   0.12988600E+00
   0.15875178E+00   0.85596953E-01   0.22820398E+00  -0.84742543E-01   0.78976774E+00
   0.98219153E+00  -0.63441064E+00  -0.10045188E+01  -0.79396975E+00   0.59274882E+00
   0.18271408E+01   0.76601391E+00   0.62661009E+00   0.63303185E+00   0.44722909E+00
   0.37826561E+00   0.31343266E+00   0.30106593E+00   0.28511834E+00   0.22089385E+00
   0.17448209E+00   0.15001120E+00   0.12823427E+00   0.10881859E+00   0.18984849E+00
   0.30968744E+00   0.37670460E+00   0.41431160E+00   0.52795617E+00   0.56605291E+00
   0.67692752E+00   0.63086306E+00   0.84501895E+00   0.87491487E+00   0.85643794E+00
   0.77967487E+00   0.73914724E+00   0.64636628E+00   0.57438944E+00   0.43026496E+00
   0.36835581E+00   0.26827718E+00   0.27941287E+00   0.18234319E+00   0.29627528E+00
  -0.46208818E-01   0.79701770E+00   0.95530569E+00  -0.69322030E+00  -0.11029920E+01
   0.69712881E+00   0.16640170E-01  -0.23740643E+00   0.43596630E+00   0.38642178E+00
   0.27810961E+00   0.28215533E+00   0.22235426E+00   0.23716278E+00   0.20435064E+00
   0.21699665E+00   0.21192850E+00   0.22153117E+00   0.24272293E+00   0.27782718E+00
   0.31378423E+00   0.32551842E+00   0.31071249E+00   0.39177348E+00   0.46617931E+00
   0.50212427E+00   0.57018533E+00   0.61560166E+00   0.72342658E+00   0.82690842E+00
   0.79107265E+00   0.73459306E+00   0.69895179E+00   0.63534646E+00   0.57475241E+00
   0.47602763E+00   0.39317936E+00   0.25590170E+00   0.19324031E+00   0.20948499E+00
   0.15829577E+00   0.10829947E+00   0.29612811E+00  -0.87331096E-01  -0.42670065E+00
   0.37451920E+00   0.85704041E+00   0.82249582E+00   0.16730291E+00  -0.76085618E-01
   0.59997659E+00   0.53728211E+00   0.41263643E+00   0.40047523E+00   0.32512407E+00
   0.32173652E+00   0.27183177E+00   0.27160602E+00   0.26941917E+00   0.28290097E+00
   0.27635818E+00   0.27976940E+00   0.30514440E+00   0.33627437E+00   0.33960245E+00
   0.38647997E+00   0.47151665E+00   0.51390087E+00   0.58182925E+00   0.63447937E+00
   0.75519633E+00   0.87658127E+00   0.86588460E+00   0.83797171E+00   0.82314355E+00
   0.77185914E+00   0.71111704E+00   0.61613280E+00   0.53091516E+00   0.38596523E+00
   0.31270918E+00   0.31390918E+00   0.24226331E+00   0.16958971E+00   0.32802072E+00
  -0.85553384E-01  -0.45683988E+00   0.31077920E+00   0.76062563E+00   0.43494765E+00
   0.80376593E+00   0.82376800E+00   0.27120747E+00   0.27194571E+00   0.28118198E+00
   0.22816403E+00   0.23038559E+00   0.20697673E+00   0.23362786E+00   0.24133587E+00
   0.24310841E+00   0.20918311E+00   0.21478925E+00   0.24157509E+00   0.26078955E+00
   0.31132275E+00   0.40848460E+00   0.44957319E+00   0.48538563E+00   0.53693656E+00
   0.63366359E+00   0.61754916E+00   0.78312460E+00   0.83776831E+00   0.80570798E+00
   0.79073170E+00   0.76036294E+00   0.71045364E+00   0.63326814E+00   0.55470534E+00
   0.47280408E+00   0.38774590E+00   0.26413399E+00   0.27098182E+00   0.20235262E+00
   0.26638916E+00   0.13664395E+00   0.46852821E+00   0.89210231E+00   0.61217791E+00
   0.45118863E+00   0.54639496E+00   0.92747067E+00   0.95554174E+00   0.39896194E+00
   0.39789014E+00   0.39580653E+00   0.32400446E+00   0.31114104E+00   0.27850057E+00
   0.30330149E+00   0.30744762E+00   0.29438410E+00   0.25770968E+00   0.26721872E+00
   0.29448815E+00   0.30603490E+00   0.34262526E+00   0.41679260E+00   0.46064127E+00
   0.49801629E+00   0.54445494E+00   0.64197792E+00   0.62769771E+00   0.80673011E+00
   0.87844518E+00   0.86488045E+00   0.87441647E+00   0.86562330E+00   0.82520910E+00
   0.75370305E+00   0.67538368E+00   0.58767152E+00   0.49714844E+00   0.36573187E+00
   0.35779939E+00   0.26976975E+00   0.30996201E+00   0.15618483E+00   0.45989978E+00
   0.85421804E+00   0.54668846E+00   0.36053212E+00   0.38592997E+00   0.62061505E-01
  -0.15973236E-01   0.32258467E+00   0.25768724E+00   0.21847075E+00   0.22994184E+00
   0.22480926E+00   0.25013216E+00   0.24923496E+00   0.26094358E+00   0.29587690E+00
   0.35884363E+00   0.38347339E+00   0.39403802E+00   0.43795934E+00   0.44782048E+00
   0.44074231E+00   0.46484806E+00   0.52140840E+00   0.54709445E+00   0.62098424E+00
   0.63625330E+00   0.82889981E+00   0.85024560E+00   0.84091788E+00   0.84583842E+00
   0.83873354E+00   0.78412496E+00   0.72655778E+00   0.64944794E+00   0.58265397E+00
   0.47298643E+00   0.38419510E+00   0.32805513E+00   0.31451766E+00   0.24143328E+00
   0.37410597E+00   0.21912774E+00   0.17234948E-01   0.33564235E+00   0.53651817E+00
   0.48161683E+00   0.16671720E+00   0.90733876E-01   0.42908112E+00   0.35231546E+00
   0.30727444E+00   0.31456448E+00   0.30294990E+00   0.32245824E+00   0.31137724E+00
   0.32097186E+00   0.36347199E+00   0.42081794E+00   0.43721995E+00   0.43910040E+00
   0.47556722E+00   0.47777156E+00   0.47059170E+00   0.48866929E+00   0.53546474E+00
   0.55395725E+00   0.62276207E+00   0.64039069E+00   0.83941255E+00   0.87912253E+00
   0.89285781E+00   0.91596818E+00   0.92621528E+00   0.88438021E+00   0.82895917E+00
   0.74644546E+00   0.67182752E+00   0.55534019E+00   0.45767952E+00   0.38923119E+00
   0.35964095E+00   0.26804426E+00   0.37718432E+00   0.19942684E+00  -0.25753638E-01
   0.26998489E+00   0.45309542E+00  -0.25901377E-02   0.26312897E+00   0.34650497E+00
   0.11205916E+00   0.19334468E+00   0.23609836E+00   0.23002834E+00   0.24500869E+00
   0.25120807E+00   0.28587959E+00   0.31946141E+00   0.33482209E+00   0.32407040E+00
   0.36285681E+00   0.40973291E+00   0.41594109E+00   0.44727470E+00   0.50144207E+00
   0.52123911E+00   0.54148301E+00   0.59009999E+00   0.67004868E+00   0.67571208E+00
   0.82801967E+00   0.89179856E+00   0.89397119E+00   0.90946101E+00   0.90283953E+00
   0.86983348E+00   0.80721442E+00   0.74105283E+00   0.66766256E+00   0.59846216E+00
   0.48526278E+00   0.43514073E+00   0.36221087E+00   0.35558165E+00   0.21444046E+00
   0.29758890E+00   0.43662142E+00   0.18043732E+00   0.24095092E-01   0.80587455E-01
   0.34880882E+00   0.43498758E+00   0.19677723E+00   0.27899833E+00   0.31720273E+00
   0.30543792E+00   0.31491413E+00   0.32140248E+00   0.36634524E+00   0.40337360E+00
   0.41394544E+00   0.40778824E+00   0.44741508E+00   0.49131335E+00   0.48939818E+00
   0.51117910E+00   0.55019570E+00   0.55303526E+00   0.55892806E+00   0.59579059E+00
   0.66798499E+00   0.67126480E+00   0.82900603E+00   0.90220501E+00   0.92009571E+00
   0.95686950E+00   0.96725112E+00   0.94155679E+00   0.87909943E+00   0.80770564E+00
   0.72835084E+00   0.65174351E+00   0.53086828E+00   0.47034569E+00   0.38392221E+00
   0.36061183E+00   0.20309900E+00   0.26674337E+00   0.38822697E+00   0.11728372E+00
  -0.51322462E-01   0.42212062E+00   0.20907351E+00   0.14997389E+00   0.33427076E+00
   0.25825746E+00   0.23011953E+00   0.25265929E+00   0.26526446E+00   0.30831788E+00
   0.33106309E+00   0.36241352E+00   0.41804604E+00   0.50974766E+00   0.53898048E+00
   0.55048192E+00   0.58622606E+00   0.57439491E+00   0.53661410E+00   0.55372799E+00
   0.58745444E+00   0.61279555E+00   0.65636976E+00   0.70034571E+00   0.83539162E+00
   0.91594466E+00   0.93773717E+00   0.95640993E+00   0.96628116E+00   0.93701921E+00
   0.89140333E+00   0.82675907E+00   0.75930242E+00   0.66530518E+00   0.58604853E+00
   0.50683300E+00   0.45872346E+00   0.39187716E+00   0.47245223E+00   0.38388075E+00
   0.24222164E+00   0.42701368E+00   0.54043752E+00   0.49695861E+00   0.28706233E+00
   0.22894020E+00   0.41499606E+00   0.33088402E+00   0.30188915E+00   0.33094409E+00
   0.34982151E+00   0.39546354E+00   0.41707741E+00   0.45395801E+00   0.52336095E+00
   0.61612726E+00   0.64495167E+00   0.65198767E+00   0.67938184E+00   0.65093364E+00
   0.59582645E+00   0.59575412E+00   0.61139410E+00   0.61964238E+00   0.65096994E+00
   0.68908760E+00   0.82289219E+00   0.91175857E+00   0.94743056E+00   0.97743425E+00
   0.99828316E+00   0.97757872E+00   0.93228763E+00   0.86249926E+00   0.78737468E+00
   0.68719694E+00   0.60178625E+00   0.51509399E+00   0.45835039E+00   0.38082270E+00
   0.44733265E+00   0.34586907E+00   0.19208626E+00   0.36618263E+00   0.47099292E+00
   0.22391931E+00   0.34846412E+00   0.34250694E+00   0.15150957E+00   0.20872445E+00
   0.24930556E+00   0.27114495E+00   0.30400965E+00   0.33499030E+00   0.39508919E+00
   0.45608031E+00   0.49441593E+00   0.47959864E+00   0.52874624E+00   0.57849769E+00
   0.55675541E+00   0.57372486E+00   0.61823740E+00   0.61419829E+00   0.62260705E+00
   0.65919996E+00   0.71224324E+00   0.74100460E+00   0.79294055E+00   0.92979265E+00
   0.97374244E+00   0.98909630E+00   0.98682123E+00   0.97169549E+00   0.92830130E+00
   0.87572278E+00   0.81523166E+00   0.76083079E+00   0.65007969E+00   0.56491503E+00
   0.49659360E+00   0.46085154E+00   0.34977618E+00   0.40019439E+00   0.52588088E+00
   0.38322259E+00   0.28759506E+00   0.29635617E+00   0.42203233E+00   0.41847008E+00
   0.22558015E+00   0.28900566E+00   0.32904807E+00   0.35098810E+00   0.39122114E+00
   0.43113814E+00   0.51162155E+00   0.58593423E+00   0.62601883E+00   0.62007629E+00
   0.67031104E+00   0.71532885E+00   0.68120328E+00   0.68094411E+00   0.70263142E+00
   0.67119234E+00   0.65409973E+00   0.67000187E+00   0.70575919E+00   0.72233315E+00
   0.77032391E+00   0.90616518E+00   0.95518778E+00   0.98151781E+00   0.98773049E+00
   0.97662926E+00   0.93233393E+00   0.87641160E+00   0.81301910E+00   0.75376291E+00
   0.63835811E+00   0.54946673E+00   0.47523515E+00   0.43182943E+00   0.31385963E+00
   0.35472644E+00   0.47132250E+00   0.32183026E+00   0.22039425E+00   0.92195194E-01
  -0.68586276E-02   0.40658608E-01   0.24874340E+00   0.24671566E+00   0.25999308E+00
   0.30449769E+00   0.34474067E+00   0.41095620E+00   0.47171644E+00   0.53300429E+00
   0.61162768E+00   0.78246448E+00   0.82152442E+00   0.80549805E+00   0.83663241E+00
   0.76518504E+00   0.65430788E+00   0.66692631E+00   0.67949767E+00   0.68917517E+00
   0.69981339E+00   0.75344510E+00   0.79089573E+00   0.87714320E+00   0.96907014E+00
   0.10101958E+01   0.10105434E+01   0.99425857E+00   0.96615149E+00   0.92773850E+00
   0.86914354E+00   0.76483298E+00   0.64776170E+00   0.61161601E+00   0.53485614E+00
   0.46019229E+00   0.45663014E+00   0.31941878E+00   0.10967275E+00   0.15224609E+00
   0.18326759E+00   0.16189987E+00   0.66777377E-01   0.11617266E+00   0.32878828E+00
   0.32316475E+00   0.34697128E+00   0.40778478E+00   0.46500419E+00   0.54442000E+00
   0.61013877E+00   0.68180489E+00   0.78054049E+00   0.95594352E+00   0.99606516E+00
   0.97219938E+00   0.98940284E+00   0.89438824E+00   0.75494233E+00   0.73973400E+00
   0.72388331E+00   0.70525582E+00   0.69364486E+00   0.73057929E+00   0.75756754E+00
   0.84133422E+00   0.93519152E+00   0.97585075E+00   0.98010067E+00   0.96731859E+00
   0.93903970E+00   0.89981411E+00   0.83784239E+00   0.73313450E+00   0.61485367E+00
   0.57735173E+00   0.49855513E+00   0.41984533E+00   0.40996310E+00   0.26759604E+00
   0.52416030E-01   0.89961063E-01   0.11708853E+00   0.49797355E+00   0.53647455E+00
   0.46446312E+00   0.26366764E+00   0.28371609E+00   0.30329388E+00   0.34803879E+00
   0.39832271E+00   0.46749013E+00   0.55515714E+00   0.66262111E+00   0.78416275E+00
   0.61103359E+00   0.48712639E+00   0.51254838E+00   0.50041487E+00   0.70533660E+00
   0.81908604E+00   0.72619595E+00   0.72194489E+00   0.73236517E+00   0.75700860E+00
   0.76752993E+00   0.79057771E+00   0.82845987E+00   0.89315700E+00   0.96475905E+00
   0.99162355E+00   0.99174899E+00   0.96440938E+00   0.91628232E+00   0.82777588E+00
   0.72064296E+00   0.69168111E+00   0.61473799E+00   0.53166948E+00   0.52001423E+00
   0.44254399E+00   0.52392525E+00   0.67180060E+00   0.62339042E+00   0.56734576E+00
   0.56533953E+00   0.60631913E+00   0.53964812E+00   0.34232746E+00   0.38229546E+00
   0.40460801E+00   0.45285953E+00   0.52074144E+00   0.61010238E+00   0.73343510E+00
   0.86489136E+00   0.98818612E+00   0.82496177E+00   0.69936770E+00   0.71586340E+00
   0.68467289E+00   0.86569017E+00   0.94918190E+00   0.81921309E+00   0.77831142E+00
   0.75754082E+00   0.75419298E+00   0.74303812E+00   0.75164012E+00   0.77914260E+00
   0.83583391E+00   0.90933611E+00   0.93900509E+00   0.93848606E+00   0.91228022E+00
   0.86436738E+00   0.77817994E+00   0.67141362E+00   0.64262091E+00   0.56625435E+00
   0.48241454E+00   0.46852103E+00   0.38973189E+00   0.46662354E+00   0.61070019E+00
   0.56029134E+00   0.50285209E+00   0.26277385E-01  -0.45419473E-02   0.52308454E-01
   0.26265767E+00   0.26988708E+00   0.32233977E+00   0.36220273E+00   0.44335574E+00
   0.52811783E+00   0.62553019E+00   0.79428609E+00   0.61066104E+00   0.71796588E+00
   0.13070552E+01   0.13939214E+01   0.11466178E+01   0.56661290E+00   0.71443613E+00
   0.83449168E+00   0.76718089E+00   0.75653705E+00   0.74990511E+00   0.75635944E+00
   0.79934713E+00   0.80782330E+00   0.84573638E+00   0.83048097E+00   0.86811594E+00
   0.85353483E+00   0.84672950E+00   0.77247992E+00   0.75243465E+00   0.72281490E+00
   0.66808208E+00   0.57052269E+00   0.55088571E+00   0.44936247E+00   0.45792686E+00
   0.31201325E+00   0.13832025E+00   0.10890377E+00   0.13184725E+00   0.94928321E-01
   0.69791285E-01   0.13125923E+00   0.36015930E+00   0.35964911E+00   0.44020051E+00
   0.53810149E+00   0.65093406E+00   0.74957247E+00   0.83251317E+00   0.10117262E+01
   0.85652178E+00   0.96216485E+00   0.15483366E+01   0.16221974E+01   0.13562480E+01
   0.74756171E+00   0.85938447E+00   0.94305224E+00   0.83830789E+00   0.78937644E+00
   0.75047131E+00   0.73164795E+00   0.75442831E+00   0.75109063E+00   0.78496867E+00
   0.76500983E+00   0.80011779E+00   0.78738333E+00   0.78082562E+00   0.70819501E+00
   0.68855391E+00   0.66257843E+00   0.61120468E+00   0.51427688E+00   0.49564181E+00
   0.39340902E+00   0.39952294E+00   0.25235241E+00   0.75869893E-01   0.44265156E-01
   0.64730147E-01   0.25990703E+00   0.36332548E+00   0.32635339E+00   0.26271105E+00
   0.28629855E+00   0.37762100E+00   0.42659651E+00   0.55778962E+00   0.57674819E+00
   0.77355580E+00   0.65806065E+00   0.67341005E+00   0.17016765E+01   0.20266765E+01
   0.19478038E+01   0.19865092E+01   0.13853105E+01   0.57247328E+00   0.84630315E+00
   0.80933083E+00   0.77878435E+00   0.79626437E+00   0.77021638E+00   0.76322555E+00
   0.77486668E+00   0.80353112E+00   0.80918461E+00   0.82438205E+00   0.81005906E+00
   0.80784839E+00   0.77509342E+00   0.75779773E+00   0.68586760E+00   0.63996110E+00
   0.58896644E+00   0.54048372E+00   0.48404534E+00   0.40532605E+00   0.39206044E+00
   0.47678526E+00   0.37880602E+00   0.34280238E+00   0.33589376E+00   0.44009996E+00
   0.42091775E+00   0.35240110E+00   0.42022562E+00   0.58396127E+00   0.63327770E+00
   0.77988979E+00   0.82839501E+00   0.10677410E+01   0.93816406E+00   0.94492835E+00
   0.19794532E+01   0.22922216E+01   0.21999416E+01   0.22168428E+01   0.15896321E+01
   0.74398019E+00   0.97281987E+00   0.89036264E+00   0.81962872E+00   0.80274800E+00
   0.74756005E+00   0.72182803E+00   0.71768943E+00   0.73443227E+00   0.73560035E+00
   0.74890877E+00   0.73337671E+00   0.73646448E+00   0.70414816E+00   0.69129176E+00
   0.62036658E+00   0.57688375E+00   0.52806677E+00   0.48046823E+00   0.42292695E+00
   0.34586309E+00   0.33001777E+00   0.41317894E+00   0.31077935E+00   0.27367457E+00
   0.43773704E+00   0.33403084E+00   0.30012856E+00   0.38587718E+00   0.33553566E+00
   0.46179709E+00   0.48944324E+00   0.59841856E+00   0.64818322E+00   0.87170216E+00
   0.54510478E+00   0.11604556E+01   0.21095934E+01   0.14274403E+01   0.11011308E+01
   0.16435284E+01   0.19666448E+01   0.84937966E+00   0.72763237E+00   0.89001750E+00
   0.76378709E+00   0.77699325E+00   0.75335309E+00   0.76716125E+00   0.73139717E+00
   0.73846245E+00   0.71664076E+00   0.71305965E+00   0.69988283E+00   0.69896040E+00
   0.68722327E+00   0.65697132E+00   0.60017422E+00   0.58515408E+00   0.52669273E+00
   0.50467105E+00   0.47182156E+00   0.50326097E+00   0.46422176E+00   0.41543076E+00
   0.49267168E+00   0.56429675E+00   0.51590197E+00   0.42338926E+00   0.39919723E+00
   0.50099128E+00   0.51933632E+00   0.63532972E+00   0.67443511E+00   0.82212283E+00
   0.90366072E+00   0.11497657E+01   0.85140675E+00   0.14673648E+01   0.24051194E+01
   0.17145606E+01   0.13717579E+01   0.18931268E+01   0.21857142E+01   0.10310190E+01
   0.86712343E+00   0.98450835E+00   0.81554543E+00   0.79041887E+00   0.73628396E+00
   0.72349870E+00   0.67262242E+00   0.67682998E+00   0.65122995E+00   0.64602954E+00
   0.62796310E+00   0.62198417E+00   0.61593112E+00   0.58629864E+00   0.53487884E+00
   0.52338070E+00   0.46589249E+00   0.44540003E+00   0.41235854E+00   0.44088154E+00
   0.40208907E+00   0.35090336E+00   0.42440019E+00   0.49033095E+00   0.91834647E-01
   0.21009219E+00   0.24115738E+00   0.22474978E+00   0.35267647E+00   0.48595154E+00
   0.47481187E+00   0.57721634E+00   0.60478203E+00   0.84567309E+00   0.57517608E+00
   0.11851378E+01   0.19894599E+01   0.12241507E+01   0.87546571E+00   0.15078189E+01
   0.19796239E+01   0.94387054E+00   0.74212890E+00   0.90065328E+00   0.77256279E+00
   0.81988131E+00   0.74758730E+00   0.73434406E+00   0.68246436E+00   0.69238258E+00
   0.64602972E+00   0.65004292E+00   0.62463312E+00   0.66184092E+00   0.61850035E+00
   0.63554429E+00   0.71124065E+00   0.73021173E+00   0.68505430E+00   0.57251633E+00
   0.42731354E+00   0.38129105E+00   0.31867241E+00   0.33975662E+00   0.22387789E+00
   0.17350226E+00   0.17160002E+00   0.30672302E+00   0.34280714E+00   0.36271114E+00
   0.53233025E+00   0.67551887E+00   0.71044094E+00   0.85047127E+00   0.91231938E+00
   0.11781544E+01   0.89943339E+00   0.15134701E+01   0.23173781E+01   0.15300928E+01
   0.11708794E+01   0.17755408E+01   0.22203782E+01   0.11463347E+01   0.89606973E+00
   0.10032867E+01   0.83232732E+00   0.83732163E+00   0.73146207E+00   0.69503894E+00
   0.63472200E+00   0.62344418E+00   0.57195634E+00   0.57607615E+00   0.56233681E+00
   0.59818548E+00   0.55049960E+00   0.57170547E+00   0.64576146E+00   0.66680437E+00
   0.62662237E+00   0.51145559E+00   0.36811558E+00   0.31917145E+00   0.25503055E+00
   0.27026065E+00   0.15446946E+00   0.96398216E-01   0.24501279E+00   0.24345138E+00
   0.26603462E+00   0.40387627E+00   0.40478340E+00   0.51350640E+00   0.46859992E+00
   0.58632305E+00   0.58775232E+00   0.83719496E+00   0.59512367E+00   0.85334252E+00
   0.19267019E+01   0.18602002E+01   0.16781420E+01   0.20087917E+01   0.17823720E+01
   0.76566047E+00   0.84374860E+00   0.90192142E+00   0.77500430E+00   0.77738875E+00
   0.71458426E+00   0.70581700E+00   0.62966291E+00   0.62367893E+00   0.55581578E+00
   0.57267522E+00   0.53181162E+00   0.54154536E+00   0.50410274E+00   0.74292148E+00
   0.75714000E+00   0.76210115E+00   0.68840733E+00   0.74470951E+00   0.54719910E+00
   0.44734931E+00   0.41536861E+00   0.31773438E+00   0.30335285E+00   0.36844724E+00
   0.32834190E+00   0.34445237E+00   0.37737608E+00   0.55637787E+00   0.58527817E+00
   0.72046498E+00   0.72766466E+00   0.89625952E+00   0.92632681E+00   0.11797996E+01
   0.91600337E+00   0.11915019E+01   0.22740018E+01   0.21853004E+01   0.19929796E+01
   0.22939727E+01   0.20368630E+01   0.97192504E+00   0.10052699E+01   0.10134713E+01
   0.83962285E+00   0.79842795E+00   0.70479550E+00   0.67915372E+00   0.56903523E+00
   0.54179492E+00   0.46954068E+00   0.48655051E+00   0.45607761E+00   0.48290470E+00
   0.44801631E+00   0.68085667E+00   0.70474686E+00   0.70256841E+00   0.63364182E+00
   0.68886204E+00   0.49108904E+00   0.38477155E+00   0.35191687E+00   0.24769159E+00
   0.23219316E+00   0.28855577E+00   0.50449354E+00   0.53893444E+00   0.45406770E+00
   0.36436315E+00   0.44172335E+00   0.51358620E+00   0.50356569E+00   0.56293893E+00
   0.59029651E+00   0.70693168E+00   0.79005880E+00   0.43111328E+00   0.93652031E+00
   0.16815443E+01   0.18097464E+01   0.16398111E+01   0.90109830E+00   0.74524723E+00
   0.98722341E+00   0.82412174E+00   0.80690807E+00   0.76674548E+00   0.70326507E+00
   0.62952222E+00   0.58879252E+00   0.50753683E+00   0.48090119E+00   0.42826574E+00
   0.44422257E+00   0.45702976E+00   0.59734884E+00   0.72587719E+00   0.61886592E+00
   0.61748689E+00   0.60322679E+00   0.63360919E+00   0.66866768E+00   0.46133727E+00
   0.43415969E+00   0.59940939E+00   0.58232068E+00   0.60804375E+00   0.59533577E+00
   0.64503685E+00   0.58026429E+00   0.51456055E+00   0.61465541E+00   0.74318488E+00
   0.79425954E+00   0.88906893E+00   0.94602393E+00   0.10774652E+01   0.11154615E+01
   0.79357476E+00   0.13094315E+01   0.20234151E+01   0.21421033E+01   0.19374113E+01
   0.11680147E+01   0.96233008E+00   0.11546216E+01   0.93586163E+00   0.87582094E+00
   0.78919714E+00   0.70667758E+00   0.59910113E+00   0.52257620E+00   0.44390439E+00
   0.42592763E+00   0.37104754E+00   0.36847711E+00   0.37810112E+00   0.53706611E+00
   0.66101096E+00   0.56297236E+00   0.56832571E+00   0.54857100E+00   0.57991663E+00
   0.61295562E+00   0.40292982E+00   0.37083355E+00   0.53021030E+00   0.50759658E+00
   0.52581357E+00   0.12310796E-01   0.41194800E-01   0.18504507E+00   0.33542710E+00
   0.39163122E+00   0.51005082E+00   0.55868002E+00   0.57016142E+00   0.62225471E+00
   0.65630943E+00   0.71542507E+00   0.72250601E+00   0.50422180E+00   0.56586531E+00
   0.68930661E+00   0.65290978E+00   0.75302533E+00   0.10028033E+01   0.88597782E+00
   0.82642677E+00   0.76530209E+00   0.69379278E+00   0.64015307E+00   0.58813091E+00
   0.50735304E+00   0.42945320E+00   0.39061853E+00   0.32523421E+00   0.39638750E+00
   0.43309854E+00   0.63439341E+00   0.71021812E+00   0.58359908E+00   0.53402572E+00
   0.56978422E+00   0.60317953E+00   0.63689696E+00   0.43910475E+00   0.28528818E+00
   0.13955313E+00   0.75919375E-01   0.90097912E-01   0.11094287E+00   0.15682972E+00
   0.31256550E+00   0.49968457E+00   0.56385483E+00   0.68904509E+00   0.80372560E+00
   0.87968941E+00   0.94685986E+00   0.93435000E+00   0.10183447E+01   0.10936919E+01
   0.86115722E+00   0.92784611E+00   0.10229975E+01   0.95504669E+00   0.10128526E+01
   0.12095848E+01   0.10472714E+01   0.94045393E+00   0.83295246E+00   0.72174666E+00
   0.65116289E+00   0.55503214E+00   0.45214187E+00   0.39051747E+00   0.35439841E+00
   0.28108862E+00   0.33888061E+00   0.36499288E+00   0.58318449E+00   0.65632326E+00
   0.52441155E+00   0.48998978E+00   0.52347486E+00   0.55486547E+00   0.58586116E+00
   0.38210787E+00   0.22378269E+00   0.71433947E-01  -0.75162903E-04   0.35205993E-02
   0.54606323E+00   0.55454098E+00   0.47893877E+00   0.39893313E+00   0.44125504E+00
   0.46174358E+00   0.53848833E+00   0.56344317E+00   0.58396675E+00   0.55288193E+00
   0.54173151E+00   0.60755456E+00   0.76425786E+00   0.71491958E+00   0.75029342E+00
   0.84450538E+00   0.96290927E+00   0.85300724E+00   0.83401664E+00   0.74725366E+00
   0.72387490E+00   0.65958105E+00   0.59811871E+00   0.50628497E+00   0.46557369E+00
   0.36299888E+00   0.34315461E+00   0.26104578E+00   0.37358557E+00   0.38965871E+00
   0.59755467E+00   0.67565500E+00   0.57901939E+00   0.50463570E+00   0.56150258E+00
   0.56839755E+00   0.65848995E+00   0.43887545E+00   0.41608412E+00   0.56006234E+00
   0.59198743E+00   0.60462505E+00   0.64528349E+00   0.66944487E+00   0.62113681E+00
   0.57250907E+00   0.66469981E+00   0.68362933E+00   0.74778726E+00   0.77717040E+00
   0.82889003E+00   0.86483038E+00   0.93638870E+00   0.99249153E+00   0.11214883E+01
   0.10523279E+01   0.10786739E+01   0.11327069E+01   0.12104422E+01   0.10552872E+01
   0.98813451E+00   0.85504455E+00   0.79108891E+00   0.69109750E+00   0.61236910E+00
   0.48134664E+00   0.42257853E+00   0.33811475E+00   0.32110372E+00   0.22932800E+00
   0.32377931E+00   0.33080195E+00   0.55688358E+00   0.63457230E+00   0.52917373E+00
   0.46199600E+00   0.51921412E+00   0.52195850E+00   0.60907960E+00   0.38586297E+00
   0.35527094E+00   0.49256567E+00   0.51567794E+00   0.51860900E+00   0.32202427E+00
   0.30017249E+00   0.39096260E+00   0.49568629E+00   0.47267267E+00   0.47352274E+00
   0.45624495E+00   0.49711618E+00   0.44458296E+00   0.37382673E+00   0.39230934E+00
   0.46035469E+00   0.53514077E+00   0.71329989E+00   0.77810214E+00   0.79605804E+00
   0.77124283E+00   0.78584294E+00   0.73592393E+00   0.69782904E+00   0.63298856E+00
   0.56592708E+00   0.51168185E+00   0.47244145E+00   0.40556968E+00   0.34771612E+00
   0.30550420E+00   0.25172598E+00   0.31830561E+00   0.37459282E+00   0.42432660E+00
   0.63789801E+00   0.59495431E+00   0.56261750E+00   0.59103396E+00   0.63712256E+00
   0.53885283E+00   0.38814783E+00   0.43051199E+00   0.34110718E+00   0.35747855E+00
   0.40340463E+00   0.42078068E+00   0.41896106E+00   0.53282933E+00   0.66537748E+00
   0.67038332E+00   0.71713448E+00   0.71974416E+00   0.74715330E+00   0.77604077E+00
   0.75712212E+00   0.77582720E+00   0.86015880E+00   0.93789513E+00   0.10498844E+01
   0.10678280E+01   0.10686339E+01   0.99358761E+00   0.96519440E+00   0.87351087E+00
   0.80105653E+00   0.69802121E+00   0.59982727E+00   0.52738584E+00   0.47244588E+00
   0.37331480E+00   0.32643165E+00   0.28114776E+00   0.22144392E+00   0.27078182E+00
   0.33184563E+00   0.40169576E+00   0.60336584E+00   0.55587873E+00   0.52879739E+00
   0.55606157E+00   0.59891882E+00   0.49455631E+00   0.33691311E+00   0.37119721E+00
   0.27553396E+00   0.28053382E+00   0.31978762E+00   0.17213132E+00   0.28570016E+00
   0.31840781E+00   0.36568698E+00   0.46625537E+00   0.48703811E+00   0.47115991E+00
   0.43788450E+00   0.32450341E+00   0.32742422E+00   0.32763753E+00   0.35895790E+00
   0.40063580E+00   0.50467513E+00   0.62056281E+00   0.66700959E+00   0.69672702E+00
   0.68429863E+00   0.64515764E+00   0.60211321E+00   0.54772796E+00   0.53272066E+00
   0.45404424E+00   0.40676320E+00   0.36285016E+00   0.33422455E+00   0.29700581E+00
   0.27745459E+00   0.24996152E+00   0.32673302E+00   0.29392888E+00   0.38078458E+00
   0.48625057E+00   0.57457190E+00   0.56476934E+00   0.48810622E+00   0.34109499E+00
   0.29541543E+00   0.23770855E+00   0.27423087E+00   0.23028881E+00   0.21660204E+00
   0.27223425E+00   0.40091285E+00   0.44529295E+00   0.52292901E+00   0.65114832E+00
   0.70604828E+00   0.70428859E+00   0.70492194E+00   0.64146590E+00   0.64071353E+00
   0.64310440E+00   0.69168582E+00   0.76246047E+00   0.85630436E+00   0.88432508E+00
   0.90424439E+00   0.89961379E+00   0.84904940E+00   0.76972308E+00   0.69241448E+00
   0.61147389E+00   0.56888138E+00   0.46987817E+00   0.42836986E+00   0.35528365E+00
   0.30614291E+00   0.26759708E+00   0.24210072E+00   0.21645373E+00   0.30928617E+00
   0.27834025E+00   0.35496773E+00   0.45904763E+00   0.54509823E+00   0.53565416E+00
   0.45205141E+00   0.30130765E+00   0.24829815E+00   0.18129304E+00   0.20726069E+00
   0.15274402E+00   0.13193169E+00   0.48784221E+00   0.43773248E+00   0.50897449E+00
   0.57447613E+00   0.51252952E+00   0.49554622E+00   0.46242316E+00   0.39645773E+00
   0.30190819E+00   0.27122002E+00   0.26725991E+00   0.32268155E+00   0.35506475E+00
   0.45634732E+00   0.57835583E+00   0.62226806E+00   0.59849556E+00   0.60462614E+00
   0.55482628E+00   0.53542720E+00   0.47154117E+00   0.42066098E+00   0.38898682E+00
   0.36771356E+00   0.31139478E+00   0.29353445E+00   0.26860073E+00   0.27580041E+00
   0.23957047E+00   0.24321861E+00   0.26957144E+00   0.25881726E+00   0.28066118E+00
   0.34059020E+00   0.31763764E+00   0.31137853E+00   0.32056875E+00   0.39688895E+00
   0.44249629E+00   0.42641490E+00   0.48367217E+00   0.57700538E+00   0.59000562E+00
   0.55489355E+00   0.62842516E+00   0.71869911E+00   0.67826511E+00   0.69500196E+00
   0.67023192E+00   0.64808976E+00   0.58156783E+00   0.53548588E+00   0.52657722E+00
   0.60063968E+00   0.65798556E+00   0.77369899E+00   0.81866672E+00   0.82486727E+00
   0.77511869E+00   0.73928945E+00   0.66314308E+00   0.61457218E+00   0.53056393E+00
   0.45823782E+00   0.41043908E+00   0.38577481E+00   0.33473334E+00   0.30302185E+00
   0.27370892E+00   0.27700681E+00   0.23531650E+00   0.23162006E+00   0.25269583E+00
   0.23884843E+00   0.26083562E+00   0.32446998E+00   0.29597790E+00   0.28525988E+00
   0.28626861E+00   0.35339794E+00   0.38956390E+00   0.36373163E+00   0.40650680E+00
   0.49241163E+00   0.47728290E+00   0.51985841E+00   0.45750731E+00   0.42696722E+00
   0.49199733E+00   0.46793688E+00   0.46103267E+00   0.39089363E+00   0.26929873E+00
   0.25354390E+00   0.25363157E+00   0.25423262E+00   0.27894314E+00   0.35769861E+00
   0.48942559E+00   0.51665076E+00   0.52746407E+00   0.50944340E+00   0.47891308E+00
   0.43982284E+00   0.40943601E+00   0.39748497E+00   0.34468250E+00   0.31006863E+00
   0.28746439E+00   0.26399028E+00   0.24090451E+00   0.24145049E+00   0.25051100E+00
   0.25473304E+00   0.25074443E+00   0.28254877E+00   0.28487823E+00   0.27073593E+00
   0.27882024E+00   0.29872230E+00   0.31587860E+00   0.30179726E+00   0.30980759E+00
   0.46390357E+00   0.52903650E+00   0.54914146E+00   0.57438151E+00   0.64255964E+00
   0.57892929E+00   0.56073840E+00   0.64579682E+00   0.65220115E+00   0.64935694E+00
   0.62059886E+00   0.52460967E+00   0.48772977E+00   0.48322584E+00   0.48942661E+00
   0.54232060E+00   0.63394215E+00   0.69232323E+00   0.68676356E+00   0.67992314E+00
   0.63023776E+00   0.57560490E+00   0.50660793E+00   0.46134513E+00   0.43262809E+00
   0.36832827E+00   0.32925901E+00   0.30414189E+00   0.28189898E+00   0.26042036E+00
   0.25956456E+00   0.25207394E+00   0.24520941E+00   0.24498981E+00   0.27552042E+00
   0.27924883E+00   0.25793087E+00   0.26270629E+00   0.27497521E+00   0.28578750E+00
   0.26326466E+00   0.26026149E+00   0.40151230E+00   0.45344405E+00   0.46190309E+00
   0.77226013E-02   0.89800370E-01   0.27832111E+00   0.41496178E+00   0.40535333E+00
   0.43311713E+00   0.44059305E+00   0.43026225E+00   0.31582539E+00   0.25090584E+00
   0.22358880E+00   0.26290333E+00   0.29144984E+00   0.39192420E+00   0.46773216E+00
   0.47532303E+00   0.45889033E+00   0.44648598E+00   0.41097914E+00   0.39594758E+00
   0.35453509E+00   0.30997186E+00   0.29555300E+00   0.28481689E+00   0.25306343E+00
   0.24544275E+00   0.23327072E+00   0.22808650E+00   0.21739272E+00   0.22310237E+00
   0.22502652E+00   0.22256778E+00   0.22423333E+00   0.24951538E+00   0.25746066E+00
   0.26982829E+00   0.25801823E+00   0.27932407E+00   0.27365239E+00   0.10524214E+00
   0.41631484E-01   0.44269213E-01   0.10482455E+00   0.20629883E+00   0.41401597E+00
   0.56015855E+00   0.55701848E+00   0.60280191E+00   0.61064417E+00   0.61864868E+00
   0.54960462E+00   0.47271548E+00   0.43927882E+00   0.48874844E+00   0.53570575E+00
   0.61169776E+00   0.62576680E+00   0.62516175E+00   0.58321474E+00   0.54478596E+00
   0.49145451E+00   0.45967733E+00   0.39977157E+00   0.34315795E+00   0.31706711E+00
   0.29929421E+00   0.27087996E+00   0.26046457E+00   0.24516804E+00   0.23176270E+00
   0.22311505E+00   0.23315092E+00   0.23164269E+00   0.22449696E+00   0.22346697E+00
   0.24623341E+00   0.24986213E+00   0.25431090E+00   0.23371898E+00   0.24128763E+00
   0.22563751E+00   0.42412079E-01  -0.33129554E-01  -0.48351807E-01   0.78730214E+00
   0.76350772E+00   0.57638587E+00   0.42429701E+00   0.45414705E+00   0.41115057E+00
   0.41814803E+00   0.41165020E+00   0.38395478E+00   0.30529009E+00   0.28042374E+00
   0.25749258E+00   0.31153796E+00   0.37059154E+00   0.40446494E+00   0.38465977E+00
   0.40936845E+00   0.37178233E+00   0.36807470E+00   0.31865365E+00   0.31771838E+00
   0.30209279E+00   0.27825250E+00   0.23709786E+00   0.24363406E+00   0.21563118E+00
   0.21888001E+00   0.20351936E+00   0.21661872E+00   0.20245893E+00   0.21023986E+00
   0.20693096E+00   0.22810258E+00   0.21976047E+00   0.24309524E+00   0.25123120E+00
   0.31522957E+00   0.34607400E+00   0.41392204E+00   0.65661472E+00   0.79557241E+00
   0.83361239E+00   0.89543415E+00   0.87529662E+00   0.70210147E+00   0.56487376E+00
   0.60868794E+00   0.57111947E+00   0.58335198E+00   0.56969615E+00   0.56797102E+00
   0.51700334E+00   0.49852906E+00   0.46955994E+00   0.51142247E+00   0.52348053E+00
   0.54063377E+00   0.51228578E+00   0.51381168E+00   0.46389631E+00   0.43853164E+00
   0.37321182E+00   0.36022077E+00   0.33431904E+00   0.30221754E+00   0.25379868E+00
   0.25329842E+00   0.22632493E+00   0.23058322E+00   0.21751878E+00   0.22804304E+00
   0.21107271E+00   0.21751843E+00   0.21610150E+00   0.23447609E+00   0.22192506E+00
   0.23890055E+00   0.23974216E+00   0.29388511E+00   0.31425021E+00   0.36519347E+00
   0.59260441E+00   0.71550771E+00   0.74124119E+00   0.12025146E+00   0.12410244E+00
   0.28869503E+00   0.40036506E+00   0.35239687E+00   0.38467940E+00   0.37268752E+00
   0.38799524E+00   0.41986333E+00   0.40412889E+00   0.35395726E+00   0.38298107E+00
   0.40907488E+00   0.40569290E+00   0.38914173E+00   0.39919770E+00   0.36305107E+00
   0.34952973E+00   0.32057913E+00   0.31578270E+00   0.28225664E+00   0.24472336E+00
   0.23855694E+00   0.23892580E+00   0.21538021E+00   0.21569441E+00   0.20632482E+00
   0.20376116E+00   0.19294193E+00   0.19714322E+00   0.19905089E+00   0.20234782E+00
   0.20216694E+00   0.22415837E+00   0.23833776E+00   0.26853710E+00   0.27009158E+00
   0.31415311E+00   0.35403183E+00   0.20163861E+00   0.14845509E+00   0.19287398E+00
   0.23696616E+00   0.25672219E+00   0.42671784E+00   0.54289521E+00   0.49836347E+00
   0.53426436E+00   0.52946550E+00   0.54789646E+00   0.56759412E+00   0.55362436E+00
   0.50692893E+00   0.53589657E+00   0.54113183E+00   0.53271223E+00   0.51396817E+00
   0.50525868E+00   0.45398871E+00   0.42243116E+00   0.38254314E+00   0.36666835E+00
   0.32069178E+00   0.27511688E+00   0.26216766E+00   0.25923142E+00   0.23488513E+00
   0.23279739E+00   0.22143128E+00   0.21815118E+00   0.21012871E+00   0.21601484E+00
   0.21719429E+00   0.21763231E+00   0.21669135E+00   0.23539035E+00   0.24197713E+00
   0.26323203E+00   0.25189921E+00   0.28030722E+00   0.30557638E+00   0.13567386E+00
   0.63110516E-01   0.89478263E-01   0.40928151E+00   0.43826293E+00   0.28807885E+00
   0.22916207E+00   0.34331432E+00   0.33818723E+00   0.35911474E+00   0.36073358E+00
   0.37366412E+00   0.39670383E+00   0.38194317E+00   0.34988948E+00   0.33821918E+00
   0.33242614E+00   0.34581452E+00   0.32211160E+00   0.32600725E+00   0.30596661E+00
   0.29350707E+00   0.26421561E+00   0.25968530E+00   0.26518948E+00   0.23856873E+00
   0.21434120E+00   0.21559386E+00   0.20239164E+00   0.19915206E+00   0.19579870E+00
   0.19629591E+00   0.19050173E+00   0.19112855E+00   0.19842855E+00   0.21372495E+00
   0.22450070E+00   0.24510285E+00   0.26203818E+00   0.29705107E+00   0.27719257E+00
   0.22794913E+00   0.41406406E+00   0.46807651E+00   0.48586145E+00   0.53919556E+00
   0.57907245E+00   0.44053302E+00   0.38610886E+00   0.50435496E+00   0.49991679E+00
   0.51556083E+00   0.51316811E+00   0.52568696E+00   0.54155528E+00   0.51982743E+00
   0.47651589E+00   0.46690257E+00   0.45383082E+00   0.45022997E+00   0.41532969E+00
   0.40876726E+00   0.37978085E+00   0.35313196E+00   0.31098183E+00   0.29782858E+00
   0.29485960E+00   0.26421608E+00   0.23573941E+00   0.23392033E+00   0.22073062E+00
   0.21973810E+00   0.21800523E+00   0.21717272E+00   0.21117097E+00   0.21366816E+00
   0.22274075E+00   0.23407462E+00   0.23746143E+00   0.25116689E+00   0.25765385E+00
   0.28021478E+00   0.24495398E+00   0.17533127E+00   0.34177584E+00   0.37626268E+00
   0.37421550E+00   0.44513742E+00   0.34808575E+00   0.44713573E+00   0.47482224E+00
   0.33167278E+00   0.33556038E+00   0.31765419E+00   0.34593179E+00   0.38263260E+00
   0.38441298E+00   0.34204798E+00   0.36494409E+00   0.38029969E+00   0.36808320E+00
   0.34498987E+00   0.34212739E+00   0.31057361E+00   0.29857408E+00   0.28280719E+00
   0.28221063E+00   0.25407217E+00   0.21879406E+00   0.22220251E+00   0.22539828E+00
   0.20551563E+00   0.20552143E+00   0.19893952E+00   0.19601285E+00   0.18989977E+00
   0.19277511E+00   0.19400190E+00   0.20302382E+00   0.20895867E+00   0.23153225E+00
   0.25185256E+00   0.29170950E+00   0.31837773E+00   0.42324230E+00   0.57287424E+00
   0.46921094E+00   0.49673733E+00   0.58289864E+00   0.58492308E+00   0.50457379E+00
   0.61049014E+00   0.63971501E+00   0.49420135E+00   0.49461607E+00   0.47243453E+00
   0.49612175E+00   0.52540325E+00   0.52169086E+00   0.47056799E+00   0.49172622E+00
   0.49286211E+00   0.46962132E+00   0.44064435E+00   0.42822498E+00   0.38497688E+00
   0.35973857E+00   0.33716155E+00   0.32953972E+00   0.29176818E+00   0.25091099E+00
   0.24930996E+00   0.25027750E+00   0.22977549E+00   0.22979782E+00   0.22221079E+00
   0.22048924E+00   0.21864592E+00   0.22463372E+00   0.22666879E+00   0.23250895E+00
   0.23670119E+00   0.25722522E+00   0.26984214E+00   0.29878162E+00   0.30744733E+00
   0.39052962E+00   0.51790316E+00   0.38994569E+00   0.39466995E+00   0.46150201E+00
   0.36032385E+00   0.42658828E+00   0.22992343E+00   0.13396217E+00   0.27876136E+00
   0.26677645E+00   0.30145039E+00   0.31607872E+00   0.34413481E+00   0.35422972E+00
   0.34136465E+00   0.32047938E+00   0.30693209E+00   0.29889002E+00   0.30727769E+00
   0.28341366E+00   0.29419624E+00   0.27711916E+00   0.26777190E+00   0.24143978E+00
   0.24557740E+00   0.26280179E+00   0.23762335E+00   0.21370445E+00   0.21816128E+00
   0.20543828E+00   0.20372424E+00   0.19980211E+00   0.20121207E+00   0.19574339E+00
   0.20001842E+00   0.20912706E+00   0.23054656E+00   0.24535807E+00   0.27472356E+00
   0.29489311E+00   0.34233507E+00   0.31277509E+00   0.24167195E+00   0.48032885E+00
   0.51848415E+00   0.47258371E+00   0.51363164E+00   0.59218439E+00   0.40454052E+00
   0.31276327E+00   0.45610282E+00   0.43344871E+00   0.45909597E+00   0.46382603E+00
   0.48130127E+00   0.48418497E+00   0.46899899E+00   0.43130656E+00   0.41357660E+00
   0.39824514E+00   0.39534783E+00   0.36245828E+00   0.36578021E+00   0.34275920E+00
   0.32247105E+00   0.28608240E+00   0.28577426E+00   0.29681214E+00   0.26778662E+00
   0.24108945E+00   0.24339500E+00   0.23174075E+00   0.23405967E+00   0.23344729E+00
   0.23542921E+00   0.23205308E+00   0.23827529E+00   0.24892883E+00   0.26818921E+00
   0.27597945E+00   0.29563399E+00   0.29953238E+00   0.32860160E+00   0.27680059E+00
   0.17752420E+00   0.38767043E+00   0.39942122E+00   0.33435954E+00  -0.44183136E-01
  -0.11169539E+00   0.16099835E+00   0.33940534E+00   0.20569187E+00   0.25918880E+00
   0.26429354E+00   0.30909567E+00   0.33326178E+00   0.31823396E+00   0.29431310E+00
   0.33547139E+00   0.33812333E+00   0.33349426E+00   0.31049182E+00   0.32022743E+00
   0.28997016E+00   0.29529038E+00   0.29622762E+00   0.30177149E+00   0.27212250E+00
   0.22796549E+00   0.23377453E+00   0.24080901E+00   0.21910828E+00   0.22239144E+00
   0.21453523E+00   0.21382003E+00   0.20470002E+00   0.20793000E+00   0.21233603E+00
   0.22881310E+00   0.23473047E+00   0.26852880E+00   0.29795849E+00   0.34761465E+00
   0.34690186E+00   0.41534681E+00   0.48162391E+00   0.14835845E+00   0.81663215E-01
   0.14739817E+00   0.13170867E+00   0.74288210E-01   0.35223760E+00   0.52955296E+00
   0.38535228E+00   0.44763387E+00   0.45765462E+00   0.49473520E+00   0.50134619E+00
   0.45178439E+00   0.40614165E+00   0.45350966E+00   0.43748239E+00   0.42391739E+00
   0.39511156E+00   0.39834216E+00   0.35758711E+00   0.35278513E+00   0.34841190E+00
   0.34995444E+00   0.31323294E+00   0.26528574E+00   0.26626571E+00   0.27222042E+00
   0.25124905E+00   0.25678075E+00   0.24959543E+00   0.25199807E+00   0.24837468E+00
   0.25614771E+00   0.26134983E+00   0.27682470E+00   0.28243673E+00   0.31065360E+00
   0.32428940E+00   0.35471080E+00   0.32648193E+00   0.36471481E+00   0.40103544E+00
   0.36608420E-01  -0.60274792E-01  -0.16250562E-01   0.10010448E+01   0.10002753E+01
   0.50822465E+00   0.14148954E+00   0.26344918E+00   0.21921883E+00   0.25713858E+00
   0.26576507E+00   0.27143860E+00   0.27546586E+00   0.30429506E+00   0.28503665E+00
   0.26672804E+00   0.27270669E+00   0.28625136E+00   0.27231923E+00   0.30519846E+00
   0.29066307E+00   0.26042723E+00   0.24048769E+00   0.25897420E+00   0.30833004E+00
   0.27025313E+00   0.24154911E+00   0.24602459E+00   0.23283725E+00   0.23153300E+00
   0.22769927E+00   0.22519029E+00   0.22011611E+00   0.22706148E+00   0.24168194E+00
   0.27116535E+00   0.29653174E+00   0.34184584E+00   0.37608458E+00   0.46793413E+00
   0.47772306E+00   0.53424591E+00   0.11200080E+01   0.12809020E+01   0.12137943E+01
   0.11979452E+01   0.12001758E+01   0.71546968E+00   0.34089174E+00   0.48335503E+00
   0.44705409E+00   0.45772934E+00   0.44754734E+00   0.44639750E+00   0.45005589E+00
   0.43322890E+00   0.38844664E+00   0.37206403E+00   0.36543651E+00   0.37003235E+00
   0.34643720E+00   0.37504698E+00   0.35569503E+00   0.31683118E+00   0.28817584E+00
   0.30428082E+00   0.34781171E+00   0.30744321E+00   0.27664861E+00   0.28107356E+00
   0.27015369E+00   0.27519506E+00   0.27607274E+00   0.27671314E+00   0.27505348E+00
   0.28522114E+00   0.30301277E+00   0.32771288E+00   0.33925771E+00   0.36550687E+00
   0.37236210E+00   0.43451646E+00   0.41132705E+00   0.43154649E+00   0.98464547E+00
   0.11160345E+01   0.10280027E+01  -0.41067383E+00  -0.69459030E+00  -0.23141769E+00
   0.25870609E+00   0.83149812E-01   0.18587739E+00   0.19371961E+00   0.23524623E+00
   0.24151022E+00   0.26811294E+00   0.26609758E+00   0.30064513E+00   0.31048445E+00
   0.31899015E+00   0.29947422E+00   0.34227967E+00   0.27305022E+00   0.27172682E+00
   0.32885276E+00   0.35427116E+00   0.28758802E+00   0.21770469E+00   0.28197775E+00
   0.29201268E+00   0.25726660E+00   0.26539442E+00   0.24968881E+00   0.25114088E+00
   0.23424591E+00   0.24332301E+00   0.24536383E+00   0.27572220E+00   0.27855343E+00
   0.33356949E+00   0.36719704E+00   0.44042012E+00   0.41783263E+00   0.54530083E+00
   0.54066122E+00  -0.15849329E+00  -0.21812594E+00  -0.67823297E-01  -0.20442821E+00
  -0.48117575E+00  -0.20323246E-01   0.47358856E+00   0.32079744E+00   0.40886861E+00
   0.39486210E+00   0.42134225E+00   0.41090137E+00   0.43405090E+00   0.41729461E+00
   0.41883354E+00   0.41846158E+00   0.40808056E+00   0.38497051E+00   0.41898435E+00
   0.34186817E+00   0.33064486E+00   0.38550777E+00   0.40706666E+00   0.33557244E+00
   0.26151584E+00   0.32326214E+00   0.33184815E+00   0.30061433E+00   0.31230093E+00
   0.30039675E+00   0.30638223E+00   0.29831747E+00   0.31224308E+00   0.31751077E+00
   0.34613531E+00   0.34678948E+00   0.38843491E+00   0.39599053E+00   0.43460973E+00
   0.36824956E+00   0.44734910E+00   0.40348166E+00  -0.33084814E+00  -0.41167697E+00
  -0.27479659E+00   0.16283335E+00   0.10865903E+01   0.80703992E+00  -0.11303601E+00
   0.18316820E+00   0.12826224E+00   0.20615801E+00   0.17293626E+00   0.24442923E+00
   0.23319679E+00   0.29568862E+00   0.23851617E+00   0.26678847E+00   0.22769528E+00
   0.31569985E+00   0.22400364E+00   0.31572617E+00   0.47791340E+00   0.53704975E+00
   0.49122302E+00   0.54360190E+00   0.41216474E+00   0.26920916E+00   0.29686824E+00
   0.31406422E+00   0.26815469E+00   0.29325147E+00   0.25494754E+00   0.27890153E+00
   0.24338822E+00   0.28840849E+00   0.27002242E+00   0.34864823E+00   0.34871214E+00
   0.44856255E+00   0.45724687E+00   0.63237990E+00   0.50998752E+00   0.80524048E+00
   0.17774191E+01   0.10934570E+01   0.21907704E+00   0.35075567E+00   0.12676596E+01
   0.99656538E+00   0.98676603E-01   0.43969373E+00   0.37843696E+00   0.42993509E+00
   0.36815480E+00   0.43496718E+00   0.43707020E+00   0.47554103E+00   0.37008020E+00
   0.39899160E+00   0.34031325E+00   0.40329102E+00   0.30033208E+00   0.38745574E+00
   0.54635278E+00   0.59852422E+00   0.54495679E+00   0.59640028E+00   0.46074524E+00
   0.31647989E+00   0.34231367E+00   0.36148720E+00   0.31963074E+00   0.35394181E+00
   0.32269347E+00   0.35292395E+00   0.32397245E+00   0.37383549E+00   0.35741261E+00
   0.42614739E+00   0.40381244E+00   0.47172016E+00   0.43126574E+00   0.55291763E+00
   0.37063632E+00   0.60949252E+00   0.15473978E+01   0.85860783E+00   0.35863564E-02
   0.17413262E+01   0.77919756E+00  -0.71744788E+00   0.48041246E+00   0.74465318E-01
   0.23992789E+00   0.17740195E+00   0.19684018E+00   0.26490779E+00   0.27405170E+00
   0.23477180E+00   0.32663324E+00   0.29996790E+00   0.29998387E+00   0.31374692E+00
   0.29397188E+00   0.49032850E+00   0.49190544E+00   0.30268170E+00   0.29161470E+00
   0.40438329E+00   0.55080785E+00   0.37039754E+00   0.31191773E+00   0.34545185E+00
   0.29535999E+00   0.32882268E+00   0.29274566E+00   0.26387495E+00   0.30567460E+00
   0.30043133E+00   0.30796817E+00   0.36370375E+00   0.41836649E+00   0.41898233E+00
   0.66894676E+00   0.59037730E+00   0.11306888E+01   0.62585837E+00   0.89726769E+00
   0.21351408E+01   0.20961802E+01   0.18495519E+01   0.87367129E+00  -0.58641515E+00
   0.66554063E+00   0.32133886E+00   0.50041035E+00   0.42455647E+00   0.43209629E+00
   0.48611835E+00   0.46105706E+00   0.38227121E+00   0.44336917E+00   0.40947744E+00
   0.41175063E+00   0.42237740E+00   0.37401984E+00   0.56288668E+00   0.55253787E+00
   0.36310176E+00   0.34919206E+00   0.45952769E+00   0.60391895E+00   0.42216527E+00
   0.36339125E+00   0.40284626E+00   0.35820122E+00   0.39818224E+00   0.37094665E+00
   0.35517968E+00   0.40498133E+00   0.40313766E+00   0.40501221E+00   0.45689528E+00
   0.48716095E+00   0.44317401E+00   0.63122668E+00   0.46724130E+00   0.90818652E+00
   0.32301262E+00   0.56024239E+00   0.18411782E+01   0.18963427E+01  -0.81315506E+00
  -0.76029209E+00   0.40207029E+00   0.53355798E+00   0.16949835E-01   0.23852372E+00
   0.37654632E+00   0.34200704E-01   0.45026082E+00   0.21825025E+00   0.25362974E+00
   0.33404159E+00   0.27973559E+00   0.17920370E+00   0.34581088E+00   0.29295930E+00
   0.46530234E+00   0.35375819E+00   0.17909760E+00   0.65991944E-01   0.31931108E+00
   0.50023131E+00   0.47425941E+00   0.36994356E+00   0.38425477E+00   0.27294800E+00
   0.41716444E+00   0.31873278E+00   0.23737705E+00   0.39692627E+00   0.32484159E+00
   0.22492409E+00   0.52968177E+00   0.45000680E+00   0.49534856E+00   0.76862019E+00
   0.11083008E+01   0.66896459E-01   0.23189395E+01   0.11764812E+01   0.15733735E+00
   0.82576854E-01  -0.88169826E+00  -0.87670994E+00   0.40417667E+00   0.66147171E+00
   0.24852503E+00   0.53220604E+00   0.66297494E+00   0.30819054E+00   0.67364464E+00
   0.41422162E+00   0.42455295E+00   0.48739179E+00   0.40910911E+00   0.27144332E+00
   0.45301101E+00   0.38489489E+00   0.53650149E+00   0.42494981E+00   0.24266693E+00
   0.12746792E+00   0.37976412E+00   0.55906039E+00   0.53121545E+00   0.42882163E+00
   0.44639170E+00   0.34302321E+00   0.49914569E+00   0.41315390E+00   0.34291990E+00
   0.51825133E+00   0.45087799E+00   0.34630060E+00   0.62043440E+00   0.49956155E+00
   0.48850684E+00   0.67577359E+00   0.90690124E+00  -0.27276246E+00   0.18323740E+01
   0.60537601E+00  -0.31159502E+00  -0.95924407E-01   0.17409532E+01   0.11470470E+01
   0.65764957E+00  -0.54539942E-01  -0.32893882E+00   0.14777554E+01  -0.13994319E+00
   0.39033624E+00   0.33969214E+00   0.49811209E+00  -0.11456664E+00   0.71456130E+00
   0.18112954E+00   0.25413190E+00   0.37498223E+00   0.43398153E+00   0.30490803E+00
   0.52899785E+00   0.91345278E-01   0.27751655E-01   0.39835986E+00   0.49273578E+00
   0.39008130E+00   0.53386964E+00   0.41308895E+00   0.19289545E+00   0.61073581E+00
   0.29326620E+00   0.17722146E+00   0.51954034E+00   0.41119472E+00   0.15864980E-01
   0.82649087E+00   0.36002086E+00   0.45043984E+00   0.11563529E+01   0.52603475E+00
   0.17749458E+01   0.16532861E+01   0.37061286E+01   0.31466617E+01   0.30394080E+01
   0.13433654E+01   0.68878856E+00   0.46619558E+00   0.25851276E-01  -0.11028344E+00
   0.17573348E+01   0.16802363E+00   0.67413428E+00   0.55939722E+00   0.68787083E+00
   0.80859703E-01   0.91352750E+00   0.34121972E+00   0.35806359E+00   0.46668561E+00
   0.53644638E+00   0.37733520E+00   0.59640504E+00   0.15224999E+00   0.92429831E-01
   0.45895631E+00   0.55500713E+00   0.44985714E+00   0.59955433E+00   0.48496650E+00
   0.27803691E+00   0.70445832E+00   0.40622021E+00   0.31856004E+00   0.67603748E+00
   0.56777298E+00   0.14462980E+00   0.93741336E+00   0.44127513E+00   0.46011718E+00
   0.10488234E+01   0.20725988E+00   0.12022892E+01   0.74778118E+00   0.26022275E+01
   0.23253746E+01   0.28902666E+01   0.19991373E+00  -0.80659879E+00   0.25887071E+01
   0.81732253E-01   0.71536399E+00   0.51247335E+00   0.44842728E+00   0.60428477E-01
   0.71067271E+00   0.42114557E+00  -0.23392235E+00   0.88846821E+00   0.11898809E+00
   0.27539085E-01   0.53835632E+00   0.31859361E+00   0.13582991E+00   0.82743910E+00
   0.14774868E+00   0.45745226E-01   0.65137777E+00   0.65750652E+00   0.16189670E+00
   0.80072511E+00   0.35330362E+00   0.17882034E+00   0.71746182E+00   0.42975069E+00
  -0.11545294E+00   0.97317873E+00   0.18801072E+00   0.68197194E-01   0.69488502E+00
   0.85031743E+00  -0.49395898E+00   0.24746510E+01   0.77398434E+00   0.88200724E+00
   0.48239705E+01   0.37699525E+01   0.20040592E+01   0.89896528E+00  -0.51425207E+00
  -0.15449482E+01   0.23159224E+01   0.18987217E+00   0.99689481E+00   0.83536531E+00
   0.76035171E+00   0.33429076E+00   0.92065191E+00   0.62002471E+00  -0.31386350E-01
   0.10716997E+01   0.27866511E+00   0.12739096E+00   0.62122456E+00   0.42247683E+00
   0.21371927E+00   0.90101992E+00   0.20864853E+00   0.10575162E+00   0.71533730E+00
   0.72240670E+00   0.22492332E+00   0.86830440E+00   0.43105906E+00   0.27212827E+00
   0.83094777E+00   0.57921545E+00   0.39914314E-01   0.11438885E+01   0.35207170E+00
   0.23374729E+00   0.83633892E+00   0.91935944E+00  -0.51908116E+00   0.23040104E+01
   0.37699376E+00   0.25507749E-02   0.32796410E+01   0.18911817E+01   0.68999185E+00
   0.76810327E+00   0.13384147E+01   0.50772757E+00   0.33968880E+01   0.76423681E+00
   0.69937226E+00   0.68261798E-02   0.16161803E+01  -0.71056323E+00   0.14859740E+01
   0.54912813E-02  -0.12251367E+00   0.86014911E+00   0.37597904E+00  -0.28238737E+00
   0.90370684E+00   0.14296528E+00   0.20238108E-01   0.10481337E+01   0.42963924E+00
   0.13748341E+00   0.10998315E+01   0.57765840E+00  -0.55246761E-01   0.10452536E+01
   0.35637620E+00   0.11151993E+00   0.90871533E+00   0.46421292E+00  -0.31506097E+00
   0.12656649E+01   0.62143587E-01  -0.12770051E+00   0.83866140E+00   0.95156455E+00
  -0.69354938E+00   0.24113993E+01   0.19298830E+01   0.17236266E+00   0.52016592E+01
   0.39385105E+01   0.23987558E+01   0.18183590E+01   0.61317916E+00  -0.88713231E-01
   0.33925139E+01   0.11151837E+01   0.11065995E+01   0.40651871E+00   0.19846988E+01
  -0.39005001E+00   0.17155203E+01   0.18304111E+00   0.44136339E-01   0.10181022E+01
   0.51125996E+00  -0.19922628E+00   0.98722390E+00   0.24651502E+00   0.93787532E-01
   0.11142981E+01   0.49081070E+00   0.20129230E+00   0.11663780E+01   0.64740764E+00
   0.13661638E-01   0.11163936E+01   0.44305037E+00   0.21718711E+00   0.10535638E+01
   0.62118534E+00  -0.14072823E+00   0.14803629E+01   0.28790788E+00   0.87588566E-01
   0.96418845E+00   0.98719317E+00  -0.76234664E+00   0.22021910E+01   0.14690438E+01
  -0.92552856E+00   0.31623652E+01   0.15167937E+01   0.72035124E+00   0.16164653E+01
   0.20881474E+01   0.15976248E+01   0.50626015E+01   0.26014159E+01   0.60597128E+00
   0.69200924E+00   0.20011372E+01  -0.92498578E+00   0.17541541E+01  -0.15082268E+00
  -0.96854009E-01   0.82688427E+00   0.31984904E+00  -0.47637158E+00   0.95923422E+00
   0.74230083E-01  -0.16542480E+00   0.87524708E+00   0.41535510E+00   0.60132412E-01
   0.11306497E+01   0.37955562E+00  -0.39467782E-01   0.11716712E+01   0.38296099E+00
   0.91270742E-01   0.10477655E+01   0.48041074E+00  -0.36428868E+00   0.13842673E+01
   0.58255671E-02  -0.28099650E+00   0.97875814E+00   0.83459183E+00  -0.59881467E+00
   0.18464023E+01   0.16898014E+01  -0.26757364E+00   0.53166787E+01   0.25464770E+01
   0.12113457E+01   0.21332091E+01   0.18302871E+01   0.16648768E+01   0.56646641E+01
   0.33446218E+01   0.12167453E+01   0.11997660E+01   0.24161540E+01  -0.57749745E+00
   0.20134933E+01   0.16144022E-01   0.41327554E-01   0.93899975E+00   0.41814800E+00
  -0.39986910E+00   0.10639468E+01   0.16752630E+00  -0.85837430E-01   0.95378910E+00
   0.48106431E+00   0.12399219E+00   0.11999335E+01   0.45276575E+00   0.34243851E-01
   0.12484472E+01   0.47114038E+00   0.20667782E+00   0.12096136E+01   0.64969947E+00
  -0.14587087E+00   0.16534603E+01   0.29826243E+00  -0.15094643E-01   0.11358688E+01
   0.88277227E+00  -0.63356194E+00   0.16827881E+01   0.12367109E+01  -0.13908279E+01
   0.32409586E+01   0.13308462E+00  -0.46006432E+00   0.17318997E+01   0.36427055E+01
   0.36682535E+01   0.59782078E+01   0.23667547E+01   0.13055933E+01   0.51222089E+00
   0.19176167E+01  -0.67480691E+00   0.16252169E+01  -0.80751312E-01  -0.12475892E+00
   0.81134650E+00   0.31206698E+00  -0.35545005E+00   0.84989334E+00   0.10482648E+00
  -0.61631225E-01   0.78810570E+00   0.20092788E+00  -0.31474569E-01   0.95784005E+00
   0.42623422E+00   0.67858797E-01   0.11692353E+01   0.42548133E+00   0.20938354E+00
   0.10448312E+01   0.51255390E+00  -0.29942731E+00   0.13270652E+01  -0.15246225E-01
  -0.22527993E+00   0.82988403E+00   0.78860535E+00  -0.72921232E+00   0.18980676E+01
   0.12926892E+01  -0.11262388E+01   0.32907933E+01   0.15032697E+01   0.10410023E+01
   0.29523486E+01   0.40655134E+01   0.45190114E+01   0.71491765E+01   0.34103575E+01
   0.20451398E+01   0.10668410E+01   0.23586274E+01  -0.32919953E+00   0.19051284E+01
   0.11003831E+00   0.32702562E-02   0.92525656E+00   0.41314995E+00  -0.24107125E+00
   0.95725457E+00   0.18814949E+00   0.13988565E-01   0.86252869E+00   0.27288396E+00
   0.34484587E-01   0.10279777E+01   0.50081902E+00   0.14545776E+00   0.12506859E+01
   0.52022594E+00   0.33486461E+00   0.12166357E+01   0.69749590E+00  -0.52433420E-01
   0.16325295E+01   0.31476965E+00   0.80335461E-01   0.10318481E+01   0.88726557E+00
  -0.69594028E+00   0.18195680E+01   0.97471383E+00  -0.19780972E+01   0.16986613E+01
  -0.33934233E+00  -0.30615223E+00   0.23373256E+01   0.29332235E+01   0.28713801E+01
   0.58291864E+01   0.22038137E+01   0.17871558E+01   0.70436312E+00   0.10735976E+01
   0.78618230E-01   0.98180025E+00   0.26771027E+00  -0.20027317E+00   0.78082648E+00
   0.37066545E-01  -0.19967163E+00   0.47192550E+00   0.91057240E-01  -0.14874759E+00
   0.74431365E+00   0.25497666E+00   0.21139332E+00   0.86569225E+00   0.54412766E+00
   0.20201367E+00   0.10904010E+01   0.48745751E+00   0.37968519E+00   0.97351715E+00
   0.60146835E+00  -0.29006986E-01   0.11227838E+01   0.67915706E-01  -0.79009369E-01
   0.59497832E+00   0.64983269E+00  -0.81552255E+00   0.21580437E+01   0.27923116E-01
  -0.11274620E+01   0.21845916E+01  -0.74525912E-01  -0.28447477E+00   0.17401750E+01
   0.37858919E+01   0.40970008E+01   0.71385360E+01   0.32453132E+01   0.25236164E+01
   0.12613770E+01   0.14963277E+01   0.40288187E+00   0.12232788E+01   0.45783090E+00
  -0.47625927E-01   0.90626752E+00   0.16434178E+00  -0.84516974E-01   0.57085895E+00
   0.17564629E+00  -0.78013931E-01   0.81194315E+00   0.33009340E+00   0.27944599E+00
   0.93373277E+00   0.61892414E+00   0.28032855E+00   0.11763323E+01   0.58320510E+00
   0.50486222E+00   0.11502523E+01   0.80209618E+00   0.21633987E+00   0.14317289E+01
   0.39368473E+00   0.24020015E+00   0.84926478E+00   0.81885082E+00  -0.69776588E+00
   0.21905176E+01  -0.93973705E-01  -0.15910238E+01   0.12745299E+01  -0.11598302E+01
  -0.11952975E+01   0.10326071E+01   0.39994733E+01   0.43415192E+01   0.41094167E+01
   0.13278088E+01   0.13616679E+01   0.21917644E+01   0.21397819E+00   0.68010695E+00
   0.43269314E+00   0.50740764E+00  -0.20888446E+00   0.68861796E+00  -0.25607238E-01
   0.53810687E-01   0.20893567E+00   0.18265598E+00  -0.59826973E-01   0.54012260E+00
   0.23872052E+00   0.34280783E+00   0.68244856E+00   0.53882019E+00   0.43667630E+00
   0.91088441E+00   0.65635362E+00   0.56210529E+00   0.94930704E+00   0.50656293E+00
   0.30325447E+00   0.70459622E+00   0.34493549E+00  -0.87809078E-01   0.61879973E+00
   0.67571569E-01  -0.19661361E+00   0.98097828E+00  -0.77030655E+00   0.17734488E+00
  -0.32168959E-01   0.15168853E+01   0.14942620E+01   0.35803601E+01   0.48394361E+01
   0.54131050E+01   0.51471423E+01   0.21535095E+01   0.19885007E+01   0.26818635E+01
   0.59520032E+00   0.97732229E+00   0.65788412E+00   0.66628118E+00  -0.79571184E-01
   0.80862681E+00   0.87957546E-01   0.16446878E+00   0.32065083E+00   0.27986398E+00
   0.18768805E-01   0.59401593E+00   0.29874695E+00   0.41610715E+00   0.74816756E+00
   0.61289400E+00   0.51509960E+00   0.99816253E+00   0.75816788E+00   0.68985478E+00
   0.11242283E+01   0.72097676E+00   0.54146394E+00   0.98557548E+00   0.64666910E+00
   0.19828629E+00   0.89211126E+00   0.31915099E+00  -0.91052552E-02   0.11077191E+01
  -0.75024568E+00   0.17210764E-01  -0.40135028E+00   0.10104347E+01   0.94860001E+00
   0.29724734E+01   0.74437322E+00   0.10205436E+01   0.15380471E+01   0.24110398E+01
   0.46380277E+00   0.11548597E+01   0.67907993E+00   0.32466498E+00   0.53517141E+00
   0.23706873E+00   0.17590047E+00   0.28145950E+00   0.83548073E-01  -0.46871260E-01
   0.16400601E+00   0.29418194E-01   0.90625873E-01   0.35140048E+00   0.38689272E+00
   0.40404733E+00   0.65710738E+00   0.59907206E+00   0.61197357E+00   0.83066925E+00
   0.77461613E+00   0.62537123E+00   0.89771107E+00   0.69757073E+00   0.55878493E+00
   0.61270099E+00   0.37330760E+00   0.93907371E-01   0.43128859E+00   0.12807229E-01
   0.51266246E-01   0.13233490E+00   0.50776088E+00  -0.53706363E+00   0.73353379E+00
  -0.60142004E+00  -0.74294989E+00   0.10418683E+01   0.13423773E+01   0.17310508E+01
   0.22304517E+01   0.30074088E+01   0.96895077E+00   0.15618653E+01   0.99477474E+00
   0.56506338E+00   0.71494848E+00   0.39190300E+00   0.31689395E+00   0.40122134E+00
   0.20297236E+00   0.66809816E-01   0.27680914E+00   0.12895198E+00   0.17229030E+00
   0.40892325E+00   0.44226475E+00   0.47486210E+00   0.72468937E+00   0.67179629E+00
   0.69024360E+00   0.91790263E+00   0.87696019E+00   0.75348729E+00   0.10641372E+01
   0.91386546E+00   0.81279613E+00   0.88657944E+00   0.66763616E+00   0.39587084E+00
   0.72511874E+00   0.27565667E+00   0.25482109E+00   0.28362575E+00   0.59078335E+00
  -0.53898668E+00   0.62254213E+00  -0.82155352E+00  -0.10462002E+01   0.62366431E+00
   0.21403004E+01   0.21688516E+01   0.10142617E+01   0.71872213E+00   0.10070461E+01
   0.68385495E+00   0.57788857E+00   0.34511016E+00   0.39648351E+00   0.25170107E+00
   0.21465567E+00   0.24511872E+00   0.18770269E+00   0.11294900E+00   0.14406155E+00
   0.14800244E+00   0.20784356E+00   0.32577176E+00   0.40432486E+00   0.49447258E+00
   0.59616346E+00   0.62623069E+00   0.70943896E+00   0.83353855E+00   0.76022056E+00
   0.90345084E+00   0.92232477E+00   0.82272316E+00   0.64492036E+00   0.60248230E+00
   0.36619372E+00   0.23608222E+00   0.16211815E+00   0.16936547E+00  -0.43777321E-01
   0.20299961E+00  -0.15695408E+00   0.32685519E+00  -0.91350872E+00   0.78599565E+00
   0.16685774E+01   0.19863994E+01   0.25142734E+01   0.26196678E+01   0.14885829E+01
   0.11683851E+01   0.13812257E+01   0.98541224E+00   0.82342517E+00   0.54134204E+00
   0.55446391E+00   0.38404614E+00   0.33458484E+00   0.36257442E+00   0.29691762E+00
   0.21949221E+00   0.25327916E+00   0.24667183E+00   0.28520747E+00   0.37312762E+00
   0.45785801E+00   0.56811492E+00   0.66154516E+00   0.69963048E+00   0.78652187E+00
   0.92274022E+00   0.86729082E+00   0.10397480E+01   0.10874243E+01   0.10232294E+01
   0.88814682E+00   0.88236116E+00   0.66472152E+00   0.54262331E+00   0.45493992E+00
   0.43223400E+00   0.18784926E+00   0.38609914E+00  -0.29080819E-01   0.38533453E+00
  -0.93041814E+00   0.70180511E+00   0.15098046E+01   0.17232165E+01  -0.76916217E+00
   0.59191148E+00   0.17923960E+01   0.70950024E+00   0.55638584E+00   0.57406196E+00
   0.40300185E+00   0.34836444E+00   0.28050845E+00   0.26443151E+00   0.24938823E+00
   0.22317295E+00   0.16515834E+00   0.13950210E+00   0.15845330E+00   0.16828588E+00
   0.26159222E+00   0.38705197E+00   0.48913486E+00   0.54075827E+00   0.64709905E+00
   0.69464762E+00   0.80382440E+00   0.75600638E+00   0.95601016E+00   0.96874774E+00
   0.91457033E+00   0.79550016E+00   0.71057905E+00   0.57179134E+00   0.45153207E+00
   0.27532686E+00   0.18361796E+00   0.70354688E-01   0.88981181E-01   0.13448958E-01
   0.16264493E+00  -0.12779097E+00   0.78020226E+00   0.10362619E+01  -0.49598817E+00
  -0.78160117E+00  -0.50718885E+00   0.90652336E+00   0.21261298E+01   0.10329252E+01
   0.85050212E+00   0.82035227E+00   0.60005571E+00   0.50868706E+00   0.42068344E+00
   0.40032544E+00   0.37438578E+00   0.33769004E+00   0.27806432E+00   0.23944436E+00
   0.25332360E+00   0.25295142E+00   0.33178448E+00   0.44394369E+00   0.56123395E+00
   0.61155928E+00   0.71516436E+00   0.76777394E+00   0.88218893E+00   0.84892838E+00
   0.10692376E+01   0.11072250E+01   0.10815777E+01   0.99481804E+00   0.93498366E+00
   0.81971968E+00   0.71795047E+00   0.54848320E+00   0.45440546E+00   0.33089773E+00
   0.32284527E+00   0.21198218E+00   0.31142991E+00  -0.32500805E-01   0.81535334E+00
   0.10052805E+01  -0.60334243E+00  -0.96800344E+00   0.77918577E+00   0.10521812E+00
  -0.14676249E+00   0.52180379E+00   0.46730804E+00   0.35080111E+00   0.34813564E+00
   0.27994007E+00   0.28914254E+00   0.25670337E+00   0.26837803E+00   0.26809991E+00
   0.31784723E+00   0.30435927E+00   0.31433040E+00   0.35679851E+00   0.41551321E+00
   0.45120340E+00   0.51876698E+00   0.59923883E+00   0.65507381E+00   0.72459038E+00
   0.77938146E+00   0.89028392E+00   0.99863685E+00   0.96084455E+00   0.89926178E+00
   0.83519593E+00   0.73736471E+00   0.62711699E+00   0.49416816E+00   0.37067961E+00
   0.20404017E+00   0.11922169E+00   0.12527573E+00   0.69121463E-01   0.27775125E-01
   0.23052076E+00  -0.11949863E+00  -0.42239134E+00   0.42515904E+00   0.95336861E+00
   0.96030750E+00   0.32624961E+00   0.91543977E-01   0.75851329E+00   0.68446309E+00
   0.54325999E+00   0.52091722E+00   0.43420932E+00   0.42674296E+00   0.37428336E+00
   0.37886224E+00   0.38664024E+00   0.43345836E+00   0.41355188E+00   0.41114403E+00
   0.44447326E+00   0.49619606E+00   0.53612166E+00   0.60706345E+00   0.67651941E+00
   0.73102937E+00   0.80118854E+00   0.86340549E+00   0.98911625E+00   0.11197415E+01
   0.11067368E+01   0.10729892E+01   0.10360710E+01   0.96210482E+00   0.86842537E+00
   0.74480056E+00   0.62647121E+00   0.45857959E+00   0.36156196E+00   0.34623556E+00
   0.25928494E+00   0.17993014E+00   0.33350936E+00  -0.72048410E-01  -0.43448937E+00
   0.35407347E+00   0.82376575E+00   0.47343897E+00   0.84919408E+00   0.87304925E+00
   0.32067481E+00   0.32263808E+00   0.32963778E+00   0.27746766E+00   0.27833141E+00
   0.25860484E+00   0.28534643E+00   0.30023412E+00   0.30367159E+00   0.27847483E+00
   0.31869824E+00   0.36408253E+00   0.39476734E+00   0.45077761E+00   0.53632447E+00
   0.58935047E+00   0.64234204E+00   0.69823156E+00   0.80262448E+00   0.78791547E+00
   0.95925738E+00   0.10132394E+01   0.96780966E+00   0.93242265E+00   0.87054513E+00
   0.78285882E+00   0.67113501E+00   0.55788316E+00   0.44170192E+00   0.32739751E+00
   0.17981114E+00   0.17284342E+00   0.98466748E-01   0.16605831E+00   0.49779334E-01
   0.40188145E+00   0.85459200E+00   0.61051196E+00   0.48235253E+00   0.60508468E+00
   0.10047688E+01   0.10437652E+01   0.49372319E+00   0.49510605E+00   0.49205320E+00
   0.41888861E+00   0.40675908E+00   0.38030567E+00   0.41297808E+00   0.43036621E+00
   0.42712019E+00   0.40924495E+00   0.45155139E+00   0.49340554E+00   0.51805773E+00
   0.57051068E+00   0.65140651E+00   0.68781787E+00   0.73306502E+00   0.78423122E+00
   0.88493625E+00   0.87536459E+00   0.10590760E+01   0.11336944E+01   0.11169396E+01
   0.11119916E+01   0.10759564E+01   0.10043406E+01   0.89921600E+00   0.78850991E+00
   0.67105483E+00   0.55236285E+00   0.39619121E+00   0.37209153E+00   0.27187500E+00
   0.30564789E+00   0.14950858E+00   0.45551336E+00   0.85872545E+00   0.56350295E+00
   0.38846794E+00   0.39968528E+00   0.81436073E-01   0.80819437E-02   0.35108117E+00
   0.28862008E+00   0.25377105E+00   0.26716629E+00   0.26735353E+00   0.29640165E+00
   0.30595702E+00   0.32736497E+00   0.37668380E+00   0.44968328E+00   0.47752147E+00
   0.50012887E+00   0.55789841E+00   0.58197256E+00   0.59756171E+00   0.63353256E+00
   0.69488567E+00   0.72677527E+00   0.80329144E+00   0.81906683E+00   0.10088737E+01
   0.10228555E+01   0.99877781E+00   0.97615166E+00   0.93260522E+00   0.83955670E+00
   0.74544310E+00   0.63537091E+00   0.54167166E+00   0.40824127E+00   0.29917727E+00
   0.22789028E+00   0.20825939E+00   0.13508959E+00   0.27430410E+00   0.13374381E+00
  -0.46855275E-01   0.29500900E+00   0.52367360E+00   0.49403597E+00   0.20023762E+00
   0.13792547E+00   0.48647703E+00   0.41810625E+00   0.38115373E+00   0.39828479E+00
   0.39680851E+00   0.42798728E+00   0.43204486E+00   0.45810820E+00   0.52254604E+00
   0.59730305E+00   0.63002611E+00   0.65522923E+00   0.70963496E+00   0.72115749E+00
   0.71933583E+00   0.74769819E+00   0.79732734E+00   0.81579490E+00   0.88592575E+00
   0.90408246E+00   0.11061875E+01   0.11445972E+01   0.11503663E+01   0.11562675E+01
   0.11366028E+01   0.10582008E+01   0.96545254E+00   0.84736716E+00   0.74306612E+00
   0.60088147E+00   0.48263111E+00   0.39608629E+00   0.35539341E+00   0.25613830E+00
   0.36306986E+00   0.18639378E+00  -0.34857652E-01   0.26782619E+00   0.46028083E+00
  -0.38715128E-02   0.26735442E+00   0.35571684E+00   0.12665680E+00   0.21425846E+00
   0.26213659E+00   0.26375473E+00   0.28626609E+00   0.30359962E+00   0.34850994E+00
   0.39557512E+00   0.42464899E+00   0.43027447E+00   0.49034109E+00   0.55206966E+00
   0.57292839E+00   0.61787622E+00   0.67698669E+00   0.70358018E+00   0.73028103E+00
   0.77997843E+00   0.86084308E+00   0.86185669E+00   0.10099439E+01   0.10611057E+01
   0.10429083E+01   0.10304599E+01   0.98646682E+00   0.91412112E+00   0.81657132E+00
   0.72339427E+00   0.62770726E+00   0.53644436E+00   0.40273448E+00   0.33881424E+00
   0.25783511E+00   0.24984378E+00   0.11266091E+00   0.20372861E+00   0.35710120E+00
   0.12155634E+00  -0.13157710E-01   0.67065916E-01   0.35619631E+00   0.45937213E+00
   0.23497348E+00   0.33051477E+00   0.38173772E+00   0.38408105E+00   0.40912118E+00
   0.43429784E+00   0.50081392E+00   0.56174292E+00   0.59592088E+00   0.61668223E+00
   0.68173716E+00   0.74229248E+00   0.75605110E+00   0.79028160E+00   0.83647118E+00
   0.83854966E+00   0.84229467E+00   0.87605214E+00   0.94456828E+00   0.94543473E+00
   0.11019014E+01   0.11720118E+01   0.11808166E+01   0.11976140E+01   0.11759050E+01
   0.11121866E+01   0.10103841E+01   0.90384775E+00   0.79346400E+00   0.69014968E+00
   0.54604522E+00   0.46958925E+00   0.37185724E+00   0.34276729E+00   0.18234772E+00
   0.24575329E+00   0.36998354E+00   0.10358433E+00  -0.59428867E-01   0.41220380E+00
   0.20557926E+00   0.15297050E+00   0.34434104E+00   0.27479724E+00   0.25569829E+00
   0.28555957E+00   0.30898763E+00   0.36326926E+00   0.40161525E+00   0.44913172E+00
   0.52232581E+00   0.63130122E+00   0.67452920E+00   0.70229210E+00   0.75295523E+00
   0.75365751E+00   0.72796541E+00   0.74983372E+00   0.78462237E+00   0.80955973E+00
   0.85012816E+00   0.88806006E+00   0.10150732E+01   0.10833180E+01   0.10841906E+01
   0.10724270E+01   0.10473304E+01   0.98212932E+00   0.90449371E+00   0.81395455E+00
   0.72450576E+00   0.61148786E+00   0.51510593E+00   0.42246451E+00   0.36572492E+00
   0.29566345E+00   0.37803053E+00   0.29696382E+00   0.16648035E+00   0.36486977E+00
   0.49488662E+00   0.46955788E+00   0.27984809E+00   0.23966988E+00   0.44295133E+00
   0.37514433E+00   0.36119736E+00   0.41088266E+00   0.45217898E+00   0.52013480E+00
   0.56799757E+00   0.63312423E+00   0.73362891E+00   0.85335440E+00   0.90699721E+00
   0.93623516E+00   0.97848777E+00   0.95813864E+00   0.90343403E+00   0.90155120E+00
   0.91087528E+00   0.91024036E+00   0.93384664E+00   0.96451940E+00   0.10945413E+01
   0.11777324E+01   0.12020033E+01   0.12134170E+01   0.12054287E+01   0.11477885E+01
   0.10632010E+01   0.95591710E+00   0.84912617E+00   0.72315447E+00   0.61734793E+00
   0.51445240E+00   0.44669540E+00   0.36177323E+00   0.42477076E+00   0.32302991E+00
   0.17038860E+00   0.34634664E+00   0.45540054E+00   0.21279487E+00   0.34410665E+00
   0.34379781E+00   0.15956206E+00   0.22466655E+00   0.27277058E+00   0.30694542E+00
   0.35141750E+00   0.39728249E+00   0.47173988E+00   0.54950406E+00   0.60607950E+00
   0.60964942E+00   0.67986845E+00   0.74617740E+00   0.73793917E+00   0.76648144E+00
   0.81543247E+00   0.81477299E+00   0.82340290E+00   0.85600750E+00   0.90326477E+00
   0.92380851E+00   0.96484531E+00   0.10890960E+01   0.11132066E+01   0.11036330E+01
   0.10714980E+01   0.10243282E+01   0.95221834E+00   0.87534588E+00   0.79429424E+00
   0.72034535E+00   0.59224790E+00   0.49461948E+00   0.41630415E+00   0.37635066E+00
   0.26595683E+00   0.32168239E+00   0.45767851E+00   0.32849368E+00   0.24581472E+00
   0.26845139E+00   0.40963116E+00   0.42322871E+00   0.24929971E+00   0.33221053E+00
   0.39233292E+00   0.43313230E+00   0.49780342E+00   0.56606964E+00   0.67810681E+00
   0.78485799E+00   0.85621901E+00   0.88186054E+00   0.95902741E+00   0.10216200E+01
   0.99902984E+00   0.10049800E+01   0.10259826E+01   0.98669456E+00   0.95861692E+00
   0.96197325E+00   0.98464909E+00   0.99087853E+00   0.10291708E+01   0.11580066E+01
   0.11961975E+01   0.12037482E+01   0.11838635E+01   0.11389187E+01   0.10590763E+01
   0.96847235E+00   0.87387043E+00   0.78837583E+00   0.65155853E+00   0.54797147E+00
   0.46291398E+00   0.41314000E+00   0.29109954E+00   0.33070602E+00   0.44970276E+00
   0.30290215E+00   0.20414922E+00   0.81890883E-01  -0.11636443E-01   0.42373967E-01
   0.25670802E+00   0.26175192E+00   0.28534686E+00   0.33879630E+00   0.39247127E+00
   0.47271435E+00   0.55155751E+00   0.63122085E+00   0.72797166E+00   0.91738693E+00
   0.97101164E+00   0.97043047E+00   0.10138224E+01   0.95245031E+00   0.85048377E+00
   0.86456053E+00   0.87418931E+00   0.87860981E+00   0.88051413E+00   0.92558225E+00
   0.95020034E+00   0.10240702E+01   0.11006074E+01   0.11192292E+01   0.10949114E+01
   0.10528733E+01   0.10008467E+01   0.93985191E+00   0.86077280E+00   0.73904841E+00
   0.60655644E+00   0.55724114E+00   0.47123699E+00   0.39067169E+00   0.38473857E+00
   0.25126257E+00   0.49878638E-01   0.10285991E+00   0.14687886E+00   0.13803146E+00
   0.57567200E-01   0.12174520E+00   0.35251877E+00   0.36484279E+00   0.40450085E+00
   0.49100931E+00   0.57656421E+00   0.68586694E+00   0.78414730E+00   0.89155638E+00
   0.10249679E+01   0.12289896E+01   0.12923208E+01   0.12871673E+01   0.13126422E+01
   0.12193697E+01   0.10749889E+01   0.10506777E+01   0.10213524E+01   0.98673633E+00
   0.95909327E+00   0.98170762E+00   0.99633072E+00   0.10689181E+01   0.11503728E+01
   0.11770625E+01   0.11588576E+01   0.11181197E+01   0.10583446E+01   0.98632599E+00
   0.89631867E+00   0.76763020E+00   0.63126704E+00   0.57899403E+00   0.49004956E+00
   0.40404165E+00   0.39020680E+00   0.24704762E+00   0.33085411E-01   0.72890665E-01
   0.10300120E+00   0.48715913E+00   0.53088301E+00   0.46351646E+00   0.26914408E+00
   0.29685925E+00   0.32278102E+00   0.38210963E+00   0.44629139E+00   0.53041367E+00
   0.63197512E+00   0.75643918E+00   0.89579831E+00   0.73948688E+00   0.63301249E+00
   0.67239583E+00   0.67138941E+00   0.88369747E+00   0.10002559E+01   0.90877864E+00
   0.90146353E+00   0.90483108E+00   0.92026604E+00   0.91940137E+00   0.93207240E+00
   0.95517080E+00   0.10058449E+01   0.10647551E+01   0.10727953E+01   0.10522955E+01
   0.10041757E+01   0.93758311E+00   0.83114194E+00   0.70767915E+00   0.66319124E+00
   0.57406761E+00   0.48152094E+00   0.46442311E+00   0.38346272E+00   0.46490378E+00
   0.61778529E+00   0.57914991E+00   0.53429982E+00   0.54570672E+00   0.59968172E+00
   0.54812792E+00   0.36512893E+00   0.41994503E+00   0.46698295E+00   0.53470054E+00
   0.62829912E+00   0.74975453E+00   0.90793932E+00   0.10730825E+01   0.12281824E+01
   0.10938505E+01   0.98939757E+00   0.10182468E+01   0.99352641E+00   0.11736847E+01
   0.12514958E+01   0.11095569E+01   0.10533724E+01   0.10156639E+01   0.99443756E+00
   0.96686761E+00   0.96085884E+00   0.97575557E+00   0.10228763E+01   0.10808931E+01
   0.10902586E+01   0.10672107E+01   0.10155921E+01   0.94298974E+00   0.83170569E+00
   0.70412710E+00   0.65743521E+00   0.56857983E+00   0.47530050E+00   0.45559387E+00
   0.37266651E+00   0.44769855E+00   0.59313486E+00   0.54472023E+00   0.48892033E+00
   0.13870244E-01  -0.13464752E-01   0.49574071E-01   0.26498411E+00   0.27863186E+00
   0.34689093E+00   0.39637794E+00   0.48749445E+00   0.58586018E+00   0.69883450E+00
   0.88018081E+00   0.71029602E+00   0.83282465E+00   0.14329855E+01   0.15315873E+01
   0.12936651E+01   0.72092668E+00   0.87298505E+00   0.99245855E+00   0.92040138E+00
   0.90297665E+00   0.88617365E+00   0.88349081E+00   0.91521735E+00   0.91588964E+00
   0.94144334E+00   0.90900459E+00   0.93293992E+00   0.90655379E+00   0.88586172E+00
   0.79647683E+00   0.76147295E+00   0.71875393E+00   0.65130372E+00   0.54277758E+00
   0.51399088E+00   0.40725642E+00   0.41196499E+00   0.26550734E+00   0.94378696E-01
   0.70231902E-01   0.10148330E+00   0.75154723E-01   0.63023244E-01   0.13699344E+00
   0.37691763E+00   0.39615106E+00   0.47561191E+00   0.58615612E+00   0.72657141E+00
   0.85962471E+00   0.98410004E+00   0.12019790E+01   0.10773997E+01   0.12055695E+01
   0.18077707E+01   0.18930350E+01   0.16312775E+01   0.10213303E+01   0.11251661E+01
   0.11982084E+01   0.10787558E+01   0.10132890E+01   0.95724814E+00   0.92221051E+00
   0.93169350E+00   0.91714960E+00   0.93642081E+00   0.90346058E+00   0.92463950E+00
   0.89536549E+00   0.86785060E+00   0.77401326E+00   0.73578876E+00   0.69294813E+00
   0.62754553E+00   0.51981945E+00   0.49235009E+00   0.38415937E+00   0.38608687E+00
   0.23696625E+00   0.59229304E-01   0.28270929E-01   0.49786744E-01   0.24590795E+00
   0.35466857E+00   0.31835209E+00   0.26071646E+00   0.29714293E+00   0.38862381E+00
   0.43885016E+00   0.58520984E+00   0.61453161E+00   0.82844938E+00   0.72648237E+00
   0.75401496E+00   0.17901115E+01   0.21304777E+01   0.20600764E+01   0.21099036E+01
   0.15108732E+01   0.70007379E+00   0.97044431E+00   0.93098078E+00   0.89086279E+00
   0.90423084E+00   0.86714661E+00   0.85567716E+00   0.85288054E+00   0.87368410E+00
   0.87175507E+00   0.87793774E+00   0.84763649E+00   0.83805407E+00   0.79440437E+00
   0.77018474E+00   0.68441439E+00   0.63139863E+00   0.56858889E+00   0.51481219E+00
   0.45018197E+00   0.37217084E+00   0.35425686E+00   0.44388443E+00   0.34711512E+00
   0.31900943E+00   0.31494758E+00   0.43145321E+00   0.41550266E+00   0.36807299E+00
   0.42250655E+00   0.59298522E+00   0.67035159E+00   0.84187140E+00   0.91525133E+00
   0.11851367E+01   0.10869251E+01   0.11231581E+01   0.21794452E+01   0.25064701E+01
   0.24191572E+01   0.24413438E+01   0.18118519E+01   0.96235789E+00   0.11793957E+01
   0.10864790E+01   0.10005945E+01   0.97083682E+00   0.90041542E+00   0.86303784E+00
   0.84596549E+00   0.85662275E+00   0.84357910E+00   0.84495022E+00   0.81181447E+00
   0.80335281E+00   0.75707066E+00   0.73078052E+00   0.64503963E+00   0.59211773E+00
   0.53190376E+00   0.47958485E+00   0.41495131E+00   0.33631570E+00   0.31497473E+00
   0.39906340E+00   0.29460340E+00   0.25995341E+00   0.42358162E+00   0.32310632E+00
   0.28811161E+00   0.38582152E+00   0.33055484E+00   0.45659894E+00   0.51070384E+00
   0.63320560E+00   0.68729981E+00   0.90717148E+00   0.58951148E+00   0.12131330E+01
   0.21694518E+01   0.14967250E+01   0.11797274E+01   0.17297946E+01   0.20571070E+01
   0.94038245E+00   0.81486378E+00   0.97244614E+00   0.84228802E+00   0.84827119E+00
   0.81875896E+00   0.82199032E+00   0.78452000E+00   0.79443649E+00   0.76034583E+00
   0.74913132E+00   0.73223020E+00   0.72556871E+00   0.70414165E+00   0.66769743E+00
   0.60504031E+00   0.57990894E+00   0.51472942E+00   0.48622549E+00   0.44827091E+00
   0.47582430E+00   0.43666516E+00   0.38751668E+00   0.46799221E+00   0.54148868E+00
   0.49845420E+00   0.40778300E+00   0.39254303E+00   0.49203468E+00   0.49921243E+00
   0.64170430E+00   0.68451332E+00   0.84288346E+00   0.94456885E+00   0.12258810E+01
   0.95691919E+00   0.15899063E+01   0.25456835E+01   0.18661300E+01   0.15294899E+01
   0.20565533E+01   0.23482453E+01   0.11897999E+01   0.10178675E+01   0.11275063E+01
   0.94684564E+00   0.91238923E+00   0.84673285E+00   0.82895177E+00   0.77153303E+00
   0.76626571E+00   0.73449217E+00   0.72236668E+00   0.69572968E+00   0.67620987E+00
   0.65485375E+00   0.62013863E+00   0.55704422E+00   0.53736919E+00   0.47183897E+00
   0.44637603E+00   0.40729617E+00   0.43340135E+00   0.39114849E+00   0.33854269E+00
   0.41001693E+00   0.47761033E+00   0.77869145E-01   0.19422032E+00   0.22530338E+00
   0.21416642E+00   0.33201125E+00   0.48868687E+00   0.49923343E+00   0.60571108E+00
   0.63444804E+00   0.86652350E+00   0.59207172E+00   0.12061000E+01   0.20138129E+01
   0.12601272E+01   0.92105385E+00   0.15599588E+01   0.20337035E+01   0.99394462E+00
   0.78848256E+00   0.94492560E+00   0.81179276E+00   0.85471918E+00   0.77604288E+00
   0.76433340E+00   0.71852786E+00   0.69752100E+00   0.63671313E+00   0.63746553E+00
   0.61382755E+00   0.66175157E+00   0.63022154E+00   0.63707444E+00   0.71357285E+00
   0.73025662E+00   0.67775090E+00   0.55824564E+00   0.41003083E+00   0.35837201E+00
   0.29477124E+00   0.31306393E+00   0.20085497E+00   0.15037992E+00   0.15456307E+00
   0.28595157E+00   0.32880275E+00   0.33509246E+00   0.50411246E+00   0.64699687E+00
   0.67159372E+00   0.81356255E+00   0.89089498E+00   0.11825288E+01   0.94919903E+00
   0.15728609E+01   0.23883422E+01   0.16171028E+01   0.12605815E+01   0.18722979E+01
   0.23177629E+01   0.12421371E+01   0.98746462E+00   0.10902185E+01   0.91387521E+00
   0.91313868E+00   0.80563857E+00   0.76758164E+00   0.70276108E+00   0.69908195E+00
   0.63997626E+00   0.62894813E+00   0.59916468E+00   0.63448637E+00   0.58190430E+00
   0.58857894E+00   0.66421363E+00   0.67881514E+00   0.63178279E+00   0.51115687E+00
   0.36522019E+00   0.31192501E+00   0.24618421E+00   0.25918476E+00   0.14289405E+00
   0.81781752E-01   0.22537740E+00   0.22219943E+00   0.24414872E+00   0.38414781E+00
   0.37538616E+00   0.50800640E+00   0.47201935E+00   0.59669329E+00   0.59003193E+00
   0.82949825E+00   0.58012320E+00   0.84327521E+00   0.19113930E+01   0.18571037E+01
   0.16803835E+01   0.20196874E+01   0.17921906E+01   0.77616354E+00   0.84857744E+00
   0.90840260E+00   0.77512609E+00   0.77850921E+00   0.71260032E+00   0.72226234E+00
   0.61702324E+00   0.59774312E+00   0.54148664E+00   0.55283342E+00   0.51313741E+00
   0.54043740E+00   0.53089711E+00   0.77180311E+00   0.75903622E+00   0.76116324E+00
   0.68636597E+00   0.73684101E+00   0.53394468E+00   0.43081244E+00   0.39390506E+00
   0.29413122E+00   0.27722650E+00   0.34308897E+00   0.30317160E+00   0.31699624E+00
   0.34678180E+00   0.50897125E+00   0.52759061E+00   0.65799450E+00   0.64888583E+00
   0.81455368E+00   0.85197132E+00   0.11305054E+01   0.90559206E+00   0.11880447E+01
   0.22713394E+01   0.22018070E+01   0.20122724E+01   0.23238685E+01   0.20654236E+01
   0.10039527E+01   0.10351627E+01   0.10468012E+01   0.87045477E+00   0.83321459E+00
   0.74312294E+00   0.71940453E+00   0.62870127E+00   0.60270165E+00   0.50945947E+00
   0.50996608E+00   0.46767847E+00   0.49756350E+00   0.48219111E+00   0.71519810E+00
   0.71277741E+00   0.71497736E+00   0.63978616E+00   0.69209559E+00   0.48785448E+00
   0.38179819E+00   0.34361404E+00   0.23878150E+00   0.21743056E+00   0.27375686E+00
   0.48323837E+00   0.51133877E+00   0.41858805E+00   0.32435550E+00   0.39298682E+00
   0.48042898E+00   0.48546404E+00   0.54255502E+00   0.56523367E+00   0.66822899E+00
   0.74658933E+00   0.38816750E+00   0.88628143E+00   0.16397041E+01   0.17734665E+01
   0.16094284E+01   0.87131304E+00   0.71239459E+00   0.95591113E+00   0.79304404E+00
   0.77550981E+00   0.73554924E+00   0.68478881E+00   0.61670149E+00   0.55255439E+00
   0.49860090E+00   0.48931516E+00   0.45319387E+00   0.47927209E+00   0.46631632E+00
   0.62395931E+00   0.77591022E+00   0.65376959E+00   0.62187650E+00   0.59966429E+00
   0.63069545E+00   0.65824768E+00   0.44988008E+00   0.41718379E+00   0.57933668E+00
   0.55820298E+00   0.58015151E+00   0.56209134E+00   0.60116055E+00   0.52248718E+00
   0.44261349E+00   0.53331444E+00   0.64624274E+00   0.67235839E+00   0.76335326E+00
   0.82572914E+00   0.98078367E+00   0.10529482E+01   0.71139350E+00   0.12395479E+01
   0.19678812E+01   0.20907127E+01   0.18963301E+01   0.11302448E+01   0.93301406E+00
   0.11291311E+01   0.91916251E+00   0.86225808E+00   0.78910563E+00   0.70981485E+00
   0.62164458E+00   0.57087511E+00   0.47878239E+00   0.45648660E+00   0.40780166E+00
   0.41323446E+00   0.39508280E+00   0.55279617E+00   0.70897021E+00   0.59709792E+00
   0.57511021E+00   0.55538444E+00   0.58269070E+00   0.61264701E+00   0.39926371E+00
   0.36430796E+00   0.51921552E+00   0.49449236E+00   0.50744976E+00  -0.11655739E-01
  -0.12983096E-02   0.13409095E+00   0.27808151E+00   0.32551252E+00   0.43670380E+00
   0.49130243E+00   0.51061741E+00   0.56008794E+00   0.57926377E+00   0.64789751E+00
   0.63883644E+00   0.41870391E+00   0.48783759E+00   0.61452195E+00   0.57963887E+00
   0.68497238E+00   0.93418204E+00   0.82318001E+00   0.76459253E+00   0.70836940E+00
   0.63892473E+00   0.60235577E+00   0.55041302E+00   0.46574818E+00   0.41780122E+00
   0.40718496E+00   0.37914395E+00   0.44257675E+00   0.43314880E+00   0.64561679E+00
   0.75067619E+00   0.62427882E+00   0.55988294E+00   0.56619395E+00   0.60425194E+00
   0.63015683E+00   0.43072330E+00   0.27285429E+00   0.12418659E+00   0.54051272E-01
   0.60797296E-01   0.67022424E-01   0.92307204E-01   0.23387968E+00   0.39514542E+00
   0.43861620E+00   0.56853738E+00   0.67496965E+00   0.73864666E+00   0.81349043E+00
   0.82833797E+00   0.89230757E+00   0.95366628E+00   0.73361643E+00   0.79943176E+00
   0.90917546E+00   0.84876188E+00   0.91854591E+00   0.11256076E+01   0.97566397E+00
   0.88082139E+00   0.78433654E+00   0.69007429E+00   0.62469814E+00   0.56546038E+00
   0.48403220E+00   0.40727788E+00   0.38437276E+00   0.33425050E+00   0.38789325E+00
   0.37733831E+00   0.57771607E+00   0.68530465E+00   0.57026521E+00   0.51079488E+00
   0.53054310E+00   0.56026191E+00   0.58783043E+00   0.37987593E+00   0.22020879E+00
   0.62287532E-01  -0.11803439E-01  -0.14836893E-01   0.51265708E+00   0.50655188E+00
   0.41627805E+00   0.31526360E+00   0.35292062E+00   0.37316191E+00   0.44902845E+00
   0.46031735E+00   0.49582862E+00   0.47387540E+00   0.45857316E+00   0.50798897E+00
   0.66289017E+00   0.60177270E+00   0.64908397E+00   0.74273557E+00   0.86681097E+00
   0.75583029E+00   0.74717773E+00   0.66492049E+00   0.64882690E+00   0.58770337E+00
   0.53995672E+00   0.45426705E+00   0.41738161E+00   0.33344673E+00   0.34843701E+00
   0.30490053E+00   0.41038700E+00   0.38743653E+00   0.61628448E+00   0.71743350E+00
   0.62055862E+00   0.53699184E+00   0.56060134E+00   0.57069515E+00   0.65411731E+00
   0.43296412E+00   0.40515457E+00   0.54612353E+00   0.57167825E+00   0.57527660E+00
   0.59206762E+00   0.59702360E+00   0.51311807E+00   0.41674269E+00   0.47599635E+00
   0.48933208E+00   0.57983195E+00   0.62486608E+00   0.67467373E+00   0.68824967E+00
   0.74191484E+00   0.80865219E+00   0.94425203E+00   0.87960793E+00   0.91001504E+00
   0.97901899E+00   0.10706747E+01   0.93193343E+00   0.88082226E+00   0.76478115E+00
   0.71576765E+00   0.63480276E+00   0.56582059E+00   0.47324173E+00   0.43016628E+00
   0.32728572E+00   0.33039026E+00   0.27141939E+00   0.36667972E+00   0.33563635E+00
   0.54214463E+00   0.66168617E+00   0.57432764E+00   0.48781720E+00   0.52655273E+00
   0.52814818E+00   0.61259327E+00   0.38583048E+00   0.35346625E+00   0.48663164E+00
   0.50615091E+00   0.50229138E+00   0.28416153E+00   0.24301453E+00   0.30112316E+00
   0.36934846E+00   0.32614493E+00   0.33237133E+00   0.34323348E+00   0.38065851E+00
   0.33411115E+00   0.27227065E+00   0.27950591E+00   0.35206606E+00   0.42986376E+00
   0.59627290E+00   0.64854955E+00   0.67540894E+00   0.65357304E+00   0.67468061E+00
   0.63252542E+00   0.60516764E+00   0.54791954E+00   0.48402529E+00   0.43881691E+00
   0.40808010E+00   0.34906910E+00   0.29757428E+00   0.27276371E+00   0.26220165E+00
   0.32904086E+00   0.38199345E+00   0.46366043E+00   0.67398675E+00   0.63878971E+00
   0.59334272E+00   0.59136908E+00   0.64290975E+00   0.53758666E+00   0.38489646E+00
   0.42202971E+00   0.32799491E+00   0.33673386E+00   0.37064931E+00   0.36417750E+00
   0.34021118E+00   0.39490708E+00   0.47021529E+00   0.44285853E+00   0.47686193E+00
   0.49099505E+00   0.54920249E+00   0.55370199E+00   0.52475867E+00   0.54785209E+00
   0.62200354E+00   0.70347187E+00   0.84064881E+00   0.87134399E+00   0.88149159E+00
   0.82649185E+00   0.81544297E+00   0.74427234E+00   0.69140811E+00   0.60524583E+00
   0.52779879E+00   0.46731722E+00   0.43088532E+00   0.36292570E+00   0.29695848E+00
   0.26444605E+00   0.23602808E+00   0.29387908E+00   0.32026257E+00   0.39084145E+00
   0.63623256E+00   0.59687738E+00   0.55584105E+00   0.56361925E+00   0.60786901E+00
   0.49961068E+00   0.33956034E+00   0.37304776E+00   0.27217217E+00   0.27451895E+00
   0.30023900E+00   0.12853798E+00   0.22318294E+00   0.20378802E+00   0.19715269E+00
   0.26273898E+00   0.29484740E+00   0.30801320E+00   0.30440375E+00   0.18684128E+00
   0.19798154E+00   0.19566934E+00   0.22699563E+00   0.27063097E+00   0.38921308E+00
   0.48800078E+00   0.53779556E+00   0.57236165E+00   0.56701851E+00   0.53487524E+00
   0.50692281E+00   0.45976233E+00   0.45002105E+00   0.37247282E+00   0.33713838E+00
   0.29414314E+00   0.28625651E+00   0.24889505E+00   0.26309864E+00   0.27215611E+00
   0.37534191E+00   0.34025189E+00   0.42407701E+00   0.53035997E+00   0.58702900E+00
   0.56761964E+00   0.49595553E+00   0.34199566E+00   0.29759332E+00   0.23219576E+00
   0.26496974E+00   0.21020404E+00   0.18408283E+00   0.21296132E+00   0.32032757E+00
   0.30025482E+00   0.31919610E+00   0.40920109E+00   0.45598925E+00   0.47412861E+00
   0.49093683E+00   0.40480941E+00   0.41213486E+00   0.40769192E+00   0.44958356E+00
   0.50494639E+00   0.61359245E+00   0.67261614E+00   0.70467983E+00   0.71738939E+00
   0.69015763E+00   0.62927626E+00   0.57548351E+00   0.50960022E+00   0.48874486E+00
   0.40322968E+00   0.36091311E+00   0.31975492E+00   0.28273113E+00   0.22785638E+00
   0.22014949E+00   0.20601135E+00   0.29777623E+00   0.29853243E+00   0.39682394E+00
   0.49142891E+00   0.56038907E+00   0.54025712E+00   0.46328657E+00   0.30478575E+00
   0.25573469E+00   0.18267621E+00   0.20977679E+00   0.14667272E+00   0.11476937E+00
   0.44678284E+00   0.37722942E+00   0.39146390E+00   0.39258861E+00   0.29495162E+00
   0.28423914E+00   0.28540333E+00   0.25020739E+00   0.16466593E+00   0.13649905E+00
   0.13004110E+00   0.18657106E+00   0.22274140E+00   0.33380187E+00   0.44773109E+00
   0.49005905E+00   0.47527495E+00   0.48946355E+00   0.44849367E+00   0.43925822E+00
   0.38773151E+00   0.34205107E+00   0.31048896E+00   0.29630323E+00   0.24716224E+00
   0.24065841E+00   0.23443610E+00   0.25125647E+00   0.24686234E+00   0.27166104E+00
   0.29918013E+00   0.28903567E+00   0.29227295E+00   0.34412246E+00   0.32758093E+00
   0.31864311E+00   0.32706831E+00   0.40215760E+00   0.44513945E+00   0.42364636E+00
   0.47089905E+00   0.54953853E+00   0.53394720E+00   0.47870156E+00   0.50264403E+00
   0.53344300E+00   0.45648192E+00   0.45910964E+00   0.45380548E+00   0.42711841E+00
   0.34256605E+00   0.31002997E+00   0.30222738E+00   0.36627155E+00   0.40726598E+00
   0.52133668E+00   0.60373250E+00   0.62716463E+00   0.59303537E+00   0.58053366E+00
   0.52338548E+00   0.49680032E+00   0.42855359E+00   0.37449896E+00   0.34180481E+00
   0.31900857E+00   0.27022013E+00   0.26407529E+00   0.23411819E+00   0.23087658E+00
   0.21196272E+00   0.24750794E+00   0.27943573E+00   0.25894337E+00   0.27239372E+00
   0.32965461E+00   0.30651578E+00   0.29285261E+00   0.29441461E+00   0.36239064E+00
   0.39775701E+00   0.36841189E+00   0.40596322E+00   0.47730769E+00   0.44393234E+00
   0.47166260E+00   0.36831185E+00   0.27379199E+00   0.30532519E+00   0.28147653E+00
   0.29646140E+00   0.23870153E+00   0.13563709E+00   0.11810402E+00   0.12137472E+00
   0.11953256E+00   0.14936357E+00   0.23791569E+00   0.36679333E+00   0.39223759E+00
   0.41384151E+00   0.39897761E+00   0.38223743E+00   0.34883104E+00   0.33028887E+00
   0.32402853E+00   0.27628279E+00   0.24167509E+00   0.22901149E+00   0.21382597E+00
   0.20461333E+00   0.21464200E+00   0.23049987E+00   0.24413571E+00   0.24975811E+00
   0.28055916E+00   0.28694408E+00   0.27872978E+00   0.28790444E+00   0.30643017E+00
   0.32605186E+00   0.31080254E+00   0.31791573E+00   0.46667897E+00   0.52485253E+00
   0.53134040E+00   0.53206249E+00   0.57168604E+00   0.48702121E+00   0.42299690E+00
   0.47823139E+00   0.46690569E+00   0.47409292E+00   0.40753255E+00   0.29851799E+00
   0.27599285E+00   0.26546983E+00   0.26330464E+00   0.30199618E+00   0.39114538E+00
   0.48867218E+00   0.49857830E+00   0.50815561E+00   0.47945944E+00   0.44391429E+00
   0.39365874E+00   0.36483957E+00   0.35023341E+00   0.30138792E+00   0.26777150E+00
   0.24690014E+00   0.22461708E+00   0.21657228E+00   0.22416037E+00   0.23221536E+00
   0.23318852E+00   0.23405334E+00   0.27294634E+00   0.27905739E+00   0.26403103E+00
   0.26820062E+00   0.28251339E+00   0.29749243E+00   0.27523041E+00   0.27206472E+00
   0.41202294E+00   0.46020851E+00   0.45795699E+00  -0.10126946E-01   0.48231476E-01
   0.22136060E+00   0.31823123E+00   0.27514408E+00   0.29343798E+00   0.30304573E+00
   0.29712516E+00   0.19250363E+00   0.13243082E+00   0.10540074E+00   0.14370048E+00
   0.17613368E+00   0.27652058E+00   0.34797918E+00   0.36310983E+00   0.35310124E+00
   0.34940216E+00   0.32117527E+00   0.31625498E+00   0.28148614E+00   0.24477467E+00
   0.23468958E+00   0.22839562E+00   0.19952202E+00   0.19899299E+00   0.19575726E+00
   0.20355891E+00   0.20463312E+00   0.21452818E+00   0.21964712E+00   0.22369852E+00
   0.22927772E+00   0.25612394E+00   0.26520185E+00   0.28084423E+00   0.26961072E+00
   0.29057218E+00   0.28240816E+00   0.11026374E+00   0.39585133E-01   0.31316783E-01
   0.76800399E-01   0.15021048E+00   0.33269686E+00   0.45905672E+00   0.43310000E+00
   0.45745136E+00   0.45211264E+00   0.43087752E+00   0.33686696E+00   0.26273045E+00
   0.22660201E+00   0.26934972E+00   0.30219061E+00   0.39388604E+00   0.44317767E+00
   0.45239704E+00   0.42647043E+00   0.40617925E+00   0.36870588E+00   0.35477822E+00
   0.30907185E+00   0.26627830E+00   0.25276517E+00   0.24586384E+00   0.21958211E+00
   0.21706290E+00   0.20275218E+00   0.20220349E+00   0.20027400E+00   0.21461748E+00
   0.22151217E+00   0.22084911E+00   0.22439259E+00   0.24974655E+00   0.25449004E+00
   0.26607388E+00   0.24466133E+00   0.25684038E+00   0.24074884E+00   0.60203861E-01
  -0.21768551E-01  -0.40080087E-01   0.78992706E+00   0.73631874E+00   0.52988100E+00
   0.36071447E+00   0.36970170E+00   0.31085991E+00   0.31690894E+00   0.30923946E+00
   0.26780059E+00   0.19544030E+00   0.17119910E+00   0.14708067E+00   0.19978726E+00
   0.26134922E+00   0.30044880E+00   0.28604129E+00   0.31516403E+00   0.28349174E+00
   0.28785373E+00   0.24593259E+00   0.25361832E+00   0.24470770E+00   0.22685833E+00
   0.18993969E+00   0.20202531E+00   0.18005740E+00   0.19017618E+00   0.18087482E+00
   0.19878660E+00   0.19142643E+00   0.20495218E+00   0.20477887E+00   0.22890797E+00
   0.22473866E+00   0.25172416E+00   0.26253004E+00   0.32844855E+00   0.35904569E+00
   0.42358109E+00   0.66108204E+00   0.79373790E+00   0.82340641E+00   0.87353309E+00
   0.83758893E+00   0.63918913E+00   0.47603956E+00   0.50064138E+00   0.44403835E+00
   0.44380074E+00   0.42624430E+00   0.38911165E+00   0.31577627E+00   0.28693738E+00
   0.25435575E+00   0.30338605E+00   0.34609184E+00   0.37674381E+00   0.35501413E+00
   0.37492993E+00   0.33811725E+00   0.32924446E+00   0.27668778E+00   0.27782792E+00
   0.26272994E+00   0.24113651E+00   0.20281716E+00   0.21109924E+00   0.18702110E+00
   0.19929637E+00   0.18952364E+00   0.20511866E+00   0.19400683E+00   0.20565257E+00
   0.20840710E+00   0.22996755E+00   0.21978801E+00   0.24423521E+00   0.24751898E+00
   0.30645444E+00   0.32978573E+00   0.38488914E+00   0.61232778E+00   0.73483817E+00
   0.75222729E+00   0.12818802E+00   0.12083256E+00   0.26374943E+00   0.35745230E+00
   0.29642978E+00   0.31907106E+00   0.29907465E+00   0.30766363E+00   0.33705532E+00
   0.31144186E+00   0.25562607E+00   0.28309894E+00   0.31199974E+00   0.30987584E+00
   0.29602685E+00   0.30948869E+00   0.27950841E+00   0.27246903E+00   0.24929345E+00
   0.25114276E+00   0.22408564E+00   0.19215521E+00   0.19237199E+00   0.19860796E+00
   0.18022174E+00   0.18454897E+00   0.18023074E+00   0.18212479E+00   0.17751432E+00
   0.18500670E+00   0.19050511E+00   0.19786071E+00   0.20391385E+00   0.22822177E+00
   0.24471903E+00   0.27688317E+00   0.28023897E+00   0.32419118E+00   0.36386856E+00
   0.20690360E+00   0.14545878E+00   0.17971276E+00   0.21396162E+00   0.21875000E+00
   0.37481754E+00   0.47505295E+00   0.41240360E+00   0.43374171E+00   0.41395875E+00
   0.41955879E+00   0.43188757E+00   0.39557057E+00   0.33851435E+00   0.36571331E+00
   0.38357694E+00   0.38007748E+00   0.36382419E+00   0.36891926E+00   0.32940916E+00
   0.31026204E+00   0.28331376E+00   0.28016674E+00   0.24580858E+00   0.20931039E+00
   0.20570441E+00   0.20933068E+00   0.19162165E+00   0.19591408E+00   0.18753625E+00
   0.18827983E+00   0.18519407E+00   0.19552746E+00   0.20239840E+00   0.20568552E+00
   0.21010045E+00   0.23329307E+00   0.24588090E+00   0.27007240E+00   0.26333872E+00
   0.29709560E+00   0.32677392E+00   0.15750331E+00   0.83766213E-01   0.10565057E+00
   0.42335384E+00   0.44245602E+00   0.28362590E+00   0.21097303E+00   0.31158057E+00
   0.29526207E+00   0.30645987E+00   0.30234460E+00   0.30993074E+00   0.32639051E+00
   0.30611890E+00   0.26965297E+00   0.25540185E+00   0.25088848E+00   0.26655440E+00
   0.24633122E+00   0.25405355E+00   0.23771471E+00   0.23132910E+00   0.20671939E+00
   0.20633700E+00   0.21772319E+00   0.19707809E+00   0.17752704E+00   0.18357164E+00
   0.17505086E+00   0.17561582E+00   0.17568541E+00   0.17869477E+00   0.17779178E+00
   0.18331884E+00   0.19342828E+00   0.20997678E+00   0.22264942E+00   0.24600917E+00
   0.26515296E+00   0.30122489E+00   0.28187675E+00   0.23073668E+00   0.41472534E+00
   0.46330072E+00   0.47129489E+00   0.51228834E+00   0.53964344E+00   0.38643361E+00
   0.32014536E+00   0.42804870E+00   0.41090851E+00   0.41405332E+00   0.39863154E+00
   0.40148129E+00   0.41487105E+00   0.38613932E+00   0.33970904E+00   0.32606300E+00
   0.31455084E+00   0.32085061E+00   0.29408849E+00   0.29722018E+00   0.27883298E+00
   0.26277158E+00   0.23113597E+00   0.22781378E+00   0.23435300E+00   0.21058166E+00
   0.18978980E+00   0.19304601E+00   0.18313178E+00   0.18751542E+00   0.18979325E+00
   0.19278788E+00   0.19053269E+00   0.19477813E+00   0.20868272E+00   0.22159399E+00
   0.22961642E+00   0.24875773E+00   0.25908844E+00   0.28872297E+00   0.25947381E+00
   0.19415225E+00   0.36354315E+00   0.39833377E+00   0.39371142E+00   0.46139702E+00
   0.35873991E+00   0.44857076E+00   0.46800431E+00   0.31483808E+00   0.31088392E+00
   0.28435730E+00   0.30460417E+00   0.33147626E+00   0.32729608E+00   0.27913331E+00
   0.29856262E+00   0.31144600E+00   0.29789979E+00   0.27458671E+00   0.27506075E+00
   0.24642530E+00   0.23945695E+00   0.22626263E+00   0.22945830E+00   0.20524032E+00
   0.17510882E+00   0.18174475E+00   0.18978729E+00   0.17265598E+00   0.17696870E+00
   0.17372671E+00   0.17537756E+00   0.17238130E+00   0.17730993E+00   0.18074087E+00
   0.19236766E+00   0.20025694E+00   0.22717324E+00   0.24895595E+00   0.29084387E+00
   0.31639515E+00   0.41980985E+00   0.56579392E+00   0.45777176E+00   0.47955353E+00
   0.56137568E+00   0.55305267E+00   0.46103664E+00   0.55592977E+00   0.57859739E+00
   0.42106749E+00   0.41233171E+00   0.38329484E+00   0.39938823E+00   0.41741650E+00
   0.40181420E+00   0.34929017E+00   0.36759083E+00   0.36986472E+00   0.35223682E+00
   0.32592316E+00   0.32097543E+00   0.28454693E+00   0.26789849E+00   0.25324745E+00
   0.25444752E+00   0.22471764E+00   0.19252333E+00   0.19691041E+00   0.20308278E+00
   0.18736554E+00   0.19287174E+00   0.18713313E+00   0.18899297E+00   0.18888720E+00
   0.19786429E+00   0.20290253E+00   0.21101428E+00   0.21894246E+00   0.24488671E+00
   0.26119836E+00   0.29483754E+00   0.30890437E+00   0.39944021E+00   0.53247268E+00
   0.40855933E+00   0.41479688E+00   0.48177043E+00   0.32764859E+00   0.36709769E+00
   0.13771214E+00   0.13236371E+00   0.31477291E+00   0.28486501E+00   0.33237902E+00
   0.29531097E+00   0.26821740E+00   0.25100718E+00   0.31943939E+00   0.24476451E+00
   0.24311742E+00   0.30514134E+00   0.31640481E+00   0.27796101E+00   0.20922606E+00
   0.23636994E+00   0.26822271E+00   0.23418239E+00   0.23640559E+00   0.21133377E+00
   0.20192403E+00   0.18384716E+00   0.18437517E+00   0.17727448E+00   0.17450400E+00
   0.16777104E+00   0.16621414E+00   0.15920151E+00   0.15456467E+00   0.15102827E+00
   0.16718715E+00   0.17809051E+00   0.19153028E+00   0.19310104E+00   0.21932644E+00
   0.20660985E+00   0.42859668E-01   0.28445317E+00   0.40156806E+00   0.38296437E+00
   0.40171347E+00   0.45171930E+00   0.23299652E+00   0.22770966E+00   0.41628963E+00
   0.38603576E+00   0.42147346E+00   0.37749999E+00   0.34370224E+00   0.32789120E+00
   0.39093806E+00   0.30342665E+00   0.29936402E+00   0.35656683E+00   0.36401326E+00
   0.31977727E+00   0.24727906E+00   0.27150510E+00   0.29676192E+00   0.25709139E+00
   0.25815027E+00   0.22978176E+00   0.21793596E+00   0.19856205E+00   0.19858633E+00
   0.19134098E+00   0.19035951E+00   0.18732727E+00   0.18687801E+00   0.18272073E+00
   0.18245556E+00   0.17980065E+00   0.19909720E+00   0.20903983E+00   0.21850386E+00
   0.21418892E+00   0.22832790E+00   0.20529154E+00   0.28598007E-01   0.25439003E+00
   0.35624431E+00   0.32323443E+00  -0.25679844E+00  -0.24512872E+00   0.14133465E+00
   0.27831216E+00   0.14128753E+00   0.23927298E+00   0.21409443E+00   0.23436475E+00
   0.21862946E+00   0.27070773E+00   0.26415906E+00   0.31367197E+00   0.30818312E+00
   0.24411121E+00   0.21754780E+00   0.24382757E+00   0.29900861E+00   0.25497462E+00
   0.19649460E+00   0.21910442E+00   0.19825284E+00   0.21556286E+00   0.20529820E+00
   0.20807266E+00   0.19141912E+00   0.18662328E+00   0.17562915E+00   0.17197395E+00
   0.16131000E+00   0.16147039E+00   0.15888219E+00   0.16342558E+00   0.15755389E+00
   0.16847359E+00   0.18058653E+00   0.20893857E+00   0.18947297E+00   0.19390377E+00
   0.32739298E+00  -0.40848305E-01  -0.21393884E+00  -0.18778087E+00  -0.18431104E+00
  -0.15860874E+00   0.23544626E+00   0.37811816E+00   0.23979068E+00   0.33323345E+00
   0.30925453E+00   0.32508565E+00   0.30161123E+00   0.33930055E+00   0.32468026E+00
   0.37549839E+00   0.36164952E+00   0.29269120E+00   0.26011732E+00   0.28330224E+00
   0.33332071E+00   0.28423208E+00   0.22362665E+00   0.24497629E+00   0.21988710E+00
   0.23573007E+00   0.22365362E+00   0.22501069E+00   0.20954976E+00   0.20703411E+00
   0.19824796E+00   0.19634718E+00   0.19081052E+00   0.19506720E+00   0.19438510E+00
   0.20207247E+00   0.19452037E+00   0.20361041E+00   0.21202898E+00   0.23377966E+00
   0.20728972E+00   0.19753390E+00   0.31527532E+00  -0.67630508E-01  -0.25696535E+00
  -0.24638398E+00   0.87883730E+00   0.81741003E+00   0.24990063E+00  -0.61374472E-02
   0.16421936E+00   0.93228977E-01   0.14997038E+00   0.14365441E+00   0.19770116E+00
   0.23228796E+00   0.27163398E+00   0.20949449E+00   0.22790488E+00   0.28514532E+00
   0.30765389E+00   0.27568319E+00   0.19921368E+00   0.24170125E+00   0.30893304E+00
   0.27774614E+00   0.27188765E+00   0.22125091E+00   0.22712706E+00   0.21526756E+00
   0.21015067E+00   0.20048991E+00   0.19280876E+00   0.17995802E+00   0.17177791E+00
   0.16332483E+00   0.15626356E+00   0.14899393E+00   0.16299317E+00   0.16732945E+00
   0.17787031E+00   0.17191167E+00   0.21786614E+00   0.23350363E+00   0.14747408E+00
   0.71849308E+00   0.98302477E+00   0.96372967E+00   0.94581005E+00   0.89478568E+00
   0.33688372E+00   0.87295410E-01   0.26868676E+00   0.19740651E+00   0.24439508E+00
   0.22914830E+00   0.27468383E+00   0.30729229E+00   0.33945641E+00   0.26317759E+00
   0.28003981E+00   0.33292308E+00   0.35321256E+00   0.31660030E+00   0.23723612E+00
   0.27741240E+00   0.33930956E+00   0.30326332E+00   0.29611461E+00   0.24255337E+00
   0.24767275E+00   0.23494201E+00   0.23014321E+00   0.22166014E+00   0.21713900E+00
   0.20939629E+00   0.20375672E+00   0.19951290E+00   0.19886444E+00   0.19329414E+00
   0.21158856E+00   0.21514581E+00   0.22106831E+00   0.20734160E+00   0.23807486E+00
   0.24020780E+00   0.13837028E+00   0.69160619E+00   0.94154721E+00   0.90950032E+00
  -0.80616638E+00  -0.92719146E+00  -0.28581300E+00   0.10062789E+00  -0.10290495E+00
   0.52430336E-01   0.49161966E-01   0.13757357E+00   0.16767591E+00   0.22017055E+00
   0.19931752E+00   0.29664081E+00   0.29252450E+00   0.24942632E+00   0.23171589E+00
   0.24656055E+00   0.34173129E+00   0.31960896E+00   0.19388992E+00   0.21368540E+00
   0.23854860E+00   0.30748187E+00   0.23080340E+00   0.24144454E+00   0.22692632E+00
   0.21935086E+00   0.19989817E+00   0.19272205E+00   0.17128218E+00   0.17329067E+00
   0.16129422E+00   0.16588136E+00   0.15122442E+00   0.16417060E+00   0.16055344E+00
   0.18851283E+00   0.12721361E+00   0.15207444E+00   0.25594276E+00  -0.49312779E+00
  -0.74281845E+00  -0.66716206E+00  -0.75096558E+00  -0.86173878E+00  -0.20959658E+00
   0.19298438E+00  -0.80644060E-02   0.14855989E+00   0.14975977E+00   0.23141767E+00
   0.25061719E+00   0.28102508E+00   0.24378066E+00   0.33916722E+00   0.33208513E+00
   0.29176815E+00   0.27129492E+00   0.28486948E+00   0.37705627E+00   0.35022881E+00
   0.22308060E+00   0.24220574E+00   0.26323384E+00   0.33095661E+00   0.25319700E+00
   0.26383190E+00   0.25150073E+00   0.24713100E+00   0.23125261E+00   0.22740892E+00
   0.21297885E+00   0.22126650E+00   0.21334729E+00   0.22210244E+00   0.20505905E+00
   0.21498312E+00   0.20555638E+00   0.22335851E+00   0.15176378E+00   0.15838067E+00
   0.24347962E+00  -0.51992868E+00  -0.78161489E+00  -0.71494354E+00   0.35374898E+00
   0.10036083E+01   0.37601890E+00  -0.35390774E+00   0.29584193E-01  -0.61951883E-01
   0.72751684E-01   0.52993391E-01   0.14980473E+00   0.14290125E+00   0.24215896E+00
   0.16834080E+00   0.20916104E+00   0.24929104E+00   0.27731906E+00   0.28443961E+00
   0.22556529E+00   0.26047785E-01   0.79751294E-01   0.23647420E-01   0.63930594E-01
   0.15355642E+00   0.35428811E+00   0.22631156E+00   0.27214786E+00   0.22270451E+00
   0.24464464E+00   0.18843239E+00   0.20886003E+00   0.16167816E+00   0.18211946E+00
   0.13360942E+00   0.17851796E+00   0.13621466E+00   0.17925794E+00   0.12223462E+00
   0.22619194E+00   0.11864916E+00   0.14395140E+00   0.11998336E+01   0.93515453E+00
   0.24556930E+00   0.38902438E+00   0.10465286E+01   0.43854662E+00  -0.27515934E+00
   0.12641731E+00   0.45279001E-01   0.17167881E+00   0.14130903E+00   0.21200106E+00
   0.18141513E+00   0.26597887E+00   0.17628621E+00   0.21772081E+00   0.26560460E+00
   0.31277177E+00   0.32341483E+00   0.26385900E+00   0.63042148E-01   0.11185511E+00
   0.51703057E-01   0.90603943E-01   0.17769705E+00   0.37856121E+00   0.25180722E+00
   0.29870843E+00   0.25175667E+00   0.27874269E+00   0.22988269E+00   0.25557848E+00
   0.21448372E+00   0.24231739E+00   0.19558140E+00   0.24681806E+00   0.20310359E+00
   0.23694501E+00   0.16516893E+00   0.24272281E+00   0.11247674E+00   0.11837470E+00
   0.11602549E+01   0.89386972E+00   0.20901391E+00   0.12606645E+01   0.19094056E-01
  -0.10391642E+01   0.37300454E+00  -0.22368425E+00   0.74225314E-01  -0.27434404E-01
   0.61174964E-01   0.11513741E+00   0.18609716E+00   0.14238321E+00   0.29815602E+00
   0.26777663E+00   0.22305808E+00   0.23782427E+00   0.30470518E+00   0.78523840E-01
   0.14129892E+00   0.27688233E+00   0.32888824E+00   0.22198420E+00   0.34331346E-01
   0.20948234E+00   0.36319074E+00   0.24893855E+00   0.26825629E+00   0.24695697E+00
   0.23788683E+00   0.18139504E+00   0.21838152E+00   0.17120770E+00   0.15611661E+00
   0.16952090E+00   0.16719616E+00   0.11248031E+00   0.28277126E+00   0.15889670E+00
   0.50871631E+00   0.36854283E+00  -0.17538360E+00   0.12021339E+01   0.15339715E+01
   0.12618651E+01   0.27876958E-01  -0.10018491E+01   0.44270563E+00  -0.13303711E+00
   0.17294973E+00   0.78833905E-01   0.14391312E+00   0.15939595E+00   0.20635936E+00
   0.13716745E+00   0.28640249E+00   0.25995737E+00   0.21930073E+00   0.24055708E+00
   0.33591661E+00   0.11282318E+00   0.17483001E+00   0.30887341E+00   0.36161235E+00
   0.25030390E+00   0.60965760E-01   0.23529137E+00   0.39121464E+00   0.27990933E+00
   0.30458419E+00   0.28835817E+00   0.28508258E+00   0.23632929E+00   0.28125212E+00
   0.23800523E+00   0.22993666E+00   0.23871327E+00   0.23116545E+00   0.16428737E+00
   0.31093047E+00   0.16235094E+00   0.47381096E+00   0.29742650E+00  -0.25616818E+00
   0.11392262E+01   0.15080595E+01  -0.91481641E+00  -0.52489649E+00   0.50422315E+00
  -0.19609311E+00  -0.18617342E-01  -0.81377018E-01   0.20264358E+00  -0.16354952E+00
   0.30364482E+00   0.73317483E-01   0.22066110E+00   0.23143889E+00   0.27437725E+00
   0.14430435E+00   0.42710813E+00   0.20339099E+00  -0.33841811E-01   0.33087258E+00
   0.51113436E+00   0.45483997E+00   0.49989089E+00   0.18288714E+00   0.10066820E+00
   0.43060145E+00   0.28404214E+00   0.25614034E+00   0.33201228E+00   0.26987885E+00
   0.14415451E+00   0.30708298E+00   0.16991222E+00   0.89952199E-01   0.23818760E+00
   0.14519334E+00   0.60734700E-01   0.30539544E+00   0.46990915E+00  -0.44193684E+00
   0.15577301E+01   0.95535890E+00  -0.11322822E+00  -0.35758019E+00  -0.98385882E+00
  -0.59831524E+00   0.49211142E+00  -0.14354493E+00   0.79982398E-01   0.35698855E-01
   0.30763944E+00  -0.10071467E+00   0.34092875E+00   0.55842879E-01   0.12805017E+00
   0.10992592E+00   0.18350540E+00   0.11801981E+00   0.42359132E+00   0.21881605E+00
   0.47602181E-02   0.36858371E+00   0.54831355E+00   0.48586151E+00   0.53234191E+00
   0.21159318E+00   0.12938090E+00   0.46008378E+00   0.31711659E+00   0.29317144E+00
   0.37625430E+00   0.32170988E+00   0.20221434E+00   0.36845287E+00   0.23706478E+00
   0.15901395E+00   0.32650284E+00   0.23970056E+00   0.13943937E+00   0.34437511E+00
   0.43384142E+00  -0.54928260E+00   0.13897221E+01   0.75283978E+00  -0.26206096E+00
  -0.38426544E+00   0.11211123E+01   0.22859257E+00   0.33118048E+00   0.11913742E+00
  -0.94742048E+00   0.10997611E+01  -0.26151465E+00   0.80234827E-01   0.25497330E+00
   0.30882410E+00  -0.56188289E-01   0.59328512E+00   0.28399795E+00   0.74563910E-01
   0.41574990E+00   0.16951258E+00  -0.57972985E-01   0.47025013E+00   0.51097205E+00
   0.38644009E+00   0.66537154E+00   0.14066862E+00   0.88283895E-01   0.50146968E+00
   0.39387935E+00   0.90088858E-01   0.58895598E+00   0.16409127E+00   0.18581644E+00
   0.33317887E+00   0.36657113E+00  -0.25169069E+00   0.59005619E+00  -0.91433763E-01
   0.14261700E+00   0.48155831E+00   0.38750139E+00   0.11786755E+01   0.14213234E+01
   0.25137038E+01   0.20304463E+01   0.24736302E+01   0.99277466E+00   0.68595335E-01
   0.27015570E+00   0.16834360E+00  -0.84297170E+00   0.12257986E+01  -0.15130903E+00
   0.15333629E+00   0.26699498E+00   0.20539496E+00  -0.23668508E+00   0.39355585E+00
   0.11260091E+00  -0.25456073E-01   0.38854024E+00   0.17047922E+00  -0.28910481E-01
   0.50359095E+00   0.54603066E+00   0.42112568E+00   0.69728433E+00   0.17217735E+00
   0.11944445E+00   0.53425515E+00   0.43194455E+00   0.13374543E+00   0.63843541E+00
   0.21652223E+00   0.23414105E+00   0.37506852E+00   0.40428232E+00  -0.18148902E+00
   0.67934457E+00  -0.79934065E-02   0.20179099E+00   0.49010805E+00   0.32617686E+00
   0.96523967E+00   0.10290606E+01   0.20205280E+01   0.16449287E+01   0.23679775E+01
   0.20515808E+01  -0.27508774E+00   0.15829702E+01  -0.63484543E-01   0.40946283E+00
   0.61697912E+00  -0.48721963E-01   0.24884015E-02   0.42172836E+00   0.39367083E+00
  -0.33280602E+00   0.84213154E+00   0.78944016E-01   0.14993345E+00   0.54094671E+00
   0.38997619E+00  -0.38570931E+00   0.63362374E+00   0.27470195E+00   0.30469495E+00
   0.59222466E+00   0.26591989E+00  -0.10427344E+00   0.86234319E+00   0.22475001E+00
   0.20674608E+00   0.58507924E+00   0.40064243E+00  -0.19526051E+00   0.86497643E+00
   0.12357301E-01  -0.12640334E+00   0.40558554E+00   0.46602126E+00  -0.76740687E+00
   0.20052644E+01  -0.32291490E+00   0.67058005E+00   0.35120066E+01   0.33340851E+01
   0.35768063E+01   0.35988826E+01   0.20253371E+01  -0.38975524E+00   0.15769820E+01
   0.32002094E-01   0.55903835E+00   0.77760261E+00   0.77942488E-01   0.66884764E-01
   0.39826047E+00   0.27883872E+00  -0.52306884E+00   0.61704254E+00  -0.11370846E+00
   0.23956404E-01   0.48885037E+00   0.39460207E+00  -0.35729486E+00   0.66886797E+00
   0.31193127E+00   0.33777766E+00   0.62540830E+00   0.29604803E+00  -0.71075489E-01
   0.89778364E+00   0.26564051E+00   0.25064694E+00   0.63450837E+00   0.43889373E+00
  -0.16167516E+00   0.89091414E+00   0.71444614E-01  -0.58536519E-01   0.43842591E+00
   0.50855057E+00  -0.73545992E+00   0.19690954E+01  -0.47965486E+00   0.31130383E+00
   0.27797033E+01   0.23665532E+01   0.27629374E+01   0.32429633E+01   0.44759997E+01
   0.22935742E+01   0.26538622E+01  -0.59989369E-01   0.69693777E+00  -0.45304886E+00
   0.10268516E+01  -0.67699024E+00   0.10838807E+01   0.82721609E-01  -0.30397514E+00
   0.95865182E+00   0.24105317E+00  -0.12807270E+00   0.66924661E+00   0.33924204E+00
  -0.23391136E+00   0.60898343E+00  -0.41766997E-01  -0.57073616E-01   0.50913374E+00
   0.27040800E+00  -0.94875091E-01   0.10678937E+01   0.18735523E+00   0.18284913E+00
   0.70236120E+00   0.50839780E+00  -0.43289133E+00   0.12251986E+01  -0.18616271E+00
  -0.12811886E+00   0.35130305E+00   0.61698370E+00  -0.12807928E+01   0.19729763E+01
   0.98679793E+00   0.20870167E+00   0.41185301E+01   0.53684879E+01   0.61746396E+01
   0.68098728E+01   0.47448989E+01   0.24568236E+01   0.28770441E+01   0.18378572E+00
   0.90858915E+00  -0.27089144E+00   0.11760088E+01  -0.60733045E+00   0.10502206E+01
  -0.33428939E-01  -0.49369006E+00   0.74903978E+00   0.65689245E-01  -0.25548975E+00
   0.58359258E+00   0.33290221E+00  -0.20744040E+00   0.64476907E+00  -0.90839467E-02
  -0.21639128E-01   0.54075018E+00   0.30271487E+00  -0.62540767E-01   0.11055259E+01
   0.23023564E+00   0.23346084E+00   0.74323872E+00   0.54558234E+00  -0.40009501E+00
   0.12504867E+01  -0.13643826E+00  -0.10074298E+00   0.42793163E+00   0.72722306E+00
  -0.11672536E+01   0.19832143E+01   0.74565979E+00  -0.35482335E+00   0.30671073E+01
   0.39689319E+01   0.49321949E+01   0.60987926E+01   0.55035138E+01   0.33836227E+01
   0.43442247E+01   0.12257117E+01   0.53724691E+00   0.28579211E-01   0.14147290E+01
  -0.87757046E+00   0.13381637E+01  -0.59539051E-01  -0.26057477E+00   0.87642891E+00
   0.22111319E+00  -0.15150215E+00   0.88668112E+00   0.26647061E+00  -0.12463575E+00
   0.88933567E+00   0.85164052E-02  -0.10835583E+00   0.74651213E+00   0.53871461E+00
  -0.11264222E+00   0.11415972E+01   0.22844250E+00   0.18364769E+00   0.82925529E+00
   0.51389372E+00  -0.49361015E+00   0.13394069E+01  -0.23523501E+00  -0.24463394E+00
   0.38953626E+00   0.53432275E+00  -0.14890399E+01   0.16112080E+01   0.14322827E+01
   0.12155570E+00   0.52885968E+01   0.55774727E+01   0.61414025E+01   0.77675015E+01
   0.60706736E+01   0.38972189E+01   0.48581932E+01   0.16364678E+01   0.82344651E+00
   0.24351823E+00   0.15692979E+01  -0.80801613E+00   0.12838881E+01  -0.16917326E+00
  -0.42322804E+00   0.69390359E+00   0.37669294E-01  -0.29916634E+00   0.81064599E+00
   0.27394658E+00  -0.11245345E+00   0.92293809E+00   0.49735235E-01  -0.75462312E-01
   0.77828065E+00   0.57042743E+00  -0.79877028E-01   0.11805623E+01   0.27215847E+00
   0.23252200E+00   0.86828601E+00   0.56075048E+00  -0.48362575E+00   0.13432877E+01
  -0.22820973E+00  -0.24076507E+00   0.50481849E+00   0.71616882E+00  -0.13199090E+01
   0.16470795E+01   0.11942151E+01  -0.49893461E+00   0.41728840E+01   0.41027499E+01
   0.47973929E+01   0.68637177E+01   0.59813038E+01   0.43656926E+01   0.44342432E+01
   0.90629509E+00   0.11524315E+01  -0.13205529E+00   0.13326323E+01  -0.65820509E+00
   0.12148308E+01   0.24384539E-01  -0.27072928E+00   0.96799289E+00   0.26763671E+00
  -0.17540008E+00   0.69032359E+00   0.20755902E+00  -0.14403812E+00   0.98273502E+00
   0.21377857E+00   0.17907299E+00   0.85497106E+00   0.49374564E+00  -0.87126544E-01
   0.11882368E+01   0.25437196E+00   0.26602837E+00   0.84266941E+00   0.57814313E+00
  -0.38595928E+00   0.12967281E+01  -0.23968575E+00  -0.19802037E+00   0.30145233E+00
   0.47329933E+00  -0.15748716E+01   0.17284285E+01   0.10428727E+01  -0.20667578E+00
   0.34719518E+01   0.43613691E+01   0.52643101E+01   0.73253548E+01   0.66091454E+01
   0.50450995E+01   0.50892975E+01   0.13869928E+01   0.14448377E+01   0.65941226E-01
   0.14688287E+01  -0.58688002E+00   0.11787969E+01  -0.11373570E+00  -0.43930927E+00
   0.76585475E+00   0.95432418E-01  -0.26352978E+00   0.70077035E+00   0.27837868E+00
  -0.80479055E-01   0.10103225E+01   0.24163940E+00   0.22288205E+00   0.88154345E+00
   0.52728184E+00  -0.57939308E-01   0.12285227E+01   0.30075520E+00   0.31979687E+00
   0.88613768E+00   0.62968443E+00  -0.37228269E+00   0.13100307E+01  -0.22494757E+00
  -0.18215675E+00   0.42566304E+00   0.67612186E+00  -0.13902366E+01   0.17894763E+01
   0.86190341E+00  -0.69353127E+00   0.26202347E+01   0.32576233E+01   0.42579807E+01
   0.65727416E+01   0.38327222E+01   0.21416313E+01   0.35823384E+01   0.12238870E+01
   0.13442836E+01   0.68786112E+00   0.50121767E+00   0.73853854E-01   0.61135379E+00
   0.30049828E+00  -0.28730617E+00   0.87018867E+00  -0.13081754E-01   0.10042464E+00
   0.58841029E+00   0.41607759E+00  -0.11636021E+00   0.74456753E+00   0.18896419E+00
   0.24868493E+00   0.66292247E+00   0.54879609E+00   0.12440685E+00   0.10440324E+01
   0.38392587E+00   0.43218007E+00   0.77178258E+00   0.51919743E+00  -0.17760020E+00
   0.10101131E+01  -0.15710726E+00  -0.15967646E+00   0.20990650E+00   0.37349157E+00
  -0.13570680E+01   0.17454319E+01  -0.41183828E+00  -0.12900265E+00   0.22036865E+01
   0.10816644E+01   0.19764277E+01   0.39892188E+01   0.42809143E+01   0.27184665E+01
   0.41408493E+01   0.16194113E+01   0.15823692E+01   0.85017767E+00   0.59000558E+00
   0.11247429E+00   0.58925823E+00   0.20325163E+00  -0.45403218E+00   0.68209482E+00
  -0.98360238E-01   0.65754851E-01   0.61365821E+00   0.48056851E+00  -0.50661831E-02
   0.83727168E+00   0.21102257E+00   0.28861950E+00   0.69479039E+00   0.57613880E+00
   0.15577652E+00   0.10812212E+01   0.43035210E+00   0.48636818E+00   0.82715278E+00
   0.59014591E+00  -0.13423600E+00   0.10358721E+01  -0.98464851E-01  -0.10745996E+00
   0.32224652E+00   0.54341686E+00  -0.11869956E+01   0.18123302E+01  -0.51823982E+00
  -0.38350789E+00   0.17511547E+01   0.51639838E+00   0.14860778E+01   0.35835895E+01
   0.26513740E+01   0.22064031E+01   0.24834457E+01   0.10452111E+01   0.48578090E+00
   0.18944393E+01   0.75287263E-02   0.45273256E+00   0.30798724E+00   0.33669155E+00
  -0.14966439E+00   0.64339186E+00   0.78390917E-01   0.16813583E+00   0.50267912E+00
   0.39319445E+00   0.23710054E+00   0.56397281E+00   0.32594148E+00   0.32470710E+00
   0.67440287E+00   0.43832150E+00   0.42169500E+00   0.80765547E+00   0.59782960E+00
   0.41051657E+00   0.97356702E+00   0.46070720E+00   0.34706151E+00   0.54213935E+00
   0.25842388E+00  -0.36409837E+00   0.44303709E+00  -0.25264263E+00  -0.27765975E+00
   0.27206115E+00  -0.76505068E+00   0.26760661E+00   0.23975771E+00   0.86097159E+00
   0.10074311E+01   0.28092304E+01   0.28850274E+01   0.25659038E+01   0.28359441E+01
   0.13001513E+01   0.63657119E+00   0.19854044E+01   0.51649073E-01   0.46522317E+00
   0.27914450E+00   0.27381710E+00  -0.27574611E+00   0.55755793E+00   0.50791240E-01
   0.15074861E+00   0.51763300E+00   0.45288851E+00   0.34066867E+00   0.69040747E+00
   0.36971096E+00   0.35160572E+00   0.71199059E+00   0.45762884E+00   0.45468996E+00
   0.83907844E+00   0.65063887E+00   0.47627398E+00   0.10437030E+01   0.53669091E+00
   0.44726847E+00   0.62224210E+00   0.36790228E+00  -0.23170235E+00   0.56950385E+00
  -0.13506670E+00  -0.14058132E+00   0.35536438E+00  -0.75814740E+00   0.20876987E+00
   0.84116097E-01   0.68805781E+00   0.87008479E+00   0.26773483E+01  -0.32323335E+00
   0.30837009E+00   0.12869201E+01   0.15656214E+01   0.44686424E+00   0.73108947E+00
   0.57689352E+00   0.11396250E+00   0.44509786E+00   0.85221946E-01   0.21135906E+00
   0.20392535E+00   0.19516714E+00   0.25271642E+00   0.60754665E+00   0.41742786E+00
   0.36724508E+00   0.35072725E+00   0.41474896E+00   0.35820604E+00   0.58328029E+00
   0.48921312E+00   0.59091530E+00   0.65827186E+00   0.74516319E+00   0.64327770E+00
   0.80255368E+00   0.54594990E+00   0.43604179E+00   0.43943328E+00   0.23105532E+00
  -0.12455091E+00   0.10424826E+00  -0.27063243E+00  -0.14442949E+00  -0.14633667E+00
   0.11302034E+00  -0.11853586E+01   0.70777660E+00  -0.36142511E+00  -0.10203795E+01
  -0.18096442E+00  -0.20282801E+00   0.50219606E+00   0.14792632E+01   0.17103652E+01
   0.53620095E+00   0.78132850E+00   0.58848991E+00   0.10904679E+00   0.41589614E+00
   0.46428159E-01   0.13127185E+00   0.15976098E+00   0.20634127E+00   0.26555589E+00
   0.64689657E+00   0.49358589E+00   0.48831664E+00   0.49812054E+00   0.46603913E+00
   0.37902692E+00   0.61887781E+00   0.50505024E+00   0.62000677E+00   0.68878510E+00
   0.79911533E+00   0.70553265E+00   0.88195911E+00   0.62667992E+00   0.53874328E+00
   0.56031944E+00   0.36248593E+00   0.34205178E-01   0.28459741E+00  -0.10156928E+00
   0.17742521E-01  -0.38641940E-02   0.22012700E+00  -0.11511104E+01   0.70290114E+00
  -0.38431060E+00  -0.10335096E+01  -0.22020364E+00   0.18835222E+01   0.14929087E+01
   0.67057700E-01   0.67830233E+00   0.63050743E+00   0.54993799E+00   0.39227506E+00
   0.25445851E+00   0.25326303E+00   0.18708465E+00   0.16700897E+00   0.29787896E+00
   0.17824579E+00   0.23214492E+00   0.31793891E+00   0.36834740E+00   0.35983299E+00
   0.38616639E+00   0.37490657E+00   0.48230776E+00   0.47893501E+00   0.56802716E+00
   0.53831175E+00   0.79358890E+00   0.71107346E+00   0.75056573E+00   0.72344870E+00
   0.69502189E+00   0.50070067E+00   0.47835042E+00   0.20474019E+00   0.12483274E+00
  -0.46585637E-01  -0.12625854E+00  -0.30467392E+00   0.21604703E-01  -0.28459882E+00
   0.23291001E+00  -0.97936052E+00   0.22924142E+00   0.13836066E+01   0.16389887E+01
   0.19648381E+01   0.16170907E+01   0.18585071E+00   0.77043603E+00   0.67491371E+00
   0.56826625E+00   0.39845986E+00   0.26070706E+00   0.24420401E+00   0.17257190E+00
   0.12140476E+00   0.28149707E+00   0.22062037E+00   0.28965983E+00   0.39789942E+00
   0.47441238E+00   0.49604214E+00   0.52226571E+00   0.40331687E+00   0.50710728E+00
   0.50544047E+00   0.57907548E+00   0.56148892E+00   0.82167966E+00   0.76537874E+00
   0.81485735E+00   0.80748364E+00   0.79186606E+00   0.61332708E+00   0.60573980E+00
   0.34869897E+00   0.26943026E+00   0.12442511E+00   0.61595037E-01  -0.12675036E+00
   0.16644259E+00  -0.17572839E+00   0.30512731E+00  -0.93363281E+00   0.25048894E+00
   0.13883647E+01   0.16013357E+01  -0.78250952E+00   0.68980710E+00   0.14274662E+01
   0.32784939E+00   0.43315017E+00   0.40108141E+00   0.30930444E+00   0.23219356E+00
   0.20054897E+00   0.17298838E+00   0.20292896E+00   0.19045845E+00   0.18391886E+00
   0.23859370E+00   0.32879923E+00   0.31878749E+00   0.27832683E+00   0.32103428E+00
   0.45934776E+00   0.42496414E+00   0.51092591E+00   0.57296911E+00   0.66786730E+00
   0.72513844E+00   0.75007656E+00   0.74588053E+00   0.80779956E+00   0.70501703E+00
   0.63371096E+00   0.45126806E+00   0.33231168E+00   0.13111262E+00   0.68383770E-01
  -0.10612568E+00  -0.14293957E+00  -0.17545991E+00  -0.74591454E-01  -0.31537830E+00
   0.34649996E+00   0.96800552E+00  -0.41238256E+00  -0.99555539E+00  -0.70795354E+00
   0.78312263E+00   0.15201996E+01   0.39448636E+00   0.47892830E+00   0.43050118E+00
   0.33041988E+00   0.25349400E+00   0.21932517E+00   0.18579715E+00   0.21353282E+00
   0.17484960E+00   0.23226260E+00   0.33934781E+00   0.45696343E+00   0.46115266E+00
   0.42799832E+00   0.39299160E+00   0.46404100E+00   0.45933764E+00   0.51784615E+00
   0.58429762E+00   0.67974592E+00   0.75249803E+00   0.79525132E+00   0.81095745E+00
   0.88973927E+00   0.80993265E+00   0.75465225E+00   0.58634810E+00   0.47499514E+00
   0.28452940E+00   0.22830367E+00   0.52446652E-01   0.99888570E-02  -0.38092468E-01
   0.41009633E-01  -0.22510687E+00   0.40707152E+00   0.99948597E+00  -0.41666246E+00
  -0.10344340E+01   0.24552039E+00  -0.32861939E+00  -0.30494585E+00   0.41711832E+00
   0.27950680E+00   0.27323083E+00   0.23705004E+00   0.21308735E+00   0.19481257E+00
   0.19989175E+00   0.18177929E+00   0.27631961E+00   0.29707971E+00   0.23611107E+00
   0.22098172E+00   0.27392718E+00   0.37448528E+00   0.44899541E+00   0.39892559E+00
   0.46341430E+00   0.50893142E+00   0.53428893E+00   0.69448671E+00   0.72193155E+00
   0.74859259E+00   0.82585245E+00   0.80876438E+00   0.73047938E+00   0.60425812E+00
   0.49533362E+00   0.36286972E+00   0.25629541E+00   0.11571595E+00   0.37891286E-01
  -0.10054137E+00  -0.50294375E-01  -0.18362098E+00   0.37056011E-01  -0.22164864E+00
  -0.70510254E+00  -0.11660022E+00   0.35711827E+00   0.31573023E+00  -0.24294925E+00
  -0.21975514E+00   0.48936804E+00   0.33137957E+00   0.31274106E+00   0.27980976E+00
   0.25725589E+00   0.23795235E+00   0.23102893E+00   0.21459909E+00   0.31165662E+00
   0.31732309E+00   0.28456228E+00   0.29856457E+00   0.35423844E+00   0.41778815E+00
   0.45334676E+00   0.43171800E+00   0.47908107E+00   0.50891517E+00   0.53652984E+00
   0.70016724E+00   0.74018415E+00   0.78964660E+00   0.89330977E+00   0.89648477E+00
   0.83670296E+00   0.72632649E+00   0.62954868E+00   0.49545898E+00   0.38873178E+00
   0.25453062E+00   0.18308610E+00   0.40733370E-01   0.78879248E-01  -0.76366965E-01
   0.11919183E+00  -0.16732620E+00  -0.68098333E+00  -0.12525716E+00   0.31457230E+00
   0.43813822E+00   0.76509499E+00   0.62641590E+00   0.12312465E+00   0.23453479E+00
   0.21922738E+00   0.20324108E+00   0.19293403E+00   0.18864035E+00   0.19786048E+00
   0.23171611E+00   0.18230645E+00   0.23729237E+00   0.34940456E+00   0.39795435E+00
   0.40274471E+00   0.36705878E+00   0.35921445E+00   0.43530172E+00   0.44432884E+00
   0.53082214E+00   0.56084264E+00   0.71269943E+00   0.70033499E+00   0.80855915E+00
   0.84176678E+00   0.82848315E+00   0.72735399E+00   0.64515906E+00   0.53361289E+00
   0.45794478E+00   0.32607230E+00   0.25186681E+00   0.13960931E+00   0.71250985E-01
  -0.57191980E-01   0.32688773E-01  -0.78014108E-01   0.13030786E+00   0.67658504E+00
   0.52994484E+00   0.41598236E+00   0.50564642E+00   0.84403036E+00   0.70701406E+00
   0.19798494E+00   0.30328854E+00   0.28303447E+00   0.25956757E+00   0.24516187E+00
   0.23886157E+00   0.25220429E+00   0.28115207E+00   0.22962616E+00   0.29222717E+00
   0.39432487E+00   0.43375526E+00   0.43376289E+00   0.40140219E+00   0.40631790E+00
   0.45631422E+00   0.44395045E+00   0.52754619E+00   0.55228380E+00   0.71113285E+00
   0.70896348E+00   0.83672291E+00   0.89834356E+00   0.91490362E+00   0.83546549E+00
   0.76313089E+00   0.64880392E+00   0.56893028E+00   0.43820226E+00   0.36522771E+00
   0.25234285E+00   0.18344236E+00   0.45028200E-01   0.11838986E+00  -0.13951514E-01
   0.16902249E+00   0.68737354E+00   0.51176096E+00   0.37081388E+00   0.11410264E+00
  -0.13497032E+00  -0.54004326E-01   0.28727262E+00   0.16555307E+00   0.18629299E+00
   0.18742583E+00   0.20180803E+00   0.21647070E+00   0.23678013E+00   0.23449324E+00
   0.32675392E+00   0.31011295E+00   0.27280775E+00   0.28714216E+00   0.32758124E+00
   0.40165137E+00   0.44156280E+00   0.41949307E+00   0.47757231E+00   0.52070645E+00
   0.56062360E+00   0.68940725E+00   0.73682964E+00   0.83436117E+00   0.91433380E+00
[truncated: 19,026,125 more chars]
