# Supplementary material for: The synergistic effect of Hf-O-Ru bonds and oxygen vacancies in Ru/HfO2 for enhanced hydrogen evolution
Source: Nat Commun. 2022 Mar 11;13:1270. doi: 10.1038/s41467-022-28947-9 (PMC8917135; doi:10.1038/s41467-022-28947-9)
Supplement: Supplementary file 3 — Source Data [file 41467_2022_28947_MOESM3_ESM.zip › source data-1/Supplementary Figure 16/Ruú║Hf-1ú║2.txt]

Dec. 11, 2019   09:44:13
Linear Sweep Voltammetry
File: lsv-3
Data Source:  Experiment
Instrument Model:  CHI760E
Header: 
Note: 

Init E (V) = -0.9
Final E (V) = -1.4
Scan Rate (V/s) = 0.005
Sample Interval (V) = 0.001
Quiet Time (sec) = 2
Sensitivity (A/V) = 0.01
Comp R (ohm) = 9.2

Ep = -1.283V
ip = -9.442e-3A
Ah = -2.836e-2C

Potential/V, Current/A

-0.900, -2.483e-5
-0.901, -2.528e-5
-0.902, -2.512e-5
-0.903, -2.495e-5
-0.904, -2.485e-5
-0.905, -2.480e-5
-0.906, -2.488e-5
-0.907, -2.497e-5
-0.908, -2.510e-5
-0.909, -2.532e-5
-0.910, -2.556e-5
-0.911, -2.587e-5
-0.912, -2.616e-5
-0.913, -2.658e-5
-0.914, -2.691e-5
-0.915, -2.742e-5
-0.916, -2.788e-5
-0.917, -2.848e-5
-0.918, -2.902e-5
-0.919, -2.969e-5
-0.920, -3.034e-5
-0.921, -3.102e-5
-0.922, -3.180e-5
-0.923, -3.257e-5
-0.924, -3.338e-5
-0.925, -3.423e-5
-0.926, -3.513e-5
-0.927, -3.606e-5
-0.928, -3.700e-5
-0.929, -3.803e-5
-0.930, -3.907e-5
-0.931, -4.020e-5
-0.932, -4.143e-5
-0.933, -4.269e-5
-0.934, -4.408e-5
-0.935, -4.561e-5
-0.936, -4.720e-5
-0.937, -4.890e-5
-0.938, -5.071e-5
-0.939, -5.268e-5
-0.940, -5.463e-5
-0.941, -5.655e-5
-0.942, -5.865e-5
-0.943, -6.084e-5
-0.944, -6.303e-5
-0.945, -6.538e-5
-0.946, -6.771e-5
-0.947, -7.013e-5
-0.948, -7.276e-5
-0.949, -7.549e-5
-0.950, -7.839e-5
-0.951, -8.129e-5
-0.952, -8.427e-5
-0.953, -8.742e-5
-0.954, -9.076e-5
-0.955, -9.427e-5
-0.956, -9.775e-5
-0.957, -1.015e-4
-0.958, -1.055e-4
-0.959, -1.096e-4
-0.960, -1.138e-4
-0.961, -1.181e-4
-0.962, -1.225e-4
-0.963, -1.270e-4
-0.964, -1.318e-4
-0.965, -1.367e-4
-0.966, -1.420e-4
-0.967, -1.473e-4
-0.968, -1.529e-4
-0.969, -1.590e-4
-0.970, -1.650e-4
-0.971, -1.713e-4
-0.972, -1.775e-4
-0.973, -1.839e-4
-0.974, -1.907e-4
-0.975, -1.975e-4
-0.976, -2.044e-4
-0.977, -2.116e-4
-0.978, -2.190e-4
-0.979, -2.266e-4
-0.980, -2.341e-4
-0.981, -2.418e-4
-0.982, -2.498e-4
-0.983, -2.579e-4
-0.984, -2.663e-4
-0.985, -2.751e-4
-0.986, -2.839e-4
-0.987, -2.928e-4
-0.988, -3.020e-4
-0.989, -3.110e-4
-0.990, -3.203e-4
-0.991, -3.302e-4
-0.992, -3.399e-4
-0.993, -3.501e-4
-0.994, -3.607e-4
-0.995, -3.710e-4
-0.996, -3.817e-4
-0.997, -3.922e-4
-0.998, -4.031e-4
-0.999, -4.143e-4
-1.000, -4.257e-4
-1.001, -4.372e-4
-1.002, -4.486e-4
-1.003, -4.608e-4
-1.004, -4.731e-4
-1.005, -4.854e-4
-1.006, -4.980e-4
-1.007, -5.109e-4
-1.008, -5.237e-4
-1.009, -5.363e-4
-1.010, -5.496e-4
-1.011, -5.628e-4
-1.012, -5.766e-4
-1.013, -5.906e-4
-1.014, -6.055e-4
-1.015, -6.203e-4
-1.016, -6.361e-4
-1.017, -6.503e-4
-1.018, -6.647e-4
-1.019, -6.802e-4
-1.020, -6.948e-4
-1.021, -7.100e-4
-1.022, -7.255e-4
-1.023, -7.410e-4
-1.024, -7.567e-4
-1.025, -7.723e-4
-1.026, -7.887e-4
-1.027, -8.044e-4
-1.028, -8.209e-4
-1.029, -8.384e-4
-1.030, -8.563e-4
-1.031, -8.733e-4
-1.032, -8.909e-4
-1.033, -9.114e-4
-1.034, -9.280e-4
-1.035, -9.446e-4
-1.036, -9.617e-4
-1.037, -9.786e-4
-1.038, -9.963e-4
-1.039, -1.014e-3
-1.040, -1.032e-3
-1.041, -1.049e-3
-1.042, -1.070e-3
-1.043, -1.090e-3
-1.044, -1.110e-3
-1.045, -1.130e-3
-1.046, -1.148e-3
-1.047, -1.166e-3
-1.048, -1.184e-3
-1.049, -1.205e-3
-1.050, -1.223e-3
-1.051, -1.245e-3
-1.052, -1.264e-3
-1.053, -1.285e-3
-1.054, -1.305e-3
-1.055, -1.323e-3
-1.056, -1.340e-3
-1.057, -1.360e-3
-1.058, -1.383e-3
-1.059, -1.407e-3
-1.060, -1.429e-3
-1.061, -1.452e-3
-1.062, -1.475e-3
-1.063, -1.494e-3
-1.064, -1.516e-3
-1.065, -1.542e-3
-1.066, -1.567e-3
-1.067, -1.586e-3
-1.068, -1.604e-3
-1.069, -1.623e-3
-1.070, -1.644e-3
-1.071, -1.660e-3
-1.072, -1.678e-3
-1.073, -1.701e-3
-1.074, -1.729e-3
-1.075, -1.768e-3
-1.076, -1.799e-3
-1.077, -1.818e-3
-1.078, -1.831e-3
-1.079, -1.846e-3
-1.080, -1.861e-3
-1.081, -1.890e-3
-1.082, -1.916e-3
-1.083, -1.943e-3
-1.084, -1.973e-3
-1.085, -1.992e-3
-1.086, -2.034e-3
-1.087, -2.061e-3
-1.088, -2.088e-3
-1.089, -2.108e-3
-1.090, -2.119e-3
-1.091, -2.138e-3
-1.092, -2.170e-3
-1.093, -2.192e-3
-1.094, -2.208e-3
-1.095, -2.232e-3
-1.096, -2.261e-3
-1.097, -2.275e-3
-1.098, -2.293e-3
-1.099, -2.316e-3
-1.100, -2.337e-3
-1.101, -2.379e-3
-1.102, -2.424e-3
-1.103, -2.460e-3
-1.104, -2.477e-3
-1.105, -2.511e-3
-1.106, -2.533e-3
-1.107, -2.551e-3
-1.108, -2.563e-3
-1.109, -2.603e-3
-1.110, -2.620e-3
-1.111, -2.634e-3
-1.112, -2.664e-3
-1.113, -2.679e-3
-1.114, -2.759e-3
-1.115, -2.826e-3
-1.116, -2.845e-3
-1.117, -2.873e-3
-1.118, -2.908e-3
-1.119, -2.930e-3
-1.120, -2.944e-3
-1.121, -2.970e-3
-1.122, -2.993e-3
-1.123, -2.995e-3
-1.124, -3.006e-3
-1.125, -3.025e-3
-1.126, -3.095e-3
-1.127, -3.157e-3
-1.128, -3.219e-3
-1.129, -3.254e-3
-1.130, -3.254e-3
-1.131, -3.271e-3
-1.132, -3.282e-3
-1.133, -3.315e-3
-1.134, -3.360e-3
-1.135, -3.389e-3
-1.136, -3.398e-3
-1.137, -3.405e-3
-1.138, -3.415e-3
-1.139, -3.450e-3
-1.140, -3.506e-3
-1.141, -3.563e-3
-1.142, -3.563e-3
-1.143, -3.601e-3
-1.144, -3.882e-3
-1.145, -4.914e-3
-1.146, -4.947e-3
-1.147, -4.849e-3
-1.148, -4.802e-3
-1.149, -5.183e-3
-1.150, -5.220e-3
-1.151, -5.098e-3
-1.152, -4.987e-3
-1.153, -4.908e-3
-1.154, -4.876e-3
-1.155, -4.855e-3
-1.156, -4.871e-3
-1.157, -4.862e-3
-1.158, -4.867e-3
-1.159, -4.839e-3
-1.160, -4.875e-3
-1.161, -4.879e-3
-1.162, -4.869e-3
-1.163, -4.902e-3
-1.164, -4.919e-3
-1.165, -4.932e-3
-1.166, -4.966e-3
-1.167, -4.984e-3
-1.168, -5.081e-3
-1.169, -5.135e-3
-1.170, -5.119e-3
-1.171, -5.143e-3
-1.172, -5.173e-3
-1.173, -5.204e-3
-1.174, -5.252e-3
-1.175, -5.356e-3
-1.176, -5.357e-3
-1.177, -5.395e-3
-1.178, -5.441e-3
-1.179, -5.420e-3
-1.180, -5.380e-3
-1.181, -5.403e-3
-1.182, -5.439e-3
-1.183, -5.512e-3
-1.184, -5.510e-3
-1.185, -5.526e-3
-1.186, -5.583e-3
-1.187, -5.662e-3
-1.188, -5.680e-3
-1.189, -5.662e-3
-1.190, -5.651e-3
-1.191, -5.638e-3
-1.192, -5.674e-3
-1.193, -5.803e-3
-1.194, -5.834e-3
-1.195, -5.822e-3
-1.196, -5.824e-3
-1.197, -5.921e-3
-1.198, -6.122e-3
-1.199, -6.382e-3
-1.200, -6.377e-3
-1.201, -6.337e-3
-1.202, -6.326e-3
-1.203, -6.343e-3
-1.204, -6.355e-3
-1.205, -6.403e-3
-1.206, -6.439e-3
-1.207, -6.389e-3
-1.208, -6.549e-3
-1.209, -6.607e-3
-1.210, -6.628e-3
-1.211, -6.625e-3
-1.212, -6.599e-3
-1.213, -6.550e-3
-1.214, -6.568e-3
-1.215, -6.608e-3
-1.216, -6.628e-3
-1.217, -6.722e-3
-1.218, -6.711e-3
-1.219, -6.693e-3
-1.220, -6.672e-3
-1.221, -6.710e-3
-1.222, -6.748e-3
-1.223, -6.739e-3
-1.224, -6.702e-3
-1.225, -6.699e-3
-1.226, -6.830e-3
-1.227, -6.906e-3
-1.228, -7.031e-3
-1.229, -7.051e-3
-1.230, -6.978e-3
-1.231, -6.976e-3
-1.232, -6.941e-3
-1.233, -6.896e-3
-1.234, -7.023e-3
-1.235, -6.975e-3
-1.236, -7.029e-3
-1.237, -7.066e-3
-1.238, -7.074e-3
-1.239, -7.126e-3
-1.240, -7.150e-3
-1.241, -7.094e-3
-1.242, -7.072e-3
-1.243, -7.060e-3
-1.244, -7.227e-3
-1.245, -7.441e-3
-1.246, -7.482e-3
-1.247, -7.407e-3
-1.248, -7.398e-3
-1.249, -7.347e-3
-1.250, -7.507e-3
-1.251, -7.877e-3
-1.252, -7.773e-3
-1.253, -7.776e-3
-1.254, -7.768e-3
-1.255, -7.865e-3
-1.256, -7.937e-3
-1.257, -7.954e-3
-1.258, -7.932e-3
-1.259, -7.994e-3
-1.260, -8.099e-3
-1.261, -8.060e-3
-1.262, -7.911e-3
-1.263, -7.883e-3
-1.264, -7.829e-3
-1.265, -7.817e-3
-1.266, -7.917e-3
-1.267, -7.971e-3
-1.268, -7.923e-3
-1.269, -7.986e-3
-1.270, -8.071e-3
-1.271, -8.055e-3
-1.272, -7.933e-3
-1.273, -7.928e-3
-1.274, -8.079e-3
-1.275, -8.119e-3
-1.276, -8.180e-3
-1.277, -8.276e-3
-1.278, -1.215e-2
-1.279, -1.353e-2
-1.280, -1.221e-2
-1.281, -1.130e-2
-1.282, -1.373e-2
-1.283, -1.615e-2
-1.284, -1.415e-2
-1.285, -1.274e-2
-1.286, -1.211e-2
-1.287, -1.170e-2
-1.288, -1.162e-2
-1.289, -1.161e-2
-1.290, -1.150e-2
-1.291, -1.121e-2
-1.292, -1.122e-2
-1.293, -1.129e-2
-1.294, -1.129e-2
-1.295, -1.130e-2
-1.296, -1.127e-2
-1.297, -1.119e-2
-1.298, -1.096e-2
-1.299, -1.111e-2
-1.300, -1.149e-2
-1.301, -1.155e-2
-1.302, -1.156e-2
-1.303, -1.136e-2
-1.304, -1.125e-2
-1.305, -1.125e-2
-1.306, -1.109e-2
-1.307, -1.110e-2
-1.308, -1.102e-2
-1.309, -1.086e-2
-1.310, -1.090e-2
-1.311, -1.098e-2
-1.312, -1.097e-2
-1.313, -1.099e-2
-1.314, -1.107e-2
-1.315, -1.111e-2
-1.316, -1.096e-2
-1.317, -1.106e-2
-1.318, -1.141e-2
-1.319, -1.118e-2
-1.320, -1.129e-2
-1.321, -1.149e-2
-1.322, -1.136e-2
-1.323, -1.109e-2
-1.324, -1.094e-2
-1.325, -1.095e-2
-1.326, -1.090e-2
-1.327, -1.107e-2
-1.328, -1.103e-2
-1.329, -1.111e-2
-1.330, -1.119e-2
-1.331, -1.100e-2
-1.332, -1.096e-2
-1.333, -1.114e-2
-1.334, -1.101e-2
-1.335, -1.114e-2
-1.336, -1.102e-2
-1.337, -1.134e-2
-1.338, -1.114e-2
-1.339, -1.103e-2
-1.340, -1.100e-2
-1.341, -1.092e-2
-1.342, -1.089e-2
-1.343, -1.087e-2
-1.344, -1.085e-2
-1.345, -1.062e-2
-1.346, -1.058e-2
-1.347, -1.046e-2
-1.348, -1.053e-2
-1.349, -1.075e-2
-1.350, -1.081e-2
-1.351, -1.083e-2
-1.352, -1.092e-2
-1.353, -1.081e-2
-1.354, -1.076e-2
-1.355, -1.069e-2
-1.356, -1.071e-2
-1.357, -1.078e-2
-1.358, -1.070e-2
-1.359, -1.060e-2
-1.360, -1.067e-2
-1.361, -1.119e-2
-1.362, -1.179e-2
-1.363, -1.676e-2
-1.364, -1.574e-2
-1.365, -1.526e-2
-1.366, -1.465e-2
-1.367, -1.618e-2
-1.368, -1.541e-2
-1.369, -1.450e-2
-1.370, -1.919e-2
-1.371, -2.002e-2
-1.372, -1.703e-2
-1.373, -1.534e-2
-1.374, -1.480e-2
-1.375, -1.460e-2
-1.376, -1.684e-2
-1.377, -2.701e-2
-1.378, -2.221e-2
-1.379, -2.125e-2
-1.380, -1.897e-2
-1.381, -1.792e-2
-1.382, -1.738e-2
-1.383, -1.714e-2
-1.384, -1.697e-2
-1.385, -1.702e-2
-1.386, -1.721e-2
-1.387, -1.778e-2
-1.388, -1.719e-2
-1.389, -1.681e-2
-1.390, -1.665e-2
-1.391, -1.713e-2
-1.392, -1.718e-2
-1.393, -1.700e-2
-1.394, -1.692e-2
-1.395, -1.643e-2
-1.396, -1.629e-2
-1.397, -1.627e-2
-1.398, -1.596e-2
-1.399, -1.578e-2
