# Supplementary material for: The synergistic effect of Hf-O-Ru bonds and oxygen vacancies in Ru/HfO2 for enhanced hydrogen evolution
Source: Nat Commun. 2022 Mar 11;13:1270. doi: 10.1038/s41467-022-28947-9 (PMC8917135; doi:10.1038/s41467-022-28947-9)
Supplement: Supplementary file 3 — Source Data [file 41467_2022_28947_MOESM3_ESM.zip › source data-1/Supplementary Figure 16/Ruú║Hf-1ú║3.txt]

Dec. 10, 2019   18:39:34
Linear Sweep Voltammetry
File: lsv-4
Data Source:  Experiment
Instrument Model:  CHI760E
Header: 
Note: 

Init E (V) = -0.9
Final E (V) = -1.4
Scan Rate (V/s) = 0.005
Sample Interval (V) = 0.001
Quiet Time (sec) = 2
Sensitivity (A/V) = 0.001
Comp R (ohm) = 9.4


Potential/V, Current/A

-0.900, -1.869e-5
-0.901, -1.852e-5
-0.902, -1.796e-5
-0.903, -1.744e-5
-0.904, -1.700e-5
-0.905, -1.664e-5
-0.906, -1.632e-5
-0.907, -1.609e-5
-0.908, -1.591e-5
-0.909, -1.576e-5
-0.910, -1.568e-5
-0.911, -1.563e-5
-0.912, -1.561e-5
-0.913, -1.564e-5
-0.914, -1.569e-5
-0.915, -1.578e-5
-0.916, -1.591e-5
-0.917, -1.605e-5
-0.918, -1.624e-5
-0.919, -1.644e-5
-0.920, -1.668e-5
-0.921, -1.694e-5
-0.922, -1.723e-5
-0.923, -1.752e-5
-0.924, -1.786e-5
-0.925, -1.820e-5
-0.926, -1.861e-5
-0.927, -1.904e-5
-0.928, -1.950e-5
-0.929, -1.998e-5
-0.930, -2.047e-5
-0.931, -2.103e-5
-0.932, -2.162e-5
-0.933, -2.224e-5
-0.934, -2.288e-5
-0.935, -2.355e-5
-0.936, -2.427e-5
-0.937, -2.502e-5
-0.938, -2.581e-5
-0.939, -2.666e-5
-0.940, -2.757e-5
-0.941, -2.849e-5
-0.942, -2.947e-5
-0.943, -3.051e-5
-0.944, -3.155e-5
-0.945, -3.268e-5
-0.946, -3.385e-5
-0.947, -3.508e-5
-0.948, -3.637e-5
-0.949, -3.772e-5
-0.950, -3.912e-5
-0.951, -4.058e-5
-0.952, -4.210e-5
-0.953, -4.369e-5
-0.954, -4.532e-5
-0.955, -4.705e-5
-0.956, -4.885e-5
-0.957, -5.070e-5
-0.958, -5.265e-5
-0.959, -5.465e-5
-0.960, -5.671e-5
-0.961, -5.887e-5
-0.962, -6.110e-5
-0.963, -6.341e-5
-0.964, -6.577e-5
-0.965, -6.825e-5
-0.966, -7.081e-5
-0.967, -7.345e-5
-0.968, -7.618e-5
-0.969, -7.902e-5
-0.970, -8.190e-5
-0.971, -8.494e-5
-0.972, -8.806e-5
-0.973, -9.122e-5
-0.974, -9.447e-5
-0.975, -9.787e-5
-0.976, -1.014e-4
-0.977, -1.050e-4
-0.978, -1.087e-4
-0.979, -1.126e-4
-0.980, -1.165e-4
-0.981, -1.205e-4
-0.982, -1.244e-4
-0.983, -1.285e-4
-0.984, -1.328e-4
-0.985, -1.372e-4
-0.986, -1.416e-4
-0.987, -1.461e-4
-0.988, -1.507e-4
-0.989, -1.554e-4
-0.990, -1.603e-4
-0.991, -1.652e-4
-0.992, -1.703e-4
-0.993, -1.754e-4
-0.994, -1.805e-4
-0.995, -1.858e-4
-0.996, -1.912e-4
-0.997, -1.967e-4
-0.998, -2.022e-4
-0.999, -2.079e-4
-1.000, -2.137e-4
-1.001, -2.195e-4
-1.002, -2.254e-4
-1.003, -2.315e-4
-1.004, -2.376e-4
-1.005, -2.439e-4
-1.006, -2.503e-4
-1.007, -2.567e-4
-1.008, -2.632e-4
-1.009, -2.698e-4
-1.010, -2.765e-4
-1.011, -2.832e-4
-1.012, -2.900e-4
-1.013, -2.970e-4
-1.014, -3.040e-4
-1.015, -3.114e-4
-1.016, -3.187e-4
-1.017, -3.261e-4
-1.018, -3.336e-4
-1.019, -3.411e-4
-1.020, -3.487e-4
-1.021, -3.564e-4
-1.022, -3.641e-4
-1.023, -3.722e-4
-1.024, -3.802e-4
-1.025, -3.882e-4
-1.026, -3.962e-4
-1.027, -4.046e-4
-1.028, -4.128e-4
-1.029, -4.213e-4
-1.030, -4.299e-4
-1.031, -4.385e-4
-1.032, -4.470e-4
-1.033, -4.556e-4
-1.034, -4.643e-4
-1.035, -4.733e-4
-1.036, -4.823e-4
-1.037, -4.910e-4
-1.038, -5.001e-4
-1.039, -5.097e-4
-1.040, -5.192e-4
-1.041, -5.297e-4
-1.042, -5.389e-4
-1.043, -5.480e-4
-1.044, -5.578e-4
-1.045, -5.676e-4
-1.046, -5.772e-4
-1.047, -5.871e-4
-1.048, -5.970e-4
-1.049, -6.072e-4
-1.050, -6.172e-4
-1.051, -6.280e-4
-1.052, -6.389e-4
-1.053, -6.485e-4
-1.054, -6.591e-4
-1.055, -6.696e-4
-1.056, -6.806e-4
-1.057, -6.915e-4
-1.058, -7.018e-4
-1.059, -7.135e-4
-1.060, -7.253e-4
-1.061, -7.361e-4
-1.062, -7.475e-4
-1.063, -7.576e-4
-1.064, -7.682e-4
-1.065, -7.801e-4
-1.066, -7.913e-4
-1.067, -8.013e-4
-1.068, -8.122e-4
-1.069, -8.238e-4
-1.070, -8.353e-4
-1.071, -8.464e-4
-1.072, -8.560e-4
-1.073, -8.655e-4
-1.074, -8.774e-4
-1.075, -8.914e-4
-1.076, -9.048e-4
-1.077, -9.220e-4
-1.078, -9.402e-4
-1.079, -9.539e-4
-1.080, -9.677e-4
-1.081, -9.805e-4
-1.082, -9.910e-4
-1.083, -1.001e-3
-1.084, -1.012e-3
-1.085, -1.024e-3
-1.086, -1.035e-3
-1.087, -1.048e-3
-1.088, -1.058e-3
-1.089, -1.068e-3
-1.090, -1.080e-3
-1.091, -1.096e-3
-1.092, -1.115e-3
-1.093, -1.129e-3
-1.094, -1.145e-3
-1.095, -1.160e-3
-1.096, -1.174e-3
-1.097, -1.186e-3
-1.098, -1.202e-3
-1.099, -1.219e-3
-1.100, -1.233e-3
-1.101, -1.248e-3
-1.102, -1.264e-3
-1.103, -1.278e-3
-1.104, -1.291e-3
-1.105, -1.304e-3
-1.106, -1.315e-3
-1.107, -1.328e-3
-1.108, -1.341e-3
-1.109, -1.352e-3
-1.110, -1.367e-3
-1.111, -1.378e-3
-1.112, -1.394e-3
-1.113, -1.414e-3
-1.114, -1.427e-3
-1.115, -1.440e-3
-1.116, -1.456e-3
-1.117, -1.470e-3
-1.118, -1.481e-3
-1.119, -1.500e-3
-1.120, -1.521e-3
-1.121, -1.533e-3
-1.122, -1.554e-3
-1.123, -1.575e-3
-1.124, -1.588e-3
-1.125, -1.598e-3
-1.126, -1.607e-3
-1.127, -1.626e-3
-1.128, -1.659e-3
-1.129, -1.663e-3
-1.130, -1.668e-3
-1.131, -1.689e-3
-1.132, -1.709e-3
-1.133, -1.722e-3
-1.134, -1.738e-3
-1.135, -1.755e-3
-1.136, -1.771e-3
-1.137, -1.782e-3
-1.138, -1.807e-3
-1.139, -1.816e-3
-1.140, -1.822e-3
-1.141, -1.836e-3
-1.142, -1.847e-3
-1.143, -1.864e-3
-1.144, -1.881e-3
-1.145, -1.886e-3
-1.146, -1.900e-3
-1.147, -1.910e-3
-1.148, -1.928e-3
-1.149, -1.946e-3
-1.150, -1.963e-3
-1.151, -1.992e-3
-1.152, -2.049e-3
-1.153, -2.070e-3
-1.154, -2.081e-3
-1.155, -2.099e-3
-1.156, -2.105e-3
-1.157, -2.114e-3
-1.158, -2.119e-3
-1.159, -2.136e-3
-1.160, -2.152e-3
-1.161, -2.165e-3
-1.162, -2.176e-3
-1.163, -2.183e-3
-1.164, -2.202e-3
-1.165, -2.251e-3
-1.166, -2.285e-3
-1.167, -2.293e-3
-1.168, -2.296e-3
-1.169, -2.317e-3
-1.170, -2.330e-3
-1.171, -2.334e-3
-1.172, -2.342e-3
-1.173, -2.364e-3
-1.174, -2.382e-3
-1.175, -2.412e-3
-1.176, -2.434e-3
-1.177, -2.446e-3
-1.178, -2.464e-3
-1.179, -2.466e-3
-1.180, -2.505e-3
-1.181, -2.540e-3
-1.182, -2.542e-3
-1.183, -2.587e-3
-1.184, -2.607e-3
-1.185, -2.630e-3
-1.186, -2.680e-3
-1.187, -2.706e-3
-1.188, -2.727e-3
-1.189, -2.743e-3
-1.190, -2.765e-3
-1.191, -2.764e-3
-1.192, -2.762e-3
-1.193, -2.771e-3
-1.194, -2.776e-3
-1.195, -2.792e-3
-1.196, -2.820e-3
-1.197, -2.865e-3
-1.198, -2.885e-3
-1.199, -2.897e-3
-1.200, -2.905e-3
-1.201, -2.928e-3
-1.202, -2.936e-3
-1.203, -2.979e-3
-1.204, -3.006e-3
-1.205, -3.004e-3
-1.206, -3.003e-3
-1.207, -3.009e-3
-1.208, -3.022e-3
-1.209, -3.037e-3
-1.210, -3.058e-3
-1.211, -3.073e-3
-1.212, -3.084e-3
-1.213, -3.071e-3
-1.214, -3.089e-3
-1.215, -3.103e-3
-1.216, -3.116e-3
-1.217, -3.115e-3
-1.218, -3.147e-3
-1.219, -3.187e-3
-1.220, -3.180e-3
-1.221, -3.307e-3
-1.222, -3.372e-3
-1.223, -3.385e-3
-1.224, -3.376e-3
-1.225, -3.340e-3
-1.226, -3.313e-3
-1.227, -3.330e-3
-1.228, -3.377e-3
-1.229, -3.417e-3
-1.230, -3.443e-3
-1.231, -3.526e-3
-1.232, -3.527e-3
-1.233, -3.520e-3
-1.234, -3.545e-3
-1.235, -3.552e-3
-1.236, -3.524e-3
-1.237, -3.524e-3
-1.238, -3.536e-3
-1.239, -3.578e-3
-1.240, -3.601e-3
-1.241, -3.619e-3
-1.242, -3.643e-3
-1.243, -3.683e-3
-1.244, -3.650e-3
-1.245, -3.636e-3
-1.246, -3.684e-3
-1.247, -3.706e-3
-1.248, -3.744e-3
-1.249, -3.763e-3
-1.250, -3.776e-3
-1.251, -3.795e-3
-1.252, -3.811e-3
-1.253, -3.838e-3
-1.254, -3.913e-3
-1.255, -3.923e-3
-1.256, -3.928e-3
-1.257, -3.943e-3
-1.258, -3.953e-3
-1.259, -4.024e-3
-1.260, -4.016e-3
-1.261, -3.993e-3
-1.262, -3.990e-3
-1.263, -3.987e-3
-1.264, -3.998e-3
-1.265, -4.040e-3
-1.266, -4.021e-3
-1.267, -4.012e-3
-1.268, -3.997e-3
-1.269, -4.084e-3
-1.270, -4.116e-3
-1.271, -4.154e-3
-1.272, -4.154e-3
-1.273, -4.172e-3
-1.274, -4.186e-3
-1.275, -4.184e-3
-1.276, -4.185e-3
-1.277, -4.231e-3
-1.278, -4.263e-3
-1.279, -4.273e-3
-1.280, -4.259e-3
-1.281, -4.220e-3
-1.282, -4.217e-3
-1.283, -4.225e-3
-1.284, -4.230e-3
-1.285, -4.248e-3
-1.286, -4.255e-3
-1.287, -4.293e-3
-1.288, -4.340e-3
-1.289, -4.381e-3
-1.290, -4.356e-3
-1.291, -4.343e-3
-1.292, -4.328e-3
-1.293, -4.395e-3
-1.294, -4.431e-3
-1.295, -4.423e-3
-1.296, -4.471e-3
-1.297, -4.489e-3
-1.298, -4.526e-3
-1.299, -4.518e-3
-1.300, -4.484e-3
-1.301, -4.465e-3
-1.302, -4.523e-3
-1.303, -4.574e-3
-1.304, -4.538e-3
-1.305, -4.527e-3
-1.306, -4.646e-3
-1.307, -4.684e-3
-1.308, -4.747e-3
-1.309, -4.813e-3
-1.310, -5.254e-3
-1.311, -6.355e-3
-1.312, -6.313e-3
-1.313, -6.188e-3
-1.314, -6.109e-3
-1.315, -6.104e-3
-1.316, -6.087e-3
-1.317, -6.043e-3
-1.318, -6.152e-3
-1.319, -6.169e-3
-1.320, -6.089e-3
-1.321, -6.119e-3
-1.322, -6.034e-3
-1.323, -6.052e-3
-1.324, -6.121e-3
-1.325, -6.128e-3
-1.326, -6.123e-3
-1.327, -6.129e-3
-1.328, -6.162e-3
-1.329, -6.164e-3
-1.330, -6.132e-3
-1.331, -6.213e-3
-1.332, -6.208e-3
-1.333, -6.267e-3
-1.334, -6.247e-3
-1.335, -6.262e-3
-1.336, -6.242e-3
-1.337, -6.287e-3
-1.338, -6.297e-3
-1.339, -6.334e-3
-1.340, -6.322e-3
-1.341, -6.403e-3
-1.342, -6.364e-3
-1.343, -6.391e-3
-1.344, -6.398e-3
-1.345, -6.393e-3
-1.346, -6.370e-3
-1.347, -6.362e-3
-1.348, -6.470e-3
-1.349, -6.533e-3
-1.350, -6.539e-3
-1.351, -6.454e-3
-1.352, -6.558e-3
-1.353, -6.548e-3
-1.354, -6.572e-3
-1.355, -6.590e-3
-1.356, -6.576e-3
-1.357, -6.631e-3
-1.358, -6.577e-3
-1.359, -6.663e-3
-1.360, -6.695e-3
-1.361, -6.629e-3
-1.362, -6.638e-3
-1.363, -6.655e-3
-1.364, -6.788e-3
-1.365, -6.800e-3
-1.366, -6.694e-3
-1.367, -6.706e-3
-1.368, -6.757e-3
-1.369, -6.769e-3
-1.370, -6.791e-3
-1.371, -6.738e-3
-1.372, -6.795e-3
-1.373, -6.791e-3
-1.374, -6.747e-3
-1.375, -6.757e-3
-1.376, -6.720e-3
-1.377, -6.680e-3
-1.378, -6.660e-3
-1.379, -6.690e-3
-1.380, -6.732e-3
-1.381, -6.702e-3
-1.382, -6.799e-3
-1.383, -6.910e-3
-1.384, -6.925e-3
-1.385, -6.854e-3
-1.386, -6.836e-3
-1.387, -6.926e-3
-1.388, -6.998e-3
-1.389, -6.907e-3
-1.390, -6.996e-3
-1.391, -6.963e-3
-1.392, -7.011e-3
-1.393, -7.005e-3
-1.394, -6.884e-3
-1.395, -6.812e-3
-1.396, -6.951e-3
-1.397, -7.114e-3
-1.398, -7.079e-3
-1.399, -7.061e-3
