# Supplementary material for: The synergistic effect of Hf-O-Ru bonds and oxygen vacancies in Ru/HfO2 for enhanced hydrogen evolution
Source: Nat Commun. 2022 Mar 11;13:1270. doi: 10.1038/s41467-022-28947-9 (PMC8917135; doi:10.1038/s41467-022-28947-9)
Supplement: Supplementary file 3 — Source Data [file 41467_2022_28947_MOESM3_ESM.zip › source data-1/Supplementary Figure 16/Ruú║Hf-2ú║1.txt]

Dec. 27, 2019   22:12:43
Linear Sweep Voltammetry
File: lsv-1
Data Source:  Experiment
Instrument Model:  CHI760E
Header: 
Note: 

Init E (V) = -0.9
Final E (V) = -1.42
Scan Rate (V/s) = 0.005
Sample Interval (V) = 0.001
Quiet Time (sec) = 2
Sensitivity (A/V) = 0.001
Comp R (ohm) = 11.4

Ep = -1.315V
ip = -4.397e-3A
Ah = -7.430e-3C

Potential/V, Current/A

-0.900, -2.367e-5
-0.901, -2.659e-5
-0.902, -2.706e-5
-0.903, -2.700e-5
-0.904, -2.690e-5
-0.905, -2.685e-5
-0.906, -2.682e-5
-0.907, -2.690e-5
-0.908, -2.702e-5
-0.909, -2.712e-5
-0.910, -2.741e-5
-0.911, -2.769e-5
-0.912, -2.801e-5
-0.913, -2.843e-5
-0.914, -2.886e-5
-0.915, -2.940e-5
-0.916, -3.000e-5
-0.917, -3.067e-5
-0.918, -3.138e-5
-0.919, -3.213e-5
-0.920, -3.301e-5
-0.921, -3.400e-5
-0.922, -3.507e-5
-0.923, -3.620e-5
-0.924, -3.740e-5
-0.925, -3.869e-5
-0.926, -4.017e-5
-0.927, -4.169e-5
-0.928, -4.334e-5
-0.929, -4.511e-5
-0.930, -4.699e-5
-0.931, -4.907e-5
-0.932, -5.124e-5
-0.933, -5.358e-5
-0.934, -5.696e-5
-0.935, -6.430e-5
-0.936, -7.027e-5
-0.937, -7.567e-5
-0.938, -8.249e-5
-0.939, -1.020e-4
-0.940, -1.174e-4
-0.941, -1.274e-4
-0.942, -1.367e-4
-0.943, -1.455e-4
-0.944, -1.563e-4
-0.945, -1.725e-4
-0.946, -1.857e-4
-0.947, -1.981e-4
-0.948, -2.108e-4
-0.949, -2.241e-4
-0.950, -2.381e-4
-0.951, -2.522e-4
-0.952, -2.671e-4
-0.953, -2.828e-4
-0.954, -2.980e-4
-0.955, -3.140e-4
-0.956, -3.307e-4
-0.957, -3.478e-4
-0.958, -3.650e-4
-0.959, -3.825e-4
-0.960, -4.008e-4
-0.961, -4.192e-4
-0.962, -4.367e-4
-0.963, -4.553e-4
-0.964, -4.739e-4
-0.965, -4.928e-4
-0.966, -5.122e-4
-0.967, -5.346e-4
-0.968, -5.501e-4
-0.969, -5.697e-4
-0.970, -5.902e-4
-0.971, -6.088e-4
-0.972, -6.278e-4
-0.973, -6.476e-4
-0.974, -6.668e-4
-0.975, -6.845e-4
-0.976, -7.028e-4
-0.977, -7.218e-4
-0.978, -7.426e-4
-0.979, -7.626e-4
-0.980, -7.834e-4
-0.981, -8.015e-4
-0.982, -8.187e-4
-0.983, -8.403e-4
-0.984, -8.609e-4
-0.985, -8.804e-4
-0.986, -9.001e-4
-0.987, -9.241e-4
-0.988, -9.430e-4
-0.989, -9.619e-4
-0.990, -9.802e-4
-0.991, -1.000e-3
-0.992, -1.023e-3
-0.993, -1.041e-3
-0.994, -1.055e-3
-0.995, -1.079e-3
-0.996, -1.115e-3
-0.997, -1.140e-3
-0.998, -1.156e-3
-0.999, -1.175e-3
-1.000, -1.208e-3
-1.001, -1.236e-3
-1.002, -1.281e-3
-1.003, -1.324e-3
-1.004, -1.342e-3
-1.005, -1.355e-3
-1.006, -1.368e-3
-1.007, -1.384e-3
-1.008, -1.398e-3
-1.009, -1.415e-3
-1.010, -1.431e-3
-1.011, -1.443e-3
-1.012, -1.451e-3
-1.013, -1.480e-3
-1.014, -1.527e-3
-1.015, -1.568e-3
-1.016, -1.581e-3
-1.017, -1.593e-3
-1.018, -1.616e-3
-1.019, -1.642e-3
-1.020, -1.671e-3
-1.021, -1.690e-3
-1.022, -1.716e-3
-1.023, -1.730e-3
-1.024, -1.750e-3
-1.025, -1.795e-3
-1.026, -1.808e-3
-1.027, -1.835e-3
-1.028, -1.855e-3
-1.029, -1.872e-3
-1.030, -1.878e-3
-1.031, -1.889e-3
-1.032, -1.897e-3
-1.033, -1.910e-3
-1.034, -1.969e-3
-1.035, -2.006e-3
-1.036, -2.014e-3
-1.037, -2.039e-3
-1.038, -2.090e-3
-1.039, -2.152e-3
-1.040, -2.168e-3
-1.041, -2.172e-3
-1.042, -2.185e-3
-1.043, -2.190e-3
-1.044, -2.195e-3
-1.045, -2.209e-3
-1.046, -2.206e-3
-1.047, -2.196e-3
-1.048, -2.195e-3
-1.049, -2.234e-3
-1.050, -2.295e-3
-1.051, -2.348e-3
-1.052, -2.376e-3
-1.053, -2.453e-3
-1.054, -2.532e-3
-1.055, -2.594e-3
-1.056, -2.602e-3
-1.057, -2.619e-3
-1.058, -2.582e-3
-1.059, -2.571e-3
-1.060, -2.565e-3
-1.061, -2.563e-3
-1.062, -2.550e-3
-1.063, -2.588e-3
-1.064, -2.743e-3
-1.065, -2.825e-3
-1.066, -2.784e-3
-1.067, -2.826e-3
-1.068, -2.854e-3
-1.069, -2.863e-3
-1.070, -2.928e-3
-1.071, -3.082e-3
-1.072, -3.110e-3
-1.073, -3.041e-3
-1.074, -3.019e-3
-1.075, -3.014e-3
-1.076, -3.043e-3
-1.077, -3.141e-3
-1.078, -3.171e-3
-1.079, -3.187e-3
-1.080, -3.233e-3
-1.081, -3.300e-3
-1.082, -3.270e-3
-1.083, -3.268e-3
-1.084, -3.298e-3
-1.085, -3.333e-3
-1.086, -3.383e-3
-1.087, -3.383e-3
-1.088, -3.389e-3
-1.089, -3.387e-3
-1.090, -3.378e-3
-1.091, -3.371e-3
-1.092, -3.407e-3
-1.093, -3.433e-3
-1.094, -3.479e-3
-1.095, -3.464e-3
-1.096, -3.568e-3
-1.097, -3.670e-3
-1.098, -3.724e-3
-1.099, -3.673e-3
-1.100, -3.710e-3
-1.101, -3.745e-3
-1.102, -3.654e-3
-1.103, -3.689e-3
-1.104, -3.803e-3
-1.105, -3.793e-3
-1.106, -3.831e-3
-1.107, -3.863e-3
-1.108, -3.825e-3
-1.109, -3.819e-3
-1.110, -3.892e-3
-1.111, -3.981e-3
-1.112, -4.129e-3
-1.113, -4.099e-3
-1.114, -4.125e-3
-1.115, -4.182e-3
-1.116, -4.138e-3
-1.117, -4.114e-3
-1.118, -4.165e-3
-1.119, -4.167e-3
-1.120, -4.138e-3
-1.121, -4.104e-3
-1.122, -4.084e-3
-1.123, -4.072e-3
-1.124, -4.200e-3
-1.125, -4.274e-3
-1.126, -4.308e-3
-1.127, -4.384e-3
-1.128, -4.318e-3
-1.129, -4.314e-3
-1.130, -4.331e-3
-1.131, -4.294e-3
-1.132, -4.228e-3
-1.133, -4.308e-3
-1.134, -4.283e-3
-1.135, -4.256e-3
-1.136, -4.286e-3
-1.137, -4.333e-3
-1.138, -4.379e-3
-1.139, -4.328e-3
-1.140, -4.465e-3
-1.141, -4.452e-3
-1.142, -4.452e-3
-1.143, -4.396e-3
-1.144, -4.333e-3
-1.145, -4.523e-3
-1.146, -4.484e-3
-1.147, -4.497e-3
-1.148, -4.503e-3
-1.149, -4.669e-3
-1.150, -4.778e-3
-1.151, -4.672e-3
-1.152, -4.886e-3
-1.153, -5.007e-3
-1.154, -4.954e-3
-1.155, -5.001e-3
-1.156, -5.162e-3
-1.157, -5.183e-3
-1.158, -5.254e-3
-1.159, -5.229e-3
-1.160, -5.072e-3
-1.161, -5.189e-3
-1.162, -5.208e-3
-1.163, -5.187e-3
-1.164, -5.203e-3
-1.165, -5.143e-3
-1.166, -5.228e-3
-1.167, -5.223e-3
-1.168, -5.324e-3
-1.169, -5.364e-3
-1.170, -5.228e-3
-1.171, -5.403e-3
-1.172, -5.477e-3
-1.173, -5.380e-3
-1.174, -5.444e-3
-1.175, -5.460e-3
-1.176, -5.528e-3
-1.177, -5.547e-3
-1.178, -5.526e-3
-1.179, -5.441e-3
-1.180, -5.610e-3
-1.181, -5.638e-3
-1.182, -5.433e-3
-1.183, -5.349e-3
-1.184, -5.427e-3
-1.185, -5.452e-3
-1.186, -5.473e-3
-1.187, -5.393e-3
-1.188, -5.242e-3
-1.189, -5.235e-3
-1.190, -5.504e-3
-1.191, -5.700e-3
-1.192, -5.712e-3
-1.193, -5.530e-3
-1.194, -5.512e-3
-1.195, -5.470e-3
-1.196, -5.501e-3
-1.197, -5.458e-3
-1.198, -5.681e-3
-1.199, -5.713e-3
-1.200, -5.884e-3
-1.201, -5.888e-3
-1.202, -5.798e-3
-1.203, -5.799e-3
-1.204, -5.902e-3
-1.205, -5.836e-3
-1.206, -5.795e-3
-1.207, -5.724e-3
-1.208, -5.929e-3
-1.209, -5.930e-3
-1.210, -5.883e-3
-1.211, -5.855e-3
-1.212, -5.895e-3
-1.213, -5.924e-3
-1.214, -5.962e-3
-1.215, -5.897e-3
-1.216, -5.992e-3
-1.217, -6.053e-3
-1.218, -5.977e-3
-1.219, -6.072e-3
-1.220, -5.998e-3
-1.221, -5.944e-3
-1.222, -5.978e-3
-1.223, -5.688e-3
-1.224, -5.416e-3
-1.225, -5.386e-3
-1.226, -5.416e-3
-1.227, -5.447e-3
-1.228, -5.624e-3
-1.229, -5.698e-3
-1.230, -5.724e-3
-1.231, -5.696e-3
-1.232, -5.622e-3
-1.233, -5.552e-3
-1.234, -5.591e-3
-1.235, -5.513e-3
-1.236, -5.525e-3
-1.237, -5.691e-3
-1.238, -5.752e-3
-1.239, -5.814e-3
-1.240, -5.891e-3
-1.241, -5.817e-3
-1.242, -5.767e-3
-1.243, -5.711e-3
-1.244, -5.691e-3
-1.245, -5.640e-3
-1.246, -5.916e-3
-1.247, -5.873e-3
-1.248, -5.795e-3
-1.249, -5.727e-3
-1.250, -5.817e-3
-1.251, -5.689e-3
-1.252, -5.811e-3
-1.253, -5.993e-3
-1.254, -5.946e-3
-1.255, -6.027e-3
-1.256, -5.996e-3
-1.257, -5.907e-3
-1.258, -5.903e-3
-1.259, -6.013e-3
-1.260, -5.747e-3
-1.261, -5.646e-3
-1.262, -5.707e-3
-1.263, -5.738e-3
-1.264, -5.680e-3
-1.265, -5.737e-3
-1.266, -5.821e-3
-1.267, -5.729e-3
-1.268, -5.891e-3
-1.269, -5.896e-3
-1.270, -5.753e-3
-1.271, -5.837e-3
-1.272, -5.908e-3
-1.273, -5.935e-3
-1.274, -5.886e-3
-1.275, -6.059e-3
-1.276, -6.124e-3
-1.277, -6.127e-3
-1.278, -5.963e-3
-1.279, -5.928e-3
-1.280, -5.978e-3
-1.281, -6.229e-3
-1.282, -6.079e-3
-1.283, -6.188e-3
-1.284, -6.202e-3
-1.285, -6.050e-3
-1.286, -5.878e-3
-1.287, -6.005e-3
-1.288, -6.146e-3
-1.289, -6.033e-3
-1.290, -5.978e-3
-1.291, -6.430e-3
-1.292, -6.438e-3
-1.293, -6.248e-3
-1.294, -6.280e-3
-1.295, -6.165e-3
-1.296, -6.031e-3
-1.297, -6.197e-3
-1.298, -6.038e-3
-1.299, -5.948e-3
-1.300, -5.895e-3
-1.301, -5.821e-3
-1.302, -6.004e-3
-1.303, -6.273e-3
-1.304, -5.971e-3
-1.305, -5.844e-3
-1.306, -5.853e-3
-1.307, -5.762e-3
-1.308, -5.942e-3
-1.309, -6.274e-3
-1.310, -6.460e-3
-1.311, -6.365e-3
-1.312, -6.367e-3
-1.313, -7.091e-3
-1.314, -9.840e-3
-1.315, -1.007e-2
-1.316, -1.007e-2
-1.317, -1.007e-2
-1.318, -1.007e-2
-1.319, -1.007e-2
-1.320, -1.007e-2
-1.321, -1.007e-2
-1.322, -1.007e-2
-1.323, -1.007e-2
-1.324, -1.007e-2
-1.325, -1.007e-2
-1.326, -1.007e-2
-1.327, -1.007e-2
-1.328, -1.007e-2
-1.329, -1.007e-2
-1.330, -1.007e-2
-1.331, -1.007e-2
-1.332, -1.007e-2
-1.333, -1.007e-2
-1.334, -1.007e-2
-1.335, -1.007e-2
-1.336, -1.007e-2
-1.337, -1.007e-2
-1.338, -1.007e-2
-1.339, -1.007e-2
-1.340, -9.909e-3
-1.341, -1.007e-2
-1.342, -1.006e-2
-1.343, -1.007e-2
-1.344, -1.007e-2
-1.345, -1.007e-2
-1.346, -1.007e-2
-1.347, -1.007e-2
-1.348, -1.007e-2
-1.349, -1.007e-2
-1.350, -1.007e-2
-1.351, -1.007e-2
-1.352, -1.007e-2
-1.353, -1.006e-2
-1.354, -1.007e-2
-1.355, -1.007e-2
-1.356, -9.940e-3
-1.357, -9.640e-3
-1.358, -9.293e-3
-1.359, -9.078e-3
-1.360, -9.472e-3
-1.361, -9.715e-3
-1.362, -9.520e-3
-1.363, -9.438e-3
-1.364, -9.241e-3
-1.365, -9.412e-3
-1.366, -9.503e-3
-1.367, -9.324e-3
-1.368, -9.797e-3
-1.369, -1.007e-2
-1.370, -1.005e-2
-1.371, -1.007e-2
-1.372, -9.835e-3
-1.373, -9.959e-3
-1.374, -9.534e-3
-1.375, -9.398e-3
-1.376, -9.466e-3
-1.377, -9.075e-3
-1.378, -9.375e-3
-1.379, -9.244e-3
-1.380, -9.319e-3
-1.381, -9.126e-3
-1.382, -9.015e-3
-1.383, -9.044e-3
-1.384, -8.882e-3
-1.385, -8.873e-3
-1.386, -8.756e-3
-1.387, -8.961e-3
-1.388, -9.668e-3
-1.389, -9.473e-3
-1.390, -9.116e-3
-1.391, -8.979e-3
-1.392, -8.700e-3
-1.393, -8.999e-3
-1.394, -8.814e-3
-1.395, -8.874e-3
-1.396, -9.291e-3
-1.397, -9.202e-3
-1.398, -9.055e-3
-1.399, -8.638e-3
-1.400, -8.793e-3
-1.401, -8.721e-3
-1.402, -8.228e-3
-1.403, -8.038e-3
-1.404, -7.698e-3
-1.405, -7.760e-3
-1.406, -8.408e-3
-1.407, -8.478e-3
-1.408, -8.574e-3
-1.409, -8.770e-3
-1.410, -8.578e-3
-1.411, -8.210e-3
-1.412, -8.206e-3
-1.413, -8.410e-3
-1.414, -8.281e-3
-1.415, -8.056e-3
-1.416, -7.751e-3
-1.417, -7.669e-3
-1.418, -8.014e-3
-1.419, -7.998e-3
