# Supplementary material for: The synergistic effect of Hf-O-Ru bonds and oxygen vacancies in Ru/HfO2 for enhanced hydrogen evolution
Source: Nat Commun. 2022 Mar 11;13:1270. doi: 10.1038/s41467-022-28947-9 (PMC8917135; doi:10.1038/s41467-022-28947-9)
Supplement: Supplementary file 3 — Source Data [file 41467_2022_28947_MOESM3_ESM.zip › source data-1/Supplementary Figure 17/650 íμ.txt]

Oct. 16, 2019   16:52:43
Linear Sweep Voltammetry
File: g:\Data Source:  Experiment
Instrument Model:  CHI760E
Header: 
Note: 

Init E (V) = -0.9
Final E (V) = -1.2
Scan Rate (V/s) = 0.005
Sample Interval (V) = 0.001
Quiet Time (sec) = 2
Sensitivity (A/V) = 0.001
Comp R (ohm) = 9.6


Potential/V, Current/A

-0.900, -4.404e-5
-0.901, -4.297e-5
-0.902, -4.158e-5
-0.903, -4.028e-5
-0.904, -3.914e-5
-0.905, -3.812e-5
-0.906, -3.720e-5
-0.907, -3.641e-5
-0.908, -3.574e-5
-0.909, -3.514e-5
-0.910, -3.460e-5
-0.911, -3.410e-5
-0.912, -3.369e-5
-0.913, -3.335e-5
-0.914, -3.307e-5
-0.915, -3.285e-5
-0.916, -3.268e-5
-0.917, -3.252e-5
-0.918, -3.245e-5
-0.919, -3.244e-5
-0.920, -3.247e-5
-0.921, -3.254e-5
-0.922, -3.265e-5
-0.923, -3.282e-5
-0.924, -3.303e-5
-0.925, -3.331e-5
-0.926, -3.362e-5
-0.927, -3.400e-5
-0.928, -3.438e-5
-0.929, -3.488e-5
-0.930, -3.538e-5
-0.931, -3.595e-5
-0.932, -3.660e-5
-0.933, -3.726e-5
-0.934, -3.807e-5
-0.935, -3.883e-5
-0.936, -3.973e-5
-0.937, -4.066e-5
-0.938, -4.165e-5
-0.939, -4.274e-5
-0.940, -4.398e-5
-0.941, -4.548e-5
-0.942, -4.714e-5
-0.943, -4.888e-5
-0.944, -5.074e-5
-0.945, -5.269e-5
-0.946, -5.478e-5
-0.947, -5.705e-5
-0.948, -5.936e-5
-0.949, -6.183e-5
-0.950, -6.448e-5
-0.951, -6.724e-5
-0.952, -7.021e-5
-0.953, -7.354e-5
-0.954, -7.684e-5
-0.955, -8.018e-5
-0.956, -8.380e-5
-0.957, -8.755e-5
-0.958, -9.137e-5
-0.959, -9.543e-5
-0.960, -9.962e-5
-0.961, -1.039e-4
-0.962, -1.082e-4
-0.963, -1.126e-4
-0.964, -1.173e-4
-0.965, -1.218e-4
-0.966, -1.265e-4
-0.967, -1.313e-4
-0.968, -1.362e-4
-0.969, -1.414e-4
-0.970, -1.465e-4
-0.971, -1.517e-4
-0.972, -1.570e-4
-0.973, -1.625e-4
-0.974, -1.681e-4
-0.975, -1.736e-4
-0.976, -1.793e-4
-0.977, -1.851e-4
-0.978, -1.909e-4
-0.979, -1.968e-4
-0.980, -2.028e-4
-0.981, -2.089e-4
-0.982, -2.151e-4
-0.983, -2.213e-4
-0.984, -2.276e-4
-0.985, -2.341e-4
-0.986, -2.406e-4
-0.987, -2.472e-4
-0.988, -2.538e-4
-0.989, -2.605e-4
-0.990, -2.673e-4
-0.991, -2.742e-4
-0.992, -2.810e-4
-0.993, -2.880e-4
-0.994, -2.951e-4
-0.995, -3.022e-4
-0.996, -3.095e-4
-0.997, -3.168e-4
-0.998, -3.244e-4
-0.999, -3.318e-4
-1.000, -3.393e-4
-1.001, -3.469e-4
-1.002, -3.544e-4
-1.003, -3.621e-4
-1.004, -3.699e-4
-1.005, -3.776e-4
-1.006, -3.854e-4
-1.007, -3.936e-4
-1.008, -4.019e-4
-1.009, -4.101e-4
-1.010, -4.183e-4
-1.011, -4.264e-4
-1.012, -4.347e-4
-1.013, -4.429e-4
-1.014, -4.514e-4
-1.015, -4.598e-4
-1.016, -4.687e-4
-1.017, -4.773e-4
-1.018, -4.859e-4
-1.019, -4.944e-4
-1.020, -5.033e-4
-1.021, -5.125e-4
-1.022, -5.218e-4
-1.023, -5.310e-4
-1.024, -5.403e-4
-1.025, -5.493e-4
-1.026, -5.581e-4
-1.027, -5.676e-4
-1.028, -5.770e-4
-1.029, -5.863e-4
-1.030, -5.957e-4
-1.031, -6.057e-4
-1.032, -6.159e-4
-1.033, -6.255e-4
-1.034, -6.349e-4
-1.035, -6.442e-4
-1.036, -6.543e-4
-1.037, -6.641e-4
-1.038, -6.741e-4
-1.039, -6.841e-4
-1.040, -6.941e-4
-1.041, -7.039e-4
-1.042, -7.151e-4
-1.043, -7.252e-4
-1.044, -7.354e-4
-1.045, -7.457e-4
-1.046, -7.566e-4
-1.047, -7.687e-4
-1.048, -7.805e-4
-1.049, -7.944e-4
-1.050, -8.062e-4
-1.051, -8.177e-4
-1.052, -8.288e-4
-1.053, -8.393e-4
-1.054, -8.505e-4
-1.055, -8.605e-4
-1.056, -8.710e-4
-1.057, -8.812e-4
-1.058, -8.920e-4
-1.059, -9.039e-4
-1.060, -9.137e-4
-1.061, -9.231e-4
-1.062, -9.315e-4
-1.063, -9.427e-4
-1.064, -9.549e-4
-1.065, -9.659e-4
-1.066, -9.807e-4
-1.067, -9.910e-4
-1.068, -9.994e-4
-1.069, -1.009e-3
-1.070, -1.021e-3
-1.071, -1.035e-3
-1.072, -1.049e-3
-1.073, -1.061e-3
-1.074, -1.070e-3
-1.075, -1.080e-3
-1.076, -1.092e-3
-1.077, -1.101e-3
-1.078, -1.114e-3
-1.079, -1.130e-3
-1.080, -1.144e-3
-1.081, -1.158e-3
-1.082, -1.177e-3
-1.083, -1.208e-3
-1.084, -1.252e-3
-1.085, -1.280e-3
-1.086, -1.295e-3
-1.087, -1.305e-3
-1.088, -1.318e-3
-1.089, -1.328e-3
-1.090, -1.344e-3
-1.091, -1.359e-3
-1.092, -1.371e-3
-1.093, -1.383e-3
-1.094, -1.394e-3
-1.095, -1.407e-3
-1.096, -1.419e-3
-1.097, -1.429e-3
-1.098, -1.439e-3
-1.099, -1.454e-3
-1.100, -1.472e-3
-1.101, -1.487e-3
-1.102, -1.498e-3
-1.103, -1.508e-3
-1.104, -1.521e-3
-1.105, -1.532e-3
-1.106, -1.539e-3
-1.107, -1.550e-3
-1.108, -1.560e-3
-1.109, -1.589e-3
-1.110, -1.609e-3
-1.111, -1.622e-3
-1.112, -1.628e-3
-1.113, -1.636e-3
-1.114, -1.646e-3
-1.115, -1.660e-3
-1.116, -1.681e-3
-1.117, -1.750e-3
-1.118, -1.782e-3
-1.119, -1.794e-3
-1.120, -1.812e-3
-1.121, -1.821e-3
-1.122, -1.824e-3
-1.123, -1.832e-3
-1.124, -1.846e-3
-1.125, -1.858e-3
-1.126, -1.877e-3
-1.127, -1.897e-3
-1.128, -1.916e-3
-1.129, -1.926e-3
-1.130, -1.939e-3
-1.131, -1.955e-3
-1.132, -1.979e-3
-1.133, -2.029e-3
-1.134, -2.052e-3
-1.135, -2.070e-3
-1.136, -2.174e-3
-1.137, -2.197e-3
-1.138, -2.214e-3
-1.139, -2.219e-3
-1.140, -2.218e-3
-1.141, -2.219e-3
-1.142, -2.221e-3
-1.143, -2.251e-3
-1.144, -2.284e-3
-1.145, -2.300e-3
-1.146, -2.325e-3
-1.147, -2.358e-3
-1.148, -2.386e-3
-1.149, -2.401e-3
-1.150, -2.408e-3
-1.151, -2.415e-3
-1.152, -2.421e-3
-1.153, -2.439e-3
-1.154, -2.442e-3
-1.155, -2.454e-3
-1.156, -2.464e-3
-1.157, -2.478e-3
-1.158, -2.485e-3
-1.159, -2.513e-3
-1.160, -2.526e-3
-1.161, -2.580e-3
-1.162, -2.619e-3
-1.163, -2.652e-3
-1.164, -2.678e-3
-1.165, -2.693e-3
-1.166, -2.714e-3
-1.167, -2.741e-3
-1.168, -2.754e-3
-1.169, -2.807e-3
-1.170, -2.818e-3
-1.171, -2.816e-3
-1.172, -2.855e-3
-1.173, -2.900e-3
-1.174, -2.921e-3
-1.175, -2.925e-3
-1.176, -2.920e-3
-1.177, -2.925e-3
-1.178, -2.964e-3
-1.179, -2.977e-3
-1.180, -3.033e-3
-1.181, -3.090e-3
-1.182, -3.091e-3
-1.183, -3.126e-3
-1.184, -3.141e-3
-1.185, -3.191e-3
-1.186, -3.220e-3
-1.187, -3.254e-3
-1.188, -3.250e-3
-1.189, -3.249e-3
-1.190, -3.258e-3
-1.191, -3.255e-3
-1.192, -3.258e-3
-1.193, -3.313e-3
-1.194, -3.340e-3
-1.195, -3.355e-3
-1.196, -3.417e-3
-1.197, -3.408e-3
-1.198, -3.393e-3
-1.199, -3.459e-3
