# Supplementary material for: The synergistic effect of Hf-O-Ru bonds and oxygen vacancies in Ru/HfO2 for enhanced hydrogen evolution
Source: Nat Commun. 2022 Mar 11;13:1270. doi: 10.1038/s41467-022-28947-9 (PMC8917135; doi:10.1038/s41467-022-28947-9)
Supplement: Supplementary file 3 — Source Data [file 41467_2022_28947_MOESM3_ESM.zip › source data-1/Supplementary Figure 17/850 íμ.txt]

Dec. 10, 2019   20:47:35
Linear Sweep Voltammetry
File: lsv-7
Data Source:  Experiment
Instrument Model:  CHI760E
Header: 
Note: 

Init E (V) = -0.9
Final E (V) = -1.4
Scan Rate (V/s) = 0.005
Sample Interval (V) = 0.001
Quiet Time (sec) = 2
Sensitivity (A/V) = 0.01
Comp R (ohm) = 9.1


Potential/V, Current/A

-0.900, -3.099e-5
-0.901, -3.156e-5
-0.902, -3.143e-5
-0.903, -3.125e-5
-0.904, -3.111e-5
-0.905, -3.115e-5
-0.906, -3.121e-5
-0.907, -3.136e-5
-0.908, -3.154e-5
-0.909, -3.176e-5
-0.910, -3.208e-5
-0.911, -3.246e-5
-0.912, -3.276e-5
-0.913, -3.330e-5
-0.914, -3.375e-5
-0.915, -3.430e-5
-0.916, -3.495e-5
-0.917, -3.560e-5
-0.918, -3.633e-5
-0.919, -3.709e-5
-0.920, -3.783e-5
-0.921, -3.874e-5
-0.922, -3.968e-5
-0.923, -4.061e-5
-0.924, -4.169e-5
-0.925, -4.287e-5
-0.926, -4.419e-5
-0.927, -4.557e-5
-0.928, -4.703e-5
-0.929, -4.865e-5
-0.930, -5.027e-5
-0.931, -5.209e-5
-0.932, -5.399e-5
-0.933, -5.585e-5
-0.934, -5.786e-5
-0.935, -6.001e-5
-0.936, -6.215e-5
-0.937, -6.447e-5
-0.938, -6.678e-5
-0.939, -6.915e-5
-0.940, -7.178e-5
-0.941, -7.445e-5
-0.942, -7.735e-5
-0.943, -8.035e-5
-0.944, -8.346e-5
-0.945, -8.666e-5
-0.946, -9.009e-5
-0.947, -9.355e-5
-0.948, -9.716e-5
-0.949, -1.010e-4
-0.950, -1.051e-4
-0.951, -1.094e-4
-0.952, -1.138e-4
-0.953, -1.181e-4
-0.954, -1.226e-4
-0.955, -1.274e-4
-0.956, -1.325e-4
-0.957, -1.377e-4
-0.958, -1.431e-4
-0.959, -1.485e-4
-0.960, -1.542e-4
-0.961, -1.607e-4
-0.962, -1.676e-4
-0.963, -1.745e-4
-0.964, -1.816e-4
-0.965, -1.891e-4
-0.966, -1.967e-4
-0.967, -2.043e-4
-0.968, -2.125e-4
-0.969, -2.207e-4
-0.970, -2.288e-4
-0.971, -2.371e-4
-0.972, -2.456e-4
-0.973, -2.542e-4
-0.974, -2.631e-4
-0.975, -2.723e-4
-0.976, -2.817e-4
-0.977, -2.910e-4
-0.978, -3.008e-4
-0.979, -3.108e-4
-0.980, -3.205e-4
-0.981, -3.308e-4
-0.982, -3.413e-4
-0.983, -3.520e-4
-0.984, -3.629e-4
-0.985, -3.740e-4
-0.986, -3.853e-4
-0.987, -3.965e-4
-0.988, -4.082e-4
-0.989, -4.198e-4
-0.990, -4.317e-4
-0.991, -4.440e-4
-0.992, -4.562e-4
-0.993, -4.689e-4
-0.994, -4.818e-4
-0.995, -4.946e-4
-0.996, -5.089e-4
-0.997, -5.226e-4
-0.998, -5.359e-4
-0.999, -5.493e-4
-1.000, -5.627e-4
-1.001, -5.768e-4
-1.002, -5.907e-4
-1.003, -6.051e-4
-1.004, -6.196e-4
-1.005, -6.344e-4
-1.006, -6.493e-4
-1.007, -6.647e-4
-1.008, -6.796e-4
-1.009, -6.946e-4
-1.010, -7.102e-4
-1.011, -7.260e-4
-1.012, -7.423e-4
-1.013, -7.583e-4
-1.014, -7.752e-4
-1.015, -7.917e-4
-1.016, -8.079e-4
-1.017, -8.254e-4
-1.018, -8.436e-4
-1.019, -8.598e-4
-1.020, -8.758e-4
-1.021, -8.924e-4
-1.022, -9.081e-4
-1.023, -9.236e-4
-1.024, -9.393e-4
-1.025, -9.563e-4
-1.026, -9.745e-4
-1.027, -9.930e-4
-1.028, -1.009e-3
-1.029, -1.025e-3
-1.030, -1.046e-3
-1.031, -1.064e-3
-1.032, -1.081e-3
-1.033, -1.098e-3
-1.034, -1.115e-3
-1.035, -1.134e-3
-1.036, -1.153e-3
-1.037, -1.171e-3
-1.038, -1.187e-3
-1.039, -1.204e-3
-1.040, -1.223e-3
-1.041, -1.239e-3
-1.042, -1.258e-3
-1.043, -1.284e-3
-1.044, -1.311e-3
-1.045, -1.331e-3
-1.046, -1.351e-3
-1.047, -1.368e-3
-1.048, -1.391e-3
-1.049, -1.415e-3
-1.050, -1.434e-3
-1.051, -1.451e-3
-1.052, -1.476e-3
-1.053, -1.496e-3
-1.054, -1.512e-3
-1.055, -1.537e-3
-1.056, -1.561e-3
-1.057, -1.579e-3
-1.058, -1.595e-3
-1.059, -1.616e-3
-1.060, -1.638e-3
-1.061, -1.653e-3
-1.062, -1.667e-3
-1.063, -1.684e-3
-1.064, -1.707e-3
-1.065, -1.724e-3
-1.066, -1.748e-3
-1.067, -1.777e-3
-1.068, -1.807e-3
-1.069, -1.839e-3
-1.070, -1.850e-3
-1.071, -1.864e-3
-1.072, -1.885e-3
-1.073, -1.916e-3
-1.074, -1.938e-3
-1.075, -1.945e-3
-1.076, -1.952e-3
-1.077, -1.995e-3
-1.078, -2.031e-3
-1.079, -2.054e-3
-1.080, -2.073e-3
-1.081, -2.090e-3
-1.082, -2.103e-3
-1.083, -2.119e-3
-1.084, -2.130e-3
-1.085, -2.144e-3
-1.086, -2.181e-3
-1.087, -2.240e-3
-1.088, -2.284e-3
-1.089, -2.319e-3
-1.090, -2.337e-3
-1.091, -2.364e-3
-1.092, -2.388e-3
-1.093, -2.389e-3
-1.094, -2.423e-3
-1.095, -2.460e-3
-1.096, -2.474e-3
-1.097, -2.503e-3
-1.098, -2.518e-3
-1.099, -2.533e-3
-1.100, -2.561e-3
-1.101, -2.609e-3
-1.102, -2.630e-3
-1.103, -2.631e-3
-1.104, -2.649e-3
-1.105, -2.677e-3
-1.106, -2.688e-3
-1.107, -2.744e-3
-1.108, -2.835e-3
-1.109, -2.862e-3
-1.110, -2.884e-3
-1.111, -2.890e-3
-1.112, -2.930e-3
-1.113, -2.981e-3
-1.114, -3.046e-3
-1.115, -3.109e-3
-1.116, -3.284e-3
-1.117, -3.304e-3
-1.118, -3.292e-3
-1.119, -3.306e-3
-1.120, -3.316e-3
-1.121, -3.336e-3
-1.122, -3.378e-3
-1.123, -3.438e-3
-1.124, -3.461e-3
-1.125, -3.459e-3
-1.126, -3.473e-3
-1.127, -3.517e-3
-1.128, -3.531e-3
-1.129, -3.538e-3
-1.130, -3.561e-3
-1.131, -3.592e-3
-1.132, -3.656e-3
-1.133, -3.701e-3
-1.134, -3.707e-3
-1.135, -3.760e-3
-1.136, -3.827e-3
-1.137, -3.874e-3
-1.138, -3.878e-3
-1.139, -3.942e-3
-1.140, -3.968e-3
-1.141, -3.951e-3
-1.142, -3.989e-3
-1.143, -4.059e-3
-1.144, -4.096e-3
-1.145, -4.129e-3
-1.146, -4.145e-3
-1.147, -4.172e-3
-1.148, -4.174e-3
-1.149, -4.196e-3
-1.150, -4.210e-3
-1.151, -4.243e-3
-1.152, -4.258e-3
-1.153, -4.318e-3
-1.154, -4.329e-3
-1.155, -4.377e-3
-1.156, -4.412e-3
-1.157, -4.511e-3
-1.158, -4.544e-3
-1.159, -4.490e-3
-1.160, -4.487e-3
-1.161, -4.534e-3
-1.162, -4.588e-3
-1.163, -4.587e-3
-1.164, -4.583e-3
-1.165, -4.622e-3
-1.166, -4.661e-3
-1.167, -4.632e-3
-1.168, -4.664e-3
-1.169, -4.760e-3
-1.170, -4.755e-3
-1.171, -4.752e-3
-1.172, -4.771e-3
-1.173, -4.762e-3
-1.174, -4.826e-3
-1.175, -4.920e-3
-1.176, -4.925e-3
-1.177, -4.978e-3
-1.178, -4.964e-3
-1.179, -4.957e-3
-1.180, -4.941e-3
-1.181, -4.959e-3
-1.182, -5.004e-3
-1.183, -5.043e-3
-1.184, -5.077e-3
-1.185, -5.138e-3
-1.186, -5.191e-3
-1.187, -5.188e-3
-1.188, -5.212e-3
-1.189, -5.218e-3
-1.190, -5.195e-3
-1.191, -5.205e-3
-1.192, -5.228e-3
-1.193, -5.274e-3
-1.194, -5.577e-3
-1.195, -5.827e-3
-1.196, -5.759e-3
-1.197, -5.739e-3
-1.198, -5.748e-3
-1.199, -5.755e-3
-1.200, -5.853e-3
-1.201, -5.970e-3
-1.202, -5.920e-3
-1.203, -5.903e-3
-1.204, -5.968e-3
-1.205, -5.981e-3
-1.206, -5.908e-3
-1.207, -5.921e-3
-1.208, -5.914e-3
-1.209, -5.929e-3
-1.210, -5.973e-3
-1.211, -5.971e-3
-1.212, -6.031e-3
-1.213, -6.057e-3
-1.214, -6.063e-3
-1.215, -6.067e-3
-1.216, -6.142e-3
-1.217, -6.134e-3
-1.218, -6.191e-3
-1.219, -6.196e-3
-1.220, -6.114e-3
-1.221, -6.065e-3
-1.222, -6.138e-3
-1.223, -6.109e-3
-1.224, -6.148e-3
-1.225, -6.324e-3
-1.226, -6.272e-3
-1.227, -6.329e-3
-1.228, -6.357e-3
-1.229, -6.397e-3
-1.230, -6.413e-3
-1.231, -6.411e-3
-1.232, -6.475e-3
-1.233, -6.405e-3
-1.234, -6.307e-3
-1.235, -6.308e-3
-1.236, -6.463e-3
-1.237, -6.627e-3
-1.238, -6.615e-3
-1.239, -6.542e-3
-1.240, -6.588e-3
-1.241, -6.562e-3
-1.242, -6.641e-3
-1.243, -6.597e-3
-1.244, -6.652e-3
-1.245, -6.721e-3
-1.246, -6.671e-3
-1.247, -6.733e-3
-1.248, -7.842e-3
-1.249, -7.880e-3
-1.250, -7.638e-3
-1.251, -7.555e-3
-1.252, -7.522e-3
-1.253, -7.666e-3
-1.254, -7.602e-3
-1.255, -7.515e-3
-1.256, -7.483e-3
-1.257, -7.530e-3
-1.258, -7.507e-3
-1.259, -7.538e-3
-1.260, -7.581e-3
-1.261, -7.545e-3
-1.262, -7.724e-3
-1.263, -7.622e-3
-1.264, -7.558e-3
-1.265, -7.491e-3
-1.266, -7.819e-3
-1.267, -7.919e-3
-1.268, -7.791e-3
-1.269, -7.719e-3
-1.270, -7.715e-3
-1.271, -7.686e-3
-1.272, -7.728e-3
-1.273, -7.744e-3
-1.274, -7.602e-3
-1.275, -7.563e-3
-1.276, -7.622e-3
-1.277, -7.761e-3
-1.278, -7.894e-3
-1.279, -7.809e-3
-1.280, -7.823e-3
-1.281, -7.838e-3
-1.282, -8.096e-3
-1.283, -8.140e-3
-1.284, -8.095e-3
-1.285, -8.022e-3
-1.286, -7.935e-3
-1.287, -8.042e-3
-1.288, -7.972e-3
-1.289, -8.055e-3
-1.290, -8.217e-3
-1.291, -8.259e-3
-1.292, -8.101e-3
-1.293, -8.148e-3
-1.294, -8.222e-3
-1.295, -8.277e-3
-1.296, -8.609e-3
-1.297, -8.688e-3
-1.298, -8.506e-3
-1.299, -8.615e-3
-1.300, -8.510e-3
-1.301, -8.577e-3
-1.302, -8.769e-3
-1.303, -8.675e-3
-1.304, -8.709e-3
-1.305, -8.713e-3
-1.306, -8.658e-3
-1.307, -8.724e-3
-1.308, -8.721e-3
-1.309, -9.048e-3
-1.310, -9.130e-3
-1.311, -9.022e-3
-1.312, -8.934e-3
-1.313, -8.898e-3
-1.314, -8.954e-3
-1.315, -8.977e-3
-1.316, -9.206e-3
-1.317, -9.084e-3
-1.318, -9.070e-3
-1.319, -9.315e-3
-1.320, -9.363e-3
-1.321, -9.335e-3
-1.322, -9.260e-3
-1.323, -9.253e-3
-1.324, -9.241e-3
-1.325, -9.369e-3
-1.326, -9.417e-3
-1.327, -9.358e-3
-1.328, -9.291e-3
-1.329, -9.210e-3
-1.330, -9.216e-3
-1.331, -9.217e-3
-1.332, -9.282e-3
-1.333, -9.276e-3
-1.334, -9.242e-3
-1.335, -9.275e-3
-1.336, -9.371e-3
-1.337, -9.332e-3
-1.338, -9.210e-3
-1.339, -9.211e-3
-1.340, -9.282e-3
-1.341, -9.349e-3
-1.342, -9.453e-3
-1.343, -9.426e-3
-1.344, -9.770e-3
-1.345, -9.816e-3
-1.346, -9.727e-3
-1.347, -9.814e-3
-1.348, -1.050e-2
-1.349, -1.077e-2
-1.350, -1.004e-2
-1.351, -9.757e-3
-1.352, -9.830e-3
-1.353, -9.699e-3
-1.354, -9.758e-3
-1.355, -9.658e-3
-1.356, -9.537e-3
-1.357, -9.526e-3
-1.358, -9.635e-3
-1.359, -9.534e-3
-1.360, -9.503e-3
-1.361, -9.717e-3
-1.362, -9.665e-3
-1.363, -9.387e-3
-1.364, -9.470e-3
-1.365, -9.679e-3
-1.366, -9.434e-3
-1.367, -9.784e-3
-1.368, -9.925e-3
-1.369, -9.954e-3
-1.370, -9.728e-3
-1.371, -9.805e-3
-1.372, -1.013e-2
-1.373, -1.013e-2
-1.374, -1.019e-2
-1.375, -1.037e-2
-1.376, -1.025e-2
-1.377, -1.022e-2
-1.378, -1.043e-2
-1.379, -1.032e-2
-1.380, -1.049e-2
-1.381, -1.045e-2
-1.382, -1.053e-2
-1.383, -1.078e-2
-1.384, -1.223e-2
-1.385, -1.237e-2
-1.386, -1.210e-2
-1.387, -1.219e-2
-1.388, -1.225e-2
-1.389, -1.234e-2
-1.390, -1.255e-2
-1.391, -1.278e-2
-1.392, -1.270e-2
-1.393, -1.265e-2
-1.394, -1.257e-2
-1.395, -1.242e-2
-1.396, -1.253e-2
-1.397, -1.251e-2
-1.398, -1.250e-2
-1.399, -1.233e-2
