# Supplementary material for: The synergistic effect of Hf-O-Ru bonds and oxygen vacancies in Ru/HfO2 for enhanced hydrogen evolution
Source: Nat Commun. 2022 Mar 11;13:1270. doi: 10.1038/s41467-022-28947-9 (PMC8917135; doi:10.1038/s41467-022-28947-9)
Supplement: Supplementary file 3 — Source Data [file 41467_2022_28947_MOESM3_ESM.zip › source data-1/Supplementary Figure 18/0 mg PVP.txt]

Nov. 13, 2019   17:26:19
Linear Sweep Voltammetry
File: lsv-5
Data Source:  Experiment
Instrument Model:  CHI760E
Header: 
Note: 

Init E (V) = -0.9
Final E (V) = -1.4
Scan Rate (V/s) = 0.005
Sample Interval (V) = 0.001
Quiet Time (sec) = 2
Sensitivity (A/V) = 0.001
Comp R (ohm) = 8.5


Potential/V, Current/A

-0.900, -5.517e-5
-0.901, -5.328e-5
-0.902, -5.153e-5
-0.903, -4.991e-5
-0.904, -4.855e-5
-0.905, -4.738e-5
-0.906, -4.638e-5
-0.907, -4.558e-5
-0.908, -4.496e-5
-0.909, -4.444e-5
-0.910, -4.407e-5
-0.911, -4.379e-5
-0.912, -4.359e-5
-0.913, -4.352e-5
-0.914, -4.351e-5
-0.915, -4.362e-5
-0.916, -4.380e-5
-0.917, -4.405e-5
-0.918, -4.437e-5
-0.919, -4.476e-5
-0.920, -4.527e-5
-0.921, -4.581e-5
-0.922, -4.646e-5
-0.923, -4.718e-5
-0.924, -4.796e-5
-0.925, -4.880e-5
-0.926, -4.972e-5
-0.927, -5.074e-5
-0.928, -5.182e-5
-0.929, -5.298e-5
-0.930, -5.421e-5
-0.931, -5.550e-5
-0.932, -5.687e-5
-0.933, -5.835e-5
-0.934, -5.992e-5
-0.935, -6.154e-5
-0.936, -6.327e-5
-0.937, -6.506e-5
-0.938, -6.696e-5
-0.939, -6.898e-5
-0.940, -7.111e-5
-0.941, -7.332e-5
-0.942, -7.564e-5
-0.943, -7.807e-5
-0.944, -8.060e-5
-0.945, -8.357e-5
-0.946, -8.655e-5
-0.947, -8.952e-5
-0.948, -9.439e-5
-0.949, -9.949e-5
-0.950, -1.036e-4
-0.951, -1.077e-4
-0.952, -1.120e-4
-0.953, -1.164e-4
-0.954, -1.210e-4
-0.955, -1.256e-4
-0.956, -1.305e-4
-0.957, -1.355e-4
-0.958, -1.408e-4
-0.959, -1.461e-4
-0.960, -1.517e-4
-0.961, -1.574e-4
-0.962, -1.634e-4
-0.963, -1.695e-4
-0.964, -1.756e-4
-0.965, -1.820e-4
-0.966, -1.885e-4
-0.967, -1.952e-4
-0.968, -2.020e-4
-0.969, -2.090e-4
-0.970, -2.161e-4
-0.971, -2.235e-4
-0.972, -2.309e-4
-0.973, -2.385e-4
-0.974, -2.462e-4
-0.975, -2.541e-4
-0.976, -2.621e-4
-0.977, -2.702e-4
-0.978, -2.785e-4
-0.979, -2.870e-4
-0.980, -2.956e-4
-0.981, -3.043e-4
-0.982, -3.132e-4
-0.983, -3.222e-4
-0.984, -3.313e-4
-0.985, -3.406e-4
-0.986, -3.501e-4
-0.987, -3.596e-4
-0.988, -3.692e-4
-0.989, -3.789e-4
-0.990, -3.888e-4
-0.991, -3.991e-4
-0.992, -4.095e-4
-0.993, -4.198e-4
-0.994, -4.301e-4
-0.995, -4.404e-4
-0.996, -4.511e-4
-0.997, -4.619e-4
-0.998, -4.732e-4
-0.999, -4.844e-4
-1.000, -4.955e-4
-1.001, -5.071e-4
-1.002, -5.185e-4
-1.003, -5.302e-4
-1.004, -5.420e-4
-1.005, -5.537e-4
-1.006, -5.657e-4
-1.007, -5.779e-4
-1.008, -5.904e-4
-1.009, -6.027e-4
-1.010, -6.154e-4
-1.011, -6.281e-4
-1.012, -6.410e-4
-1.013, -6.538e-4
-1.014, -6.667e-4
-1.015, -6.797e-4
-1.016, -6.932e-4
-1.017, -7.066e-4
-1.018, -7.202e-4
-1.019, -7.342e-4
-1.020, -7.481e-4
-1.021, -7.623e-4
-1.022, -7.768e-4
-1.023, -7.913e-4
-1.024, -8.058e-4
-1.025, -8.205e-4
-1.026, -8.350e-4
-1.027, -8.496e-4
-1.028, -8.658e-4
-1.029, -8.815e-4
-1.030, -8.965e-4
-1.031, -9.115e-4
-1.032, -9.273e-4
-1.033, -9.427e-4
-1.034, -9.592e-4
-1.035, -9.751e-4
-1.036, -9.907e-4
-1.037, -1.006e-3
-1.038, -1.022e-3
-1.039, -1.039e-3
-1.040, -1.054e-3
-1.041, -1.071e-3
-1.042, -1.088e-3
-1.043, -1.103e-3
-1.044, -1.121e-3
-1.045, -1.139e-3
-1.046, -1.156e-3
-1.047, -1.174e-3
-1.048, -1.192e-3
-1.049, -1.210e-3
-1.050, -1.226e-3
-1.051, -1.241e-3
-1.052, -1.259e-3
-1.053, -1.277e-3
-1.054, -1.294e-3
-1.055, -1.311e-3
-1.056, -1.332e-3
-1.057, -1.353e-3
-1.058, -1.372e-3
-1.059, -1.389e-3
-1.060, -1.407e-3
-1.061, -1.427e-3
-1.062, -1.447e-3
-1.063, -1.465e-3
-1.064, -1.485e-3
-1.065, -1.507e-3
-1.066, -1.526e-3
-1.067, -1.545e-3
-1.068, -1.565e-3
-1.069, -1.586e-3
-1.070, -1.607e-3
-1.071, -1.629e-3
-1.072, -1.649e-3
-1.073, -1.669e-3
-1.074, -1.688e-3
-1.075, -1.707e-3
-1.076, -1.726e-3
-1.077, -1.747e-3
-1.078, -1.765e-3
-1.079, -1.783e-3
-1.080, -1.802e-3
-1.081, -1.821e-3
-1.082, -1.845e-3
-1.083, -1.866e-3
-1.084, -1.885e-3
-1.085, -1.903e-3
-1.086, -1.922e-3
-1.087, -1.940e-3
-1.088, -1.960e-3
-1.089, -1.980e-3
-1.090, -2.002e-3
-1.091, -2.024e-3
-1.092, -2.051e-3
-1.093, -2.073e-3
-1.094, -2.095e-3
-1.095, -2.116e-3
-1.096, -2.137e-3
-1.097, -2.163e-3
-1.098, -2.185e-3
-1.099, -2.206e-3
-1.100, -2.231e-3
-1.101, -2.251e-3
-1.102, -2.271e-3
-1.103, -2.302e-3
-1.104, -2.340e-3
-1.105, -2.363e-3
-1.106, -2.380e-3
-1.107, -2.404e-3
-1.108, -2.427e-3
-1.109, -2.448e-3
-1.110, -2.468e-3
-1.111, -2.486e-3
-1.112, -2.510e-3
-1.113, -2.537e-3
-1.114, -2.560e-3
-1.115, -2.581e-3
-1.116, -2.603e-3
-1.117, -2.621e-3
-1.118, -2.646e-3
-1.119, -2.674e-3
-1.120, -2.705e-3
-1.121, -2.738e-3
-1.122, -2.758e-3
-1.123, -2.781e-3
-1.124, -2.798e-3
-1.125, -2.815e-3
-1.126, -2.834e-3
-1.127, -2.858e-3
-1.128, -2.881e-3
-1.129, -2.905e-3
-1.130, -2.932e-3
-1.131, -2.961e-3
-1.132, -2.985e-3
-1.133, -3.010e-3
-1.134, -3.038e-3
-1.135, -3.054e-3
-1.136, -3.074e-3
-1.137, -3.106e-3
-1.138, -3.124e-3
-1.139, -3.146e-3
-1.140, -3.174e-3
-1.141, -3.188e-3
-1.142, -3.219e-3
-1.143, -3.250e-3
-1.144, -3.267e-3
-1.145, -3.298e-3
-1.146, -3.314e-3
-1.147, -3.332e-3
-1.148, -3.361e-3
-1.149, -3.381e-3
-1.150, -3.398e-3
-1.151, -3.427e-3
-1.152, -3.449e-3
-1.153, -3.458e-3
-1.154, -3.481e-3
-1.155, -3.519e-3
-1.156, -3.529e-3
-1.157, -3.545e-3
-1.158, -3.569e-3
-1.159, -3.586e-3
-1.160, -3.593e-3
-1.161, -3.611e-3
-1.162, -3.681e-3
-1.163, -3.756e-3
-1.164, -3.864e-3
-1.165, -3.925e-3
-1.166, -3.952e-3
-1.167, -3.979e-3
-1.168, -3.997e-3
-1.169, -4.008e-3
-1.170, -4.022e-3
-1.171, -4.039e-3
-1.172, -4.054e-3
-1.173, -4.075e-3
-1.174, -4.086e-3
-1.175, -4.101e-3
-1.176, -4.111e-3
-1.177, -4.135e-3
-1.178, -4.167e-3
-1.179, -4.201e-3
-1.180, -4.219e-3
-1.181, -4.242e-3
-1.182, -4.257e-3
-1.183, -4.291e-3
-1.184, -4.321e-3
-1.185, -4.353e-3
-1.186, -4.398e-3
-1.187, -4.449e-3
-1.188, -4.473e-3
-1.189, -4.504e-3
-1.190, -4.529e-3
-1.191, -4.532e-3
-1.192, -4.520e-3
-1.193, -4.529e-3
-1.194, -4.558e-3
-1.195, -4.562e-3
-1.196, -4.583e-3
-1.197, -4.640e-3
-1.198, -4.682e-3
-1.199, -4.733e-3
-1.200, -4.755e-3
-1.201, -4.771e-3
-1.202, -4.808e-3
-1.203, -4.826e-3
-1.204, -4.867e-3
-1.205, -4.901e-3
-1.206, -4.921e-3
-1.207, -4.912e-3
-1.208, -4.912e-3
-1.209, -4.913e-3
-1.210, -4.937e-3
-1.211, -4.984e-3
-1.212, -5.043e-3
-1.213, -5.104e-3
-1.214, -5.165e-3
-1.215, -5.199e-3
-1.216, -5.201e-3
-1.217, -5.240e-3
-1.218, -5.211e-3
-1.219, -5.242e-3
-1.220, -5.263e-3
-1.221, -5.280e-3
-1.222, -5.291e-3
-1.223, -5.311e-3
-1.224, -5.307e-3
-1.225, -5.322e-3
-1.226, -5.372e-3
-1.227, -5.376e-3
-1.228, -5.371e-3
-1.229, -5.400e-3
-1.230, -5.721e-3
-1.231, -6.232e-3
-1.232, -6.269e-3
-1.233, -6.236e-3
-1.234, -6.196e-3
-1.235, -6.164e-3
-1.236, -6.159e-3
-1.237, -6.152e-3
-1.238, -6.232e-3
-1.239, -6.264e-3
-1.240, -6.289e-3
-1.241, -6.329e-3
-1.242, -6.386e-3
-1.243, -6.417e-3
-1.244, -6.496e-3
-1.245, -6.531e-3
-1.246, -6.531e-3
-1.247, -6.525e-3
-1.248, -6.604e-3
-1.249, -6.677e-3
-1.250, -6.711e-3
-1.251, -6.706e-3
-1.252, -6.719e-3
-1.253, -6.750e-3
-1.254, -6.759e-3
-1.255, -6.851e-3
-1.256, -7.281e-3
-1.257, -7.513e-3
-1.258, -7.390e-3
-1.259, -7.327e-3
-1.260, -7.320e-3
-1.261, -7.245e-3
-1.262, -7.137e-3
-1.263, -7.121e-3
-1.264, -7.281e-3
-1.265, -7.354e-3
-1.266, -7.322e-3
-1.267, -7.356e-3
-1.268, -7.380e-3
-1.269, -7.409e-3
-1.270, -7.495e-3
-1.271, -7.553e-3
-1.272, -7.592e-3
-1.273, -7.596e-3
-1.274, -7.548e-3
-1.275, -7.532e-3
-1.276, -7.628e-3
-1.277, -7.660e-3
-1.278, -7.673e-3
-1.279, -7.746e-3
-1.280, -7.680e-3
-1.281, -7.609e-3
-1.282, -7.662e-3
-1.283, -7.811e-3
-1.284, -7.953e-3
-1.285, -7.957e-3
-1.286, -7.925e-3
-1.287, -8.022e-3
-1.288, -7.972e-3
-1.289, -8.019e-3
-1.290, -8.207e-3
-1.291, -8.202e-3
-1.292, -8.304e-3
-1.293, -8.414e-3
-1.294, -8.398e-3
-1.295, -8.636e-3
-1.296, -8.631e-3
-1.297, -8.617e-3
-1.298, -8.625e-3
-1.299, -8.629e-3
-1.300, -8.808e-3
-1.301, -8.801e-3
-1.302, -8.768e-3
-1.303, -8.805e-3
-1.304, -8.708e-3
-1.305, -8.652e-3
-1.306, -8.684e-3
-1.307, -8.753e-3
-1.308, -8.743e-3
-1.309, -8.722e-3
-1.310, -8.711e-3
-1.311, -8.577e-3
-1.312, -8.619e-3
-1.313, -8.630e-3
-1.314, -8.620e-3
-1.315, -8.632e-3
-1.316, -8.558e-3
-1.317, -8.577e-3
-1.318, -8.677e-3
-1.319, -8.694e-3
-1.320, -8.572e-3
-1.321, -8.409e-3
-1.322, -8.398e-3
-1.323, -8.412e-3
-1.324, -8.396e-3
-1.325, -8.367e-3
-1.326, -8.418e-3
-1.327, -8.536e-3
-1.328, -8.629e-3
-1.329, -8.635e-3
-1.330, -8.715e-3
-1.331, -8.745e-3
-1.332, -8.649e-3
-1.333, -8.550e-3
-1.334, -8.504e-3
-1.335, -8.517e-3
-1.336, -8.543e-3
-1.337, -8.356e-3
-1.338, -8.773e-3
-1.339, -8.813e-3
-1.340, -8.685e-3
-1.341, -8.844e-3
-1.342, -8.858e-3
-1.343, -8.916e-3
-1.344, -8.954e-3
-1.345, -8.790e-3
-1.346, -8.565e-3
-1.347, -8.375e-3
-1.348, -8.378e-3
-1.349, -8.545e-3
-1.350, -8.685e-3
-1.351, -8.774e-3
-1.352, -8.694e-3
-1.353, -8.661e-3
-1.354, -8.615e-3
-1.355, -8.660e-3
-1.356, -8.697e-3
-1.357, -8.555e-3
-1.358, -8.405e-3
-1.359, -8.581e-3
-1.360, -8.894e-3
-1.361, -8.814e-3
-1.362, -8.752e-3
-1.363, -8.595e-3
-1.364, -8.521e-3
-1.365, -8.478e-3
-1.366, -8.421e-3
-1.367, -8.495e-3
-1.368, -8.556e-3
-1.369, -8.443e-3
-1.370, -8.414e-3
-1.371, -8.389e-3
-1.372, -8.501e-3
-1.373, -8.585e-3
-1.374, -8.619e-3
-1.375, -8.675e-3
-1.376, -8.579e-3
-1.377, -8.550e-3
-1.378, -8.539e-3
-1.379, -8.483e-3
-1.380, -8.433e-3
-1.381, -9.228e-3
-1.382, -1.007e-2
-1.383, -1.007e-2
-1.384, -1.007e-2
-1.385, -1.007e-2
-1.386, -1.004e-2
-1.387, -1.001e-2
-1.388, -9.919e-3
-1.389, -1.003e-2
-1.390, -9.734e-3
-1.391, -9.574e-3
-1.392, -9.947e-3
-1.393, -1.007e-2
-1.394, -1.006e-2
-1.395, -9.815e-3
-1.396, -9.983e-3
-1.397, -9.888e-3
-1.398, -9.871e-3
-1.399, -1.007e-2
