# Supplementary material for: The synergistic effect of Hf-O-Ru bonds and oxygen vacancies in Ru/HfO2 for enhanced hydrogen evolution
Source: Nat Commun. 2022 Mar 11;13:1270. doi: 10.1038/s41467-022-28947-9 (PMC8917135; doi:10.1038/s41467-022-28947-9)
Supplement: Supplementary file 3 — Source Data [file 41467_2022_28947_MOESM3_ESM.zip › source data-1/Supplementary Figure 18/100 mg PVP.txt]

Oct. 29, 2019   14:24:16
Linear Sweep Voltammetry
File: cv-5
Data Source:  Experiment
Instrument Model:  CHI760E
Header: 
Note: 

Init E (V) = -0.9
Final E (V) = -1.4
Scan Rate (V/s) = 0.005
Sample Interval (V) = 0.001
Quiet Time (sec) = 2
Sensitivity (A/V) = 0.001
Comp R (ohm) = 9.1


Potential/V, Current/A

-0.900, -3.195e-5
-0.901, -3.140e-5
-0.902, -3.031e-5
-0.903, -2.922e-5
-0.904, -2.827e-5
-0.905, -2.743e-5
-0.906, -2.664e-5
-0.907, -2.598e-5
-0.908, -2.539e-5
-0.909, -2.484e-5
-0.910, -2.437e-5
-0.911, -2.395e-5
-0.912, -2.354e-5
-0.913, -2.320e-5
-0.914, -2.289e-5
-0.915, -2.261e-5
-0.916, -2.236e-5
-0.917, -2.210e-5
-0.918, -2.189e-5
-0.919, -2.169e-5
-0.920, -2.150e-5
-0.921, -2.136e-5
-0.922, -2.122e-5
-0.923, -2.108e-5
-0.924, -2.097e-5
-0.925, -2.086e-5
-0.926, -2.079e-5
-0.927, -2.072e-5
-0.928, -2.066e-5
-0.929, -2.062e-5
-0.930, -2.058e-5
-0.931, -2.056e-5
-0.932, -2.056e-5
-0.933, -2.055e-5
-0.934, -2.057e-5
-0.935, -2.058e-5
-0.936, -2.062e-5
-0.937, -2.068e-5
-0.938, -2.071e-5
-0.939, -2.079e-5
-0.940, -2.087e-5
-0.941, -2.095e-5
-0.942, -2.106e-5
-0.943, -2.117e-5
-0.944, -2.128e-5
-0.945, -2.143e-5
-0.946, -2.157e-5
-0.947, -2.173e-5
-0.948, -2.191e-5
-0.949, -2.208e-5
-0.950, -2.229e-5
-0.951, -2.250e-5
-0.952, -2.271e-5
-0.953, -2.295e-5
-0.954, -2.318e-5
-0.955, -2.345e-5
-0.956, -2.373e-5
-0.957, -2.401e-5
-0.958, -2.433e-5
-0.959, -2.464e-5
-0.960, -2.496e-5
-0.961, -2.534e-5
-0.962, -2.570e-5
-0.963, -2.610e-5
-0.964, -2.651e-5
-0.965, -2.694e-5
-0.966, -2.742e-5
-0.967, -2.789e-5
-0.968, -2.836e-5
-0.969, -2.886e-5
-0.970, -2.939e-5
-0.971, -2.994e-5
-0.972, -3.053e-5
-0.973, -3.110e-5
-0.974, -3.170e-5
-0.975, -3.233e-5
-0.976, -3.299e-5
-0.977, -3.367e-5
-0.978, -3.436e-5
-0.979, -3.510e-5
-0.980, -3.585e-5
-0.981, -3.661e-5
-0.982, -3.742e-5
-0.983, -3.824e-5
-0.984, -3.908e-5
-0.985, -3.994e-5
-0.986, -4.083e-5
-0.987, -4.176e-5
-0.988, -4.269e-5
-0.989, -4.364e-5
-0.990, -4.463e-5
-0.991, -4.562e-5
-0.992, -4.667e-5
-0.993, -4.776e-5
-0.994, -4.883e-5
-0.995, -4.995e-5
-0.996, -5.110e-5
-0.997, -5.227e-5
-0.998, -5.345e-5
-0.999, -5.466e-5
-1.000, -5.588e-5
-1.001, -5.716e-5
-1.002, -5.844e-5
-1.003, -5.976e-5
-1.004, -6.110e-5
-1.005, -6.247e-5
-1.006, -6.384e-5
-1.007, -6.522e-5
-1.008, -6.664e-5
-1.009, -6.812e-5
-1.010, -6.956e-5
-1.011, -7.105e-5
-1.012, -7.251e-5
-1.013, -7.402e-5
-1.014, -7.559e-5
-1.015, -7.719e-5
-1.016, -7.881e-5
-1.017, -8.043e-5
-1.018, -8.210e-5
-1.019, -8.381e-5
-1.020, -8.556e-5
-1.021, -8.731e-5
-1.022, -8.907e-5
-1.023, -9.088e-5
-1.024, -9.270e-5
-1.025, -9.453e-5
-1.026, -9.639e-5
-1.027, -9.829e-5
-1.028, -1.002e-4
-1.029, -1.021e-4
-1.030, -1.041e-4
-1.031, -1.061e-4
-1.032, -1.080e-4
-1.033, -1.101e-4
-1.034, -1.121e-4
-1.035, -1.142e-4
-1.036, -1.163e-4
-1.037, -1.184e-4
-1.038, -1.206e-4
-1.039, -1.227e-4
-1.040, -1.248e-4
-1.041, -1.270e-4
-1.042, -1.293e-4
-1.043, -1.316e-4
-1.044, -1.339e-4
-1.045, -1.362e-4
-1.046, -1.386e-4
-1.047, -1.409e-4
-1.048, -1.433e-4
-1.049, -1.458e-4
-1.050, -1.482e-4
-1.051, -1.507e-4
-1.052, -1.532e-4
-1.053, -1.557e-4
-1.054, -1.583e-4
-1.055, -1.608e-4
-1.056, -1.635e-4
-1.057, -1.661e-4
-1.058, -1.687e-4
-1.059, -1.714e-4
-1.060, -1.741e-4
-1.061, -1.768e-4
-1.062, -1.796e-4
-1.063, -1.823e-4
-1.064, -1.851e-4
-1.065, -1.879e-4
-1.066, -1.907e-4
-1.067, -1.936e-4
-1.068, -1.965e-4
-1.069, -1.995e-4
-1.070, -2.024e-4
-1.071, -2.054e-4
-1.072, -2.084e-4
-1.073, -2.115e-4
-1.074, -2.146e-4
-1.075, -2.176e-4
-1.076, -2.207e-4
-1.077, -2.237e-4
-1.078, -2.269e-4
-1.079, -2.300e-4
-1.080, -2.332e-4
-1.081, -2.366e-4
-1.082, -2.399e-4
-1.083, -2.432e-4
-1.084, -2.465e-4
-1.085, -2.497e-4
-1.086, -2.530e-4
-1.087, -2.563e-4
-1.088, -2.598e-4
-1.089, -2.632e-4
-1.090, -2.667e-4
-1.091, -2.702e-4
-1.092, -2.737e-4
-1.093, -2.773e-4
-1.094, -2.808e-4
-1.095, -2.843e-4
-1.096, -2.879e-4
-1.097, -2.915e-4
-1.098, -2.952e-4
-1.099, -2.989e-4
-1.100, -3.026e-4
-1.101, -3.062e-4
-1.102, -3.099e-4
-1.103, -3.136e-4
-1.104, -3.174e-4
-1.105, -3.212e-4
-1.106, -3.251e-4
-1.107, -3.290e-4
-1.108, -3.328e-4
-1.109, -3.370e-4
-1.110, -3.409e-4
-1.111, -3.448e-4
-1.112, -3.488e-4
-1.113, -3.529e-4
-1.114, -3.569e-4
-1.115, -3.611e-4
-1.116, -3.653e-4
-1.117, -3.694e-4
-1.118, -3.735e-4
-1.119, -3.777e-4
-1.120, -3.818e-4
-1.121, -3.860e-4
-1.122, -3.905e-4
-1.123, -3.949e-4
-1.124, -3.994e-4
-1.125, -4.040e-4
-1.126, -4.084e-4
-1.127, -4.129e-4
-1.128, -4.171e-4
-1.129, -4.215e-4
-1.130, -4.261e-4
-1.131, -4.303e-4
-1.132, -4.347e-4
-1.133, -4.392e-4
-1.134, -4.440e-4
-1.135, -4.489e-4
-1.136, -4.534e-4
-1.137, -4.582e-4
-1.138, -4.627e-4
-1.139, -4.673e-4
-1.140, -4.723e-4
-1.141, -4.770e-4
-1.142, -4.816e-4
-1.143, -4.862e-4
-1.144, -4.912e-4
-1.145, -4.959e-4
-1.146, -5.005e-4
-1.147, -5.057e-4
-1.148, -5.108e-4
-1.149, -5.162e-4
-1.150, -5.214e-4
-1.151, -5.264e-4
-1.152, -5.317e-4
-1.153, -5.365e-4
-1.154, -5.412e-4
-1.155, -5.465e-4
-1.156, -5.516e-4
-1.157, -5.569e-4
-1.158, -5.619e-4
-1.159, -5.667e-4
-1.160, -5.717e-4
-1.161, -5.761e-4
-1.162, -5.816e-4
-1.163, -5.869e-4
-1.164, -5.919e-4
-1.165, -5.982e-4
-1.166, -6.049e-4
-1.167, -6.106e-4
-1.168, -6.161e-4
-1.169, -6.214e-4
-1.170, -6.266e-4
-1.171, -6.322e-4
-1.172, -6.376e-4
-1.173, -6.446e-4
-1.174, -6.518e-4
-1.175, -6.572e-4
-1.176, -6.627e-4
-1.177, -6.680e-4
-1.178, -6.739e-4
-1.179, -6.805e-4
-1.180, -6.855e-4
-1.181, -6.915e-4
-1.182, -6.974e-4
-1.183, -7.028e-4
-1.184, -7.098e-4
-1.185, -7.165e-4
-1.186, -7.234e-4
-1.187, -7.295e-4
-1.188, -7.354e-4
-1.189, -7.408e-4
-1.190, -7.463e-4
-1.191, -7.520e-4
-1.192, -7.585e-4
-1.193, -7.641e-4
-1.194, -7.702e-4
-1.195, -7.764e-4
-1.196, -7.826e-4
-1.197, -7.890e-4
-1.198, -7.954e-4
-1.199, -8.018e-4
-1.200, -8.098e-4
-1.201, -8.162e-4
-1.202, -8.219e-4
-1.203, -8.280e-4
-1.204, -8.341e-4
-1.205, -8.410e-4
-1.206, -8.472e-4
-1.207, -8.530e-4
-1.208, -8.592e-4
-1.209, -8.654e-4
-1.210, -8.738e-4
-1.211, -8.808e-4
-1.212, -8.891e-4
-1.213, -8.962e-4
-1.214, -9.016e-4
-1.215, -9.077e-4
-1.216, -9.156e-4
-1.217, -9.217e-4
-1.218, -9.288e-4
-1.219, -9.374e-4
-1.220, -9.433e-4
-1.221, -9.493e-4
-1.222, -9.554e-4
-1.223, -9.629e-4
-1.224, -9.704e-4
-1.225, -9.767e-4
-1.226, -9.829e-4
-1.227, -9.892e-4
-1.228, -9.954e-4
-1.229, -1.005e-3
-1.230, -1.015e-3
-1.231, -1.022e-3
-1.232, -1.028e-3
-1.233, -1.034e-3
-1.234, -1.042e-3
-1.235, -1.049e-3
-1.236, -1.057e-3
-1.237, -1.063e-3
-1.238, -1.071e-3
-1.239, -1.078e-3
-1.240, -1.084e-3
-1.241, -1.091e-3
-1.242, -1.098e-3
-1.243, -1.108e-3
-1.244, -1.116e-3
-1.245, -1.121e-3
-1.246, -1.128e-3
-1.247, -1.135e-3
-1.248, -1.142e-3
-1.249, -1.149e-3
-1.250, -1.156e-3
-1.251, -1.166e-3
-1.252, -1.177e-3
-1.253, -1.184e-3
-1.254, -1.192e-3
-1.255, -1.198e-3
-1.256, -1.206e-3
-1.257, -1.212e-3
-1.258, -1.223e-3
-1.259, -1.230e-3
-1.260, -1.237e-3
-1.261, -1.245e-3
-1.262, -1.251e-3
-1.263, -1.256e-3
-1.264, -1.264e-3
-1.265, -1.274e-3
-1.266, -1.282e-3
-1.267, -1.293e-3
-1.268, -1.303e-3
-1.269, -1.308e-3
-1.270, -1.317e-3
-1.271, -1.329e-3
-1.272, -1.338e-3
-1.273, -1.347e-3
-1.274, -1.357e-3
-1.275, -1.369e-3
-1.276, -1.374e-3
-1.277, -1.381e-3
-1.278, -1.391e-3
-1.279, -1.400e-3
-1.280, -1.406e-3
-1.281, -1.412e-3
-1.282, -1.421e-3
-1.283, -1.427e-3
-1.284, -1.436e-3
-1.285, -1.446e-3
-1.286, -1.455e-3
-1.287, -1.464e-3
-1.288, -1.475e-3
-1.289, -1.482e-3
-1.290, -1.487e-3
-1.291, -1.493e-3
-1.292, -1.500e-3
-1.293, -1.507e-3
-1.294, -1.514e-3
-1.295, -1.526e-3
-1.296, -1.539e-3
-1.297, -1.547e-3
-1.298, -1.557e-3
-1.299, -1.566e-3
-1.300, -1.573e-3
-1.301, -1.586e-3
-1.302, -1.600e-3
-1.303, -1.607e-3
-1.304, -1.613e-3
-1.305, -1.623e-3
-1.306, -1.633e-3
-1.307, -1.643e-3
-1.308, -1.647e-3
-1.309, -1.651e-3
-1.310, -1.660e-3
-1.311, -1.668e-3
-1.312, -1.679e-3
-1.313, -1.694e-3
-1.314, -1.701e-3
-1.315, -1.709e-3
-1.316, -1.715e-3
-1.317, -1.726e-3
-1.318, -1.795e-3
-1.319, -1.828e-3
-1.320, -1.834e-3
-1.321, -1.838e-3
-1.322, -1.843e-3
-1.323, -1.846e-3
-1.324, -1.854e-3
-1.325, -1.954e-3
-1.326, -1.986e-3
-1.327, -1.988e-3
-1.328, -1.991e-3
-1.329, -1.996e-3
-1.330, -1.999e-3
-1.331, -1.997e-3
-1.332, -2.006e-3
-1.333, -2.014e-3
-1.334, -2.019e-3
-1.335, -2.029e-3
-1.336, -2.040e-3
-1.337, -2.051e-3
-1.338, -2.063e-3
-1.339, -2.075e-3
-1.340, -2.079e-3
-1.341, -2.090e-3
-1.342, -2.098e-3
-1.343, -2.105e-3
-1.344, -2.117e-3
-1.345, -2.134e-3
-1.346, -2.140e-3
-1.347, -2.149e-3
-1.348, -2.160e-3
-1.349, -2.170e-3
-1.350, -2.186e-3
-1.351, -2.201e-3
-1.352, -2.215e-3
-1.353, -2.222e-3
-1.354, -2.234e-3
-1.355, -2.245e-3
-1.356, -2.255e-3
-1.357, -2.265e-3
-1.358, -2.271e-3
-1.359, -2.278e-3
-1.360, -2.285e-3
-1.361, -2.300e-3
-1.362, -2.312e-3
-1.363, -2.330e-3
-1.364, -2.339e-3
-1.365, -2.353e-3
-1.366, -2.360e-3
-1.367, -2.369e-3
-1.368, -2.386e-3
-1.369, -2.386e-3
-1.370, -2.395e-3
-1.371, -2.409e-3
-1.372, -2.419e-3
-1.373, -2.435e-3
-1.374, -2.440e-3
-1.375, -2.457e-3
-1.376, -2.499e-3
-1.377, -2.529e-3
-1.378, -2.540e-3
-1.379, -2.549e-3
-1.380, -2.552e-3
-1.381, -2.558e-3
-1.382, -2.578e-3
-1.383, -2.584e-3
-1.384, -2.595e-3
-1.385, -2.611e-3
-1.386, -2.610e-3
-1.387, -2.632e-3
-1.388, -2.654e-3
-1.389, -2.655e-3
-1.390, -2.651e-3
-1.391, -2.660e-3
-1.392, -2.665e-3
-1.393, -2.669e-3
-1.394, -2.669e-3
-1.395, -2.672e-3
-1.396, -2.696e-3
-1.397, -2.717e-3
-1.398, -2.735e-3
-1.399, -2.746e-3
