# Supplementary material for: The synergistic effect of Hf-O-Ru bonds and oxygen vacancies in Ru/HfO2 for enhanced hydrogen evolution
Source: Nat Commun. 2022 Mar 11;13:1270. doi: 10.1038/s41467-022-28947-9 (PMC8917135; doi:10.1038/s41467-022-28947-9)
Supplement: Supplementary file 3 — Source Data [file 41467_2022_28947_MOESM3_ESM.zip › source data-1/Supplementary Figure 19/2-50.cor]

CORRW ASCII
CorrTest for Windows: SN CS2350H1909451  V5.4.627.12  2.5H6.190807
ID_LSVA
Data:2021-10-19   Time:10:18:10
ExpParmas:ExpType=ID_LSVA&-&Initial_E=-0.8268&-&Final_E=-1.6268&-&ScanRate=5&-&InitialE_OCP=vsRef&-&FinalE_OCP=vsRef&-&FileName=E:\�ɭ\��⿭��Ru-HfO2\�Ͱ�2.1ml\H2Ar 750�� 2h\LSV-3.cor&-&FilePath=E:\�ɭ\��⿭��Ru-HfO2\�Ͱ�2.1ml\H2Ar 750�� 2h\LSV-3.cor&-&Comment=&-&IsFrq=False&-&SampleInter=0.5&-&SampleFrq=100&-&Number=0&-&EnableAxisType=True&-&AxisType=IvsE&-&OcpValue=-0.917264&-&IsStopEvent=False&-&IsStop=False&-&IsStopCheck=True&-&Frq=10&-&ExpTime=160&-&DevParam=VoltRange=2&|&WaitSecond=2&|&IsCurrAutoRange=True&|&IsVoltAutoRange=True&|&OnlyInc=True&|&AutoMinCurrRange=6&|&IsIR=False&|&IrValue=7.9533&|&VoltRule=1&|&CurrRule=1&|&XiaoboqiEnable=True&|&Xianboqi=True&|&ManualCurRange=3&|&IsContainsUnit=False&|&LowFilter=True&|&IsDigitLPF=True&|&LineFre=0&|&OcpState=False&|&DeltaMaxOcp=10&|&BaseIO=890A00&|&IsLowSpeedFilter=False&|&DigitLPFCount=5&-&CellParam=Area=1&|&Density=0.002&|&Dangliang=30&|&Type=6&|&REValue=0.098&|&Temp=25&|&Stern=18&|&Enable=True&|&IsGetTemp=False&-&AuxDeviceParams=&-&AuxIO=230200&-&ExpType=ID_LSVA&-&Issampling=True&-&EnablePause=True&-&IsSoftLvbo=False&-&Cycles=1
Open Circuit Potential (V):-0.91726

Temperature(��):   25
  Begin Information:            Cell Information
      Surface Area:           1
      Density:                0.002
      Weight:                 30
      Polarity:               0
      PolarityI:              0
      Corrosion Unit Type:    1
      Reference Type:         6
      Reference Potential:    0.098
      Reference User-Defined: 6
      Stern-Geary:            18
  End Information:              Cell Information
  Begin Experiment:
      Axes Type:              3
  End Experiment:
E(V)		i(A/cm^2)		T(s)
End Comments
-8.26726E-01	-8.33715E-05	0.0000
-8.26990E-01	-8.93458E-05	0.1000
-8.27490E-01	-9.02320E-05	0.2000
-8.27988E-01	-9.06468E-05	0.3000
-8.28490E-01	-9.10142E-05	0.4000
-8.28987E-01	-9.15050E-05	0.5000
-8.29480E-01	-9.18678E-05	0.6000
-8.29978E-01	-9.23770E-05	0.7000
-8.30477E-01	-9.27957E-05	0.8000
-8.30981E-01	-9.30149E-05	0.9000
-8.31482E-01	-9.31676E-05	1.0000
-8.31979E-01	-9.35671E-05	1.1000
-8.32483E-01	-9.38695E-05	1.2000
-8.32982E-01	-9.41694E-05	1.3000
-8.33481E-01	-9.45084E-05	1.4000
-8.33979E-01	-9.46711E-05	1.5000
-8.34476E-01	-9.49544E-05	1.6000
-8.34981E-01	-9.52878E-05	1.7000
-8.35483E-01	-9.53193E-05	1.8000
-8.35982E-01	-9.53190E-05	1.9000
-8.36480E-01	-9.53294E-05	2.0000
-8.36977E-01	-9.55323E-05	2.1000
-8.37479E-01	-9.59086E-05	2.2000
-8.37981E-01	-9.62033E-05	2.3000
-8.38475E-01	-9.63414E-05	2.4000
-8.38967E-01	-9.66662E-05	2.5000
-8.39462E-01	-9.68143E-05	2.6000
-8.39963E-01	-9.69141E-05	2.7000
-8.40467E-01	-9.69967E-05	2.8000
-8.40972E-01	-9.72929E-05	2.9000
-8.41469E-01	-9.77102E-05	3.0000
-8.41968E-01	-9.80485E-05	3.1000
-8.42472E-01	-9.82309E-05	3.2000
-8.42974E-01	-9.84511E-05	3.3000
-8.43477E-01	-9.87634E-05	3.4000
-8.43970E-01	-9.88675E-05	3.5000
-8.44466E-01	-9.88724E-05	3.6000
-8.44974E-01	-9.90807E-05	3.7000
-8.45477E-01	-9.90820E-05	3.8000
-8.45978E-01	-9.92924E-05	3.9000
-8.46477E-01	-9.95318E-05	4.0000
-8.46973E-01	-9.99302E-05	4.1000
-8.47473E-01	-1.00053E-04	4.2000
-8.47974E-01	-1.00067E-04	4.3000
-8.48471E-01	-1.00113E-04	4.4000
-8.48964E-01	-1.00133E-04	4.5000
-8.49459E-01	-1.00280E-04	4.6000
-8.49959E-01	-1.00458E-04	4.7000
-8.50464E-01	-1.00518E-04	4.8000
-8.50964E-01	-1.00777E-04	4.9000
-8.51464E-01	-1.01211E-04	5.0000
-8.51967E-01	-1.01436E-04	5.1000
-8.52463E-01	-1.01511E-04	5.2000
-8.52962E-01	-1.01536E-04	5.3000
-8.53461E-01	-1.01773E-04	5.4000
-8.53958E-01	-1.02051E-04	5.5000
-8.54462E-01	-1.02224E-04	5.6000
-8.54962E-01	-1.02401E-04	5.7000
-8.55460E-01	-1.02629E-04	5.8000
-8.55960E-01	-1.02795E-04	5.9000
-8.56459E-01	-1.02760E-04	6.0000
-8.56958E-01	-1.02801E-04	6.1000
-8.57456E-01	-1.03151E-04	6.2000
-8.57952E-01	-1.03636E-04	6.3000
-8.58444E-01	-1.03807E-04	6.4000
-8.58946E-01	-1.03904E-04	6.5000
-8.59454E-01	-1.03937E-04	6.6000
-8.59960E-01	-1.04187E-04	6.7000
-8.60466E-01	-1.04469E-04	6.8000
-8.60963E-01	-1.04434E-04	6.9000
-8.61466E-01	-1.04474E-04	7.0000
-8.61971E-01	-1.04476E-04	7.1000
-8.62472E-01	-1.04635E-04	7.2000
-8.62975E-01	-1.04887E-04	7.3000
-8.63468E-01	-1.05210E-04	7.4000
-8.63967E-01	-1.05408E-04	7.5000
-8.64473E-01	-1.05503E-04	7.6000
-8.64976E-01	-1.05592E-04	7.7000
-8.65481E-01	-1.05734E-04	7.8000
-8.65980E-01	-1.05781E-04	7.9000
-8.66475E-01	-1.05907E-04	8.0000
-8.66975E-01	-1.06177E-04	8.1000
-8.67476E-01	-1.06317E-04	8.2000
-8.67976E-01	-1.06364E-04	8.3000
-8.68470E-01	-1.06469E-04	8.4000
-8.68963E-01	-1.06654E-04	8.5000
-8.69463E-01	-1.06835E-04	8.6000
-8.69968E-01	-1.06975E-04	8.7000
-8.70471E-01	-1.07131E-04	8.8000
-8.70970E-01	-1.07352E-04	8.9000
-8.71472E-01	-1.07705E-04	9.0000
-8.71969E-01	-1.07852E-04	9.1000
-8.72470E-01	-1.07951E-04	9.2000
-8.72972E-01	-1.08114E-04	9.3000
-8.73469E-01	-1.08277E-04	9.4000
-8.73972E-01	-1.08332E-04	9.5000
-8.74472E-01	-1.08579E-04	9.6000
-8.74971E-01	-1.08791E-04	9.7000
-8.75475E-01	-1.08861E-04	9.8000
-8.75973E-01	-1.08975E-04	9.9000
-8.76472E-01	-1.09331E-04	10.0000
-8.76970E-01	-1.09559E-04	10.1000
-8.77464E-01	-1.09516E-04	10.2000
-8.77961E-01	-1.09538E-04	10.3000
-8.78457E-01	-1.09730E-04	10.4000
-8.78953E-01	-1.10001E-04	10.5000
-8.79456E-01	-1.10141E-04	10.6000
-8.79958E-01	-1.10188E-04	10.7000
-8.80457E-01	-1.10245E-04	10.8000
-8.80959E-01	-1.10279E-04	10.9000
-8.81463E-01	-1.10433E-04	11.0000
-8.81965E-01	-1.10673E-04	11.1000
-8.82465E-01	-1.10684E-04	11.2000
-8.82960E-01	-1.10847E-04	11.3000
-8.83457E-01	-1.10831E-04	11.4000
-8.83962E-01	-1.11030E-04	11.5000
-8.84468E-01	-1.11201E-04	11.6000
-8.84969E-01	-1.11487E-04	11.7000
-8.85465E-01	-1.11742E-04	11.8000
-8.85961E-01	-1.11747E-04	11.9000
-8.86461E-01	-1.11948E-04	12.0000
-8.86964E-01	-1.12064E-04	12.1000
-8.87463E-01	-1.12273E-04	12.2000
-8.87954E-01	-1.12258E-04	12.3000
-8.88447E-01	-1.12083E-04	12.4000
-8.88948E-01	-1.12000E-04	12.5000
-8.89454E-01	-1.12094E-04	12.6000
-8.89959E-01	-1.12233E-04	12.7000
-8.90457E-01	-1.12468E-04	12.8000
-8.90957E-01	-1.12666E-04	12.9000
-8.91455E-01	-1.12852E-04	13.0000
-8.91956E-01	-1.12963E-04	13.1000
-8.92456E-01	-1.12931E-04	13.2000
-8.92953E-01	-1.12936E-04	13.3000
-8.93454E-01	-1.13156E-04	13.4000
-8.93952E-01	-1.13493E-04	13.5000
-8.94454E-01	-1.13645E-04	13.6000
-8.94954E-01	-1.13656E-04	13.7000
-8.95452E-01	-1.13724E-04	13.8000
-8.95953E-01	-1.13820E-04	13.9000
-8.96449E-01	-1.14082E-04	14.0000
-8.96945E-01	-1.14130E-04	14.1000
-8.97441E-01	-1.14236E-04	14.2000
-8.97938E-01	-1.14341E-04	14.3000
-8.98444E-01	-1.14535E-04	14.4000
-8.98949E-01	-1.14799E-04	14.5000
-8.99451E-01	-1.15046E-04	14.6000
-8.99949E-01	-1.15218E-04	14.7000
-9.00451E-01	-1.15275E-04	14.8000
-9.00958E-01	-1.15296E-04	14.9000
-9.01458E-01	-1.15322E-04	15.0000
-9.01957E-01	-1.15449E-04	15.1000
-9.02452E-01	-1.15741E-04	15.2000
-9.02951E-01	-1.16127E-04	15.3000
-9.03458E-01	-1.16056E-04	15.4000
-9.03962E-01	-1.16257E-04	15.5000
-9.04464E-01	-1.16301E-04	15.6000
-9.04960E-01	-1.16493E-04	15.7000
-9.05456E-01	-1.16676E-04	15.8000
-9.05959E-01	-1.16986E-04	15.9000
-9.06460E-01	-1.17368E-04	16.0000
-9.06961E-01	-1.17605E-04	16.1000
-9.07454E-01	-1.17546E-04	16.2000
-9.07947E-01	-1.17605E-04	16.3000
-9.08448E-01	-1.17695E-04	16.4000
-9.08952E-01	-1.17853E-04	16.5000
-9.09455E-01	-1.18026E-04	16.6000
-9.09954E-01	-1.18312E-04	16.7000
-9.10454E-01	-1.18319E-04	16.8000
-9.10953E-01	-1.18427E-04	16.9000
-9.11453E-01	-1.18535E-04	17.0000
-9.11954E-01	-1.18791E-04	17.1000
-9.12451E-01	-1.18995E-04	17.2000
-9.12951E-01	-1.19303E-04	17.3000
-9.13452E-01	-1.19455E-04	17.4000
-9.13953E-01	-1.19506E-04	17.5000
-9.14454E-01	-1.19532E-04	17.6000
-9.14952E-01	-1.19970E-04	17.7000
-9.15453E-01	-1.20514E-04	17.8000
-9.15950E-01	-1.20765E-04	17.9000
-9.16444E-01	-1.20978E-04	18.0000
-9.16939E-01	-1.21178E-04	18.1000
-9.17434E-01	-1.21394E-04	18.2000
-9.17935E-01	-1.21616E-04	18.3000
-9.18439E-01	-1.21819E-04	18.4000
-9.18940E-01	-1.21957E-04	18.5000
-9.19439E-01	-1.22201E-04	18.6000
-9.19941E-01	-1.22482E-04	18.7000
-9.20445E-01	-1.22735E-04	18.8000
-9.20946E-01	-1.23068E-04	18.9000
-9.21445E-01	-1.23418E-04	19.0000
-9.21940E-01	-1.23764E-04	19.1000
-9.22440E-01	-1.23929E-04	19.2000
-9.22944E-01	-1.24462E-04	19.3000
-9.23447E-01	-1.24988E-04	19.4000
-9.23950E-01	-1.25283E-04	19.5000
-9.24446E-01	-1.25381E-04	19.6000
-9.24944E-01	-1.25693E-04	19.7000
-9.25445E-01	-1.26076E-04	19.8000
-9.25944E-01	-1.26213E-04	19.9000
-9.26443E-01	-1.26458E-04	20.0000
-9.26936E-01	-1.26729E-04	20.1000
-9.27429E-01	-1.26909E-04	20.2000
-9.27929E-01	-1.27447E-04	20.3000
-9.28433E-01	-1.28303E-04	20.4000
-9.28938E-01	-1.28897E-04	20.5000
-9.29435E-01	-1.29454E-04	20.6000
-9.29934E-01	-1.29838E-04	20.7000
-9.30433E-01	-1.30206E-04	20.8000
-9.30934E-01	-1.30617E-04	20.9000
-9.31435E-01	-1.30754E-04	21.0000
-9.31930E-01	-1.31357E-04	21.1000
-9.32429E-01	-1.32355E-04	21.2000
-9.32927E-01	-1.33175E-04	21.3000
-9.33427E-01	-1.33718E-04	21.4000
-9.33929E-01	-1.33978E-04	21.5000
-9.34426E-01	-1.34662E-04	21.6000
-9.34926E-01	-1.35488E-04	21.7000
-9.35422E-01	-1.35763E-04	21.8000
-9.35919E-01	-1.36143E-04	21.9000
-9.36416E-01	-1.36659E-04	22.0000
-9.36925E-01	-1.37458E-04	22.1000
-9.37445E-01	-1.38451E-04	22.2000
-9.37954E-01	-1.39190E-04	22.3000
-9.38459E-01	-1.39715E-04	22.4000
-9.38963E-01	-1.40448E-04	22.5000
-9.39464E-01	-1.41449E-04	22.6000
-9.39968E-01	-1.42420E-04	22.7000
-9.40472E-01	-1.43381E-04	22.8000
-9.40970E-01	-1.44219E-04	22.9000
-9.41469E-01	-1.44897E-04	23.0000
-9.41968E-01	-1.45630E-04	23.1000
-9.42473E-01	-1.46393E-04	23.2000
-9.42977E-01	-1.47443E-04	23.3000
-9.43477E-01	-1.48501E-04	23.4000
-9.43975E-01	-1.49331E-04	23.5000
-9.44473E-01	-1.50335E-04	23.6000
-9.44975E-01	-1.51346E-04	23.7000
-9.45478E-01	-1.52241E-04	23.8000
-9.45977E-01	-1.53216E-04	23.9000
-9.46471E-01	-1.54298E-04	24.0000
-9.46965E-01	-1.55256E-04	24.1000
-9.47465E-01	-1.56611E-04	24.2000
-9.47969E-01	-1.58098E-04	24.3000
-9.48474E-01	-1.59341E-04	24.4000
-9.48974E-01	-1.60751E-04	24.5000
-9.49472E-01	-1.62336E-04	24.6000
-9.49973E-01	-1.64029E-04	24.7000
-9.50475E-01	-1.65719E-04	24.8000
-9.50976E-01	-1.67357E-04	24.9000
-9.51472E-01	-1.69049E-04	25.0000
-9.51971E-01	-1.70887E-04	25.1000
-9.52474E-01	-1.72814E-04	25.2000
-9.52977E-01	-1.74880E-04	25.3000
-9.53478E-01	-1.76804E-04	25.4000
-9.53976E-01	-1.78411E-04	25.5000
-9.54475E-01	-1.80111E-04	25.6000
-9.54972E-01	-1.82033E-04	25.7000
-9.55471E-01	-1.84107E-04	25.8000
-9.55968E-01	-1.86341E-04	25.9000
-9.56462E-01	-1.88640E-04	26.0000
-9.56961E-01	-1.90720E-04	26.1000
-9.57461E-01	-1.92798E-04	26.2000
-9.57964E-01	-1.95014E-04	26.3000
-9.58468E-01	-1.97425E-04	26.4000
-9.58969E-01	-1.99942E-04	26.5000
-9.59474E-01	-2.02493E-04	26.6000
-9.59974E-01	-2.04937E-04	26.7000
-9.60471E-01	-2.07185E-04	26.8000
-9.60968E-01	-2.09557E-04	26.9000
-9.61467E-01	-2.11902E-04	27.0000
-9.61972E-01	-2.14246E-04	27.1000
-9.62476E-01	-2.16870E-04	27.2000
-9.62979E-01	-2.19726E-04	27.3000
-9.63476E-01	-2.22460E-04	27.4000
-9.63973E-01	-2.25254E-04	27.5000
-9.64475E-01	-2.28057E-04	27.6000
-9.64976E-01	-2.30813E-04	27.7000
-9.65476E-01	-2.33684E-04	27.8000
-9.65968E-01	-2.36562E-04	27.9000
-9.66461E-01	-2.39434E-04	28.0000
-9.66962E-01	-2.42422E-04	28.1000
-9.67466E-01	-2.45449E-04	28.2000
-9.67970E-01	-2.48201E-04	28.3000
-9.68467E-01	-2.51000E-04	28.4000
-9.68963E-01	-2.54044E-04	28.5000
-9.69466E-01	-2.57279E-04	28.6000
-9.69967E-01	-2.60389E-04	28.7000
-9.70469E-01	-2.63307E-04	28.8000
-9.70965E-01	-2.66361E-04	28.9000
-9.71462E-01	-2.69679E-04	29.0000
-9.71965E-01	-2.73175E-04	29.1000
-9.72468E-01	-2.76660E-04	29.2000
-9.72969E-01	-2.80042E-04	29.3000
-9.73466E-01	-2.83559E-04	29.4000
-9.73964E-01	-2.87171E-04	29.5000
-9.74463E-01	-2.90237E-04	29.6000
-9.74961E-01	-2.93490E-04	29.7000
-9.75458E-01	-2.97173E-04	29.8000
-9.75953E-01	-3.00860E-04	29.9000
-9.76455E-01	-3.04588E-04	30.0000
-9.76958E-01	-3.08141E-04	30.1000
-9.77461E-01	-3.11675E-04	30.2000
-9.77965E-01	-3.15442E-04	30.3000
-9.78467E-01	-3.19247E-04	30.4000
-9.78970E-01	-3.22875E-04	30.5000
-9.79471E-01	-3.26484E-04	30.6000
-9.79969E-01	-3.30385E-04	30.7000
-9.80469E-01	-3.34195E-04	30.8000
-9.80970E-01	-3.37944E-04	30.9000
-9.81475E-01	-3.41892E-04	31.0000
-9.81979E-01	-3.45956E-04	31.1000
-9.82478E-01	-3.50189E-04	31.2000
-9.82975E-01	-3.54099E-04	31.3000
-9.83475E-01	-3.58021E-04	31.4000
-9.83978E-01	-3.62206E-04	31.5000
-9.84481E-01	-3.66469E-04	31.6000
-9.84978E-01	-3.70598E-04	31.7000
-9.85468E-01	-3.74444E-04	31.8000
-9.85963E-01	-3.78633E-04	31.9000
-9.86464E-01	-3.83305E-04	32.0000
-9.86966E-01	-3.87840E-04	32.1000
-9.87471E-01	-3.92369E-04	32.2000
-9.87969E-01	-3.96746E-04	32.3000
-9.88466E-01	-4.01003E-04	32.4000
-9.88969E-01	-4.05658E-04	32.5000
-9.89470E-01	-4.10187E-04	32.6000
-9.89970E-01	-4.14644E-04	32.7000
-9.90465E-01	-4.19356E-04	32.8000
-9.90962E-01	-4.23993E-04	32.9000
-9.91467E-01	-4.28685E-04	33.0000
-9.91968E-01	-4.33396E-04	33.1000
-9.92471E-01	-4.38043E-04	33.2000
-9.92970E-01	-4.42659E-04	33.3000
-9.93466E-01	-4.47254E-04	33.4000
-9.93963E-01	-4.52082E-04	33.5000
-9.94463E-01	-4.56927E-04	33.6000
-9.94961E-01	-4.61738E-04	33.7000
-9.95453E-01	-4.66648E-04	33.8000
-9.95951E-01	-4.71511E-04	33.9000
-9.96449E-01	-4.76188E-04	34.0000
-9.96951E-01	-4.81252E-04	34.1000
-9.97457E-01	-4.86485E-04	34.2000
-9.97958E-01	-4.91416E-04	34.3000
-9.98462E-01	-4.96534E-04	34.4000
-9.98960E-01	-5.01626E-04	34.5000
-9.99457E-01	-5.06579E-04	34.6000
-9.99957E-01	-5.11576E-04	34.7000
-1.00046E+00	-5.16916E-04	34.8000
-1.00096E+00	-5.22629E-04	34.9000
-1.00146E+00	-5.27918E-04	35.0000
-1.00196E+00	-5.32988E-04	35.1000
-1.00246E+00	-5.38292E-04	35.2000
-1.00296E+00	-5.43405E-04	35.3000
-1.00346E+00	-5.48495E-04	35.4000
-1.00396E+00	-5.53747E-04	35.5000
-1.00446E+00	-5.58893E-04	35.6000
-1.00495E+00	-5.64392E-04	35.7000
-1.00545E+00	-5.69958E-04	35.8000
-1.00595E+00	-5.75349E-04	35.9000
-1.00645E+00	-5.80770E-04	36.0000
-1.00695E+00	-5.86361E-04	36.1000
-1.00745E+00	-5.92247E-04	36.2000
-1.00795E+00	-5.97993E-04	36.3000
-1.00845E+00	-6.03742E-04	36.4000
-1.00894E+00	-6.09611E-04	36.5000
-1.00945E+00	-6.15302E-04	36.6000
-1.00994E+00	-6.21052E-04	36.7000
-1.01044E+00	-6.26882E-04	36.8000
-1.01095E+00	-6.32619E-04	36.9000
-1.01145E+00	-6.38464E-04	37.0000
-1.01195E+00	-6.44236E-04	37.1000
-1.01245E+00	-6.50073E-04	37.2000
-1.01294E+00	-6.56042E-04	37.3000
-1.01344E+00	-6.61735E-04	37.4000
-1.01394E+00	-6.67377E-04	37.5000
-1.01444E+00	-6.73360E-04	37.6000
-1.01494E+00	-6.79337E-04	37.7000
-1.01544E+00	-6.85153E-04	37.8000
-1.01594E+00	-6.91304E-04	37.9000
-1.01645E+00	-6.97645E-04	38.0000
-1.01695E+00	-7.03941E-04	38.1000
-1.01745E+00	-7.10112E-04	38.2000
-1.01796E+00	-7.16232E-04	38.3000
-1.01846E+00	-7.22205E-04	38.4000
-1.01896E+00	-7.28029E-04	38.5000
-1.01946E+00	-7.34601E-04	38.6000
-1.01996E+00	-7.41641E-04	38.7000
-1.02046E+00	-7.48289E-04	38.8000
-1.02096E+00	-7.54766E-04	38.9000
-1.02147E+00	-7.61227E-04	39.0000
-1.02197E+00	-7.67652E-04	39.1000
-1.02247E+00	-7.74414E-04	39.2000
-1.02297E+00	-7.81278E-04	39.3000
-1.02347E+00	-7.87858E-04	39.4000
-1.02396E+00	-7.93875E-04	39.5000
-1.02446E+00	-7.99505E-04	39.6000
-1.02495E+00	-8.05852E-04	39.7000
-1.02545E+00	-8.12986E-04	39.8000
-1.02596E+00	-8.19497E-04	39.9000
-1.02646E+00	-8.25530E-04	40.0000
-1.02696E+00	-8.32012E-04	40.1000
-1.02746E+00	-8.38952E-04	40.2000
-1.02796E+00	-8.45079E-04	40.3000
-1.02846E+00	-8.51383E-04	40.4000
-1.02896E+00	-8.58075E-04	40.5000
-1.02946E+00	-8.64527E-04	40.6000
-1.02995E+00	-8.71856E-04	40.7000
-1.03046E+00	-8.79566E-04	40.8000
-1.03096E+00	-8.86587E-04	40.9000
-1.03146E+00	-8.93189E-04	41.0000
-1.03196E+00	-9.00019E-04	41.1000
-1.03246E+00	-9.06867E-04	41.2000
-1.03296E+00	-9.13640E-04	41.3000
-1.03346E+00	-9.20159E-04	41.4000
-1.03396E+00	-9.26594E-04	41.5000
-1.03445E+00	-9.33210E-04	41.6000
-1.03494E+00	-9.39766E-04	41.7000
-1.03544E+00	-9.46124E-04	41.8000
-1.03594E+00	-9.52973E-04	41.9000
-1.03645E+00	-9.60165E-04	42.0000
-1.03695E+00	-9.67182E-04	42.1000
-1.03745E+00	-9.73942E-04	42.2000
-1.03795E+00	-9.80816E-04	42.3000
-1.03845E+00	-9.87727E-04	42.4000
-1.03895E+00	-9.95009E-04	42.5000
-1.03945E+00	-1.00218E-03	42.6000
-1.03995E+00	-1.00946E-03	42.7000
-1.04046E+00	-1.01711E-03	42.8000
-1.04095E+00	-1.02408E-03	42.9000
-1.04146E+00	-1.03102E-03	43.0000
-1.04196E+00	-1.03853E-03	43.1000
-1.04246E+00	-1.04624E-03	43.2000
-1.04296E+00	-1.05376E-03	43.3000
-1.04345E+00	-1.06116E-03	43.4000
-1.04395E+00	-1.06845E-03	43.5000
-1.04444E+00	-1.07569E-03	43.6000
-1.04494E+00	-1.08332E-03	43.7000
-1.04545E+00	-1.09064E-03	43.8000
-1.04595E+00	-1.09742E-03	43.9000
-1.04645E+00	-1.10385E-03	44.0000
-1.04695E+00	-1.11067E-03	44.1000
-1.04745E+00	-1.11812E-03	44.2000
-1.04795E+00	-1.12594E-03	44.3000
-1.04845E+00	-1.13400E-03	44.4000
-1.04894E+00	-1.14193E-03	44.5000
-1.04944E+00	-1.14977E-03	44.6000
-1.04994E+00	-1.15725E-03	44.7000
-1.05045E+00	-1.16451E-03	44.8000
-1.05095E+00	-1.17178E-03	44.9000
-1.05145E+00	-1.17899E-03	45.0000
-1.05194E+00	-1.18678E-03	45.1000
-1.05244E+00	-1.19531E-03	45.2000
-1.05294E+00	-1.20312E-03	45.3000
-1.05344E+00	-1.21039E-03	45.4000
-1.05393E+00	-1.21814E-03	45.5000
-1.05443E+00	-1.22606E-03	45.6000
-1.05494E+00	-1.23384E-03	45.7000
-1.05544E+00	-1.24150E-03	45.8000
-1.05594E+00	-1.24868E-03	45.9000
-1.05645E+00	-1.25590E-03	46.0000
-1.05695E+00	-1.26324E-03	46.1000
-1.05745E+00	-1.27137E-03	46.2000
-1.05795E+00	-1.28013E-03	46.3000
-1.05845E+00	-1.28755E-03	46.4000
-1.05895E+00	-1.29489E-03	46.5000
-1.05945E+00	-1.30287E-03	46.6000
-1.05995E+00	-1.31047E-03	46.7000
-1.06045E+00	-1.31823E-03	46.8000
-1.06095E+00	-1.32615E-03	46.9000
-1.06145E+00	-1.33356E-03	47.0000
-1.06196E+00	-1.34272E-03	47.1000
-1.06246E+00	-1.35307E-03	47.2000
-1.06295E+00	-1.36143E-03	47.3000
-1.06345E+00	-1.36950E-03	47.4000
-1.06394E+00	-1.37788E-03	47.5000
-1.06444E+00	-1.38533E-03	47.6000
-1.06495E+00	-1.39264E-03	47.7000
-1.06545E+00	-1.40023E-03	47.8000
-1.06594E+00	-1.40774E-03	47.9000
-1.06645E+00	-1.41554E-03	48.0000
-1.06695E+00	-1.42363E-03	48.1000
-1.06745E+00	-1.43191E-03	48.2000
-1.06795E+00	-1.44402E-03	48.3000
-1.06844E+00	-1.45673E-03	48.4000
-1.06894E+00	-1.46536E-03	48.5000
-1.06944E+00	-1.47306E-03	48.6000
-1.06995E+00	-1.48108E-03	48.7000
-1.07045E+00	-1.48917E-03	48.8000
-1.07094E+00	-1.49737E-03	48.9000
-1.07144E+00	-1.50542E-03	49.0000
-1.07194E+00	-1.51308E-03	49.1000
-1.07244E+00	-1.52029E-03	49.2000
-1.07294E+00	-1.52792E-03	49.3000
-1.07343E+00	-1.53616E-03	49.4000
-1.07393E+00	-1.54587E-03	49.5000
-1.07443E+00	-1.55627E-03	49.6000
-1.07493E+00	-1.56561E-03	49.7000
-1.07543E+00	-1.57386E-03	49.8000
-1.07594E+00	-1.58136E-03	49.9000
-1.07644E+00	-1.59022E-03	50.0000
-1.07694E+00	-1.59977E-03	50.1000
-1.07744E+00	-1.60873E-03	50.2000
-1.07794E+00	-1.61683E-03	50.3000
-1.07844E+00	-1.62518E-03	50.4000
-1.07894E+00	-1.63402E-03	50.5000
-1.07944E+00	-1.64163E-03	50.6000
-1.07994E+00	-1.64974E-03	50.7000
-1.08044E+00	-1.65925E-03	50.8000
-1.08094E+00	-1.66847E-03	50.9000
-1.08144E+00	-1.67657E-03	51.0000
-1.08194E+00	-1.68430E-03	51.1000
-1.08243E+00	-1.69335E-03	51.2000
-1.08293E+00	-1.70279E-03	51.3000
-1.08343E+00	-1.71230E-03	51.4000
-1.08392E+00	-1.72172E-03	51.5000
-1.08443E+00	-1.72996E-03	51.6000
-1.08493E+00	-1.73683E-03	51.7000
-1.08543E+00	-1.74365E-03	51.8000
-1.08593E+00	-1.75277E-03	51.9000
-1.08643E+00	-1.76107E-03	52.0000
-1.08693E+00	-1.76910E-03	52.1000
-1.08743E+00	-1.77826E-03	52.2000
-1.08792E+00	-1.78708E-03	52.3000
-1.08842E+00	-1.79547E-03	52.4000
-1.08893E+00	-1.80533E-03	52.5000
-1.08943E+00	-1.81687E-03	52.6000
-1.08993E+00	-1.82991E-03	52.7000
-1.09042E+00	-1.84107E-03	52.8000
-1.09092E+00	-1.84894E-03	52.9000
-1.09142E+00	-1.85606E-03	53.0000
-1.09191E+00	-1.86480E-03	53.1000
-1.09241E+00	-1.87416E-03	53.2000
-1.09291E+00	-1.88247E-03	53.3000
-1.09341E+00	-1.89377E-03	53.4000
-1.09392E+00	-1.90421E-03	53.5000
-1.09443E+00	-1.91267E-03	53.6000
-1.09493E+00	-1.92151E-03	53.7000
-1.09543E+00	-1.93018E-03	53.8000
-1.09593E+00	-1.93932E-03	53.9000
-1.09643E+00	-1.94899E-03	54.0000
-1.09693E+00	-1.95890E-03	54.1000
-1.09743E+00	-1.96858E-03	54.2000
-1.09793E+00	-1.97754E-03	54.3000
-1.09843E+00	-1.98609E-03	54.4000
-1.09894E+00	-1.99341E-03	54.5000
-1.09944E+00	-2.00143E-03	54.6000
-1.09994E+00	-2.01099E-03	54.7000
-1.10044E+00	-2.02004E-03	54.8000
-1.10094E+00	-2.02904E-03	54.9000
-1.10144E+00	-2.03737E-03	55.0000
-1.10194E+00	-2.04528E-03	55.1000
-1.10244E+00	-2.05396E-03	55.2000
-1.10293E+00	-2.06343E-03	55.3000
-1.10343E+00	-2.07316E-03	55.4000
-1.10393E+00	-2.08186E-03	55.5000
-1.10444E+00	-2.09007E-03	55.6000
-1.10494E+00	-2.09898E-03	55.7000
-1.10544E+00	-2.10779E-03	55.8000
-1.10594E+00	-2.11671E-03	55.9000
-1.10644E+00	-2.12490E-03	56.0000
-1.10694E+00	-2.13220E-03	56.1000
-1.10744E+00	-2.14012E-03	56.2000
-1.10794E+00	-2.14910E-03	56.3000
-1.10844E+00	-2.15820E-03	56.4000
-1.10894E+00	-2.16641E-03	56.5000
-1.10944E+00	-2.17463E-03	56.6000
-1.10994E+00	-2.18247E-03	56.7000
-1.11044E+00	-2.19003E-03	56.8000
-1.11094E+00	-2.19864E-03	56.9000
-1.11144E+00	-2.20550E-03	57.0000
-1.11194E+00	-2.21384E-03	57.1000
-1.11243E+00	-2.22410E-03	57.2000
-1.11292E+00	-2.23207E-03	57.3000
-1.11342E+00	-2.23909E-03	57.4000
-1.11392E+00	-2.24606E-03	57.5000
-1.11443E+00	-2.25164E-03	57.6000
-1.11493E+00	-2.25557E-03	57.7000
-1.11543E+00	-2.26290E-03	57.8000
-1.11593E+00	-2.28247E-03	57.9000
-1.11643E+00	-2.30740E-03	58.0000
-1.11693E+00	-2.32240E-03	58.1000
-1.11743E+00	-2.33516E-03	58.2000
-1.11793E+00	-2.34914E-03	58.3000
-1.11843E+00	-2.36081E-03	58.4000
-1.11893E+00	-2.37011E-03	58.5000
-1.11944E+00	-2.37828E-03	58.6000
-1.11994E+00	-2.38738E-03	58.7000
-1.12044E+00	-2.39651E-03	58.8000
-1.12093E+00	-2.40556E-03	58.9000
-1.12143E+00	-2.41505E-03	59.0000
-1.12193E+00	-2.42400E-03	59.1000
-1.12243E+00	-2.43355E-03	59.2000
-1.12293E+00	-2.44306E-03	59.3000
-1.12342E+00	-2.45142E-03	59.4000
-1.12392E+00	-2.46074E-03	59.5000
-1.12442E+00	-2.47118E-03	59.6000
-1.12493E+00	-2.48092E-03	59.7000
-1.12543E+00	-2.48978E-03	59.8000
-1.12593E+00	-2.49847E-03	59.9000
-1.12643E+00	-2.50817E-03	60.0000
-1.12692E+00	-2.52988E-03	60.1000
-1.12742E+00	-2.55584E-03	60.2000
-1.12793E+00	-2.57205E-03	60.3000
-1.12843E+00	-2.58575E-03	60.4000
-1.12893E+00	-2.59586E-03	60.5000
-1.12942E+00	-2.60433E-03	60.6000
-1.12992E+00	-2.61280E-03	60.7000
-1.13042E+00	-2.62124E-03	60.8000
-1.13092E+00	-2.63226E-03	60.9000
-1.13142E+00	-2.64306E-03	61.0000
-1.13191E+00	-2.65350E-03	61.1000
-1.13241E+00	-2.66247E-03	61.2000
-1.13291E+00	-2.67650E-03	61.3000
-1.13342E+00	-2.69268E-03	61.4000
-1.13392E+00	-2.70135E-03	61.5000
-1.13443E+00	-2.70899E-03	61.6000
-1.13493E+00	-2.72455E-03	61.7000
-1.13543E+00	-2.74046E-03	61.8000
-1.13593E+00	-2.75039E-03	61.9000
-1.13643E+00	-2.75947E-03	62.0000
-1.13693E+00	-2.76847E-03	62.1000
-1.13743E+00	-2.77964E-03	62.2000
-1.13793E+00	-2.79474E-03	62.3000
-1.13843E+00	-2.80934E-03	62.4000
-1.13893E+00	-2.82194E-03	62.5000
-1.13943E+00	-2.83267E-03	62.6000
-1.13993E+00	-2.84102E-03	62.7000
-1.14043E+00	-2.85176E-03	62.8000
-1.14093E+00	-2.86180E-03	62.9000
-1.14143E+00	-2.86913E-03	63.0000
-1.14192E+00	-2.87787E-03	63.1000
-1.14242E+00	-2.88791E-03	63.2000
-1.14292E+00	-2.89941E-03	63.3000
-1.14342E+00	-2.91169E-03	63.4000
-1.14392E+00	-2.92252E-03	63.5000
-1.14442E+00	-2.93663E-03	63.6000
-1.14492E+00	-2.95147E-03	63.7000
-1.14542E+00	-2.96226E-03	63.8000
-1.14592E+00	-2.97015E-03	63.9000
-1.14642E+00	-2.97841E-03	64.0000
-1.14692E+00	-2.99000E-03	64.1000
-1.14742E+00	-3.00227E-03	64.2000
-1.14793E+00	-3.01286E-03	64.3000
-1.14843E+00	-3.02532E-03	64.4000
-1.14892E+00	-3.03826E-03	64.5000
-1.14942E+00	-3.04655E-03	64.6000
-1.14992E+00	-3.05497E-03	64.7000
-1.15042E+00	-3.06657E-03	64.8000
-1.15092E+00	-3.07928E-03	64.9000
-1.15141E+00	-3.09017E-03	65.0000
-1.15190E+00	-3.09771E-03	65.1000
-1.15241E+00	-3.10652E-03	65.2000
-1.15291E+00	-3.11778E-03	65.3000
-1.15342E+00	-3.12855E-03	65.4000
-1.15391E+00	-3.13684E-03	65.5000
-1.15441E+00	-3.14542E-03	65.6000
-1.15491E+00	-3.15653E-03	65.7000
-1.15541E+00	-3.16959E-03	65.8000
-1.15592E+00	-3.18183E-03	65.9000
-1.15641E+00	-3.19236E-03	66.0000
-1.15691E+00	-3.20307E-03	66.1000
-1.15741E+00	-3.21002E-03	66.2000
-1.15792E+00	-3.22189E-03	66.3000
-1.15842E+00	-3.23935E-03	66.4000
-1.15892E+00	-3.25247E-03	66.5000
-1.15941E+00	-3.26445E-03	66.6000
-1.15991E+00	-3.27426E-03	66.7000
-1.16041E+00	-3.28001E-03	66.8000
-1.16091E+00	-3.28713E-03	66.9000
-1.16141E+00	-3.29762E-03	67.0000
-1.16190E+00	-3.31168E-03	67.1000
-1.16240E+00	-3.32335E-03	67.2000
-1.16290E+00	-3.33134E-03	67.3000
-1.16340E+00	-3.34113E-03	67.4000
-1.16390E+00	-3.35631E-03	67.5000
-1.16441E+00	-3.37196E-03	67.6000
-1.16491E+00	-3.38059E-03	67.7000
-1.16540E+00	-3.39048E-03	67.8000
-1.16590E+00	-3.40254E-03	67.9000
-1.16640E+00	-3.41106E-03	68.0000
-1.16690E+00	-3.42242E-03	68.1000
-1.16740E+00	-3.43616E-03	68.2000
-1.16790E+00	-3.44481E-03	68.3000
-1.16840E+00	-3.45582E-03	68.4000
-1.16890E+00	-3.46939E-03	68.5000
-1.16940E+00	-3.47831E-03	68.6000
-1.16990E+00	-3.48830E-03	68.7000
-1.17040E+00	-3.49980E-03	68.8000
-1.17089E+00	-3.50908E-03	68.9000
-1.17139E+00	-3.51670E-03	69.0000
-1.17190E+00	-3.52609E-03	69.1000
-1.17240E+00	-3.53758E-03	69.2000
-1.17291E+00	-3.54675E-03	69.3000
-1.17341E+00	-3.56002E-03	69.4000
-1.17391E+00	-3.57444E-03	69.5000
-1.17441E+00	-3.58271E-03	69.6000
-1.17491E+00	-3.59841E-03	69.7000
-1.17541E+00	-3.61527E-03	69.8000
-1.17591E+00	-3.62506E-03	69.9000
-1.17641E+00	-3.63669E-03	70.0000
-1.17691E+00	-3.65144E-03	70.1000
-1.17742E+00	-3.66796E-03	70.2000
-1.17792E+00	-3.68427E-03	70.3000
-1.17842E+00	-3.69643E-03	70.4000
-1.17892E+00	-3.70625E-03	70.5000
-1.17941E+00	-3.71686E-03	70.6000
-1.17991E+00	-3.72577E-03	70.7000
-1.18041E+00	-3.73579E-03	70.8000
-1.18091E+00	-3.74483E-03	70.9000
-1.18141E+00	-3.75310E-03	71.0000
-1.18190E+00	-3.76655E-03	71.1000
-1.18241E+00	-3.78025E-03	71.2000
-1.18291E+00	-3.79299E-03	71.3000
-1.18341E+00	-3.80855E-03	71.4000
-1.18391E+00	-3.82105E-03	71.5000
-1.18441E+00	-3.83051E-03	71.6000
-1.18491E+00	-3.84059E-03	71.7000
-1.18541E+00	-3.85108E-03	71.8000
-1.18591E+00	-3.86338E-03	71.9000
-1.18641E+00	-3.87560E-03	72.0000
-1.18691E+00	-3.88546E-03	72.1000
-1.18741E+00	-3.89577E-03	72.2000
-1.18791E+00	-3.90923E-03	72.3000
-1.18841E+00	-3.92571E-03	72.4000
-1.18891E+00	-3.94280E-03	72.5000
-1.18941E+00	-3.95519E-03	72.6000
-1.18991E+00	-3.96557E-03	72.7000
-1.19040E+00	-3.97772E-03	72.8000
-1.19089E+00	-3.99103E-03	72.9000
-1.19139E+00	-4.00490E-03	73.0000
-1.19190E+00	-4.01814E-03	73.1000
-1.19240E+00	-4.03231E-03	73.2000
-1.19290E+00	-4.04455E-03	73.3000
-1.19340E+00	-4.05426E-03	73.4000
-1.19390E+00	-4.06738E-03	73.5000
-1.19440E+00	-4.07995E-03	73.6000
-1.19491E+00	-4.08962E-03	73.7000
-1.19540E+00	-4.10070E-03	73.8000
-1.19590E+00	-4.11104E-03	73.9000
-1.19641E+00	-4.12127E-03	74.0000
-1.19691E+00	-4.13196E-03	74.1000
-1.19741E+00	-4.14369E-03	74.2000
-1.19791E+00	-4.15951E-03	74.3000
-1.19841E+00	-4.17266E-03	74.4000
-1.19890E+00	-4.18168E-03	74.5000
-1.19940E+00	-4.19300E-03	74.6000
-1.19990E+00	-4.20646E-03	74.7000
-1.20040E+00	-4.21875E-03	74.8000
-1.20089E+00	-4.22885E-03	74.9000
-1.20139E+00	-4.24158E-03	75.0000
-1.20189E+00	-4.25506E-03	75.1000
-1.20240E+00	-4.26713E-03	75.2000
-1.20290E+00	-4.27952E-03	75.3000
-1.20340E+00	-4.29325E-03	75.4000
-1.20390E+00	-4.30373E-03	75.5000
-1.20439E+00	-4.31271E-03	75.6000
-1.20489E+00	-4.32618E-03	75.7000
-1.20539E+00	-4.33895E-03	75.8000
-1.20589E+00	-4.35241E-03	75.9000
-1.20639E+00	-4.36487E-03	76.0000
-1.20689E+00	-4.37567E-03	76.1000
-1.20739E+00	-4.38579E-03	76.2000
-1.20789E+00	-4.39749E-03	76.3000
-1.20839E+00	-4.40953E-03	76.4000
-1.20889E+00	-4.42138E-03	76.5000
-1.20939E+00	-4.43174E-03	76.6000
-1.20988E+00	-4.44233E-03	76.7000
-1.21038E+00	-4.45646E-03	76.8000
-1.21088E+00	-4.46725E-03	76.9000
-1.21139E+00	-4.47690E-03	77.0000
-1.21189E+00	-4.48876E-03	77.1000
-1.21239E+00	-4.50157E-03	77.2000
-1.21289E+00	-4.51149E-03	77.3000
-1.21339E+00	-4.51786E-03	77.4000
-1.21390E+00	-4.52584E-03	77.5000
-1.21440E+00	-4.53997E-03	77.6000
-1.21489E+00	-4.55754E-03	77.7000
-1.21539E+00	-4.57148E-03	77.8000
-1.21589E+00	-4.57928E-03	77.9000
-1.21640E+00	-4.58893E-03	78.0000
-1.21690E+00	-4.60485E-03	78.1000
-1.21740E+00	-4.62004E-03	78.2000
-1.21789E+00	-4.63144E-03	78.3000
-1.21840E+00	-4.64300E-03	78.4000
-1.21890E+00	-4.65712E-03	78.5000
-1.21940E+00	-4.66988E-03	78.6000
-1.21989E+00	-4.68069E-03	78.7000
-1.22038E+00	-4.69445E-03	78.8000
-1.22088E+00	-4.71230E-03	78.9000
-1.22139E+00	-4.72710E-03	79.0000
-1.22189E+00	-4.73719E-03	79.1000
-1.22239E+00	-4.75309E-03	79.2000
-1.22289E+00	-4.76810E-03	79.3000
-1.22339E+00	-4.77768E-03	79.4000
-1.22389E+00	-4.78931E-03	79.5000
-1.22439E+00	-4.80291E-03	79.6000
-1.22489E+00	-4.81502E-03	79.7000
-1.22539E+00	-4.82755E-03	79.8000
-1.22589E+00	-4.84120E-03	79.9000
-1.22639E+00	-4.85129E-03	80.0000
-1.22689E+00	-4.86432E-03	80.1000
-1.22739E+00	-4.87862E-03	80.2000
-1.22789E+00	-4.88980E-03	80.3000
-1.22839E+00	-4.90117E-03	80.4000
-1.22888E+00	-4.91424E-03	80.5000
-1.22938E+00	-4.92762E-03	80.6000
-1.22987E+00	-4.93612E-03	80.7000
-1.23037E+00	-4.94318E-03	80.8000
-1.23088E+00	-4.95386E-03	80.9000
-1.23138E+00	-4.96459E-03	81.0000
-1.23188E+00	-4.97936E-03	81.1000
-1.23238E+00	-4.99480E-03	81.2000
-1.23288E+00	-5.00811E-03	81.3000
-1.23338E+00	-5.01872E-03	81.4000
-1.23388E+00	-5.03034E-03	81.5000
-1.23438E+00	-5.04524E-03	81.6000
-1.23488E+00	-5.05799E-03	81.7000
-1.23538E+00	-5.06701E-03	81.8000
-1.23588E+00	-5.08115E-03	81.9000
-1.23639E+00	-5.09559E-03	82.0000
-1.23688E+00	-5.10754E-03	82.1000
-1.23738E+00	-5.12168E-03	82.2000
-1.23788E+00	-5.13184E-03	82.3000
-1.23838E+00	-5.14064E-03	82.4000
-1.23888E+00	-5.15178E-03	82.5000
-1.23938E+00	-5.16477E-03	82.6000
-1.23987E+00	-5.17935E-03	82.7000
-1.24037E+00	-5.19333E-03	82.8000
-1.24087E+00	-5.20431E-03	82.9000
-1.24137E+00	-5.21463E-03	83.0000
-1.24187E+00	-5.22580E-03	83.1000
-1.24237E+00	-5.24052E-03	83.2000
-1.24287E+00	-5.25792E-03	83.3000
-1.24337E+00	-5.27105E-03	83.4000
-1.24387E+00	-5.28124E-03	83.5000
-1.24437E+00	-5.29491E-03	83.6000
-1.24487E+00	-5.30282E-03	83.7000
-1.24537E+00	-5.31160E-03	83.8000
-1.24587E+00	-5.32771E-03	83.9000
-1.24637E+00	-5.34065E-03	84.0000
-1.24687E+00	-5.35405E-03	84.1000
-1.24737E+00	-5.36830E-03	84.2000
-1.24786E+00	-5.37723E-03	84.3000
-1.24836E+00	-5.38805E-03	84.4000
-1.24886E+00	-5.39870E-03	84.5000
-1.24937E+00	-5.40855E-03	84.6000
-1.24990E+00	-5.41709E-03	84.7000
-1.25041E+00	-5.42416E-03	84.8000
-1.25091E+00	-5.43076E-03	84.9000
-1.25141E+00	-5.43856E-03	85.0000
-1.25192E+00	-5.45203E-03	85.1000
-1.25242E+00	-5.46458E-03	85.2000
-1.25292E+00	-5.47532E-03	85.3000
-1.25342E+00	-5.48472E-03	85.4000
-1.25392E+00	-5.50240E-03	85.5000
-1.25442E+00	-5.52940E-03	85.6000
-1.25492E+00	-5.55257E-03	85.7000
-1.25542E+00	-5.57599E-03	85.8000
-1.25593E+00	-5.62901E-03	85.9000
-1.25642E+00	-5.68379E-03	86.0000
-1.25692E+00	-5.70718E-03	86.1000
-1.25742E+00	-5.71721E-03	86.2000
-1.25792E+00	-5.72395E-03	86.3000
-1.25842E+00	-5.73026E-03	86.4000
-1.25892E+00	-5.74567E-03	86.5000
-1.25941E+00	-5.76542E-03	86.6000
-1.25991E+00	-5.77610E-03	86.7000
-1.26041E+00	-5.78658E-03	86.8000
-1.26092E+00	-5.80167E-03	86.9000
-1.26142E+00	-5.81789E-03	87.0000
-1.26192E+00	-5.83529E-03	87.1000
-1.26242E+00	-5.85273E-03	87.2000
-1.26292E+00	-5.86830E-03	87.3000
-1.26342E+00	-5.88105E-03	87.4000
-1.26392E+00	-5.89449E-03	87.5000
-1.26442E+00	-5.90480E-03	87.6000
-1.26492E+00	-5.91389E-03	87.7000
-1.26542E+00	-5.92572E-03	87.8000
-1.26592E+00	-5.93727E-03	87.9000
-1.26642E+00	-5.94921E-03	88.0000
-1.26692E+00	-5.96939E-03	88.1000
-1.26741E+00	-5.98449E-03	88.2000
-1.26791E+00	-5.98987E-03	88.3000
-1.26841E+00	-6.00027E-03	88.4000
-1.26891E+00	-6.01274E-03	88.5000
-1.26941E+00	-6.02528E-03	88.6000
-1.26991E+00	-6.04147E-03	88.7000
-1.27041E+00	-6.05451E-03	88.8000
-1.27091E+00	-6.06284E-03	88.9000
-1.27141E+00	-6.07295E-03	89.0000
-1.27191E+00	-6.08565E-03	89.1000
-1.27241E+00	-6.09951E-03	89.2000
-1.27292E+00	-6.11332E-03	89.3000
-1.27341E+00	-6.12941E-03	89.4000
-1.27391E+00	-6.15373E-03	89.5000
-1.27442E+00	-6.17680E-03	89.6000
-1.27492E+00	-6.18959E-03	89.7000
-1.27542E+00	-6.20207E-03	89.8000
-1.27592E+00	-6.21328E-03	89.9000
-1.27642E+00	-6.22314E-03	90.0000
-1.27692E+00	-6.23678E-03	90.1000
-1.27742E+00	-6.25144E-03	90.2000
-1.27792E+00	-6.28267E-03	90.3000
-1.27841E+00	-6.31339E-03	90.4000
-1.27890E+00	-6.32363E-03	90.5000
-1.27940E+00	-6.33050E-03	90.6000
-1.27991E+00	-6.34382E-03	90.7000
-1.28041E+00	-6.35670E-03	90.8000
-1.28091E+00	-6.37104E-03	90.9000
-1.28141E+00	-6.38597E-03	91.0000
-1.28191E+00	-6.39366E-03	91.1000
-1.28241E+00	-6.40385E-03	91.2000
-1.28291E+00	-6.41830E-03	91.3000
-1.28341E+00	-6.43475E-03	91.4000
-1.28391E+00	-6.45048E-03	91.5000
-1.28441E+00	-6.46433E-03	91.6000
-1.28491E+00	-6.47480E-03	91.7000
-1.28541E+00	-6.48549E-03	91.8000
-1.28591E+00	-6.49702E-03	91.9000
-1.28641E+00	-6.51106E-03	92.0000
-1.28690E+00	-6.52504E-03	92.1000
-1.28740E+00	-6.53709E-03	92.2000
-1.28790E+00	-6.55381E-03	92.3000
-1.28840E+00	-6.57188E-03	92.4000
-1.28890E+00	-6.58425E-03	92.5000
-1.28940E+00	-6.59263E-03	92.6000
-1.28990E+00	-6.60310E-03	92.7000
-1.29040E+00	-6.62128E-03	92.8000
-1.29091E+00	-6.63795E-03	92.9000
-1.29141E+00	-6.64673E-03	93.0000
-1.29191E+00	-6.65881E-03	93.1000
-1.29241E+00	-6.67331E-03	93.2000
-1.29291E+00	-6.68380E-03	93.3000
-1.29341E+00	-6.69845E-03	93.4000
-1.29391E+00	-6.71354E-03	93.5000
-1.29442E+00	-6.72336E-03	93.6000
-1.29492E+00	-6.73522E-03	93.7000
-1.29542E+00	-6.74810E-03	93.8000
-1.29591E+00	-6.76108E-03	93.9000
-1.29642E+00	-6.77632E-03	94.0000
-1.29692E+00	-6.79115E-03	94.1000
-1.29742E+00	-6.80144E-03	94.2000
-1.29791E+00	-6.81423E-03	94.3000
-1.29841E+00	-6.83227E-03	94.4000
-1.29891E+00	-6.84723E-03	94.5000
-1.29941E+00	-6.85943E-03	94.6000
-1.29991E+00	-6.87285E-03	94.7000
-1.30041E+00	-6.88626E-03	94.8000
-1.30091E+00	-6.91702E-03	94.9000
-1.30141E+00	-6.95405E-03	95.0000
-1.30191E+00	-6.97283E-03	95.1000
-1.30241E+00	-6.98077E-03	95.2000
-1.30291E+00	-6.99213E-03	95.3000
-1.30341E+00	-6.99922E-03	95.4000
-1.30391E+00	-7.00159E-03	95.5000
-1.30441E+00	-7.01233E-03	95.6000
-1.30491E+00	-7.03124E-03	95.7000
-1.30541E+00	-7.05185E-03	95.8000
-1.30591E+00	-7.07255E-03	95.9000
-1.30640E+00	-7.08538E-03	96.0000
-1.30690E+00	-7.09411E-03	96.1000
-1.30740E+00	-7.09988E-03	96.2000
-1.30790E+00	-7.10905E-03	96.3000
-1.30839E+00	-7.12131E-03	96.4000
-1.30890E+00	-7.12995E-03	96.5000
-1.30940E+00	-7.13585E-03	96.6000
-1.30990E+00	-7.14427E-03	96.7000
-1.31040E+00	-7.15657E-03	96.8000
-1.31090E+00	-7.16565E-03	96.9000
-1.31140E+00	-7.17292E-03	97.0000
-1.31190E+00	-7.18486E-03	97.1000
-1.31240E+00	-7.19935E-03	97.2000
-1.31290E+00	-7.21463E-03	97.3000
-1.31340E+00	-7.22670E-03	97.4000
-1.31391E+00	-7.23172E-03	97.5000
-1.31441E+00	-7.23944E-03	97.6000
-1.31491E+00	-7.25478E-03	97.7000
-1.31540E+00	-7.27154E-03	97.8000
-1.31590E+00	-7.28485E-03	97.9000
-1.31641E+00	-7.29773E-03	98.0000
-1.31691E+00	-7.30845E-03	98.1000
-1.31740E+00	-7.31748E-03	98.2000
-1.31789E+00	-7.32638E-03	98.3000
-1.31839E+00	-7.33659E-03	98.4000
-1.31889E+00	-7.34648E-03	98.5000
-1.31940E+00	-7.35763E-03	98.6000
-1.31989E+00	-7.38551E-03	98.7000
-1.32039E+00	-7.41508E-03	98.8000
-1.32089E+00	-7.42493E-03	98.9000
-1.32139E+00	-7.43348E-03	99.0000
-1.32190E+00	-7.45371E-03	99.1000
-1.32239E+00	-7.47554E-03	99.2000
-1.32289E+00	-7.48281E-03	99.3000
-1.32339E+00	-7.49209E-03	99.4000
-1.32389E+00	-7.52143E-03	99.5000
-1.32439E+00	-7.55517E-03	99.6000
-1.32489E+00	-7.56739E-03	99.7000
-1.32539E+00	-7.57713E-03	99.8000
-1.32589E+00	-7.58618E-03	99.9000
-1.32639E+00	-7.59481E-03	100.0000
-1.32688E+00	-7.60231E-03	100.1000
-1.32738E+00	-7.61249E-03	100.2000
-1.32789E+00	-7.62952E-03	100.3000
-1.32839E+00	-7.64846E-03	100.4000
-1.32889E+00	-7.65906E-03	100.5000
-1.32939E+00	-7.66330E-03	100.6000
-1.32990E+00	-7.66760E-03	100.7000
-1.33040E+00	-7.67687E-03	100.8000
-1.33090E+00	-7.68649E-03	100.9000
-1.33141E+00	-7.69938E-03	101.0000
-1.33190E+00	-7.71858E-03	101.1000
-1.33240E+00	-7.73638E-03	101.2000
-1.33291E+00	-7.75043E-03	101.3000
-1.33341E+00	-7.75771E-03	101.4000
-1.33391E+00	-7.76423E-03	101.5000
-1.33441E+00	-7.76948E-03	101.6000
-1.33491E+00	-7.78013E-03	101.7000
-1.33541E+00	-7.80057E-03	101.8000
-1.33591E+00	-7.82586E-03	101.9000
-1.33641E+00	-7.84485E-03	102.0000
-1.33690E+00	-7.85705E-03	102.1000
-1.33740E+00	-7.86406E-03	102.2000
-1.33790E+00	-7.87703E-03	102.3000
-1.33840E+00	-7.89203E-03	102.4000
-1.33891E+00	-7.90076E-03	102.5000
-1.33940E+00	-7.92928E-03	102.6000
-1.33990E+00	-7.96607E-03	102.7000
-1.34040E+00	-7.98559E-03	102.8000
-1.34090E+00	-7.99579E-03	102.9000
-1.34140E+00	-7.99954E-03	103.0000
-1.34190E+00	-8.00758E-03	103.1000
-1.34240E+00	-8.02662E-03	103.2000
-1.34290E+00	-8.04600E-03	103.3000
-1.34340E+00	-8.06066E-03	103.4000
-1.34391E+00	-8.06896E-03	103.5000
-1.34440E+00	-8.08253E-03	103.6000
-1.34490E+00	-8.10069E-03	103.7000
-1.34540E+00	-8.11447E-03	103.8000
-1.34590E+00	-8.12507E-03	103.9000
-1.34640E+00	-8.13318E-03	104.0000
-1.34689E+00	-8.14385E-03	104.1000
-1.34739E+00	-8.15434E-03	104.2000
-1.34789E+00	-8.16667E-03	104.3000
-1.34839E+00	-8.18086E-03	104.4000
-1.34889E+00	-8.19345E-03	104.5000
-1.34940E+00	-8.20528E-03	104.6000
-1.34990E+00	-8.21670E-03	104.7000
-1.35040E+00	-8.22931E-03	104.8000
-1.35090E+00	-8.24132E-03	104.9000
-1.35140E+00	-8.25062E-03	105.0000
-1.35190E+00	-8.26431E-03	105.1000
-1.35240E+00	-8.30488E-03	105.2000
-1.35290E+00	-8.34832E-03	105.3000
-1.35341E+00	-8.36280E-03	105.4000
-1.35390E+00	-8.37277E-03	105.5000
-1.35440E+00	-8.37909E-03	105.6000
-1.35490E+00	-8.39020E-03	105.7000
-1.35540E+00	-8.40493E-03	105.8000
-1.35590E+00	-8.41485E-03	105.9000
-1.35640E+00	-8.42681E-03	106.0000
-1.35689E+00	-8.43972E-03	106.1000
-1.35739E+00	-8.44732E-03	106.2000
-1.35789E+00	-8.45352E-03	106.3000
-1.35839E+00	-8.47402E-03	106.4000
-1.35889E+00	-8.49674E-03	106.5000
-1.35939E+00	-8.50965E-03	106.6000
-1.35989E+00	-8.52248E-03	106.7000
-1.36039E+00	-8.53309E-03	106.8000
-1.36089E+00	-8.54316E-03	106.9000
-1.36139E+00	-8.55531E-03	107.0000
-1.36189E+00	-8.56582E-03	107.1000
-1.36239E+00	-8.57526E-03	107.2000
-1.36289E+00	-8.58201E-03	107.3000
-1.36339E+00	-8.58493E-03	107.4000
-1.36389E+00	-8.58850E-03	107.5000
-1.36439E+00	-8.59063E-03	107.6000
-1.36488E+00	-8.59001E-03	107.7000
-1.36538E+00	-8.58694E-03	107.8000
-1.36588E+00	-8.58571E-03	107.9000
-1.36637E+00	-8.59901E-03	108.0000
-1.36688E+00	-8.61648E-03	108.1000
-1.36738E+00	-8.62226E-03	108.2000
-1.36788E+00	-8.62599E-03	108.3000
-1.36838E+00	-8.63212E-03	108.4000
-1.36889E+00	-8.64361E-03	108.5000
-1.36939E+00	-8.65258E-03	108.6000
-1.36989E+00	-8.67301E-03	108.7000
-1.37039E+00	-8.69702E-03	108.8000
-1.37089E+00	-8.71310E-03	108.9000
-1.37139E+00	-8.72003E-03	109.0000
-1.37189E+00	-8.77447E-03	109.1000
-1.37239E+00	-8.84252E-03	109.2000
-1.37289E+00	-8.87576E-03	109.3000
-1.37339E+00	-8.91277E-03	109.4000
-1.37389E+00	-8.95534E-03	109.5000
-1.37440E+00	-8.99678E-03	109.6000
-1.37490E+00	-9.02317E-03	109.7000
-1.37540E+00	-9.03197E-03	109.8000
-1.37589E+00	-9.03668E-03	109.9000
-1.37638E+00	-9.05125E-03	110.0000
-1.37688E+00	-9.07435E-03	110.1000
-1.37739E+00	-9.09451E-03	110.2000
-1.37789E+00	-9.11492E-03	110.3000
-1.37838E+00	-9.13945E-03	110.4000
-1.37888E+00	-9.15730E-03	110.5000
-1.37939E+00	-9.17031E-03	110.6000
-1.37989E+00	-9.18242E-03	110.7000
-1.38039E+00	-9.19374E-03	110.8000
-1.38089E+00	-9.20170E-03	110.9000
-1.38138E+00	-9.21662E-03	111.0000
-1.38189E+00	-9.23008E-03	111.1000
-1.38239E+00	-9.24792E-03	111.2000
-1.38289E+00	-9.27576E-03	111.3000
-1.38339E+00	-9.29606E-03	111.4000
-1.38389E+00	-9.30402E-03	111.5000
-1.38438E+00	-9.31784E-03	111.6000
-1.38488E+00	-9.34770E-03	111.7000
-1.38538E+00	-9.37251E-03	111.8000
-1.38588E+00	-9.38554E-03	111.9000
-1.38637E+00	-9.39546E-03	112.0000
-1.38687E+00	-9.40240E-03	112.1000
-1.38737E+00	-9.41000E-03	112.2000
-1.38788E+00	-9.42700E-03	112.3000
-1.38838E+00	-9.45207E-03	112.4000
-1.38888E+00	-9.46333E-03	112.5000
-1.38938E+00	-9.46709E-03	112.6000
-1.38988E+00	-9.47535E-03	112.7000
-1.39038E+00	-9.48631E-03	112.8000
-1.39088E+00	-9.49291E-03	112.9000
-1.39138E+00	-9.49763E-03	113.0000
-1.39188E+00	-9.50963E-03	113.1000
-1.39238E+00	-9.53164E-03	113.2000
-1.39288E+00	-9.54614E-03	113.3000
-1.39338E+00	-9.55973E-03	113.4000
-1.39388E+00	-9.57764E-03	113.5000
-1.39438E+00	-9.59788E-03	113.6000
-1.39488E+00	-9.61383E-03	113.7000
-1.39537E+00	-9.62455E-03	113.8000
-1.39587E+00	-9.63565E-03	113.9000
-1.39637E+00	-9.64721E-03	114.0000
-1.39687E+00	-9.65835E-03	114.1000
-1.39737E+00	-9.67165E-03	114.2000
-1.39787E+00	-9.68142E-03	114.3000
-1.39837E+00	-9.68854E-03	114.4000
-1.39887E+00	-9.69538E-03	114.5000
-1.39937E+00	-9.70832E-03	114.6000
-1.39987E+00	-9.71468E-03	114.7000
-1.40037E+00	-9.72663E-03	114.8000
-1.40086E+00	-9.74981E-03	114.9000
-1.40137E+00	-9.77211E-03	115.0000
-1.40187E+00	-9.78481E-03	115.1000
-1.40237E+00	-9.79439E-03	115.2000
-1.40287E+00	-9.80336E-03	115.3000
-1.40336E+00	-9.80997E-03	115.4000
-1.40386E+00	-9.81734E-03	115.5000
-1.40436E+00	-9.82805E-03	115.6000
-1.40486E+00	-9.85057E-03	115.7000
-1.40536E+00	-9.89548E-03	115.8000
-1.40586E+00	-9.93630E-03	115.9000
-1.40636E+00	-9.95778E-03	116.0000
-1.40687E+00	-9.97235E-03	116.1000
-1.40737E+00	-9.98035E-03	116.2000
-1.40787E+00	-9.98952E-03	116.3000
-1.40837E+00	-1.00079E-02	116.4000
-1.40887E+00	-1.00248E-02	116.5000
-1.40938E+00	-1.00347E-02	116.6000
-1.40988E+00	-1.00424E-02	116.7000
-1.41038E+00	-1.00501E-02	116.8000
-1.41088E+00	-1.00578E-02	116.9000
-1.41138E+00	-1.00706E-02	117.0000
-1.41188E+00	-1.00859E-02	117.1000
-1.41238E+00	-1.00951E-02	117.2000
-1.41288E+00	-1.00989E-02	117.3000
-1.41338E+00	-1.01037E-02	117.4000
-1.41388E+00	-1.01147E-02	117.5000
-1.41438E+00	-1.01419E-02	117.6000
-1.41488E+00	-1.01708E-02	117.7000
-1.41537E+00	-1.01826E-02	117.8000
-1.41587E+00	-1.02038E-02	117.9000
-1.41637E+00	-1.02262E-02	118.0000
-1.41687E+00	-1.02349E-02	118.1000
-1.41737E+00	-1.02418E-02	118.2000
-1.41787E+00	-1.02471E-02	118.3000
-1.41838E+00	-1.02557E-02	118.4000
-1.41888E+00	-1.02648E-02	118.5000
-1.41938E+00	-1.02802E-02	118.6000
-1.41987E+00	-1.02928E-02	118.7000
-1.42037E+00	-1.03042E-02	118.8000
-1.42087E+00	-1.03325E-02	118.9000
-1.42138E+00	-1.03576E-02	119.0000
-1.42188E+00	-1.03660E-02	119.1000
-1.42238E+00	-1.03745E-02	119.2000
-1.42287E+00	-1.03952E-02	119.3000
-1.42337E+00	-1.04154E-02	119.4000
-1.42387E+00	-1.04307E-02	119.5000
-1.42437E+00	-1.04434E-02	119.6000
-1.42487E+00	-1.04558E-02	119.7000
-1.42536E+00	-1.04614E-02	119.8000
-1.42586E+00	-1.04662E-02	119.9000
-1.42636E+00	-1.04825E-02	120.0000
-1.42687E+00	-1.05120E-02	120.1000
-1.42737E+00	-1.05266E-02	120.2000
-1.42787E+00	-1.05417E-02	120.3000
-1.42837E+00	-1.05486E-02	120.4000
-1.42887E+00	-1.05550E-02	120.5000
-1.42937E+00	-1.05829E-02	120.6000
-1.42987E+00	-1.06171E-02	120.7000
-1.43037E+00	-1.06336E-02	120.8000
-1.43087E+00	-1.06478E-02	120.9000
-1.43137E+00	-1.07182E-02	121.0000
-1.43187E+00	-1.08087E-02	121.1000
-1.43237E+00	-1.08395E-02	121.2000
-1.43288E+00	-1.08584E-02	121.3000
-1.43338E+00	-1.08692E-02	121.4000
-1.43387E+00	-1.08751E-02	121.5000
-1.43437E+00	-1.08779E-02	121.6000
-1.43486E+00	-1.08860E-02	121.7000
-1.43536E+00	-1.08962E-02	121.8000
-1.43586E+00	-1.09022E-02	121.9000
-1.43636E+00	-1.09059E-02	122.0000
-1.43686E+00	-1.09100E-02	122.1000
-1.43736E+00	-1.09217E-02	122.2000
-1.43787E+00	-1.09327E-02	122.3000
-1.43837E+00	-1.09447E-02	122.4000
-1.43887E+00	-1.09560E-02	122.5000
-1.43936E+00	-1.09598E-02	122.6000
-1.43986E+00	-1.09712E-02	122.7000
-1.44036E+00	-1.10134E-02	122.8000
-1.44086E+00	-1.10637E-02	122.9000
-1.44137E+00	-1.10887E-02	123.0000
-1.44186E+00	-1.10971E-02	123.1000
-1.44236E+00	-1.11077E-02	123.2000
-1.44286E+00	-1.11199E-02	123.3000
-1.44336E+00	-1.11346E-02	123.4000
-1.44386E+00	-1.11513E-02	123.5000
-1.44435E+00	-1.11595E-02	123.6000
-1.44485E+00	-1.11703E-02	123.7000
-1.44535E+00	-1.11751E-02	123.8000
-1.44586E+00	-1.11851E-02	123.9000
-1.44636E+00	-1.11920E-02	124.0000
-1.44686E+00	-1.12039E-02	124.1000
-1.44736E+00	-1.12222E-02	124.2000
-1.44786E+00	-1.12396E-02	124.3000
-1.44837E+00	-1.12559E-02	124.4000
-1.44886E+00	-1.12696E-02	124.5000
-1.44936E+00	-1.12796E-02	124.6000
-1.44987E+00	-1.12873E-02	124.7000
-1.45037E+00	-1.12900E-02	124.8000
-1.45087E+00	-1.13011E-02	124.9000
-1.45137E+00	-1.13162E-02	125.0000
-1.45187E+00	-1.13268E-02	125.1000
-1.45238E+00	-1.13322E-02	125.2000
-1.45287E+00	-1.13419E-02	125.3000
-1.45337E+00	-1.13568E-02	125.4000
-1.45387E+00	-1.13761E-02	125.5000
-1.45436E+00	-1.14005E-02	125.6000
-1.45486E+00	-1.14086E-02	125.7000
-1.45536E+00	-1.14146E-02	125.8000
-1.45586E+00	-1.14215E-02	125.9000
-1.45636E+00	-1.14254E-02	126.0000
-1.45686E+00	-1.14320E-02	126.1000
-1.45736E+00	-1.14435E-02	126.2000
-1.45787E+00	-1.14603E-02	126.3000
-1.45837E+00	-1.14765E-02	126.4000
-1.45886E+00	-1.15018E-02	126.5000
-1.45936E+00	-1.15191E-02	126.6000
-1.45986E+00	-1.15378E-02	126.7000
-1.46037E+00	-1.15436E-02	126.8000
-1.46087E+00	-1.15456E-02	126.9000
-1.46136E+00	-1.16300E-02	127.0000
-1.46186E+00	-1.17420E-02	127.1000
-1.46236E+00	-1.17755E-02	127.2000
-1.46286E+00	-1.17770E-02	127.3000
-1.46336E+00	-1.17801E-02	127.4000
-1.46385E+00	-1.17871E-02	127.5000
-1.46435E+00	-1.17930E-02	127.6000
-1.46485E+00	-1.17893E-02	127.7000
-1.46535E+00	-1.17867E-02	127.8000
-1.46585E+00	-1.17863E-02	127.9000
-1.46635E+00	-1.17861E-02	128.0000
-1.46685E+00	-1.17873E-02	128.1000
-1.46735E+00	-1.17933E-02	128.2000
-1.46785E+00	-1.17994E-02	128.3000
-1.46835E+00	-1.18050E-02	128.4000
-1.46885E+00	-1.18131E-02	128.5000
-1.46935E+00	-1.18356E-02	128.6000
-1.46985E+00	-1.18418E-02	128.7000
-1.47036E+00	-1.18517E-02	128.8000
-1.47086E+00	-1.18561E-02	128.9000
-1.47136E+00	-1.18610E-02	129.0000
-1.47186E+00	-1.18726E-02	129.1000
-1.47236E+00	-1.18961E-02	129.2000
-1.47285E+00	-1.19069E-02	129.3000
-1.47335E+00	-1.19110E-02	129.4000
-1.47385E+00	-1.19530E-02	129.5000
-1.47434E+00	-1.20155E-02	129.6000
-1.47485E+00	-1.20362E-02	129.7000
-1.47535E+00	-1.20433E-02	129.8000
-1.47585E+00	-1.20456E-02	129.9000
-1.47635E+00	-1.20509E-02	130.0000
-1.47685E+00	-1.20596E-02	130.1000
-1.47735E+00	-1.20596E-02	130.2000
-1.47785E+00	-1.20581E-02	130.3000
-1.47834E+00	-1.20576E-02	130.4000
-1.47884E+00	-1.20618E-02	130.5000
-1.47934E+00	-1.20703E-02	130.6000
-1.47985E+00	-1.20782E-02	130.7000
-1.48035E+00	-1.20912E-02	130.8000
-1.48084E+00	-1.21160E-02	130.9000
-1.48134E+00	-1.21441E-02	131.0000
-1.48184E+00	-1.21547E-02	131.1000
-1.48234E+00	-1.21626E-02	131.2000
-1.48284E+00	-1.21684E-02	131.3000
-1.48334E+00	-1.22277E-02	131.4000
-1.48384E+00	-1.22998E-02	131.5000
-1.48434E+00	-1.23198E-02	131.6000
-1.48485E+00	-1.23240E-02	131.7000
-1.48535E+00	-1.23278E-02	131.8000
-1.48585E+00	-1.23265E-02	131.9000
-1.48635E+00	-1.23323E-02	132.0000
-1.48685E+00	-1.23378E-02	132.1000
-1.48735E+00	-1.23884E-02	132.2000
-1.48785E+00	-1.25064E-02	132.3000
-1.48835E+00	-1.26061E-02	132.4000
-1.48886E+00	-1.26390E-02	132.5000
-1.48935E+00	-1.26476E-02	132.6000
-1.48986E+00	-1.26514E-02	132.7000
-1.49036E+00	-1.26564E-02	132.8000
-1.49086E+00	-1.26683E-02	132.9000
-1.49136E+00	-1.26723E-02	133.0000
-1.49186E+00	-1.26809E-02	133.1000
-1.49235E+00	-1.26878E-02	133.2000
-1.49285E+00	-1.26924E-02	133.3000
-1.49335E+00	-1.27007E-02	133.4000
-1.49385E+00	-1.27089E-02	133.5000
-1.49435E+00	-1.27108E-02	133.6000
-1.49485E+00	-1.27110E-02	133.7000
-1.49535E+00	-1.27111E-02	133.8000
-1.49585E+00	-1.27156E-02	133.9000
-1.49635E+00	-1.27245E-02	134.0000
-1.49685E+00	-1.27247E-02	134.1000
-1.49735E+00	-1.27277E-02	134.2000
-1.49785E+00	-1.27371E-02	134.3000
-1.49835E+00	-1.27517E-02	134.4000
-1.49885E+00	-1.27567E-02	134.5000
-1.49935E+00	-1.27593E-02	134.6000
-1.49986E+00	-1.27619E-02	134.7000
-1.50035E+00	-1.27627E-02	134.8000
-1.50085E+00	-1.27723E-02	134.9000
-1.50135E+00	-1.27826E-02	135.0000
-1.50185E+00	-1.27820E-02	135.1000
-1.50235E+00	-1.27834E-02	135.2000
-1.50285E+00	-1.27824E-02	135.3000
-1.50334E+00	-1.27931E-02	135.4000
-1.50384E+00	-1.27980E-02	135.5000
-1.50434E+00	-1.28132E-02	135.6000
-1.50484E+00	-1.28589E-02	135.7000
-1.50534E+00	-1.29205E-02	135.8000
-1.50584E+00	-1.29410E-02	135.9000
-1.50634E+00	-1.29553E-02	136.0000
-1.50685E+00	-1.29606E-02	136.1000
-1.50735E+00	-1.29660E-02	136.2000
-1.50785E+00	-1.29709E-02	136.3000
-1.50835E+00	-1.29732E-02	136.4000
-1.50885E+00	-1.29759E-02	136.5000
-1.50935E+00	-1.29844E-02	136.6000
-1.50985E+00	-1.30021E-02	136.7000
-1.51035E+00	-1.31149E-02	136.8000
-1.51085E+00	-1.32574E-02	136.9000
-1.51135E+00	-1.33222E-02	137.0000
-1.51185E+00	-1.33437E-02	137.1000
-1.51235E+00	-1.33430E-02	137.2000
-1.51284E+00	-1.33468E-02	137.3000
-1.51334E+00	-1.33536E-02	137.4000
-1.51384E+00	-1.33537E-02	137.5000
-1.51434E+00	-1.33562E-02	137.6000
-1.51484E+00	-1.33571E-02	137.7000
-1.51534E+00	-1.33661E-02	137.8000
-1.51584E+00	-1.33711E-02	137.9000
-1.51634E+00	-1.33728E-02	138.0000
-1.51684E+00	-1.33794E-02	138.1000
-1.51734E+00	-1.34153E-02	138.2000
-1.51784E+00	-1.34532E-02	138.3000
-1.51834E+00	-1.34744E-02	138.4000
-1.51884E+00	-1.34837E-02	138.5000
-1.51934E+00	-1.34794E-02	138.6000
-1.51984E+00	-1.34806E-02	138.7000
-1.52034E+00	-1.34856E-02	138.8000
-1.52084E+00	-1.34966E-02	138.9000
-1.52133E+00	-1.35088E-02	139.0000
-1.52183E+00	-1.35253E-02	139.1000
-1.52233E+00	-1.35415E-02	139.2000
-1.52283E+00	-1.35612E-02	139.3000
-1.52333E+00	-1.35811E-02	139.4000
-1.52383E+00	-1.35877E-02	139.5000
-1.52434E+00	-1.35993E-02	139.6000
-1.52484E+00	-1.36088E-02	139.7000
-1.52533E+00	-1.36119E-02	139.8000
-1.52582E+00	-1.36107E-02	139.9000
-1.52633E+00	-1.36093E-02	140.0000
-1.52684E+00	-1.35988E-02	140.1000
-1.52734E+00	-1.35913E-02	140.2000
-1.52784E+00	-1.35865E-02	140.3000
-1.52834E+00	-1.36534E-02	140.4000
-1.52884E+00	-1.37584E-02	140.5000
-1.52934E+00	-1.37969E-02	140.6000
-1.52984E+00	-1.38697E-02	140.7000
-1.53034E+00	-1.39240E-02	140.8000
-1.53084E+00	-1.39325E-02	140.9000
-1.53134E+00	-1.39300E-02	141.0000
-1.53184E+00	-1.39255E-02	141.1000
-1.53233E+00	-1.39231E-02	141.2000
-1.53283E+00	-1.39437E-02	141.3000
-1.53333E+00	-1.39679E-02	141.4000
-1.53383E+00	-1.39740E-02	141.5000
-1.53433E+00	-1.39756E-02	141.6000
-1.53484E+00	-1.39752E-02	141.7000
-1.53534E+00	-1.39745E-02	141.8000
-1.53584E+00	-1.39741E-02	141.9000
-1.53633E+00	-1.39802E-02	142.0000
-1.53683E+00	-1.39904E-02	142.1000
-1.53733E+00	-1.39927E-02	142.2000
-1.53783E+00	-1.39942E-02	142.3000
-1.53834E+00	-1.39949E-02	142.4000
-1.53884E+00	-1.39965E-02	142.5000
-1.53933E+00	-1.39970E-02	142.6000
-1.53983E+00	-1.40004E-02	142.7000
-1.54033E+00	-1.40108E-02	142.8000
-1.54083E+00	-1.40287E-02	142.9000
-1.54133E+00	-1.40314E-02	143.0000
-1.54182E+00	-1.40336E-02	143.1000
-1.54230E+00	-1.40352E-02	143.2000
-1.54281E+00	-1.40383E-02	143.3000
-1.54332E+00	-1.40463E-02	143.4000
-1.54382E+00	-1.40489E-02	143.5000
-1.54432E+00	-1.40499E-02	143.6000
-1.54482E+00	-1.40528E-02	143.7000
-1.54532E+00	-1.41410E-02	143.8000
-1.54582E+00	-1.42580E-02	143.9000
-1.54633E+00	-1.42970E-02	144.0000
-1.54682E+00	-1.42986E-02	144.1000
-1.54732E+00	-1.43063E-02	144.2000
-1.54782E+00	-1.43275E-02	144.3000
-1.54832E+00	-1.44253E-02	144.4000
-1.54883E+00	-1.45278E-02	144.5000
-1.54933E+00	-1.45752E-02	144.6000
-1.54983E+00	-1.45890E-02	144.7000
-1.55032E+00	-1.45921E-02	144.8000
-1.55082E+00	-1.45879E-02	144.9000
-1.55132E+00	-1.45822E-02	145.0000
-1.55182E+00	-1.45731E-02	145.1000
-1.55231E+00	-1.45722E-02	145.2000
-1.55281E+00	-1.45979E-02	145.3000
-1.55331E+00	-1.46732E-02	145.4000
-1.55382E+00	-1.47307E-02	145.5000
-1.55432E+00	-1.47487E-02	145.6000
-1.55482E+00	-1.47547E-02	145.7000
-1.55532E+00	-1.47650E-02	145.8000
-1.55582E+00	-1.47634E-02	145.9000
-1.55631E+00	-1.47602E-02	146.0000
-1.55682E+00	-1.47586E-02	146.1000
-1.55732E+00	-1.47616E-02	146.2000
-1.55782E+00	-1.47687E-02	146.3000
-1.55832E+00	-1.47806E-02	146.4000
-1.55881E+00	-1.47822E-02	146.5000
-1.55931E+00	-1.47850E-02	146.6000
-1.55981E+00	-1.47864E-02	146.7000
-1.56031E+00	-1.47975E-02	146.8000
-1.56081E+00	-1.48809E-02	146.9000
-1.56131E+00	-1.49827E-02	147.0000
-1.56182E+00	-1.50167E-02	147.1000
-1.56234E+00	-1.50396E-02	147.2000
-1.56285E+00	-1.50586E-02	147.3000
-1.56335E+00	-1.50658E-02	147.4000
-1.56385E+00	-1.50661E-02	147.5000
-1.56435E+00	-1.50665E-02	147.6000
-1.56486E+00	-1.50668E-02	147.7000
-1.56536E+00	-1.50863E-02	147.8000
-1.56586E+00	-1.51058E-02	147.9000
-1.56636E+00	-1.51106E-02	148.0000
-1.56685E+00	-1.51119E-02	148.1000
-1.56736E+00	-1.51164E-02	148.2000
-1.56786E+00	-1.51156E-02	148.3000
-1.56836E+00	-1.51079E-02	148.4000
-1.56886E+00	-1.51050E-02	148.5000
-1.56936E+00	-1.51077E-02	148.6000
-1.56986E+00	-1.51114E-02	148.7000
-1.57036E+00	-1.51127E-02	148.8000
-1.57086E+00	-1.51907E-02	148.9000
-1.57135E+00	-1.52824E-02	149.0000
-1.57185E+00	-1.52983E-02	149.1000
-1.57235E+00	-1.53035E-02	149.2000
-1.57285E+00	-1.53017E-02	149.3000
-1.57335E+00	-1.53040E-02	149.4000
-1.57385E+00	-1.53041E-02	149.5000
-1.57436E+00	-1.53044E-02	149.6000
-1.57485E+00	-1.53033E-02	149.7000
-1.57535E+00	-1.52958E-02	149.8000
-1.57585E+00	-1.52870E-02	149.9000
-1.57636E+00	-1.52884E-02	150.0000
-1.57686E+00	-1.53068E-02	150.1000
-1.57736E+00	-1.53666E-02	150.2000
-1.57786E+00	-1.54157E-02	150.3000
-1.57836E+00	-1.54289E-02	150.4000
-1.57886E+00	-1.54324E-02	150.5000
-1.57936E+00	-1.54323E-02	150.6000
-1.57986E+00	-1.54158E-02	150.7000
-1.58035E+00	-1.54004E-02	150.8000
-1.58085E+00	-1.54000E-02	150.9000
-1.58134E+00	-1.53991E-02	151.0000
-1.58184E+00	-1.53986E-02	151.1000
-1.58235E+00	-1.53967E-02	151.2000
-1.58285E+00	-1.53991E-02	151.3000
-1.58335E+00	-1.54149E-02	151.4000
-1.58385E+00	-1.54516E-02	151.5000
-1.58435E+00	-1.54814E-02	151.6000
-1.58485E+00	-1.54914E-02	151.7000
-1.58535E+00	-1.55847E-02	151.8000
-1.58585E+00	-1.57031E-02	151.9000
-1.58635E+00	-1.57341E-02	152.0000
-1.58685E+00	-1.57319E-02	152.1000
-1.58735E+00	-1.57338E-02	152.2000
-1.58786E+00	-1.57475E-02	152.3000
-1.58835E+00	-1.57962E-02	152.4000
-1.58885E+00	-1.58288E-02	152.5000
-1.58935E+00	-1.58338E-02	152.6000
-1.58985E+00	-1.58364E-02	152.7000
-1.59035E+00	-1.58483E-02	152.8000
-1.59085E+00	-1.58556E-02	152.9000
-1.59134E+00	-1.58535E-02	153.0000
-1.59184E+00	-1.58425E-02	153.1000
-1.59234E+00	-1.58301E-02	153.2000
-1.59285E+00	-1.58257E-02	153.3000
-1.59335E+00	-1.58283E-02	153.4000
-1.59384E+00	-1.58314E-02	153.5000
-1.59434E+00	-1.58333E-02	153.6000
-1.59484E+00	-1.58284E-02	153.7000
-1.59534E+00	-1.58236E-02	153.8000
-1.59584E+00	-1.58247E-02	153.9000
-1.59634E+00	-1.58612E-02	154.0000
-1.59684E+00	-1.59099E-02	154.1000
-1.59734E+00	-1.59261E-02	154.2000
-1.59784E+00	-1.59334E-02	154.3000
-1.59834E+00	-1.59388E-02	154.4000
-1.59884E+00	-1.59466E-02	154.5000
-1.59934E+00	-1.59790E-02	154.6000
-1.59984E+00	-1.60119E-02	154.7000
-1.60034E+00	-1.60228E-02	154.8000
-1.60083E+00	-1.60224E-02	154.9000
-1.60134E+00	-1.60256E-02	155.0000
-1.60184E+00	-1.60220E-02	155.1000
-1.60234E+00	-1.60122E-02	155.2000
-1.60284E+00	-1.60077E-02	155.3000
-1.60334E+00	-1.60130E-02	155.4000
-1.60385E+00	-1.60191E-02	155.5000
-1.60435E+00	-1.60211E-02	155.6000
-1.60485E+00	-1.60653E-02	155.7000
-1.60534E+00	-1.61233E-02	155.8000
-1.60584E+00	-1.61426E-02	155.9000
-1.60634E+00	-1.61488E-02	156.0000
-1.60685E+00	-1.61555E-02	156.1000
-1.60735E+00	-1.62788E-02	156.2000
-1.60785E+00	-1.64424E-02	156.3000
-1.60834E+00	-1.64579E-02	156.4000
-1.60884E+00	-1.64506E-02	156.5000
-1.60934E+00	-1.64392E-02	156.6000
-1.60984E+00	-1.64471E-02	156.7000
-1.61034E+00	-1.64510E-02	156.8000
-1.61083E+00	-1.64550E-02	156.9000
-1.61133E+00	-1.64398E-02	157.0000
-1.61183E+00	-1.64361E-02	157.1000
-1.61233E+00	-1.64484E-02	157.2000
-1.61284E+00	-1.64675E-02	157.3000
-1.61334E+00	-1.64630E-02	157.4000
-1.61384E+00	-1.64609E-02	157.5000
-1.61434E+00	-1.64543E-02	157.6000
-1.61484E+00	-1.64550E-02	157.7000
-1.61533E+00	-1.65233E-02	157.8000
-1.61584E+00	-1.66157E-02	157.9000
-1.61634E+00	-1.66466E-02	158.0000
-1.61684E+00	-1.66576E-02	158.1000
-1.61734E+00	-1.66557E-02	158.2000
-1.61784E+00	-1.66559E-02	158.3000
-1.61834E+00	-1.66506E-02	158.4000
-1.61884E+00	-1.66536E-02	158.5000
-1.61934E+00	-1.66558E-02	158.6000
-1.61983E+00	-1.66634E-02	158.7000
-1.62033E+00	-1.66696E-02	158.8000
-1.62083E+00	-1.67383E-02	158.9000
-1.62133E+00	-1.68234E-02	159.0000
-1.62183E+00	-1.68267E-02	159.1000
-1.62233E+00	-1.68195E-02	159.2000
-1.62283E+00	-1.68079E-02	159.3000
-1.62333E+00	-1.67974E-02	159.4000
-1.62383E+00	-1.67936E-02	159.5000
-1.62433E+00	-1.68205E-02	159.6000
-1.62483E+00	-1.68835E-02	159.7000
-1.62532E+00	-1.69427E-02	159.8000
-1.62581E+00	-1.69595E-02	159.9000
-1.62623E+00	-1.69850E-02	160.0000  1 CYCLE
