# Supplementary material for: The synergistic effect of Hf-O-Ru bonds and oxygen vacancies in Ru/HfO2 for enhanced hydrogen evolution
Source: Nat Commun. 2022 Mar 11;13:1270. doi: 10.1038/s41467-022-28947-9 (PMC8917135; doi:10.1038/s41467-022-28947-9)
Supplement: Supplementary file 3 — Source Data [file 41467_2022_28947_MOESM3_ESM.zip › source data-1/Supplementary Figure 19/8-50.cor]

CORRW ASCII
CorrTest for Windows: SN CS2350H1909451  V5.4.627.12  2.5H6.190807
ID_LSVA
Data:2021-10-19   Time:11:27:05
ExpParmas:ExpType=ID_LSVA&-&Initial_E=-0.8268&-&Final_E=-1.6268&-&ScanRate=5&-&InitialE_OCP=vsRef&-&FinalE_OCP=vsRef&-&FileName=E:\�ɭ\��⿭��Ru-HfO2\�Ͱ�8.33ml\H2Ar 750�� 2h\LSV-4.cor&-&FilePath=E:\�ɭ\��⿭��Ru-HfO2\�Ͱ�8.33ml\H2Ar 750�� 2h\LSV-4.cor&-&Comment=&-&IsFrq=False&-&SampleInter=0.5&-&SampleFrq=100&-&Number=0&-&EnableAxisType=True&-&AxisType=IvsE&-&OcpValue=-0.739892&-&IsStopEvent=False&-&IsStop=False&-&IsStopCheck=True&-&Frq=10&-&ExpTime=160&-&DevParam=VoltRange=2&|&WaitSecond=2&|&IsCurrAutoRange=True&|&IsVoltAutoRange=True&|&OnlyInc=True&|&AutoMinCurrRange=6&|&IsIR=False&|&IrValue=7.9533&|&VoltRule=1&|&CurrRule=1&|&XiaoboqiEnable=True&|&Xianboqi=True&|&ManualCurRange=3&|&IsContainsUnit=False&|&LowFilter=True&|&IsDigitLPF=True&|&LineFre=0&|&OcpState=False&|&DeltaMaxOcp=10&|&BaseIO=890A00&|&IsLowSpeedFilter=False&|&DigitLPFCount=5&-&CellParam=Area=1&|&Density=0.002&|&Dangliang=30&|&Type=6&|&REValue=0.098&|&Temp=25&|&Stern=18&|&Enable=True&|&IsGetTemp=False&-&AuxDeviceParams=&-&AuxIO=230200&-&ExpType=ID_LSVA&-&Issampling=True&-&EnablePause=True&-&IsSoftLvbo=False&-&Cycles=1
Open Circuit Potential (V):-0.73989

Temperature(��):   25
  Begin Information:            Cell Information
      Surface Area:           1
      Density:                0.002
      Weight:                 30
      Polarity:               0
      PolarityI:              0
      Corrosion Unit Type:    1
      Reference Type:         6
      Reference Potential:    0.098
      Reference User-Defined: 6
      Stern-Geary:            18
  End Information:              Cell Information
  Begin Experiment:
      Axes Type:              3
  End Experiment:
E(V)		i(A/cm^2)		T(s)
End Comments
-8.26732E-01	-8.35208E-05	0.0000
-8.26902E-01	-8.85392E-05	0.1000
-8.27394E-01	-8.92064E-05	0.2000
-8.27894E-01	-8.96677E-05	0.3000
-8.28390E-01	-8.99908E-05	0.4000
-8.28889E-01	-9.03374E-05	0.5000
-8.29386E-01	-9.04829E-05	0.6000
-8.29877E-01	-9.09695E-05	0.7000
-8.30378E-01	-9.10918E-05	0.8000
-8.30885E-01	-9.14612E-05	0.9000
-8.31387E-01	-9.16540E-05	1.0000
-8.31888E-01	-9.20270E-05	1.1000
-8.32386E-01	-9.23504E-05	1.2000
-8.32885E-01	-9.24981E-05	1.3000
-8.33388E-01	-9.25573E-05	1.4000
-8.33888E-01	-9.27416E-05	1.5000
-8.34385E-01	-9.29024E-05	1.6000
-8.34885E-01	-9.33591E-05	1.7000
-8.35384E-01	-9.35114E-05	1.8000
-8.35885E-01	-9.37713E-05	1.9000
-8.36387E-01	-9.36831E-05	2.0000
-8.36883E-01	-9.38300E-05	2.1000
-8.37383E-01	-9.39292E-05	2.2000
-8.37880E-01	-9.41893E-05	2.3000
-8.38375E-01	-9.43457E-05	2.4000
-8.38874E-01	-9.44775E-05	2.5000
-8.39368E-01	-9.46409E-05	2.6000
-8.39867E-01	-9.48547E-05	2.7000
-8.40370E-01	-9.50953E-05	2.8000
-8.40870E-01	-9.52551E-05	2.9000
-8.41371E-01	-9.52586E-05	3.0000
-8.41871E-01	-9.52381E-05	3.1000
-8.42375E-01	-9.52723E-05	3.2000
-8.42879E-01	-9.52370E-05	3.3000
-8.43378E-01	-9.51968E-05	3.4000
-8.43871E-01	-9.50898E-05	3.5000
-8.44369E-01	-9.50927E-05	3.6000
-8.44877E-01	-9.52970E-05	3.7000
-8.45382E-01	-9.55613E-05	3.8000
-8.45884E-01	-9.55123E-05	3.9000
-8.46380E-01	-9.55542E-05	4.0000
-8.46876E-01	-9.55518E-05	4.1000
-8.47378E-01	-9.56570E-05	4.2000
-8.47878E-01	-9.56913E-05	4.3000
-8.48376E-01	-9.57254E-05	4.4000
-8.48868E-01	-9.58179E-05	4.5000
-8.49360E-01	-9.60834E-05	4.6000
-8.49862E-01	-9.61720E-05	4.7000
-8.50365E-01	-9.63210E-05	4.8000
-8.50868E-01	-9.63308E-05	4.9000
-8.51368E-01	-9.63491E-05	5.0000
-8.51864E-01	-9.63684E-05	5.1000
-8.52364E-01	-9.64462E-05	5.2000
-8.52867E-01	-9.66314E-05	5.3000
-8.53366E-01	-9.69620E-05	5.4000
-8.53862E-01	-9.70722E-05	5.5000
-8.54363E-01	-9.72185E-05	5.6000
-8.54863E-01	-9.73071E-05	5.7000
-8.55366E-01	-9.73465E-05	5.8000
-8.55866E-01	-9.75688E-05	5.9000
-8.56360E-01	-9.78022E-05	6.0000
-8.56860E-01	-9.77832E-05	6.1000
-8.57356E-01	-9.79742E-05	6.2000
-8.57854E-01	-9.77925E-05	6.3000
-8.58352E-01	-9.80645E-05	6.4000
-8.58848E-01	-9.79353E-05	6.5000
-8.59356E-01	-9.80272E-05	6.6000
-8.59861E-01	-9.79849E-05	6.7000
-8.60363E-01	-9.80268E-05	6.8000
-8.60866E-01	-9.81063E-05	6.9000
-8.61368E-01	-9.82900E-05	7.0000
-8.61872E-01	-9.85604E-05	7.1000
-8.62375E-01	-9.85709E-05	7.2000
-8.62874E-01	-9.86440E-05	7.3000
-8.63369E-01	-9.86684E-05	7.4000
-8.63870E-01	-9.88259E-05	7.5000
-8.64376E-01	-9.90377E-05	7.6000
-8.64880E-01	-9.91482E-05	7.7000
-8.65384E-01	-9.91850E-05	7.8000
-8.65880E-01	-9.94362E-05	7.9000
-8.66378E-01	-9.95996E-05	8.0000
-8.66882E-01	-9.96541E-05	8.1000
-8.67383E-01	-9.97048E-05	8.2000
-8.67881E-01	-9.97788E-05	8.3000
-8.68373E-01	-9.98034E-05	8.4000
-8.68866E-01	-9.98142E-05	8.5000
-8.69369E-01	-1.00004E-04	8.6000
-8.69873E-01	-1.00157E-04	8.7000
-8.70376E-01	-1.00208E-04	8.8000
-8.70877E-01	-1.00285E-04	8.9000
-8.71373E-01	-1.00460E-04	9.0000
-8.71875E-01	-1.00518E-04	9.1000
-8.72380E-01	-1.00608E-04	9.2000
-8.72879E-01	-1.00647E-04	9.3000
-8.73377E-01	-1.00890E-04	9.4000
-8.73876E-01	-1.01179E-04	9.5000
-8.74374E-01	-1.01505E-04	9.6000
-8.74878E-01	-1.01574E-04	9.7000
-8.75378E-01	-1.01796E-04	9.8000
-8.75876E-01	-1.01714E-04	9.9000
-8.76376E-01	-1.01761E-04	10.0000
-8.76870E-01	-1.01749E-04	10.1000
-8.77368E-01	-1.01808E-04	10.2000
-8.77867E-01	-1.01864E-04	10.3000
-8.78361E-01	-1.01883E-04	10.4000
-8.78857E-01	-1.02008E-04	10.5000
-8.79359E-01	-1.02219E-04	10.6000
-8.79862E-01	-1.02320E-04	10.7000
-8.80364E-01	-1.02522E-04	10.8000
-8.80866E-01	-1.02709E-04	10.9000
-8.81368E-01	-1.02732E-04	11.0000
-8.81867E-01	-1.02803E-04	11.1000
-8.82366E-01	-1.02834E-04	11.2000
-8.82863E-01	-1.02923E-04	11.3000
-8.83363E-01	-1.02952E-04	11.4000
-8.83866E-01	-1.03251E-04	11.5000
-8.84368E-01	-1.03639E-04	11.6000
-8.84871E-01	-1.03639E-04	11.7000
-8.85367E-01	-1.03784E-04	11.8000
-8.85865E-01	-1.03832E-04	11.9000
-8.86368E-01	-1.04191E-04	12.0000
-8.86869E-01	-1.04381E-04	12.1000
-8.87367E-01	-1.04484E-04	12.2000
-8.87859E-01	-1.04551E-04	12.3000
-8.88352E-01	-1.04949E-04	12.4000
-8.88854E-01	-1.05121E-04	12.5000
-8.89358E-01	-1.04993E-04	12.6000
-8.89860E-01	-1.05008E-04	12.7000
-8.90358E-01	-1.05089E-04	12.8000
-8.90855E-01	-1.05198E-04	12.9000
-8.91358E-01	-1.05234E-04	13.0000
-8.91861E-01	-1.05223E-04	13.1000
-8.92361E-01	-1.05351E-04	13.2000
-8.92858E-01	-1.05360E-04	13.3000
-8.93355E-01	-1.05577E-04	13.4000
-8.93856E-01	-1.05719E-04	13.5000
-8.94357E-01	-1.05790E-04	13.6000
-8.94856E-01	-1.05821E-04	13.7000
-8.95355E-01	-1.05855E-04	13.8000
-8.95854E-01	-1.06041E-04	13.9000
-8.96350E-01	-1.06272E-04	14.0000
-8.96845E-01	-1.06548E-04	14.1000
-8.97342E-01	-1.06750E-04	14.2000
-8.97841E-01	-1.06817E-04	14.3000
-8.98344E-01	-1.06809E-04	14.4000
-8.98847E-01	-1.06889E-04	14.5000
-8.99349E-01	-1.06913E-04	14.6000
-8.99852E-01	-1.07031E-04	14.7000
-9.00354E-01	-1.07428E-04	14.8000
-9.00857E-01	-1.08049E-04	14.9000
-9.01359E-01	-1.08256E-04	15.0000
-9.01856E-01	-1.08374E-04	15.1000
-9.02352E-01	-1.08444E-04	15.2000
-9.02854E-01	-1.08547E-04	15.3000
-9.03358E-01	-1.08890E-04	15.4000
-9.03861E-01	-1.09093E-04	15.5000
-9.04363E-01	-1.09161E-04	15.6000
-9.04859E-01	-1.09235E-04	15.7000
-9.05360E-01	-1.09527E-04	15.8000
-9.05863E-01	-1.09694E-04	15.9000
-9.06361E-01	-1.09790E-04	16.0000
-9.06859E-01	-1.09794E-04	16.1000
-9.07352E-01	-1.09903E-04	16.2000
-9.07845E-01	-1.10188E-04	16.3000
-9.08347E-01	-1.10602E-04	16.4000
-9.08850E-01	-1.10749E-04	16.5000
-9.09354E-01	-1.10745E-04	16.6000
-9.09850E-01	-1.10792E-04	16.7000
-9.10346E-01	-1.10847E-04	16.8000
-9.10849E-01	-1.11110E-04	16.9000
-9.11351E-01	-1.11427E-04	17.0000
-9.11854E-01	-1.11692E-04	17.1000
-9.12349E-01	-1.11899E-04	17.2000
-9.12843E-01	-1.12327E-04	17.3000
-9.13346E-01	-1.12659E-04	17.4000
-9.13850E-01	-1.12849E-04	17.5000
-9.14351E-01	-1.13072E-04	17.6000
-9.14848E-01	-1.13315E-04	17.7000
-9.15345E-01	-1.13476E-04	17.8000
-9.15843E-01	-1.13649E-04	17.9000
-9.16342E-01	-1.13856E-04	18.0000
-9.16841E-01	-1.13925E-04	18.1000
-9.17334E-01	-1.14078E-04	18.2000
-9.17830E-01	-1.14298E-04	18.3000
-9.18332E-01	-1.14441E-04	18.4000
-9.18835E-01	-1.14718E-04	18.5000
-9.19339E-01	-1.15328E-04	18.6000
-9.19840E-01	-1.16138E-04	18.7000
-9.20342E-01	-1.16697E-04	18.8000
-9.20843E-01	-1.17123E-04	18.9000
-9.21342E-01	-1.17503E-04	19.0000
-9.21839E-01	-1.17630E-04	19.1000
-9.22338E-01	-1.17782E-04	19.2000
-9.22842E-01	-1.18072E-04	19.3000
-9.23345E-01	-1.18447E-04	19.4000
-9.23845E-01	-1.18841E-04	19.5000
-9.24341E-01	-1.19172E-04	19.6000
-9.24841E-01	-1.19640E-04	19.7000
-9.25342E-01	-1.19926E-04	19.8000
-9.25840E-01	-1.20270E-04	19.9000
-9.26339E-01	-1.20693E-04	20.0000
-9.26833E-01	-1.21153E-04	20.1000
-9.27328E-01	-1.21306E-04	20.2000
-9.27828E-01	-1.21885E-04	20.3000
-9.28331E-01	-1.22516E-04	20.4000
-9.28834E-01	-1.22926E-04	20.5000
-9.29330E-01	-1.23062E-04	20.6000
-9.29829E-01	-1.23626E-04	20.7000
-9.30332E-01	-1.24251E-04	20.8000
-9.30833E-01	-1.24649E-04	20.9000
-9.31335E-01	-1.25061E-04	21.0000
-9.31827E-01	-1.25556E-04	21.1000
-9.32323E-01	-1.26120E-04	21.2000
-9.32824E-01	-1.26666E-04	21.3000
-9.33325E-01	-1.26938E-04	21.4000
-9.33827E-01	-1.27546E-04	21.5000
-9.34325E-01	-1.28097E-04	21.6000
-9.34823E-01	-1.28630E-04	21.7000
-9.35320E-01	-1.29375E-04	21.8000
-9.35816E-01	-1.30340E-04	21.9000
-9.36315E-01	-1.31219E-04	22.0000
-9.36824E-01	-1.31990E-04	22.1000
-9.37339E-01	-1.32765E-04	22.2000
-9.37847E-01	-1.33302E-04	22.3000
-9.38352E-01	-1.33810E-04	22.4000
-9.38858E-01	-1.34566E-04	22.5000
-9.39364E-01	-1.35336E-04	22.6000
-9.39867E-01	-1.36161E-04	22.7000
-9.40366E-01	-1.36794E-04	22.8000
-9.40866E-01	-1.37443E-04	22.9000
-9.41366E-01	-1.38257E-04	23.0000
-9.41867E-01	-1.39086E-04	23.1000
-9.42372E-01	-1.40188E-04	23.2000
-9.42874E-01	-1.41104E-04	23.3000
-9.43374E-01	-1.41807E-04	23.4000
-9.43875E-01	-1.42559E-04	23.5000
-9.44375E-01	-1.43368E-04	23.6000
-9.44876E-01	-1.44354E-04	23.7000
-9.45377E-01	-1.45519E-04	23.8000
-9.45873E-01	-1.46634E-04	23.9000
-9.46367E-01	-1.47564E-04	24.0000
-9.46863E-01	-1.48431E-04	24.1000
-9.47362E-01	-1.49248E-04	24.2000
-9.47867E-01	-1.50426E-04	24.3000
-9.48370E-01	-1.51765E-04	24.4000
-9.48867E-01	-1.52938E-04	24.5000
-9.49368E-01	-1.54285E-04	24.6000
-9.49871E-01	-1.55561E-04	24.7000
-9.50374E-01	-1.56713E-04	24.8000
-9.50875E-01	-1.58062E-04	24.9000
-9.51368E-01	-1.59379E-04	25.0000
-9.51866E-01	-1.60455E-04	25.1000
-9.52369E-01	-1.61620E-04	25.2000
-9.52873E-01	-1.63034E-04	25.3000
-9.53376E-01	-1.64571E-04	25.4000
-9.53872E-01	-1.66208E-04	25.5000
-9.54368E-01	-1.67710E-04	25.6000
-9.54868E-01	-1.69206E-04	25.7000
-9.55369E-01	-1.70661E-04	25.8000
-9.55869E-01	-1.72221E-04	25.9000
-9.56361E-01	-1.73936E-04	26.0000
-9.56855E-01	-1.75692E-04	26.1000
-9.57356E-01	-1.77284E-04	26.2000
-9.57860E-01	-1.78929E-04	26.3000
-9.58365E-01	-1.80991E-04	26.4000
-9.58867E-01	-1.82873E-04	26.5000
-9.59367E-01	-1.84726E-04	26.6000
-9.59865E-01	-1.86667E-04	26.7000
-9.60365E-01	-1.88549E-04	26.8000
-9.60866E-01	-1.90561E-04	26.9000
-9.61366E-01	-1.92545E-04	27.0000
-9.61868E-01	-1.94531E-04	27.1000
-9.62369E-01	-1.96637E-04	27.2000
-9.62869E-01	-1.98723E-04	27.3000
-9.63371E-01	-2.00932E-04	27.4000
-9.63871E-01	-2.03311E-04	27.5000
-9.64372E-01	-2.05578E-04	27.6000
-9.64873E-01	-2.07687E-04	27.7000
-9.65370E-01	-2.09904E-04	27.8000
-9.65868E-01	-2.12306E-04	27.9000
-9.66362E-01	-2.14740E-04	28.0000
-9.66861E-01	-2.17313E-04	28.1000
-9.67365E-01	-2.19884E-04	28.2000
-9.67865E-01	-2.22214E-04	28.3000
-9.68364E-01	-2.24614E-04	28.4000
-9.68862E-01	-2.27166E-04	28.5000
-9.69363E-01	-2.29700E-04	28.6000
-9.69868E-01	-2.31938E-04	28.7000
-9.70367E-01	-2.34507E-04	28.8000
-9.70860E-01	-2.37305E-04	28.9000
-9.71357E-01	-2.39830E-04	29.0000
-9.71860E-01	-2.42554E-04	29.1000
-9.72364E-01	-2.45135E-04	29.2000
-9.72866E-01	-2.47867E-04	29.3000
-9.73361E-01	-2.50968E-04	29.4000
-9.73857E-01	-2.53914E-04	29.5000
-9.74358E-01	-2.56489E-04	29.6000
-9.74857E-01	-2.59369E-04	29.7000
-9.75356E-01	-2.62479E-04	29.8000
-9.75850E-01	-2.65279E-04	29.9000
-9.76349E-01	-2.68004E-04	30.0000
-9.76852E-01	-2.71252E-04	30.1000
-9.77356E-01	-2.74765E-04	30.2000
-9.77861E-01	-2.77778E-04	30.3000
-9.78363E-01	-2.80823E-04	30.4000
-9.78865E-01	-2.83949E-04	30.5000
-9.79363E-01	-2.86744E-04	30.6000
-9.79864E-01	-2.90095E-04	30.7000
-9.80366E-01	-2.93721E-04	30.8000
-9.80865E-01	-2.96961E-04	30.9000
-9.81369E-01	-3.00381E-04	31.0000
-9.81869E-01	-3.03841E-04	31.1000
-9.82369E-01	-3.07384E-04	31.2000
-9.82870E-01	-3.10746E-04	31.3000
-9.83369E-01	-3.13987E-04	31.4000
-9.83873E-01	-3.17537E-04	31.5000
-9.84373E-01	-3.20901E-04	31.6000
-9.84866E-01	-3.24302E-04	31.7000
-9.85364E-01	-3.27906E-04	31.8000
-9.85859E-01	-3.31377E-04	31.9000
-9.86358E-01	-3.35003E-04	32.0000
-9.86862E-01	-3.38562E-04	32.1000
-9.87362E-01	-3.42178E-04	32.2000
-9.87861E-01	-3.46131E-04	32.3000
-9.88362E-01	-3.50088E-04	32.4000
-9.88863E-01	-3.53786E-04	32.5000
-9.89366E-01	-3.57598E-04	32.6000
-9.89866E-01	-3.61388E-04	32.7000
-9.90359E-01	-3.64921E-04	32.8000
-9.90857E-01	-3.68837E-04	32.9000
-9.91360E-01	-3.72861E-04	33.0000
-9.91863E-01	-3.76801E-04	33.1000
-9.92368E-01	-3.80853E-04	33.2000
-9.92866E-01	-3.84633E-04	33.3000
-9.93360E-01	-3.88442E-04	33.4000
-9.93860E-01	-3.92689E-04	33.5000
-9.94360E-01	-3.96853E-04	33.6000
-9.94858E-01	-4.00919E-04	33.7000
-9.95349E-01	-4.05102E-04	33.8000
-9.95842E-01	-4.09195E-04	33.9000
-9.96344E-01	-4.13357E-04	34.0000
-9.96848E-01	-4.17543E-04	34.1000
-9.97352E-01	-4.21885E-04	34.2000
-9.97854E-01	-4.26519E-04	34.3000
-9.98353E-01	-4.30881E-04	34.4000
-9.98851E-01	-4.35084E-04	34.5000
-9.99355E-01	-4.39442E-04	34.6000
-9.99855E-01	-4.43951E-04	34.7000
-1.00035E+00	-4.48402E-04	34.8000
-1.00086E+00	-4.52713E-04	34.9000
-1.00136E+00	-4.56938E-04	35.0000
-1.00186E+00	-4.61702E-04	35.1000
-1.00236E+00	-4.66626E-04	35.2000
-1.00286E+00	-4.71214E-04	35.3000
-1.00335E+00	-4.76020E-04	35.4000
-1.00385E+00	-4.80599E-04	35.5000
-1.00435E+00	-4.85102E-04	35.6000
-1.00485E+00	-4.89680E-04	35.7000
-1.00535E+00	-4.94233E-04	35.8000
-1.00585E+00	-4.99047E-04	35.9000
-1.00635E+00	-5.04037E-04	36.0000
-1.00685E+00	-5.08697E-04	36.1000
-1.00735E+00	-5.13288E-04	36.2000
-1.00785E+00	-5.18472E-04	36.3000
-1.00835E+00	-5.23665E-04	36.4000
-1.00885E+00	-5.28632E-04	36.5000
-1.00935E+00	-5.33713E-04	36.6000
-1.00984E+00	-5.38593E-04	36.7000
-1.01034E+00	-5.43436E-04	36.8000
-1.01085E+00	-5.48585E-04	36.9000
-1.01135E+00	-5.53657E-04	37.0000
-1.01185E+00	-5.58733E-04	37.1000
-1.01234E+00	-5.63681E-04	37.2000
-1.01284E+00	-5.68716E-04	37.3000
-1.01334E+00	-5.73899E-04	37.4000
-1.01384E+00	-5.79132E-04	37.5000
-1.01434E+00	-5.84421E-04	37.6000
-1.01483E+00	-5.89768E-04	37.7000
-1.01533E+00	-5.95215E-04	37.8000
-1.01584E+00	-6.00825E-04	37.9000
-1.01634E+00	-6.06597E-04	38.0000
-1.01685E+00	-6.12027E-04	38.1000
-1.01735E+00	-6.17063E-04	38.2000
-1.01785E+00	-6.22236E-04	38.3000
-1.01835E+00	-6.27784E-04	38.4000
-1.01885E+00	-6.33497E-04	38.5000
-1.01935E+00	-6.39066E-04	38.6000
-1.01985E+00	-6.44307E-04	38.7000
-1.02035E+00	-6.50077E-04	38.8000
-1.02085E+00	-6.55914E-04	38.9000
-1.02136E+00	-6.61523E-04	39.0000
-1.02186E+00	-6.67127E-04	39.1000
-1.02236E+00	-6.72191E-04	39.2000
-1.02286E+00	-6.77544E-04	39.3000
-1.02336E+00	-6.83191E-04	39.4000
-1.02386E+00	-6.88628E-04	39.5000
-1.02436E+00	-6.94294E-04	39.6000
-1.02485E+00	-7.00365E-04	39.7000
-1.02535E+00	-7.06461E-04	39.8000
-1.02585E+00	-7.12267E-04	39.9000
-1.02635E+00	-7.17856E-04	40.0000
-1.02685E+00	-7.23155E-04	40.1000
-1.02735E+00	-7.28754E-04	40.2000
-1.02785E+00	-7.34723E-04	40.3000
-1.02836E+00	-7.40855E-04	40.4000
-1.02886E+00	-7.47161E-04	40.5000
-1.02935E+00	-7.53006E-04	40.6000
-1.02985E+00	-7.59097E-04	40.7000
-1.03035E+00	-7.65618E-04	40.8000
-1.03086E+00	-7.72243E-04	40.9000
-1.03136E+00	-7.78683E-04	41.0000
-1.03185E+00	-7.84653E-04	41.1000
-1.03235E+00	-7.90825E-04	41.2000
-1.03285E+00	-7.96865E-04	41.3000
-1.03335E+00	-8.02861E-04	41.4000
-1.03385E+00	-8.09361E-04	41.5000
-1.03434E+00	-8.15669E-04	41.6000
-1.03483E+00	-8.21486E-04	41.7000
-1.03534E+00	-8.27528E-04	41.8000
-1.03584E+00	-8.33445E-04	41.9000
-1.03635E+00	-8.39081E-04	42.0000
-1.03685E+00	-8.45062E-04	42.1000
-1.03735E+00	-8.51149E-04	42.2000
-1.03785E+00	-8.57548E-04	42.3000
-1.03835E+00	-8.64352E-04	42.4000
-1.03885E+00	-8.70851E-04	42.5000
-1.03935E+00	-8.77070E-04	42.6000
-1.03985E+00	-8.83037E-04	42.7000
-1.04035E+00	-8.88929E-04	42.8000
-1.04085E+00	-8.96508E-04	42.9000
-1.04135E+00	-9.04541E-04	43.0000
-1.04185E+00	-9.11521E-04	43.1000
-1.04235E+00	-9.18497E-04	43.2000
-1.04285E+00	-9.25442E-04	43.3000
-1.04335E+00	-9.32667E-04	43.4000
-1.04385E+00	-9.39824E-04	43.5000
-1.04434E+00	-9.46472E-04	43.6000
-1.04484E+00	-9.52830E-04	43.7000
-1.04534E+00	-9.59051E-04	43.8000
-1.04584E+00	-9.65586E-04	43.9000
-1.04634E+00	-9.72504E-04	44.0000
-1.04684E+00	-9.79181E-04	44.1000
-1.04734E+00	-9.85708E-04	44.2000
-1.04784E+00	-9.92265E-04	44.3000
-1.04834E+00	-9.98593E-04	44.4000
-1.04883E+00	-1.00492E-03	44.5000
-1.04933E+00	-1.01141E-03	44.6000
-1.04984E+00	-1.01768E-03	44.7000
-1.05034E+00	-1.02487E-03	44.8000
-1.05084E+00	-1.03291E-03	44.9000
-1.05134E+00	-1.04005E-03	45.0000
-1.05183E+00	-1.04678E-03	45.1000
-1.05233E+00	-1.05365E-03	45.2000
-1.05283E+00	-1.06004E-03	45.3000
-1.05333E+00	-1.06619E-03	45.4000
-1.05382E+00	-1.07374E-03	45.5000
-1.05432E+00	-1.08247E-03	45.6000
-1.05483E+00	-1.09027E-03	45.7000
-1.05533E+00	-1.09729E-03	45.8000
-1.05584E+00	-1.10473E-03	45.9000
-1.05634E+00	-1.11213E-03	46.0000
-1.05683E+00	-1.11917E-03	46.1000
-1.05734E+00	-1.12633E-03	46.2000
-1.05784E+00	-1.13344E-03	46.3000
-1.05834E+00	-1.14017E-03	46.4000
-1.05884E+00	-1.14700E-03	46.5000
-1.05934E+00	-1.15460E-03	46.6000
-1.05984E+00	-1.16263E-03	46.7000
-1.06034E+00	-1.17108E-03	46.8000
-1.06085E+00	-1.17924E-03	46.9000
-1.06134E+00	-1.18643E-03	47.0000
-1.06184E+00	-1.19375E-03	47.1000
-1.06234E+00	-1.20165E-03	47.2000
-1.06284E+00	-1.20943E-03	47.3000
-1.06334E+00	-1.21687E-03	47.4000
-1.06383E+00	-1.22425E-03	47.5000
-1.06433E+00	-1.23142E-03	47.6000
-1.06483E+00	-1.23866E-03	47.7000
-1.06533E+00	-1.24612E-03	47.8000
-1.06584E+00	-1.25336E-03	47.9000
-1.06634E+00	-1.26001E-03	48.0000
-1.06684E+00	-1.26740E-03	48.1000
-1.06734E+00	-1.27567E-03	48.2000
-1.06784E+00	-1.28423E-03	48.3000
-1.06833E+00	-1.29235E-03	48.4000
-1.06884E+00	-1.30000E-03	48.5000
-1.06934E+00	-1.30767E-03	48.6000
-1.06984E+00	-1.31506E-03	48.7000
-1.07034E+00	-1.32186E-03	48.8000
-1.07083E+00	-1.32907E-03	48.9000
-1.07133E+00	-1.33685E-03	49.0000
-1.07184E+00	-1.34446E-03	49.1000
-1.07234E+00	-1.35211E-03	49.2000
-1.07283E+00	-1.35946E-03	49.3000
-1.07332E+00	-1.36696E-03	49.4000
-1.07382E+00	-1.37425E-03	49.5000
-1.07432E+00	-1.38087E-03	49.6000
-1.07482E+00	-1.38773E-03	49.7000
-1.07533E+00	-1.39563E-03	49.8000
-1.07583E+00	-1.40439E-03	49.9000
-1.07632E+00	-1.41253E-03	50.0000
-1.07683E+00	-1.42010E-03	50.1000
-1.07733E+00	-1.42748E-03	50.2000
-1.07783E+00	-1.43541E-03	50.3000
-1.07833E+00	-1.44415E-03	50.4000
-1.07883E+00	-1.45199E-03	50.5000
-1.07933E+00	-1.45915E-03	50.6000
-1.07983E+00	-1.46812E-03	50.7000
-1.08033E+00	-1.47780E-03	50.8000
-1.08083E+00	-1.48553E-03	50.9000
-1.08133E+00	-1.49408E-03	51.0000
-1.08183E+00	-1.50282E-03	51.1000
-1.08233E+00	-1.50999E-03	51.2000
-1.08283E+00	-1.51765E-03	51.3000
-1.08332E+00	-1.52517E-03	51.4000
-1.08382E+00	-1.53265E-03	51.5000
-1.08432E+00	-1.54171E-03	51.6000
-1.08482E+00	-1.55078E-03	51.7000
-1.08532E+00	-1.55912E-03	51.8000
-1.08582E+00	-1.56692E-03	51.9000
-1.08632E+00	-1.57473E-03	52.0000
-1.08682E+00	-1.58278E-03	52.1000
-1.08732E+00	-1.58989E-03	52.2000
-1.08781E+00	-1.59691E-03	52.3000
-1.08831E+00	-1.60432E-03	52.4000
-1.08881E+00	-1.61257E-03	52.5000
-1.08932E+00	-1.62208E-03	52.6000
-1.08981E+00	-1.63118E-03	52.7000
-1.09031E+00	-1.63856E-03	52.8000
-1.09081E+00	-1.64588E-03	52.9000
-1.09131E+00	-1.65406E-03	53.0000
-1.09181E+00	-1.66149E-03	53.1000
-1.09231E+00	-1.66795E-03	53.2000
-1.09280E+00	-1.67416E-03	53.3000
-1.09330E+00	-1.68070E-03	53.4000
-1.09381E+00	-1.68722E-03	53.5000
-1.09431E+00	-1.69636E-03	53.6000
-1.09482E+00	-1.70726E-03	53.7000
-1.09532E+00	-1.71730E-03	53.8000
-1.09582E+00	-1.72884E-03	53.9000
-1.09632E+00	-1.74050E-03	54.0000
-1.09683E+00	-1.75611E-03	54.1000
-1.09733E+00	-1.77127E-03	54.2000
-1.09782E+00	-1.77970E-03	54.3000
-1.09833E+00	-1.78713E-03	54.4000
-1.09883E+00	-1.79487E-03	54.5000
-1.09933E+00	-1.80892E-03	54.6000
-1.09984E+00	-1.82423E-03	54.7000
-1.10033E+00	-1.83416E-03	54.8000
-1.10083E+00	-1.84284E-03	54.9000
-1.10133E+00	-1.84996E-03	55.0000
-1.10183E+00	-1.85632E-03	55.1000
-1.10233E+00	-1.86341E-03	55.2000
-1.10282E+00	-1.86991E-03	55.3000
-1.10332E+00	-1.87563E-03	55.4000
-1.10382E+00	-1.88216E-03	55.5000
-1.10432E+00	-1.88816E-03	55.6000
-1.10483E+00	-1.89446E-03	55.7000
-1.10533E+00	-1.90186E-03	55.8000
-1.10583E+00	-1.90926E-03	55.9000
-1.10633E+00	-1.91627E-03	56.0000
-1.10683E+00	-1.92258E-03	56.1000
-1.10733E+00	-1.92959E-03	56.2000
-1.10783E+00	-1.93719E-03	56.3000
-1.10833E+00	-1.94427E-03	56.4000
-1.10883E+00	-1.95638E-03	56.5000
-1.10933E+00	-1.97224E-03	56.6000
-1.10983E+00	-1.98508E-03	56.7000
-1.11033E+00	-1.99404E-03	56.8000
-1.11083E+00	-2.00176E-03	56.9000
-1.11133E+00	-2.01098E-03	57.0000
-1.11183E+00	-2.01816E-03	57.1000
-1.11232E+00	-2.02517E-03	57.2000
-1.11281E+00	-2.03366E-03	57.3000
-1.11331E+00	-2.04137E-03	57.4000
-1.11382E+00	-2.04904E-03	57.5000
-1.11432E+00	-2.05627E-03	57.6000
-1.11482E+00	-2.06424E-03	57.7000
-1.11532E+00	-2.07200E-03	57.8000
-1.11582E+00	-2.08730E-03	57.9000
-1.11632E+00	-2.11044E-03	58.0000
-1.11682E+00	-2.12835E-03	58.1000
-1.11732E+00	-2.13982E-03	58.2000
-1.11782E+00	-2.14830E-03	58.3000
-1.11832E+00	-2.15917E-03	58.4000
-1.11883E+00	-2.17311E-03	58.5000
-1.11933E+00	-2.18621E-03	58.6000
-1.11983E+00	-2.19766E-03	58.7000
-1.12033E+00	-2.20816E-03	58.8000
-1.12082E+00	-2.21926E-03	58.9000
-1.12133E+00	-2.22954E-03	59.0000
-1.12182E+00	-2.23906E-03	59.1000
-1.12232E+00	-2.24781E-03	59.2000
-1.12281E+00	-2.25482E-03	59.3000
-1.12331E+00	-2.26207E-03	59.4000
-1.12381E+00	-2.26975E-03	59.5000
-1.12432E+00	-2.27835E-03	59.6000
-1.12482E+00	-2.28742E-03	59.7000
-1.12532E+00	-2.29598E-03	59.8000
-1.12582E+00	-2.30445E-03	59.9000
-1.12631E+00	-2.31278E-03	60.0000
-1.12681E+00	-2.32085E-03	60.1000
-1.12731E+00	-2.32903E-03	60.2000
-1.12781E+00	-2.33618E-03	60.3000
-1.12832E+00	-2.34128E-03	60.4000
-1.12881E+00	-2.34620E-03	60.5000
-1.12931E+00	-2.35414E-03	60.6000
-1.12981E+00	-2.36633E-03	60.7000
-1.13031E+00	-2.38059E-03	60.8000
-1.13081E+00	-2.39268E-03	60.9000
-1.13131E+00	-2.40165E-03	61.0000
-1.13180E+00	-2.41177E-03	61.1000
-1.13230E+00	-2.42359E-03	61.2000
-1.13280E+00	-2.43146E-03	61.3000
-1.13331E+00	-2.43557E-03	61.4000
-1.13381E+00	-2.44272E-03	61.5000
-1.13431E+00	-2.45306E-03	61.6000
-1.13481E+00	-2.46228E-03	61.7000
-1.13531E+00	-2.47049E-03	61.8000
-1.13581E+00	-2.47750E-03	61.9000
-1.13631E+00	-2.48210E-03	62.0000
-1.13681E+00	-2.48813E-03	62.1000
-1.13731E+00	-2.49811E-03	62.2000
-1.13782E+00	-2.50634E-03	62.3000
-1.13832E+00	-2.51139E-03	62.4000
-1.13882E+00	-2.51678E-03	62.5000
-1.13932E+00	-2.52191E-03	62.6000
-1.13982E+00	-2.52801E-03	62.7000
-1.14032E+00	-2.53627E-03	62.8000
-1.14082E+00	-2.54368E-03	62.9000
-1.14132E+00	-2.54890E-03	63.0000
-1.14181E+00	-2.55442E-03	63.1000
-1.14231E+00	-2.56036E-03	63.2000
-1.14281E+00	-2.56528E-03	63.3000
-1.14331E+00	-2.57027E-03	63.4000
-1.14381E+00	-2.59082E-03	63.5000
-1.14431E+00	-2.62153E-03	63.6000
-1.14481E+00	-2.64255E-03	63.7000
-1.14531E+00	-2.66926E-03	63.8000
-1.14581E+00	-2.69840E-03	63.9000
-1.14631E+00	-2.71307E-03	64.0000
-1.14681E+00	-2.72142E-03	64.1000
-1.14731E+00	-2.73476E-03	64.2000
-1.14781E+00	-2.75542E-03	64.3000
-1.14831E+00	-2.77170E-03	64.4000
-1.14881E+00	-2.77992E-03	64.5000
-1.14931E+00	-2.78911E-03	64.6000
-1.14981E+00	-2.79937E-03	64.7000
-1.15031E+00	-2.80816E-03	64.8000
-1.15081E+00	-2.81887E-03	64.9000
-1.15130E+00	-2.83149E-03	65.0000
-1.15179E+00	-2.84222E-03	65.1000
-1.15230E+00	-2.85214E-03	65.2000
-1.15280E+00	-2.86420E-03	65.3000
-1.15330E+00	-2.87538E-03	65.4000
-1.15380E+00	-2.88521E-03	65.5000
-1.15430E+00	-2.89399E-03	65.6000
-1.15481E+00	-2.90094E-03	65.7000
-1.15531E+00	-2.90731E-03	65.8000
-1.15581E+00	-2.91446E-03	65.9000
-1.15630E+00	-2.93093E-03	66.0000
-1.15680E+00	-2.94931E-03	66.1000
-1.15730E+00	-2.96297E-03	66.2000
-1.15781E+00	-2.98333E-03	66.3000
-1.15831E+00	-3.00498E-03	66.4000
-1.15880E+00	-3.01932E-03	66.5000
-1.15930E+00	-3.03036E-03	66.6000
-1.15980E+00	-3.04005E-03	66.7000
-1.16030E+00	-3.04890E-03	66.8000
-1.16080E+00	-3.05802E-03	66.9000
-1.16130E+00	-3.06803E-03	67.0000
-1.16179E+00	-3.07730E-03	67.1000
-1.16229E+00	-3.08692E-03	67.2000
-1.16279E+00	-3.09467E-03	67.3000
-1.16329E+00	-3.10179E-03	67.4000
-1.16380E+00	-3.11217E-03	67.5000
-1.16430E+00	-3.12479E-03	67.6000
-1.16479E+00	-3.13721E-03	67.7000
-1.16529E+00	-3.14538E-03	67.8000
-1.16579E+00	-3.15180E-03	67.9000
-1.16629E+00	-3.16163E-03	68.0000
-1.16679E+00	-3.17332E-03	68.1000
-1.16729E+00	-3.18415E-03	68.2000
-1.16779E+00	-3.19568E-03	68.3000
-1.16829E+00	-3.20943E-03	68.4000
-1.16879E+00	-3.22302E-03	68.5000
-1.16929E+00	-3.23359E-03	68.6000
-1.16979E+00	-3.24250E-03	68.7000
-1.17028E+00	-3.25001E-03	68.8000
-1.17078E+00	-3.25787E-03	68.9000
-1.17128E+00	-3.26686E-03	69.0000
-1.17179E+00	-3.27603E-03	69.1000
-1.17229E+00	-3.28481E-03	69.2000
-1.17280E+00	-3.29271E-03	69.3000
-1.17330E+00	-3.30220E-03	69.4000
-1.17380E+00	-3.31232E-03	69.5000
-1.17430E+00	-3.32001E-03	69.6000
-1.17480E+00	-3.32712E-03	69.7000
-1.17530E+00	-3.33391E-03	69.8000
-1.17580E+00	-3.34377E-03	69.9000
-1.17630E+00	-3.35649E-03	70.0000
-1.17680E+00	-3.37321E-03	70.1000
-1.17731E+00	-3.39069E-03	70.2000
-1.17781E+00	-3.40292E-03	70.3000
-1.17831E+00	-3.41748E-03	70.4000
-1.17880E+00	-3.42982E-03	70.5000
-1.17931E+00	-3.43587E-03	70.6000
-1.17981E+00	-3.44181E-03	70.7000
-1.18031E+00	-3.44848E-03	70.8000
-1.18080E+00	-3.45512E-03	70.9000
-1.18130E+00	-3.46143E-03	71.0000
-1.18180E+00	-3.46773E-03	71.1000
-1.18230E+00	-3.47803E-03	71.2000
-1.18280E+00	-3.49010E-03	71.3000
-1.18330E+00	-3.49958E-03	71.4000
-1.18380E+00	-3.51095E-03	71.5000
-1.18430E+00	-3.52303E-03	71.6000
-1.18480E+00	-3.53247E-03	71.7000
-1.18530E+00	-3.54120E-03	71.8000
-1.18580E+00	-3.54964E-03	71.9000
-1.18630E+00	-3.55823E-03	72.0000
-1.18680E+00	-3.56957E-03	72.1000
-1.18730E+00	-3.58040E-03	72.2000
-1.18780E+00	-3.58764E-03	72.3000
-1.18830E+00	-3.59169E-03	72.4000
-1.18880E+00	-3.59366E-03	72.5000
-1.18930E+00	-3.59465E-03	72.6000
-1.18980E+00	-3.59661E-03	72.7000
-1.19029E+00	-3.60758E-03	72.8000
-1.19079E+00	-3.63043E-03	72.9000
-1.19129E+00	-3.64837E-03	73.0000
-1.19179E+00	-3.65993E-03	73.1000
-1.19229E+00	-3.66832E-03	73.2000
-1.19279E+00	-3.67896E-03	73.3000
-1.19329E+00	-3.69613E-03	73.4000
-1.19379E+00	-3.71268E-03	73.5000
-1.19430E+00	-3.72345E-03	73.6000
-1.19480E+00	-3.73346E-03	73.7000
-1.19529E+00	-3.74162E-03	73.8000
-1.19579E+00	-3.74497E-03	73.9000
-1.19630E+00	-3.75142E-03	74.0000
-1.19680E+00	-3.76193E-03	74.1000
-1.19730E+00	-3.76978E-03	74.2000
-1.19780E+00	-3.77706E-03	74.3000
-1.19830E+00	-3.78476E-03	74.4000
-1.19879E+00	-3.79306E-03	74.5000
-1.19929E+00	-3.80112E-03	74.6000
-1.19979E+00	-3.80791E-03	74.7000
-1.20029E+00	-3.81974E-03	74.8000
-1.20078E+00	-3.83382E-03	74.9000
-1.20128E+00	-3.84601E-03	75.0000
-1.20178E+00	-3.86306E-03	75.1000
-1.20228E+00	-3.87945E-03	75.2000
-1.20279E+00	-3.89085E-03	75.3000
-1.20328E+00	-3.89811E-03	75.4000
-1.20378E+00	-3.90408E-03	75.5000
-1.20428E+00	-3.91065E-03	75.6000
-1.20478E+00	-3.91295E-03	75.7000
-1.20528E+00	-3.91986E-03	75.8000
-1.20578E+00	-3.92567E-03	75.9000
-1.20628E+00	-3.92756E-03	76.0000
-1.20678E+00	-3.92819E-03	76.1000
-1.20728E+00	-3.95283E-03	76.2000
-1.20778E+00	-4.02197E-03	76.3000
-1.20828E+00	-4.11343E-03	76.4000
-1.20878E+00	-4.17376E-03	76.5000
-1.20927E+00	-4.19427E-03	76.6000
-1.20977E+00	-4.20111E-03	76.7000
-1.21027E+00	-4.20628E-03	76.8000
-1.21077E+00	-4.21788E-03	76.9000
-1.21128E+00	-4.23569E-03	77.0000
-1.21177E+00	-4.25095E-03	77.1000
-1.21228E+00	-4.26038E-03	77.2000
-1.21278E+00	-4.26528E-03	77.3000
-1.21328E+00	-4.26989E-03	77.4000
-1.21379E+00	-4.29123E-03	77.5000
-1.21428E+00	-4.31891E-03	77.6000
-1.21478E+00	-4.33562E-03	77.7000
-1.21528E+00	-4.34709E-03	77.8000
-1.21578E+00	-4.35528E-03	77.9000
-1.21629E+00	-4.36227E-03	78.0000
-1.21679E+00	-4.37161E-03	78.1000
-1.21729E+00	-4.38158E-03	78.2000
-1.21779E+00	-4.38741E-03	78.3000
-1.21829E+00	-4.39090E-03	78.4000
-1.21879E+00	-4.40030E-03	78.5000
-1.21929E+00	-4.41361E-03	78.6000
-1.21978E+00	-4.42652E-03	78.7000
-1.22028E+00	-4.45461E-03	78.8000
-1.22078E+00	-4.48282E-03	78.9000
-1.22128E+00	-4.49715E-03	79.0000
-1.22178E+00	-4.50765E-03	79.1000
-1.22228E+00	-4.51439E-03	79.2000
-1.22278E+00	-4.52019E-03	79.3000
-1.22328E+00	-4.52535E-03	79.4000
-1.22378E+00	-4.53116E-03	79.5000
-1.22428E+00	-4.54075E-03	79.6000
-1.22478E+00	-4.55322E-03	79.7000
-1.22527E+00	-4.56203E-03	79.8000
-1.22577E+00	-4.56920E-03	79.9000
-1.22627E+00	-4.62659E-03	80.0000
-1.22676E+00	-4.69248E-03	80.1000
-1.22726E+00	-4.70899E-03	80.2000
-1.22777E+00	-4.71449E-03	80.3000
-1.22827E+00	-4.73527E-03	80.4000
-1.22877E+00	-4.76845E-03	80.5000
-1.22927E+00	-4.78757E-03	80.6000
-1.22976E+00	-4.79664E-03	80.7000
-1.23026E+00	-4.80157E-03	80.8000
-1.23076E+00	-4.80468E-03	80.9000
-1.23126E+00	-4.81082E-03	81.0000
-1.23177E+00	-4.81896E-03	81.1000
-1.23227E+00	-4.82451E-03	81.2000
-1.23277E+00	-4.82916E-03	81.3000
-1.23327E+00	-4.83469E-03	81.4000
-1.23377E+00	-4.84051E-03	81.5000
-1.23427E+00	-4.85906E-03	81.6000
-1.23477E+00	-4.88005E-03	81.7000
-1.23527E+00	-4.88705E-03	81.8000
-1.23577E+00	-4.89711E-03	81.9000
-1.23628E+00	-4.91199E-03	82.0000
-1.23677E+00	-4.92089E-03	82.1000
-1.23727E+00	-4.92493E-03	82.2000
-1.23777E+00	-4.94030E-03	82.3000
-1.23827E+00	-4.95907E-03	82.4000
-1.23877E+00	-4.96840E-03	82.5000
-1.23926E+00	-4.97473E-03	82.6000
-1.23976E+00	-4.97980E-03	82.7000
-1.24026E+00	-4.98706E-03	82.8000
-1.24076E+00	-4.99218E-03	82.9000
-1.24126E+00	-5.01252E-03	83.0000
-1.24176E+00	-5.03918E-03	83.1000
-1.24226E+00	-5.05647E-03	83.2000
-1.24276E+00	-5.07057E-03	83.3000
-1.24326E+00	-5.07870E-03	83.4000
-1.24376E+00	-5.08534E-03	83.5000
-1.24426E+00	-5.08898E-03	83.6000
-1.24476E+00	-5.09517E-03	83.7000
-1.24526E+00	-5.10126E-03	83.8000
-1.24576E+00	-5.10328E-03	83.9000
-1.24626E+00	-5.10496E-03	84.0000
-1.24676E+00	-5.10874E-03	84.1000
-1.24726E+00	-5.11486E-03	84.2000
-1.24775E+00	-5.12723E-03	84.3000
-1.24825E+00	-5.14406E-03	84.4000
-1.24875E+00	-5.15537E-03	84.5000
-1.24926E+00	-5.16056E-03	84.6000
-1.24979E+00	-5.16977E-03	84.7000
-1.25030E+00	-5.18030E-03	84.8000
-1.25080E+00	-5.18632E-03	84.9000
-1.25130E+00	-5.20975E-03	85.0000
-1.25181E+00	-5.23804E-03	85.1000
-1.25231E+00	-5.24833E-03	85.2000
-1.25281E+00	-5.25176E-03	85.3000
-1.25331E+00	-5.25793E-03	85.4000
-1.25381E+00	-5.26445E-03	85.5000
-1.25431E+00	-5.26938E-03	85.6000
-1.25481E+00	-5.27548E-03	85.7000
-1.25532E+00	-5.28010E-03	85.8000
-1.25582E+00	-5.28470E-03	85.9000
-1.25631E+00	-5.29078E-03	86.0000
-1.25681E+00	-5.29652E-03	86.1000
-1.25732E+00	-5.30401E-03	86.2000
-1.25782E+00	-5.30651E-03	86.3000
-1.25832E+00	-5.31589E-03	86.4000
-1.25881E+00	-5.32897E-03	86.5000
-1.25930E+00	-5.34413E-03	86.6000
-1.25980E+00	-5.35668E-03	86.7000
-1.26031E+00	-5.36344E-03	86.8000
-1.26081E+00	-5.37381E-03	86.9000
-1.26131E+00	-5.39627E-03	87.0000
-1.26181E+00	-5.42430E-03	87.1000
-1.26231E+00	-5.44201E-03	87.2000
-1.26281E+00	-5.45027E-03	87.3000
-1.26331E+00	-5.45326E-03	87.4000
-1.26381E+00	-5.45581E-03	87.5000
-1.26431E+00	-5.45818E-03	87.6000
-1.26481E+00	-5.46177E-03	87.7000
-1.26531E+00	-5.46578E-03	87.8000
-1.26581E+00	-5.46890E-03	87.9000
-1.26631E+00	-5.48452E-03	88.0000
-1.26681E+00	-5.51101E-03	88.1000
-1.26731E+00	-5.52542E-03	88.2000
-1.26781E+00	-5.53023E-03	88.3000
-1.26831E+00	-5.53414E-03	88.4000
-1.26880E+00	-5.54592E-03	88.5000
-1.26930E+00	-5.55940E-03	88.6000
-1.26980E+00	-5.56835E-03	88.7000
-1.27030E+00	-5.57833E-03	88.8000
-1.27081E+00	-5.58787E-03	88.9000
-1.27131E+00	-5.59293E-03	89.0000
-1.27181E+00	-5.59311E-03	89.1000
-1.27231E+00	-5.59410E-03	89.2000
-1.27281E+00	-5.60050E-03	89.3000
-1.27331E+00	-5.62770E-03	89.4000
-1.27381E+00	-5.67535E-03	89.5000
-1.27431E+00	-5.71154E-03	89.6000
-1.27481E+00	-5.72441E-03	89.7000
-1.27531E+00	-5.72870E-03	89.8000
-1.27581E+00	-5.73172E-03	89.9000
-1.27631E+00	-5.73683E-03	90.0000
-1.27681E+00	-5.75654E-03	90.1000
-1.27731E+00	-5.77841E-03	90.2000
-1.27781E+00	-5.79282E-03	90.3000
-1.27830E+00	-5.80551E-03	90.4000
-1.27880E+00	-5.80584E-03	90.5000
-1.27930E+00	-5.80768E-03	90.6000
-1.27980E+00	-5.80952E-03	90.7000
-1.28031E+00	-5.81319E-03	90.8000
-1.28081E+00	-5.81534E-03	90.9000
-1.28130E+00	-5.82226E-03	91.0000
-1.28181E+00	-5.83326E-03	91.1000
-1.28231E+00	-5.84503E-03	91.2000
-1.28281E+00	-5.85585E-03	91.3000
-1.28331E+00	-5.86069E-03	91.4000
-1.28380E+00	-5.86341E-03	91.5000
-1.28430E+00	-5.87811E-03	91.6000
-1.28480E+00	-5.90272E-03	91.7000
-1.28529E+00	-5.92032E-03	91.8000
-1.28580E+00	-5.97541E-03	91.9000
-1.28630E+00	-6.10816E-03	92.0000
-1.28680E+00	-6.21953E-03	92.1000
-1.28730E+00	-6.25431E-03	92.2000
-1.28780E+00	-6.25932E-03	92.3000
-1.28829E+00	-6.25568E-03	92.4000
-1.28880E+00	-6.25401E-03	92.5000
-1.28930E+00	-6.25437E-03	92.6000
-1.28980E+00	-6.25565E-03	92.7000
-1.29030E+00	-6.25870E-03	92.8000
-1.29080E+00	-6.26043E-03	92.9000
-1.29131E+00	-6.26081E-03	93.0000
-1.29181E+00	-6.26094E-03	93.1000
-1.29231E+00	-6.26401E-03	93.2000
-1.29280E+00	-6.27172E-03	93.3000
-1.29331E+00	-6.27875E-03	93.4000
-1.29381E+00	-6.28843E-03	93.5000
-1.29431E+00	-6.28986E-03	93.6000
-1.29481E+00	-6.29033E-03	93.7000
-1.29531E+00	-6.31786E-03	93.8000
-1.29581E+00	-6.35524E-03	93.9000
-1.29631E+00	-6.40812E-03	94.0000
-1.29681E+00	-6.46480E-03	94.1000
-1.29731E+00	-6.47550E-03	94.2000
-1.29781E+00	-6.47218E-03	94.3000
-1.29830E+00	-6.47158E-03	94.4000
-1.29880E+00	-6.47178E-03	94.5000
-1.29930E+00	-6.48423E-03	94.6000
-1.29981E+00	-6.50189E-03	94.7000
-1.30030E+00	-6.50849E-03	94.8000
-1.30080E+00	-6.50729E-03	94.9000
-1.30131E+00	-6.50909E-03	95.0000
-1.30181E+00	-6.51037E-03	95.1000
-1.30231E+00	-6.51650E-03	95.2000
-1.30281E+00	-6.52524E-03	95.3000
-1.30330E+00	-6.53377E-03	95.4000
-1.30380E+00	-6.54542E-03	95.5000
-1.30431E+00	-6.54930E-03	95.6000
-1.30481E+00	-6.55174E-03	95.7000
-1.30530E+00	-6.55487E-03	95.8000
-1.30580E+00	-6.55914E-03	95.9000
-1.30630E+00	-6.56260E-03	96.0000
-1.30680E+00	-6.59996E-03	96.1000
-1.30730E+00	-6.64653E-03	96.2000
-1.30778E+00	-6.66324E-03	96.3000
-1.30827E+00	-6.66650E-03	96.4000
-1.30878E+00	-6.66759E-03	96.5000
-1.30929E+00	-6.68574E-03	96.6000
-1.30979E+00	-6.70648E-03	96.7000
-1.31029E+00	-6.70885E-03	96.8000
-1.31080E+00	-6.70964E-03	96.9000
-1.31130E+00	-6.77696E-03	97.0000
-1.31180E+00	-6.87779E-03	97.1000
-1.31230E+00	-6.92591E-03	97.2000
-1.31279E+00	-6.96131E-03	97.3000
-1.31329E+00	-6.99070E-03	97.4000
-1.31380E+00	-6.99165E-03	97.5000
-1.31430E+00	-6.99115E-03	97.6000
-1.31480E+00	-6.98969E-03	97.7000
-1.31529E+00	-6.99043E-03	97.8000
-1.31579E+00	-6.99021E-03	97.9000
-1.31630E+00	-6.99432E-03	98.0000
-1.31679E+00	-7.00170E-03	98.1000
-1.31729E+00	-7.00647E-03	98.2000
-1.31778E+00	-7.00869E-03	98.3000
-1.31828E+00	-7.02852E-03	98.4000
-1.31879E+00	-7.05373E-03	98.5000
-1.31929E+00	-7.06269E-03	98.6000
-1.31979E+00	-7.06098E-03	98.7000
-1.32028E+00	-7.05870E-03	98.8000
-1.32079E+00	-7.04822E-03	98.9000
-1.32129E+00	-7.04636E-03	99.0000
-1.32179E+00	-7.04988E-03	99.1000
-1.32228E+00	-7.05409E-03	99.2000
-1.32278E+00	-7.06803E-03	99.3000
-1.32328E+00	-7.11054E-03	99.4000
-1.32379E+00	-7.14966E-03	99.5000
-1.32429E+00	-7.16576E-03	99.6000
-1.32478E+00	-7.19646E-03	99.7000
-1.32528E+00	-7.23772E-03	99.8000
-1.32578E+00	-7.25534E-03	99.9000
-1.32628E+00	-7.26311E-03	100.0000
-1.32678E+00	-7.26874E-03	100.1000
-1.32727E+00	-7.28978E-03	100.2000
-1.32777E+00	-7.31010E-03	100.3000
-1.32828E+00	-7.31750E-03	100.4000
-1.32878E+00	-7.32260E-03	100.5000
-1.32929E+00	-7.33055E-03	100.6000
-1.32979E+00	-7.33552E-03	100.7000
-1.33029E+00	-7.33546E-03	100.8000
-1.33079E+00	-7.33406E-03	100.9000
-1.33129E+00	-7.33357E-03	101.0000
-1.33179E+00	-7.34417E-03	101.1000
-1.33229E+00	-7.35727E-03	101.2000
-1.33279E+00	-7.36780E-03	101.3000
-1.33329E+00	-7.38649E-03	101.4000
-1.33379E+00	-7.41091E-03	101.5000
-1.33430E+00	-7.41320E-03	101.6000
-1.33479E+00	-7.41396E-03	101.7000
-1.33530E+00	-7.41750E-03	101.8000
-1.33580E+00	-7.43679E-03	101.9000
-1.33630E+00	-7.46349E-03	102.0000
-1.33679E+00	-7.48032E-03	102.1000
-1.33729E+00	-7.48593E-03	102.2000
-1.33779E+00	-7.49245E-03	102.3000
-1.33829E+00	-7.49618E-03	102.4000
-1.33879E+00	-7.49486E-03	102.5000
-1.33929E+00	-7.49149E-03	102.6000
-1.33979E+00	-7.48999E-03	102.7000
-1.34029E+00	-7.52167E-03	102.8000
-1.34080E+00	-7.58355E-03	102.9000
-1.34129E+00	-7.62553E-03	103.0000
-1.34179E+00	-7.63649E-03	103.1000
-1.34229E+00	-7.63966E-03	103.2000
-1.34279E+00	-7.64072E-03	103.3000
-1.34330E+00	-7.65655E-03	103.4000
-1.34380E+00	-7.67816E-03	103.5000
-1.34429E+00	-7.69493E-03	103.6000
-1.34479E+00	-7.71972E-03	103.7000
-1.34529E+00	-7.74841E-03	103.8000
-1.34579E+00	-7.75635E-03	103.9000
-1.34629E+00	-7.75396E-03	104.0000
-1.34678E+00	-7.75581E-03	104.1000
-1.34728E+00	-7.75762E-03	104.2000
-1.34778E+00	-7.76312E-03	104.3000
-1.34828E+00	-7.76082E-03	104.4000
-1.34878E+00	-7.76112E-03	104.5000
-1.34928E+00	-7.76012E-03	104.6000
-1.34978E+00	-7.75769E-03	104.7000
-1.35029E+00	-7.75931E-03	104.8000
-1.35079E+00	-7.77712E-03	104.9000
-1.35129E+00	-7.81322E-03	105.0000
-1.35178E+00	-7.84837E-03	105.1000
-1.35229E+00	-7.87383E-03	105.2000
-1.35279E+00	-7.88582E-03	105.3000
-1.35329E+00	-7.88693E-03	105.4000
-1.35379E+00	-7.88452E-03	105.5000
-1.35429E+00	-7.88408E-03	105.6000
-1.35479E+00	-7.88628E-03	105.7000
-1.35529E+00	-7.88687E-03	105.8000
-1.35579E+00	-7.88299E-03	105.9000
-1.35628E+00	-7.88189E-03	106.0000
-1.35678E+00	-7.88445E-03	106.1000
-1.35728E+00	-7.88889E-03	106.2000
-1.35778E+00	-7.90530E-03	106.3000
-1.35828E+00	-7.93176E-03	106.4000
-1.35878E+00	-7.94508E-03	106.5000
-1.35928E+00	-7.94426E-03	106.6000
-1.35978E+00	-7.94470E-03	106.7000
-1.36028E+00	-7.94329E-03	106.8000
-1.36078E+00	-7.94089E-03	106.9000
-1.36127E+00	-7.93437E-03	107.0000
-1.36177E+00	-7.92900E-03	107.1000
-1.36227E+00	-7.92950E-03	107.2000
-1.36278E+00	-7.93481E-03	107.3000
-1.36328E+00	-7.93892E-03	107.4000
-1.36377E+00	-7.94029E-03	107.5000
-1.36427E+00	-7.93949E-03	107.6000
-1.36477E+00	-7.94218E-03	107.7000
-1.36527E+00	-7.96094E-03	107.8000
-1.36577E+00	-7.97898E-03	107.9000
-1.36627E+00	-7.97686E-03	108.0000
-1.36676E+00	-7.97616E-03	108.1000
-1.36726E+00	-7.97477E-03	108.2000
-1.36777E+00	-7.97183E-03	108.3000
-1.36828E+00	-7.96535E-03	108.4000
-1.36878E+00	-7.96402E-03	108.5000
-1.36928E+00	-7.96950E-03	108.6000
-1.36978E+00	-7.98649E-03	108.7000
-1.37028E+00	-7.99868E-03	108.8000
-1.37078E+00	-7.99464E-03	108.9000
-1.37128E+00	-7.99537E-03	109.0000
-1.37178E+00	-7.99426E-03	109.1000
-1.37228E+00	-7.99545E-03	109.2000
-1.37278E+00	-8.00080E-03	109.3000
-1.37328E+00	-8.02469E-03	109.4000
-1.37378E+00	-8.05921E-03	109.5000
-1.37428E+00	-8.07072E-03	109.6000
-1.37478E+00	-8.07822E-03	109.7000
-1.37528E+00	-8.10634E-03	109.8000
-1.37577E+00	-8.14175E-03	109.9000
-1.37627E+00	-8.15897E-03	110.0000
-1.37677E+00	-8.16940E-03	110.1000
-1.37727E+00	-8.16834E-03	110.2000
-1.37777E+00	-8.16867E-03	110.3000
-1.37827E+00	-8.19389E-03	110.4000
-1.37877E+00	-8.48192E-03	110.5000
-1.37927E+00	-8.83697E-03	110.6000
-1.37977E+00	-8.97949E-03	110.7000
-1.38028E+00	-9.05233E-03	110.8000
-1.38077E+00	-9.07658E-03	110.9000
-1.38127E+00	-9.07070E-03	111.0000
-1.38177E+00	-9.06524E-03	111.1000
-1.38228E+00	-9.04412E-03	111.2000
-1.38278E+00	-9.01910E-03	111.3000
-1.38328E+00	-8.99911E-03	111.4000
-1.38377E+00	-9.00058E-03	111.5000
-1.38427E+00	-8.99649E-03	111.6000
-1.38477E+00	-8.99561E-03	111.7000
-1.38527E+00	-8.99396E-03	111.8000
-1.38577E+00	-9.01071E-03	111.9000
-1.38626E+00	-9.05255E-03	112.0000
-1.38676E+00	-9.09351E-03	112.1000
-1.38726E+00	-9.11469E-03	112.2000
-1.38777E+00	-9.12429E-03	112.3000
-1.38827E+00	-9.12530E-03	112.4000
-1.38876E+00	-9.12878E-03	112.5000
-1.38926E+00	-9.12617E-03	112.6000
-1.38977E+00	-9.13144E-03	112.7000
-1.39027E+00	-9.12854E-03	112.8000
-1.39077E+00	-9.12932E-03	112.9000
-1.39127E+00	-9.12106E-03	113.0000
-1.39177E+00	-9.11049E-03	113.1000
-1.39227E+00	-9.11177E-03	113.2000
-1.39277E+00	-9.11652E-03	113.3000
-1.39327E+00	-9.24404E-03	113.4000
-1.39377E+00	-9.41483E-03	113.5000
-1.39427E+00	-9.52895E-03	113.6000
-1.39476E+00	-9.60352E-03	113.7000
-1.39526E+00	-9.61356E-03	113.8000
-1.39576E+00	-9.61083E-03	113.9000
-1.39626E+00	-9.61326E-03	114.0000
-1.39676E+00	-9.61065E-03	114.1000
-1.39726E+00	-9.61059E-03	114.2000
-1.39776E+00	-9.59750E-03	114.3000
-1.39826E+00	-9.57964E-03	114.4000
-1.39876E+00	-9.56170E-03	114.5000
-1.39926E+00	-9.54353E-03	114.6000
-1.39976E+00	-9.53612E-03	114.7000
-1.40025E+00	-9.52356E-03	114.8000
-1.40075E+00	-9.52499E-03	114.9000
-1.40125E+00	-9.52441E-03	115.0000
-1.40176E+00	-9.54216E-03	115.1000
-1.40226E+00	-9.56851E-03	115.2000
-1.40275E+00	-9.57802E-03	115.3000
-1.40325E+00	-9.58243E-03	115.4000
-1.40375E+00	-9.57981E-03	115.5000
-1.40425E+00	-9.57804E-03	115.6000
-1.40475E+00	-9.56869E-03	115.7000
-1.40525E+00	-9.55941E-03	115.8000
-1.40575E+00	-9.55449E-03	115.9000
-1.40625E+00	-9.53901E-03	116.0000
-1.40676E+00	-9.50856E-03	116.1000
-1.40727E+00	-9.48599E-03	116.2000
-1.40777E+00	-9.47674E-03	116.3000
-1.40826E+00	-9.46920E-03	116.4000
-1.40877E+00	-9.46739E-03	116.5000
-1.40927E+00	-9.49414E-03	116.6000
-1.40977E+00	-9.53005E-03	116.7000
-1.41027E+00	-9.56479E-03	116.8000
-1.41077E+00	-9.60032E-03	116.9000
-1.41127E+00	-9.61901E-03	117.0000
-1.41177E+00	-9.62414E-03	117.1000
-1.41227E+00	-9.62629E-03	117.2000
-1.41277E+00	-9.62872E-03	117.3000
-1.41327E+00	-9.71228E-03	117.4000
-1.41377E+00	-9.80488E-03	117.5000
-1.41427E+00	-9.80434E-03	117.6000
-1.41477E+00	-9.79894E-03	117.7000
-1.41526E+00	-9.78703E-03	117.8000
-1.41576E+00	-9.77887E-03	117.9000
-1.41626E+00	-9.77615E-03	118.0000
-1.41676E+00	-9.75660E-03	118.1000
-1.41726E+00	-9.72396E-03	118.2000
-1.41776E+00	-9.71142E-03	118.3000
-1.41827E+00	-9.70297E-03	118.4000
-1.41877E+00	-9.70675E-03	118.5000
-1.41926E+00	-9.84567E-03	118.6000
-1.41976E+00	-1.00271E-02	118.7000
-1.42026E+00	-1.00833E-02	118.8000
-1.42076E+00	-1.00882E-02	118.9000
-1.42127E+00	-1.00806E-02	119.0000
-1.42177E+00	-1.00788E-02	119.1000
-1.42227E+00	-1.00817E-02	119.2000
-1.42277E+00	-1.00931E-02	119.3000
-1.42326E+00	-1.00955E-02	119.4000
-1.42376E+00	-1.00800E-02	119.5000
-1.42427E+00	-1.00514E-02	119.6000
-1.42476E+00	-1.00256E-02	119.7000
-1.42525E+00	-1.00042E-02	119.8000
-1.42575E+00	-1.00048E-02	119.9000
-1.42625E+00	-1.00135E-02	120.0000
-1.42676E+00	-1.00196E-02	120.1000
-1.42726E+00	-1.00243E-02	120.2000
-1.42776E+00	-1.00235E-02	120.3000
-1.42826E+00	-1.00310E-02	120.4000
-1.42876E+00	-1.00485E-02	120.5000
-1.42926E+00	-1.00954E-02	120.6000
-1.42976E+00	-1.01223E-02	120.7000
-1.43026E+00	-1.01131E-02	120.8000
-1.43076E+00	-1.01047E-02	120.9000
-1.43127E+00	-1.00902E-02	121.0000
-1.43177E+00	-1.00937E-02	121.1000
-1.43227E+00	-1.01012E-02	121.2000
-1.43276E+00	-1.01150E-02	121.3000
-1.43326E+00	-1.01134E-02	121.4000
-1.43376E+00	-1.00940E-02	121.5000
-1.43426E+00	-1.00643E-02	121.6000
-1.43475E+00	-1.00483E-02	121.7000
-1.43525E+00	-1.00513E-02	121.8000
-1.43575E+00	-1.00411E-02	121.9000
-1.43625E+00	-1.00299E-02	122.0000
-1.43676E+00	-1.00227E-02	122.1000
-1.43726E+00	-1.00328E-02	122.2000
-1.43776E+00	-1.00428E-02	122.3000
-1.43826E+00	-1.00405E-02	122.4000
-1.43876E+00	-1.00364E-02	122.5000
-1.43925E+00	-1.00277E-02	122.6000
-1.43975E+00	-1.00187E-02	122.7000
-1.44025E+00	-1.00224E-02	122.8000
-1.44076E+00	-1.00344E-02	122.9000
-1.44126E+00	-1.00396E-02	123.0000
-1.44175E+00	-1.00453E-02	123.1000
-1.44225E+00	-1.01047E-02	123.2000
-1.44275E+00	-1.04911E-02	123.3000
-1.44325E+00	-1.09003E-02	123.4000
-1.44375E+00	-1.10368E-02	123.5000
-1.44425E+00	-1.11359E-02	123.6000
-1.44474E+00	-1.12315E-02	123.7000
-1.44525E+00	-1.12283E-02	123.8000
-1.44575E+00	-1.12183E-02	123.9000
-1.44626E+00	-1.11792E-02	124.0000
-1.44676E+00	-1.11298E-02	124.1000
-1.44725E+00	-1.10896E-02	124.2000
-1.44775E+00	-1.10673E-02	124.3000
-1.44826E+00	-1.10598E-02	124.4000
-1.44876E+00	-1.10621E-02	124.5000
-1.44926E+00	-1.10581E-02	124.6000
-1.44975E+00	-1.10516E-02	124.7000
-1.45026E+00	-1.10342E-02	124.8000
-1.45076E+00	-1.10341E-02	124.9000
-1.45126E+00	-1.10215E-02	125.0000
-1.45176E+00	-1.10281E-02	125.1000
-1.45226E+00	-1.10175E-02	125.2000
-1.45276E+00	-1.10248E-02	125.3000
-1.45326E+00	-1.11997E-02	125.4000
-1.45376E+00	-1.14159E-02	125.5000
-1.45425E+00	-1.14879E-02	125.6000
-1.45475E+00	-1.15364E-02	125.7000
-1.45525E+00	-1.16040E-02	125.8000
-1.45575E+00	-1.16467E-02	125.9000
-1.45625E+00	-1.16775E-02	126.0000
-1.45675E+00	-1.16900E-02	126.1000
-1.45726E+00	-1.16900E-02	126.2000
-1.45776E+00	-1.16921E-02	126.3000
-1.45825E+00	-1.16883E-02	126.4000
-1.45875E+00	-1.16922E-02	126.5000
-1.45925E+00	-1.16985E-02	126.6000
-1.45975E+00	-1.17019E-02	126.7000
-1.46026E+00	-1.16928E-02	126.8000
-1.46076E+00	-1.16777E-02	126.9000
-1.46125E+00	-1.16635E-02	127.0000
-1.46175E+00	-1.16525E-02	127.1000
-1.46225E+00	-1.16345E-02	127.2000
-1.46276E+00	-1.16291E-02	127.3000
-1.46325E+00	-1.16910E-02	127.4000
-1.46374E+00	-1.17563E-02	127.5000
-1.46424E+00	-1.17519E-02	127.6000
-1.46474E+00	-1.17464E-02	127.7000
-1.46524E+00	-1.17226E-02	127.8000
-1.46575E+00	-1.16910E-02	127.9000
-1.46625E+00	-1.16578E-02	128.0000
-1.46674E+00	-1.16321E-02	128.1000
-1.46725E+00	-1.16353E-02	128.2000
-1.46774E+00	-1.16512E-02	128.3000
-1.46825E+00	-1.16717E-02	128.4000
-1.46875E+00	-1.16786E-02	128.5000
-1.46924E+00	-1.16761E-02	128.6000
-1.46974E+00	-1.16743E-02	128.7000
-1.47025E+00	-1.16579E-02	128.8000
-1.47075E+00	-1.16290E-02	128.9000
-1.47125E+00	-1.16283E-02	129.0000
-1.47175E+00	-1.16459E-02	129.1000
-1.47224E+00	-1.17756E-02	129.2000
-1.47274E+00	-1.19385E-02	129.3000
-1.47324E+00	-1.20301E-02	129.4000
-1.47374E+00	-1.20787E-02	129.5000
-1.47423E+00	-1.20674E-02	129.6000
-1.47473E+00	-1.20798E-02	129.7000
-1.47523E+00	-1.20839E-02	129.8000
-1.47574E+00	-1.20894E-02	129.9000
-1.47623E+00	-1.20801E-02	130.0000
-1.47674E+00	-1.20573E-02	130.1000
-1.47724E+00	-1.20331E-02	130.2000
-1.47773E+00	-1.20134E-02	130.3000
-1.47823E+00	-1.19880E-02	130.4000
-1.47873E+00	-1.19900E-02	130.5000
-1.47923E+00	-1.20022E-02	130.6000
-1.47974E+00	-1.20429E-02	130.7000
-1.48024E+00	-1.21161E-02	130.8000
-1.48073E+00	-1.21746E-02	130.9000
-1.48123E+00	-1.21941E-02	131.0000
-1.48173E+00	-1.22019E-02	131.1000
-1.48223E+00	-1.22023E-02	131.2000
-1.48273E+00	-1.21841E-02	131.3000
-1.48322E+00	-1.21464E-02	131.4000
-1.48372E+00	-1.21178E-02	131.5000
-1.48423E+00	-1.21012E-02	131.6000
-1.48473E+00	-1.21016E-02	131.7000
-1.48524E+00	-1.21697E-02	131.8000
-1.48574E+00	-1.22653E-02	131.9000
-1.48624E+00	-1.22787E-02	132.0000
-1.48674E+00	-1.22701E-02	132.1000
-1.48724E+00	-1.22681E-02	132.2000
-1.48775E+00	-1.22674E-02	132.3000
-1.48824E+00	-1.22480E-02	132.4000
-1.48874E+00	-1.22414E-02	132.5000
-1.48924E+00	-1.22409E-02	132.6000
-1.48975E+00	-1.22385E-02	132.7000
-1.49025E+00	-1.22329E-02	132.8000
-1.49075E+00	-1.22328E-02	132.9000
-1.49125E+00	-1.22451E-02	133.0000
-1.49175E+00	-1.22649E-02	133.1000
-1.49225E+00	-1.22840E-02	133.2000
-1.49274E+00	-1.22911E-02	133.3000
-1.49324E+00	-1.22858E-02	133.4000
-1.49374E+00	-1.22722E-02	133.5000
-1.49424E+00	-1.22689E-02	133.6000
-1.49474E+00	-1.22864E-02	133.7000
-1.49524E+00	-1.22932E-02	133.8000
-1.49574E+00	-1.22849E-02	133.9000
-1.49624E+00	-1.22758E-02	134.0000
-1.49674E+00	-1.22761E-02	134.1000
-1.49724E+00	-1.22732E-02	134.2000
-1.49774E+00	-1.22865E-02	134.3000
-1.49824E+00	-1.22899E-02	134.4000
-1.49874E+00	-1.22955E-02	134.5000
-1.49924E+00	-1.23065E-02	134.6000
-1.49974E+00	-1.23485E-02	134.7000
-1.50024E+00	-1.24191E-02	134.8000
-1.50074E+00	-1.24363E-02	134.9000
-1.50124E+00	-1.24476E-02	135.0000
-1.50174E+00	-1.24509E-02	135.1000
-1.50224E+00	-1.24525E-02	135.2000
-1.50273E+00	-1.24495E-02	135.3000
-1.50323E+00	-1.24418E-02	135.4000
-1.50373E+00	-1.24407E-02	135.5000
-1.50423E+00	-1.24824E-02	135.6000
-1.50473E+00	-1.25335E-02	135.7000
-1.50523E+00	-1.25617E-02	135.8000
-1.50573E+00	-1.25711E-02	135.9000
-1.50623E+00	-1.25863E-02	136.0000
-1.50673E+00	-1.25961E-02	136.1000
-1.50723E+00	-1.25993E-02	136.2000
-1.50773E+00	-1.26268E-02	136.3000
-1.50823E+00	-1.26521E-02	136.4000
-1.50873E+00	-1.26466E-02	136.5000
-1.50923E+00	-1.26196E-02	136.6000
-1.50973E+00	-1.25776E-02	136.7000
-1.51024E+00	-1.25603E-02	136.8000
-1.51073E+00	-1.25555E-02	136.9000
-1.51123E+00	-1.25529E-02	137.0000
-1.51173E+00	-1.25369E-02	137.1000
-1.51223E+00	-1.25047E-02	137.2000
-1.51272E+00	-1.24596E-02	137.3000
-1.51322E+00	-1.24163E-02	137.4000
-1.51372E+00	-1.24219E-02	137.5000
-1.51422E+00	-1.24479E-02	137.6000
-1.51472E+00	-1.24922E-02	137.7000
-1.51522E+00	-1.25156E-02	137.8000
-1.51573E+00	-1.25240E-02	137.9000
-1.51622E+00	-1.25353E-02	138.0000
-1.51672E+00	-1.26048E-02	138.1000
-1.51722E+00	-1.27216E-02	138.2000
-1.51772E+00	-1.28967E-02	138.3000
-1.51822E+00	-1.31559E-02	138.4000
-1.51872E+00	-1.33196E-02	138.5000
-1.51922E+00	-1.33535E-02	138.6000
-1.51972E+00	-1.33399E-02	138.7000
-1.52022E+00	-1.33354E-02	138.8000
-1.52072E+00	-1.33109E-02	138.9000
-1.52122E+00	-1.32674E-02	139.0000
-1.52171E+00	-1.32500E-02	139.1000
-1.52221E+00	-1.32621E-02	139.2000
-1.52270E+00	-1.32623E-02	139.3000
-1.52321E+00	-1.32790E-02	139.4000
-1.52371E+00	-1.33208E-02	139.5000
-1.52422E+00	-1.33769E-02	139.6000
-1.52472E+00	-1.33666E-02	139.7000
-1.52522E+00	-1.33593E-02	139.8000
-1.52572E+00	-1.33534E-02	139.9000
-1.52622E+00	-1.33754E-02	140.0000
-1.52672E+00	-1.33808E-02	140.1000
-1.52722E+00	-1.33584E-02	140.2000
-1.52772E+00	-1.33216E-02	140.3000
-1.52822E+00	-1.32825E-02	140.4000
-1.52872E+00	-1.32568E-02	140.5000
-1.52923E+00	-1.32629E-02	140.6000
-1.52973E+00	-1.32922E-02	140.7000
-1.53022E+00	-1.33204E-02	140.8000
-1.53072E+00	-1.33136E-02	140.9000
-1.53122E+00	-1.33113E-02	141.0000
-1.53172E+00	-1.32989E-02	141.1000
-1.53221E+00	-1.32957E-02	141.2000
-1.53271E+00	-1.33211E-02	141.3000
-1.53321E+00	-1.33532E-02	141.4000
-1.53371E+00	-1.33808E-02	141.5000
-1.53421E+00	-1.33871E-02	141.6000
-1.53472E+00	-1.34169E-02	141.7000
-1.53522E+00	-1.34132E-02	141.8000
-1.53571E+00	-1.34142E-02	141.9000
-1.53621E+00	-1.33896E-02	142.0000
-1.53671E+00	-1.33822E-02	142.1000
-1.53721E+00	-1.35193E-02	142.2000
-1.53771E+00	-1.37638E-02	142.3000
-1.53821E+00	-1.38742E-02	142.4000
-1.53871E+00	-1.38723E-02	142.5000
-1.53921E+00	-1.38732E-02	142.6000
-1.53971E+00	-1.39235E-02	142.7000
-1.54021E+00	-1.40124E-02	142.8000
-1.54071E+00	-1.40803E-02	142.9000
-1.54121E+00	-1.40821E-02	143.0000
-1.54171E+00	-1.40628E-02	143.1000
-1.54220E+00	-1.40002E-02	143.2000
-1.54270E+00	-1.38967E-02	143.3000
-1.54320E+00	-1.37949E-02	143.4000
-1.54371E+00	-1.37851E-02	143.5000
-1.54420E+00	-1.38102E-02	143.6000
-1.54470E+00	-1.38799E-02	143.7000
-1.54521E+00	-1.39514E-02	143.8000
-1.54571E+00	-1.42843E-02	143.9000
-1.54621E+00	-1.47194E-02	144.0000
-1.54670E+00	-1.48414E-02	144.1000
-1.54720E+00	-1.48119E-02	144.2000
-1.54770E+00	-1.48356E-02	144.3000
-1.54821E+00	-1.48348E-02	144.4000
-1.54871E+00	-1.49701E-02	144.5000
-1.54921E+00	-1.51007E-02	144.6000
-1.54970E+00	-1.50783E-02	144.7000
-1.55021E+00	-1.50672E-02	144.8000
-1.55071E+00	-1.50561E-02	144.9000
-1.55121E+00	-1.50522E-02	145.0000
-1.55170E+00	-1.50471E-02	145.1000
-1.55219E+00	-1.50323E-02	145.2000
-1.55269E+00	-1.50106E-02	145.3000
-1.55320E+00	-1.49842E-02	145.4000
-1.55370E+00	-1.49730E-02	145.5000
-1.55420E+00	-1.49441E-02	145.6000
-1.55470E+00	-1.49245E-02	145.7000
-1.55520E+00	-1.49180E-02	145.8000
-1.55570E+00	-1.48999E-02	145.9000
-1.55620E+00	-1.48570E-02	146.0000
-1.55670E+00	-1.48250E-02	146.1000
-1.55720E+00	-1.47815E-02	146.2000
-1.55770E+00	-1.47730E-02	146.3000
-1.55820E+00	-1.48532E-02	146.4000
-1.55870E+00	-1.49298E-02	146.5000
-1.55920E+00	-1.49155E-02	146.6000
-1.55970E+00	-1.49173E-02	146.7000
-1.56019E+00	-1.49026E-02	146.8000
-1.56069E+00	-1.48874E-02	146.9000
-1.56119E+00	-1.48472E-02	147.0000
-1.56170E+00	-1.48018E-02	147.1000
-1.56222E+00	-1.47637E-02	147.2000
-1.56273E+00	-1.47153E-02	147.3000
-1.56323E+00	-1.47097E-02	147.4000
-1.56374E+00	-1.47784E-02	147.5000
-1.56424E+00	-1.48647E-02	147.6000
-1.56474E+00	-1.48728E-02	147.7000
-1.56524E+00	-1.48619E-02	147.8000
-1.56574E+00	-1.48312E-02	147.9000
-1.56624E+00	-1.47980E-02	148.0000
-1.56674E+00	-1.47981E-02	148.1000
-1.56724E+00	-1.48014E-02	148.2000
-1.56774E+00	-1.48073E-02	148.3000
-1.56825E+00	-1.48802E-02	148.4000
-1.56875E+00	-1.50070E-02	148.5000
-1.56924E+00	-1.51168E-02	148.6000
-1.56974E+00	-1.52387E-02	148.7000
-1.57025E+00	-1.52579E-02	148.8000
-1.57074E+00	-1.52501E-02	148.9000
-1.57124E+00	-1.52010E-02	149.0000
-1.57173E+00	-1.51031E-02	149.1000
-1.57223E+00	-1.51045E-02	149.2000
-1.57273E+00	-1.51765E-02	149.3000
-1.57323E+00	-1.53717E-02	149.4000
-1.57373E+00	-1.55925E-02	149.5000
-1.57423E+00	-1.57309E-02	149.6000
-1.57473E+00	-1.57376E-02	149.7000
-1.57523E+00	-1.57204E-02	149.8000
-1.57574E+00	-1.56825E-02	149.9000
-1.57624E+00	-1.56660E-02	150.0000
-1.57673E+00	-1.56366E-02	150.1000
-1.57723E+00	-1.56613E-02	150.2000
-1.57773E+00	-1.56941E-02	150.3000
-1.57823E+00	-1.58338E-02	150.4000
-1.57873E+00	-1.61064E-02	150.5000
-1.57923E+00	-1.63219E-02	150.6000
-1.57973E+00	-1.63374E-02	150.7000
-1.58023E+00	-1.63176E-02	150.8000
-1.58073E+00	-1.62852E-02	150.9000
-1.58122E+00	-1.62532E-02	151.0000
-1.58172E+00	-1.62305E-02	151.1000
-1.58223E+00	-1.62041E-02	151.2000
-1.58273E+00	-1.61810E-02	151.3000
-1.58323E+00	-1.61479E-02	151.4000
-1.58373E+00	-1.60675E-02	151.5000
-1.58423E+00	-1.59676E-02	151.6000
-1.58473E+00	-1.58957E-02	151.7000
-1.58523E+00	-1.58670E-02	151.8000
-1.58572E+00	-1.58660E-02	151.9000
-1.58623E+00	-1.58862E-02	152.0000
-1.58673E+00	-1.58978E-02	152.1000
-1.58723E+00	-1.59032E-02	152.2000
-1.58773E+00	-1.59516E-02	152.3000
-1.58823E+00	-1.60393E-02	152.4000
-1.58873E+00	-1.60413E-02	152.5000
-1.58923E+00	-1.60372E-02	152.6000
-1.58973E+00	-1.60366E-02	152.7000
-1.59023E+00	-1.60696E-02	152.8000
-1.59073E+00	-1.62408E-02	152.9000
-1.59122E+00	-1.64869E-02	153.0000
-1.59172E+00	-1.66121E-02	153.1000
-1.59222E+00	-1.66140E-02	153.2000
-1.59272E+00	-1.66030E-02	153.3000
-1.59322E+00	-1.65552E-02	153.4000
-1.59372E+00	-1.65018E-02	153.5000
-1.59422E+00	-1.64426E-02	153.6000
-1.59472E+00	-1.63746E-02	153.7000
-1.59522E+00	-1.63219E-02	153.8000
-1.59572E+00	-1.62542E-02	153.9000
-1.59622E+00	-1.61685E-02	154.0000
-1.59672E+00	-1.61041E-02	154.1000
-1.59722E+00	-1.60597E-02	154.2000
-1.59772E+00	-1.60119E-02	154.3000
-1.59822E+00	-1.59037E-02	154.4000
-1.59872E+00	-1.58272E-02	154.5000
-1.59922E+00	-1.57565E-02	154.6000
-1.59972E+00	-1.56365E-02	154.7000
-1.60022E+00	-1.55653E-02	154.8000
-1.60071E+00	-1.55417E-02	154.9000
-1.60121E+00	-1.55563E-02	155.0000
-1.60172E+00	-1.55534E-02	155.1000
-1.60222E+00	-1.55875E-02	155.2000
-1.60272E+00	-1.55865E-02	155.3000
-1.60322E+00	-1.56138E-02	155.4000
-1.60372E+00	-1.56034E-02	155.5000
-1.60423E+00	-1.56407E-02	155.6000
-1.60472E+00	-1.56971E-02	155.7000
-1.60522E+00	-1.57410E-02	155.8000
-1.60572E+00	-1.57056E-02	155.9000
-1.60623E+00	-1.56830E-02	156.0000
-1.60673E+00	-1.56283E-02	156.1000
-1.60723E+00	-1.56161E-02	156.2000
-1.60773E+00	-1.56671E-02	156.3000
-1.60823E+00	-1.56963E-02	156.4000
-1.60873E+00	-1.57067E-02	156.5000
-1.60923E+00	-1.57962E-02	156.6000
-1.60973E+00	-1.58875E-02	156.7000
-1.61022E+00	-1.58965E-02	156.8000
-1.61072E+00	-1.58883E-02	156.9000
-1.61122E+00	-1.58788E-02	157.0000
-1.61172E+00	-1.58529E-02	157.1000
-1.61222E+00	-1.58611E-02	157.2000
-1.61272E+00	-1.58654E-02	157.3000
-1.61322E+00	-1.58696E-02	157.4000
-1.61372E+00	-1.58307E-02	157.5000
-1.61422E+00	-1.58192E-02	157.6000
-1.61472E+00	-1.58564E-02	157.7000
-1.61522E+00	-1.58649E-02	157.8000
-1.61572E+00	-1.58324E-02	157.9000
-1.61622E+00	-1.57817E-02	158.0000
-1.61672E+00	-1.57344E-02	158.1000
-1.61722E+00	-1.56760E-02	158.2000
-1.61772E+00	-1.56548E-02	158.3000
-1.61822E+00	-1.56468E-02	158.4000
-1.61872E+00	-1.56233E-02	158.5000
-1.61922E+00	-1.55653E-02	158.6000
-1.61972E+00	-1.54890E-02	158.7000
-1.62021E+00	-1.54346E-02	158.8000
-1.62071E+00	-1.54413E-02	158.9000
-1.62121E+00	-1.54386E-02	159.0000
-1.62171E+00	-1.54399E-02	159.1000
-1.62221E+00	-1.53929E-02	159.2000
-1.62271E+00	-1.53704E-02	159.3000
-1.62321E+00	-1.53890E-02	159.4000
-1.62372E+00	-1.54037E-02	159.5000
-1.62421E+00	-1.55097E-02	159.6000
-1.62471E+00	-1.56742E-02	159.7000
-1.62521E+00	-1.57562E-02	159.8000
-1.62572E+00	-1.57913E-02	159.9000
-1.62619E+00	-1.66352E-02	160.0000  1 CYCLE
