# Supplementary material for: The synergistic effect of Hf-O-Ru bonds and oxygen vacancies in Ru/HfO2 for enhanced hydrogen evolution
Source: Nat Commun. 2022 Mar 11;13:1270. doi: 10.1038/s41467-022-28947-9 (PMC8917135; doi:10.1038/s41467-022-28947-9)
Supplement: Supplementary file 3 — Source Data [file 41467_2022_28947_MOESM3_ESM.zip › source data-1/Supplementary Figure 2/HfO2.txt]

- JHS
10.0     28
10.02    18
10.04    26
10.06    21
10.08    33
10.1     25
10.12    18
10.14    28
10.16    25
10.18    25
10.2     22
10.22    28
10.24    22
10.26    24
10.28    26
10.3     33
10.32    20
10.34    34
10.36    26
10.38    26
10.4     29
10.42    24
10.44    24
10.46    24
10.48    29
10.5     28
10.52    31
10.54    19
10.56    18
10.58    12
10.6     20
10.62    11
10.64    29
10.66    22
10.68    23
10.7     18
10.72    24
10.74    17
10.76    21
10.78    26
10.8     26
10.82    19
10.84    27
10.86    17
10.88    20
10.9     27
10.92    32
10.94    15
10.96    20
10.98    18
11.0     18
11.02    27
11.04    23
11.06    10
11.08    22
11.1     25
11.12    26
11.14    25
11.16    22
11.18    24
11.2     17
11.22    20
11.24    23
11.26    23
11.28    33
11.3     20
11.32    17
11.34    31
11.36    34
11.38    14
11.4     31
11.42    27
11.44    16
11.46    15
11.48    14
11.5     23
11.52    19
11.54    24
11.56    20
11.58    27
11.6     24
11.62    21
11.64    14
11.66    22
11.68    19
11.7     18
11.72    16
11.74    22
11.76    22
11.78    17
11.8     17
11.82    20
11.84    17
11.86    16
11.88    14
11.9     18
11.92    16
11.94    25
11.96    24
11.98    27
12.0     23
12.02    24
12.04    28
12.06    14
12.08    19
12.1     18
12.12    21
12.14    16
12.16    22
12.18    23
12.2     14
12.22    22
12.24    25
12.26    12
12.28    27
12.3     24
12.32    23
12.34    16
12.36    18
12.38    22
12.4     10
12.42    20
12.44    21
12.46    20
12.48    17
12.5     14
12.52    9
12.54    25
12.56    25
12.58    20
12.6     12
12.62    23
12.64    24
12.66    19
12.68    27
12.7     20
12.72    23
12.74    20
12.76    14
12.78    20
12.8     21
12.82    25
12.84    25
12.86    19
12.88    24
12.9     22
12.92    14
12.94    11
12.96    18
12.98    17
13.0     24
13.02    19
13.04    18
13.06    19
13.08    16
13.1     18
13.12    22
13.14    25
13.16    15
13.18    14
13.2     16
13.22    22
13.24    15
13.26    25
13.28    24
13.3     23
13.32    14
13.34    18
13.36    14
13.38    16
13.4     16
13.42    19
13.44    25
13.46    23
13.48    25
13.5     21
13.52    24
13.54    18
13.56    23
13.58    17
13.6     17
13.62    20
13.64    19
13.66    15
13.68    24
13.7     20
13.72    20
13.74    15
13.76    15
13.78    19
13.8     15
13.82    11
13.84    18
13.86    15
13.88    24
13.9     18
13.92    17
13.94    12
13.96    19
13.98    23
14.0     16
14.02    17
14.04    18
14.06    12
14.08    23
14.1     13
14.12    16
14.14    22
14.16    17
14.18    19
14.2     18
14.22    20
14.24    22
14.26    18
14.28    9
14.3     23
14.32    14
14.34    20
14.36    26
14.38    20
14.4     23
14.42    26
14.44    18
14.46    19
14.48    25
14.5     19
14.52    27
14.54    14
14.56    21
14.58    13
14.6     18
14.62    16
14.64    18
14.66    21
14.68    23
14.7     20
14.72    15
14.74    17
14.76    14
14.78    18
14.8     17
14.82    18
14.84    16
14.86    21
14.88    18
14.9     11
14.92    16
14.94    17
14.96    18
14.98    15
15.0     11
15.02    17
15.04    20
15.06    17
15.08    16
15.1     19
15.12    13
15.14    11
15.16    20
15.18    16
15.2     19
15.22    21
15.24    14
15.26    20
15.28    12
15.3     28
15.32    20
15.34    22
15.36    20
15.38    12
15.4     17
15.42    19
15.44    9
15.46    15
15.48    13
15.5     18
15.52    17
15.54    14
15.56    12
15.58    21
15.6     15
15.62    13
15.64    19
15.66    14
15.68    17
15.7     22
15.72    17
15.74    25
15.76    16
15.78    20
15.8     18
15.82    16
15.84    14
15.86    25
15.88    15
15.9     17
15.92    18
15.94    13
15.96    16
15.98    14
16.0     13
16.02    13
16.04    20
16.06    27
16.08    14
16.1     20
16.12    13
16.14    22
16.16    21
16.18    25
16.2     16
16.22    17
16.24    12
16.26    13
16.28    9
16.3     16
16.32    16
16.34    14
16.36    13
16.38    13
16.4     15
16.42    16
16.44    24
16.46    9
16.48    21
16.5     20
16.52    18
16.54    13
16.56    19
16.58    20
16.6     16
16.62    11
16.64    18
16.66    21
16.68    7
16.7     19
16.72    23
16.74    19
16.76    16
16.78    18
16.8     12
16.82    18
16.84    26
16.86    23
16.88    22
16.9     13
16.92    25
16.94    23
16.96    22
16.98    12
17.0     9
17.02    12
17.04    25
17.06    16
17.08    24
17.1     16
17.12    21
17.14    18
17.16    11
17.18    19
17.2     18
17.22    19
17.24    24
17.26    14
17.28    21
17.3     17
17.32    24
17.34    22
17.36    20
17.38    13
17.4     21
17.42    14
17.44    15
17.46    20
17.48    18
17.5     23
17.52    16
17.54    18
17.56    21
17.58    13
17.6     24
17.62    26
17.64    20
17.66    14
17.68    17
17.7     23
17.72    19
17.74    15
17.76    20
17.78    13
17.8     16
17.82    15
17.84    19
17.86    14
17.88    13
17.9     23
17.92    18
17.94    22
17.96    16
17.98    20
18.0     16
18.02    11
18.04    15
18.06    26
18.08    21
18.1     12
18.12    14
18.14    14
18.16    21
18.18    17
18.2     16
18.22    10
18.24    15
18.26    14
18.28    19
18.3     20
18.32    17
18.34    12
18.36    14
18.38    20
18.4     16
18.42    22
18.44    15
18.46    14
18.48    20
18.5     16
18.52    15
18.54    14
18.56    13
18.58    16
18.6     38
18.62    14
18.64    24
18.66    12
18.68    12
18.7     18
18.72    9
18.74    15
18.76    15
18.78    22
18.8     14
18.82    15
18.84    19
18.86    18
18.88    17
18.9     21
18.92    18
18.94    13
18.96    15
18.98    12
19.0     12
19.02    10
19.04    11
19.06    20
19.08    21
19.1     14
19.12    14
19.14    15
19.16    23
19.18    13
19.2     15
19.22    15
19.24    16
19.26    13
19.28    15
19.3     16
19.32    14
19.34    17
19.36    27
19.38    15
19.4     18
19.42    14
19.44    13
19.46    31
19.48    19
19.5     15
19.52    15
19.54    19
19.56    20
19.58    13
19.6     12
19.62    17
19.64    11
19.66    25
19.68    16
19.7     18
19.72    19
19.74    17
19.76    13
19.78    14
19.8     13
19.82    25
19.84    12
19.86    25
19.88    19
19.9     18
19.92    6
19.94    13
19.96    19
19.98    14
20.0     24
20.02    9
20.04    15
20.06    10
20.08    16
20.1     9
20.12    17
20.14    15
20.16    21
20.18    14
20.2     16
20.22    15
20.24    16
20.26    18
20.28    18
20.3     18
20.32    20
20.34    16
20.36    24
20.38    15
20.4     11
20.42    25
20.44    16
20.46    16
20.48    20
20.5     18
20.52    15
20.54    13
20.56    19
20.58    11
20.6     13
20.62    18
20.64    17
20.66    11
20.68    17
20.7     11
20.72    20
20.74    14
20.76    17
20.78    18
20.8     17
20.82    15
20.84    13
20.86    22
20.88    15
20.9     14
20.92    18
20.94    12
20.96    12
20.98    15
21.0     13
21.02    18
21.04    20
21.06    15
21.08    14
21.1     10
21.12    21
21.14    16
21.16    13
21.18    21
21.2     18
21.22    16
21.24    19
21.26    18
21.28    11
21.3     17
21.32    23
21.34    14
21.36    18
21.38    18
21.4     17
21.42    19
21.44    16
21.46    19
21.48    21
21.5     19
21.52    16
21.54    17
21.56    25
21.58    16
21.6     23
21.62    5
21.64    16
21.66    21
21.68    15
21.7     11
21.72    18
21.74    22
21.76    17
21.78    20
21.8     16
21.82    26
21.84    21
21.86    17
21.88    13
21.9     14
21.92    12
21.94    17
21.96    13
21.98    19
22.0     18
22.02    24
22.04    28
22.06    15
22.08    20
22.1     14
22.12    14
22.14    22
22.16    14
22.18    30
22.2     16
22.22    15
22.24    8
22.26    9
22.28    15
22.3     13
22.32    19
22.34    19
22.36    18
22.38    16
22.4     25
22.42    21
22.44    14
22.46    29
22.48    18
22.5     18
22.52    16
22.54    17
22.56    8
22.58    17
22.6     18
22.62    26
22.64    13
22.66    22
22.68    17
22.7     26
22.72    17
22.74    11
22.76    17
22.78    18
22.8     19
22.82    23
22.84    24
22.86    17
22.88    19
22.9     22
22.92    13
22.94    24
22.96    17
22.98    12
23.0     28
23.02    29
23.04    22
23.06    10
23.08    20
23.1     23
23.12    18
23.14    12
23.16    20
23.18    24
23.2     18
23.22    23
23.24    26
23.26    20
23.28    28
23.3     20
23.32    21
23.34    17
23.36    29
23.38    26
23.4     29
23.42    13
23.44    24
23.46    33
23.48    23
23.5     25
23.52    17
23.54    28
23.56    17
23.58    23
23.6     25
23.62    29
23.64    29
23.66    26
23.68    30
23.7     30
23.72    17
23.74    38
23.76    23
23.78    22
23.8     20
23.82    27
23.84    32
23.86    32
23.88    26
23.9     29
23.92    31
23.94    19
23.96    26
23.98    34
24.0     27
24.02    31
24.04    25
24.06    34
24.08    36
24.1     39
24.12    32
24.14    30
24.16    41
24.18    35
24.2     41
24.22    42
24.24    38
24.26    33
24.28    41
24.3     35
24.32    29
24.34    38
24.36    32
24.38    32
24.4     29
24.42    30
24.44    39
24.46    36
24.48    35
24.5     29
24.52    35
24.54    51
24.56    29
24.58    28
24.6     42
24.62    31
24.64    38
24.66    42
24.68    30
24.7     36
24.72    30
24.74    24
24.76    42
24.78    37
24.8     23
24.82    23
24.84    38
24.86    36
24.88    25
24.9     32
24.92    29
24.94    26
24.96    30
24.98    30
25.0     27
25.02    32
25.04    32
25.06    26
25.08    32
25.1     32
25.12    38
25.14    24
25.16    28
25.18    36
25.2     24
25.22    29
25.24    31
25.26    24
25.28    26
25.3     31
25.32    27
25.34    29
25.36    23
25.38    26
25.4     19
25.42    23
25.44    36
25.46    27
25.48    24
25.5     23
25.52    37
25.54    19
25.56    27
25.58    30
25.6     19
25.62    27
25.64    19
25.66    27
25.68    21
25.7     35
25.72    27
25.74    22
25.76    23
25.78    25
25.8     32
25.82    27
25.84    23
25.86    22
25.88    25
25.9     31
25.92    21
25.94    23
25.96    24
25.98    31
26.0     29
26.02    29
26.04    19
26.06    15
26.08    22
26.1     27
26.12    28
26.14    26
26.16    37
26.18    29
26.2     26
26.22    20
26.24    29
26.26    28
26.28    30
26.3     35
26.32    25
26.34    24
26.36    37
26.38    21
26.4     27
26.42    38
26.44    29
26.46    42
26.48    33
26.5     19
26.52    33
26.54    34
26.56    25
26.58    31
26.6     29
26.62    39
26.64    33
26.66    31
26.68    31
26.7     30
26.72    31
26.74    27
26.76    31
26.78    30
26.8     37
26.82    35
26.84    41
26.86    28
26.88    39
26.9     39
26.92    45
26.94    30
26.96    33
26.98    23
27.0     32
27.02    30
27.04    30
27.06    30
27.08    30
27.1     39
27.12    38
27.14    41
27.16    40
27.18    42
27.2     44
27.22    42
27.24    46
27.26    38
27.28    45
27.3     44
27.32    34
27.34    41
27.36    51
27.38    59
27.4     49
27.42    40
27.44    43
27.46    55
27.48    65
27.5     42
27.52    43
27.54    46
27.56    40
27.58    61
27.6     39
27.62    48
27.64    60
27.66    61
27.68    53
27.7     55
27.72    72
27.74    55
27.76    48
27.78    70
27.8     85
27.82    71
27.84    63
27.86    80
27.88    64
27.9     74
27.92    62
27.94    76
27.96    79
27.98    81
28.0     58
28.02    85
28.04    88
28.06    87
28.08    88
28.1     85
28.12    78
28.14    88
28.16    91
28.18    94
28.2     109
28.22    96
28.24    103
28.26    144
28.28    109
28.3     108
28.32    120
28.34    135
28.36    130
28.38    125
28.4     149
28.42    132
28.44    126
28.46    105
28.48    115
28.5     96
28.52    125
28.54    108
28.56    94
28.58    99
28.6     103
28.62    98
28.64    101
28.66    116
28.68    105
28.7     113
28.72    94
28.74    103
28.76    107
28.78    91
28.8     99
28.82    101
28.84    90
28.86    87
28.88    122
28.9     100
28.92    103
28.94    100
28.96    105
28.98    116
29.0     110
29.02    105
29.04    95
29.06    100
29.08    105
29.1     111
29.12    86
29.14    91
29.16    107
29.18    118
29.2     125
29.22    110
29.24    110
29.26    118
29.28    126
29.3     119
29.32    102
29.34    114
29.36    121
29.38    123
29.4     108
29.42    108
29.44    108
29.46    89
29.48    129
29.5     121
29.52    117
29.54    141
29.56    128
29.58    116
29.6     107
29.62    133
29.64    118
29.66    132
29.68    147
29.7     121
29.72    120
29.74    123
29.76    125
29.78    153
29.8     132
29.82    146
29.84    127
29.86    138
29.88    146
29.9     146
29.92    165
29.94    128
29.96    152
29.98    150
30.0     162
30.02    142
30.04    124
30.06    155
30.08    158
30.1     152
30.12    151
30.14    179
30.16    161
30.18    154
30.2     149
30.22    149
30.24    171
30.26    174
30.28    157
30.3     153
30.32    194
30.34    166
30.36    163
30.38    191
30.4     153
30.42    155
30.44    153
30.46    157
30.48    157
30.5     181
30.52    151
30.54    159
30.56    133
30.58    149
30.6     173
30.62    153
30.64    145
30.66    146
30.68    139
30.7     142
30.72    166
30.74    155
30.76    160
30.78    130
30.8     143
30.82    134
30.84    160
30.86    147
30.88    145
30.9     154
30.92    132
30.94    161
30.96    133
30.98    124
31.0     138
31.02    113
31.04    135
31.06    139
31.08    153
31.1     123
31.12    121
31.14    110
31.16    132
31.18    102
31.2     128
31.22    121
31.24    117
31.26    122
31.28    142
31.3     133
31.32    104
31.34    131
31.36    135
31.38    125
31.4     108
31.42    144
31.44    126
31.46    115
31.48    116
31.5     120
31.52    152
31.54    137
31.56    116
31.58    116
31.6     133
31.62    114
31.64    134
31.66    139
31.68    129
31.7     145
31.72    111
31.74    112
31.76    132
31.78    115
31.8     105
31.82    96
31.84    122
31.86    98
31.88    109
31.9     94
31.92    94
31.94    94
31.96    89
31.98    81
32.0     80
32.02    76
32.04    73
32.06    72
32.08    80
32.1     89
32.12    88
32.14    74
32.16    79
32.18    74
32.2     67
32.22    70
32.24    83
32.26    70
32.28    80
32.3     72
32.32    74
32.34    68
32.36    60
32.38    66
32.4     62
32.42    67
32.44    77
32.46    64
32.48    57
32.5     48
32.52    68
32.54    54
32.56    58
32.58    67
32.6     74
32.62    71
32.64    61
32.66    47
32.68    66
32.7     53
32.72    67
32.74    60
32.76    69
32.78    59
32.8     61
32.82    48
32.84    41
32.86    62
32.88    50
32.9     57
32.92    55
32.94    49
32.96    64
32.98    69
33.0     51
33.02    57
33.04    55
33.06    56
33.08    54
33.1     49
33.12    58
33.14    46
33.16    52
33.18    53
33.2     65
33.22    50
33.24    51
33.26    57
33.28    54
33.3     42
33.32    47
33.34    54
33.36    53
33.38    49
33.4     65
33.42    55
33.44    63
33.46    59
33.48    53
33.5     53
33.52    43
33.54    52
33.56    61
33.58    75
33.6     76
33.62    60
33.64    58
33.66    59
33.68    68
33.7     69
33.72    56
33.74    79
33.76    62
33.78    61
33.8     57
33.82    62
33.84    69
33.86    75
33.88    65
33.9     70
33.92    52
33.94    63
33.96    60
33.98    74
34.0     75
34.02    81
34.04    76
34.06    81
34.08    78
34.1     74
34.12    97
34.14    78
34.16    92
34.18    94
34.2     72
34.22    93
34.24    96
34.26    94
34.28    87
34.3     98
34.32    89
34.34    106
34.36    93
34.38    126
34.4     101
34.42    86
34.44    82
34.46    103
34.48    113
34.5     99
34.52    96
34.54    111
34.56    99
34.58    112
34.6     90
34.62    94
34.64    95
34.66    118
34.68    113
34.7     109
34.72    135
34.74    112
34.76    104
34.78    126
34.8     115
34.82    116
34.84    104
34.86    104
34.88    136
34.9     110
34.92    114
34.94    112
34.96    130
34.98    115
35.0     122
35.02    91
35.04    109
35.06    109
35.08    104
35.1     121
35.12    112
35.14    127
35.16    98
35.18    97
35.2     106
35.22    98
35.24    116
35.26    97
35.28    87
35.3     104
35.32    129
35.34    96
35.36    102
35.38    108
35.4     106
35.42    111
35.44    100
35.46    103
35.48    110
35.5     96
35.52    97
35.54    100
35.56    77
35.58    102
35.6     94
35.62    71
35.64    96
35.66    98
35.68    89
35.7     72
35.72    57
35.74    77
35.76    79
35.78    70
35.8     64
35.82    61
35.84    67
35.86    71
35.88    69
35.9     67
35.92    60
35.94    73
35.96    67
35.98    73
36.0     47
36.02    64
36.04    62
36.06    54
36.08    66
36.1     60
36.12    43
36.14    56
36.16    46
36.18    61
36.2     55
36.22    64
36.24    48
36.26    58
36.28    41
36.3     52
36.32    45
36.34    52
36.36    49
36.38    49
36.4     49
36.42    45
36.44    33
36.46    46
36.48    54
36.5     48
36.52    44
36.54    45
36.56    24
36.58    48
36.6     37
36.62    35
36.64    37
36.66    32
36.68    40
36.7     46
36.72    35
36.74    43
36.76    39
36.78    33
36.8     37
36.82    28
36.84    37
36.86    43
36.88    35
36.9     30
36.92    46
36.94    37
36.96    37
36.98    34
37.0     43
37.02    32
37.04    38
37.06    38
37.08    30
37.1     39
37.12    36
37.14    41
37.16    21
37.18    33
37.2     28
37.22    29
37.24    25
37.26    30
37.28    38
37.3     29
37.32    30
37.34    29
37.36    30
37.38    22
37.4     37
37.42    24
37.44    28
37.46    46
37.48    31
37.5     34
37.52    22
37.54    27
37.56    39
37.58    29
37.6     35
37.62    34
37.64    25
37.66    29
37.68    18
37.7     34
37.72    33
37.74    29
37.76    23
37.78    23
37.8     22
37.82    32
37.84    30
37.86    21
37.88    35
37.9     31
37.92    34
37.94    42
37.96    36
37.98    25
38.0     38
38.02    33
38.04    30
38.06    39
38.08    29
38.1     33
38.12    28
38.14    24
38.16    28
38.18    23
38.2     40
38.22    40
38.24    21
38.26    33
38.28    36
38.3     25
38.32    31
38.34    26
38.36    32
38.38    25
38.4     25
38.42    30
38.44    29
38.46    26
38.48    32
38.5     30
38.52    29
38.54    32
38.56    35
38.58    23
38.6     34
38.62    32
38.64    34
38.66    34
38.68    36
38.7     28
38.72    31
38.74    30
38.76    24
38.78    41
38.8     35
38.82    41
38.84    34
38.86    41
38.88    35
38.9     34
38.92    30
38.94    24
38.96    31
38.98    33
39.0     34
39.02    33
39.04    38
39.06    26
39.08    31
39.1     36
39.12    24
39.14    29
39.16    30
39.18    38
39.2     30
39.22    27
39.24    24
39.26    30
39.28    28
39.3     25
39.32    22
39.34    35
39.36    34
39.38    27
39.4     31
39.42    34
39.44    34
39.46    29
39.48    27
39.5     25
39.52    28
39.54    29
39.56    25
39.58    34
39.6     25
39.62    20
39.64    19
39.66    21
39.68    19
39.7     19
39.72    26
39.74    33
39.76    35
39.78    33
39.8     30
39.82    26
39.84    26
39.86    20
39.88    29
39.9     32
39.92    30
39.94    36
39.96    32
39.98    32
40.0     26
40.02    35
40.04    36
40.06    35
40.08    33
40.1     31
40.12    23
40.14    34
40.16    33
40.18    33
40.2     28
40.22    36
40.24    36
40.26    30
40.28    37
40.3     31
40.32    37
40.34    38
40.36    34
40.38    42
40.4     29
40.42    30
40.44    33
40.46    23
40.48    28
40.5     36
40.52    35
40.54    29
40.56    30
40.58    30
40.6     36
40.62    29
40.64    42
40.66    34
40.68    43
40.7     31
40.72    40
40.74    35
40.76    42
40.78    36
40.8     31
40.82    28
40.84    50
40.86    38
40.88    30
40.9     41
40.92    53
40.94    33
40.96    36
40.98    52
41.0     27
41.02    36
41.04    38
41.06    43
41.08    25
41.1     48
41.12    44
41.14    25
41.16    43
41.18    45
41.2     41
41.22    40
41.24    39
41.26    42
41.28    34
41.3     40
41.32    41
41.34    37
41.36    36
41.38    24
41.4     43
41.42    36
41.44    38
41.46    36
41.48    33
41.5     34
41.52    35
41.54    37
41.56    23
41.58    28
41.6     31
41.62    41
41.64    49
41.66    28
41.68    35
41.7     36
41.72    42
41.74    45
41.76    31
41.78    21
41.8     38
41.82    29
41.84    25
41.86    41
41.88    27
41.9     29
41.92    32
41.94    26
41.96    39
41.98    29
42.0     37
42.02    27
42.04    29
42.06    28
42.08    37
42.1     38
42.12    23
42.14    27
42.16    24
42.18    27
42.2     37
42.22    27
42.24    27
42.26    32
42.28    37
42.3     35
42.32    37
42.34    33
42.36    33
42.38    26
42.4     31
42.42    32
42.44    28
42.46    21
42.48    21
42.5     24
42.52    29
42.54    31
42.56    28
42.58    34
42.6     18
42.62    29
42.64    30
42.66    26
42.68    32
42.7     23
42.72    28
42.74    25
42.76    16
42.78    26
42.8     39
42.82    26
42.84    24
42.86    17
42.88    27
42.9     25
42.92    32
42.94    27
42.96    47
42.98    23
43.0     28
43.02    41
43.04    26
43.06    30
43.08    31
43.1     28
43.12    27
43.14    26
43.16    27
43.18    29
43.2     33
43.22    20
43.24    36
43.26    28
43.28    25
43.3     19
43.32    37
43.34    26
43.36    31
43.38    30
43.4     31
43.42    29
43.44    31
43.46    32
43.48    27
43.5     25
43.52    24
43.54    22
43.56    30
43.58    30
43.6     28
43.62    32
43.64    34
43.66    24
43.68    27
43.7     23
43.72    32
43.74    39
43.76    31
43.78    27
43.8     23
43.82    33
43.84    24
43.86    26
43.88    24
43.9     30
43.92    32
43.94    30
43.96    28
43.98    35
44.0     29
44.02    28
44.04    26
44.06    19
44.08    23
44.1     23
44.12    28
44.14    26
44.16    24
44.18    24
44.2     33
44.22    32
44.24    38
44.26    27
44.28    41
44.3     17
44.32    31
44.34    22
44.36    35
44.38    33
44.4     21
44.42    32
44.44    27
44.46    36
44.48    36
44.5     18
44.52    25
44.54    20
44.56    28
44.58    33
44.6     28
44.62    30
44.64    21
44.66    28
44.68    23
44.7     28
44.72    37
44.74    33
44.76    31
44.78    25
44.8     32
44.82    37
44.84    32
44.86    30
44.88    25
44.9     23
44.92    35
44.94    31
44.96    31
44.98    29
45.0     32
45.02    33
45.04    33
45.06    42
45.08    43
45.1     34
45.12    30
45.14    28
45.16    40
45.18    35
45.2     38
45.22    34
45.24    33
45.26    42
45.28    27
45.3     30
45.32    24
45.34    23
45.36    38
45.38    43
45.4     34
45.42    33
45.44    28
45.46    34
45.48    31
45.5     29
45.52    44
45.54    30
45.56    36
45.58    27
45.6     44
45.62    38
45.64    36
45.66    47
45.68    31
45.7     35
45.72    36
45.74    33
45.76    31
45.78    39
45.8     29
45.82    37
45.84    36
45.86    26
45.88    34
45.9     33
45.92    37
45.94    46
45.96    26
45.98    33
46.0     35
46.02    42
46.04    23
46.06    32
46.08    25
46.1     32
46.12    25
46.14    33
46.16    36
46.18    35
46.2     41
46.22    28
46.24    23
46.26    31
46.28    36
46.3     29
46.32    32
46.34    36
46.36    26
46.38    30
46.4     37
46.42    40
46.44    30
46.46    31
46.48    28
46.5     42
46.52    33
46.54    35
46.56    31
46.58    38
46.6     32
46.62    30
46.64    32
46.66    36
46.68    35
46.7     35
46.72    19
46.74    27
46.76    35
46.78    35
46.8     29
46.82    31
46.84    22
46.86    31
46.88    33
46.9     44
46.92    37
46.94    46
46.96    35
46.98    21
47.0     31
47.02    36
47.04    35
47.06    35
47.08    34
47.1     27
47.12    40
47.14    25
47.16    38
47.18    33
47.2     33
47.22    42
47.24    29
47.26    35
47.28    36
47.3     34
47.32    35
47.34    32
47.36    33
47.38    31
47.4     31
47.42    32
47.44    25
47.46    26
47.48    55
47.5     37
47.52    42
47.54    35
47.56    35
47.58    39
47.6     37
47.62    38
47.64    34
47.66    45
47.68    44
47.7     42
47.72    49
47.74    28
47.76    35
47.78    33
47.8     34
47.82    39
47.84    35
47.86    57
47.88    35
47.9     37
47.92    33
47.94    34
47.96    43
47.98    47
48.0     44
48.02    43
48.04    43
48.06    36
48.08    37
48.1     31
48.12    34
48.14    36
48.16    49
48.18    49
48.2     48
48.22    46
48.24    51
48.26    43
48.28    36
48.3     47
48.32    55
48.34    41
48.36    42
48.38    47
48.4     47
48.42    50
48.44    54
48.46    61
48.48    53
48.5     56
48.52    39
48.54    46
48.56    40
48.58    47
48.6     50
48.62    48
48.64    47
48.66    56
48.68    51
48.7     51
48.72    56
48.74    58
48.76    61
48.78    62
48.8     51
48.82    57
48.84    58
48.86    59
48.88    51
48.9     63
48.92    49
48.94    47
48.96    71
48.98    68
49.0     64
49.02    58
49.04    73
49.06    62
49.08    62
49.1     61
49.12    65
49.14    70
49.16    72
49.18    74
49.2     79
49.22    81
49.24    73
49.26    75
49.28    82
49.3     85
49.32    81
49.34    94
49.36    69
49.38    90
49.4     76
49.42    88
49.44    90
49.46    87
49.48    79
49.5     84
49.52    96
49.54    82
49.56    89
49.58    112
49.6     100
49.62    106
49.64    102
49.66    116
49.68    114
49.7     108
49.72    101
49.74    109
49.76    109
49.78    114
49.8     109
49.82    100
49.84    115
49.86    114
49.88    100
49.9     111
49.92    123
49.94    85
49.96    92
49.98    107
50.0     136
50.02    96
50.04    108
50.06    128
50.08    117
50.1     120
50.12    128
50.14    105
50.16    125
50.18    96
50.2     117
50.22    135
50.24    121
50.26    123
50.28    116
50.3     125
50.32    127
50.34    121
50.36    130
50.38    100
50.4     147
50.42    124
50.44    153
50.46    129
50.48    126
50.5     124
50.52    146
50.54    126
50.56    132
50.58    127
50.6     142
50.62    110
50.64    137
50.66    122
50.68    118
50.7     107
50.72    139
50.74    114
50.76    104
50.78    123
50.8     105
50.82    106
50.84    120
50.86    119
50.88    110
50.9     101
50.92    112
50.94    107
50.96    130
50.98    101
51.0     110
51.02    96
51.04    107
51.06    107
51.08    116
51.1     99
51.12    102
51.14    114
51.16    96
51.18    99
51.2     82
51.22    89
51.24    96
51.26    92
51.28    77
51.3     80
51.32    81
51.34    84
51.36    98
51.38    78
51.4     91
51.42    89
51.44    73
51.46    77
51.48    72
51.5     72
51.52    77
51.54    75
51.56    84
51.58    75
51.6     71
51.62    73
51.64    72
51.66    67
51.68    77
51.7     78
51.72    69
51.74    89
51.76    74
51.78    59
51.8     61
51.82    75
51.84    78
51.86    63
51.88    59
51.9     63
51.92    52
51.94    58
51.96    68
51.98    65
52.0     42
52.02    65
52.04    65
52.06    77
52.08    67
52.1     67
52.12    65
52.14    52
52.16    68
52.18    54
52.2     64
52.22    69
52.24    50
52.26    65
52.28    57
52.3     50
52.32    54
52.34    66
52.36    62
52.38    62
52.4     46
52.42    38
52.44    62
52.46    55
52.48    45
52.5     55
52.52    63
52.54    43
52.56    45
52.58    46
52.6     53
52.62    66
52.64    50
52.66    55
52.68    51
52.7     46
52.72    54
52.74    52
52.76    56
52.78    46
52.8     48
52.82    49
52.84    47
52.86    55
52.88    54
52.9     48
52.92    52
52.94    55
52.96    53
52.98    56
53.0     46
53.02    42
53.04    47
53.06    43
53.08    44
53.1     46
53.12    51
53.14    40
53.16    46
53.18    53
53.2     46
53.22    43
53.24    46
53.26    42
53.28    53
53.3     44
53.32    50
53.34    44
53.36    57
53.38    39
53.4     46
53.42    59
53.44    62
53.46    46
53.48    46
53.5     52
53.52    52
53.54    37
53.56    57
53.58    61
53.6     42
53.62    66
53.64    47
53.66    58
53.68    50
53.7     44
53.72    50
53.74    52
53.76    64
53.78    36
53.8     53
53.82    44
53.84    55
53.86    50
53.88    59
53.9     62
53.92    51
53.94    58
53.96    43
53.98    49
54.0     49
54.02    36
54.04    51
54.06    48
54.08    49
54.1     53
54.12    52
54.14    43
54.16    55
54.18    56
54.2     61
54.22    61
54.24    50
54.26    45
54.28    53
54.3     67
54.32    58
54.34    72
54.36    67
54.38    54
54.4     61
54.42    53
54.44    62
54.46    62
54.48    62
54.5     60
54.52    55
54.54    61
54.56    58
54.58    55
54.6     56
54.62    52
54.64    60
54.66    50
54.68    46
54.7     44
54.72    56
54.74    60
54.76    60
54.78    42
54.8     66
54.82    46
54.84    37
54.86    56
54.88    58
54.9     60
54.92    54
54.94    60
54.96    69
54.98    56
55.0     42
55.02    53
55.04    62
55.06    47
55.08    64
55.1     61
55.12    58
55.14    60
55.16    53
55.18    57
55.2     59
55.22    63
55.24    64
55.26    59
55.28    64
55.3     62
55.32    61
55.34    69
55.36    58
55.38    68
55.4     66
55.42    63
55.44    59
55.46    62
55.48    64
55.5     72
55.52    55
55.54    62
55.56    58
55.58    65
55.6     59
55.62    61
55.64    62
55.66    62
55.68    67
55.7     49
55.72    64
55.74    55
55.76    57
55.78    74
55.8     70
55.82    71
55.84    66
55.86    86
55.88    70
55.9     57
55.92    79
55.94    59
55.96    71
55.98    53
56.0     61
56.02    62
56.04    50
56.06    53
56.08    62
56.1     80
56.12    71
56.14    61
56.16    77
56.18    70
56.2     64
56.22    67
56.24    54
56.26    80
56.28    57
56.3     76
56.32    51
56.34    56
56.36    58
56.38    61
56.4     55
56.42    73
56.44    56
56.46    63
56.48    66
56.5     42
56.52    58
56.54    70
56.56    69
56.58    50
56.6     45
56.62    55
56.64    65
56.66    63
56.68    62
56.7     64
56.72    62
56.74    53
56.76    54
56.78    60
56.8     69
56.82    59
56.84    52
56.86    52
56.88    63
56.9     64
56.92    63
56.94    58
56.96    59
56.98    59
57.0     51
57.02    63
57.04    53
57.06    51
57.08    50
57.1     53
57.12    60
57.14    58
57.16    64
57.18    53
57.2     65
57.22    71
57.24    68
57.26    56
57.28    64
57.3     47
57.32    57
57.34    48
57.36    64
57.38    53
57.4     63
57.42    49
57.44    63
57.46    54
57.48    62
57.5     57
57.52    72
57.54    68
57.56    61
57.58    58
57.6     58
57.62    70
57.64    70
57.66    48
57.68    59
57.7     62
57.72    58
57.74    70
57.76    59
57.78    70
57.8     61
57.82    52
57.84    58
57.86    63
57.88    57
57.9     57
57.92    55
57.94    69
57.96    72
57.98    68
58.0     56
58.02    67
58.04    73
58.06    76
58.08    69
58.1     67
58.12    66
58.14    70
58.16    61
58.18    64
58.2     80
58.22    75
58.24    63
58.26    68
58.28    70
58.3     78
58.32    63
58.34    60
58.36    85
58.38    66
58.4     71
58.42    70
58.44    70
58.46    72
58.48    57
58.5     82
58.52    71
58.54    59
58.56    69
58.58    73
58.6     69
58.62    74
58.64    83
58.66    64
58.68    63
58.7     73
58.72    83
58.74    79
58.76    74
58.78    82
58.8     64
58.82    75
58.84    55
58.86    78
58.88    81
58.9     78
58.92    78
58.94    89
58.96    76
58.98    87
59.0     87
59.02    82
59.04    92
59.06    104
59.08    79
59.1     83
59.12    79
59.14    73
59.16    73
59.18    92
59.2     78
59.22    84
59.24    76
59.26    100
59.28    77
59.3     78
59.32    84
59.34    89
59.36    77
59.38    89
59.4     75
59.42    83
59.44    90
59.46    82
59.48    71
59.5     87
59.52    101
59.54    91
59.56    93
59.58    88
59.6     116
59.62    95
59.64    88
59.66    81
59.68    94
59.7     98
59.72    91
59.74    103
59.76    89
59.78    98
59.8     88
59.82    88
59.84    82
59.86    100
59.88    85
59.9     108
59.92    96
59.94    83
59.96    106
59.98    91
60.0     101
60.02    105
60.04    85
60.06    97
60.08    92
60.1     118
60.12    105
60.14    100
60.16    86
60.18    115
60.2     97
60.22    116
60.24    95
60.26    103
60.28    105
60.3     105
60.32    100
60.34    107
60.36    120
60.38    109
60.4     89
60.42    123
60.44    116
60.46    115
60.48    105
60.5     94
60.52    109
60.54    102
60.56    87
60.58    85
60.6     84
60.62    108
60.64    91
60.66    95
60.68    85
60.7     101
60.72    101
60.74    79
60.76    91
60.78    81
60.8     110
60.82    80
60.84    83
60.86    102
60.88    92
60.9     97
60.92    91
60.94    79
60.96    81
60.98    95
61.0     103
61.02    86
61.04    78
61.06    89
61.08    83
61.1     73
61.12    74
61.14    85
61.16    82
61.18    88
61.2     82
61.22    73
61.24    88
61.26    81
61.28    75
61.3     95
61.32    88
61.34    91
61.36    82
61.38    87
61.4     85
61.42    73
61.44    87
61.46    78
61.48    70
61.5     85
61.52    75
61.54    56
61.56    58
61.58    101
61.6     80
61.62    69
61.64    77
61.66    73
61.68    75
61.7     83
61.72    67
61.74    72
61.76    78
61.78    86
61.8     75
61.82    76
61.84    56
61.86    67
61.88    69
61.9     73
61.92    76
61.94    59
61.96    77
61.98    77
62.0     71
62.02    75
62.04    80
62.06    74
62.08    72
62.1     75
62.12    83
62.14    60
62.16    64
62.18    61
62.2     82
62.22    68
62.24    72
62.26    59
62.28    58
62.3     73
62.32    73
62.34    68
62.36    77
62.38    57
62.4     87
62.42    70
62.44    67
62.46    57
62.48    66
62.5     73
62.52    64
62.54    54
62.56    78
62.58    63
62.6     56
62.62    62
62.64    71
62.66    71
62.68    69
62.7     67
62.72    62
62.74    72
62.76    60
62.78    74
62.8     61
62.82    73
62.84    59
62.86    76
62.88    57
62.9     59
62.92    67
62.94    63
62.96    65
62.98    56
63.0     61
63.02    62
63.04    60
63.06    66
63.08    75
63.1     64
63.12    71
63.14    61
63.16    65
63.18    82
63.2     71
63.22    49
63.24    47
63.26    61
63.28    67
63.3     66
63.32    52
63.34    62
63.36    68
63.38    55
63.4     69
63.42    62
63.44    48
63.46    54
63.48    56
63.5     66
63.52    55
63.54    57
63.56    57
63.58    61
63.6     49
63.62    58
63.64    54
63.66    46
63.68    55
63.7     44
63.72    51
63.74    52
63.76    68
63.78    51
63.8     52
63.82    45
63.84    54
63.86    52
63.88    57
63.9     49
63.92    48
63.94    43
63.96    53
63.98    53
64.0     70
64.02    51
64.04    65
64.06    52
64.08    44
64.1     47
64.12    44
64.14    49
64.16    50
64.18    52
64.2     49
64.22    51
64.24    49
64.26    45
64.28    52
64.3     51
64.32    45
64.34    50
64.36    52
64.38    39
64.4     58
64.42    45
64.44    54
64.46    52
64.48    56
64.5     41
64.52    35
64.54    59
64.56    56
64.58    53
64.6     49
64.62    44
64.64    41
64.66    36
64.68    51
64.7     35
64.72    46
64.74    46
64.76    39
64.78    38
64.8     39
64.82    52
64.84    42
64.86    40
64.88    47
64.9     48
64.92    52
64.94    35
64.96    46
64.98    48
65.0     45
65.02    46
65.04    39
65.06    42
65.08    38
65.1     39
65.12    39
65.14    64
65.16    45
65.18    47
65.2     43
65.22    52
65.24    39
65.26    45
65.28    43
65.3     44
65.32    47
65.34    34
65.36    53
65.38    37
65.4     50
65.42    46
65.44    43
65.46    41
65.48    45
65.5     34
65.52    57
65.54    42
65.56    41
65.58    49
65.6     47
65.62    43
65.64    51
65.66    46
65.68    33
65.7     41
65.72    56
65.74    41
65.76    33
65.78    52
65.8     48
65.82    55
65.84    47
65.86    33
65.88    43
65.9     44
65.92    49
65.94    36
65.96    45
65.98    45
66.0     36
66.02    54
66.04    56
66.06    53
66.08    42
66.1     51
66.12    52
66.14    44
66.16    45
66.18    50
66.2     49
66.22    41
66.24    45
66.26    45
66.28    50
66.3     49
66.32    42
66.34    49
66.36    37
66.38    32
66.4     45
66.42    36
66.44    39
66.46    40
66.48    45
66.5     59
66.52    37
66.54    45
66.56    48
66.58    43
66.6     45
66.62    29
66.64    48
66.66    26
66.68    37
66.7     37
66.72    42
66.74    39
66.76    29
66.78    26
66.8     31
66.82    42
66.84    26
66.86    31
66.88    35
66.9     30
66.92    35
66.94    32
66.96    48
66.98    34
67.0     47
67.02    39
67.04    46
67.06    49
67.08    47
67.1     38
67.12    30
67.14    31
67.16    47
67.18    30
67.2     35
67.22    36
67.24    27
67.26    28
67.28    33
67.3     29
67.32    28
67.34    34
67.36    36
67.38    31
67.4     41
67.42    43
67.44    23
67.46    42
67.48    35
67.5     35
67.52    26
67.54    34
67.56    34
67.58    32
67.6     29
67.62    38
67.64    36
67.66    26
67.68    29
67.7     34
67.72    29
67.74    25
67.76    36
67.78    27
67.8     22
67.82    38
67.84    32
67.86    36
67.88    33
67.9     35
67.92    30
67.94    28
67.96    27
67.98    25
68.0     37
68.02    37
68.04    35
68.06    34
68.08    35
68.1     39
68.12    29
68.14    26
68.16    30
68.18    22
68.2     32
68.22    34
68.24    32
68.26    32
68.28    39
68.3     23
68.32    28
68.34    31
68.36    38
68.38    38
68.4     29
68.42    29
68.44    35
68.46    36
68.48    31
68.5     17
68.52    33
68.54    33
68.56    28
68.58    20
68.6     37
68.62    32
68.64    36
68.66    25
68.68    41
68.7     34
68.72    28
68.74    27
68.76    23
68.78    35
68.8     32
68.82    26
68.84    32
68.86    32
68.88    35
68.9     20
68.92    38
68.94    42
68.96    34
68.98    23
69.0     25
69.02    20
69.04    27
69.06    40
69.08    32
69.1     32
69.12    35
69.14    30
69.16    37
69.18    30
69.2     31
69.22    19
69.24    31
69.26    25
69.28    27
69.3     28
69.32    40
69.34    34
69.36    31
69.38    40
69.4     36
69.42    21
69.44    36
69.46    40
69.48    34
69.5     39
69.52    32
69.54    31
69.56    30
69.58    33
69.6     34
69.62    40
69.64    26
69.66    41
69.68    33
69.7     32
69.72    33
69.74    25
69.76    35
69.78    34
69.8     29
69.82    31
69.84    35
69.86    34
69.88    33
69.9     36
69.92    38
69.94    39
69.96    33
69.98    27
70.0     27
70.02    30
70.04    35
70.06    27
70.08    35
70.1     26
70.12    28
70.14    29
70.16    32
70.18    30
70.2     37
70.22    21
70.24    41
70.26    32
70.28    34
70.3     35
70.32    36
70.34    27
70.36    42
70.38    37
70.4     32
70.42    33
70.44    36
70.46    36
70.48    41
70.5     31
70.52    28
70.54    36
70.56    29
70.58    27
70.6     28
70.62    29
70.64    30
70.66    36
70.68    35
70.7     29
70.72    24
70.74    27
70.76    45
70.78    32
70.8     36
70.82    32
70.84    36
70.86    36
70.88    34
70.9     32
70.92    24
70.94    28
70.96    41
70.98    33
71.0     39
71.02    35
71.04    47
71.06    42
71.08    43
71.1     26
71.12    34
71.14    33
71.16    37
71.18    44
71.2     37
71.22    24
71.24    38
71.26    32
71.28    33
71.3     36
71.32    34
71.34    27
71.36    29
71.38    33
71.4     40
71.42    44
71.44    43
71.46    30
71.48    31
71.5     43
71.52    42
71.54    48
71.56    24
71.58    36
71.6     39
71.62    38
71.64    38
71.66    33
71.68    39
71.7     45
71.72    31
71.74    35
71.76    36
71.78    42
71.8     48
71.82    35
71.84    40
71.86    39
71.88    42
71.9     32
71.92    28
71.93    32
71.96    42
71.98    31
72.0     28
72.02    40
72.04    34
72.06    31
72.08    31
72.1     33
72.12    26
72.14    31
72.16    28
72.18    34
72.2     32
72.22    33
72.24    38
72.26    38
72.28    25
72.3     30
72.32    38
72.34    43
72.36    36
72.38    43
72.4     47
72.42    48
72.43    41
72.46    35
72.48    31
72.5     33
72.52    34
72.54    31
72.56    35
72.58    35
72.6     34
72.62    36
72.64    30
72.66    34
72.68    39
72.7     36
72.72    38
72.74    45
72.76    36
72.78    31
72.8     36
72.82    28
72.84    43
72.86    32
72.88    34
72.9     32
72.92    28
72.93    42
72.96    33
72.98    20
73.0     24
73.02    50
73.04    39
73.06    31
73.08    25
73.1     35
73.12    33
73.14    30
73.16    44
73.18    31
73.2     33
73.22    35
73.24    35
73.26    33
73.28    27
73.3     35
73.32    33
73.34    34
73.36    40
73.38    35
73.4     35
73.42    31
73.43    36
73.46    37
73.48    32
73.5     29
73.52    42
73.54    29
73.56    35
73.58    35
73.6     41
73.62    31
73.64    38
73.66    37
73.68    28
73.7     43
73.72    38
73.74    40
73.76    40
73.78    29
73.8     40
73.82    33
73.84    37
73.86    39
73.88    33
73.9     24
73.92    49
73.93    34
73.96    30
73.98    30
74.0     42
74.02    38
74.04    45
74.06    33
74.08    44
74.1     39
74.12    37
74.14    40
74.16    29
74.18    38
74.2     36
74.22    37
74.24    46
74.26    40
74.28    42
74.3     41
74.32    41
74.34    38
74.36    42
74.38    36
74.4     28
74.42    41
74.43    41
74.46    33
74.48    36
74.5     42
74.52    28
74.54    40
74.56    35
74.58    42
74.6     45
74.62    36
74.64    36
74.66    41
74.68    37
74.7     39
74.72    35
74.74    43
74.76    38
74.78    36
74.8     36
74.82    43
74.84    38
74.86    37
74.88    43
74.9     39
74.92    39
74.93    31
74.96    30
74.98    34
75.0     34
75.02    40
75.04    27
75.06    36
75.08    45
75.1     30
75.12    42
75.14    34
75.16    33
75.18    52
75.2     45
75.22    38
75.24    37
75.26    35
75.28    20
75.3     30
75.32    39
75.34    40
75.36    38
75.38    36
75.4     41
75.42    21
75.43    38
75.46    44
75.48    38
75.5     35
75.52    40
75.54    41
75.56    25
75.58    49
75.6     43
75.62    27
75.64    31
75.66    43
75.68    41
75.7     33
75.72    33
75.74    43
75.76    33
75.78    42
75.8     33
75.82    34
75.84    36
75.86    30
75.88    39
75.9     34
75.92    39
75.93    44
75.96    34
75.98    49
76.0     35
76.02    39
76.04    38
76.06    39
76.08    33
76.1     43
76.12    32
76.14    43
76.16    30
76.18    26
76.2     35
76.22    39
76.24    49
76.26    36
76.28    26
76.3     41
76.32    51
76.34    37
76.36    35
76.38    33
76.4     33
76.42    30
76.43    36
76.46    40
76.48    34
76.5     22
76.52    43
76.54    35
76.56    38
76.58    33
76.6     42
76.62    29
76.64    33
76.66    32
76.68    48
76.7     38
76.72    34
76.74    33
76.76    38
76.78    34
76.8     28
76.82    33
76.84    26
76.86    30
76.88    36
76.9     24
76.92    32
76.93    37
76.96    37
76.98    35
77.0     38
77.02    28
77.04    36
77.06    35
77.08    37
77.1     24
77.12    47
77.14    46
77.16    37
77.18    31
77.2     36
77.22    30
77.24    33
77.26    30
77.28    39
77.3     32
77.32    40
77.34    35
77.36    29
77.38    45
77.4     32
77.42    39
77.43    29
77.46    29
77.48    34
77.5     33
77.52    23
77.54    35
77.56    37
77.58    28
77.6     32
77.62    36
77.64    34
77.66    24
77.68    33
77.7     27
77.72    32
77.74    30
77.76    35
77.78    31
77.8     33
77.82    32
77.84    31
77.86    33
77.88    42
77.9     26
77.92    36
77.93    31
77.96    30
77.98    36
78.0     41
78.02    36
78.04    42
78.06    49
78.08    32
78.1     41
78.12    42
78.14    35
78.16    24
78.18    31
78.2     40
78.22    35
78.24    40
78.26    37
78.28    39
78.3     35
78.32    39
78.34    25
78.36    36
78.38    28
78.4     28
78.42    49
78.43    33
78.46    39
78.48    36
78.5     36
78.52    39
78.54    27
78.56    33
78.58    43
78.6     32
78.62    33
78.64    31
78.66    32
78.68    37
78.7     30
78.72    35
78.74    36
78.76    31
78.78    36
78.8     33
78.82    41
78.84    36
78.86    37
78.88    40
78.9     33
78.92    22
78.93    34
78.96    39
78.98    38
79.0     43
79.02    34
79.04    40
79.06    30
79.08    33
79.1     40
79.12    40
79.14    40
79.16    31
79.18    31
79.2     39
79.22    29
79.24    34
79.26    41
79.28    34
79.3     39
79.32    37
79.34    37
79.36    37
79.38    38
79.4     29
79.42    38
79.43    33
79.46    45
79.48    38
79.5     31
79.52    44
79.54    29
79.56    30
79.58    38
79.6     32
79.62    38
79.64    30
79.66    45
79.68    36
79.7     34
79.72    39
79.74    31
79.76    29
79.78    38
79.8     42
79.82    38
79.84    37
79.86    39
79.88    48
79.9     35
79.92    38
79.93    22
79.96    40
79.98    36
80.0     38
