# Supplementary material for: The synergistic effect of Hf-O-Ru bonds and oxygen vacancies in Ru/HfO2 for enhanced hydrogen evolution
Source: Nat Commun. 2022 Mar 11;13:1270. doi: 10.1038/s41467-022-28947-9 (PMC8917135; doi:10.1038/s41467-022-28947-9)
Supplement: Supplementary file 3 — Source Data [file 41467_2022_28947_MOESM3_ESM.zip › source data-1/Supplementary Figure 22/ru10_CONTCAR]

CONTCAR                                 
   1.00000000000000     
    20.3719997405999997    0.0000000000000000    0.0000000000000000
     0.0000000000000000   10.3569002150999996    0.0000000000000000
     0.0000000000000000    0.0000000000000000   20.0000000000000000
   Ru
    10
Direct
  0.2905867855822405  0.5880610608758627  0.6121969637531246
  0.5477594575167785  0.4224867564128583  0.6123076399289916
  0.5069776570357166  0.6158373953207195  0.5723559204553862
  0.3634193021607617  0.7491821234867170  0.5976773224908923
  0.3986189342707334  0.5201859071043592  0.5599343126607021
  0.4516462733118695  0.3182451058044923  0.5993221603072407
  0.3419647709375095  0.3186339698974583  0.6024138827898776
  0.3429756035464887  0.4659930043451579  0.6902304812941824
  0.4396746733274732  0.6345418776805192  0.6633106096053236
  0.4707564603104394  0.4401829350718505  0.7046807037142888
 
  0.00000000E+00  0.00000000E+00  0.00000000E+00
  0.00000000E+00  0.00000000E+00  0.00000000E+00
  0.00000000E+00  0.00000000E+00  0.00000000E+00
  0.00000000E+00  0.00000000E+00  0.00000000E+00
  0.00000000E+00  0.00000000E+00  0.00000000E+00
  0.00000000E+00  0.00000000E+00  0.00000000E+00
  0.00000000E+00  0.00000000E+00  0.00000000E+00
  0.00000000E+00  0.00000000E+00  0.00000000E+00
  0.00000000E+00  0.00000000E+00  0.00000000E+00
  0.00000000E+00  0.00000000E+00  0.00000000E+00
