# Supplementary material for: The synergistic effect of Hf-O-Ru bonds and oxygen vacancies in Ru/HfO2 for enhanced hydrogen evolution
Source: Nat Commun. 2022 Mar 11;13:1270. doi: 10.1038/s41467-022-28947-9 (PMC8917135; doi:10.1038/s41467-022-28947-9)
Supplement: Supplementary file 3 — Source Data [file 41467_2022_28947_MOESM3_ESM.zip › source data-1/Supplementary Figure 22/ru6_CONTCAR]

556677                                  
   1.00000000000000     
    20.0000000000000000    0.0000000000000000    0.0000000000000000
     0.0000000000000000   20.0000000000000000    0.0000000000000000
     0.0000000000000000    0.0000000000000000   20.0000000000000000
   Ru
     6
Direct
  0.5733625356254838  0.5381860199265288  0.4729360562498868
  0.5723540038569941  0.4261507388010615  0.4760848235986148
  0.4563396155191662  0.5393065860771902  0.4706930203708909
  0.5129922910538163  0.5415122458758285  0.5734764481232653
  0.4551518680985792  0.4273261383832882  0.4738481229791017
  0.5118296958459571  0.4295483099360989  0.5765315706782467
 
  0.00000000E+00  0.00000000E+00  0.00000000E+00
  0.00000000E+00  0.00000000E+00  0.00000000E+00
  0.00000000E+00  0.00000000E+00  0.00000000E+00
  0.00000000E+00  0.00000000E+00  0.00000000E+00
  0.00000000E+00  0.00000000E+00  0.00000000E+00
  0.00000000E+00  0.00000000E+00  0.00000000E+00
