# Supplementary material for: The synergistic effect of Hf-O-Ru bonds and oxygen vacancies in Ru/HfO2 for enhanced hydrogen evolution
Source: Nat Commun. 2022 Mar 11;13:1270. doi: 10.1038/s41467-022-28947-9 (PMC8917135; doi:10.1038/s41467-022-28947-9)
Supplement: Supplementary file 3 — Source Data [file 41467_2022_28947_MOESM3_ESM.zip › source data-1/Supplementary Figure 23/a_CONTCAR]

778899                                  
   1.00000000000000     
    10.1859999999999999    0.0000000000000000    0.0000000000000000
     0.0000000000000000   10.3568999999999996    0.0000000000000000
     0.0000000000000000    0.0000000000000000   20.0000000000000000
   O    Ru   Hf
    63     3    32
Selective dynamics
Direct
  0.3968199999999982  0.3704400000000021  0.1335899999999981   F   F   F
  0.3131648936243640  0.3774050630405609  0.3940357258567012   T   T   T
  0.4910799999999966  0.1204400000000021  0.0128699999999995   F   F   F
  0.4014228704341069  0.1239988173353231  0.2799577395250462   T   T   T
  0.4421143651035067  0.1318480921512886  0.1473388927709885   T   T   T
  0.3634313579799049  0.1238363138137713  0.4129001429908791   T   T   T
  0.3556766492942815  0.3819423860445694  0.2635602958420336   T   T   T
  0.3071325440632915  0.2068525203865824  0.5368667791031959   T   T   T
  0.1725038215026205  0.1637996021696737  0.2351052048073007   T   T   T
  0.0445614301200992  0.1596791527487832  0.5205949687189519   T   T   T
  0.1222085884900470  0.4203243538574202  0.1804079006810054   T   T   T
  0.0460641085853388  0.4065845533487759  0.4415947230001118   T   T   T
  0.1649499999999975  0.3295400000000015  0.0506999999999991   F   F   F
  0.0868892563099694  0.3482891150515794  0.3090295988400875   T   T   T
  0.2229600000000005  0.0795400000000015  0.0957599999999985   F   F   F
  0.1230228226094721  0.1180134468652992  0.3780613172302021   T   T   T
  0.8968199999999982  0.3704400000000021  0.1335899999999981   F   F   F
  0.8111156017794174  0.3753173687400562  0.3934010437176054   T   T   T
  0.9910799999999966  0.1204400000000021  0.0128699999999995   F   F   F
  0.9034369036811397  0.1271510269614153  0.2818233343171109   T   T   T
  0.9425329550416413  0.1319019260983149  0.1477852567033132   T   T   T
  0.8519863933466678  0.1292936006193769  0.4166376157702366   T   T   T
  0.8553428274049031  0.3828369577606427  0.2643837502620596   T   T   T
  0.8010314758786589  0.4011459227325101  0.5254827902693854   T   T   T
  0.6752871864587168  0.1650503446687490  0.2332061390851813   T   T   T
  0.6170492336723652  0.1420229549851533  0.5096107818376968   T   T   T
  0.6214732137119208  0.4215759028322249  0.1811025773967835   T   T   T
  0.5525073685714926  0.3979059615079319  0.4366051962548321   T   T   T
  0.6649499999999975  0.3295400000000015  0.0506999999999991   F   F   F
  0.5831403470661156  0.3393754286846357  0.3099762114051143   T   T   T
  0.7229600000000005  0.0795400000000015  0.0957599999999985   F   F   F
  0.6263797838136667  0.0873717318727290  0.3694131344179170   T   T   T
  0.3968199999999982  0.8704400000000021  0.1335899999999981   F   F   F
  0.3136890144548389  0.8706926380776761  0.3903942578283749   T   T   T
  0.4910799999999966  0.6204400000000021  0.0128699999999995   F   F   F
  0.4026151741621926  0.6238677079280563  0.2765445637721757   T   T   T
  0.4430868104114347  0.6319028336761787  0.1461213782082319   T   T   T
  0.3573209175015451  0.6307342241363977  0.4070763155335096   T   T   T
  0.3560694838355491  0.8819641369508056  0.2626445480181061   T   T   T
  0.2865966900293772  0.9182416971775181  0.5227744873926635   T   T   T
  0.1730618854804600  0.6666643997082684  0.2311403419638725   T   T   T
  0.0853900784182526  0.6608321818790692  0.5117999816172010   T   T   T
  0.1212600316783854  0.9216317266513487  0.1805202663487912   T   T   T
  0.0546901576177215  0.9230984243108877  0.4446465627875480   T   T   T
  0.1649499999999975  0.8295400000000015  0.0506999999999991   F   F   F
  0.0869524498046163  0.8497218923949975  0.3095720061874077   T   T   T
  0.2229600000000005  0.5795400000000015  0.0957599999999985   F   F   F
  0.1195251419519965  0.6044362027499953  0.3683029986023437   T   T   T
  0.8968199999999982  0.8704400000000021  0.1335899999999981   F   F   F
  0.8267352425769899  0.8728493577011377  0.3920812492222737   T   T   T
  0.9910799999999966  0.6204400000000021  0.0128699999999995   F   F   F
  0.9011618228476720  0.6267017430003466  0.2810502346297180   T   T   T
  0.9422163446411281  0.6321349356885544  0.1476206551477935   T   T   T
  0.8547013456441417  0.6287853306874399  0.4193792666100375   T   T   T
  0.8543649978855460  0.8831005586879572  0.2633319034448241   T   T   T
  0.8109068802894973  0.8771199189527535  0.5238394200406630   T   T   T
  0.6760800013198454  0.6671077307728048  0.2321753660478674   T   T   T
  0.6215770639132301  0.9219212820989486  0.1807106929520007   T   T   T
  0.5505140738989769  0.8887980587425771  0.4463333661531779   T   T   T
  0.6649499999999975  0.8295400000000015  0.0506999999999991   F   F   F
  0.5838199987071260  0.8411090208309127  0.3100737611916749   T   T   T
  0.7229600000000005  0.5795400000000015  0.0957599999999985   F   F   F
  0.6266799497299776  0.5962161832658137  0.3691311563938508   T   T   T
  0.3201795309760341  0.3935131696391934  0.5617738984198529   T   T   T
  0.2651184731318318  0.6435259764727638  0.5653634594722344   T   T   T
  0.4733386989745529  0.5565385149053980  0.5776644769263888   T   T   T
  0.3364400000000032  0.2285899999999970  0.0619999999999976   F   F   F
  0.2499588342690366  0.2352814750725251  0.3285102120780402   T   T   T
  0.0514599999999987  0.4785899999999970  0.0844600000000000   F   F   F
  0.4640991676837498  0.4817106579905328  0.3475995986373706   T   T   T
  0.0082657481748086  0.2755793647358160  0.2174573523506623   T   T   T
  0.4635542793942848  0.2427284509485151  0.4776778387497750   T   T   T
  0.2904156141702952  0.0247595696697148  0.1947682790631921   T   T   T
  0.1928349086765462  0.0641826308725700  0.4772445473189854   T   T   T
  0.8364400000000032  0.2285899999999970  0.0619999999999976   F   F   F
  0.7440464522463418  0.2253213620439701  0.3286661009818226   T   T   T
  0.5514599999999987  0.4785899999999970  0.0844600000000000   F   F   F
  0.9668731523812437  0.4821726718105142  0.3484556381317037   T   T   T
  0.5091814904638146  0.2744533377216969  0.2166610523094776   T   T   T
  0.9211743964017473  0.2788689786254053  0.4783327700076034   T   T   T
  0.7916416115664907  0.0236098869990565  0.1950191834868961   T   T   T
  0.7094474177011538 -0.0003259078066508  0.4628055686725148   T   T   T
  0.3364400000000032  0.7285899999999970  0.0619999999999976   F   F   F
  0.2480421552227749  0.7305670373636431  0.3249886769077797   T   T   T
  0.0514599999999987  0.9785899999999970  0.0844600000000000   F   F   F
  0.4620731301786961  0.9787606412906181  0.3480905773450629   T   T   T
  0.0066153796478746  0.7769393840376839  0.2170194019795713   T   T   T
  0.3921687599877762  0.7865036720534322  0.4768290908247785   T   T   T
  0.2911963763465505  0.5247672649172571  0.1938130224252472   T   T   T
  0.2107062357736942  0.5207893922118143  0.4581140674566955   T   T   T
  0.8364400000000032  0.7285899999999970  0.0619999999999976   F   F   F
  0.7465456427539694  0.7324410194029566  0.3276407816688395   T   T   T
  0.5514599999999987  0.9785899999999970  0.0844600000000000   F   F   F
  0.9758660737770680  0.9888662772950049  0.3512812813097322   T   T   T
  0.5092536603466278  0.7741882311095076  0.2158573419483590   T   T   T
  0.9429497786798083  0.7784116514015272  0.4744092439568145   T   T   T
  0.7914359016062794  0.5242356770630472  0.1949916457407293   T   T   T
  0.7061308435422753  0.5052764686220438  0.4583736173174902   T   T   T
 
  0.00000000E+00  0.00000000E+00  0.00000000E+00
  0.00000000E+00  0.00000000E+00  0.00000000E+00
  0.00000000E+00  0.00000000E+00  0.00000000E+00
  0.00000000E+00  0.00000000E+00  0.00000000E+00
  0.00000000E+00  0.00000000E+00  0.00000000E+00
  0.00000000E+00  0.00000000E+00  0.00000000E+00
  0.00000000E+00  0.00000000E+00  0.00000000E+00
  0.00000000E+00  0.00000000E+00  0.00000000E+00
  0.00000000E+00  0.00000000E+00  0.00000000E+00
  0.00000000E+00  0.00000000E+00  0.00000000E+00
  0.00000000E+00  0.00000000E+00  0.00000000E+00
  0.00000000E+00  0.00000000E+00  0.00000000E+00
  0.00000000E+00  0.00000000E+00  0.00000000E+00
  0.00000000E+00  0.00000000E+00  0.00000000E+00
  0.00000000E+00  0.00000000E+00  0.00000000E+00
  0.00000000E+00  0.00000000E+00  0.00000000E+00
  0.00000000E+00  0.00000000E+00  0.00000000E+00
  0.00000000E+00  0.00000000E+00  0.00000000E+00
  0.00000000E+00  0.00000000E+00  0.00000000E+00
  0.00000000E+00  0.00000000E+00  0.00000000E+00
  0.00000000E+00  0.00000000E+00  0.00000000E+00
  0.00000000E+00  0.00000000E+00  0.00000000E+00
  0.00000000E+00  0.00000000E+00  0.00000000E+00
  0.00000000E+00  0.00000000E+00  0.00000000E+00
  0.00000000E+00  0.00000000E+00  0.00000000E+00
  0.00000000E+00  0.00000000E+00  0.00000000E+00
  0.00000000E+00  0.00000000E+00  0.00000000E+00
  0.00000000E+00  0.00000000E+00  0.00000000E+00
  0.00000000E+00  0.00000000E+00  0.00000000E+00
  0.00000000E+00  0.00000000E+00  0.00000000E+00
  0.00000000E+00  0.00000000E+00  0.00000000E+00
  0.00000000E+00  0.00000000E+00  0.00000000E+00
  0.00000000E+00  0.00000000E+00  0.00000000E+00
  0.00000000E+00  0.00000000E+00  0.00000000E+00
  0.00000000E+00  0.00000000E+00  0.00000000E+00
  0.00000000E+00  0.00000000E+00  0.00000000E+00
  0.00000000E+00  0.00000000E+00  0.00000000E+00
  0.00000000E+00  0.00000000E+00  0.00000000E+00
  0.00000000E+00  0.00000000E+00  0.00000000E+00
  0.00000000E+00  0.00000000E+00  0.00000000E+00
  0.00000000E+00  0.00000000E+00  0.00000000E+00
  0.00000000E+00  0.00000000E+00  0.00000000E+00
  0.00000000E+00  0.00000000E+00  0.00000000E+00
  0.00000000E+00  0.00000000E+00  0.00000000E+00
  0.00000000E+00  0.00000000E+00  0.00000000E+00
  0.00000000E+00  0.00000000E+00  0.00000000E+00
  0.00000000E+00  0.00000000E+00  0.00000000E+00
  0.00000000E+00  0.00000000E+00  0.00000000E+00
  0.00000000E+00  0.00000000E+00  0.00000000E+00
  0.00000000E+00  0.00000000E+00  0.00000000E+00
  0.00000000E+00  0.00000000E+00  0.00000000E+00
  0.00000000E+00  0.00000000E+00  0.00000000E+00
  0.00000000E+00  0.00000000E+00  0.00000000E+00
  0.00000000E+00  0.00000000E+00  0.00000000E+00
  0.00000000E+00  0.00000000E+00  0.00000000E+00
  0.00000000E+00  0.00000000E+00  0.00000000E+00
  0.00000000E+00  0.00000000E+00  0.00000000E+00
  0.00000000E+00  0.00000000E+00  0.00000000E+00
  0.00000000E+00  0.00000000E+00  0.00000000E+00
  0.00000000E+00  0.00000000E+00  0.00000000E+00
  0.00000000E+00  0.00000000E+00  0.00000000E+00
  0.00000000E+00  0.00000000E+00  0.00000000E+00
  0.00000000E+00  0.00000000E+00  0.00000000E+00
  0.00000000E+00  0.00000000E+00  0.00000000E+00
  0.00000000E+00  0.00000000E+00  0.00000000E+00
  0.00000000E+00  0.00000000E+00  0.00000000E+00
  0.00000000E+00  0.00000000E+00  0.00000000E+00
  0.00000000E+00  0.00000000E+00  0.00000000E+00
  0.00000000E+00  0.00000000E+00  0.00000000E+00
  0.00000000E+00  0.00000000E+00  0.00000000E+00
  0.00000000E+00  0.00000000E+00  0.00000000E+00
  0.00000000E+00  0.00000000E+00  0.00000000E+00
  0.00000000E+00  0.00000000E+00  0.00000000E+00
  0.00000000E+00  0.00000000E+00  0.00000000E+00
  0.00000000E+00  0.00000000E+00  0.00000000E+00
  0.00000000E+00  0.00000000E+00  0.00000000E+00
  0.00000000E+00  0.00000000E+00  0.00000000E+00
  0.00000000E+00  0.00000000E+00  0.00000000E+00
  0.00000000E+00  0.00000000E+00  0.00000000E+00
  0.00000000E+00  0.00000000E+00  0.00000000E+00
  0.00000000E+00  0.00000000E+00  0.00000000E+00
  0.00000000E+00  0.00000000E+00  0.00000000E+00
  0.00000000E+00  0.00000000E+00  0.00000000E+00
  0.00000000E+00  0.00000000E+00  0.00000000E+00
  0.00000000E+00  0.00000000E+00  0.00000000E+00
  0.00000000E+00  0.00000000E+00  0.00000000E+00
  0.00000000E+00  0.00000000E+00  0.00000000E+00
  0.00000000E+00  0.00000000E+00  0.00000000E+00
  0.00000000E+00  0.00000000E+00  0.00000000E+00
  0.00000000E+00  0.00000000E+00  0.00000000E+00
  0.00000000E+00  0.00000000E+00  0.00000000E+00
  0.00000000E+00  0.00000000E+00  0.00000000E+00
  0.00000000E+00  0.00000000E+00  0.00000000E+00
  0.00000000E+00  0.00000000E+00  0.00000000E+00
  0.00000000E+00  0.00000000E+00  0.00000000E+00
  0.00000000E+00  0.00000000E+00  0.00000000E+00
  0.00000000E+00  0.00000000E+00  0.00000000E+00
  0.00000000E+00  0.00000000E+00  0.00000000E+00
