# Supplementary material for: The synergistic effect of Hf-O-Ru bonds and oxygen vacancies in Ru/HfO2 for enhanced hydrogen evolution
Source: Nat Commun. 2022 Mar 11;13:1270. doi: 10.1038/s41467-022-28947-9 (PMC8917135; doi:10.1038/s41467-022-28947-9)
Supplement: Supplementary file 3 — Source Data [file 41467_2022_28947_MOESM3_ESM.zip › source data-1/Supplementary Figure 23/b_CONTCAR]

8585                                    
   1.00000000000000     
    10.1859999999999999    0.0000000000000000    0.0000000000000000
     0.0000000000000000   10.3568999999999996    0.0000000000000000
     0.0000000000000000    0.0000000000000000   20.0000000000000000
   O    Ru   Hf
    64     3    32
Selective dynamics
Direct
  0.3968199999999982  0.3704400000000021  0.1335899999999981   F   F   F
  0.3139296966231910  0.3779925673698159  0.3948804037040858   T   T   T
  0.4910799999999966  0.1204400000000021  0.0128699999999995   F   F   F
  0.4029665436194847  0.1250084425687703  0.2799081761141338   T   T   T
  0.4425545849462651  0.1319439803238538  0.1473125493225496   T   T   T
  0.3685293978217459  0.1249630491946618  0.4135507335522419   T   T   T
  0.3570839482916739  0.3826834291080203  0.2638546385461567   T   T   T
  0.3210787134309214  0.1855584887008206  0.5411663594716458   T   T   T
  0.1739724127040319  0.1645811898235081  0.2350223791185115   T   T   T
  0.0562813284201127  0.1676455294574382  0.5175202301437736   T   T   T
  0.1228361927450905  0.4206241619880160  0.1804688851935836   T   T   T
  0.0467495959309119  0.4100927625457587  0.4410637824994907   T   T   T
  0.1649499999999975  0.3295400000000015  0.0506999999999991   F   F   F
  0.0880961337553359  0.3486448802260753  0.3094549186200553   T   T   T
  0.2229600000000005  0.0795400000000015  0.0957599999999985   F   F   F
  0.1309209342688149  0.1135390351360854  0.3773822152413189   T   T   T
  0.8968199999999982  0.3704400000000021  0.1335899999999981   F   F   F
  0.8146555694273374  0.3763110639229836  0.3931047503737233   T   T   T
  0.9910799999999966  0.1204400000000021  0.0128699999999995   F   F   F
  0.9061939164501140  0.1278157472560579  0.2817588615931044   T   T   T
  0.9431321173607685  0.1320428296563847  0.1477061045074421   T   T   T
  0.8578359302165310  0.1318107826207964  0.4165191482631769   T   T   T
  0.8567116251890425  0.3834986377888825  0.2640709189233661   T   T   T
  0.8017812641718152  0.4073484919497758  0.5249007369961305   T   T   T
  0.6780495407199822  0.1672204954429191  0.2324797177141704   T   T   T
  0.6235253616330496  0.1484264693904294  0.5089733376108256   T   T   T
  0.6216788767136592  0.4223280876901612  0.1812728695843973   T   T   T
  0.5524467413349825  0.4003717920108585  0.4391446568578274   T   T   T
  0.6649499999999975  0.3295400000000015  0.0506999999999991   F   F   F
  0.5838490904448150  0.3386818741988762  0.3104117276696456   T   T   T
  0.7229600000000005  0.0795400000000015  0.0957599999999985   F   F   F
  0.6310594964251308  0.0897442388674108  0.3681280027065270   T   T   T
  0.3968199999999982  0.8704400000000021  0.1335899999999981   F   F   F
  0.3218223789581387  0.8683219121147729  0.3917766962431699   T   T   T
  0.4910799999999966  0.6204400000000021  0.0128699999999995   F   F   F
  0.4039912185343937  0.6245232671369294  0.2773533770982084   T   T   T
  0.4433125452617190  0.6320834508390689  0.1463306329202325   T   T   T
  0.3601906804285306  0.6300838597166631  0.4077148940351520   T   T   T
  0.3574427289769915  0.8826594289482941  0.2629724544635366   T   T   T
  0.2970592320624590  0.9086621277946065  0.5226617635447894   T   T   T
  0.1743922289707811  0.6663373915781818  0.2320466342039182   T   T   T
  0.0793456235872512  0.6628926043549299  0.5141849395436822   T   T   T
  0.1221180976463003  0.9217587169149439  0.1804769906436334   T   T   T
  0.0587235889549831  0.9228558048408573  0.4452647478613159   T   T   T
  0.1649499999999975  0.8295400000000015  0.0506999999999991   F   F   F
  0.0897624231811776  0.8506028408489712  0.3097604711815549   T   T   T
  0.2229600000000005  0.5795400000000015  0.0957599999999985   F   F   F
  0.1208325661758778  0.6067753784658763  0.3701374960539709   T   T   T
  0.8968199999999982  0.8704400000000021  0.1335899999999981   F   F   F
  0.8297489416904469  0.8755800645250815  0.3916491068559793   T   T   T
  0.9910799999999966  0.6204400000000021  0.0128699999999995   F   F   F
  0.9033282148495374  0.6272686335676951  0.2807009231945941   T   T   T
  0.9430212025852427  0.6323133322893284  0.1474954007955347   T   T   T
  0.8548133266651234  0.6329208415895451  0.4185915032080629   T   T   T
  0.8568387890212961  0.8835467809968094  0.2632147843470420   T   T   T
  0.8139328678289743  0.8854575103324791  0.5234697020460573   T   T   T
  0.6781672549032294  0.6687998354754470  0.2314681749537186   T   T   T
  0.5691938411274364  0.6364318166122231  0.5121887998551884   T   T   T
  0.6217276624212431  0.9227089544931886  0.1808192010501344   T   T   T
  0.5533872850529988  0.8979599046871343  0.4436467883740889   T   T   T
  0.6649499999999975  0.8295400000000015  0.0506999999999991   F   F   F
  0.5864821301822900  0.8416965260142604  0.3097236618378929   T   T   T
  0.7229600000000005  0.5795400000000015  0.0957599999999985   F   F   F
  0.6306859842186725  0.5934812800923197  0.3660580235153219   T   T   T
  0.2860360602271612  0.3718297808846245  0.5637227271605596   T   T   T
  0.2423958651900691  0.6462543595834447  0.5671920561144006   T   T   T
  0.4268660846461501  0.5382316472439186  0.5605809558277457   T   T   T
  0.3364400000000032  0.2285899999999970  0.0619999999999976   F   F   F
  0.2517554766265988  0.2361387331936484  0.3282784645632901   T   T   T
  0.0514599999999987  0.4785899999999970  0.0844600000000000   F   F   F
  0.4668852780322226  0.4813621810918391  0.3478767107595573   T   T   T
  0.0094022988216551  0.2757292910657796  0.2173725990151425   T   T   T
  0.4650284581699893  0.2417212129502602  0.4791724863922511   T   T   T
  0.2912559570613524  0.0250417045952389  0.1948303516050629   T   T   T
  0.2006448675762371  0.0580109764182524  0.4773471158124210   T   T   T
  0.8364400000000032  0.2285899999999970  0.0619999999999976   F   F   F
  0.7479679655080602  0.2291239063564277  0.3284859264895488   T   T   T
  0.5514599999999987  0.4785899999999970  0.0844600000000000   F   F   F
  0.9672190463496264  0.4830961486830034  0.3484602041850096   T   T   T
  0.5104964610755118  0.2741336732272543  0.2167046357820013   T   T   T
  0.9216460137909905  0.2839827227822980  0.4782423092288823   T   T   T
  0.7922434946826868  0.0238986452786207  0.1949203359996972   T   T   T
  0.7134851546009457  0.0057022003409557  0.4611290880628047   T   T   T
  0.3364400000000032  0.7285899999999970  0.0619999999999976   F   F   F
  0.2503157502855018  0.7316089914504431  0.3258825630045763   T   T   T
  0.0514599999999987  0.9785899999999970  0.0844600000000000   F   F   F
  0.4660917025072706  0.9796023092532877  0.3479944237004773   T   T   T
  0.0084223712375717  0.7767224675369135  0.2170752886425262   T   T   T
  0.4096146618787628  0.7800118143560582  0.4761488233128901   T   T   T
  0.2919310035778082  0.5249072488360014  0.1941030831248440   T   T   T
  0.2120479255586361  0.5192203515526899  0.4576153378274341   T   T   T
  0.8364400000000032  0.7285899999999970  0.0619999999999976   F   F   F
  0.7494130013449265  0.7332146268959079  0.3270168735155536   T   T   T
  0.5514599999999987  0.9785899999999970  0.0844600000000000   F   F   F
  0.9795734457252223  0.9908084037351799  0.3508841999165710   T   T   T
  0.5099959982991322  0.7743173510992989  0.2160007308367042   T   T   T
  0.9408129458459555  0.7829143436206678  0.4738206153931515   T   T   T
  0.7920680450115043  0.5245498936040747  0.1945979610325637   T   T   T
  0.7022326169783639  0.5180887472858942  0.4609119209114851   T   T   T
 
  0.00000000E+00  0.00000000E+00  0.00000000E+00
  0.00000000E+00  0.00000000E+00  0.00000000E+00
  0.00000000E+00  0.00000000E+00  0.00000000E+00
  0.00000000E+00  0.00000000E+00  0.00000000E+00
  0.00000000E+00  0.00000000E+00  0.00000000E+00
  0.00000000E+00  0.00000000E+00  0.00000000E+00
  0.00000000E+00  0.00000000E+00  0.00000000E+00
  0.00000000E+00  0.00000000E+00  0.00000000E+00
  0.00000000E+00  0.00000000E+00  0.00000000E+00
  0.00000000E+00  0.00000000E+00  0.00000000E+00
  0.00000000E+00  0.00000000E+00  0.00000000E+00
  0.00000000E+00  0.00000000E+00  0.00000000E+00
  0.00000000E+00  0.00000000E+00  0.00000000E+00
  0.00000000E+00  0.00000000E+00  0.00000000E+00
  0.00000000E+00  0.00000000E+00  0.00000000E+00
  0.00000000E+00  0.00000000E+00  0.00000000E+00
  0.00000000E+00  0.00000000E+00  0.00000000E+00
  0.00000000E+00  0.00000000E+00  0.00000000E+00
  0.00000000E+00  0.00000000E+00  0.00000000E+00
  0.00000000E+00  0.00000000E+00  0.00000000E+00
  0.00000000E+00  0.00000000E+00  0.00000000E+00
  0.00000000E+00  0.00000000E+00  0.00000000E+00
  0.00000000E+00  0.00000000E+00  0.00000000E+00
  0.00000000E+00  0.00000000E+00  0.00000000E+00
  0.00000000E+00  0.00000000E+00  0.00000000E+00
  0.00000000E+00  0.00000000E+00  0.00000000E+00
  0.00000000E+00  0.00000000E+00  0.00000000E+00
  0.00000000E+00  0.00000000E+00  0.00000000E+00
  0.00000000E+00  0.00000000E+00  0.00000000E+00
  0.00000000E+00  0.00000000E+00  0.00000000E+00
  0.00000000E+00  0.00000000E+00  0.00000000E+00
  0.00000000E+00  0.00000000E+00  0.00000000E+00
  0.00000000E+00  0.00000000E+00  0.00000000E+00
  0.00000000E+00  0.00000000E+00  0.00000000E+00
  0.00000000E+00  0.00000000E+00  0.00000000E+00
  0.00000000E+00  0.00000000E+00  0.00000000E+00
  0.00000000E+00  0.00000000E+00  0.00000000E+00
  0.00000000E+00  0.00000000E+00  0.00000000E+00
  0.00000000E+00  0.00000000E+00  0.00000000E+00
  0.00000000E+00  0.00000000E+00  0.00000000E+00
  0.00000000E+00  0.00000000E+00  0.00000000E+00
  0.00000000E+00  0.00000000E+00  0.00000000E+00
  0.00000000E+00  0.00000000E+00  0.00000000E+00
  0.00000000E+00  0.00000000E+00  0.00000000E+00
  0.00000000E+00  0.00000000E+00  0.00000000E+00
  0.00000000E+00  0.00000000E+00  0.00000000E+00
  0.00000000E+00  0.00000000E+00  0.00000000E+00
  0.00000000E+00  0.00000000E+00  0.00000000E+00
  0.00000000E+00  0.00000000E+00  0.00000000E+00
  0.00000000E+00  0.00000000E+00  0.00000000E+00
  0.00000000E+00  0.00000000E+00  0.00000000E+00
  0.00000000E+00  0.00000000E+00  0.00000000E+00
  0.00000000E+00  0.00000000E+00  0.00000000E+00
  0.00000000E+00  0.00000000E+00  0.00000000E+00
  0.00000000E+00  0.00000000E+00  0.00000000E+00
  0.00000000E+00  0.00000000E+00  0.00000000E+00
  0.00000000E+00  0.00000000E+00  0.00000000E+00
  0.00000000E+00  0.00000000E+00  0.00000000E+00
  0.00000000E+00  0.00000000E+00  0.00000000E+00
  0.00000000E+00  0.00000000E+00  0.00000000E+00
  0.00000000E+00  0.00000000E+00  0.00000000E+00
  0.00000000E+00  0.00000000E+00  0.00000000E+00
  0.00000000E+00  0.00000000E+00  0.00000000E+00
  0.00000000E+00  0.00000000E+00  0.00000000E+00
  0.00000000E+00  0.00000000E+00  0.00000000E+00
  0.00000000E+00  0.00000000E+00  0.00000000E+00
  0.00000000E+00  0.00000000E+00  0.00000000E+00
  0.00000000E+00  0.00000000E+00  0.00000000E+00
  0.00000000E+00  0.00000000E+00  0.00000000E+00
  0.00000000E+00  0.00000000E+00  0.00000000E+00
  0.00000000E+00  0.00000000E+00  0.00000000E+00
  0.00000000E+00  0.00000000E+00  0.00000000E+00
  0.00000000E+00  0.00000000E+00  0.00000000E+00
  0.00000000E+00  0.00000000E+00  0.00000000E+00
  0.00000000E+00  0.00000000E+00  0.00000000E+00
  0.00000000E+00  0.00000000E+00  0.00000000E+00
  0.00000000E+00  0.00000000E+00  0.00000000E+00
  0.00000000E+00  0.00000000E+00  0.00000000E+00
  0.00000000E+00  0.00000000E+00  0.00000000E+00
  0.00000000E+00  0.00000000E+00  0.00000000E+00
  0.00000000E+00  0.00000000E+00  0.00000000E+00
  0.00000000E+00  0.00000000E+00  0.00000000E+00
  0.00000000E+00  0.00000000E+00  0.00000000E+00
  0.00000000E+00  0.00000000E+00  0.00000000E+00
  0.00000000E+00  0.00000000E+00  0.00000000E+00
  0.00000000E+00  0.00000000E+00  0.00000000E+00
  0.00000000E+00  0.00000000E+00  0.00000000E+00
  0.00000000E+00  0.00000000E+00  0.00000000E+00
  0.00000000E+00  0.00000000E+00  0.00000000E+00
  0.00000000E+00  0.00000000E+00  0.00000000E+00
  0.00000000E+00  0.00000000E+00  0.00000000E+00
  0.00000000E+00  0.00000000E+00  0.00000000E+00
  0.00000000E+00  0.00000000E+00  0.00000000E+00
  0.00000000E+00  0.00000000E+00  0.00000000E+00
  0.00000000E+00  0.00000000E+00  0.00000000E+00
  0.00000000E+00  0.00000000E+00  0.00000000E+00
  0.00000000E+00  0.00000000E+00  0.00000000E+00
  0.00000000E+00  0.00000000E+00  0.00000000E+00
  0.00000000E+00  0.00000000E+00  0.00000000E+00
