# Supplementary material for: The synergistic effect of Hf-O-Ru bonds and oxygen vacancies in Ru/HfO2 for enhanced hydrogen evolution
Source: Nat Commun. 2022 Mar 11;13:1270. doi: 10.1038/s41467-022-28947-9 (PMC8917135; doi:10.1038/s41467-022-28947-9)
Supplement: Supplementary file 3 — Source Data [file 41467_2022_28947_MOESM3_ESM.zip › source data-1/Supplementary Figure 23/c_CONTCAR]

577                                     
   1.00000000000000     
    10.1859999999999999    0.0000000000000000    0.0000000000000000
     0.0000000000000000   10.3568999999999996    0.0000000000000000
     0.0000000000000000    0.0000000000000000   20.0000000000000000
   O    Ru   Hf
    64     6    32
Selective dynamics
Direct
  0.3968199999999982  0.3704400000000021  0.1335899999999981   F   F   F
  0.3238221061975806  0.3700344021695685  0.3934113028182447   T   T   T
  0.4910799999999966  0.1204400000000021  0.0128699999999995   F   F   F
  0.4028040248063025  0.1268556096204246  0.2824109895231066   T   T   T
  0.4424878221115651  0.1313507088315234  0.1477428156343706   T   T   T
  0.3632331257792694  0.1224242112779035  0.4214998666144421   T   T   T
  0.3567788697779268  0.3838899423028276  0.2633648585734306   T   T   T
  0.2708886098316843  0.3827397290706486  0.5198638570375710   T   T   T
  0.1766327248332959  0.1677386993817481  0.2321542900706773   T   T   T
  0.0999252707656358  0.1444006905339677  0.5098034124201613   T   T   T
  0.1216749897511297  0.4221877462261558  0.1805420067245944   T   T   T
  0.0601454112456234  0.3998676983774184  0.4333929978047792   T   T   T
  0.1649499999999975  0.3295400000000015  0.0506999999999991   F   F   F
  0.0865365148637356  0.3445435036446212  0.3078080033349457   T   T   T
  0.2229600000000005  0.0795400000000015  0.0957599999999985   F   F   F
  0.1286265768260954  0.0979394850857064  0.3693636002201976   T   T   T
  0.8968199999999982  0.3704400000000021  0.1335899999999981   F   F   F
  0.8204408175183089  0.3673605163821280  0.3943048874035456   T   T   T
  0.9910799999999966  0.1204400000000021  0.0128699999999995   F   F   F
  0.9029624736183678  0.1273395007893927  0.2813925946113203   T   T   T
  0.9427667622493903  0.1314359838194703  0.1475088321796283   T   T   T
  0.8629464949942853  0.1200167447187672  0.4194833040957724   T   T   T
  0.8560249222853459  0.3836481574323005  0.2637943149276093   T   T   T
  0.8528240126124503  0.3832899796016225  0.5257735288894623   T   T   T
  0.6759725654850347  0.1671691737444139  0.2320644020795721   T   T   T
  0.5930678866246967  0.1423472896858525  0.5131799108451441   T   T   T
  0.6215495205469160  0.4217071827623566  0.1807901133257622   T   T   T
  0.5570841845010214  0.3959481651415093  0.4380313372028544   T   T   T
  0.6649499999999975  0.3295400000000015  0.0506999999999991   F   F   F
  0.5854714937765806  0.3417063664223542  0.3088681228815357   T   T   T
  0.7229600000000005  0.0795400000000015  0.0957599999999985   F   F   F
  0.6329021136358268  0.0925268635580476  0.3694367112930353   T   T   T
  0.3968199999999982  0.8704400000000021  0.1335899999999981   F   F   F
  0.3199000378423770  0.8705599605037443  0.3937473112486886   T   T   T
  0.4910799999999966  0.6204400000000021  0.0128699999999995   F   F   F
  0.4027418357916089  0.6265498851662410  0.2812889176923983   T   T   T
  0.4428478720586164  0.6319120797497386  0.1475645650433988   T   T   T
  0.3579701380543051  0.6270463875350738  0.4195019135585750   T   T   T
  0.3565492813557373  0.8838908767791877  0.2639967062396842   T   T   T
  0.3159949194981950  0.8969450651467951  0.5248140070238931   T   T   T
  0.1763056180233278  0.6683304859258156  0.2316590597423350   T   T   T
  0.0808251151308129  0.6556699993088200  0.5082454014730723   T   T   T
  0.1215386390307855  0.9221321748234992  0.1806791195061574   T   T   T
  0.0559258826086480  0.8993483717611549  0.4383635059404793   T   T   T
  0.1649499999999975  0.8295400000000015  0.0506999999999991   F   F   F
  0.0873661571702100  0.8451173570809526  0.3084826328226426   T   T   T
  0.2229600000000005  0.5795400000000015  0.0957599999999985   F   F   F
  0.1274034287540126  0.5978088932934883  0.3672985094313475   T   T   T
  0.8968199999999982  0.8704400000000021  0.1335899999999981   F   F   F
  0.8215687189504641  0.8665708346575484  0.3934764472365879   T   T   T
  0.9910799999999966  0.6204400000000021  0.0128699999999995   F   F   F
  0.9018100765824829  0.6271239632767154  0.2807708185496864   T   T   T
  0.9425402285356401  0.6317825810298655  0.1474732555438954   T   T   T
  0.8607226128002193  0.6203706370518230  0.4194709994166652   T   T   T
  0.8568525682964691  0.8843772048227219  0.2638617137212435   T   T   T
  0.8149125348293210  0.8962613862944134  0.5242609295553933   T   T   T
  0.6753699713109227  0.6673523789282251  0.2321306749475136   T   T   T
  0.6044310802471224  0.6611345319746467  0.4998683143793340   T   T   T
  0.6215598637467621  0.9220195199213339  0.1810733417796145   T   T   T
  0.5543573472613826  0.9010733976248226  0.4405845323768652   T   T   T
  0.6649499999999975  0.8295400000000015  0.0506999999999991   F   F   F
  0.5845456634030829  0.8417923153973079  0.3103346740311470   T   T   T
  0.7229600000000005  0.5795400000000015  0.0957599999999985   F   F   F
  0.6318903100793831  0.5890328133436210  0.3683887017187842   T   T   T
  0.7195771010029928  0.4195539036914687  0.5975494954228863   T   T   T
  0.5721034796503474  0.2609632537153658  0.5988476361257135   T   T   T
  0.5407509050836147  0.5806128595973292  0.5904799680104102   T   T   T
  0.6188413219547981  0.5215892481101271  0.6937399494456086   T   T   T
  0.3953752657473386  0.4179149250181169  0.5954508099346826   T   T   T
  0.4794390182634347  0.3524970799593252  0.6990125094505124   T   T   T
  0.3364400000000032  0.2285899999999970  0.0619999999999976   F   F   F
  0.2477607967403669  0.2330233509142225  0.3284538908191273   T   T   T
  0.0514599999999987  0.4785899999999970  0.0844600000000000   F   F   F
  0.4677412182175003  0.4798791850346871  0.3478941263254589   T   T   T
  0.0093791032494317  0.2751042384805320  0.2162792672240950   T   T   T
  0.4351925735976847  0.2761826560245957  0.4811738338890444   T   T   T
  0.2907005882005926  0.0246743363050149  0.1948722663736383   T   T   T
  0.2117853987205076  0.0103623965957481  0.4639029507212571   T   T   T
  0.8364400000000032  0.2285899999999970  0.0619999999999976   F   F   F
  0.7464522531765274  0.2308522746979637  0.3275951071442145   T   T   T
  0.5514599999999987  0.4785899999999970  0.0844600000000000   F   F   F
  0.9648964290169525  0.4802226213671505  0.3470195780614219   T   T   T
  0.5083871347398692  0.2748387000927878  0.2163855483763842   T   T   T
  0.9611897172971716  0.2588232420837177  0.4735050255619024   T   T   T
  0.7913485343105169  0.0244405734550654  0.1946641443871361   T   T   T
  0.7074836256112119  0.0115990508260412  0.4643466316355997   T   T   T
  0.3364400000000032  0.7285899999999970  0.0619999999999976   F   F   F
  0.2483377892354821  0.7329908054997892  0.3269948471852338   T   T   T
  0.0514599999999987  0.9785899999999970  0.0844600000000000   F   F   F
  0.4679715530791939  0.9818137236162802  0.3497863034908961   T   T   T
  0.0083845268322983  0.7755500282391798  0.2164907212209687   T   T   T
  0.4357691073140227  0.7701192054990043  0.4805609447281633   T   T   T
  0.2911085890758615  0.5249960121728325  0.1944415631074820   T   T   T
  0.1955037672398716  0.5297801636822280  0.4622056796438437   T   T   T
  0.8364400000000032  0.7285899999999970  0.0619999999999976   F   F   F
  0.7443009584260570  0.7275646830641976  0.3283128359685792   T   T   T
  0.5514599999999987  0.9785899999999970  0.0844600000000000   F   F   F
  0.9681190420761253  0.9809585183993603  0.3478751069173220   T   T   T
  0.5086878803263576  0.7755964945528593  0.2166742064341783   T   T   T
  0.9324772792830804  0.7742068927969823  0.4758884333014052   T   T   T
  0.7909417983849797  0.5247551037053951  0.1944091200618594   T   T   T
  0.7122520394495181  0.5023241576800866  0.4651600887064949   T   T   T
 
  0.00000000E+00  0.00000000E+00  0.00000000E+00
  0.00000000E+00  0.00000000E+00  0.00000000E+00
  0.00000000E+00  0.00000000E+00  0.00000000E+00
  0.00000000E+00  0.00000000E+00  0.00000000E+00
  0.00000000E+00  0.00000000E+00  0.00000000E+00
  0.00000000E+00  0.00000000E+00  0.00000000E+00
  0.00000000E+00  0.00000000E+00  0.00000000E+00
  0.00000000E+00  0.00000000E+00  0.00000000E+00
  0.00000000E+00  0.00000000E+00  0.00000000E+00
  0.00000000E+00  0.00000000E+00  0.00000000E+00
  0.00000000E+00  0.00000000E+00  0.00000000E+00
  0.00000000E+00  0.00000000E+00  0.00000000E+00
  0.00000000E+00  0.00000000E+00  0.00000000E+00
  0.00000000E+00  0.00000000E+00  0.00000000E+00
  0.00000000E+00  0.00000000E+00  0.00000000E+00
  0.00000000E+00  0.00000000E+00  0.00000000E+00
  0.00000000E+00  0.00000000E+00  0.00000000E+00
  0.00000000E+00  0.00000000E+00  0.00000000E+00
  0.00000000E+00  0.00000000E+00  0.00000000E+00
  0.00000000E+00  0.00000000E+00  0.00000000E+00
  0.00000000E+00  0.00000000E+00  0.00000000E+00
  0.00000000E+00  0.00000000E+00  0.00000000E+00
  0.00000000E+00  0.00000000E+00  0.00000000E+00
  0.00000000E+00  0.00000000E+00  0.00000000E+00
  0.00000000E+00  0.00000000E+00  0.00000000E+00
  0.00000000E+00  0.00000000E+00  0.00000000E+00
  0.00000000E+00  0.00000000E+00  0.00000000E+00
  0.00000000E+00  0.00000000E+00  0.00000000E+00
  0.00000000E+00  0.00000000E+00  0.00000000E+00
  0.00000000E+00  0.00000000E+00  0.00000000E+00
  0.00000000E+00  0.00000000E+00  0.00000000E+00
  0.00000000E+00  0.00000000E+00  0.00000000E+00
  0.00000000E+00  0.00000000E+00  0.00000000E+00
  0.00000000E+00  0.00000000E+00  0.00000000E+00
  0.00000000E+00  0.00000000E+00  0.00000000E+00
  0.00000000E+00  0.00000000E+00  0.00000000E+00
  0.00000000E+00  0.00000000E+00  0.00000000E+00
  0.00000000E+00  0.00000000E+00  0.00000000E+00
  0.00000000E+00  0.00000000E+00  0.00000000E+00
  0.00000000E+00  0.00000000E+00  0.00000000E+00
  0.00000000E+00  0.00000000E+00  0.00000000E+00
  0.00000000E+00  0.00000000E+00  0.00000000E+00
  0.00000000E+00  0.00000000E+00  0.00000000E+00
  0.00000000E+00  0.00000000E+00  0.00000000E+00
  0.00000000E+00  0.00000000E+00  0.00000000E+00
  0.00000000E+00  0.00000000E+00  0.00000000E+00
  0.00000000E+00  0.00000000E+00  0.00000000E+00
  0.00000000E+00  0.00000000E+00  0.00000000E+00
  0.00000000E+00  0.00000000E+00  0.00000000E+00
  0.00000000E+00  0.00000000E+00  0.00000000E+00
  0.00000000E+00  0.00000000E+00  0.00000000E+00
  0.00000000E+00  0.00000000E+00  0.00000000E+00
  0.00000000E+00  0.00000000E+00  0.00000000E+00
  0.00000000E+00  0.00000000E+00  0.00000000E+00
  0.00000000E+00  0.00000000E+00  0.00000000E+00
  0.00000000E+00  0.00000000E+00  0.00000000E+00
  0.00000000E+00  0.00000000E+00  0.00000000E+00
  0.00000000E+00  0.00000000E+00  0.00000000E+00
  0.00000000E+00  0.00000000E+00  0.00000000E+00
  0.00000000E+00  0.00000000E+00  0.00000000E+00
  0.00000000E+00  0.00000000E+00  0.00000000E+00
  0.00000000E+00  0.00000000E+00  0.00000000E+00
  0.00000000E+00  0.00000000E+00  0.00000000E+00
  0.00000000E+00  0.00000000E+00  0.00000000E+00
  0.00000000E+00  0.00000000E+00  0.00000000E+00
  0.00000000E+00  0.00000000E+00  0.00000000E+00
  0.00000000E+00  0.00000000E+00  0.00000000E+00
  0.00000000E+00  0.00000000E+00  0.00000000E+00
  0.00000000E+00  0.00000000E+00  0.00000000E+00
  0.00000000E+00  0.00000000E+00  0.00000000E+00
  0.00000000E+00  0.00000000E+00  0.00000000E+00
  0.00000000E+00  0.00000000E+00  0.00000000E+00
  0.00000000E+00  0.00000000E+00  0.00000000E+00
  0.00000000E+00  0.00000000E+00  0.00000000E+00
  0.00000000E+00  0.00000000E+00  0.00000000E+00
  0.00000000E+00  0.00000000E+00  0.00000000E+00
  0.00000000E+00  0.00000000E+00  0.00000000E+00
  0.00000000E+00  0.00000000E+00  0.00000000E+00
  0.00000000E+00  0.00000000E+00  0.00000000E+00
  0.00000000E+00  0.00000000E+00  0.00000000E+00
  0.00000000E+00  0.00000000E+00  0.00000000E+00
  0.00000000E+00  0.00000000E+00  0.00000000E+00
  0.00000000E+00  0.00000000E+00  0.00000000E+00
  0.00000000E+00  0.00000000E+00  0.00000000E+00
  0.00000000E+00  0.00000000E+00  0.00000000E+00
  0.00000000E+00  0.00000000E+00  0.00000000E+00
  0.00000000E+00  0.00000000E+00  0.00000000E+00
  0.00000000E+00  0.00000000E+00  0.00000000E+00
  0.00000000E+00  0.00000000E+00  0.00000000E+00
  0.00000000E+00  0.00000000E+00  0.00000000E+00
  0.00000000E+00  0.00000000E+00  0.00000000E+00
  0.00000000E+00  0.00000000E+00  0.00000000E+00
  0.00000000E+00  0.00000000E+00  0.00000000E+00
  0.00000000E+00  0.00000000E+00  0.00000000E+00
  0.00000000E+00  0.00000000E+00  0.00000000E+00
  0.00000000E+00  0.00000000E+00  0.00000000E+00
  0.00000000E+00  0.00000000E+00  0.00000000E+00
  0.00000000E+00  0.00000000E+00  0.00000000E+00
  0.00000000E+00  0.00000000E+00  0.00000000E+00
  0.00000000E+00  0.00000000E+00  0.00000000E+00
  0.00000000E+00  0.00000000E+00  0.00000000E+00
  0.00000000E+00  0.00000000E+00  0.00000000E+00
