# Supplementary material for: The synergistic effect of Hf-O-Ru bonds and oxygen vacancies in Ru/HfO2 for enhanced hydrogen evolution
Source: Nat Commun. 2022 Mar 11;13:1270. doi: 10.1038/s41467-022-28947-9 (PMC8917135; doi:10.1038/s41467-022-28947-9)
Supplement: Supplementary file 3 — Source Data [file 41467_2022_28947_MOESM3_ESM.zip › source data-1/Supplementary Figure 23/d_CONTCAR]

1114                                    
   1.00000000000000     
    20.3719999999999999    0.0000000000000000    0.0000000000000000
     0.0000000000000000   10.3568999999999996    0.0000000000000000
     0.0000000000000000    0.0000000000000000   20.0000000000000000
   O    Ru   Hf
   128    10    64
Selective dynamics
Direct
  0.4045750000000012  0.3704400000000021  0.1335899999999981   F   F   F
  0.3728758967001706  0.3620899712505724  0.3877030524437018   T   T   T
  0.4517049999999969  0.1204400000000021  0.0128699999999995   F   F   F
  0.4075167837916014  0.1244587828094426  0.2820779338798827   T   T   T
  0.4276425651068405  0.1311825491054426  0.1476276715089465   T   T   T
  0.3831550186220819  0.1175615014641067  0.4195251541486622   T   T   T
  0.3847609455403085  0.3833165539729245  0.2619468842476819   T   T   T
  0.3482812283443164  0.3809452880784994  0.5074130045690811   T   T   T
  0.2942215174788884  0.1648538222482276  0.2322213458929985   T   T   T
  0.2529119335471474  0.1529534246084349  0.5126855266423750   T   T   T
  0.2667302095689831  0.4214402926672347  0.1806301224928218   T   T   T
  0.2346399526889104  0.4062620709096886  0.4364441560341507   T   T   T
  0.2886400000000009  0.3295400000000015  0.0506999999999991   F   F   F
  0.2502589542067691  0.3420695963662712  0.3080154766140927   T   T   T
  0.3176449999999988  0.0795400000000015  0.0957599999999985   F   F   F
  0.2660215353578961  0.0976650470799132  0.3718095977176030   T   T   T
  0.6545750000000012  0.3704400000000021  0.1335899999999981   F   F   F
  0.6177327168752045  0.3724466033395378  0.3939663552614944   T   T   T
  0.7017049999999969  0.1204400000000021  0.0128699999999995   F   F   F
  0.6561436108542431  0.1260446858623703  0.2815830149243938   T   T   T
  0.6772826595197173  0.1311419902143082  0.1478593216792964   T   T   T
  0.6325723979003102  0.1270003589304764  0.4175244624772082   T   T   T
  0.6348590402383011  0.3830190346598167  0.2639948105242011   T   T   T
  0.6155791853974035  0.3788401809430366  0.5298997063189451   T   T   T
  0.5427126197824130  0.1641569960092805  0.2342864703522363   T   T   T
  0.4978725157936661  0.1499375682220506  0.5173514991647370   T   T   T
  0.5176971883471124  0.4193795107007389  0.1796452336748584   T   T   T
  0.4881529686078943  0.4009950795618859  0.4361367635767998   T   T   T
  0.5386400000000009  0.3295400000000015  0.0506999999999991   F   F   F
  0.5015063690467434  0.3494414594708921  0.3071258711062846   T   T   T
  0.5676449999999988  0.0795400000000015  0.0957599999999985   F   F   F
  0.5163359990320412  0.1017244640503178  0.3729548418425316   T   T   T
  0.4045750000000012  0.8704400000000021  0.1335899999999981   F   F   F
  0.3625258647661071  0.8711985803287431  0.3956949489442686   T   T   T
  0.4517049999999969  0.6204400000000021  0.0128699999999995   F   F   F
  0.4077364827085799  0.6267831439891461  0.2802367230204512   T   T   T
  0.4277251904469595  0.6317147437823105  0.1474554419225798   T   T   T
  0.3816878957552044  0.6266096059004946  0.4140909020401968   T   T   T
  0.3839279631037195  0.8827727970649442  0.2648447943286356   T   T   T
  0.3571889418583041  0.9012962185069433  0.5283659148200862   T   T   T
  0.2934567130340226  0.6667070978004632  0.2324361522200004   T   T   T
  0.2292097689210397  0.6541210709388778  0.5165109895215587   T   T   T
  0.2671468933462322  0.9213333753179703  0.1806424688923530   T   T   T
  0.2255015063524950  0.8997764831872619  0.4441032633773345   T   T   T
  0.2886400000000009  0.8295400000000015  0.0506999999999991   F   F   F
  0.2479675769265005  0.8447128556293793  0.3099277429955787   T   T   T
  0.3176449999999988  0.5795400000000015  0.0957599999999985   F   F   F
  0.2689212957276844  0.6021189026731948  0.3689531529855808   T   T   T
  0.6545750000000012  0.8704400000000021  0.1335899999999981   F   F   F
  0.6123192478114599  0.8688249269530466  0.3956251722894412   T   T   T
  0.7017049999999969  0.6204400000000021  0.0128699999999995   F   F   F
  0.6581900046309337  0.6260622410012570  0.2767915272538272   T   T   T
  0.6774006494551655  0.6319267325876352  0.1463072793879412   T   T   T
  0.6425217722426132  0.6241510514935966  0.4066914362002516   T   T   T
  0.6330156500260949  0.8827361562180396  0.2643241224378333   T   T   T
  0.6176429307123479  0.9243574615662210  0.5244562527837929   T   T   T
  0.5424965165199361  0.6625725504344925  0.2344564386734377   T   T   T
  0.5886943710663678  0.6685934335027911  0.5192489308055669   T   T   T
  0.5171998403492357  0.9200136498339629  0.1809292278701669   T   T   T
  0.4817479216912849  0.8975998852654240  0.4451340103112867   T   T   T
  0.5386400000000009  0.8295400000000015  0.0506999999999991   F   F   F
  0.4985214186478291  0.8436434813607941  0.3111824719461330   T   T   T
  0.5676449999999988  0.5795400000000015  0.0957599999999985   F   F   F
  0.5195040406458112  0.6044872877236867  0.3769825889189985   T   T   T
  0.9045750000000012  0.3704400000000021  0.1335899999999981   F   F   F
  0.8683765262352749  0.3748897453877367  0.3941894772611334   T   T   T
  0.9517049999999969  0.1204400000000021  0.0128699999999995   F   F   F
  0.9077252421606818  0.1265820616704447  0.2813704950346567   T   T   T
  0.9274009307157638  0.1324762537326614  0.1477658965825089   T   T   T
  0.8811368359171390  0.1326763874485702  0.4187461424712389   T   T   T
  0.8842298407041919  0.3829551952786162  0.2639363667767434   T   T   T
  0.8580399643143841  0.4010043063740530  0.5257932544359706   T   T   T
  0.7946580819334367  0.1672232512659974  0.2324653652721070   T   T   T
  0.7477443191232681  0.1619658468123133  0.5117838659623035   T   T   T
  0.7666088340358241  0.4222585569687469  0.1811831302868395   T   T   T
  0.7328946304859998  0.4033823240205299  0.4385191655942551   T   T   T
  0.7886400000000009  0.3295400000000015  0.0506999999999991   F   F   F
  0.7499670955976122  0.3415707362687047  0.3089303517711108   T   T   T
  0.8176449999999988  0.0795400000000015  0.0957599999999985   F   F   F
  0.7669181462356524  0.0998251741079621  0.3676594397679008   T   T   T
  0.1545750000000012  0.3704400000000021  0.1335899999999981   F   F   F
  0.1192826635059188  0.3700999687263106  0.3905795682798056   T   T   T
  0.2017049999999969  0.1204400000000021  0.0128699999999995   F   F   F
  0.1570278856498656  0.1230456411981476  0.2813375756621548   T   T   T
  0.1773042326863309  0.1308017029970832  0.1475565581436425   T   T   T
  0.1323215615758496  0.1274522346931648  0.4172975257256533   T   T   T
  0.1341766508861215  0.3812859751619846  0.2623603803984338   T   T   T
  0.1191548955840514  0.3724051805625089  0.5221707761168299   T   T   T
  0.0435702546057471  0.1673858041354774  0.2324527652786075   T   T   T
  0.9927253726374553  0.1637421254884784  0.5090292118522948   T   T   T
  0.0166874171652479  0.4214678408516763  0.1810913982076102   T   T   T
  0.9826935364926107  0.4188702258361819  0.4482824980707382   T   T   T
  0.0386400000000009  0.3295400000000015  0.0506999999999991   F   F   F
 -0.0010084309996537  0.3452918807613958  0.3119522031298456   T   T   T
  0.0676449999999988  0.0795400000000015  0.0957599999999985   F   F   F
  0.0185662414882849  0.0972644238026606  0.3677913415553805   T   T   T
  0.9045750000000012  0.8704400000000021  0.1335899999999981   F   F   F
  0.8620315036777881  0.8756842603286971  0.3934216818511187   T   T   T
  0.9517049999999969  0.6204400000000021  0.0128699999999995   F   F   F
  0.9070696881752710  0.6269746765542552  0.2838720528461613   T   T   T
  0.9271767458675791  0.6314291819385371  0.1484258594465803   T   T   T
  0.8868092557503906  0.6311112548960751  0.4300259707443898   T   T   T
  0.8835237665761254  0.8844102097925655  0.2643718022163942   T   T   T
  0.8508382448226769  0.9168692337088348  0.5262371126333052   T   T   T
  0.7943808289545983  0.6698228265821834  0.2307361359745758   T   T   T
  0.7491150608183185  0.6602428732740897  0.5044860621700433   T   T   T
  0.7666652291752771  0.9223388738290813  0.1809517706022351   T   T   T
  0.7286191418651865  0.9071205744403952  0.4399932366258063   T   T   T
  0.7886400000000009  0.8295400000000015  0.0506999999999991   F   F   F
  0.7469193982924087  0.8426429089843064  0.3094247806527747   T   T   T
  0.8176449999999988  0.5795400000000015  0.0957599999999985   F   F   F
  0.7765562353884414  0.5882010099890539  0.3653874275801260   T   T   T
  0.1545750000000012  0.8704400000000021  0.1335899999999981   F   F   F
  0.1090834475077801  0.8683375678291079  0.3962734675536655   T   T   T
  0.2017049999999969  0.6204400000000021  0.0128699999999995   F   F   F
  0.1572341580904009  0.6249854021092331  0.2758928369199207   T   T   T
  0.1775309435621367  0.6324870204449541  0.1461385966893892   T   T   T
  0.1404697299929693  0.6231750094996239  0.4064559629330496   T   T   T
  0.1327235788683197  0.8811288991279866  0.2650410899445856   T   T   T
  0.1075600836704514  0.9299867137741720  0.5262058430196875   T   T   T
  0.0423340600187489  0.6643582522666243  0.2331809962869576   T   T   T
  0.0737230615359475  0.6609233628733681  0.5158452151605256   T   T   T
  0.0166402746611677  0.9215300663803425  0.1816574275383325   T   T   T
  0.9784718257132180  0.9067437821422928  0.4450313663276452   T   T   T
  0.0386400000000009  0.8295400000000015  0.0506999999999991   F   F   F
  0.9971942973182197  0.8420973069474514  0.3117078185046507   T   T   T
  0.0676449999999988  0.5795400000000015  0.0957599999999985   F   F   F
  0.0211345829629894  0.5978603682301246  0.3728280892328434   T   T   T
  0.2862313241199921  0.5953925465894431  0.6042614516996370   T   T   T
  0.5422300000593743  0.4245497406816018  0.6026907370098523   T   T   T
  0.5074562031868264  0.6375517923920748  0.5761960194314197   T   T   T
  0.3649846331553181  0.7512400861072125  0.5968165057896313   T   T   T
  0.4002812842342693  0.5206445770024162  0.5694315038993842   T   T   T
  0.4571066063692707  0.2762906153689947  0.5998148642160666   T   T   T
  0.3438487507743203  0.3214742284002611  0.6063631666506880   T   T   T
  0.3438747131767040  0.4724680682266115  0.6900769916194153   T   T   T
  0.4395317019281862  0.6424921250855898  0.6703889772111166   T   T   T
  0.4688160376077075  0.4312467307012178  0.6983894572054758   T   T   T
  0.3743849999999966  0.2285899999999970  0.0619999999999976   F   F   F
  0.3293653320557771  0.2278044965678807  0.3282181186386727   T   T   T
  0.2318950000000015  0.4785899999999970  0.0844600000000000   F   F   F
  0.4407404526485877  0.4826728521995541  0.3483143981960447   T   T   T
  0.2110225639895720  0.2735252435341359  0.2163677457701379   T   T   T
  0.4267601599044061  0.2712108446391502  0.4715279214241530   T   T   T
  0.3519601823995447  0.0233103339661596  0.1948715706769273   T   T   T
  0.3019490877985499  0.0145100734728726  0.4643586710291566   T   T   T
  0.6243849999999966  0.2285899999999970  0.0619999999999976   F   F   F
  0.5785122211935825  0.2304038774867846  0.3286925445854238   T   T   T
  0.4818950000000015  0.4785899999999970  0.0844600000000000   F   F   F
  0.6914548290320462  0.4838565517685074  0.3453693812164586   T   T   T
  0.4600129927868301  0.2757585267707729  0.2166552496933039   T   T   T
  0.6752442416978597  0.2697347011206766  0.4754757212167113   T   T   T
  0.6009563041947287  0.0247356803013078  0.1952928831501580   T   T   T
  0.5556499846510832  0.0186890170543547  0.4682471835037786   T   T   T
  0.3743849999999966  0.7285899999999970  0.0619999999999976   F   F   F
  0.3300027205047523  0.7323234624502778  0.3275219411557470   T   T   T
  0.2318950000000015  0.9785899999999970  0.0844600000000000   F   F   F
  0.4384869063229785  0.9801400321938964  0.3515354241413782   T   T   T
  0.2102007644197051  0.7754455731806239  0.2167781105834754   T   T   T
  0.4164902605754892  0.7682039163027973  0.4786381924923639   T   T   T
  0.3516408949884506  0.5244308366350467  0.1946568862890279   T   T   T
  0.2984488324669163  0.5413237619930058  0.4677331712177664   T   T   T
  0.6243849999999966  0.7285899999999970  0.0619999999999976   F   F   F
  0.5799947882576594  0.7292653194283524  0.3285397975280723   T   T   T
  0.4818950000000015  0.9785899999999970  0.0844600000000000   F   F   F
  0.6867257592113140  0.9790963408920119  0.3499364738584684   T   T   T
  0.4603182706266671  0.7745681089763488  0.2176534060259595   T   T   T
  0.6651880226879134  0.7704920256266029  0.4804657829659479   T   T   T
  0.6017290917849132  0.5234807646729508  0.1942482639232173   T   T   T
  0.5680074855095166  0.5114419417029746  0.4605102709697682   T   T   T
  0.8743849999999966  0.2285899999999970  0.0619999999999976   F   F   F
  0.8308465221781226  0.2336066263514501  0.3285024372173141   T   T   T
  0.7318950000000015  0.4785899999999970  0.0844600000000000   F   F   F
  0.9425035779420569  0.4857760692768647  0.3516423545854363   T   T   T
  0.7106312268872916  0.2736452479698550  0.2170114867943669   T   T   T
  0.9199880659858877  0.2852809375383578  0.4780825467585352   T   T   T
  0.8513546101791570  0.0248617214634152  0.1944843246399958   T   T   T
  0.7988618767295184  0.0321636077115217  0.4629732899194088   T   T   T
  0.1243849999999966  0.2285899999999970  0.0619999999999976   F   F   F
  0.0808169746391523  0.2305496021841791  0.3268156009315907   T   T   T
  0.9818950000000015  0.4785899999999970  0.0844600000000000   F   F   F
  0.1913580927364625  0.4846615959044392  0.3446138567700009   T   T   T
  0.9602169471759811  0.2761698667915228  0.2171354562848598   T   T   T
  0.1811486982870443  0.2655964088760718  0.4732943645162269   T   T   T
  0.1017808717242025  0.0237307150677614  0.1954899403910405   T   T   T
  0.0518544247685033  0.0344893975092094  0.4667738990482197   T   T   T
  0.8743849999999966  0.7285899999999970  0.0619999999999976   F   F   F
  0.8276547836723904  0.7325808491031660  0.3247614570532412   T   T   T
  0.7318950000000015  0.9785899999999970  0.0844600000000000   F   F   F
  0.9399991570293371  0.9839011833261490  0.3477064897814888   T   T   T
  0.7091283476485585  0.7754032600859225  0.2155695957901742   T   T   T
  0.9054156584818625  0.8030393562804778  0.4751182948051814   T   T   T
  0.8515976069319849  0.5230933151783894  0.1950091320069814   T   T   T
  0.8057854666227549  0.5232751369196020  0.4659410261483396   T   T   T
  0.1243849999999966  0.7285899999999970  0.0619999999999976   F   F   F
  0.0803270874523061  0.7275505352915381  0.3281980127135037   T   T   T
  0.9818950000000015  0.9785899999999970  0.0844600000000000   F   F   F
  0.1870481641609130  0.9748871091050101  0.3525108108486286   T   T   T
  0.9604985493366313  0.7749215297167996  0.2174884646716396   T   T   T
  0.1499306357164494  0.7729673819296099  0.4844011275171933   T   T   T
  0.1020298234446089  0.5242980488080625  0.1939300235763151   T   T   T
  0.0729897885676878  0.5036593810282926  0.4617824135183163   T   T   T
 
  0.00000000E+00  0.00000000E+00  0.00000000E+00
  0.00000000E+00  0.00000000E+00  0.00000000E+00
  0.00000000E+00  0.00000000E+00  0.00000000E+00
  0.00000000E+00  0.00000000E+00  0.00000000E+00
  0.00000000E+00  0.00000000E+00  0.00000000E+00
  0.00000000E+00  0.00000000E+00  0.00000000E+00
  0.00000000E+00  0.00000000E+00  0.00000000E+00
  0.00000000E+00  0.00000000E+00  0.00000000E+00
  0.00000000E+00  0.00000000E+00  0.00000000E+00
  0.00000000E+00  0.00000000E+00  0.00000000E+00
  0.00000000E+00  0.00000000E+00  0.00000000E+00
  0.00000000E+00  0.00000000E+00  0.00000000E+00
  0.00000000E+00  0.00000000E+00  0.00000000E+00
  0.00000000E+00  0.00000000E+00  0.00000000E+00
  0.00000000E+00  0.00000000E+00  0.00000000E+00
  0.00000000E+00  0.00000000E+00  0.00000000E+00
  0.00000000E+00  0.00000000E+00  0.00000000E+00
  0.00000000E+00  0.00000000E+00  0.00000000E+00
  0.00000000E+00  0.00000000E+00  0.00000000E+00
  0.00000000E+00  0.00000000E+00  0.00000000E+00
  0.00000000E+00  0.00000000E+00  0.00000000E+00
  0.00000000E+00  0.00000000E+00  0.00000000E+00
  0.00000000E+00  0.00000000E+00  0.00000000E+00
  0.00000000E+00  0.00000000E+00  0.00000000E+00
  0.00000000E+00  0.00000000E+00  0.00000000E+00
  0.00000000E+00  0.00000000E+00  0.00000000E+00
  0.00000000E+00  0.00000000E+00  0.00000000E+00
  0.00000000E+00  0.00000000E+00  0.00000000E+00
  0.00000000E+00  0.00000000E+00  0.00000000E+00
  0.00000000E+00  0.00000000E+00  0.00000000E+00
  0.00000000E+00  0.00000000E+00  0.00000000E+00
  0.00000000E+00  0.00000000E+00  0.00000000E+00
  0.00000000E+00  0.00000000E+00  0.00000000E+00
  0.00000000E+00  0.00000000E+00  0.00000000E+00
  0.00000000E+00  0.00000000E+00  0.00000000E+00
  0.00000000E+00  0.00000000E+00  0.00000000E+00
  0.00000000E+00  0.00000000E+00  0.00000000E+00
  0.00000000E+00  0.00000000E+00  0.00000000E+00
  0.00000000E+00  0.00000000E+00  0.00000000E+00
  0.00000000E+00  0.00000000E+00  0.00000000E+00
  0.00000000E+00  0.00000000E+00  0.00000000E+00
  0.00000000E+00  0.00000000E+00  0.00000000E+00
  0.00000000E+00  0.00000000E+00  0.00000000E+00
  0.00000000E+00  0.00000000E+00  0.00000000E+00
  0.00000000E+00  0.00000000E+00  0.00000000E+00
  0.00000000E+00  0.00000000E+00  0.00000000E+00
  0.00000000E+00  0.00000000E+00  0.00000000E+00
  0.00000000E+00  0.00000000E+00  0.00000000E+00
  0.00000000E+00  0.00000000E+00  0.00000000E+00
  0.00000000E+00  0.00000000E+00  0.00000000E+00
  0.00000000E+00  0.00000000E+00  0.00000000E+00
  0.00000000E+00  0.00000000E+00  0.00000000E+00
  0.00000000E+00  0.00000000E+00  0.00000000E+00
  0.00000000E+00  0.00000000E+00  0.00000000E+00
  0.00000000E+00  0.00000000E+00  0.00000000E+00
  0.00000000E+00  0.00000000E+00  0.00000000E+00
  0.00000000E+00  0.00000000E+00  0.00000000E+00
  0.00000000E+00  0.00000000E+00  0.00000000E+00
  0.00000000E+00  0.00000000E+00  0.00000000E+00
  0.00000000E+00  0.00000000E+00  0.00000000E+00
  0.00000000E+00  0.00000000E+00  0.00000000E+00
  0.00000000E+00  0.00000000E+00  0.00000000E+00
  0.00000000E+00  0.00000000E+00  0.00000000E+00
  0.00000000E+00  0.00000000E+00  0.00000000E+00
  0.00000000E+00  0.00000000E+00  0.00000000E+00
  0.00000000E+00  0.00000000E+00  0.00000000E+00
  0.00000000E+00  0.00000000E+00  0.00000000E+00
  0.00000000E+00  0.00000000E+00  0.00000000E+00
  0.00000000E+00  0.00000000E+00  0.00000000E+00
  0.00000000E+00  0.00000000E+00  0.00000000E+00
  0.00000000E+00  0.00000000E+00  0.00000000E+00
  0.00000000E+00  0.00000000E+00  0.00000000E+00
  0.00000000E+00  0.00000000E+00  0.00000000E+00
  0.00000000E+00  0.00000000E+00  0.00000000E+00
  0.00000000E+00  0.00000000E+00  0.00000000E+00
  0.00000000E+00  0.00000000E+00  0.00000000E+00
  0.00000000E+00  0.00000000E+00  0.00000000E+00
  0.00000000E+00  0.00000000E+00  0.00000000E+00
  0.00000000E+00  0.00000000E+00  0.00000000E+00
  0.00000000E+00  0.00000000E+00  0.00000000E+00
  0.00000000E+00  0.00000000E+00  0.00000000E+00
  0.00000000E+00  0.00000000E+00  0.00000000E+00
  0.00000000E+00  0.00000000E+00  0.00000000E+00
  0.00000000E+00  0.00000000E+00  0.00000000E+00
  0.00000000E+00  0.00000000E+00  0.00000000E+00
  0.00000000E+00  0.00000000E+00  0.00000000E+00
  0.00000000E+00  0.00000000E+00  0.00000000E+00
  0.00000000E+00  0.00000000E+00  0.00000000E+00
  0.00000000E+00  0.00000000E+00  0.00000000E+00
  0.00000000E+00  0.00000000E+00  0.00000000E+00
  0.00000000E+00  0.00000000E+00  0.00000000E+00
  0.00000000E+00  0.00000000E+00  0.00000000E+00
  0.00000000E+00  0.00000000E+00  0.00000000E+00
  0.00000000E+00  0.00000000E+00  0.00000000E+00
  0.00000000E+00  0.00000000E+00  0.00000000E+00
  0.00000000E+00  0.00000000E+00  0.00000000E+00
  0.00000000E+00  0.00000000E+00  0.00000000E+00
  0.00000000E+00  0.00000000E+00  0.00000000E+00
  0.00000000E+00  0.00000000E+00  0.00000000E+00
  0.00000000E+00  0.00000000E+00  0.00000000E+00
  0.00000000E+00  0.00000000E+00  0.00000000E+00
  0.00000000E+00  0.00000000E+00  0.00000000E+00
  0.00000000E+00  0.00000000E+00  0.00000000E+00
  0.00000000E+00  0.00000000E+00  0.00000000E+00
  0.00000000E+00  0.00000000E+00  0.00000000E+00
  0.00000000E+00  0.00000000E+00  0.00000000E+00
  0.00000000E+00  0.00000000E+00  0.00000000E+00
  0.00000000E+00  0.00000000E+00  0.00000000E+00
  0.00000000E+00  0.00000000E+00  0.00000000E+00
  0.00000000E+00  0.00000000E+00  0.00000000E+00
  0.00000000E+00  0.00000000E+00  0.00000000E+00
  0.00000000E+00  0.00000000E+00  0.00000000E+00
  0.00000000E+00  0.00000000E+00  0.00000000E+00
  0.00000000E+00  0.00000000E+00  0.00000000E+00
  0.00000000E+00  0.00000000E+00  0.00000000E+00
  0.00000000E+00  0.00000000E+00  0.00000000E+00
  0.00000000E+00  0.00000000E+00  0.00000000E+00
  0.00000000E+00  0.00000000E+00  0.00000000E+00
  0.00000000E+00  0.00000000E+00  0.00000000E+00
  0.00000000E+00  0.00000000E+00  0.00000000E+00
  0.00000000E+00  0.00000000E+00  0.00000000E+00
  0.00000000E+00  0.00000000E+00  0.00000000E+00
  0.00000000E+00  0.00000000E+00  0.00000000E+00
  0.00000000E+00  0.00000000E+00  0.00000000E+00
  0.00000000E+00  0.00000000E+00  0.00000000E+00
  0.00000000E+00  0.00000000E+00  0.00000000E+00
  0.00000000E+00  0.00000000E+00  0.00000000E+00
  0.00000000E+00  0.00000000E+00  0.00000000E+00
  0.00000000E+00  0.00000000E+00  0.00000000E+00
  0.00000000E+00  0.00000000E+00  0.00000000E+00
  0.00000000E+00  0.00000000E+00  0.00000000E+00
  0.00000000E+00  0.00000000E+00  0.00000000E+00
  0.00000000E+00  0.00000000E+00  0.00000000E+00
  0.00000000E+00  0.00000000E+00  0.00000000E+00
  0.00000000E+00  0.00000000E+00  0.00000000E+00
  0.00000000E+00  0.00000000E+00  0.00000000E+00
  0.00000000E+00  0.00000000E+00  0.00000000E+00
  0.00000000E+00  0.00000000E+00  0.00000000E+00
  0.00000000E+00  0.00000000E+00  0.00000000E+00
  0.00000000E+00  0.00000000E+00  0.00000000E+00
  0.00000000E+00  0.00000000E+00  0.00000000E+00
  0.00000000E+00  0.00000000E+00  0.00000000E+00
  0.00000000E+00  0.00000000E+00  0.00000000E+00
  0.00000000E+00  0.00000000E+00  0.00000000E+00
  0.00000000E+00  0.00000000E+00  0.00000000E+00
  0.00000000E+00  0.00000000E+00  0.00000000E+00
  0.00000000E+00  0.00000000E+00  0.00000000E+00
  0.00000000E+00  0.00000000E+00  0.00000000E+00
  0.00000000E+00  0.00000000E+00  0.00000000E+00
  0.00000000E+00  0.00000000E+00  0.00000000E+00
  0.00000000E+00  0.00000000E+00  0.00000000E+00
  0.00000000E+00  0.00000000E+00  0.00000000E+00
  0.00000000E+00  0.00000000E+00  0.00000000E+00
  0.00000000E+00  0.00000000E+00  0.00000000E+00
  0.00000000E+00  0.00000000E+00  0.00000000E+00
  0.00000000E+00  0.00000000E+00  0.00000000E+00
  0.00000000E+00  0.00000000E+00  0.00000000E+00
  0.00000000E+00  0.00000000E+00  0.00000000E+00
  0.00000000E+00  0.00000000E+00  0.00000000E+00
  0.00000000E+00  0.00000000E+00  0.00000000E+00
  0.00000000E+00  0.00000000E+00  0.00000000E+00
  0.00000000E+00  0.00000000E+00  0.00000000E+00
  0.00000000E+00  0.00000000E+00  0.00000000E+00
  0.00000000E+00  0.00000000E+00  0.00000000E+00
  0.00000000E+00  0.00000000E+00  0.00000000E+00
  0.00000000E+00  0.00000000E+00  0.00000000E+00
  0.00000000E+00  0.00000000E+00  0.00000000E+00
  0.00000000E+00  0.00000000E+00  0.00000000E+00
  0.00000000E+00  0.00000000E+00  0.00000000E+00
  0.00000000E+00  0.00000000E+00  0.00000000E+00
  0.00000000E+00  0.00000000E+00  0.00000000E+00
  0.00000000E+00  0.00000000E+00  0.00000000E+00
  0.00000000E+00  0.00000000E+00  0.00000000E+00
  0.00000000E+00  0.00000000E+00  0.00000000E+00
  0.00000000E+00  0.00000000E+00  0.00000000E+00
  0.00000000E+00  0.00000000E+00  0.00000000E+00
  0.00000000E+00  0.00000000E+00  0.00000000E+00
  0.00000000E+00  0.00000000E+00  0.00000000E+00
  0.00000000E+00  0.00000000E+00  0.00000000E+00
  0.00000000E+00  0.00000000E+00  0.00000000E+00
  0.00000000E+00  0.00000000E+00  0.00000000E+00
  0.00000000E+00  0.00000000E+00  0.00000000E+00
  0.00000000E+00  0.00000000E+00  0.00000000E+00
  0.00000000E+00  0.00000000E+00  0.00000000E+00
  0.00000000E+00  0.00000000E+00  0.00000000E+00
  0.00000000E+00  0.00000000E+00  0.00000000E+00
  0.00000000E+00  0.00000000E+00  0.00000000E+00
  0.00000000E+00  0.00000000E+00  0.00000000E+00
  0.00000000E+00  0.00000000E+00  0.00000000E+00
  0.00000000E+00  0.00000000E+00  0.00000000E+00
  0.00000000E+00  0.00000000E+00  0.00000000E+00
  0.00000000E+00  0.00000000E+00  0.00000000E+00
  0.00000000E+00  0.00000000E+00  0.00000000E+00
  0.00000000E+00  0.00000000E+00  0.00000000E+00
  0.00000000E+00  0.00000000E+00  0.00000000E+00
  0.00000000E+00  0.00000000E+00  0.00000000E+00
  0.00000000E+00  0.00000000E+00  0.00000000E+00
  0.00000000E+00  0.00000000E+00  0.00000000E+00
  0.00000000E+00  0.00000000E+00  0.00000000E+00
  0.00000000E+00  0.00000000E+00  0.00000000E+00
  0.00000000E+00  0.00000000E+00  0.00000000E+00
  0.00000000E+00  0.00000000E+00  0.00000000E+00
