# Supplementary material for: The synergistic effect of Hf-O-Ru bonds and oxygen vacancies in Ru/HfO2 for enhanced hydrogen evolution
Source: Nat Commun. 2022 Mar 11;13:1270. doi: 10.1038/s41467-022-28947-9 (PMC8917135; doi:10.1038/s41467-022-28947-9)
Supplement: Supplementary file 3 — Source Data [file 41467_2022_28947_MOESM3_ESM.zip › source data-1/Supplementary Figure 23/e_CONTCAR]

789987                                  
   1.00000000000000     
    20.3719999999999999    0.0000000000000000    0.0000000000000000
     0.0000000000000000   10.3568999999999996    0.0000000000000000
     0.0000000000000000    0.0000000000000000   20.0000000000000000
   O    Ru   Hf
   128    13    64
Selective dynamics
Direct
  0.1984100000000026  0.3704400000000021  0.1335899999999981   F   F   F
  0.1577966045556212  0.3797786344399476  0.3921779897526477   T   T   T
  0.2455399999999983  0.1204400000000021  0.0128699999999995   F   F   F
  0.2020743567988744  0.1325612324871699  0.2813769473321082   T   T   T
  0.2212554340234466  0.1321965589519353  0.1474717438575138   T   T   T
  0.1767855386545801  0.1382902468455408  0.4184335457926036   T   T   T
  0.1772339151577765  0.3872757868910965  0.2632168833788867   T   T   T
  0.1523993499025083  0.4132794731215489  0.5238569572642445   T   T   T
  0.0884232275114253  0.1691526842868999  0.2322058456294156   T   T   T
  0.0455926219918674  0.1564874731491938  0.5080749359383325   T   T   T
  0.0602278068841587  0.4233389896594899  0.1809838086117722   T   T   T
  0.0264206978023672  0.4061978413826729  0.4392070890674143   T   T   T
  0.0824750000000023  0.3295400000000015  0.0506999999999991   F   F   F
  0.0418445246841743  0.3430928980865982  0.3095505084939883   T   T   T
  0.1114800000000002  0.0795400000000015  0.0957599999999985   F   F   F
  0.0634779685481832  0.0966301273498975  0.3674643709806906   T   T   T
  0.4484100000000026  0.3704400000000021  0.1335899999999981   F   F   F
  0.4011328770358172  0.3956571785181959  0.3906778288006744   T   T   T
  0.4955399999999983  0.1204400000000021  0.0128699999999995   F   F   F
  0.4508952305030913  0.1309146481310215  0.2830160531754761   T   T   T
  0.4710527456813082  0.1308205718133586  0.1477145853366031   T   T   T
  0.4360861884388526  0.1389475836770591  0.4230066471080079   T   T   T
  0.4288581047098501  0.3859628888905908  0.2627082277675455   T   T   T
  0.3717505096456863  0.4236488084660705  0.5399817428978324   T   T   T
  0.3382563401569378  0.1724793304426176  0.2326997166966335   T   T   T
  0.2857886631117048  0.1758050258684637  0.5109086158695990   T   T   T
  0.3106006770208537  0.4245972758849907  0.1807119151605492   T   T   T
  0.2723229042379768  0.4196602522903167  0.4382882604935330   T   T   T
  0.3324750000000023  0.3295400000000015  0.0506999999999991   F   F   F
  0.2916855568396883  0.3505794268652003  0.3082424073372233   T   T   T
  0.3614800000000002  0.0795400000000015  0.0957599999999985   F   F   F
  0.3167701822529144  0.1112255501367003  0.3705686336506031   T   T   T
  0.1984100000000026  0.8704400000000021  0.1335899999999981   F   F   F
  0.1621256206566499  0.8814859966667549  0.3914329383730107   T   T   T
  0.2455399999999983  0.6204400000000021  0.0128699999999995   F   F   F
  0.2006559894447554  0.6325254739466964  0.2802641005174430   T   T   T
  0.2214315991244467  0.6328820406612151  0.1475368379228333   T   T   T
  0.1755461790125774  0.6399388846893965  0.4182263470784880   T   T   T
  0.1786471674402319  0.8877134463172522  0.2634675788039757   T   T   T
  0.1551914284705318  0.9048606713945428  0.5227066966196011   T   T   T
  0.0879082261427374  0.6698585010631661  0.2322043633604477   T   T   T
  0.0393589885560321  0.6592876601506041  0.5071812538154888   T   T   T
  0.0604641105351818  0.9229539924250884  0.1807794933573861   T   T   T
  0.0263716996155062  0.9041581160264420  0.4393879461949869   T   T   T
  0.0824750000000023  0.8295400000000015  0.0506999999999991   F   F   F
  0.0427697537752305  0.8454683448196598  0.3090657116501025   T   T   T
  0.1114800000000002  0.5795400000000015  0.0957599999999985   F   F   F
  0.0635080119629412  0.5982184596017068  0.3666344152794186   T   T   T
  0.4484100000000026  0.8704400000000021  0.1335899999999981   F   F   F
  0.4109967656726310  0.8835519458531771  0.3944832079962499   T   T   T
  0.4955399999999983  0.6204400000000021  0.0128699999999995   F   F   F
  0.4511462749692460  0.6286203113379052  0.2816702671636642   T   T   T
  0.4713867684342504  0.6330157344250308  0.1479038390423905   T   T   T
  0.4264133069186392  0.6452999324262897  0.4178283986428509   T   T   T
  0.4288146876584747  0.8879009182036882  0.2643086120539309   T   T   T
  0.3994199989899933  0.9296736604637289  0.5254389349420685   T   T   T
  0.3386044921853971  0.6725191926158224  0.2325158992277098   T   T   T
  0.2914017402703715  0.6740724629221296  0.5043746852230676   T   T   T
  0.3105225499926396  0.9245578455654271  0.1807681871408103   T   T   T
  0.2776144995917588  0.9257798984281517  0.4412559040987319   T   T   T
  0.3324750000000023  0.8295400000000015  0.0506999999999991   F   F   F
  0.2944242604713187  0.8535207945825889  0.3094679528038384   T   T   T
  0.3614800000000002  0.5795400000000015  0.0957599999999985   F   F   F
  0.3106462779924082  0.6094353442212023  0.3660826837638226   T   T   T
  0.6984100000000026  0.3704400000000021  0.1335899999999981   F   F   F
  0.6573665565448391  0.3587200340616816  0.3962660573052320   T   T   T
  0.7455399999999983  0.1204400000000021  0.0128699999999995   F   F   F
  0.7015080755037564  0.1225041934192108  0.2765705541231734   T   T   T
  0.7214342635484526  0.1318242050937594  0.1460204385138859   T   T   T
  0.6873118582349929  0.1096171506274963  0.4086406544019187   T   T   T
  0.6771963827615782  0.3800253048622702  0.2645127164182376   T   T   T
  0.6562689328362191  0.4044575075354939  0.5276762616541179   T   T   T
  0.5867386292767250  0.1628787652964173  0.2319595084513530   T   T   T
  0.6068115508934706  0.1575917801920675  0.5064164687045144   T   T   T
  0.5611121090535419  0.4211035012223113  0.1806927495326048   T   T   T
  0.5262222311039557  0.3867896908872920  0.4366717963357170   T   T   T
  0.5824750000000023  0.3295400000000015  0.0506999999999991   F   F   F
  0.5416470754768838  0.3395139323981087  0.3087908791938607   T   T   T
  0.6114800000000002  0.0795400000000015  0.0957599999999985   F   F   F
  0.5652451297108356  0.0998079539628163  0.3744712010174494   T   T   T
  0.9484100000000026  0.3704400000000021  0.1335899999999981   F   F   F
  0.9100696620776826  0.3668222187464025  0.3928684891443308   T   T   T
  0.9955399999999983  0.1204400000000021  0.0128699999999995   F   F   F
  0.9514327346635988  0.1258072010164173  0.2801595396741812   T   T   T
  0.9713674194731513  0.1316992993494782  0.1472123183981869   T   T   T
  0.9287239399569561  0.1230437008533987  0.4193039387436292   T   T   T
  0.9275761750944854  0.3823745397078407  0.2636073571567064   T   T   T
  0.9065948471644558  0.3803810610838096  0.5237818954887460   T   T   T
  0.8384582540377246  0.1683478399810333  0.2301932457723099   T   T   T
  0.7856276171036095  0.1417637192776236  0.5043731845931541   T   T   T
  0.8105236240011220  0.4214851422976474  0.1808223376523898   T   T   T
  0.7725403890504318  0.3888214077792174  0.4428666231221616   T   T   T
  0.8324750000000023  0.3295400000000015  0.0506999999999991   F   F   F
  0.7913263013708622  0.3368899647270294  0.3103349239971014   T   T   T
  0.8614800000000002  0.0795400000000015  0.0957599999999985   F   F   F
  0.8189861047088136  0.0829397294791168  0.3632381175504524   T   T   T
  0.6984100000000026  0.8704400000000021  0.1335899999999981   F   F   F
  0.6633065027165820  0.8599508404331840  0.3907798937720504   T   T   T
  0.7455399999999983  0.6204400000000021  0.0128699999999995   F   F   F
  0.7006414523569969  0.6208272365882376  0.2809713658689942   T   T   T
  0.7210161318007506  0.6303385141388032  0.1471132039332287   T   T   T
  0.6804131140634662  0.6129895137846820  0.4189249211336098   T   T   T
  0.6786586214643509  0.8799906793531915  0.2623489196461955   T   T   T
  0.6678887049505565  0.8621461834303106  0.5238620316854435   T   T   T
  0.5874037552078260  0.6689157435105698  0.2313626444395801   T   T   T
  0.5465511221758308  0.6718323379686608  0.4899239819599538   T   T   T
  0.5607905500597429  0.9210548341141099  0.1813031423156369   T   T   T
  0.5250127389332820  0.9322530368945351  0.4561081766989429   T   T   T
  0.5824750000000023  0.8295400000000015  0.0506999999999991   F   F   F
  0.5420232170614218  0.8440422741341809  0.3149120431590605   T   T   T
  0.6114800000000002  0.5795400000000015  0.0957599999999985   F   F   F
  0.5663613038929747  0.5836197906846341  0.3655272201311177   T   T   T
  0.9484100000000026  0.8704400000000021  0.1335899999999981   F   F   F
  0.9111815989369957  0.8641908153174492  0.3920903930891064   T   T   T
  0.9955399999999983  0.6204400000000021  0.0128699999999995   F   F   F
  0.9512073425781064  0.6254470218244088  0.2806806076912586   T   T   T
  0.9712418667616810  0.6319767043648692  0.1472581341786997   T   T   T
  0.9272240729604805  0.6203496618350923  0.4187704409829187   T   T   T
  0.9277262921576319  0.8825721638533878  0.2635089631070280   T   T   T
  0.9037776549352854  0.8986651472273558  0.5219945874221383   T   T   T
  0.8381343617842264  0.6632100559679176  0.2319403860386203   T   T   T
  0.8015133827521502  0.6379831491271936  0.5099348486910905   T   T   T
  0.8104907904232213  0.9213238982875436  0.1810547916395583   T   T   T
  0.7803996942285480  0.8903534862215964  0.4349734673934589   T   T   T
  0.8324750000000023  0.8295400000000015  0.0506999999999991   F   F   F
  0.7932487909450945  0.8335085859757931  0.3080450967584528   T   T   T
  0.8614800000000002  0.5795400000000015  0.0957599999999985   F   F   F
  0.8127158993656954  0.5860185718456886  0.3693933280020711   T   T   T
  0.4951237435232237  0.4786508443300718  0.6781116720108216   T   T   T
  0.5906324101590161  0.6225898009345155  0.6696742104503495   T   T   T
  0.5248824305746468  0.5999278568224007  0.7785121328312010   T   T   T
  0.5992692020552929  0.4082746891655600  0.7283256588430186   T   T   T
  0.5880638127806356  0.3890566753289948  0.6030070709431393   T   T   T
  0.5001133182975619  0.6130440981132704  0.5717252831122333   T   T   T
  0.4696052778270313  0.7130589258486315  0.6777635997721492   T   T   T
  0.4035858854708282  0.5550941789470261  0.7493884678203289   T   T   T
  0.4828365564712405  0.3618482635626599  0.7845479315149864   T   T   T
  0.5153635997403672  0.2464910045933456  0.6685968771235433   T   T   T
  0.4560341001318670  0.3430677201293236  0.5756002699795902   T   T   T
  0.3921453835405345  0.5473899398748369  0.6178730044558596   T   T   T
  0.3977535067423830  0.3273955057519238  0.6993931232421224   T   T   T
  0.1682199999999980  0.2285899999999970  0.0619999999999976   F   F   F
  0.1236642725255826  0.2344895227133123  0.3287523453875468   T   T   T
  0.0257300000000029  0.4785899999999970  0.0844600000000000   F   F   F
  0.2325537391725555  0.4879930314125068  0.3470892144403125   T   T   T
  0.0047156014801093  0.2749831039317022  0.2165657072146828   T   T   T
  0.2126245923668082  0.2923194098492705  0.4770213066740784   T   T   T
  0.1454010175655206  0.0258692485872630  0.1947186817311870   T   T   T
  0.1014509951537242  0.0234328798311755  0.4630902075676687   T   T   T
  0.4182199999999980  0.2285899999999970  0.0619999999999976   F   F   F
  0.3745132222481367  0.2469130776146158  0.3291563456741223   T   T   T
  0.2757300000000029  0.4785899999999970  0.0844600000000000   F   F   F
  0.4810292033719502  0.4787558936785744  0.3481477534217861   T   T   T
  0.2538559654068711  0.2775620499020684  0.2166495478143606   T   T   T
  0.5113684893072128  0.2187782219393481  0.4817239998497100   T   T   T
  0.3944282948691734  0.0278456172186787  0.1958153110935201   T   T   T
  0.3489151298992583  0.0543058666812035  0.4687904187222234   T   T   T
  0.1682199999999980  0.7285899999999970  0.0619999999999976   F   F   F
  0.1241296287430150  0.7366658617324997  0.3283511377209680   T   T   T
  0.0257300000000029  0.9785899999999970  0.0844600000000000   F   F   F
  0.2368778216414521  0.9914150058177862  0.3483918474109256   T   T   T
  0.0042954069052748  0.7755869853354018  0.2166481656681987   T   T   T
  0.2173679376708036  0.7912539819350419  0.4743169604276036   T   T   T
  0.1450778136017400  0.5271988920415462  0.1946311974766683   T   T   T
  0.0987307691766743  0.5306536902325202  0.4639997447686411   T   T   T
  0.4182199999999980  0.7285899999999970  0.0619999999999976   F   F   F
  0.3754751862030348  0.7390834776983944  0.3297176141341195   T   T   T
  0.2757300000000029  0.9785899999999970  0.0844600000000000   F   F   F
  0.4834316486877164  0.9910644103654441  0.3508872338515758   T   T   T
  0.2544442630163286  0.7776696203222038  0.2174976859604719   T   T   T
  0.4569783402847633  0.7988434566807961  0.4830767537572787   T   T   T
  0.3947487639069779  0.5285588512346618  0.1950662259957867   T   T   T
  0.3483642329934106  0.5392196291648359  0.4617919022336160   T   T   T
  0.6682199999999980  0.2285899999999970  0.0619999999999976   F   F   F
  0.6232739256230604  0.2265032014979410  0.3256147354665009   T   T   T
  0.5257300000000029  0.4785899999999970  0.0844600000000000   F   F   F
  0.7315960286006113  0.4734669753653144  0.3503217844143199   T   T   T
  0.5042116929894850  0.2746588957737592  0.2162672684943821   T   T   T
  0.7082358548072932  0.2551183079174225  0.4779891219929743   T   T   T
  0.6462936299127658  0.0223121110954545  0.1936150605274618   T   T   T
  0.6198752725181801  0.9825605594654795  0.4619457972327530   T   T   T
  0.9182199999999980  0.2285899999999970  0.0619999999999976   F   F   F
  0.8737824271668351  0.2291593990338045  0.3264051418377820   T   T   T
  0.7757300000000029  0.4785899999999970  0.0844600000000000   F   F   F
  0.9835885153607151  0.4820756379709104  0.3481400608728153   T   T   T
  0.7543444833198516  0.2739113858505361  0.2158346764645565   T   T   T
  0.9703123963122945  0.2699841713851954  0.4758296188365386   T   T   T
  0.8958842890088944  0.0236164860390727  0.1944841575300591   T   T   T
  0.8496391669471954  0.0162117400128305  0.4626348124787599   T   T   T
  0.6682199999999980  0.7285899999999970  0.0619999999999976   F   F   F
  0.6219851936413892  0.7246468389539674  0.3262513480348062   T   T   T
  0.5257300000000029  0.9785899999999970  0.0844600000000000   F   F   F
  0.7357079411833849  0.9773989553692585  0.3432324801830446   T   T   T
  0.5033152094660532  0.7774543728719381  0.2177884029229927   T   T   T
  0.7292762668000117  0.7492668429478412  0.4743579402809878   T   T   T
  0.6453859124327331  0.5235199294928953  0.1950812884915680   T   T   T
  0.5983463925194538  0.5126035565438174  0.4620928327591166   T   T   T
  0.9182199999999980  0.7285899999999970  0.0619999999999976   F   F   F
  0.8728687671062128  0.7234475381802995  0.3287514712981630   T   T   T
  0.7757300000000029  0.9785899999999970  0.0844600000000000   F   F   F
  0.9828730984788199  0.9807615062915197  0.3478054655011513   T   T   T
  0.7551586911861869  0.7715815452197859  0.2158376299823884   T   T   T
  0.9643678864498637  0.7759919751876482  0.4753822711285725   T   T   T
  0.8960108950889158  0.5228819449947147  0.1942317152605609   T   T   T
  0.8526331620676459  0.4977247596061168  0.4636372180310720   T   T   T
 
  0.00000000E+00  0.00000000E+00  0.00000000E+00
  0.00000000E+00  0.00000000E+00  0.00000000E+00
  0.00000000E+00  0.00000000E+00  0.00000000E+00
  0.00000000E+00  0.00000000E+00  0.00000000E+00
  0.00000000E+00  0.00000000E+00  0.00000000E+00
  0.00000000E+00  0.00000000E+00  0.00000000E+00
  0.00000000E+00  0.00000000E+00  0.00000000E+00
  0.00000000E+00  0.00000000E+00  0.00000000E+00
  0.00000000E+00  0.00000000E+00  0.00000000E+00
  0.00000000E+00  0.00000000E+00  0.00000000E+00
  0.00000000E+00  0.00000000E+00  0.00000000E+00
  0.00000000E+00  0.00000000E+00  0.00000000E+00
  0.00000000E+00  0.00000000E+00  0.00000000E+00
  0.00000000E+00  0.00000000E+00  0.00000000E+00
  0.00000000E+00  0.00000000E+00  0.00000000E+00
  0.00000000E+00  0.00000000E+00  0.00000000E+00
  0.00000000E+00  0.00000000E+00  0.00000000E+00
  0.00000000E+00  0.00000000E+00  0.00000000E+00
  0.00000000E+00  0.00000000E+00  0.00000000E+00
  0.00000000E+00  0.00000000E+00  0.00000000E+00
  0.00000000E+00  0.00000000E+00  0.00000000E+00
  0.00000000E+00  0.00000000E+00  0.00000000E+00
  0.00000000E+00  0.00000000E+00  0.00000000E+00
  0.00000000E+00  0.00000000E+00  0.00000000E+00
  0.00000000E+00  0.00000000E+00  0.00000000E+00
  0.00000000E+00  0.00000000E+00  0.00000000E+00
  0.00000000E+00  0.00000000E+00  0.00000000E+00
  0.00000000E+00  0.00000000E+00  0.00000000E+00
  0.00000000E+00  0.00000000E+00  0.00000000E+00
  0.00000000E+00  0.00000000E+00  0.00000000E+00
  0.00000000E+00  0.00000000E+00  0.00000000E+00
  0.00000000E+00  0.00000000E+00  0.00000000E+00
  0.00000000E+00  0.00000000E+00  0.00000000E+00
  0.00000000E+00  0.00000000E+00  0.00000000E+00
  0.00000000E+00  0.00000000E+00  0.00000000E+00
  0.00000000E+00  0.00000000E+00  0.00000000E+00
  0.00000000E+00  0.00000000E+00  0.00000000E+00
  0.00000000E+00  0.00000000E+00  0.00000000E+00
  0.00000000E+00  0.00000000E+00  0.00000000E+00
  0.00000000E+00  0.00000000E+00  0.00000000E+00
  0.00000000E+00  0.00000000E+00  0.00000000E+00
  0.00000000E+00  0.00000000E+00  0.00000000E+00
  0.00000000E+00  0.00000000E+00  0.00000000E+00
  0.00000000E+00  0.00000000E+00  0.00000000E+00
  0.00000000E+00  0.00000000E+00  0.00000000E+00
  0.00000000E+00  0.00000000E+00  0.00000000E+00
  0.00000000E+00  0.00000000E+00  0.00000000E+00
  0.00000000E+00  0.00000000E+00  0.00000000E+00
  0.00000000E+00  0.00000000E+00  0.00000000E+00
  0.00000000E+00  0.00000000E+00  0.00000000E+00
  0.00000000E+00  0.00000000E+00  0.00000000E+00
  0.00000000E+00  0.00000000E+00  0.00000000E+00
  0.00000000E+00  0.00000000E+00  0.00000000E+00
  0.00000000E+00  0.00000000E+00  0.00000000E+00
  0.00000000E+00  0.00000000E+00  0.00000000E+00
  0.00000000E+00  0.00000000E+00  0.00000000E+00
  0.00000000E+00  0.00000000E+00  0.00000000E+00
  0.00000000E+00  0.00000000E+00  0.00000000E+00
  0.00000000E+00  0.00000000E+00  0.00000000E+00
  0.00000000E+00  0.00000000E+00  0.00000000E+00
  0.00000000E+00  0.00000000E+00  0.00000000E+00
  0.00000000E+00  0.00000000E+00  0.00000000E+00
  0.00000000E+00  0.00000000E+00  0.00000000E+00
  0.00000000E+00  0.00000000E+00  0.00000000E+00
  0.00000000E+00  0.00000000E+00  0.00000000E+00
  0.00000000E+00  0.00000000E+00  0.00000000E+00
  0.00000000E+00  0.00000000E+00  0.00000000E+00
  0.00000000E+00  0.00000000E+00  0.00000000E+00
  0.00000000E+00  0.00000000E+00  0.00000000E+00
  0.00000000E+00  0.00000000E+00  0.00000000E+00
  0.00000000E+00  0.00000000E+00  0.00000000E+00
  0.00000000E+00  0.00000000E+00  0.00000000E+00
  0.00000000E+00  0.00000000E+00  0.00000000E+00
  0.00000000E+00  0.00000000E+00  0.00000000E+00
  0.00000000E+00  0.00000000E+00  0.00000000E+00
  0.00000000E+00  0.00000000E+00  0.00000000E+00
  0.00000000E+00  0.00000000E+00  0.00000000E+00
  0.00000000E+00  0.00000000E+00  0.00000000E+00
  0.00000000E+00  0.00000000E+00  0.00000000E+00
  0.00000000E+00  0.00000000E+00  0.00000000E+00
  0.00000000E+00  0.00000000E+00  0.00000000E+00
  0.00000000E+00  0.00000000E+00  0.00000000E+00
  0.00000000E+00  0.00000000E+00  0.00000000E+00
  0.00000000E+00  0.00000000E+00  0.00000000E+00
  0.00000000E+00  0.00000000E+00  0.00000000E+00
  0.00000000E+00  0.00000000E+00  0.00000000E+00
  0.00000000E+00  0.00000000E+00  0.00000000E+00
  0.00000000E+00  0.00000000E+00  0.00000000E+00
  0.00000000E+00  0.00000000E+00  0.00000000E+00
  0.00000000E+00  0.00000000E+00  0.00000000E+00
  0.00000000E+00  0.00000000E+00  0.00000000E+00
  0.00000000E+00  0.00000000E+00  0.00000000E+00
  0.00000000E+00  0.00000000E+00  0.00000000E+00
  0.00000000E+00  0.00000000E+00  0.00000000E+00
  0.00000000E+00  0.00000000E+00  0.00000000E+00
  0.00000000E+00  0.00000000E+00  0.00000000E+00
  0.00000000E+00  0.00000000E+00  0.00000000E+00
  0.00000000E+00  0.00000000E+00  0.00000000E+00
  0.00000000E+00  0.00000000E+00  0.00000000E+00
  0.00000000E+00  0.00000000E+00  0.00000000E+00
  0.00000000E+00  0.00000000E+00  0.00000000E+00
  0.00000000E+00  0.00000000E+00  0.00000000E+00
  0.00000000E+00  0.00000000E+00  0.00000000E+00
  0.00000000E+00  0.00000000E+00  0.00000000E+00
  0.00000000E+00  0.00000000E+00  0.00000000E+00
  0.00000000E+00  0.00000000E+00  0.00000000E+00
  0.00000000E+00  0.00000000E+00  0.00000000E+00
  0.00000000E+00  0.00000000E+00  0.00000000E+00
  0.00000000E+00  0.00000000E+00  0.00000000E+00
  0.00000000E+00  0.00000000E+00  0.00000000E+00
  0.00000000E+00  0.00000000E+00  0.00000000E+00
  0.00000000E+00  0.00000000E+00  0.00000000E+00
  0.00000000E+00  0.00000000E+00  0.00000000E+00
  0.00000000E+00  0.00000000E+00  0.00000000E+00
  0.00000000E+00  0.00000000E+00  0.00000000E+00
  0.00000000E+00  0.00000000E+00  0.00000000E+00
  0.00000000E+00  0.00000000E+00  0.00000000E+00
  0.00000000E+00  0.00000000E+00  0.00000000E+00
  0.00000000E+00  0.00000000E+00  0.00000000E+00
  0.00000000E+00  0.00000000E+00  0.00000000E+00
  0.00000000E+00  0.00000000E+00  0.00000000E+00
  0.00000000E+00  0.00000000E+00  0.00000000E+00
  0.00000000E+00  0.00000000E+00  0.00000000E+00
  0.00000000E+00  0.00000000E+00  0.00000000E+00
  0.00000000E+00  0.00000000E+00  0.00000000E+00
  0.00000000E+00  0.00000000E+00  0.00000000E+00
  0.00000000E+00  0.00000000E+00  0.00000000E+00
  0.00000000E+00  0.00000000E+00  0.00000000E+00
  0.00000000E+00  0.00000000E+00  0.00000000E+00
  0.00000000E+00  0.00000000E+00  0.00000000E+00
  0.00000000E+00  0.00000000E+00  0.00000000E+00
  0.00000000E+00  0.00000000E+00  0.00000000E+00
  0.00000000E+00  0.00000000E+00  0.00000000E+00
  0.00000000E+00  0.00000000E+00  0.00000000E+00
  0.00000000E+00  0.00000000E+00  0.00000000E+00
  0.00000000E+00  0.00000000E+00  0.00000000E+00
  0.00000000E+00  0.00000000E+00  0.00000000E+00
  0.00000000E+00  0.00000000E+00  0.00000000E+00
  0.00000000E+00  0.00000000E+00  0.00000000E+00
  0.00000000E+00  0.00000000E+00  0.00000000E+00
  0.00000000E+00  0.00000000E+00  0.00000000E+00
  0.00000000E+00  0.00000000E+00  0.00000000E+00
  0.00000000E+00  0.00000000E+00  0.00000000E+00
  0.00000000E+00  0.00000000E+00  0.00000000E+00
  0.00000000E+00  0.00000000E+00  0.00000000E+00
  0.00000000E+00  0.00000000E+00  0.00000000E+00
  0.00000000E+00  0.00000000E+00  0.00000000E+00
  0.00000000E+00  0.00000000E+00  0.00000000E+00
  0.00000000E+00  0.00000000E+00  0.00000000E+00
  0.00000000E+00  0.00000000E+00  0.00000000E+00
  0.00000000E+00  0.00000000E+00  0.00000000E+00
  0.00000000E+00  0.00000000E+00  0.00000000E+00
  0.00000000E+00  0.00000000E+00  0.00000000E+00
  0.00000000E+00  0.00000000E+00  0.00000000E+00
  0.00000000E+00  0.00000000E+00  0.00000000E+00
  0.00000000E+00  0.00000000E+00  0.00000000E+00
  0.00000000E+00  0.00000000E+00  0.00000000E+00
  0.00000000E+00  0.00000000E+00  0.00000000E+00
  0.00000000E+00  0.00000000E+00  0.00000000E+00
  0.00000000E+00  0.00000000E+00  0.00000000E+00
  0.00000000E+00  0.00000000E+00  0.00000000E+00
  0.00000000E+00  0.00000000E+00  0.00000000E+00
  0.00000000E+00  0.00000000E+00  0.00000000E+00
  0.00000000E+00  0.00000000E+00  0.00000000E+00
  0.00000000E+00  0.00000000E+00  0.00000000E+00
  0.00000000E+00  0.00000000E+00  0.00000000E+00
  0.00000000E+00  0.00000000E+00  0.00000000E+00
  0.00000000E+00  0.00000000E+00  0.00000000E+00
  0.00000000E+00  0.00000000E+00  0.00000000E+00
  0.00000000E+00  0.00000000E+00  0.00000000E+00
  0.00000000E+00  0.00000000E+00  0.00000000E+00
  0.00000000E+00  0.00000000E+00  0.00000000E+00
  0.00000000E+00  0.00000000E+00  0.00000000E+00
  0.00000000E+00  0.00000000E+00  0.00000000E+00
  0.00000000E+00  0.00000000E+00  0.00000000E+00
  0.00000000E+00  0.00000000E+00  0.00000000E+00
  0.00000000E+00  0.00000000E+00  0.00000000E+00
  0.00000000E+00  0.00000000E+00  0.00000000E+00
  0.00000000E+00  0.00000000E+00  0.00000000E+00
  0.00000000E+00  0.00000000E+00  0.00000000E+00
  0.00000000E+00  0.00000000E+00  0.00000000E+00
  0.00000000E+00  0.00000000E+00  0.00000000E+00
  0.00000000E+00  0.00000000E+00  0.00000000E+00
  0.00000000E+00  0.00000000E+00  0.00000000E+00
  0.00000000E+00  0.00000000E+00  0.00000000E+00
  0.00000000E+00  0.00000000E+00  0.00000000E+00
  0.00000000E+00  0.00000000E+00  0.00000000E+00
  0.00000000E+00  0.00000000E+00  0.00000000E+00
  0.00000000E+00  0.00000000E+00  0.00000000E+00
  0.00000000E+00  0.00000000E+00  0.00000000E+00
  0.00000000E+00  0.00000000E+00  0.00000000E+00
  0.00000000E+00  0.00000000E+00  0.00000000E+00
  0.00000000E+00  0.00000000E+00  0.00000000E+00
  0.00000000E+00  0.00000000E+00  0.00000000E+00
  0.00000000E+00  0.00000000E+00  0.00000000E+00
  0.00000000E+00  0.00000000E+00  0.00000000E+00
  0.00000000E+00  0.00000000E+00  0.00000000E+00
  0.00000000E+00  0.00000000E+00  0.00000000E+00
  0.00000000E+00  0.00000000E+00  0.00000000E+00
  0.00000000E+00  0.00000000E+00  0.00000000E+00
  0.00000000E+00  0.00000000E+00  0.00000000E+00
  0.00000000E+00  0.00000000E+00  0.00000000E+00
  0.00000000E+00  0.00000000E+00  0.00000000E+00
  0.00000000E+00  0.00000000E+00  0.00000000E+00
  0.00000000E+00  0.00000000E+00  0.00000000E+00
