# Supplementary material for: The synergistic effect of Hf-O-Ru bonds and oxygen vacancies in Ru/HfO2 for enhanced hydrogen evolution
Source: Nat Commun. 2022 Mar 11;13:1270. doi: 10.1038/s41467-022-28947-9 (PMC8917135; doi:10.1038/s41467-022-28947-9)
Supplement: Supplementary file 3 — Source Data [file 41467_2022_28947_MOESM3_ESM.zip › source data-1/Supplementary Figure 23/f_CONTCAR]

CONTCAR\(62)\(0\0\1)                    
   1.00000000000000     
    11.2392997741999991    0.0000000000000000    0.0000000000000000
    -5.6196498870999996    9.7335191252000008    0.0000000000000000
     0.0000000000000000    0.0000000000000000   20.2810993195000009
   Ru
    80
Direct
  0.0978841408532256  0.1521150510920447  0.1044343607389801
  0.0979071023322063  0.1520915542528617  0.3127661289230708
  0.1811679073672638  0.0688315559599033  0.0056629839959594
  0.1812052507842941  0.0687946814664689  0.2086453904137513
  0.1811734757886725  0.0688258823003798  0.4114776631941361
  0.3478841840733087  0.1521157529092537  0.1044344027580062
  0.3479093010057902  0.1520917326933398  0.3127663435555901
  0.4311669812188780  0.0688320398880639  0.0056652330458681
  0.4312063150999120  0.0687940555476990  0.2086455000346676
  0.4311728747667112  0.0688253725314848  0.4114809134592946
  0.5978844521818373  0.1521156428699711  0.1044344039873974
  0.5979076117036592  0.1520913084018161  0.3127662359353282
  0.6811680661155923  0.0688321002893465  0.0056653192319782
  0.6812051897399226  0.0687941991994281  0.2086455005112762
  0.6811736410054396  0.0688264654660449  0.4114772130548709
  0.8478843353838654  0.1521158138222906  0.1044345888166220
  0.8479094399532482  0.1520919473095123  0.3127661851412906
  0.9311684267972399  0.0688315771947436  0.0056648694675795
  0.9312061219403214  0.0687941026829267  0.2086455240726777
  0.9311736997788974  0.0688264031333843  0.4114807443470102
  0.0978836824450683  0.4021157420953973  0.1044344866089736
  0.0979071714863799  0.4020904385177455  0.3127660522568232
  0.1811688039799904  0.3188321818123525  0.0056656122116210
  0.1812056000743121  0.3187941960865283  0.2086455220693611
  0.1811734895948994  0.3188264971407912  0.4114792308022932
  0.3478850004306727  0.4021158050910024  0.1044341059883202
  0.3479090327889722  0.4020919578744034  0.3127662609743999
  0.4311680024824550  0.3188324336975986  0.0056637489866592
  0.4312056913050799  0.3187944749313523  0.2086454432318985
  0.4311743248890054  0.3188273991206888  0.4114797647221004
  0.5978839754063775  0.4021159082010053  0.1044344803913641
  0.5979078770501431  0.4020915067689409  0.3127660533664017
  0.6811684666493358  0.3188329650271388  0.0056641700432522
  0.6812061664328868  0.3187943460683369  0.2086454940351749
  0.6811738678094966  0.3188271048628854  0.4114794729037715
  0.8478849540085303  0.4021157801344941  0.1044344347902159
  0.8479090048058293  0.4020918861851538  0.3127660233539330
  0.9311679882576994  0.3188333475871276  0.0056647578044316
  0.9312058964364385  0.3187948403065370  0.2086454595407921
  0.9311739064394011  0.3188268950178894  0.4114800767624637
  0.0978836400188890  0.6521147574277711  0.1044339880227113
  0.0979073307945444  0.6520911494489736  0.3127665911798026
  0.1811671846230743  0.5688324300402807  0.0056638084547315
  0.1812046091326338  0.5687932755880054  0.2086453837128256
  0.1811727491671876  0.5688265240424194  0.4114781788057494
  0.3478843783678587  0.6521153201417808  0.1044339278438587
  0.3479090927713867  0.6520917581840491  0.3127668375903666
  0.4311685322472106  0.5688317252448597  0.0056634012600653
  0.4312058960728464  0.5687935437380743  0.2086454107274319
  0.4311744711368002  0.5688258641166929  0.4114808451251079
  0.5978838768374254  0.6521149646516692  0.1044341472367054
  0.5979078964916799  0.6520911453268148  0.3127665239250665
  0.6811668067616391  0.5688311894950357  0.0056644342691437
  0.6812056049552141  0.5687941949777205  0.2086454825198102
  0.6811728514335830  0.5688261059831075  0.4114793972706036
  0.8478841117553589  0.6521150890053382  0.1044343390907577
  0.8479084898784343  0.6520912218447223  0.3127662409597113
  0.9311688951710977  0.5688317461209800  0.0056632547244780
  0.9312055414159539  0.5687934135794737  0.2086454276133357
  0.9311740311823198  0.5688262750880684  0.4114808793798911
  0.0978845368702267  0.9021165200235568  0.1044341084630747
  0.0979082666912418  0.9020916598897382  0.3127665744329604
  0.1811672862663453  0.8188316725485175  0.0056628341635422
  0.1812059779930155  0.8187942430572720  0.2086454842188383
  0.1811741036334781  0.8188264090943413  0.4114817804493183
  0.3478845579125215  0.9021162898333716  0.1044336930479017
  0.3479090996804449  0.9020927152530246  0.3127665656457440
  0.4311674152574640  0.8188315340785981  0.0056651240487533
  0.4312063564411857  0.8187957678621908  0.2086455303497809
  0.4311728755402806  0.8188270580605942  0.4114792245194051
  0.5978847708559212  0.9021160404191861  0.1044341778397517
  0.5979084516680817  0.9020917841261251  0.3127664747964978
  0.6811674641239179  0.8188313049456999  0.0056643022202318
  0.6812062195295403  0.8187944171763913  0.2086455471139447
  0.6811738596646792  0.8188257539034174  0.4114797415717573
  0.8478847340015649  0.9021165211115065  0.1044340930728793
  0.8479087310086835  0.9020927086766383  0.3127663394822250
  0.9311692883148114  0.8188328866131165  0.0056650891892440
  0.9312054257007422  0.8187948069404183  0.2086454704320573
  0.9311735849674428  0.8188264468021179  0.4114793017004494
 
  0.00000000E+00  0.00000000E+00  0.00000000E+00
  0.00000000E+00  0.00000000E+00  0.00000000E+00
  0.00000000E+00  0.00000000E+00  0.00000000E+00
  0.00000000E+00  0.00000000E+00  0.00000000E+00
  0.00000000E+00  0.00000000E+00  0.00000000E+00
  0.00000000E+00  0.00000000E+00  0.00000000E+00
  0.00000000E+00  0.00000000E+00  0.00000000E+00
  0.00000000E+00  0.00000000E+00  0.00000000E+00
  0.00000000E+00  0.00000000E+00  0.00000000E+00
  0.00000000E+00  0.00000000E+00  0.00000000E+00
  0.00000000E+00  0.00000000E+00  0.00000000E+00
  0.00000000E+00  0.00000000E+00  0.00000000E+00
  0.00000000E+00  0.00000000E+00  0.00000000E+00
  0.00000000E+00  0.00000000E+00  0.00000000E+00
  0.00000000E+00  0.00000000E+00  0.00000000E+00
  0.00000000E+00  0.00000000E+00  0.00000000E+00
  0.00000000E+00  0.00000000E+00  0.00000000E+00
  0.00000000E+00  0.00000000E+00  0.00000000E+00
  0.00000000E+00  0.00000000E+00  0.00000000E+00
  0.00000000E+00  0.00000000E+00  0.00000000E+00
  0.00000000E+00  0.00000000E+00  0.00000000E+00
  0.00000000E+00  0.00000000E+00  0.00000000E+00
  0.00000000E+00  0.00000000E+00  0.00000000E+00
  0.00000000E+00  0.00000000E+00  0.00000000E+00
  0.00000000E+00  0.00000000E+00  0.00000000E+00
  0.00000000E+00  0.00000000E+00  0.00000000E+00
  0.00000000E+00  0.00000000E+00  0.00000000E+00
  0.00000000E+00  0.00000000E+00  0.00000000E+00
  0.00000000E+00  0.00000000E+00  0.00000000E+00
  0.00000000E+00  0.00000000E+00  0.00000000E+00
  0.00000000E+00  0.00000000E+00  0.00000000E+00
  0.00000000E+00  0.00000000E+00  0.00000000E+00
  0.00000000E+00  0.00000000E+00  0.00000000E+00
  0.00000000E+00  0.00000000E+00  0.00000000E+00
  0.00000000E+00  0.00000000E+00  0.00000000E+00
  0.00000000E+00  0.00000000E+00  0.00000000E+00
  0.00000000E+00  0.00000000E+00  0.00000000E+00
  0.00000000E+00  0.00000000E+00  0.00000000E+00
  0.00000000E+00  0.00000000E+00  0.00000000E+00
  0.00000000E+00  0.00000000E+00  0.00000000E+00
  0.00000000E+00  0.00000000E+00  0.00000000E+00
  0.00000000E+00  0.00000000E+00  0.00000000E+00
  0.00000000E+00  0.00000000E+00  0.00000000E+00
  0.00000000E+00  0.00000000E+00  0.00000000E+00
  0.00000000E+00  0.00000000E+00  0.00000000E+00
  0.00000000E+00  0.00000000E+00  0.00000000E+00
  0.00000000E+00  0.00000000E+00  0.00000000E+00
  0.00000000E+00  0.00000000E+00  0.00000000E+00
  0.00000000E+00  0.00000000E+00  0.00000000E+00
  0.00000000E+00  0.00000000E+00  0.00000000E+00
  0.00000000E+00  0.00000000E+00  0.00000000E+00
  0.00000000E+00  0.00000000E+00  0.00000000E+00
  0.00000000E+00  0.00000000E+00  0.00000000E+00
  0.00000000E+00  0.00000000E+00  0.00000000E+00
  0.00000000E+00  0.00000000E+00  0.00000000E+00
  0.00000000E+00  0.00000000E+00  0.00000000E+00
  0.00000000E+00  0.00000000E+00  0.00000000E+00
  0.00000000E+00  0.00000000E+00  0.00000000E+00
  0.00000000E+00  0.00000000E+00  0.00000000E+00
  0.00000000E+00  0.00000000E+00  0.00000000E+00
  0.00000000E+00  0.00000000E+00  0.00000000E+00
  0.00000000E+00  0.00000000E+00  0.00000000E+00
  0.00000000E+00  0.00000000E+00  0.00000000E+00
  0.00000000E+00  0.00000000E+00  0.00000000E+00
  0.00000000E+00  0.00000000E+00  0.00000000E+00
  0.00000000E+00  0.00000000E+00  0.00000000E+00
  0.00000000E+00  0.00000000E+00  0.00000000E+00
  0.00000000E+00  0.00000000E+00  0.00000000E+00
  0.00000000E+00  0.00000000E+00  0.00000000E+00
  0.00000000E+00  0.00000000E+00  0.00000000E+00
  0.00000000E+00  0.00000000E+00  0.00000000E+00
  0.00000000E+00  0.00000000E+00  0.00000000E+00
  0.00000000E+00  0.00000000E+00  0.00000000E+00
  0.00000000E+00  0.00000000E+00  0.00000000E+00
  0.00000000E+00  0.00000000E+00  0.00000000E+00
  0.00000000E+00  0.00000000E+00  0.00000000E+00
  0.00000000E+00  0.00000000E+00  0.00000000E+00
  0.00000000E+00  0.00000000E+00  0.00000000E+00
  0.00000000E+00  0.00000000E+00  0.00000000E+00
  0.00000000E+00  0.00000000E+00  0.00000000E+00
