# Supplementary material for: The synergistic effect of Hf-O-Ru bonds and oxygen vacancies in Ru/HfO2 for enhanced hydrogen evolution
Source: Nat Commun. 2022 Mar 11;13:1270. doi: 10.1038/s41467-022-28947-9 (PMC8917135; doi:10.1038/s41467-022-28947-9)
Supplement: Supplementary file 3 — Source Data [file 41467_2022_28947_MOESM3_ESM.zip › source data-1/Supplementary Figure 24/a_CONTCAR]

hfo21                                   
   1.00000000000000     
    10.1859999999999999    0.0000000000000000    0.0000000000000000
     0.0000000000000000   10.3568999999999996    0.0000000000000000
     0.0000000000000000    0.0000000000000000   20.0000000000000000
   O    Hf
    64    32
Selective dynamics
Direct
  0.3968199999999982  0.3704400000000021  0.1335899999999981   F   F   F
  0.3204450266903306  0.3684203852120803  0.3927767159680526   T   T   T
  0.4910799999999966  0.1204400000000021  0.0128699999999995   F   F   F
  0.4017294343833139  0.1265789808400595  0.2805179076071733   T   T   T
  0.4423944911520752  0.1316414222111629  0.1472831085737832   T   T   T
  0.3562943310170062  0.1257373489521293  0.4183211352634537   T   T   T
  0.3551998852306709  0.3839398085571826  0.2633522118003702   T   T   T
  0.3103183918810473  0.3988342555396989  0.5222441118474320   T   T   T
  0.1757804771011122  0.1685438846798649  0.2310934758142283   T   T   T
  0.0853686984506439  0.1561345482700995  0.5048583395411897   T   T   T
  0.1207292118791181  0.4225632040060702  0.1810029024353646   T   T   T
  0.0521932120970638  0.4031738263626302  0.4386902909930970   T   T   T
  0.1649499999999975  0.3295400000000015  0.0506999999999991   F   F   F
  0.0830640764298776  0.3407500698546093  0.3096231417845581   T   T   T
  0.2229600000000005  0.0795400000000015  0.0957599999999985   F   F   F
  0.1306229786566750  0.0902261708954787  0.3663140023118081   T   T   T
  0.8968199999999982  0.3704400000000021  0.1335899999999981   F   F   F
  0.8204450266903307  0.3684203852120803  0.3927767159680526   T   T   T
  0.9910799999999966  0.1204400000000021  0.0128699999999995   F   F   F
  0.9017294343833139  0.1265789808400595  0.2805179076071733   T   T   T
  0.9423944911520753  0.1316414222111629  0.1472831085737832   T   T   T
  0.8562943310170062  0.1257373489521293  0.4183211352634537   T   T   T
  0.8551998852306705  0.3839398085571826  0.2633522118003702   T   T   T
  0.8103183918810470  0.3988342555396989  0.5222441118474320   T   T   T
  0.6757804771011122  0.1685438846798649  0.2310934758142283   T   T   T
  0.5853686984506437  0.1561345482700995  0.5048583395411897   T   T   T
  0.6207292118791181  0.4225632040060702  0.1810029024353646   T   T   T
  0.5521932120970638  0.4031738263626302  0.4386902909930970   T   T   T
  0.6649499999999975  0.3295400000000015  0.0506999999999991   F   F   F
  0.5830640764298773  0.3407500698546093  0.3096231417845581   T   T   T
  0.7229600000000005  0.0795400000000015  0.0957599999999985   F   F   F
  0.6306229786566750  0.0902261708954787  0.3663140023118081   T   T   T
  0.3968199999999982  0.8704400000000021  0.1335899999999981   F   F   F
  0.3204450266903306  0.8684203852120804  0.3927767159680526   T   T   T
  0.4910799999999966  0.6204400000000021  0.0128699999999995   F   F   F
  0.4017294343833139  0.6265789808400597  0.2805179076071733   T   T   T
  0.4423944911520752  0.6316414222111630  0.1472831085737832   T   T   T
  0.3562943310170062  0.6257373489521294  0.4183211352634537   T   T   T
  0.3551998852306709  0.8839398085571825  0.2633522118003702   T   T   T
  0.3103183918810473  0.8988342555396993  0.5222441118474320   T   T   T
  0.1757804771011122  0.6685438846798650  0.2310934758142283   T   T   T
  0.0853686984506439  0.6561345482701000  0.5048583395411897   T   T   T
  0.1207292118791181  0.9225632040060704  0.1810029024353646   T   T   T
  0.0521932120970638  0.9031738263626301  0.4386902909930970   T   T   T
  0.1649499999999975  0.8295400000000015  0.0506999999999991   F   F   F
  0.0830640764298776  0.8407500698546090  0.3096231417845581   T   T   T
  0.2229600000000005  0.5795400000000015  0.0957599999999985   F   F   F
  0.1306229786566750  0.5902261708954787  0.3663140023118081   T   T   T
  0.8968199999999982  0.8704400000000021  0.1335899999999981   F   F   F
  0.8204450266903307  0.8684203852120805  0.3927767159680526   T   T   T
  0.9910799999999966  0.6204400000000021  0.0128699999999995   F   F   F
  0.9017294343833139  0.6265789808400597  0.2805179076071733   T   T   T
  0.9423944911520753  0.6316414222111630  0.1472831085737832   T   T   T
  0.8562943310170062  0.6257373489521294  0.4183211352634537   T   T   T
  0.8551998852306705  0.8839398085571825  0.2633522118003702   T   T   T
  0.8103183918810470  0.8988342555396993  0.5222441118474320   T   T   T
  0.6757804771011122  0.6685438846798650  0.2310934758142283   T   T   T
  0.5853686984506437  0.6561345482701000  0.5048583395411897   T   T   T
  0.6207292118791181  0.9225632040060704  0.1810029024353646   T   T   T
  0.5521932120970640  0.9031738263626301  0.4386902909930970   T   T   T
  0.6649499999999975  0.8295400000000015  0.0506999999999991   F   F   F
  0.5830640764298773  0.8407500698546090  0.3096231417845581   T   T   T
  0.7229600000000005  0.5795400000000015  0.0957599999999985   F   F   F
  0.6306229786566750  0.5902261708954787  0.3663140023118081   T   T   T
  0.3364400000000032  0.2285899999999970  0.0619999999999976   F   F   F
  0.2456530136787205  0.2304599366693759  0.3273846080849398   T   T   T
  0.0514599999999987  0.4785899999999970  0.0844600000000000   F   F   F
  0.4652176887227447  0.4807483380637180  0.3473603253072207   T   T   T
  0.0080400430007613  0.2749474909664307  0.2162860507289714   T   T   T
  0.4311082373134604  0.2766330907656581  0.4761497694980566   T   T   T
  0.2905960889663137  0.0248579640265637  0.1944321367486495   T   T   T
  0.2001068129234600  0.0207101772519582  0.4639690517886678   T   T   T
  0.8364400000000032  0.2285899999999970  0.0619999999999976   F   F   F
  0.7456530136787204  0.2304599366693759  0.3273846080849398   T   T   T
  0.5514599999999987  0.4785899999999970  0.0844600000000000   F   F   F
  0.9652176887227449  0.4807483380637180  0.3473603253072207   T   T   T
  0.5080400430007612  0.2749474909664307  0.2162860507289714   T   T   T
  0.9311082373134603  0.2766330907656581  0.4761497694980566   T   T   T
  0.7905960889663135  0.0248579640265637  0.1944321367486495   T   T   T
  0.7001068129234598  0.0207101772519582  0.4639690517886678   T   T   T
  0.3364400000000032  0.7285899999999970  0.0619999999999976   F   F   F
  0.2456530136787205  0.7304599366693756  0.3273846080849398   T   T   T
  0.0514599999999987  0.9785899999999970  0.0844600000000000   F   F   F
  0.4652176887227447  0.9807483380637179  0.3473603253072207   T   T   T
  0.0080400430007613  0.7749474909664309  0.2162860507289714   T   T   T
  0.4311082373134604  0.7766330907656576  0.4761497694980566   T   T   T
  0.2905960889663137  0.5248579640265639  0.1944321367486495   T   T   T
  0.2001068129234600  0.5207101772519581  0.4639690517886678   T   T   T
  0.8364400000000032  0.7285899999999970  0.0619999999999976   F   F   F
  0.7456530136787204  0.7304599366693756  0.3273846080849398   T   T   T
  0.5514599999999987  0.9785899999999970  0.0844600000000000   F   F   F
  0.9652176887227449  0.9807483380637179  0.3473603253072207   T   T   T
  0.5080400430007612  0.7749474909664309  0.2162860507289714   T   T   T
  0.9311082373134603  0.7766330907656576  0.4761497694980566   T   T   T
  0.7905960889663135  0.5248579640265639  0.1944321367486495   T   T   T
  0.7001068129234598  0.5207101772519581  0.4639690517886678   T   T   T
 
  0.00000000E+00  0.00000000E+00  0.00000000E+00
  0.00000000E+00  0.00000000E+00  0.00000000E+00
  0.00000000E+00  0.00000000E+00  0.00000000E+00
  0.00000000E+00  0.00000000E+00  0.00000000E+00
  0.00000000E+00  0.00000000E+00  0.00000000E+00
  0.00000000E+00  0.00000000E+00  0.00000000E+00
  0.00000000E+00  0.00000000E+00  0.00000000E+00
  0.00000000E+00  0.00000000E+00  0.00000000E+00
  0.00000000E+00  0.00000000E+00  0.00000000E+00
  0.00000000E+00  0.00000000E+00  0.00000000E+00
  0.00000000E+00  0.00000000E+00  0.00000000E+00
  0.00000000E+00  0.00000000E+00  0.00000000E+00
  0.00000000E+00  0.00000000E+00  0.00000000E+00
  0.00000000E+00  0.00000000E+00  0.00000000E+00
  0.00000000E+00  0.00000000E+00  0.00000000E+00
  0.00000000E+00  0.00000000E+00  0.00000000E+00
  0.00000000E+00  0.00000000E+00  0.00000000E+00
  0.00000000E+00  0.00000000E+00  0.00000000E+00
  0.00000000E+00  0.00000000E+00  0.00000000E+00
  0.00000000E+00  0.00000000E+00  0.00000000E+00
  0.00000000E+00  0.00000000E+00  0.00000000E+00
  0.00000000E+00  0.00000000E+00  0.00000000E+00
  0.00000000E+00  0.00000000E+00  0.00000000E+00
  0.00000000E+00  0.00000000E+00  0.00000000E+00
  0.00000000E+00  0.00000000E+00  0.00000000E+00
  0.00000000E+00  0.00000000E+00  0.00000000E+00
  0.00000000E+00  0.00000000E+00  0.00000000E+00
  0.00000000E+00  0.00000000E+00  0.00000000E+00
  0.00000000E+00  0.00000000E+00  0.00000000E+00
  0.00000000E+00  0.00000000E+00  0.00000000E+00
  0.00000000E+00  0.00000000E+00  0.00000000E+00
  0.00000000E+00  0.00000000E+00  0.00000000E+00
  0.00000000E+00  0.00000000E+00  0.00000000E+00
  0.00000000E+00  0.00000000E+00  0.00000000E+00
  0.00000000E+00  0.00000000E+00  0.00000000E+00
  0.00000000E+00  0.00000000E+00  0.00000000E+00
  0.00000000E+00  0.00000000E+00  0.00000000E+00
  0.00000000E+00  0.00000000E+00  0.00000000E+00
  0.00000000E+00  0.00000000E+00  0.00000000E+00
  0.00000000E+00  0.00000000E+00  0.00000000E+00
  0.00000000E+00  0.00000000E+00  0.00000000E+00
  0.00000000E+00  0.00000000E+00  0.00000000E+00
  0.00000000E+00  0.00000000E+00  0.00000000E+00
  0.00000000E+00  0.00000000E+00  0.00000000E+00
  0.00000000E+00  0.00000000E+00  0.00000000E+00
  0.00000000E+00  0.00000000E+00  0.00000000E+00
  0.00000000E+00  0.00000000E+00  0.00000000E+00
  0.00000000E+00  0.00000000E+00  0.00000000E+00
  0.00000000E+00  0.00000000E+00  0.00000000E+00
  0.00000000E+00  0.00000000E+00  0.00000000E+00
  0.00000000E+00  0.00000000E+00  0.00000000E+00
  0.00000000E+00  0.00000000E+00  0.00000000E+00
  0.00000000E+00  0.00000000E+00  0.00000000E+00
  0.00000000E+00  0.00000000E+00  0.00000000E+00
  0.00000000E+00  0.00000000E+00  0.00000000E+00
  0.00000000E+00  0.00000000E+00  0.00000000E+00
  0.00000000E+00  0.00000000E+00  0.00000000E+00
  0.00000000E+00  0.00000000E+00  0.00000000E+00
  0.00000000E+00  0.00000000E+00  0.00000000E+00
  0.00000000E+00  0.00000000E+00  0.00000000E+00
  0.00000000E+00  0.00000000E+00  0.00000000E+00
  0.00000000E+00  0.00000000E+00  0.00000000E+00
  0.00000000E+00  0.00000000E+00  0.00000000E+00
  0.00000000E+00  0.00000000E+00  0.00000000E+00
  0.00000000E+00  0.00000000E+00  0.00000000E+00
  0.00000000E+00  0.00000000E+00  0.00000000E+00
  0.00000000E+00  0.00000000E+00  0.00000000E+00
  0.00000000E+00  0.00000000E+00  0.00000000E+00
  0.00000000E+00  0.00000000E+00  0.00000000E+00
  0.00000000E+00  0.00000000E+00  0.00000000E+00
  0.00000000E+00  0.00000000E+00  0.00000000E+00
  0.00000000E+00  0.00000000E+00  0.00000000E+00
  0.00000000E+00  0.00000000E+00  0.00000000E+00
  0.00000000E+00  0.00000000E+00  0.00000000E+00
  0.00000000E+00  0.00000000E+00  0.00000000E+00
  0.00000000E+00  0.00000000E+00  0.00000000E+00
  0.00000000E+00  0.00000000E+00  0.00000000E+00
  0.00000000E+00  0.00000000E+00  0.00000000E+00
  0.00000000E+00  0.00000000E+00  0.00000000E+00
  0.00000000E+00  0.00000000E+00  0.00000000E+00
  0.00000000E+00  0.00000000E+00  0.00000000E+00
  0.00000000E+00  0.00000000E+00  0.00000000E+00
  0.00000000E+00  0.00000000E+00  0.00000000E+00
  0.00000000E+00  0.00000000E+00  0.00000000E+00
  0.00000000E+00  0.00000000E+00  0.00000000E+00
  0.00000000E+00  0.00000000E+00  0.00000000E+00
  0.00000000E+00  0.00000000E+00  0.00000000E+00
  0.00000000E+00  0.00000000E+00  0.00000000E+00
  0.00000000E+00  0.00000000E+00  0.00000000E+00
  0.00000000E+00  0.00000000E+00  0.00000000E+00
  0.00000000E+00  0.00000000E+00  0.00000000E+00
  0.00000000E+00  0.00000000E+00  0.00000000E+00
  0.00000000E+00  0.00000000E+00  0.00000000E+00
  0.00000000E+00  0.00000000E+00  0.00000000E+00
  0.00000000E+00  0.00000000E+00  0.00000000E+00
  0.00000000E+00  0.00000000E+00  0.00000000E+00
