# Supplementary material for: The synergistic effect of Hf-O-Ru bonds and oxygen vacancies in Ru/HfO2 for enhanced hydrogen evolution
Source: Nat Commun. 2022 Mar 11;13:1270. doi: 10.1038/s41467-022-28947-9 (PMC8917135; doi:10.1038/s41467-022-28947-9)
Supplement: Supplementary file 3 — Source Data [file 41467_2022_28947_MOESM3_ESM.zip › source data-1/Supplementary Figure 24/b_CONTCAR]

hfo22                                   
   1.00000000000000     
    10.1859999999999999    0.0000000000000000    0.0000000000000000
     0.0000000000000000   10.3568999999999996    0.0000000000000000
     0.0000000000000000    0.0000000000000000   20.0000000000000000
   O    Hf
    64    32
Selective dynamics
Direct
  0.3986400000000003  0.3704400000000021  0.0985999999999976   F   F   F
  0.3170830263173722  0.3707699126991261  0.3584798527272847   T   T   T
  0.4076052310902391  0.1244289343595293  0.2396130102115122   T   T   T
  0.3047338338705944  0.1501557902982699  0.4988518549000180   T   T   T
  0.4498800000000003  0.1295599999999979  0.1073700000000031   F   F   F
  0.3632564038237066  0.1290901554852773  0.3713051560473292   T   T   T
  0.3556506606966285  0.3817237610020485  0.2274179463203333   T   T   T
  0.3052902433454104  0.4029197488759762  0.4903792998288853   T   T   T
  0.1792344515693298  0.1659915115733672  0.1937985249107493   T   T   T
  0.0704332116975837  0.1539991162447098  0.4722846501320254   T   T   T
  0.1221005455536580  0.4232004962698215  0.1409609082608244   T   T   T
  0.0496800111037248  0.4115785641029902  0.4079850511455572   T   T   T
  0.1667699999999996  0.3295400000000015  0.0157000000000025   F   F   F
  0.0883562177346876  0.3428405638371667  0.2724935270986044   T   T   T
  0.2247800000000026  0.0795400000000015  0.0607699999999980   F   F   F
  0.1316810492983827  0.0982844903788642  0.3312575187641476   T   T   T
  0.8986400000000003  0.3704400000000021  0.0985999999999976   F   F   F
  0.8170830263173723  0.3707699126991261  0.3584798527272847   T   T   T
  0.9076052310902395  0.1244289343595293  0.2396130102115122   T   T   T
  0.8047338338705947  0.1501557902982699  0.4988518549000180   T   T   T
  0.9498800000000003  0.1295599999999979  0.1073700000000031   F   F   F
  0.8632564038237067  0.1290901554852773  0.3713051560473292   T   T   T
  0.8556506606966284  0.3817237610020485  0.2274179463203333   T   T   T
  0.8052902433454102  0.4029197488759762  0.4903792998288853   T   T   T
  0.6792344515693300  0.1659915115733672  0.1937985249107493   T   T   T
  0.5704332116975834  0.1539991162447098  0.4722846501320254   T   T   T
  0.6221005455536579  0.4232004962698215  0.1409609082608244   T   T   T
  0.5496800111037243  0.4115785641029902  0.4079850511455572   T   T   T
  0.6667699999999996  0.3295400000000015  0.0157000000000025   F   F   F
  0.5883562177346878  0.3428405638371667  0.2724935270986044   T   T   T
  0.7247800000000026  0.0795400000000015  0.0607699999999980   F   F   F
  0.6316810492983828  0.0982844903788642  0.3312575187641476   T   T   T
  0.3986400000000003  0.8704400000000021  0.0985999999999976   F   F   F
  0.3170830263173722  0.8707699126991262  0.3584798527272847   T   T   T
  0.4076052310902391  0.6244289343595294  0.2396130102115122   T   T   T
  0.3047338338705944  0.6501557902982699  0.4988518549000180   T   T   T
  0.4498800000000003  0.6295599999999979  0.1073700000000031   F   F   F
  0.3632564038237066  0.6290901554852772  0.3713051560473292   T   T   T
  0.3556506606966285  0.8817237610020489  0.2274179463203333   T   T   T
  0.3052902433454104  0.9029197488759760  0.4903792998288853   T   T   T
  0.1792344515693298  0.6659915115733669  0.1937985249107493   T   T   T
  0.0704332116975837  0.6539991162447097  0.4722846501320254   T   T   T
  0.1221005455536580  0.9232004962698217  0.1409609082608244   T   T   T
  0.0496800111037248  0.9115785641029904  0.4079850511455572   T   T   T
  0.1667699999999996  0.8295400000000015  0.0157000000000025   F   F   F
  0.0883562177346876  0.8428405638371667  0.2724935270986044   T   T   T
  0.2247800000000026  0.5795400000000015  0.0607699999999980   F   F   F
  0.1316810492983827  0.5982844903788641  0.3312575187641476   T   T   T
  0.8986400000000003  0.8704400000000021  0.0985999999999976   F   F   F
  0.8170830263173723  0.8707699126991262  0.3584798527272847   T   T   T
  0.9076052310902395  0.6244289343595294  0.2396130102115122   T   T   T
  0.8047338338705947  0.6501557902982699  0.4988518549000180   T   T   T
  0.9498800000000003  0.6295599999999979  0.1073700000000031   F   F   F
  0.8632564038237067  0.6290901554852772  0.3713051560473292   T   T   T
  0.8556506606966284  0.8817237610020489  0.2274179463203333   T   T   T
  0.8052902433454102  0.9029197488759760  0.4903792998288853   T   T   T
  0.6792344515693300  0.6659915115733669  0.1937985249107493   T   T   T
  0.5704332116975834  0.6539991162447097  0.4722846501320254   T   T   T
  0.6221005455536579  0.9232004962698217  0.1409609082608244   T   T   T
  0.5496800111037243  0.9115785641029904  0.4079850511455572   T   T   T
  0.6667699999999996  0.8295400000000015  0.0157000000000025   F   F   F
  0.5883562177346878  0.8428405638371667  0.2724935270986044   T   T   T
  0.7247800000000026  0.5795400000000015  0.0607699999999980   F   F   F
  0.6316810492983828  0.5982844903788641  0.3312575187641476   T   T   T
  0.3382599999999982  0.2285899999999970  0.0270099999999971   F   F   F
  0.2544892431317528  0.2303118851417137  0.2934609693031524   T   T   T
  0.0532800000000009  0.4785899999999970  0.0494600000000034   F   F   F
  0.4726145185189980  0.4816633492631762  0.3201613067239292   T   T   T
  0.0126249050121845  0.2736818643930079  0.1854619303211565   T   T   T
  0.4206827555809650  0.2706039068665264  0.4446788225410161   T   T   T
  0.2967737579628960  0.0236216679676836  0.1622706657267833   T   T   T
  0.2082205641578001  0.0323643732916822  0.4329136477856917   T   T   T
  0.8382599999999982  0.2285899999999970  0.0270099999999971   F   F   F
  0.7544892431317529  0.2303118851417137  0.2934609693031524   T   T   T
  0.5532800000000009  0.4785899999999970  0.0494600000000034   F   F   F
  0.9726145185189982  0.4816633492631762  0.3201613067239292   T   T   T
  0.5126249050121847  0.2736818643930079  0.1854619303211565   T   T   T
  0.9206827555809651  0.2706039068665264  0.4446788225410161   T   T   T
  0.7967737579628958  0.0236216679676836  0.1622706657267833   T   T   T
  0.7082205641578005  0.0323643732916822  0.4329136477856917   T   T   T
  0.3382599999999982  0.7285899999999970  0.0270099999999971   F   F   F
  0.2544892431317528  0.7303118851417135  0.2934609693031524   T   T   T
  0.0532800000000009  0.9785899999999970  0.0494600000000034   F   F   F
  0.4726145185189980  0.9816633492631764  0.3201613067239292   T   T   T
  0.0126249050121845  0.7736818643930079  0.1854619303211565   T   T   T
  0.4206827555809650  0.7706039068665262  0.4446788225410161   T   T   T
  0.2967737579628960  0.5236216679676838  0.1622706657267833   T   T   T
  0.2082205641578001  0.5323643732916824  0.4329136477856917   T   T   T
  0.8382599999999982  0.7285899999999970  0.0270099999999971   F   F   F
  0.7544892431317529  0.7303118851417135  0.2934609693031524   T   T   T
  0.5532800000000009  0.9785899999999970  0.0494600000000034   F   F   F
  0.9726145185189982  0.9816633492631764  0.3201613067239292   T   T   T
  0.5126249050121847  0.7736818643930079  0.1854619303211565   T   T   T
  0.9206827555809651  0.7706039068665262  0.4446788225410161   T   T   T
  0.7967737579628958  0.5236216679676838  0.1622706657267833   T   T   T
  0.7082205641578005  0.5323643732916824  0.4329136477856917   T   T   T
 
  0.00000000E+00  0.00000000E+00  0.00000000E+00
  0.00000000E+00  0.00000000E+00  0.00000000E+00
  0.00000000E+00  0.00000000E+00  0.00000000E+00
  0.00000000E+00  0.00000000E+00  0.00000000E+00
  0.00000000E+00  0.00000000E+00  0.00000000E+00
  0.00000000E+00  0.00000000E+00  0.00000000E+00
  0.00000000E+00  0.00000000E+00  0.00000000E+00
  0.00000000E+00  0.00000000E+00  0.00000000E+00
  0.00000000E+00  0.00000000E+00  0.00000000E+00
  0.00000000E+00  0.00000000E+00  0.00000000E+00
  0.00000000E+00  0.00000000E+00  0.00000000E+00
  0.00000000E+00  0.00000000E+00  0.00000000E+00
  0.00000000E+00  0.00000000E+00  0.00000000E+00
  0.00000000E+00  0.00000000E+00  0.00000000E+00
  0.00000000E+00  0.00000000E+00  0.00000000E+00
  0.00000000E+00  0.00000000E+00  0.00000000E+00
  0.00000000E+00  0.00000000E+00  0.00000000E+00
  0.00000000E+00  0.00000000E+00  0.00000000E+00
  0.00000000E+00  0.00000000E+00  0.00000000E+00
  0.00000000E+00  0.00000000E+00  0.00000000E+00
  0.00000000E+00  0.00000000E+00  0.00000000E+00
  0.00000000E+00  0.00000000E+00  0.00000000E+00
  0.00000000E+00  0.00000000E+00  0.00000000E+00
  0.00000000E+00  0.00000000E+00  0.00000000E+00
  0.00000000E+00  0.00000000E+00  0.00000000E+00
  0.00000000E+00  0.00000000E+00  0.00000000E+00
  0.00000000E+00  0.00000000E+00  0.00000000E+00
  0.00000000E+00  0.00000000E+00  0.00000000E+00
  0.00000000E+00  0.00000000E+00  0.00000000E+00
  0.00000000E+00  0.00000000E+00  0.00000000E+00
  0.00000000E+00  0.00000000E+00  0.00000000E+00
  0.00000000E+00  0.00000000E+00  0.00000000E+00
  0.00000000E+00  0.00000000E+00  0.00000000E+00
  0.00000000E+00  0.00000000E+00  0.00000000E+00
  0.00000000E+00  0.00000000E+00  0.00000000E+00
  0.00000000E+00  0.00000000E+00  0.00000000E+00
  0.00000000E+00  0.00000000E+00  0.00000000E+00
  0.00000000E+00  0.00000000E+00  0.00000000E+00
  0.00000000E+00  0.00000000E+00  0.00000000E+00
  0.00000000E+00  0.00000000E+00  0.00000000E+00
  0.00000000E+00  0.00000000E+00  0.00000000E+00
  0.00000000E+00  0.00000000E+00  0.00000000E+00
  0.00000000E+00  0.00000000E+00  0.00000000E+00
  0.00000000E+00  0.00000000E+00  0.00000000E+00
  0.00000000E+00  0.00000000E+00  0.00000000E+00
  0.00000000E+00  0.00000000E+00  0.00000000E+00
  0.00000000E+00  0.00000000E+00  0.00000000E+00
  0.00000000E+00  0.00000000E+00  0.00000000E+00
  0.00000000E+00  0.00000000E+00  0.00000000E+00
  0.00000000E+00  0.00000000E+00  0.00000000E+00
  0.00000000E+00  0.00000000E+00  0.00000000E+00
  0.00000000E+00  0.00000000E+00  0.00000000E+00
  0.00000000E+00  0.00000000E+00  0.00000000E+00
  0.00000000E+00  0.00000000E+00  0.00000000E+00
  0.00000000E+00  0.00000000E+00  0.00000000E+00
  0.00000000E+00  0.00000000E+00  0.00000000E+00
  0.00000000E+00  0.00000000E+00  0.00000000E+00
  0.00000000E+00  0.00000000E+00  0.00000000E+00
  0.00000000E+00  0.00000000E+00  0.00000000E+00
  0.00000000E+00  0.00000000E+00  0.00000000E+00
  0.00000000E+00  0.00000000E+00  0.00000000E+00
  0.00000000E+00  0.00000000E+00  0.00000000E+00
  0.00000000E+00  0.00000000E+00  0.00000000E+00
  0.00000000E+00  0.00000000E+00  0.00000000E+00
  0.00000000E+00  0.00000000E+00  0.00000000E+00
  0.00000000E+00  0.00000000E+00  0.00000000E+00
  0.00000000E+00  0.00000000E+00  0.00000000E+00
  0.00000000E+00  0.00000000E+00  0.00000000E+00
  0.00000000E+00  0.00000000E+00  0.00000000E+00
  0.00000000E+00  0.00000000E+00  0.00000000E+00
  0.00000000E+00  0.00000000E+00  0.00000000E+00
  0.00000000E+00  0.00000000E+00  0.00000000E+00
  0.00000000E+00  0.00000000E+00  0.00000000E+00
  0.00000000E+00  0.00000000E+00  0.00000000E+00
  0.00000000E+00  0.00000000E+00  0.00000000E+00
  0.00000000E+00  0.00000000E+00  0.00000000E+00
  0.00000000E+00  0.00000000E+00  0.00000000E+00
  0.00000000E+00  0.00000000E+00  0.00000000E+00
  0.00000000E+00  0.00000000E+00  0.00000000E+00
  0.00000000E+00  0.00000000E+00  0.00000000E+00
  0.00000000E+00  0.00000000E+00  0.00000000E+00
  0.00000000E+00  0.00000000E+00  0.00000000E+00
  0.00000000E+00  0.00000000E+00  0.00000000E+00
  0.00000000E+00  0.00000000E+00  0.00000000E+00
  0.00000000E+00  0.00000000E+00  0.00000000E+00
  0.00000000E+00  0.00000000E+00  0.00000000E+00
  0.00000000E+00  0.00000000E+00  0.00000000E+00
  0.00000000E+00  0.00000000E+00  0.00000000E+00
  0.00000000E+00  0.00000000E+00  0.00000000E+00
  0.00000000E+00  0.00000000E+00  0.00000000E+00
  0.00000000E+00  0.00000000E+00  0.00000000E+00
  0.00000000E+00  0.00000000E+00  0.00000000E+00
  0.00000000E+00  0.00000000E+00  0.00000000E+00
  0.00000000E+00  0.00000000E+00  0.00000000E+00
  0.00000000E+00  0.00000000E+00  0.00000000E+00
  0.00000000E+00  0.00000000E+00  0.00000000E+00
