# Supplementary material for: The synergistic effect of Hf-O-Ru bonds and oxygen vacancies in Ru/HfO2 for enhanced hydrogen evolution
Source: Nat Commun. 2022 Mar 11;13:1270. doi: 10.1038/s41467-022-28947-9 (PMC8917135; doi:10.1038/s41467-022-28947-9)
Supplement: Supplementary file 3 — Source Data [file 41467_2022_28947_MOESM3_ESM.zip › source data-1/Supplementary Figure 24/c_CONTCAR]

hfo23                                   
   1.00000000000000     
    10.1859999999999999    0.0000000000000000    0.0000000000000000
     0.0000000000000000   10.3568999999999996    0.0000000000000000
     0.0000000000000000    0.0000000000000000   20.0000000000000000
   O    Hf
    64    32
Selective dynamics
Direct
  0.3932534369685685  0.3675721823505457  0.1438923576586620   T   T   T
  0.3171557533610958  0.3662542201974553  0.4070991132584599   T   T   T
  0.4910599999999974  0.1204400000000021  0.0178700000000021   F   F   F
  0.4055256443796144  0.1223614782477091  0.2873245517931504   T   T   T
  0.4461820140482888  0.1296295178136091  0.1548237896619178   T   T   T
  0.3665439904521806  0.1207334909376110  0.4213333126119117   T   T   T
  0.4398199999999974  0.3795599999999979  0.0090900000000005   F   F   F
  0.3528462021177137  0.3805329668279159  0.2743263050564700   T   T   T
  0.1792309210694262  0.1704034637055133  0.2373694039288836   T   T   T
  0.1063238997764995  0.1610669956250615  0.5093068981769754   T   T   T
  0.1193358950651238  0.4206616651570265  0.1912570525364190   T   T   T
  0.0443423876092007  0.4145150502145230  0.4531591066045083   T   T   T
  0.1649200000000022  0.3295400000000015  0.0557000000000016   F   F   F
  0.0804172182443007  0.3348149609714547  0.3213131813217068   T   T   T
  0.2229299999999981  0.0795400000000015  0.1007600000000011   F   F   F
  0.1348604190879120  0.0848991941766572  0.3704600409537696   T   T   T
  0.8932534369685686  0.3675721823505457  0.1438923576586620   T   T   T
  0.8171557533610960  0.3662542201974553  0.4070991132584599   T   T   T
  0.9910599999999974  0.1204400000000021  0.0178700000000021   F   F   F
  0.9055256443796147  0.1223614782477091  0.2873245517931504   T   T   T
  0.9461820140482885  0.1296295178136091  0.1548237896619178   T   T   T
  0.8665439904521804  0.1207334909376110  0.4213333126119117   T   T   T
  0.9398199999999974  0.3795599999999979  0.0090900000000005   F   F   F
  0.8528462021177136  0.3805329668279159  0.2743263050564700   T   T   T
  0.6792309210694262  0.1704034637055133  0.2373694039288836   T   T   T
  0.6063238997764993  0.1610669956250615  0.5093068981769754   T   T   T
  0.6193358950651242  0.4206616651570265  0.1912570525364190   T   T   T
  0.5443423876092005  0.4145150502145230  0.4531591066045083   T   T   T
  0.6649200000000022  0.3295400000000015  0.0557000000000016   F   F   F
  0.5804172182443005  0.3348149609714547  0.3213131813217068   T   T   T
  0.7229299999999981  0.0795400000000015  0.1007600000000011   F   F   F
  0.6348604190879118  0.0848991941766572  0.3704600409537696   T   T   T
  0.3932534369685685  0.8675721823505458  0.1438923576586620   T   T   T
  0.3171557533610958  0.8662542201974552  0.4070991132584599   T   T   T
  0.4910599999999974  0.6204400000000021  0.0178700000000021   F   F   F
  0.4055256443796144  0.6223614782477087  0.2873245517931504   T   T   T
  0.4461820140482888  0.6296295178136091  0.1548237896619178   T   T   T
  0.3665439904521806  0.6207334909376109  0.4213333126119117   T   T   T
  0.4398199999999974  0.8795599999999979  0.0090900000000005   F   F   F
  0.3528462021177137  0.8805329668279162  0.2743263050564700   T   T   T
  0.1792309210694262  0.6704034637055135  0.2373694039288836   T   T   T
  0.1063238997764995  0.6610669956250619  0.5093068981769754   T   T   T
  0.1193358950651238  0.9206616651570263  0.1912570525364190   T   T   T
  0.0443423876092007  0.9145150502145230  0.4531591066045083   T   T   T
  0.1649200000000022  0.8295400000000015  0.0557000000000016   F   F   F
  0.0804172182443007  0.8348149609714547  0.3213131813217068   T   T   T
  0.2229299999999981  0.5795400000000015  0.1007600000000011   F   F   F
  0.1348604190879120  0.5848991941766567  0.3704600409537697   T   T   T
  0.8932534369685686  0.8675721823505458  0.1438923576586620   T   T   T
  0.8171557533610960  0.8662542201974552  0.4070991132584599   T   T   T
  0.9910599999999974  0.6204400000000021  0.0178700000000021   F   F   F
  0.9055256443796147  0.6223614782477087  0.2873245517931504   T   T   T
  0.9461820140482885  0.6296295178136091  0.1548237896619178   T   T   T
  0.8665439904521804  0.6207334909376109  0.4213333126119117   T   T   T
  0.9398199999999974  0.8795599999999979  0.0090900000000005   F   F   F
  0.8528462021177136  0.8805329668279162  0.2743263050564700   T   T   T
  0.6792309210694262  0.6704034637055135  0.2373694039288836   T   T   T
  0.6063238997764993  0.6610669956250619  0.5093068981769754   T   T   T
  0.6193358950651242  0.9206616651570263  0.1912570525364190   T   T   T
  0.5443423876092005  0.9145150502145230  0.4531591066045083   T   T   T
  0.6649200000000022  0.8295400000000015  0.0557000000000016   F   F   F
  0.5804172182443005  0.8348149609714547  0.3213131813217068   T   T   T
  0.7229299999999981  0.5795400000000015  0.1007600000000011   F   F   F
  0.6348604190879118  0.5848991941766567  0.3704600409537697   T   T   T
  0.3364100000000008  0.2285899999999970  0.0670000000000002   F   F   F
  0.2493364284137338  0.2329008733450189  0.3278740828958586   T   T   T
  0.0514399999999995  0.4785899999999970  0.0894600000000025   F   F   F
  0.4614747897463016  0.4767679276562716  0.3518997058345181   T   T   T
  0.0059455253750318  0.2722887640614102  0.2204402214124860   T   T   T
  0.4507847486413710  0.2594502810686830  0.4779396125397435   T   T   T
  0.2893892718583047  0.0203321800619313  0.1939983323757211   T   T   T
  0.2011599474167617  0.0258400271138240  0.4590747215678862   T   T   T
  0.8364100000000008  0.2285899999999970  0.0670000000000002   F   F   F
  0.7493364284137335  0.2329008733450189  0.3278740828958586   T   T   T
  0.5514399999999995  0.4785899999999970  0.0894600000000025   F   F   F
  0.9614747897463012  0.4767679276562716  0.3518997058345181   T   T   T
  0.5059455253750319  0.2722887640614102  0.2204402214124860   T   T   T
  0.9507847486413707  0.2594502810686830  0.4779396125397435   T   T   T
  0.7893892718583045  0.0203321800619313  0.1939983323757211   T   T   T
  0.7011599474167615  0.0258400271138240  0.4590747215678862   T   T   T
  0.3364100000000008  0.7285899999999970  0.0670000000000002   F   F   F
  0.2493364284137338  0.7329008733450193  0.3278740828958586   T   T   T
  0.0514399999999995  0.9785899999999970  0.0894600000000025   F   F   F
  0.4614747897463016  0.9767679276562714  0.3518997058345181   T   T   T
  0.0059455253750318  0.7722887640614106  0.2204402214124860   T   T   T
  0.4507847486413710  0.7594502810686827  0.4779396125397435   T   T   T
  0.2893892718583047  0.5203321800619314  0.1939983323757211   T   T   T
  0.2011599474167617  0.5258400271138238  0.4590747215678862   T   T   T
  0.8364100000000008  0.7285899999999970  0.0670000000000002   F   F   F
  0.7493364284137335  0.7329008733450193  0.3278740828958586   T   T   T
  0.5514399999999995  0.9785899999999970  0.0894600000000025   F   F   F
  0.9614747897463012  0.9767679276562714  0.3518997058345181   T   T   T
  0.5059455253750319  0.7722887640614106  0.2204402214124860   T   T   T
  0.9507847486413707  0.7594502810686827  0.4779396125397435   T   T   T
  0.7893892718583045  0.5203321800619314  0.1939983323757211   T   T   T
  0.7011599474167615  0.5258400271138238  0.4590747215678862   T   T   T
 
  0.00000000E+00  0.00000000E+00  0.00000000E+00
  0.00000000E+00  0.00000000E+00  0.00000000E+00
  0.00000000E+00  0.00000000E+00  0.00000000E+00
  0.00000000E+00  0.00000000E+00  0.00000000E+00
  0.00000000E+00  0.00000000E+00  0.00000000E+00
  0.00000000E+00  0.00000000E+00  0.00000000E+00
  0.00000000E+00  0.00000000E+00  0.00000000E+00
  0.00000000E+00  0.00000000E+00  0.00000000E+00
  0.00000000E+00  0.00000000E+00  0.00000000E+00
  0.00000000E+00  0.00000000E+00  0.00000000E+00
  0.00000000E+00  0.00000000E+00  0.00000000E+00
  0.00000000E+00  0.00000000E+00  0.00000000E+00
  0.00000000E+00  0.00000000E+00  0.00000000E+00
  0.00000000E+00  0.00000000E+00  0.00000000E+00
  0.00000000E+00  0.00000000E+00  0.00000000E+00
  0.00000000E+00  0.00000000E+00  0.00000000E+00
  0.00000000E+00  0.00000000E+00  0.00000000E+00
  0.00000000E+00  0.00000000E+00  0.00000000E+00
  0.00000000E+00  0.00000000E+00  0.00000000E+00
  0.00000000E+00  0.00000000E+00  0.00000000E+00
  0.00000000E+00  0.00000000E+00  0.00000000E+00
  0.00000000E+00  0.00000000E+00  0.00000000E+00
  0.00000000E+00  0.00000000E+00  0.00000000E+00
  0.00000000E+00  0.00000000E+00  0.00000000E+00
  0.00000000E+00  0.00000000E+00  0.00000000E+00
  0.00000000E+00  0.00000000E+00  0.00000000E+00
  0.00000000E+00  0.00000000E+00  0.00000000E+00
  0.00000000E+00  0.00000000E+00  0.00000000E+00
  0.00000000E+00  0.00000000E+00  0.00000000E+00
  0.00000000E+00  0.00000000E+00  0.00000000E+00
  0.00000000E+00  0.00000000E+00  0.00000000E+00
  0.00000000E+00  0.00000000E+00  0.00000000E+00
  0.00000000E+00  0.00000000E+00  0.00000000E+00
  0.00000000E+00  0.00000000E+00  0.00000000E+00
  0.00000000E+00  0.00000000E+00  0.00000000E+00
  0.00000000E+00  0.00000000E+00  0.00000000E+00
  0.00000000E+00  0.00000000E+00  0.00000000E+00
  0.00000000E+00  0.00000000E+00  0.00000000E+00
  0.00000000E+00  0.00000000E+00  0.00000000E+00
  0.00000000E+00  0.00000000E+00  0.00000000E+00
  0.00000000E+00  0.00000000E+00  0.00000000E+00
  0.00000000E+00  0.00000000E+00  0.00000000E+00
  0.00000000E+00  0.00000000E+00  0.00000000E+00
  0.00000000E+00  0.00000000E+00  0.00000000E+00
  0.00000000E+00  0.00000000E+00  0.00000000E+00
  0.00000000E+00  0.00000000E+00  0.00000000E+00
  0.00000000E+00  0.00000000E+00  0.00000000E+00
  0.00000000E+00  0.00000000E+00  0.00000000E+00
  0.00000000E+00  0.00000000E+00  0.00000000E+00
  0.00000000E+00  0.00000000E+00  0.00000000E+00
  0.00000000E+00  0.00000000E+00  0.00000000E+00
  0.00000000E+00  0.00000000E+00  0.00000000E+00
  0.00000000E+00  0.00000000E+00  0.00000000E+00
  0.00000000E+00  0.00000000E+00  0.00000000E+00
  0.00000000E+00  0.00000000E+00  0.00000000E+00
  0.00000000E+00  0.00000000E+00  0.00000000E+00
  0.00000000E+00  0.00000000E+00  0.00000000E+00
  0.00000000E+00  0.00000000E+00  0.00000000E+00
  0.00000000E+00  0.00000000E+00  0.00000000E+00
  0.00000000E+00  0.00000000E+00  0.00000000E+00
  0.00000000E+00  0.00000000E+00  0.00000000E+00
  0.00000000E+00  0.00000000E+00  0.00000000E+00
  0.00000000E+00  0.00000000E+00  0.00000000E+00
  0.00000000E+00  0.00000000E+00  0.00000000E+00
  0.00000000E+00  0.00000000E+00  0.00000000E+00
  0.00000000E+00  0.00000000E+00  0.00000000E+00
  0.00000000E+00  0.00000000E+00  0.00000000E+00
  0.00000000E+00  0.00000000E+00  0.00000000E+00
  0.00000000E+00  0.00000000E+00  0.00000000E+00
  0.00000000E+00  0.00000000E+00  0.00000000E+00
  0.00000000E+00  0.00000000E+00  0.00000000E+00
  0.00000000E+00  0.00000000E+00  0.00000000E+00
  0.00000000E+00  0.00000000E+00  0.00000000E+00
  0.00000000E+00  0.00000000E+00  0.00000000E+00
  0.00000000E+00  0.00000000E+00  0.00000000E+00
  0.00000000E+00  0.00000000E+00  0.00000000E+00
  0.00000000E+00  0.00000000E+00  0.00000000E+00
  0.00000000E+00  0.00000000E+00  0.00000000E+00
  0.00000000E+00  0.00000000E+00  0.00000000E+00
  0.00000000E+00  0.00000000E+00  0.00000000E+00
  0.00000000E+00  0.00000000E+00  0.00000000E+00
  0.00000000E+00  0.00000000E+00  0.00000000E+00
  0.00000000E+00  0.00000000E+00  0.00000000E+00
  0.00000000E+00  0.00000000E+00  0.00000000E+00
  0.00000000E+00  0.00000000E+00  0.00000000E+00
  0.00000000E+00  0.00000000E+00  0.00000000E+00
  0.00000000E+00  0.00000000E+00  0.00000000E+00
  0.00000000E+00  0.00000000E+00  0.00000000E+00
  0.00000000E+00  0.00000000E+00  0.00000000E+00
  0.00000000E+00  0.00000000E+00  0.00000000E+00
  0.00000000E+00  0.00000000E+00  0.00000000E+00
  0.00000000E+00  0.00000000E+00  0.00000000E+00
  0.00000000E+00  0.00000000E+00  0.00000000E+00
  0.00000000E+00  0.00000000E+00  0.00000000E+00
  0.00000000E+00  0.00000000E+00  0.00000000E+00
  0.00000000E+00  0.00000000E+00  0.00000000E+00
