# Supplementary material for: The synergistic effect of Hf-O-Ru bonds and oxygen vacancies in Ru/HfO2 for enhanced hydrogen evolution
Source: Nat Commun. 2022 Mar 11;13:1270. doi: 10.1038/s41467-022-28947-9 (PMC8917135; doi:10.1038/s41467-022-28947-9)
Supplement: Supplementary file 3 — Source Data [file 41467_2022_28947_MOESM3_ESM.zip › source data-1/Supplementary Figure 24/d_CONTCAR]

hfo24                                   
   1.00000000000000     
    10.1859999999999999    0.0000000000000000    0.0000000000000000
     0.0000000000000000   10.3568999999999996    0.0000000000000000
     0.0000000000000000    0.0000000000000000   20.0000000000000000
   O    Hf
    64    32
Selective dynamics
Direct
  0.3981721927470112  0.3719415756148524  0.1883799907826590   T   T   T
  0.3238440664234029  0.3705067117960586  0.4490200533481983   T   T   T
  0.4909699999999972  0.1204400000000021  0.0603699999999989   F   F   F
  0.4077649655751029  0.1184941630189432  0.3304056928249076   T   T   T
  0.4500296513736913  0.1297610141105054  0.1991018348426381   T   T   T
  0.3679616266643217  0.1257506078055141  0.4644657472731168   T   T   T
  0.4397299999999973  0.3795599999999979  0.0515899999999974   F   F   F
  0.3573430627350691  0.3749744203471725  0.3201134420640696   T   T   T
  0.2658699999999996  0.1704599999999985  0.0137599999999978   F   F   F
  0.1767162334647004  0.1635552220681693  0.2865347669732623   T   T   T
  0.1249146732934299  0.4139921575408302  0.2366217908073384   T   T   T
  0.0380552025779511  0.4241821607431057  0.5189523958745499   T   T   T
  0.1648399999999981  0.3295400000000015  0.0981999999999985   F   F   F
  0.0829999478212081  0.3319592944657736  0.3721799047795958   T   T   T
  0.2207077293439833  0.0824958017268067  0.1529979509028802   T   T   T
  0.1399175545433269  0.0761305889994843  0.4202339426089726   T   T   T
  0.8981721927470109  0.3719415756148524  0.1883799907826590   T   T   T
  0.8238440664234028  0.3705067117960586  0.4490200533481983   T   T   T
  0.9909699999999972  0.1204400000000021  0.0603699999999989   F   F   F
  0.9077649655751030  0.1184941630189432  0.3304056928249076   T   T   T
  0.9500296513736913  0.1297610141105054  0.1991018348426381   T   T   T
  0.8679616266643216  0.1257506078055141  0.4644657472731168   T   T   T
  0.9397299999999973  0.3795599999999979  0.0515899999999974   F   F   F
  0.8573430627350691  0.3749744203471725  0.3201134420640696   T   T   T
  0.7658699999999996  0.1704599999999985  0.0137599999999978   F   F   F
  0.6767162334647001  0.1635552220681693  0.2865347669732623   T   T   T
  0.6249146732934227  0.4139921575408302  0.2366217908073384   T   T   T
  0.5380552025779514  0.4241821607431057  0.5189523958745499   T   T   T
  0.6648399999999981  0.3295400000000015  0.0981999999999985   F   F   F
  0.5829999478212078  0.3319592944657736  0.3721799047795958   T   T   T
  0.7207077293439835  0.0824958017268067  0.1529979509028802   T   T   T
  0.6399175545433271  0.0761305889994843  0.4202339426089726   T   T   T
  0.3981721927470112  0.8719415756148524  0.1883799907826590   T   T   T
  0.3238440664234029  0.8705067117960584  0.4490200533481983   T   T   T
  0.4909699999999972  0.6204400000000021  0.0603699999999989   F   F   F
  0.4077649655751029  0.6184941630189433  0.3304056928249076   T   T   T
  0.4500296513736913  0.6297610141105050  0.1991018348426381   T   T   T
  0.3679616266643217  0.6257506078055143  0.4644657472731168   T   T   T
  0.4397299999999973  0.8795599999999979  0.0515899999999974   F   F   F
  0.3573430627350691  0.8749744203471723  0.3201134420640696   T   T   T
  0.2658699999999996  0.6704599999999985  0.0137599999999978   F   F   F
  0.1767162334647004  0.6635552220681693  0.2865347669732623   T   T   T
  0.1249146732934299  0.9139921575408304  0.2366217908073384   T   T   T
  0.0380552025779511  0.9241821607431053  0.5189523958745499   T   T   T
  0.1648399999999981  0.8295400000000015  0.0981999999999985   F   F   F
  0.0829999478212081  0.8319592944657732  0.3721799047795958   T   T   T
  0.2207077293439833  0.5824958017268067  0.1529979509028802   T   T   T
  0.1399175545433269  0.5761305889994845  0.4202339426089726   T   T   T
  0.8981721927470109  0.8719415756148524  0.1883799907826590   T   T   T
  0.8238440664234028  0.8705067117960584  0.4490200533481983   T   T   T
  0.9909699999999972  0.6204400000000021  0.0603699999999989   F   F   F
  0.9077649655751030  0.6184941630189433  0.3304056928249076   T   T   T
  0.9500296513736913  0.6297610141105050  0.1991018348426381   T   T   T
  0.8679616266643216  0.6257506078055143  0.4644657472731168   T   T   T
  0.9397299999999973  0.8795599999999979  0.0515899999999974   F   F   F
  0.8573430627350691  0.8749744203471723  0.3201134420640696   T   T   T
  0.7658699999999996  0.6704599999999985  0.0137599999999978   F   F   F
  0.6767162334647001  0.6635552220681693  0.2865347669732623   T   T   T
  0.6249146732934227  0.9139921575408304  0.2366217908073384   T   T   T
  0.5380552025779514  0.9241821607431053  0.5189523958745499   T   T   T
  0.6648399999999981  0.8295400000000015  0.0981999999999985   F   F   F
  0.5829999478212078  0.8319592944657732  0.3721799047795958   T   T   T
  0.7207077293439835  0.5824958017268067  0.1529979509028802   T   T   T
  0.6399175545433271  0.5761305889994845  0.4202339426089726   T   T   T
  0.3363299999999967  0.2285899999999970  0.1094999999999970   F   F   F
  0.2495751429273760  0.2263499054876232  0.3735215205644399   T   T   T
  0.0513499999999993  0.4785899999999970  0.1319599999999994   F   F   F
  0.4669562780593461  0.4817183320777747  0.3957111261557618   T   T   T
  0.0075169164320328  0.2709355800547377  0.2645496049157852   T   T   T
  0.4158285185484208  0.2757168416402000  0.5257718500570439   T   T   T
  0.2927871787754985  0.0179885072091131  0.2400426132430804   T   T   T
  0.2124271547254120  0.0051546537143843  0.5074899630231262   T   T   T
  0.8363299999999967  0.2285899999999970  0.1094999999999970   F   F   F
  0.7495751429273761  0.2263499054876232  0.3735215205644399   T   T   T
  0.5513499999999993  0.4785899999999970  0.1319599999999994   F   F   F
  0.9669562780593460  0.4817183320777747  0.3957111261557618   T   T   T
  0.5075169164320329  0.2709355800547377  0.2645496049157852   T   T   T
  0.9158285185484206  0.2757168416402000  0.5257718500570439   T   T   T
  0.7927871787754986  0.0179885072091131  0.2400426132430804   T   T   T
  0.7124271547254122  0.0051546537143843  0.5074899630231262   T   T   T
  0.3363299999999967  0.7285899999999970  0.1094999999999970   F   F   F
  0.2495751429273760  0.7263499054876232  0.3735215205644399   T   T   T
  0.0513499999999993  0.9785899999999970  0.1319599999999994   F   F   F
  0.4669562780593461  0.9817183320777746  0.3957111261557618   T   T   T
  0.0075169164320328  0.7709355800547376  0.2645496049157852   T   T   T
  0.4158285185484208  0.7757168416402002  0.5257718500570439   T   T   T
  0.2927871787754985  0.5179885072091130  0.2400426132430804   T   T   T
  0.2124271547254120  0.5051546537143842  0.5074899630231262   T   T   T
  0.8363299999999967  0.7285899999999970  0.1094999999999970   F   F   F
  0.7495751429273761  0.7263499054876232  0.3735215205644399   T   T   T
  0.5513499999999993  0.9785899999999970  0.1319599999999994   F   F   F
  0.9669562780593460  0.9817183320777746  0.3957111261557618   T   T   T
  0.5075169164320329  0.7709355800547376  0.2645496049157852   T   T   T
  0.9158285185484206  0.7757168416402002  0.5257718500570439   T   T   T
  0.7927871787754986  0.5179885072091130  0.2400426132430804   T   T   T
  0.7124271547254122  0.5051546537143842  0.5074899630231262   T   T   T
 
  0.00000000E+00  0.00000000E+00  0.00000000E+00
  0.00000000E+00  0.00000000E+00  0.00000000E+00
  0.00000000E+00  0.00000000E+00  0.00000000E+00
  0.00000000E+00  0.00000000E+00  0.00000000E+00
  0.00000000E+00  0.00000000E+00  0.00000000E+00
  0.00000000E+00  0.00000000E+00  0.00000000E+00
  0.00000000E+00  0.00000000E+00  0.00000000E+00
  0.00000000E+00  0.00000000E+00  0.00000000E+00
  0.00000000E+00  0.00000000E+00  0.00000000E+00
  0.00000000E+00  0.00000000E+00  0.00000000E+00
  0.00000000E+00  0.00000000E+00  0.00000000E+00
  0.00000000E+00  0.00000000E+00  0.00000000E+00
  0.00000000E+00  0.00000000E+00  0.00000000E+00
  0.00000000E+00  0.00000000E+00  0.00000000E+00
  0.00000000E+00  0.00000000E+00  0.00000000E+00
  0.00000000E+00  0.00000000E+00  0.00000000E+00
  0.00000000E+00  0.00000000E+00  0.00000000E+00
  0.00000000E+00  0.00000000E+00  0.00000000E+00
  0.00000000E+00  0.00000000E+00  0.00000000E+00
  0.00000000E+00  0.00000000E+00  0.00000000E+00
  0.00000000E+00  0.00000000E+00  0.00000000E+00
  0.00000000E+00  0.00000000E+00  0.00000000E+00
  0.00000000E+00  0.00000000E+00  0.00000000E+00
  0.00000000E+00  0.00000000E+00  0.00000000E+00
  0.00000000E+00  0.00000000E+00  0.00000000E+00
  0.00000000E+00  0.00000000E+00  0.00000000E+00
  0.00000000E+00  0.00000000E+00  0.00000000E+00
  0.00000000E+00  0.00000000E+00  0.00000000E+00
  0.00000000E+00  0.00000000E+00  0.00000000E+00
  0.00000000E+00  0.00000000E+00  0.00000000E+00
  0.00000000E+00  0.00000000E+00  0.00000000E+00
  0.00000000E+00  0.00000000E+00  0.00000000E+00
  0.00000000E+00  0.00000000E+00  0.00000000E+00
  0.00000000E+00  0.00000000E+00  0.00000000E+00
  0.00000000E+00  0.00000000E+00  0.00000000E+00
  0.00000000E+00  0.00000000E+00  0.00000000E+00
  0.00000000E+00  0.00000000E+00  0.00000000E+00
  0.00000000E+00  0.00000000E+00  0.00000000E+00
  0.00000000E+00  0.00000000E+00  0.00000000E+00
  0.00000000E+00  0.00000000E+00  0.00000000E+00
  0.00000000E+00  0.00000000E+00  0.00000000E+00
  0.00000000E+00  0.00000000E+00  0.00000000E+00
  0.00000000E+00  0.00000000E+00  0.00000000E+00
  0.00000000E+00  0.00000000E+00  0.00000000E+00
  0.00000000E+00  0.00000000E+00  0.00000000E+00
  0.00000000E+00  0.00000000E+00  0.00000000E+00
  0.00000000E+00  0.00000000E+00  0.00000000E+00
  0.00000000E+00  0.00000000E+00  0.00000000E+00
  0.00000000E+00  0.00000000E+00  0.00000000E+00
  0.00000000E+00  0.00000000E+00  0.00000000E+00
  0.00000000E+00  0.00000000E+00  0.00000000E+00
  0.00000000E+00  0.00000000E+00  0.00000000E+00
  0.00000000E+00  0.00000000E+00  0.00000000E+00
  0.00000000E+00  0.00000000E+00  0.00000000E+00
  0.00000000E+00  0.00000000E+00  0.00000000E+00
  0.00000000E+00  0.00000000E+00  0.00000000E+00
  0.00000000E+00  0.00000000E+00  0.00000000E+00
  0.00000000E+00  0.00000000E+00  0.00000000E+00
  0.00000000E+00  0.00000000E+00  0.00000000E+00
  0.00000000E+00  0.00000000E+00  0.00000000E+00
  0.00000000E+00  0.00000000E+00  0.00000000E+00
  0.00000000E+00  0.00000000E+00  0.00000000E+00
  0.00000000E+00  0.00000000E+00  0.00000000E+00
  0.00000000E+00  0.00000000E+00  0.00000000E+00
  0.00000000E+00  0.00000000E+00  0.00000000E+00
  0.00000000E+00  0.00000000E+00  0.00000000E+00
  0.00000000E+00  0.00000000E+00  0.00000000E+00
  0.00000000E+00  0.00000000E+00  0.00000000E+00
  0.00000000E+00  0.00000000E+00  0.00000000E+00
  0.00000000E+00  0.00000000E+00  0.00000000E+00
  0.00000000E+00  0.00000000E+00  0.00000000E+00
  0.00000000E+00  0.00000000E+00  0.00000000E+00
  0.00000000E+00  0.00000000E+00  0.00000000E+00
  0.00000000E+00  0.00000000E+00  0.00000000E+00
  0.00000000E+00  0.00000000E+00  0.00000000E+00
  0.00000000E+00  0.00000000E+00  0.00000000E+00
  0.00000000E+00  0.00000000E+00  0.00000000E+00
  0.00000000E+00  0.00000000E+00  0.00000000E+00
  0.00000000E+00  0.00000000E+00  0.00000000E+00
  0.00000000E+00  0.00000000E+00  0.00000000E+00
  0.00000000E+00  0.00000000E+00  0.00000000E+00
  0.00000000E+00  0.00000000E+00  0.00000000E+00
  0.00000000E+00  0.00000000E+00  0.00000000E+00
  0.00000000E+00  0.00000000E+00  0.00000000E+00
  0.00000000E+00  0.00000000E+00  0.00000000E+00
  0.00000000E+00  0.00000000E+00  0.00000000E+00
  0.00000000E+00  0.00000000E+00  0.00000000E+00
  0.00000000E+00  0.00000000E+00  0.00000000E+00
  0.00000000E+00  0.00000000E+00  0.00000000E+00
  0.00000000E+00  0.00000000E+00  0.00000000E+00
  0.00000000E+00  0.00000000E+00  0.00000000E+00
  0.00000000E+00  0.00000000E+00  0.00000000E+00
  0.00000000E+00  0.00000000E+00  0.00000000E+00
  0.00000000E+00  0.00000000E+00  0.00000000E+00
  0.00000000E+00  0.00000000E+00  0.00000000E+00
  0.00000000E+00  0.00000000E+00  0.00000000E+00
