# Supplementary material for: The synergistic effect of Hf-O-Ru bonds and oxygen vacancies in Ru/HfO2 for enhanced hydrogen evolution
Source: Nat Commun. 2022 Mar 11;13:1270. doi: 10.1038/s41467-022-28947-9 (PMC8917135; doi:10.1038/s41467-022-28947-9)
Supplement: Supplementary file 3 — Source Data [file 41467_2022_28947_MOESM3_ESM.zip › source data-1/Supplementary Figure 25/a_CONTCAR]

424242                                  
   1.00000000000000     
    10.1859999999999999    0.0000000000000000    0.0000000000000000
     0.0000000000000000   10.3568999999999996    0.0000000000000000
     0.0000000000000000    0.0000000000000000   20.0000000000000000
   O    Hf
    63    32
Selective dynamics
Direct
  0.3968199999999982  0.3704400000000021  0.1335899999999981   F   F   F
  0.3256418342919980  0.3706085329074084  0.3932559814407257   T   T   T
  0.4910799999999966  0.1204400000000021  0.0128699999999995   F   F   F
  0.4035451894103035  0.1251837023420547  0.2811391440176976   T   T   T
  0.4430784497123162  0.1325274996601079  0.1478730107195170   T   T   T
  0.3533889707545195  0.1286376236309471  0.4175369254678431   T   T   T
  0.3566275342400867  0.3832149137509438  0.2640022108347532   T   T   T
  0.3047935710304757  0.3947839779433434  0.5231524269382077   T   T   T
  0.1780435775788861  0.1677321280887948  0.2315963971584768   T   T   T
  0.0863889311499366  0.1573112977146573  0.5103397246031806   T   T   T
  0.1209292199672693  0.4223901361801654  0.1813350365241101   T   T   T
  0.0560437833061537  0.4020141956340178  0.4375241697444561   T   T   T
  0.1649499999999975  0.3295400000000015  0.0506999999999991   F   F   F
  0.0870305008392135  0.3400816979359077  0.3086110694520202   T   T   T
  0.2229600000000005  0.0795400000000015  0.0957599999999985   F   F   F
  0.1237854695990093  0.0964627057415881  0.3671202371695895   T   T   T
  0.8968199999999982  0.3704400000000021  0.1335899999999981   F   F   F
  0.8231761818315388  0.3695911078038405  0.3921150121380690   T   T   T
  0.9910799999999966  0.1204400000000021  0.0128699999999995   F   F   F
  0.9020713179903801  0.1238724321365974  0.2801213086556277   T   T   T
  0.9428295352093512  0.1313415225283759  0.1473838822531845   T   T   T
  0.8553401300086731  0.1253550127647496  0.4170479346676031   T   T   T
  0.8565928674081081  0.3816408514985893  0.2633854876895493   T   T   T
  0.8195547104912443  0.3826378988161014  0.5232013742474179   T   T   T
  0.6760272049347577  0.1686210978394741  0.2317580648372536   T   T   T
  0.5826666987020768  0.1578989546732589  0.5041716479067669   T   T   T
  0.6210676885804882  0.4218071159763702  0.1818377885998765   T   T   T
  0.5511751255906354  0.4188855660291684  0.4477373990225567   T   T   T
  0.6649499999999975  0.3295400000000015  0.0506999999999991   F   F   F
  0.5842736981139997  0.3414051412934537  0.3128349075106978   T   T   T
  0.7229600000000005  0.0795400000000015  0.0957599999999985   F   F   F
  0.6301692664405640  0.0883891904579584  0.3659290993147162   T   T   T
  0.3968199999999982  0.8704400000000021  0.1335899999999981   F   F   F
  0.3122760617528089  0.8739107439505642  0.3931440406397060   T   T   T
  0.4910799999999966  0.6204400000000021  0.0128699999999995   F   F   F
  0.4037058573523116  0.6259033923531118  0.2819311865474771   T   T   T
  0.4427482629414675  0.6315559626876640  0.1479745808229760   T   T   T
  0.3571174434190395  0.6310823259078178  0.4209810317959355   T   T   T
  0.3557437585345735  0.8833129413711499  0.2641527687459879   T   T   T
  0.2962870002307818  0.9135477600372103  0.5250819855182415   T   T   T
  0.1775771701541875  0.6690867017138158  0.2309437329610692   T   T   T
  0.0842036971181173  0.6575275991673516  0.5040769566541056   T   T   T
  0.1211066096692131  0.9224578458389375  0.1814673279858329   T   T   T
  0.0460119100108351  0.9041947084132922  0.4405476636691676   T   T   T
  0.1649499999999975  0.8295400000000015  0.0506999999999991   F   F   F
  0.0824958009358440  0.8400059883264422  0.3101693093896329   T   T   T
  0.2229600000000005  0.5795400000000015  0.0957599999999985   F   F   F
  0.1371952714671004  0.5875656470789561  0.3650722365600447   T   T   T
  0.8968199999999982  0.8704400000000021  0.1335899999999981   F   F   F
  0.8162606895440561  0.8659970317998564  0.3937220238204341   T   T   T
  0.9910799999999966  0.6204400000000021  0.0128699999999995   F   F   F
  0.9039176485006266  0.6247861942634989  0.2779103467107845   T   T   T
  0.9430446789860411  0.6319207403186508  0.1468863397293724   T   T   T
  0.8694820164416576  0.6223649569931761  0.4114971932340465   T   T   T
  0.8547471072980264  0.8820200259320236  0.2636828972485233   T   T   T
  0.8091055165755409  0.9067099301442397  0.5224737830670445   T   T   T
  0.6755746509958134  0.6667908199155215  0.2317560326098803   T   T   T
  0.6207597035193319  0.9223567909844286  0.1818178276901169   T   T   T
  0.5466162797945928  0.9006001165157418  0.4431613885054684   T   T   T
  0.6649499999999975  0.8295400000000015  0.0506999999999991   F   F   F
  0.5826075436520597  0.8388883244822468  0.3112684256156555   T   T   T
  0.7229600000000005  0.5795400000000015  0.0957599999999985   F   F   F
  0.6346359354225608  0.5916291474202865  0.3701136151530224   T   T   T
  0.3364400000000032  0.2285899999999970  0.0619999999999976   F   F   F
  0.2490348209988903  0.2311520360981334  0.3275426069916901   T   T   T
  0.0514599999999987  0.4785899999999970  0.0844600000000000   F   F   F
  0.4694444356687581  0.4846885052794509  0.3498346112214591   T   T   T
  0.0094696603063777  0.2736793291048161  0.2158430515416417   T   T   T
  0.4302929974823406  0.2795616769786700  0.4765716174239389   T   T   T
  0.2913195238539661  0.0242527044580676  0.1938739420809516   T   T   T
  0.1913821747193457  0.0273796302542964  0.4624395731986078   T   T   T
  0.8364400000000032  0.2285899999999970  0.0619999999999976   F   F   F
  0.7472278860991870  0.2281616385947330  0.3262313036078914   T   T   T
  0.5514599999999987  0.4785899999999970  0.0844600000000000   F   F   F
  0.9714922521508175  0.4817567869450838  0.3451823645552722   T   T   T
  0.5079627954368561  0.2758008199052914  0.2167778476416499   T   T   T
  0.9414276742175313  0.2682615930239589  0.4747949107059160   T   T   T
  0.7911416636760074  0.0241419131019771  0.1940711941219337   T   T   T
  0.6976743111209533  0.0217996294248823  0.4644953747203288   T   T   T
  0.3364400000000032  0.7285899999999970  0.0619999999999976   F   F   F
  0.2459109738304309  0.7302606909694486  0.3260080729311638   T   T   T
  0.0514599999999987  0.9785899999999970  0.0844600000000000   F   F   F
  0.4660627996981750  0.9805604829778837  0.3473613665535966   T   T   T
  0.0080404966787019  0.7746629631670791  0.2156144563151204   T   T   T
  0.4048275026318603  0.7939040982028418  0.4767227360589418   T   T   T
  0.2913669579771382  0.5234872856867036  0.1941588487088555   T   T   T
  0.2014723364791538  0.5223522590967211  0.4650507839908126   T   T   T
  0.8364400000000032  0.7285899999999970  0.0619999999999976   F   F   F
  0.7480246275205694  0.7282987467268791  0.3269147139759572   T   T   T
  0.5514599999999987  0.9785899999999970  0.0844600000000000   F   F   F
  0.9630802737087033  0.9776815174170082  0.3482179392427186   T   T   T
  0.5088470583195870  0.7745635477408653  0.2165149321077006   T   T   T
  0.9217020903257688  0.7720103930255068  0.4777391254329709   T   T   T
  0.7918066146685433  0.5237797363534344  0.1937822108911120   T   T   T
  0.7282089788279649  0.4998061627438934  0.4590324270968483   T   T   T
 
  0.00000000E+00  0.00000000E+00  0.00000000E+00
  0.00000000E+00  0.00000000E+00  0.00000000E+00
  0.00000000E+00  0.00000000E+00  0.00000000E+00
  0.00000000E+00  0.00000000E+00  0.00000000E+00
  0.00000000E+00  0.00000000E+00  0.00000000E+00
  0.00000000E+00  0.00000000E+00  0.00000000E+00
  0.00000000E+00  0.00000000E+00  0.00000000E+00
  0.00000000E+00  0.00000000E+00  0.00000000E+00
  0.00000000E+00  0.00000000E+00  0.00000000E+00
  0.00000000E+00  0.00000000E+00  0.00000000E+00
  0.00000000E+00  0.00000000E+00  0.00000000E+00
  0.00000000E+00  0.00000000E+00  0.00000000E+00
  0.00000000E+00  0.00000000E+00  0.00000000E+00
  0.00000000E+00  0.00000000E+00  0.00000000E+00
  0.00000000E+00  0.00000000E+00  0.00000000E+00
  0.00000000E+00  0.00000000E+00  0.00000000E+00
  0.00000000E+00  0.00000000E+00  0.00000000E+00
  0.00000000E+00  0.00000000E+00  0.00000000E+00
  0.00000000E+00  0.00000000E+00  0.00000000E+00
  0.00000000E+00  0.00000000E+00  0.00000000E+00
  0.00000000E+00  0.00000000E+00  0.00000000E+00
  0.00000000E+00  0.00000000E+00  0.00000000E+00
  0.00000000E+00  0.00000000E+00  0.00000000E+00
  0.00000000E+00  0.00000000E+00  0.00000000E+00
  0.00000000E+00  0.00000000E+00  0.00000000E+00
  0.00000000E+00  0.00000000E+00  0.00000000E+00
  0.00000000E+00  0.00000000E+00  0.00000000E+00
  0.00000000E+00  0.00000000E+00  0.00000000E+00
  0.00000000E+00  0.00000000E+00  0.00000000E+00
  0.00000000E+00  0.00000000E+00  0.00000000E+00
  0.00000000E+00  0.00000000E+00  0.00000000E+00
  0.00000000E+00  0.00000000E+00  0.00000000E+00
  0.00000000E+00  0.00000000E+00  0.00000000E+00
  0.00000000E+00  0.00000000E+00  0.00000000E+00
  0.00000000E+00  0.00000000E+00  0.00000000E+00
  0.00000000E+00  0.00000000E+00  0.00000000E+00
  0.00000000E+00  0.00000000E+00  0.00000000E+00
  0.00000000E+00  0.00000000E+00  0.00000000E+00
  0.00000000E+00  0.00000000E+00  0.00000000E+00
  0.00000000E+00  0.00000000E+00  0.00000000E+00
  0.00000000E+00  0.00000000E+00  0.00000000E+00
  0.00000000E+00  0.00000000E+00  0.00000000E+00
  0.00000000E+00  0.00000000E+00  0.00000000E+00
  0.00000000E+00  0.00000000E+00  0.00000000E+00
  0.00000000E+00  0.00000000E+00  0.00000000E+00
  0.00000000E+00  0.00000000E+00  0.00000000E+00
  0.00000000E+00  0.00000000E+00  0.00000000E+00
  0.00000000E+00  0.00000000E+00  0.00000000E+00
  0.00000000E+00  0.00000000E+00  0.00000000E+00
  0.00000000E+00  0.00000000E+00  0.00000000E+00
  0.00000000E+00  0.00000000E+00  0.00000000E+00
  0.00000000E+00  0.00000000E+00  0.00000000E+00
  0.00000000E+00  0.00000000E+00  0.00000000E+00
  0.00000000E+00  0.00000000E+00  0.00000000E+00
  0.00000000E+00  0.00000000E+00  0.00000000E+00
  0.00000000E+00  0.00000000E+00  0.00000000E+00
  0.00000000E+00  0.00000000E+00  0.00000000E+00
  0.00000000E+00  0.00000000E+00  0.00000000E+00
  0.00000000E+00  0.00000000E+00  0.00000000E+00
  0.00000000E+00  0.00000000E+00  0.00000000E+00
  0.00000000E+00  0.00000000E+00  0.00000000E+00
  0.00000000E+00  0.00000000E+00  0.00000000E+00
  0.00000000E+00  0.00000000E+00  0.00000000E+00
  0.00000000E+00  0.00000000E+00  0.00000000E+00
  0.00000000E+00  0.00000000E+00  0.00000000E+00
  0.00000000E+00  0.00000000E+00  0.00000000E+00
  0.00000000E+00  0.00000000E+00  0.00000000E+00
  0.00000000E+00  0.00000000E+00  0.00000000E+00
  0.00000000E+00  0.00000000E+00  0.00000000E+00
  0.00000000E+00  0.00000000E+00  0.00000000E+00
  0.00000000E+00  0.00000000E+00  0.00000000E+00
  0.00000000E+00  0.00000000E+00  0.00000000E+00
  0.00000000E+00  0.00000000E+00  0.00000000E+00
  0.00000000E+00  0.00000000E+00  0.00000000E+00
  0.00000000E+00  0.00000000E+00  0.00000000E+00
  0.00000000E+00  0.00000000E+00  0.00000000E+00
  0.00000000E+00  0.00000000E+00  0.00000000E+00
  0.00000000E+00  0.00000000E+00  0.00000000E+00
  0.00000000E+00  0.00000000E+00  0.00000000E+00
  0.00000000E+00  0.00000000E+00  0.00000000E+00
  0.00000000E+00  0.00000000E+00  0.00000000E+00
  0.00000000E+00  0.00000000E+00  0.00000000E+00
  0.00000000E+00  0.00000000E+00  0.00000000E+00
  0.00000000E+00  0.00000000E+00  0.00000000E+00
  0.00000000E+00  0.00000000E+00  0.00000000E+00
  0.00000000E+00  0.00000000E+00  0.00000000E+00
  0.00000000E+00  0.00000000E+00  0.00000000E+00
  0.00000000E+00  0.00000000E+00  0.00000000E+00
  0.00000000E+00  0.00000000E+00  0.00000000E+00
  0.00000000E+00  0.00000000E+00  0.00000000E+00
  0.00000000E+00  0.00000000E+00  0.00000000E+00
  0.00000000E+00  0.00000000E+00  0.00000000E+00
  0.00000000E+00  0.00000000E+00  0.00000000E+00
  0.00000000E+00  0.00000000E+00  0.00000000E+00
  0.00000000E+00  0.00000000E+00  0.00000000E+00
