# Supplementary material for: The synergistic effect of Hf-O-Ru bonds and oxygen vacancies in Ru/HfO2 for enhanced hydrogen evolution
Source: Nat Commun. 2022 Mar 11;13:1270. doi: 10.1038/s41467-022-28947-9 (PMC8917135; doi:10.1038/s41467-022-28947-9)
Supplement: Supplementary file 3 — Source Data [file 41467_2022_28947_MOESM3_ESM.zip › source data-1/Supplementary Figure 25/b_CONTCAR]

42424242                                
   1.00000000000000     
    10.1859999999999999    0.0000000000000000    0.0000000000000000
     0.0000000000000000   10.3568999999999996    0.0000000000000000
     0.0000000000000000    0.0000000000000000   20.0000000000000000
   O    Hf
    63    32
Selective dynamics
Direct
  0.3968199999999982  0.3704400000000021  0.1335899999999981   F   F   F
  0.3221751855470650  0.3687141488835112  0.3922690492881862   T   T   T
  0.4910799999999966  0.1204400000000021  0.0128699999999995   F   F   F
  0.4031160618297753  0.1269394143243695  0.2805737211169381   T   T   T
  0.4429739934853443  0.1318497609146812  0.1472250907474099   T   T   T
  0.3565901838223135  0.1262242338676613  0.4180785221383971   T   T   T
  0.3559283115639458  0.3837073792055446  0.2630991578059838   T   T   T
  0.3107725119415753  0.4012684739634858  0.5217871851654462   T   T   T
  0.1768809984750956  0.1682678013853794  0.2310609015553960   T   T   T
  0.0866125318623887  0.1555374372846828  0.5055280309333524   T   T   T
  0.1210175925358050  0.4226144353930555  0.1809155209339127   T   T   T
  0.0530900210635218  0.4029202021177816  0.4383626589032408   T   T   T
  0.1649499999999975  0.3295400000000015  0.0506999999999991   F   F   F
  0.0845825217688394  0.3410730517663830  0.3091588146498473   T   T   T
  0.2229600000000005  0.0795400000000015  0.0957599999999985   F   F   F
  0.1304524913306781  0.0907246588679421  0.3662109689253064   T   T   T
  0.8968199999999982  0.3704400000000021  0.1335899999999981   F   F   F
  0.8213502709405347  0.3682513008099179  0.3929354277442655   T   T   T
  0.9910799999999966  0.1204400000000021  0.0128699999999995   F   F   F
  0.9023022454773563  0.1275166639371859  0.2806431486430824   T   T   T
  0.9428769632343518  0.1314382332095256  0.1471353426687477   T   T   T
  0.8566343107854243  0.1255756456651837  0.4183324413768766   T   T   T
  0.8565775956204893  0.3829350996210825  0.2630951791353325   T   T   T
  0.8122105591172971  0.3961335314060657  0.5229891427445805   T   T   T
  0.6758902196784364  0.1689903892915714  0.2313986858367181   T   T   T
  0.5852770904102417  0.1596896157972741  0.5044111230581434   T   T   T
  0.6211911326187199  0.4223196149183365  0.1806505372031041   T   T   T
  0.5516920654854921  0.4078966962604003  0.4378518399638978   T   T   T
  0.6649499999999975  0.3295400000000015  0.0506999999999991   F   F   F
  0.5859947028312434  0.3455409631803220  0.3094285411053908   T   T   T
  0.7229600000000005  0.0795400000000015  0.0957599999999985   F   F   F
  0.6305342941218535  0.0916822036932906  0.3660279791276910   T   T   T
  0.3968199999999982  0.8704400000000021  0.1335899999999981   F   F   F
  0.3208539096960970  0.8685075210564465  0.3923983394030183   T   T   T
  0.4910799999999966  0.6204400000000021  0.0128699999999995   F   F   F
  0.4029163758784770  0.6265670977576894  0.2811210030648739   T   T   T
  0.4428855707978662  0.6319181379349941  0.1474967397182960   T   T   T
  0.3557180782312039  0.6258044918140530  0.4179636512661334   T   T   T
  0.3567745196774249  0.8839568299411815  0.2633567729964596   T   T   T
  0.3108198240948495  0.8980754703700005  0.5216666823627538   T   T   T
  0.1762774372185008  0.6681803192175818  0.2314982547463510   T   T   T
  0.0806613487952458  0.6554440614415247  0.5046821002504887   T   T   T
  0.1214813692921135  0.9221398352028495  0.1808979834739376   T   T   T
  0.0518500812982276  0.9030971875052437  0.4386452664045350   T   T   T
  0.1649499999999975  0.8295400000000015  0.0506999999999991   F   F   F
  0.0843487954479925  0.8412778098740390  0.3095998209918424   T   T   T
  0.2229600000000005  0.5795400000000015  0.0957599999999985   F   F   F
  0.1290648904837994  0.5916350319992396  0.3667549472145112   T   T   T
  0.8968199999999982  0.8704400000000021  0.1335899999999981   F   F   F
  0.8198407332580864  0.8674045820850076  0.3921210501938945   T   T   T
  0.9910799999999966  0.6204400000000021  0.0128699999999995   F   F   F
  0.9004627140423151  0.6261923690626481  0.2816744775934204   T   T   T
  0.9417026904950071  0.6316782367189478  0.1478531649389949   T   T   T
  0.8486840230019775  0.6272889877380230  0.4171795982117792   T   T   T
  0.8570768796906191  0.8853302843463785  0.2628816067458451   T   T   T
  0.8099977465783157  0.9009984379964175  0.5220247169324324   T   T   T
  0.6735136052637500  0.6644293150134455  0.2345166296382823   T   T   T
  0.5877572561917810  0.6575762017569520  0.5028527414856778   T   T   T
  0.6213125475631114  0.9214867720117196  0.1818080030000472   T   T   T
  0.5511441040840880  0.9072579547579590  0.4394448803176894   T   T   T
  0.6649499999999975  0.8295400000000015  0.0506999999999991   F   F   F
  0.5819351546595185  0.8358519327082151  0.3121921617687177   T   T   T
  0.7229600000000005  0.5795400000000015  0.0957599999999985   F   F   F
  0.3364400000000032  0.2285899999999970  0.0619999999999976   F   F   F
  0.2468474324371586  0.2300433115759849  0.3272883991586243   T   T   T
  0.0514599999999987  0.4785899999999970  0.0844600000000000   F   F   F
  0.4666215862098014  0.4824103043468428  0.3477937186356198   T   T   T
  0.0089233361512225  0.2743304751922471  0.2159878100640708   T   T   T
  0.4307367730459525  0.2788735408822197  0.4752764683933687   T   T   T
  0.2913040423956108  0.0245902094390947  0.1942409986183659   T   T   T
  0.2004717660991825  0.0205588117118728  0.4637686797791463   T   T   T
  0.8364400000000032  0.2285899999999970  0.0619999999999976   F   F   F
  0.7466494127940554  0.2309422622436176  0.3273525501578023   T   T   T
  0.5514599999999987  0.4785899999999970  0.0844600000000000   F   F   F
  0.9657337735440333  0.4790523693597531  0.3469286527782346   T   T   T
  0.5083375137327644  0.2757487020982957  0.2164025173670196   T   T   T
  0.9327083479344217  0.2754892753698639  0.4762095490006364   T   T   T
  0.7909919594950328  0.0251067767198010  0.1946232934983752   T   T   T
  0.6995386809659074  0.0234626203653377  0.4641493942137919   T   T   T
  0.3364400000000032  0.7285899999999970  0.0619999999999976   F   F   F
  0.2460966666092777  0.7300662038288188  0.3275026775603986   T   T   T
  0.0514599999999987  0.9785899999999970  0.0844600000000000   F   F   F
  0.4659061546647967  0.9810537125954776  0.3474976634603623   T   T   T
  0.0078941919548862  0.7756995467069158  0.2167171428476259   T   T   T
  0.4322269703870624  0.7766801753975505  0.4749380960690872   T   T   T
  0.2907683210465453  0.5247295098817583  0.1944582585704412   T   T   T
  0.1985124410151022  0.5225013724720360  0.4640705805354024   T   T   T
  0.8364400000000032  0.7285899999999970  0.0619999999999976   F   F   F
  0.7425403295747276  0.7242305160748989  0.3303104038134040   T   T   T
  0.5514599999999987  0.9785899999999970  0.0844600000000000   F   F   F
  0.9650052686414562  0.9800510560600479  0.3470985464361422   T   T   T
  0.5084317655916454  0.7744698939360072  0.2169996232052655   T   T   T
  0.9287524273786942  0.7780719213650867  0.4755916632663044   T   T   T
  0.7904497878660913  0.5242533261151813  0.1950973457582619   T   T   T
  0.7013932209291688  0.5194000902691840  0.4648072141395586   T   T   T
 
  0.00000000E+00  0.00000000E+00  0.00000000E+00
  0.00000000E+00  0.00000000E+00  0.00000000E+00
  0.00000000E+00  0.00000000E+00  0.00000000E+00
  0.00000000E+00  0.00000000E+00  0.00000000E+00
  0.00000000E+00  0.00000000E+00  0.00000000E+00
  0.00000000E+00  0.00000000E+00  0.00000000E+00
  0.00000000E+00  0.00000000E+00  0.00000000E+00
  0.00000000E+00  0.00000000E+00  0.00000000E+00
  0.00000000E+00  0.00000000E+00  0.00000000E+00
  0.00000000E+00  0.00000000E+00  0.00000000E+00
  0.00000000E+00  0.00000000E+00  0.00000000E+00
  0.00000000E+00  0.00000000E+00  0.00000000E+00
  0.00000000E+00  0.00000000E+00  0.00000000E+00
  0.00000000E+00  0.00000000E+00  0.00000000E+00
  0.00000000E+00  0.00000000E+00  0.00000000E+00
  0.00000000E+00  0.00000000E+00  0.00000000E+00
  0.00000000E+00  0.00000000E+00  0.00000000E+00
  0.00000000E+00  0.00000000E+00  0.00000000E+00
  0.00000000E+00  0.00000000E+00  0.00000000E+00
  0.00000000E+00  0.00000000E+00  0.00000000E+00
  0.00000000E+00  0.00000000E+00  0.00000000E+00
  0.00000000E+00  0.00000000E+00  0.00000000E+00
  0.00000000E+00  0.00000000E+00  0.00000000E+00
  0.00000000E+00  0.00000000E+00  0.00000000E+00
  0.00000000E+00  0.00000000E+00  0.00000000E+00
  0.00000000E+00  0.00000000E+00  0.00000000E+00
  0.00000000E+00  0.00000000E+00  0.00000000E+00
  0.00000000E+00  0.00000000E+00  0.00000000E+00
  0.00000000E+00  0.00000000E+00  0.00000000E+00
  0.00000000E+00  0.00000000E+00  0.00000000E+00
  0.00000000E+00  0.00000000E+00  0.00000000E+00
  0.00000000E+00  0.00000000E+00  0.00000000E+00
  0.00000000E+00  0.00000000E+00  0.00000000E+00
  0.00000000E+00  0.00000000E+00  0.00000000E+00
  0.00000000E+00  0.00000000E+00  0.00000000E+00
  0.00000000E+00  0.00000000E+00  0.00000000E+00
  0.00000000E+00  0.00000000E+00  0.00000000E+00
  0.00000000E+00  0.00000000E+00  0.00000000E+00
  0.00000000E+00  0.00000000E+00  0.00000000E+00
  0.00000000E+00  0.00000000E+00  0.00000000E+00
  0.00000000E+00  0.00000000E+00  0.00000000E+00
  0.00000000E+00  0.00000000E+00  0.00000000E+00
  0.00000000E+00  0.00000000E+00  0.00000000E+00
  0.00000000E+00  0.00000000E+00  0.00000000E+00
  0.00000000E+00  0.00000000E+00  0.00000000E+00
  0.00000000E+00  0.00000000E+00  0.00000000E+00
  0.00000000E+00  0.00000000E+00  0.00000000E+00
  0.00000000E+00  0.00000000E+00  0.00000000E+00
  0.00000000E+00  0.00000000E+00  0.00000000E+00
  0.00000000E+00  0.00000000E+00  0.00000000E+00
  0.00000000E+00  0.00000000E+00  0.00000000E+00
  0.00000000E+00  0.00000000E+00  0.00000000E+00
  0.00000000E+00  0.00000000E+00  0.00000000E+00
  0.00000000E+00  0.00000000E+00  0.00000000E+00
  0.00000000E+00  0.00000000E+00  0.00000000E+00
  0.00000000E+00  0.00000000E+00  0.00000000E+00
  0.00000000E+00  0.00000000E+00  0.00000000E+00
  0.00000000E+00  0.00000000E+00  0.00000000E+00
  0.00000000E+00  0.00000000E+00  0.00000000E+00
  0.00000000E+00  0.00000000E+00  0.00000000E+00
  0.00000000E+00  0.00000000E+00  0.00000000E+00
  0.00000000E+00  0.00000000E+00  0.00000000E+00
  0.00000000E+00  0.00000000E+00  0.00000000E+00
  0.00000000E+00  0.00000000E+00  0.00000000E+00
  0.00000000E+00  0.00000000E+00  0.00000000E+00
  0.00000000E+00  0.00000000E+00  0.00000000E+00
  0.00000000E+00  0.00000000E+00  0.00000000E+00
  0.00000000E+00  0.00000000E+00  0.00000000E+00
  0.00000000E+00  0.00000000E+00  0.00000000E+00
  0.00000000E+00  0.00000000E+00  0.00000000E+00
  0.00000000E+00  0.00000000E+00  0.00000000E+00
  0.00000000E+00  0.00000000E+00  0.00000000E+00
  0.00000000E+00  0.00000000E+00  0.00000000E+00
  0.00000000E+00  0.00000000E+00  0.00000000E+00
  0.00000000E+00  0.00000000E+00  0.00000000E+00
  0.00000000E+00  0.00000000E+00  0.00000000E+00
  0.00000000E+00  0.00000000E+00  0.00000000E+00
  0.00000000E+00  0.00000000E+00  0.00000000E+00
  0.00000000E+00  0.00000000E+00  0.00000000E+00
  0.00000000E+00  0.00000000E+00  0.00000000E+00
  0.00000000E+00  0.00000000E+00  0.00000000E+00
  0.00000000E+00  0.00000000E+00  0.00000000E+00
  0.00000000E+00  0.00000000E+00  0.00000000E+00
  0.00000000E+00  0.00000000E+00  0.00000000E+00
  0.00000000E+00  0.00000000E+00  0.00000000E+00
  0.00000000E+00  0.00000000E+00  0.00000000E+00
  0.00000000E+00  0.00000000E+00  0.00000000E+00
  0.00000000E+00  0.00000000E+00  0.00000000E+00
  0.00000000E+00  0.00000000E+00  0.00000000E+00
  0.00000000E+00  0.00000000E+00  0.00000000E+00
  0.00000000E+00  0.00000000E+00  0.00000000E+00
  0.00000000E+00  0.00000000E+00  0.00000000E+00
  0.00000000E+00  0.00000000E+00  0.00000000E+00
  0.00000000E+00  0.00000000E+00  0.00000000E+00
  0.00000000E+00  0.00000000E+00  0.00000000E+00
