# Supplementary material for: The synergistic effect of Hf-O-Ru bonds and oxygen vacancies in Ru/HfO2 for enhanced hydrogen evolution
Source: Nat Commun. 2022 Mar 11;13:1270. doi: 10.1038/s41467-022-28947-9 (PMC8917135; doi:10.1038/s41467-022-28947-9)
Supplement: Supplementary file 3 — Source Data [file 41467_2022_28947_MOESM3_ESM.zip › source data-1/Supplementary Figure 25/c_CONTCAR]

4242424242                              
   1.00000000000000     
    10.1859999999999999    0.0000000000000000    0.0000000000000000
     0.0000000000000000   10.3568999999999996    0.0000000000000000
     0.0000000000000000    0.0000000000000000   20.0000000000000000
   O    Hf
    63    32
Selective dynamics
Direct
  0.3968199999999982  0.3704400000000021  0.1335899999999981   F   F   F
  0.3228204154559413  0.3687704170503024  0.3887248690908314   T   T   T
  0.4910799999999966  0.1204400000000021  0.0128699999999995   F   F   F
  0.4013098869226976  0.1277095534619370  0.2801317871108167   T   T   T
  0.4422279478556351  0.1314669696779942  0.1468587409479469   T   T   T
  0.3554519168435675  0.1259455704027772  0.4182390207779135   T   T   T
  0.3102804097550378  0.3988277803009714  0.5200616014602826   T   T   T
  0.1759251620299693  0.1683026581395707  0.2313058425869418   T   T   T
  0.0844536665168380  0.1556853235293041  0.5053618964622938   T   T   T
  0.1229427903164453  0.4217152387812802  0.1811520290022144   T   T   T
  0.0531076482500015  0.4025744473754941  0.4383358525969125   T   T   T
  0.1649499999999975  0.3295400000000015  0.0506999999999991   F   F   F
  0.0857995335396420  0.3427507005537159  0.3089216495615194   T   T   T
  0.2229600000000005  0.0795400000000015  0.0957599999999985   F   F   F
  0.1297334648056019  0.0894407455876942  0.3668415258445898   T   T   T
  0.8968199999999982  0.3704400000000021  0.1335899999999981   F   F   F
  0.8209668206636658  0.3676823976859094  0.3923788859421355   T   T   T
  0.9910799999999966  0.1204400000000021  0.0128699999999995   F   F   F
  0.9027684205956106  0.1270967435140340  0.2808665568963074   T   T   T
  0.9426585642856146  0.1318516412879740  0.1472458563837220   T   T   T
  0.8558507090844295  0.1254350465973823  0.4187153483540994   T   T   T
  0.8556627532814870  0.3837349011048988  0.2633168929935730   T   T   T
  0.8109805026398069  0.3995617495921363  0.5220995000129269   T   T   T
  0.6759569346170180  0.1673185889018074  0.2317065712476122   T   T   T
  0.5840833384493068  0.1556187219090839  0.5056262777301621   T   T   T
  0.6212461015084664  0.4229536992517238  0.1808852328046209   T   T   T
  0.5543201725872605  0.4018498230979780  0.4382534736925551   T   T   T
  0.6649499999999975  0.3295400000000015  0.0506999999999991   F   F   F
  0.5813464591511337  0.3400504885992555  0.3086986327970643   T   T   T
  0.7229600000000005  0.0795400000000015  0.0957599999999985   F   F   F
  0.6294036816651397  0.0912620241038883  0.3668896490492799   T   T   T
  0.3968199999999982  0.8704400000000021  0.1335899999999981   F   F   F
  0.3201725110414088  0.8690224634150118  0.3926305735580528   T   T   T
  0.4910799999999966  0.6204400000000021  0.0128699999999995   F   F   F
  0.3978693404545146  0.6208508537633908  0.2794848114838815   T   T   T
  0.4428172343353731  0.6320565273979748  0.1470830223844549   T   T   T
  0.3553188424902736  0.6271202400365679  0.4182547357221337   T   T   T
  0.3559907679609276  0.8834170870086956  0.2633629174286971   T   T   T
  0.3103052634148903  0.8992422210988308  0.5224031762087464   T   T   T
  0.1757475518233441  0.6688216358957644  0.2312478754287612   T   T   T
  0.0846002206681011  0.6560640607801056  0.5061106475123438   T   T   T
  0.1210169311669058  0.9228612630220805  0.1810253350002471   T   T   T
  0.0520732642027028  0.9026124390501581  0.4390802854357187   T   T   T
  0.1649499999999975  0.8295400000000015  0.0506999999999991   F   F   F
  0.0832292606065125  0.8413174544975051  0.3097550666992664   T   T   T
  0.2229600000000005  0.5795400000000015  0.0957599999999985   F   F   F
  0.1288556762229952  0.5921614369017701  0.3669467141242437   T   T   T
  0.8968199999999982  0.8704400000000021  0.1335899999999981   F   F   F
  0.8199663220914618  0.8683014243045939  0.3931290672695666   T   T   T
  0.9910799999999966  0.6204400000000021  0.0128699999999995   F   F   F
  0.9019734429437092  0.6265146067929794  0.2805414360395913   T   T   T
  0.9428656788467374  0.6316187423883776  0.1472903466654164   T   T   T
  0.8570618080810469  0.6257803357298665  0.4187539164444991   T   T   T
  0.8552857531313112  0.8840477423470899  0.2635500977957221   T   T   T
  0.8100271000652487  0.8993307954532923  0.5225527808184385   T   T   T
  0.6760008022292372  0.6686972796825117  0.2310404883897391   T   T   T
  0.5847445922186779  0.6559348775398512  0.5050714893408831   T   T   T
  0.6209433128252891  0.9223541701044039  0.1810639452291489   T   T   T
  0.5521643765023712  0.9033322324815073  0.4386109156025729   T   T   T
  0.6649499999999975  0.8295400000000015  0.0506999999999991   F   F   F
  0.5825553770041888  0.8398659183851166  0.3096890089509722   T   T   T
  0.7229600000000005  0.5795400000000015  0.0957599999999985   F   F   F
  0.6323055381852213  0.5908041840465384  0.3661878793223904   T   T   T
  0.3364400000000032  0.2285899999999970  0.0619999999999976   F   F   F
  0.2449450021188441  0.2280385328870145  0.3275649212603135   T   T   T
  0.0514599999999987  0.4785899999999970  0.0844600000000000   F   F   F
  0.4676817290583247  0.4808399838349287  0.3463002281857622   T   T   T
  0.0086035391263623  0.2755125889360662  0.2162529127008837   T   T   T
  0.4321775427693210  0.2763749646245004  0.4750666574577568   T   T   T
  0.2910507921114445  0.0250470902429807  0.1943359793285264   T   T   T
  0.1997870704548451  0.0207634275762719  0.4643863613271613   T   T   T
  0.8364400000000032  0.2285899999999970  0.0619999999999976   F   F   F
  0.7445115935361687  0.2297392472473793  0.3269797095276920   T   T   T
  0.5514599999999987  0.4785899999999970  0.0844600000000000   F   F   F
  0.9652249678907858  0.4802741931944568  0.3472756433880066   T   T   T
  0.5076208547719360  0.2766891556506315  0.2152782717652471   T   T   T
  0.9312718669021893  0.2768112200369494  0.4759834083895377   T   T   T
  0.7910878370769040  0.0253750255120028  0.1945450480600995   T   T   T
  0.6996923808176950  0.0209615674037657  0.4644353907378511   T   T   T
  0.3364400000000032  0.7285899999999970  0.0619999999999976   F   F   F
  0.2449586652239509  0.7301461161047098  0.3274843219741877   T   T   T
  0.0514599999999987  0.9785899999999970  0.0844600000000000   F   F   F
  0.4650153190095531  0.9805858340565567  0.3472794840578725   T   T   T
  0.0087014545468144  0.7752901094713776  0.2163959836051864   T   T   T
  0.4309139601815555  0.7769309132962686  0.4760552448861966   T   T   T
  0.2925474061710379  0.5249722640168315  0.1945701540983327   T   T   T
  0.1990256575988018  0.5229047877937698  0.4636955837291599   T   T   T
  0.8364400000000032  0.7285899999999970  0.0619999999999976   F   F   F
  0.7465966116947510  0.7307570806823354  0.3273453964865902   T   T   T
  0.5514599999999987  0.9785899999999970  0.0844600000000000   F   F   F
  0.9644223652795982  0.9805732922683748  0.3476542789187946   T   T   T
  0.5086307893222732  0.7752995379938004  0.2159533083530124   T   T   T
  0.9308393545708545  0.7765388869044917  0.4766065972325254   T   T   T
  0.7912420354817675  0.5252512277412086  0.1943781482038318   T   T   T
  0.7002736910141844  0.5211379150261457  0.4640103151686741   T   T   T
 
  0.00000000E+00  0.00000000E+00  0.00000000E+00
  0.00000000E+00  0.00000000E+00  0.00000000E+00
  0.00000000E+00  0.00000000E+00  0.00000000E+00
  0.00000000E+00  0.00000000E+00  0.00000000E+00
  0.00000000E+00  0.00000000E+00  0.00000000E+00
  0.00000000E+00  0.00000000E+00  0.00000000E+00
  0.00000000E+00  0.00000000E+00  0.00000000E+00
  0.00000000E+00  0.00000000E+00  0.00000000E+00
  0.00000000E+00  0.00000000E+00  0.00000000E+00
  0.00000000E+00  0.00000000E+00  0.00000000E+00
  0.00000000E+00  0.00000000E+00  0.00000000E+00
  0.00000000E+00  0.00000000E+00  0.00000000E+00
  0.00000000E+00  0.00000000E+00  0.00000000E+00
  0.00000000E+00  0.00000000E+00  0.00000000E+00
  0.00000000E+00  0.00000000E+00  0.00000000E+00
  0.00000000E+00  0.00000000E+00  0.00000000E+00
  0.00000000E+00  0.00000000E+00  0.00000000E+00
  0.00000000E+00  0.00000000E+00  0.00000000E+00
  0.00000000E+00  0.00000000E+00  0.00000000E+00
  0.00000000E+00  0.00000000E+00  0.00000000E+00
  0.00000000E+00  0.00000000E+00  0.00000000E+00
  0.00000000E+00  0.00000000E+00  0.00000000E+00
  0.00000000E+00  0.00000000E+00  0.00000000E+00
  0.00000000E+00  0.00000000E+00  0.00000000E+00
  0.00000000E+00  0.00000000E+00  0.00000000E+00
  0.00000000E+00  0.00000000E+00  0.00000000E+00
  0.00000000E+00  0.00000000E+00  0.00000000E+00
  0.00000000E+00  0.00000000E+00  0.00000000E+00
  0.00000000E+00  0.00000000E+00  0.00000000E+00
  0.00000000E+00  0.00000000E+00  0.00000000E+00
  0.00000000E+00  0.00000000E+00  0.00000000E+00
  0.00000000E+00  0.00000000E+00  0.00000000E+00
  0.00000000E+00  0.00000000E+00  0.00000000E+00
  0.00000000E+00  0.00000000E+00  0.00000000E+00
  0.00000000E+00  0.00000000E+00  0.00000000E+00
  0.00000000E+00  0.00000000E+00  0.00000000E+00
  0.00000000E+00  0.00000000E+00  0.00000000E+00
  0.00000000E+00  0.00000000E+00  0.00000000E+00
  0.00000000E+00  0.00000000E+00  0.00000000E+00
  0.00000000E+00  0.00000000E+00  0.00000000E+00
  0.00000000E+00  0.00000000E+00  0.00000000E+00
  0.00000000E+00  0.00000000E+00  0.00000000E+00
  0.00000000E+00  0.00000000E+00  0.00000000E+00
  0.00000000E+00  0.00000000E+00  0.00000000E+00
  0.00000000E+00  0.00000000E+00  0.00000000E+00
  0.00000000E+00  0.00000000E+00  0.00000000E+00
  0.00000000E+00  0.00000000E+00  0.00000000E+00
  0.00000000E+00  0.00000000E+00  0.00000000E+00
  0.00000000E+00  0.00000000E+00  0.00000000E+00
  0.00000000E+00  0.00000000E+00  0.00000000E+00
  0.00000000E+00  0.00000000E+00  0.00000000E+00
  0.00000000E+00  0.00000000E+00  0.00000000E+00
  0.00000000E+00  0.00000000E+00  0.00000000E+00
  0.00000000E+00  0.00000000E+00  0.00000000E+00
  0.00000000E+00  0.00000000E+00  0.00000000E+00
  0.00000000E+00  0.00000000E+00  0.00000000E+00
  0.00000000E+00  0.00000000E+00  0.00000000E+00
  0.00000000E+00  0.00000000E+00  0.00000000E+00
  0.00000000E+00  0.00000000E+00  0.00000000E+00
  0.00000000E+00  0.00000000E+00  0.00000000E+00
  0.00000000E+00  0.00000000E+00  0.00000000E+00
  0.00000000E+00  0.00000000E+00  0.00000000E+00
  0.00000000E+00  0.00000000E+00  0.00000000E+00
  0.00000000E+00  0.00000000E+00  0.00000000E+00
  0.00000000E+00  0.00000000E+00  0.00000000E+00
  0.00000000E+00  0.00000000E+00  0.00000000E+00
  0.00000000E+00  0.00000000E+00  0.00000000E+00
  0.00000000E+00  0.00000000E+00  0.00000000E+00
  0.00000000E+00  0.00000000E+00  0.00000000E+00
  0.00000000E+00  0.00000000E+00  0.00000000E+00
  0.00000000E+00  0.00000000E+00  0.00000000E+00
  0.00000000E+00  0.00000000E+00  0.00000000E+00
  0.00000000E+00  0.00000000E+00  0.00000000E+00
  0.00000000E+00  0.00000000E+00  0.00000000E+00
  0.00000000E+00  0.00000000E+00  0.00000000E+00
  0.00000000E+00  0.00000000E+00  0.00000000E+00
  0.00000000E+00  0.00000000E+00  0.00000000E+00
  0.00000000E+00  0.00000000E+00  0.00000000E+00
  0.00000000E+00  0.00000000E+00  0.00000000E+00
  0.00000000E+00  0.00000000E+00  0.00000000E+00
  0.00000000E+00  0.00000000E+00  0.00000000E+00
  0.00000000E+00  0.00000000E+00  0.00000000E+00
  0.00000000E+00  0.00000000E+00  0.00000000E+00
  0.00000000E+00  0.00000000E+00  0.00000000E+00
  0.00000000E+00  0.00000000E+00  0.00000000E+00
  0.00000000E+00  0.00000000E+00  0.00000000E+00
  0.00000000E+00  0.00000000E+00  0.00000000E+00
  0.00000000E+00  0.00000000E+00  0.00000000E+00
  0.00000000E+00  0.00000000E+00  0.00000000E+00
  0.00000000E+00  0.00000000E+00  0.00000000E+00
  0.00000000E+00  0.00000000E+00  0.00000000E+00
  0.00000000E+00  0.00000000E+00  0.00000000E+00
  0.00000000E+00  0.00000000E+00  0.00000000E+00
  0.00000000E+00  0.00000000E+00  0.00000000E+00
  0.00000000E+00  0.00000000E+00  0.00000000E+00
