# Supplementary material for: The synergistic effect of Hf-O-Ru bonds and oxygen vacancies in Ru/HfO2 for enhanced hydrogen evolution
Source: Nat Commun. 2022 Mar 11;13:1270. doi: 10.1038/s41467-022-28947-9 (PMC8917135; doi:10.1038/s41467-022-28947-9)
Supplement: Supplementary file 3 — Source Data [file 41467_2022_28947_MOESM3_ESM.zip › source data-1/Supplementary Figure 26/c_CONTCAR]

555444                                  
   1.00000000000000     
    10.1859999999999999    0.0000000000000000    0.0000000000000000
     0.0000000000000000   10.3568999999999996    0.0000000000000000
     0.0000000000000000    0.0000000000000000   20.0000000000000000
   H    O    Ru   Hf
     2    64     3    32
Selective dynamics
Direct
  0.7109437172040211  0.4617222247452417  0.5955295043344844   T   T   T
  0.6329542697092920  0.4678479579120554  0.6663026418759505   T   T   T
  0.3968199999999982  0.3704400000000021  0.1335899999999981   F   F   F
  0.3107404540452926  0.3782539025246017  0.3938750455279361   T   T   T
  0.4910799999999966  0.1204400000000021  0.0128699999999995   F   F   F
  0.4005707509016427  0.1249985769648750  0.2796212305786381   T   T   T
  0.4418253573080035  0.1321442207414375  0.1472611029171515   T   T   T
  0.3613078673227683  0.1254193880977594  0.4121911967620989   T   T   T
  0.3541570667007602  0.3829411768948011  0.2634915876922213   T   T   T
  0.3054594097481681  0.2025473162712481  0.5373133518994596   T   T   T
  0.1710873620997733  0.1639949040268935  0.2352268837516777   T   T   T
  0.0399837699853774  0.1649830931160929  0.5206504208977644   T   T   T
  0.1216700845763625  0.4205016483823142  0.1805365183502571   T   T   T
  0.0416802859479011  0.4106272985478167  0.4429110018746974   T   T   T
  0.1649499999999975  0.3295400000000015  0.0506999999999991   F   F   F
  0.0851799272139154  0.3487729147191854  0.3094335420848379   T   T   T
  0.2229600000000005  0.0795400000000015  0.0957599999999985   F   F   F
  0.1215953479202088  0.1198937196463136  0.3785235893009062   T   T   T
  0.8968199999999982  0.3704400000000021  0.1335899999999981   F   F   F
  0.8076596471564024  0.3789128260888268  0.3942752417438024   T   T   T
  0.9910799999999966  0.1204400000000021  0.0128699999999995   F   F   F
  0.9020076138385374  0.1278823176928792  0.2817544200750718   T   T   T
  0.9421168343348540  0.1321067703808408  0.1478306028960226   T   T   T
  0.8502835128848150  0.1344602666974592  0.4165332935622299   T   T   T
  0.8538740342262865  0.3833957587398921  0.2647825440252866   T   T   T
  0.7952396878966269  0.4096665992598053  0.5279777388123897   T   T   T
  0.6747076221818591  0.1661053583609720  0.2331445649097162   T   T   T
  0.6156412636176930  0.1491337933844823  0.5079716942525799   T   T   T
  0.6211544196294451  0.4220176589752012  0.1810655304122074   T   T   T
  0.5495980105492880  0.4006648899246578  0.4359258206817060   T   T   T
  0.6649499999999975  0.3295400000000015  0.0506999999999991   F   F   F
  0.5813156601392108  0.3407773331137924  0.3099956754479072   T   T   T
  0.7229600000000005  0.0795400000000015  0.0957599999999985   F   F   F
  0.6257884232415940  0.0879977677729905  0.3684375820652523   T   T   T
  0.3968199999999982  0.8704400000000021  0.1335899999999981   F   F   F
  0.3117398961738985  0.8720612455329569  0.3902580699205223   T   T   T
  0.4910799999999966  0.6204400000000021  0.0128699999999995   F   F   F
  0.4008144974496138  0.6251986967219393  0.2764364320257787   T   T   T
  0.4427654399797024  0.6320135717299716  0.1461477407716441   T   T   T
  0.3544218162986745  0.6325830948867890  0.4069165956340878   T   T   T
  0.3550370474202642  0.8827841617092104  0.2626248867335290   T   T   T
  0.2835084348724848  0.9199482118897698  0.5229080781779285   T   T   T
  0.1718950840202123  0.6673754656250932  0.2312478983730488   T   T   T
  0.0875331801640626  0.6653558626923041  0.5122313799196837   T   T   T
  0.1208960344644548  0.9219255554432211  0.1805009350039088   T   T   T
  0.0515604839966718  0.9266975231153863  0.4455515354308259   T   T   T
  0.1649499999999975  0.8295400000000015  0.0506999999999991   F   F   F
  0.0846858539312448  0.8511833579051903  0.3099288459111382   T   T   T
  0.2229600000000005  0.5795400000000015  0.0957599999999985   F   F   F
  0.1171769066621591  0.6055278253049852  0.3682021750771536   T   T   T
  0.8968199999999982  0.8704400000000021  0.1335899999999981   F   F   F
  0.8249886068860341  0.8763579705479480  0.3921210342833957   T   T   T
  0.9910799999999966  0.6204400000000021  0.0128699999999995   F   F   F
  0.9000937225359144  0.6273119660714803  0.2809970551280226   T   T   T
  0.9418583726403110  0.6322579418696618  0.1476267119773160   T   T   T
  0.8520524636607429  0.6334019383931365  0.4190641700530771   T   T   T
  0.8524459333016353  0.8829621118477438  0.2630490179246366   T   T   T
  0.8082051356501158  0.8809942664909804  0.5234580099394535   T   T   T
  0.6753460574800695  0.6677481475249263  0.2321741825611064   T   T   T
  0.6209566023820579  0.9225427297615152  0.1807563207166549   T   T   T
  0.5473202145558652  0.8934389802573358  0.4463680096442534   T   T   T
  0.6649499999999975  0.8295400000000015  0.0506999999999991   F   F   F
  0.5829731285660674  0.8421842540346046  0.3100759744675647   T   T   T
  0.7229600000000005  0.5795400000000015  0.0957599999999985   F   F   F
  0.6235373604297881  0.5992221064846098  0.3684306783738625   T   T   T
  0.6454018871047291  0.5121998251380547  0.6238122681024209   T   T   T
  0.3084299591537100  0.3952286923799940  0.5594594167915933   T   T   T
  0.2631470229010554  0.6539300713325976  0.5677355572760672   T   T   T
  0.4678371660314631  0.5565233577087988  0.5693408461237366   T   T   T
  0.3364400000000032  0.2285899999999970  0.0619999999999976   F   F   F
  0.2489549607033411  0.2358320206456307  0.3284472090456868   T   T   T
  0.0514599999999987  0.4785899999999970  0.0844600000000000   F   F   F
  0.4604672999742581  0.4829410085111301  0.3474105472299944   T   T   T
  0.0072453148087480  0.2759494644430399  0.2176600465226700   T   T   T
  0.4571803093623760  0.2466106772103283  0.4771924153454568   T   T   T
  0.2897474454819166  0.0254365742173697  0.1948874934789095   T   T   T
  0.1908767364420789  0.0679140019332650  0.4782270629149352   T   T   T
  0.8364400000000032  0.2285899999999970  0.0619999999999976   F   F   F
  0.7425902521797734  0.2274871069201928  0.3286605619632484   T   T   T
  0.5514599999999987  0.4785899999999970  0.0844600000000000   F   F   F
  0.9662050199015916  0.4833307884001083  0.3487860362940598   T   T   T
  0.5085951138634808  0.2747881772920560  0.2166928900501643   T   T   T
  0.9159882036246904  0.2837217743515943  0.4794338385700889   T   T   T
  0.7909143772872652  0.0239656986320990  0.1951202680690784   T   T   T
  0.7063942387492892  0.0040963936925049  0.4619218483456358   T   T   T
  0.3364400000000032  0.7285899999999970  0.0619999999999976   F   F   F
  0.2458377950445023  0.7317895161057504  0.3253072164131010   T   T   T
  0.0514599999999987  0.9785899999999970  0.0844600000000000   F   F   F
  0.4607224569085145  0.9793022069436557  0.3481242611583995   T   T   T
  0.0057862762349943  0.7774389789569923  0.2170150694865199   T   T   T
  0.3901171458152263  0.7881296698274104  0.4770915030034167   T   T   T
  0.2902798638923931  0.5255386351172847  0.1939308043746583   T   T   T
  0.2097559505297286  0.5231281537000195  0.4599813285115758   T   T   T
  0.8364400000000032  0.7285899999999970  0.0619999999999976   F   F   F
  0.7467229298449938  0.7351133380423325  0.3273346402942743   T   T   T
  0.5514599999999987  0.9785899999999970  0.0844600000000000   F   F   F
  0.9751310081105988  0.9914866980037773  0.3518233787347699   T   T   T
  0.5083744279558200  0.7745433693535418  0.2161082550752376   T   T   T
  0.9407048795194385  0.7818139798197703  0.4748681461848714   T   T   T
  0.7907381133256773  0.5246982100142266  0.1951355420419537   T   T   T
  0.7005751678232609  0.5114289250316665  0.4558932953698647   T   T   T
 
  0.00000000E+00  0.00000000E+00  0.00000000E+00
  0.00000000E+00  0.00000000E+00  0.00000000E+00
  0.00000000E+00  0.00000000E+00  0.00000000E+00
  0.00000000E+00  0.00000000E+00  0.00000000E+00
  0.00000000E+00  0.00000000E+00  0.00000000E+00
  0.00000000E+00  0.00000000E+00  0.00000000E+00
  0.00000000E+00  0.00000000E+00  0.00000000E+00
  0.00000000E+00  0.00000000E+00  0.00000000E+00
  0.00000000E+00  0.00000000E+00  0.00000000E+00
  0.00000000E+00  0.00000000E+00  0.00000000E+00
  0.00000000E+00  0.00000000E+00  0.00000000E+00
  0.00000000E+00  0.00000000E+00  0.00000000E+00
  0.00000000E+00  0.00000000E+00  0.00000000E+00
  0.00000000E+00  0.00000000E+00  0.00000000E+00
  0.00000000E+00  0.00000000E+00  0.00000000E+00
  0.00000000E+00  0.00000000E+00  0.00000000E+00
  0.00000000E+00  0.00000000E+00  0.00000000E+00
  0.00000000E+00  0.00000000E+00  0.00000000E+00
  0.00000000E+00  0.00000000E+00  0.00000000E+00
  0.00000000E+00  0.00000000E+00  0.00000000E+00
  0.00000000E+00  0.00000000E+00  0.00000000E+00
  0.00000000E+00  0.00000000E+00  0.00000000E+00
  0.00000000E+00  0.00000000E+00  0.00000000E+00
  0.00000000E+00  0.00000000E+00  0.00000000E+00
  0.00000000E+00  0.00000000E+00  0.00000000E+00
  0.00000000E+00  0.00000000E+00  0.00000000E+00
  0.00000000E+00  0.00000000E+00  0.00000000E+00
  0.00000000E+00  0.00000000E+00  0.00000000E+00
  0.00000000E+00  0.00000000E+00  0.00000000E+00
  0.00000000E+00  0.00000000E+00  0.00000000E+00
  0.00000000E+00  0.00000000E+00  0.00000000E+00
  0.00000000E+00  0.00000000E+00  0.00000000E+00
  0.00000000E+00  0.00000000E+00  0.00000000E+00
  0.00000000E+00  0.00000000E+00  0.00000000E+00
  0.00000000E+00  0.00000000E+00  0.00000000E+00
  0.00000000E+00  0.00000000E+00  0.00000000E+00
  0.00000000E+00  0.00000000E+00  0.00000000E+00
  0.00000000E+00  0.00000000E+00  0.00000000E+00
  0.00000000E+00  0.00000000E+00  0.00000000E+00
  0.00000000E+00  0.00000000E+00  0.00000000E+00
  0.00000000E+00  0.00000000E+00  0.00000000E+00
  0.00000000E+00  0.00000000E+00  0.00000000E+00
  0.00000000E+00  0.00000000E+00  0.00000000E+00
  0.00000000E+00  0.00000000E+00  0.00000000E+00
  0.00000000E+00  0.00000000E+00  0.00000000E+00
  0.00000000E+00  0.00000000E+00  0.00000000E+00
  0.00000000E+00  0.00000000E+00  0.00000000E+00
  0.00000000E+00  0.00000000E+00  0.00000000E+00
  0.00000000E+00  0.00000000E+00  0.00000000E+00
  0.00000000E+00  0.00000000E+00  0.00000000E+00
  0.00000000E+00  0.00000000E+00  0.00000000E+00
  0.00000000E+00  0.00000000E+00  0.00000000E+00
  0.00000000E+00  0.00000000E+00  0.00000000E+00
  0.00000000E+00  0.00000000E+00  0.00000000E+00
  0.00000000E+00  0.00000000E+00  0.00000000E+00
  0.00000000E+00  0.00000000E+00  0.00000000E+00
  0.00000000E+00  0.00000000E+00  0.00000000E+00
  0.00000000E+00  0.00000000E+00  0.00000000E+00
  0.00000000E+00  0.00000000E+00  0.00000000E+00
  0.00000000E+00  0.00000000E+00  0.00000000E+00
  0.00000000E+00  0.00000000E+00  0.00000000E+00
  0.00000000E+00  0.00000000E+00  0.00000000E+00
  0.00000000E+00  0.00000000E+00  0.00000000E+00
  0.00000000E+00  0.00000000E+00  0.00000000E+00
  0.00000000E+00  0.00000000E+00  0.00000000E+00
  0.00000000E+00  0.00000000E+00  0.00000000E+00
  0.00000000E+00  0.00000000E+00  0.00000000E+00
  0.00000000E+00  0.00000000E+00  0.00000000E+00
  0.00000000E+00  0.00000000E+00  0.00000000E+00
  0.00000000E+00  0.00000000E+00  0.00000000E+00
  0.00000000E+00  0.00000000E+00  0.00000000E+00
  0.00000000E+00  0.00000000E+00  0.00000000E+00
  0.00000000E+00  0.00000000E+00  0.00000000E+00
  0.00000000E+00  0.00000000E+00  0.00000000E+00
  0.00000000E+00  0.00000000E+00  0.00000000E+00
  0.00000000E+00  0.00000000E+00  0.00000000E+00
  0.00000000E+00  0.00000000E+00  0.00000000E+00
  0.00000000E+00  0.00000000E+00  0.00000000E+00
  0.00000000E+00  0.00000000E+00  0.00000000E+00
  0.00000000E+00  0.00000000E+00  0.00000000E+00
  0.00000000E+00  0.00000000E+00  0.00000000E+00
  0.00000000E+00  0.00000000E+00  0.00000000E+00
  0.00000000E+00  0.00000000E+00  0.00000000E+00
  0.00000000E+00  0.00000000E+00  0.00000000E+00
  0.00000000E+00  0.00000000E+00  0.00000000E+00
  0.00000000E+00  0.00000000E+00  0.00000000E+00
  0.00000000E+00  0.00000000E+00  0.00000000E+00
  0.00000000E+00  0.00000000E+00  0.00000000E+00
  0.00000000E+00  0.00000000E+00  0.00000000E+00
  0.00000000E+00  0.00000000E+00  0.00000000E+00
  0.00000000E+00  0.00000000E+00  0.00000000E+00
  0.00000000E+00  0.00000000E+00  0.00000000E+00
  0.00000000E+00  0.00000000E+00  0.00000000E+00
  0.00000000E+00  0.00000000E+00  0.00000000E+00
  0.00000000E+00  0.00000000E+00  0.00000000E+00
  0.00000000E+00  0.00000000E+00  0.00000000E+00
  0.00000000E+00  0.00000000E+00  0.00000000E+00
  0.00000000E+00  0.00000000E+00  0.00000000E+00
  0.00000000E+00  0.00000000E+00  0.00000000E+00
  0.00000000E+00  0.00000000E+00  0.00000000E+00
  0.00000000E+00  0.00000000E+00  0.00000000E+00
