# Supplementary material for: The synergistic effect of Hf-O-Ru bonds and oxygen vacancies in Ru/HfO2 for enhanced hydrogen evolution
Source: Nat Commun. 2022 Mar 11;13:1270. doi: 10.1038/s41467-022-28947-9 (PMC8917135; doi:10.1038/s41467-022-28947-9)
Supplement: Supplementary file 3 — Source Data [file 41467_2022_28947_MOESM3_ESM.zip › source data-1/Supplementary Figure 27/a_CONTCAR]

love                                    
   1.00000000000000     
    10.1859999999999999    0.0000000000000000    0.0000000000000000
     0.0000000000000000   10.3568999999999996    0.0000000000000000
     0.0000000000000000    0.0000000000000000   20.0000000000000000
   O    Hf
    62    32
Selective dynamics
Direct
  0.3968199999999982  0.3704400000000021  0.1335899999999981   F   F   F
  0.3240397172541494  0.3720807617532246  0.3995891284422086   T   T   T
  0.4910799999999966  0.1204400000000021  0.0128699999999995   F   F   F
  0.4028311068735177  0.1237462274762256  0.2812107650782800   T   T   T
  0.4429603812549363  0.1329784032241492  0.1483338498493646   T   T   T
  0.3585478413424220  0.1253156155003149  0.4156129254078698   T   T   T
  0.3552551282332052  0.3823521838632583  0.2660126010716943   T   T   T
  0.1777808365746733  0.1678819592920564  0.2327128261515080   T   T   T
  0.0775188521876919  0.1616856444911240  0.5130778970347587   T   T   T
  0.1208949694770423  0.4218993265177630  0.1819270084191752   T   T   T
  0.0534304986356226  0.4058375823916128  0.4394528653298556   T   T   T
  0.1649499999999975  0.3295400000000015  0.0506999999999991   F   F   F
  0.0866296464841782  0.3411559529752017  0.3095797315459418   T   T   T
  0.2229600000000005  0.0795400000000015  0.0957599999999985   F   F   F
  0.1237541330100311  0.1017368358465626  0.3686572230589787   T   T   T
  0.8968199999999982  0.3704400000000021  0.1335899999999981   F   F   F
  0.8193612465934712  0.3695123538243143  0.3929830223922890   T   T   T
  0.9910799999999966  0.1204400000000021  0.0128699999999995   F   F   F
  0.9019325147796520  0.1245396271803726  0.2804341167625031   T   T   T
  0.9427060211894681  0.1315760357305990  0.1478646269412447   T   T   T
  0.8549801518168811  0.1247793916122501  0.4168418623162940   T   T   T
  0.8553996007202814  0.3808841393771596  0.2640003290714721   T   T   T
  0.8169014694869785  0.3879085875547723  0.5241075115312478   T   T   T
  0.6749563550075407  0.1684208044422391  0.2326078924338641   T   T   T
  0.6028471189510224  0.1525864277806893  0.5025766333966880   T   T   T
  0.6203459110824465  0.4213975271702178  0.1828241996542186   T   T   T
  0.5427738739693504  0.4331128227396381  0.4548871791007534   T   T   T
  0.6649499999999975  0.3295400000000015  0.0506999999999991   F   F   F
  0.5819108967788000  0.3396297494977926  0.3153631282214026   T   T   T
  0.7229600000000005  0.0795400000000015  0.0957599999999985   F   F   F
  0.6314722706459288  0.0798903247919409  0.3648716740150942   T   T   T
  0.3968199999999982  0.8704400000000021  0.1335899999999981   F   F   F
  0.3058901857925400  0.8771606377043607  0.3931809069265623   T   T   T
  0.4910799999999966  0.6204400000000021  0.0128699999999995   F   F   F
  0.4040869283887810  0.6232076455133932  0.2791619186178803   T   T   T
  0.4431321213417374  0.6314677843848985  0.1473754427636878   T   T   T
  0.3540747563924576  0.6376826056959102  0.4109652139141707   T   T   T
  0.3549257223991593  0.8820307629392133  0.2641624987238711   T   T   T
  0.2894795352200087  0.9191951181772352  0.5257723122444041   T   T   T
  0.1774931362553987  0.6701385201566312  0.2297250855678564   T   T   T
  0.0895663938394094  0.6657394559294607  0.5001345874204520   T   T   T
  0.1204197767962160  0.9229187089965778  0.1819692260510685   T   T   T
  0.0437303344776567  0.9127957025879089  0.4418257537520835   T   T   T
  0.1649499999999975  0.8295400000000015  0.0506999999999991   F   F   F
  0.0817955635425736  0.8402987580532379  0.3106524295476006   T   T   T
  0.2229600000000005  0.5795400000000015  0.0957599999999985   F   F   F
  0.1329913501763151  0.5888009189601559  0.3621895855379950   T   T   T
  0.8968199999999982  0.8704400000000021  0.1335899999999981   F   F   F
  0.8163596525765733  0.8671147246298374  0.3934328870200520   T   T   T
  0.9910799999999966  0.6204400000000021  0.0128699999999995   F   F   F
  0.9030262560689634  0.6237998011579720  0.2771940654995247   T   T   T
  0.9430713376735891  0.6319965517951811  0.1468353654911035   T   T   T
  0.8691316537757626  0.6236503390750173  0.4101638554201393   T   T   T
  0.8537947703641964  0.8820536264265522  0.2640634435163184   T   T   T
  0.8083417025369741  0.8960452111826822  0.5238034949563782   T   T   T
  0.6763978425521758  0.6675264263634237  0.2309366255461770   T   T   T
  0.6204311731069176  0.9222786033301310  0.1823942005016554   T   T   T
  0.5434725569667453  0.8933587633013564  0.4462018763175299   T   T   T
  0.6649499999999975  0.8295400000000015  0.0506999999999991   F   F   F
  0.5795814909148301  0.8348244671420076  0.3120603924068906   T   T   T
  0.7229600000000005  0.5795400000000015  0.0957599999999985   F   F   F
  0.6349763199759335  0.5893617725656279  0.3689360020364472   T   T   T
  0.3364400000000032  0.2285899999999970  0.0619999999999976   F   F   F
  0.2505370825573306  0.2341413610149711  0.3281822105801551   T   T   T
  0.0514599999999987  0.4785899999999970  0.0844600000000000   F   F   F
  0.4668828490103333  0.4861531209132822  0.3507636977963953   T   T   T
  0.0093337203993230  0.2733559942830820  0.2161202075026560   T   T   T
  0.4572027160368830  0.2618545273812483  0.4703320605157749   T   T   T
  0.2904793065982901  0.0246235720915244  0.1934004793408661   T   T   T
  0.1888664666996667  0.0374689962572107  0.4649263803152379   T   T   T
  0.8364400000000032  0.2285899999999970  0.0619999999999976   F   F   F
  0.7444278204222969  0.2252172490965160  0.3272850605994357   T   T   T
  0.5514599999999987  0.4785899999999970  0.0844600000000000   F   F   F
  0.9661470800836129  0.4799781044802948  0.3439750755627763   T   T   T
  0.5072883135592522  0.2753419469304969  0.2172845011749069   T   T   T
  0.9356657397485072  0.2714483982554864  0.4753183074717008   T   T   T
  0.7904590384006412  0.0240024934306304  0.1937663454187127   T   T   T
  0.7042606098696366  0.0072273399467674  0.4618750562408038   T   T   T
  0.3364400000000032  0.7285899999999970  0.0619999999999976   F   F   F
  0.2484816195000940  0.7326655028227749  0.3234929091281923   T   T   T
  0.0514599999999987  0.9785899999999970  0.0844600000000000   F   F   F
  0.4634550946693657  0.9789255942750785  0.3472406005294237   T   T   T
  0.0068094393788854  0.7749741753786684  0.2151228764486239   T   T   T
  0.3909363649091946  0.7953912117006878  0.4763831080101144   T   T   T
  0.2913816520674136  0.5230911177480209  0.1934478105440370   T   T   T
  0.1967859114251610  0.5348345619394409  0.4562522480755241   T   T   T
  0.8364400000000032  0.7285899999999970  0.0619999999999976   F   F   F
  0.7472538965849815  0.7282343613601087  0.3255406346674470   T   T   T
  0.5514599999999987  0.9785899999999970  0.0844600000000000   F   F   F
  0.9654840555121044  0.9805515344381603  0.3478995179318533   T   T   T
  0.5085769758711673  0.7734678353406362  0.2156227793247427   T   T   T
  0.9243575646653333  0.7728674901609436  0.4752464634414670   T   T   T
  0.7916696415681260  0.5227858110165650  0.1928508778218518   T   T   T
  0.7259984223990871  0.5021197214142946  0.4588536553861755   T   T   T
 
  0.00000000E+00  0.00000000E+00  0.00000000E+00
  0.00000000E+00  0.00000000E+00  0.00000000E+00
  0.00000000E+00  0.00000000E+00  0.00000000E+00
  0.00000000E+00  0.00000000E+00  0.00000000E+00
  0.00000000E+00  0.00000000E+00  0.00000000E+00
  0.00000000E+00  0.00000000E+00  0.00000000E+00
  0.00000000E+00  0.00000000E+00  0.00000000E+00
  0.00000000E+00  0.00000000E+00  0.00000000E+00
  0.00000000E+00  0.00000000E+00  0.00000000E+00
  0.00000000E+00  0.00000000E+00  0.00000000E+00
  0.00000000E+00  0.00000000E+00  0.00000000E+00
  0.00000000E+00  0.00000000E+00  0.00000000E+00
  0.00000000E+00  0.00000000E+00  0.00000000E+00
  0.00000000E+00  0.00000000E+00  0.00000000E+00
  0.00000000E+00  0.00000000E+00  0.00000000E+00
  0.00000000E+00  0.00000000E+00  0.00000000E+00
  0.00000000E+00  0.00000000E+00  0.00000000E+00
  0.00000000E+00  0.00000000E+00  0.00000000E+00
  0.00000000E+00  0.00000000E+00  0.00000000E+00
  0.00000000E+00  0.00000000E+00  0.00000000E+00
  0.00000000E+00  0.00000000E+00  0.00000000E+00
  0.00000000E+00  0.00000000E+00  0.00000000E+00
  0.00000000E+00  0.00000000E+00  0.00000000E+00
  0.00000000E+00  0.00000000E+00  0.00000000E+00
  0.00000000E+00  0.00000000E+00  0.00000000E+00
  0.00000000E+00  0.00000000E+00  0.00000000E+00
  0.00000000E+00  0.00000000E+00  0.00000000E+00
  0.00000000E+00  0.00000000E+00  0.00000000E+00
  0.00000000E+00  0.00000000E+00  0.00000000E+00
  0.00000000E+00  0.00000000E+00  0.00000000E+00
  0.00000000E+00  0.00000000E+00  0.00000000E+00
  0.00000000E+00  0.00000000E+00  0.00000000E+00
  0.00000000E+00  0.00000000E+00  0.00000000E+00
  0.00000000E+00  0.00000000E+00  0.00000000E+00
  0.00000000E+00  0.00000000E+00  0.00000000E+00
  0.00000000E+00  0.00000000E+00  0.00000000E+00
  0.00000000E+00  0.00000000E+00  0.00000000E+00
  0.00000000E+00  0.00000000E+00  0.00000000E+00
  0.00000000E+00  0.00000000E+00  0.00000000E+00
  0.00000000E+00  0.00000000E+00  0.00000000E+00
  0.00000000E+00  0.00000000E+00  0.00000000E+00
  0.00000000E+00  0.00000000E+00  0.00000000E+00
  0.00000000E+00  0.00000000E+00  0.00000000E+00
  0.00000000E+00  0.00000000E+00  0.00000000E+00
  0.00000000E+00  0.00000000E+00  0.00000000E+00
  0.00000000E+00  0.00000000E+00  0.00000000E+00
  0.00000000E+00  0.00000000E+00  0.00000000E+00
  0.00000000E+00  0.00000000E+00  0.00000000E+00
  0.00000000E+00  0.00000000E+00  0.00000000E+00
  0.00000000E+00  0.00000000E+00  0.00000000E+00
  0.00000000E+00  0.00000000E+00  0.00000000E+00
  0.00000000E+00  0.00000000E+00  0.00000000E+00
  0.00000000E+00  0.00000000E+00  0.00000000E+00
  0.00000000E+00  0.00000000E+00  0.00000000E+00
  0.00000000E+00  0.00000000E+00  0.00000000E+00
  0.00000000E+00  0.00000000E+00  0.00000000E+00
  0.00000000E+00  0.00000000E+00  0.00000000E+00
  0.00000000E+00  0.00000000E+00  0.00000000E+00
  0.00000000E+00  0.00000000E+00  0.00000000E+00
  0.00000000E+00  0.00000000E+00  0.00000000E+00
  0.00000000E+00  0.00000000E+00  0.00000000E+00
  0.00000000E+00  0.00000000E+00  0.00000000E+00
  0.00000000E+00  0.00000000E+00  0.00000000E+00
  0.00000000E+00  0.00000000E+00  0.00000000E+00
  0.00000000E+00  0.00000000E+00  0.00000000E+00
  0.00000000E+00  0.00000000E+00  0.00000000E+00
  0.00000000E+00  0.00000000E+00  0.00000000E+00
  0.00000000E+00  0.00000000E+00  0.00000000E+00
  0.00000000E+00  0.00000000E+00  0.00000000E+00
  0.00000000E+00  0.00000000E+00  0.00000000E+00
  0.00000000E+00  0.00000000E+00  0.00000000E+00
  0.00000000E+00  0.00000000E+00  0.00000000E+00
  0.00000000E+00  0.00000000E+00  0.00000000E+00
  0.00000000E+00  0.00000000E+00  0.00000000E+00
  0.00000000E+00  0.00000000E+00  0.00000000E+00
  0.00000000E+00  0.00000000E+00  0.00000000E+00
  0.00000000E+00  0.00000000E+00  0.00000000E+00
  0.00000000E+00  0.00000000E+00  0.00000000E+00
  0.00000000E+00  0.00000000E+00  0.00000000E+00
  0.00000000E+00  0.00000000E+00  0.00000000E+00
  0.00000000E+00  0.00000000E+00  0.00000000E+00
  0.00000000E+00  0.00000000E+00  0.00000000E+00
  0.00000000E+00  0.00000000E+00  0.00000000E+00
  0.00000000E+00  0.00000000E+00  0.00000000E+00
  0.00000000E+00  0.00000000E+00  0.00000000E+00
  0.00000000E+00  0.00000000E+00  0.00000000E+00
  0.00000000E+00  0.00000000E+00  0.00000000E+00
  0.00000000E+00  0.00000000E+00  0.00000000E+00
  0.00000000E+00  0.00000000E+00  0.00000000E+00
  0.00000000E+00  0.00000000E+00  0.00000000E+00
  0.00000000E+00  0.00000000E+00  0.00000000E+00
  0.00000000E+00  0.00000000E+00  0.00000000E+00
  0.00000000E+00  0.00000000E+00  0.00000000E+00
  0.00000000E+00  0.00000000E+00  0.00000000E+00
