# Supplementary material for: The synergistic effect of Hf-O-Ru bonds and oxygen vacancies in Ru/HfO2 for enhanced hydrogen evolution
Source: Nat Commun. 2022 Mar 11;13:1270. doi: 10.1038/s41467-022-28947-9 (PMC8917135; doi:10.1038/s41467-022-28947-9)
Supplement: Supplementary file 3 — Source Data [file 41467_2022_28947_MOESM3_ESM.zip › source data-1/Supplementary Figure 27/b_CONTCAR]

love                                    
   1.00000000000000     
    10.1859999999999999    0.0000000000000000    0.0000000000000000
     0.0000000000000000   10.3568999999999996    0.0000000000000000
     0.0000000000000000    0.0000000000000000   20.0000000000000000
   O    Ru   Hf
    62     3    32
Selective dynamics
Direct
  0.3968199999999982  0.3704400000000021  0.1335899999999981   F   F   F
  0.3213563948357348  0.3737433650798075  0.3980475551183968   T   T   T
  0.4910799999999966  0.1204400000000021  0.0128699999999995   F   F   F
  0.4017172979047502  0.1248855696179225  0.2824188074865541   T   T   T
  0.4418506332249197  0.1309986672325023  0.1476723906039742   T   T   T
  0.3568604325816578  0.1270473568281574  0.4196277824779490   T   T   T
  0.3554699384113220  0.3817210597971164  0.2648580504557835   T   T   T
  0.1760949754239386  0.1679667796330365  0.2333056511011525   T   T   T
  0.0884924388452030  0.1584277238319982  0.5093943145180376   T   T   T
  0.1218710597788969  0.4212729280211303  0.1805775150045236   T   T   T
  0.0560889004405753  0.4067440585078720  0.4412765814212463   T   T   T
  0.1649499999999975  0.3295400000000015  0.0506999999999991   F   F   F
  0.0883683442412587  0.3470322020411923  0.3098250452700559   T   T   T
  0.2229600000000005  0.0795400000000015  0.0957599999999985   F   F   F
  0.1252211781013181  0.0981912600366574  0.3678045550037218   T   T   T
  0.8968199999999982  0.3704400000000021  0.1335899999999981   F   F   F
  0.8272257608963778  0.3626218309205638  0.3922662744042833   T   T   T
  0.9910799999999966  0.1204400000000021  0.0128699999999995   F   F   F
  0.9014588333623744  0.1265040361947495  0.2811997404358183   T   T   T
  0.9428731956282382  0.1320767878560717  0.1477407852425718   T   T   T
  0.8579204059524329  0.1189301905521757  0.4194778385369570   T   T   T
  0.8571079715833109  0.3834763050246214  0.2635814144737957   T   T   T
  0.8138416655074533  0.3813245158994184  0.5240076469152248   T   T   T
  0.6748988605385147  0.1656648788722734  0.2317617649948381   T   T   T
  0.5969281511688070  0.1454418150008595  0.5078403582011377   T   T   T
  0.6212002913436870  0.4212749917394674  0.1804480044998528   T   T   T
  0.5656688155555251  0.3861103134817003  0.4318045207914669   T   T   T
  0.6649499999999975  0.3295400000000015  0.0506999999999991   F   F   F
  0.5870393456425174  0.3420591384516823  0.3071232811201405   T   T   T
  0.7229600000000005  0.0795400000000015  0.0957599999999985   F   F   F
  0.6293643503499817  0.0881963450298376  0.3681979035827093   T   T   T
  0.3968199999999982  0.8704400000000021  0.1335899999999981   F   F   F
  0.3096318960910101  0.8750786322410313  0.3922101142006476   T   T   T
  0.4910799999999966  0.6204400000000021  0.0128699999999995   F   F   F
  0.4033038764382259  0.6233233484218186  0.2761834647979559   T   T   T
  0.4428911288941981  0.6317429963806588  0.1459914185018032   T   T   T
  0.3617450496041926  0.6310704439407184  0.4045188112833585   T   T   T
  0.3558260050100650  0.8820925842568322  0.2631550783030788   T   T   T
  0.2970920216389385  0.9058078416622596  0.5238634053655113   T   T   T
  0.1735710995388719  0.6662064840104021  0.2312292038903725   T   T   T
  0.0816004690176291  0.6601377057968432  0.5151580917813363   T   T   T
  0.1209030754627649  0.9220646652638670  0.1807803756018498   T   T   T
  0.0480626024941258  0.9036679970430297  0.4398920597188353   T   T   T
  0.1649499999999975  0.8295400000000015  0.0506999999999991   F   F   F
  0.0844506255636791  0.8452927652808692  0.3084849977743890   T   T   T
  0.2229600000000005  0.5795400000000015  0.0957599999999985   F   F   F
  0.1225419493710602  0.6057562588280129  0.3694857751200792   T   T   T
  0.8968199999999982  0.8704400000000021  0.1335899999999981   F   F   F
  0.8180881579903302  0.8652802520089821  0.3935970947282956   T   T   T
  0.9910799999999966  0.6204400000000021  0.0128699999999995   F   F   F
  0.9005762630008828  0.6266675467314629  0.2820448036731031   T   T   T
  0.9418470821523984  0.6315925652500103  0.1477708087716623   T   T   T
  0.8565115964150558  0.6195537472697344  0.4219254621226846   T   T   T
  0.8537591623553727  0.8836634287584044  0.2639913924045713   T   T   T
  0.8058543758812335  0.8848141550617625  0.5250128908970393   T   T   T
  0.6749442292244791  0.6659056391802084  0.2323603345437125   T   T   T
  0.6217495647255986  0.9213806082207360  0.1807449035433996   T   T   T
  0.5482687877002509  0.8953507507406201  0.4419269666846383   T   T   T
  0.6649499999999975  0.8295400000000015  0.0506999999999991   F   F   F
  0.5814493834997747  0.8389189671919776  0.3101084362703063   T   T   T
  0.7229600000000005  0.5795400000000015  0.0957599999999985   F   F   F
  0.6300120757418193  0.5900588861835466  0.3703093850197297   T   T   T
  0.3952240534460478  0.4534653841941586  0.5696742466910431   T   T   T
  0.2615008386076469  0.6382445540926699  0.5607857405142666   T   T   T
  0.5545437169213139  0.6101558716755865  0.5603804081929450   T   T   T
  0.3364400000000032  0.2285899999999970  0.0619999999999976   F   F   F
  0.2479313028716525  0.2322616521014599  0.3291374749628542   T   T   T
  0.0514599999999987  0.4785899999999970  0.0844600000000000   F   F   F
  0.4680826074973615  0.4811079490587989  0.3468030726451383   T   T   T
  0.0090711720843385  0.2757916927893990  0.2171883358540700   T   T   T
  0.4552183454948416  0.2633982603210606  0.4774427949207301   T   T   T
  0.2898820397745194  0.0247647027467404  0.1951538757311983   T   T   T
  0.1960557121537140  0.0240933580645007  0.4637134529805638   T   T   T
  0.8364400000000032  0.2285899999999970  0.0619999999999976   F   F   F
  0.7449170640772083  0.2273909554511077  0.3278434358249642   T   T   T
  0.5514599999999987  0.4785899999999970  0.0844600000000000   F   F   F
  0.9671013205996903  0.4818555558294496  0.3491742806583422   T   T   T
  0.5085891452807642  0.2742446700275749  0.2164590726706144   T   T   T
  0.9387122238561086  0.2709754295608309  0.4749222723385968   T   T   T
  0.7911940353370933  0.0242740360660071  0.1946278961180825   T   T   T
  0.7032914628496687  0.0061088199387067  0.4637209458014336   T   T   T
  0.3364400000000032  0.7285899999999970  0.0619999999999976   F   F   F
  0.2482959520080111  0.7329995792222772  0.3247456631976130   T   T   T
  0.0514599999999987  0.9785899999999970  0.0844600000000000   F   F   F
  0.4647237235073509  0.9779560963682760  0.3496909007179244   T   T   T
  0.0066677702697174  0.7757672996003618  0.2169676605651694   T   T   T
  0.4077752205494934  0.7723808890671904  0.4775397727224502   T   T   T
  0.2916796068799483  0.5243304017413432  0.1941576576627924   T   T   T
  0.2140124435161846  0.5244613457760751  0.4561968878636212   T   T   T
  0.8364400000000032  0.7285899999999970  0.0619999999999976   F   F   F
  0.7426770784594292  0.7271168272595243  0.3288430362616622   T   T   T
  0.5514599999999987  0.9785899999999970  0.0844600000000000   F   F   F
  0.9644505861503954  0.9801071970116919  0.3482910882169783   T   T   T
  0.5087879631695662  0.7740009067769505  0.2157122996735709   T   T   T
  0.9307580011937823  0.7706089932325363  0.4778592343841602   T   T   T
  0.7910030907046716  0.5235844001720515  0.1949675674174265   T   T   T
  0.7068048133366849  0.5023049980877874  0.4665827884762683   T   T   T
 
  0.00000000E+00  0.00000000E+00  0.00000000E+00
  0.00000000E+00  0.00000000E+00  0.00000000E+00
  0.00000000E+00  0.00000000E+00  0.00000000E+00
  0.00000000E+00  0.00000000E+00  0.00000000E+00
  0.00000000E+00  0.00000000E+00  0.00000000E+00
  0.00000000E+00  0.00000000E+00  0.00000000E+00
  0.00000000E+00  0.00000000E+00  0.00000000E+00
  0.00000000E+00  0.00000000E+00  0.00000000E+00
  0.00000000E+00  0.00000000E+00  0.00000000E+00
  0.00000000E+00  0.00000000E+00  0.00000000E+00
  0.00000000E+00  0.00000000E+00  0.00000000E+00
  0.00000000E+00  0.00000000E+00  0.00000000E+00
  0.00000000E+00  0.00000000E+00  0.00000000E+00
  0.00000000E+00  0.00000000E+00  0.00000000E+00
  0.00000000E+00  0.00000000E+00  0.00000000E+00
  0.00000000E+00  0.00000000E+00  0.00000000E+00
  0.00000000E+00  0.00000000E+00  0.00000000E+00
  0.00000000E+00  0.00000000E+00  0.00000000E+00
  0.00000000E+00  0.00000000E+00  0.00000000E+00
  0.00000000E+00  0.00000000E+00  0.00000000E+00
  0.00000000E+00  0.00000000E+00  0.00000000E+00
  0.00000000E+00  0.00000000E+00  0.00000000E+00
  0.00000000E+00  0.00000000E+00  0.00000000E+00
  0.00000000E+00  0.00000000E+00  0.00000000E+00
  0.00000000E+00  0.00000000E+00  0.00000000E+00
  0.00000000E+00  0.00000000E+00  0.00000000E+00
  0.00000000E+00  0.00000000E+00  0.00000000E+00
  0.00000000E+00  0.00000000E+00  0.00000000E+00
  0.00000000E+00  0.00000000E+00  0.00000000E+00
  0.00000000E+00  0.00000000E+00  0.00000000E+00
  0.00000000E+00  0.00000000E+00  0.00000000E+00
  0.00000000E+00  0.00000000E+00  0.00000000E+00
  0.00000000E+00  0.00000000E+00  0.00000000E+00
  0.00000000E+00  0.00000000E+00  0.00000000E+00
  0.00000000E+00  0.00000000E+00  0.00000000E+00
  0.00000000E+00  0.00000000E+00  0.00000000E+00
  0.00000000E+00  0.00000000E+00  0.00000000E+00
  0.00000000E+00  0.00000000E+00  0.00000000E+00
  0.00000000E+00  0.00000000E+00  0.00000000E+00
  0.00000000E+00  0.00000000E+00  0.00000000E+00
  0.00000000E+00  0.00000000E+00  0.00000000E+00
  0.00000000E+00  0.00000000E+00  0.00000000E+00
  0.00000000E+00  0.00000000E+00  0.00000000E+00
  0.00000000E+00  0.00000000E+00  0.00000000E+00
  0.00000000E+00  0.00000000E+00  0.00000000E+00
  0.00000000E+00  0.00000000E+00  0.00000000E+00
  0.00000000E+00  0.00000000E+00  0.00000000E+00
  0.00000000E+00  0.00000000E+00  0.00000000E+00
  0.00000000E+00  0.00000000E+00  0.00000000E+00
  0.00000000E+00  0.00000000E+00  0.00000000E+00
  0.00000000E+00  0.00000000E+00  0.00000000E+00
  0.00000000E+00  0.00000000E+00  0.00000000E+00
  0.00000000E+00  0.00000000E+00  0.00000000E+00
  0.00000000E+00  0.00000000E+00  0.00000000E+00
  0.00000000E+00  0.00000000E+00  0.00000000E+00
  0.00000000E+00  0.00000000E+00  0.00000000E+00
  0.00000000E+00  0.00000000E+00  0.00000000E+00
  0.00000000E+00  0.00000000E+00  0.00000000E+00
  0.00000000E+00  0.00000000E+00  0.00000000E+00
  0.00000000E+00  0.00000000E+00  0.00000000E+00
  0.00000000E+00  0.00000000E+00  0.00000000E+00
  0.00000000E+00  0.00000000E+00  0.00000000E+00
  0.00000000E+00  0.00000000E+00  0.00000000E+00
  0.00000000E+00  0.00000000E+00  0.00000000E+00
  0.00000000E+00  0.00000000E+00  0.00000000E+00
  0.00000000E+00  0.00000000E+00  0.00000000E+00
  0.00000000E+00  0.00000000E+00  0.00000000E+00
  0.00000000E+00  0.00000000E+00  0.00000000E+00
  0.00000000E+00  0.00000000E+00  0.00000000E+00
  0.00000000E+00  0.00000000E+00  0.00000000E+00
  0.00000000E+00  0.00000000E+00  0.00000000E+00
  0.00000000E+00  0.00000000E+00  0.00000000E+00
  0.00000000E+00  0.00000000E+00  0.00000000E+00
  0.00000000E+00  0.00000000E+00  0.00000000E+00
  0.00000000E+00  0.00000000E+00  0.00000000E+00
  0.00000000E+00  0.00000000E+00  0.00000000E+00
  0.00000000E+00  0.00000000E+00  0.00000000E+00
  0.00000000E+00  0.00000000E+00  0.00000000E+00
  0.00000000E+00  0.00000000E+00  0.00000000E+00
  0.00000000E+00  0.00000000E+00  0.00000000E+00
  0.00000000E+00  0.00000000E+00  0.00000000E+00
  0.00000000E+00  0.00000000E+00  0.00000000E+00
  0.00000000E+00  0.00000000E+00  0.00000000E+00
  0.00000000E+00  0.00000000E+00  0.00000000E+00
  0.00000000E+00  0.00000000E+00  0.00000000E+00
  0.00000000E+00  0.00000000E+00  0.00000000E+00
  0.00000000E+00  0.00000000E+00  0.00000000E+00
  0.00000000E+00  0.00000000E+00  0.00000000E+00
  0.00000000E+00  0.00000000E+00  0.00000000E+00
  0.00000000E+00  0.00000000E+00  0.00000000E+00
  0.00000000E+00  0.00000000E+00  0.00000000E+00
  0.00000000E+00  0.00000000E+00  0.00000000E+00
  0.00000000E+00  0.00000000E+00  0.00000000E+00
  0.00000000E+00  0.00000000E+00  0.00000000E+00
  0.00000000E+00  0.00000000E+00  0.00000000E+00
  0.00000000E+00  0.00000000E+00  0.00000000E+00
  0.00000000E+00  0.00000000E+00  0.00000000E+00
