# Supplementary material for: The synergistic effect of Hf-O-Ru bonds and oxygen vacancies in Ru/HfO2 for enhanced hydrogen evolution
Source: Nat Commun. 2022 Mar 11;13:1270. doi: 10.1038/s41467-022-28947-9 (PMC8917135; doi:10.1038/s41467-022-28947-9)
Supplement: Supplementary file 3 — Source Data [file 41467_2022_28947_MOESM3_ESM.zip › source data-1/Supplementary Figure 27/c_CONTCAR]

2223333                                 
   1.00000000000000     
    10.1859999999999999    0.0000000000000000    0.0000000000000000
     0.0000000000000000   10.3568999999999996    0.0000000000000000
     0.0000000000000000    0.0000000000000000   20.0000000000000000
   H    O    Ru   Hf
     2    63     3    32
Selective dynamics
Direct
  0.7558333896184803  0.8203039426364774  0.5894267158460194   T   T   T
  0.6874329522509079  0.7790719934187774  0.6615355251461643   T   T   T
  0.3968199999999982  0.3704400000000021  0.1335899999999981   F   F   F
  0.3238657061651466  0.3752739502706710  0.3986656713064993   T   T   T
  0.4910799999999966  0.1204400000000021  0.0128699999999995   F   F   F
  0.4024755134533283  0.1248279459408399  0.2822059742650411   T   T   T
  0.4421715979174280  0.1310189263140246  0.1474620725200831   T   T   T
  0.3583815097968238  0.1305503847048853  0.4191693181654255   T   T   T
  0.3561736308700097  0.3820938800886252  0.2649611075120198   T   T   T
  0.1771600684906874  0.1684206161790268  0.2329995449889334   T   T   T
  0.0923617807105228  0.1600128796240283  0.5092534322325908   T   T   T
  0.1218368399951626  0.4218088654970186  0.1805461361627154   T   T   T
  0.0588267279614609  0.4079167359154456  0.4401155381006002   T   T   T
  0.1649499999999975  0.3295400000000015  0.0506999999999991   F   F   F
  0.0904361023018692  0.3472338065517791  0.3090309084973715   T   T   T
  0.2229600000000005  0.0795400000000015  0.0957599999999985   F   F   F
  0.1256151293953194  0.0996477805452504  0.3673260207446354   T   T   T
  0.8968199999999982  0.3704400000000021  0.1335899999999981   F   F   F
  0.8313359732013778  0.3624590118934639  0.3911091842049735   T   T   T
  0.9910799999999966  0.1204400000000021  0.0128699999999995   F   F   F
  0.9021643079257657  0.1271413048796938  0.2810117562301500   T   T   T
  0.9431541709937439  0.1321473517191324  0.1475065774800949   T   T   T
  0.8576784838609505  0.1192951002329628  0.4192664382623006   T   T   T
  0.8579214277240952  0.3839348347303602  0.2631752407750416   T   T   T
  0.8184533539395406  0.3795147302650120  0.5229047812550747   T   T   T
  0.6759137740654113  0.1666845273946149  0.2314345647250419   T   T   T
  0.5942817342162962  0.1463227845360039  0.5086078690461736   T   T   T
  0.6213541397543089  0.4218372562299874  0.1803299365173293   T   T   T
  0.5713986395315676  0.3811047187620945  0.4307272658755308   T   T   T
  0.6649499999999975  0.3295400000000015  0.0506999999999991   F   F   F
  0.5874372296156393  0.3426520400887810  0.3065588604812960   T   T   T
  0.7229600000000005  0.0795400000000015  0.0957599999999985   F   F   F
  0.6294366059394693  0.0890458634591134  0.3680193657853678   T   T   T
  0.3968199999999982  0.8704400000000021  0.1335899999999981   F   F   F
  0.3083137407636263  0.8772938814224257  0.3929639686016306   T   T   T
  0.4910799999999966  0.6204400000000021  0.0128699999999995   F   F   F
  0.4042827631455175  0.6235725273677274  0.2763491352298699   T   T   T
  0.4430520110085361  0.6318461693876262  0.1460063155862816   T   T   T
  0.3639076470016903  0.6346983751986269  0.4051408661354637   T   T   T
  0.3563184058012807  0.8823802663435339  0.2633916664657985   T   T   T
  0.3033583920036937  0.9154462665213307  0.5245922117258638   T   T   T
  0.1753072819197455  0.6677446131823077  0.2309382530716498   T   T   T
  0.0756039497127135  0.6635362055337821  0.5127728598975833   T   T   T
  0.1210851662480278  0.9226228986246147  0.1808125335364639   T   T   T
  0.0472363216905944  0.9058227655766343  0.4404662228464209   T   T   T
  0.1649499999999975  0.8295400000000015  0.0506999999999991   F   F   F
  0.0846089700442927  0.8455013967757257  0.3087909149814855   T   T   T
  0.2229600000000005  0.5795400000000015  0.0957599999999985   F   F   F
  0.1252864603446054  0.6056626736047029  0.3682295692659233   T   T   T
  0.8968199999999982  0.8704400000000021  0.1335899999999981   F   F   F
  0.8169047011145382  0.8663413874992165  0.3937944931858345   T   T   T
  0.9910799999999966  0.6204400000000021  0.0128699999999995   F   F   F
  0.9018989984776202  0.6270262174353749  0.2806380641862548   T   T   T
  0.9424875978921834  0.6318504854922243  0.1472938968388995   T   T   T
  0.8595878334179382  0.6202912094414653  0.4184285809856618   T   T   T
  0.8542573394819413  0.8840970646058444  0.2641379780246837   T   T   T
  0.8051432283501571  0.8900857972345062  0.5264656591227661   T   T   T
  0.6759893761976092  0.6671380340308002  0.2315903674809166   T   T   T
  0.6217384364453526  0.9220183221274522  0.1808717868138184   T   T   T
  0.5457645737550045  0.8973360076821050  0.4420519528392770   T   T   T
  0.6649499999999975  0.8295400000000015  0.0506999999999991   F   F   F
  0.5816241891452865  0.8382769613038797  0.3103753282563118   T   T   T
  0.7229600000000005  0.5795400000000015  0.0957599999999985   F   F   F
  0.6326349604964072  0.5881927175711966  0.3689504095814673   T   T   T
  0.7219334245328649  0.7457839621332242  0.6194978080600370   T   T   T
  0.4222348522722361  0.4962760222828121  0.5612342186645541   T   T   T
  0.2467227392283981  0.6329582764466173  0.5631629678621469   T   T   T
  0.5932655432327101  0.6381737826725445  0.5556447684095885   T   T   T
  0.3364400000000032  0.2285899999999970  0.0619999999999976   F   F   F
  0.2498651703393382  0.2329209218680660  0.3289621973141172   T   T   T
  0.0514599999999987  0.4785899999999970  0.0844600000000000   F   F   F
  0.4695865090741279  0.4823567523132439  0.3467417081838451   T   T   T
  0.0095625733397001  0.2756715043760182  0.2170480436444805   T   T   T
  0.4562395656311284  0.2667573318427153  0.4775163517131838   T   T   T
  0.2903717760786004  0.0251087466386812  0.1951970267612512   T   T   T
  0.1988367345795030  0.0249280563894738  0.4632653840402066   T   T   T
  0.8364400000000032  0.2285899999999970  0.0619999999999976   F   F   F
  0.7457289717565361  0.2288038913724012  0.3275679486902979   T   T   T
  0.5514599999999987  0.4785899999999970  0.0844600000000000   F   F   F
  0.9696275131662474  0.4825387660060390  0.3477746575298102   T   T   T
  0.5089080721627185  0.2744156465849711  0.2162327387795955   T   T   T
  0.9429166822532581  0.2704653564424411  0.4738266040309121   T   T   T
  0.7915475219938499  0.0245120429155870  0.1945819542836356   T   T   T
  0.6991309292625483  0.0099432702889247  0.4622885757888355   T   T   T
  0.3364400000000032  0.7285899999999970  0.0619999999999976   F   F   F
  0.2503171155576234  0.7348203371646090  0.3250294821302802   T   T   T
  0.0514599999999987  0.9785899999999970  0.0844600000000000   F   F   F
  0.4644786432192603  0.9769438058581610  0.3501540051174372   T   T   T
  0.0075343248444421  0.7757429197237543  0.2169683346459741   T   T   T
  0.4066380893950368  0.7714997417207846  0.4823116190453167   T   T   T
  0.2917682411188900  0.5247069869791626  0.1942294552712433   T   T   T
  0.2156869472759409  0.5258141867189172  0.4550726748438161   T   T   T
  0.8364400000000032  0.7285899999999970  0.0619999999999976   F   F   F
  0.7441012569198275  0.7271591186641084  0.3280643344224182   T   T   T
  0.5514599999999987  0.9785899999999970  0.0844600000000000   F   F   F
  0.9650421979872864  0.9809881351032189  0.3484316891426181   T   T   T
  0.5091274850740595  0.7742116653094470  0.2156386427910385   T   T   T
  0.9281425406560093  0.7720440297845188  0.4757683269750988   T   T   T
  0.7916882210382193  0.5240655400588252  0.1944905801305402   T   T   T
  0.7126593059484092  0.5018865577621823  0.4652666176574665   T   T   T
 
  0.00000000E+00  0.00000000E+00  0.00000000E+00
  0.00000000E+00  0.00000000E+00  0.00000000E+00
  0.00000000E+00  0.00000000E+00  0.00000000E+00
  0.00000000E+00  0.00000000E+00  0.00000000E+00
  0.00000000E+00  0.00000000E+00  0.00000000E+00
  0.00000000E+00  0.00000000E+00  0.00000000E+00
  0.00000000E+00  0.00000000E+00  0.00000000E+00
  0.00000000E+00  0.00000000E+00  0.00000000E+00
  0.00000000E+00  0.00000000E+00  0.00000000E+00
  0.00000000E+00  0.00000000E+00  0.00000000E+00
  0.00000000E+00  0.00000000E+00  0.00000000E+00
  0.00000000E+00  0.00000000E+00  0.00000000E+00
  0.00000000E+00  0.00000000E+00  0.00000000E+00
  0.00000000E+00  0.00000000E+00  0.00000000E+00
  0.00000000E+00  0.00000000E+00  0.00000000E+00
  0.00000000E+00  0.00000000E+00  0.00000000E+00
  0.00000000E+00  0.00000000E+00  0.00000000E+00
  0.00000000E+00  0.00000000E+00  0.00000000E+00
  0.00000000E+00  0.00000000E+00  0.00000000E+00
  0.00000000E+00  0.00000000E+00  0.00000000E+00
  0.00000000E+00  0.00000000E+00  0.00000000E+00
  0.00000000E+00  0.00000000E+00  0.00000000E+00
  0.00000000E+00  0.00000000E+00  0.00000000E+00
  0.00000000E+00  0.00000000E+00  0.00000000E+00
  0.00000000E+00  0.00000000E+00  0.00000000E+00
  0.00000000E+00  0.00000000E+00  0.00000000E+00
  0.00000000E+00  0.00000000E+00  0.00000000E+00
  0.00000000E+00  0.00000000E+00  0.00000000E+00
  0.00000000E+00  0.00000000E+00  0.00000000E+00
  0.00000000E+00  0.00000000E+00  0.00000000E+00
  0.00000000E+00  0.00000000E+00  0.00000000E+00
  0.00000000E+00  0.00000000E+00  0.00000000E+00
  0.00000000E+00  0.00000000E+00  0.00000000E+00
  0.00000000E+00  0.00000000E+00  0.00000000E+00
  0.00000000E+00  0.00000000E+00  0.00000000E+00
  0.00000000E+00  0.00000000E+00  0.00000000E+00
  0.00000000E+00  0.00000000E+00  0.00000000E+00
  0.00000000E+00  0.00000000E+00  0.00000000E+00
  0.00000000E+00  0.00000000E+00  0.00000000E+00
  0.00000000E+00  0.00000000E+00  0.00000000E+00
  0.00000000E+00  0.00000000E+00  0.00000000E+00
  0.00000000E+00  0.00000000E+00  0.00000000E+00
  0.00000000E+00  0.00000000E+00  0.00000000E+00
  0.00000000E+00  0.00000000E+00  0.00000000E+00
  0.00000000E+00  0.00000000E+00  0.00000000E+00
  0.00000000E+00  0.00000000E+00  0.00000000E+00
  0.00000000E+00  0.00000000E+00  0.00000000E+00
  0.00000000E+00  0.00000000E+00  0.00000000E+00
  0.00000000E+00  0.00000000E+00  0.00000000E+00
  0.00000000E+00  0.00000000E+00  0.00000000E+00
  0.00000000E+00  0.00000000E+00  0.00000000E+00
  0.00000000E+00  0.00000000E+00  0.00000000E+00
  0.00000000E+00  0.00000000E+00  0.00000000E+00
  0.00000000E+00  0.00000000E+00  0.00000000E+00
  0.00000000E+00  0.00000000E+00  0.00000000E+00
  0.00000000E+00  0.00000000E+00  0.00000000E+00
  0.00000000E+00  0.00000000E+00  0.00000000E+00
  0.00000000E+00  0.00000000E+00  0.00000000E+00
  0.00000000E+00  0.00000000E+00  0.00000000E+00
  0.00000000E+00  0.00000000E+00  0.00000000E+00
  0.00000000E+00  0.00000000E+00  0.00000000E+00
  0.00000000E+00  0.00000000E+00  0.00000000E+00
  0.00000000E+00  0.00000000E+00  0.00000000E+00
  0.00000000E+00  0.00000000E+00  0.00000000E+00
  0.00000000E+00  0.00000000E+00  0.00000000E+00
  0.00000000E+00  0.00000000E+00  0.00000000E+00
  0.00000000E+00  0.00000000E+00  0.00000000E+00
  0.00000000E+00  0.00000000E+00  0.00000000E+00
  0.00000000E+00  0.00000000E+00  0.00000000E+00
  0.00000000E+00  0.00000000E+00  0.00000000E+00
  0.00000000E+00  0.00000000E+00  0.00000000E+00
  0.00000000E+00  0.00000000E+00  0.00000000E+00
  0.00000000E+00  0.00000000E+00  0.00000000E+00
  0.00000000E+00  0.00000000E+00  0.00000000E+00
  0.00000000E+00  0.00000000E+00  0.00000000E+00
  0.00000000E+00  0.00000000E+00  0.00000000E+00
  0.00000000E+00  0.00000000E+00  0.00000000E+00
  0.00000000E+00  0.00000000E+00  0.00000000E+00
  0.00000000E+00  0.00000000E+00  0.00000000E+00
  0.00000000E+00  0.00000000E+00  0.00000000E+00
  0.00000000E+00  0.00000000E+00  0.00000000E+00
  0.00000000E+00  0.00000000E+00  0.00000000E+00
  0.00000000E+00  0.00000000E+00  0.00000000E+00
  0.00000000E+00  0.00000000E+00  0.00000000E+00
  0.00000000E+00  0.00000000E+00  0.00000000E+00
  0.00000000E+00  0.00000000E+00  0.00000000E+00
  0.00000000E+00  0.00000000E+00  0.00000000E+00
  0.00000000E+00  0.00000000E+00  0.00000000E+00
  0.00000000E+00  0.00000000E+00  0.00000000E+00
  0.00000000E+00  0.00000000E+00  0.00000000E+00
  0.00000000E+00  0.00000000E+00  0.00000000E+00
  0.00000000E+00  0.00000000E+00  0.00000000E+00
  0.00000000E+00  0.00000000E+00  0.00000000E+00
  0.00000000E+00  0.00000000E+00  0.00000000E+00
  0.00000000E+00  0.00000000E+00  0.00000000E+00
  0.00000000E+00  0.00000000E+00  0.00000000E+00
  0.00000000E+00  0.00000000E+00  0.00000000E+00
  0.00000000E+00  0.00000000E+00  0.00000000E+00
  0.00000000E+00  0.00000000E+00  0.00000000E+00
  0.00000000E+00  0.00000000E+00  0.00000000E+00
