# Supplementary material for: The synergistic effect of Hf-O-Ru bonds and oxygen vacancies in Ru/HfO2 for enhanced hydrogen evolution
Source: Nat Commun. 2022 Mar 11;13:1270. doi: 10.1038/s41467-022-28947-9 (PMC8917135; doi:10.1038/s41467-022-28947-9)
Supplement: Supplementary file 3 — Source Data [file 41467_2022_28947_MOESM3_ESM.zip › source data-1/Supplementary Figure 28/a_CONTCAR]

997                                     
   1.00000000000000     
    10.1859999999999999    0.0000000000000000    0.0000000000000000
     0.0000000000000000   10.3568999999999996    0.0000000000000000
     0.0000000000000000    0.0000000000000000   20.0000000000000000
   H    O    Ru   Hf
     1    62     3    32
Selective dynamics
Direct
  0.3774553407981519  0.6213848029617683  0.6243331559823166   T   T   T
  0.3968199999999982  0.3704400000000021  0.1335899999999981   F   F   F
  0.3227252836835124  0.3742446849634114  0.3982032913379338   T   T   T
  0.4910799999999966  0.1204400000000021  0.0128699999999995   F   F   F
  0.4014014193234929  0.1249805113655344  0.2822457400576993   T   T   T
  0.4418233123612017  0.1310088161549445  0.1476162508868337   T   T   T
  0.3555743426612371  0.1269400268416522  0.4189443049682890   T   T   T
  0.3553025846912990  0.3821117178749786  0.2648625620525474   T   T   T
  0.1761226751181516  0.1680928954798407  0.2332197163462255   T   T   T
  0.0875392451054199  0.1590332124399911  0.5096378948728639   T   T   T
  0.1216833446904541  0.4214511958331123  0.1806094323101787   T   T   T
  0.0576898496950214  0.4070940834951991  0.4414580922936413   T   T   T
  0.1649499999999975  0.3295400000000015  0.0506999999999991   F   F   F
  0.0886316428165038  0.3469194001661742  0.3095233408509276   T   T   T
  0.2229600000000005  0.0795400000000015  0.0957599999999985   F   F   F
  0.1234564581955989  0.0998812642436403  0.3675901117026026   T   T   T
  0.8968199999999982  0.3704400000000021  0.1335899999999981   F   F   F
  0.8282445904053731  0.3630155517328962  0.3918841152313930   T   T   T
  0.9910799999999966  0.1204400000000021  0.0128699999999995   F   F   F
  0.9008424129658653  0.1269548219670333  0.2809315068553502   T   T   T
  0.9428849777839620  0.1320449676398307  0.1475840549602025   T   T   T
  0.8566879978523860  0.1192858440635867  0.4190704504821012   T   T   T
  0.8570987901416695  0.3835923716772389  0.2634956106673668   T   T   T
  0.8156481288218901  0.3830132942444054  0.5234045096911196   T   T   T
  0.6745878661634206  0.1660086973989695  0.2317189350467688   T   T   T
  0.5979822820440684  0.1460803641513616  0.5082621089797571   T   T   T
  0.6212251390958710  0.4212917557203386  0.1804200709614598   T   T   T
  0.5689418975979954  0.3853721250262014  0.4313085086360488   T   T   T
  0.6649499999999975  0.3295400000000015  0.0506999999999991   F   F   F
  0.5865210197981171  0.3427339859545081  0.3069606119992163   T   T   T
  0.7229600000000005  0.0795400000000015  0.0957599999999985   F   F   F
  0.6279851610704318  0.0886386282941362  0.3680008410240805   T   T   T
  0.3968199999999982  0.8704400000000021  0.1335899999999981   F   F   F
  0.3075930070487646  0.8755747487192719  0.3926187127605428   T   T   T
  0.4910799999999966  0.6204400000000021  0.0128699999999995   F   F   F
  0.4027991086408227  0.6238234296997406  0.2769785629471704   T   T   T
  0.4426050370416145  0.6315136295104907  0.1463609351844407   T   T   T
  0.3618415808806978  0.6320064290743972  0.4066171997357119   T   T   T
  0.3551430093967997  0.8823014423608189  0.2634083478997659   T   T   T
  0.2956935927433195  0.9104825329501924  0.5246157613647870   T   T   T
  0.1738078037424843  0.6670813460046915  0.2312873738738956   T   T   T
  0.0812923195645963  0.6624359773886952  0.5107927762925141   T   T   T
  0.1205422864093805  0.9223634832823608  0.1809065015233261   T   T   T
  0.0453771718686519  0.9060910199779135  0.4400525415635330   T   T   T
  0.1649499999999975  0.8295400000000015  0.0506999999999991   F   F   F
  0.0836993001930995  0.8450051478260295  0.3087563539372634   T   T   T
  0.2229600000000005  0.5795400000000015  0.0957599999999985   F   F   F
  0.1246137170018159  0.6037076711772404  0.3691637152093776   T   T   T
  0.8968199999999982  0.8704400000000021  0.1335899999999981   F   F   F
  0.8169766931994346  0.8650914483106479  0.3933720314049902   T   T   T
  0.9910799999999966  0.6204400000000021  0.0128699999999995   F   F   F
  0.9006499963646036  0.6267085566628015  0.2816784210343006   T   T   T
  0.9418526162962796  0.6315944427715066  0.1477532939072837   T   T   T
  0.8570575489647770  0.6190743035658006  0.4208696808713856   T   T   T
  0.8534443131517981  0.8837761578761498  0.2638609126926996   T   T   T
  0.8036122395221391  0.8851645544748392  0.5250008689594575   T   T   T
  0.6745135820270591  0.6659892437688466  0.2321102320849493   T   T   T
  0.6214647190334837  0.9213494815052424  0.1807976144338457   T   T   T
  0.5456089293224976  0.8970511263807878  0.4422601512698023   T   T   T
  0.6649499999999975  0.8295400000000015  0.0506999999999991   F   F   F
  0.5808090582458347  0.8387068310418836  0.3103668292082247   T   T   T
  0.7229600000000005  0.5795400000000015  0.0957599999999985   F   F   F
  0.6303611281329927  0.5899118732375173  0.3703280372290348   T   T   T
  0.3982778631137689  0.4608029507188791  0.5690899295785223   T   T   T
  0.2544297545025523  0.6470505982898430  0.5648593543022913   T   T   T
  0.5501211216687543  0.6212578754514416  0.5627788287594774   T   T   T
  0.3364400000000032  0.2285899999999970  0.0619999999999976   F   F   F
  0.2483168317692562  0.2328830619761138  0.3292905531858892   T   T   T
  0.0514599999999987  0.4785899999999970  0.0844600000000000   F   F   F
  0.4675590692447035  0.4819199718287231  0.3469823430669866   T   T   T
  0.0089762183041570  0.2754661664630808  0.2171368475046753   T   T   T
  0.4572031403091289  0.2623533845197679  0.4759455751107301   T   T   T
  0.2896371567787302  0.0250560164921423  0.1951609526342125   T   T   T
  0.1948335273230938  0.0251455575934665  0.4634772706069932   T   T   T
  0.8364400000000032  0.2285899999999970  0.0619999999999976   F   F   F
  0.7442242096019369  0.2277020304996385  0.3277764200597297   T   T   T
  0.5514599999999987  0.4785899999999970  0.0844600000000000   F   F   F
  0.9687248648655474  0.4823081841983142  0.3488290774106658   T   T   T
  0.5082033413290089  0.2745052227769350  0.2163669786417560   T   T   T
  0.9397230687657575  0.2707761174942999  0.4744488050267464   T   T   T
  0.7907874811597616  0.0245928351080807  0.1945253726803021   T   T   T
  0.7016432265240098  0.0066493737119264  0.4633962004018051   T   T   T
  0.3364400000000032  0.7285899999999970  0.0619999999999976   F   F   F
  0.2479700612829991  0.7331027244187024  0.3252098145201253   T   T   T
  0.0514599999999987  0.9785899999999970  0.0844600000000000   F   F   F
  0.4632857050281007  0.9779522149820400  0.3497322071525616   T   T   T
  0.0063488735855764  0.7758456393575108  0.2168970889769955   T   T   T
  0.4056376935687511  0.7747480442941811  0.4793280052384608   T   T   T
  0.2911989434940554  0.5245859759588820  0.1943205859015481   T   T   T
  0.2142129721502982  0.5265277519602730  0.4585564546583384   T   T   T
  0.8364400000000032  0.7285899999999970  0.0619999999999976   F   F   F
  0.7423095408639250  0.7270912442427537  0.3282334997698555   T   T   T
  0.5514599999999987  0.9785899999999970  0.0844600000000000   F   F   F
  0.9638341201057276  0.9807034248660527  0.3479872518830989   T   T   T
  0.5083373956003721  0.7742110254289548  0.2158010968082194   T   T   T
  0.9280505915334338  0.7722765673766230  0.4766911819926125   T   T   T
  0.7909913617733544  0.5236164347074549  0.1948634821034486   T   T   T
  0.7100977520726502  0.5013994369376892  0.4653324588565032   T   T   T
 
  0.00000000E+00  0.00000000E+00  0.00000000E+00
  0.00000000E+00  0.00000000E+00  0.00000000E+00
  0.00000000E+00  0.00000000E+00  0.00000000E+00
  0.00000000E+00  0.00000000E+00  0.00000000E+00
  0.00000000E+00  0.00000000E+00  0.00000000E+00
  0.00000000E+00  0.00000000E+00  0.00000000E+00
  0.00000000E+00  0.00000000E+00  0.00000000E+00
  0.00000000E+00  0.00000000E+00  0.00000000E+00
  0.00000000E+00  0.00000000E+00  0.00000000E+00
  0.00000000E+00  0.00000000E+00  0.00000000E+00
  0.00000000E+00  0.00000000E+00  0.00000000E+00
  0.00000000E+00  0.00000000E+00  0.00000000E+00
  0.00000000E+00  0.00000000E+00  0.00000000E+00
  0.00000000E+00  0.00000000E+00  0.00000000E+00
  0.00000000E+00  0.00000000E+00  0.00000000E+00
  0.00000000E+00  0.00000000E+00  0.00000000E+00
  0.00000000E+00  0.00000000E+00  0.00000000E+00
  0.00000000E+00  0.00000000E+00  0.00000000E+00
  0.00000000E+00  0.00000000E+00  0.00000000E+00
  0.00000000E+00  0.00000000E+00  0.00000000E+00
  0.00000000E+00  0.00000000E+00  0.00000000E+00
  0.00000000E+00  0.00000000E+00  0.00000000E+00
  0.00000000E+00  0.00000000E+00  0.00000000E+00
  0.00000000E+00  0.00000000E+00  0.00000000E+00
  0.00000000E+00  0.00000000E+00  0.00000000E+00
  0.00000000E+00  0.00000000E+00  0.00000000E+00
  0.00000000E+00  0.00000000E+00  0.00000000E+00
  0.00000000E+00  0.00000000E+00  0.00000000E+00
  0.00000000E+00  0.00000000E+00  0.00000000E+00
  0.00000000E+00  0.00000000E+00  0.00000000E+00
  0.00000000E+00  0.00000000E+00  0.00000000E+00
  0.00000000E+00  0.00000000E+00  0.00000000E+00
  0.00000000E+00  0.00000000E+00  0.00000000E+00
  0.00000000E+00  0.00000000E+00  0.00000000E+00
  0.00000000E+00  0.00000000E+00  0.00000000E+00
  0.00000000E+00  0.00000000E+00  0.00000000E+00
  0.00000000E+00  0.00000000E+00  0.00000000E+00
  0.00000000E+00  0.00000000E+00  0.00000000E+00
  0.00000000E+00  0.00000000E+00  0.00000000E+00
  0.00000000E+00  0.00000000E+00  0.00000000E+00
  0.00000000E+00  0.00000000E+00  0.00000000E+00
  0.00000000E+00  0.00000000E+00  0.00000000E+00
  0.00000000E+00  0.00000000E+00  0.00000000E+00
  0.00000000E+00  0.00000000E+00  0.00000000E+00
  0.00000000E+00  0.00000000E+00  0.00000000E+00
  0.00000000E+00  0.00000000E+00  0.00000000E+00
  0.00000000E+00  0.00000000E+00  0.00000000E+00
  0.00000000E+00  0.00000000E+00  0.00000000E+00
  0.00000000E+00  0.00000000E+00  0.00000000E+00
  0.00000000E+00  0.00000000E+00  0.00000000E+00
  0.00000000E+00  0.00000000E+00  0.00000000E+00
  0.00000000E+00  0.00000000E+00  0.00000000E+00
  0.00000000E+00  0.00000000E+00  0.00000000E+00
  0.00000000E+00  0.00000000E+00  0.00000000E+00
  0.00000000E+00  0.00000000E+00  0.00000000E+00
  0.00000000E+00  0.00000000E+00  0.00000000E+00
  0.00000000E+00  0.00000000E+00  0.00000000E+00
  0.00000000E+00  0.00000000E+00  0.00000000E+00
  0.00000000E+00  0.00000000E+00  0.00000000E+00
  0.00000000E+00  0.00000000E+00  0.00000000E+00
  0.00000000E+00  0.00000000E+00  0.00000000E+00
  0.00000000E+00  0.00000000E+00  0.00000000E+00
  0.00000000E+00  0.00000000E+00  0.00000000E+00
  0.00000000E+00  0.00000000E+00  0.00000000E+00
  0.00000000E+00  0.00000000E+00  0.00000000E+00
  0.00000000E+00  0.00000000E+00  0.00000000E+00
  0.00000000E+00  0.00000000E+00  0.00000000E+00
  0.00000000E+00  0.00000000E+00  0.00000000E+00
  0.00000000E+00  0.00000000E+00  0.00000000E+00
  0.00000000E+00  0.00000000E+00  0.00000000E+00
  0.00000000E+00  0.00000000E+00  0.00000000E+00
  0.00000000E+00  0.00000000E+00  0.00000000E+00
  0.00000000E+00  0.00000000E+00  0.00000000E+00
  0.00000000E+00  0.00000000E+00  0.00000000E+00
  0.00000000E+00  0.00000000E+00  0.00000000E+00
  0.00000000E+00  0.00000000E+00  0.00000000E+00
  0.00000000E+00  0.00000000E+00  0.00000000E+00
  0.00000000E+00  0.00000000E+00  0.00000000E+00
  0.00000000E+00  0.00000000E+00  0.00000000E+00
  0.00000000E+00  0.00000000E+00  0.00000000E+00
  0.00000000E+00  0.00000000E+00  0.00000000E+00
  0.00000000E+00  0.00000000E+00  0.00000000E+00
  0.00000000E+00  0.00000000E+00  0.00000000E+00
  0.00000000E+00  0.00000000E+00  0.00000000E+00
  0.00000000E+00  0.00000000E+00  0.00000000E+00
  0.00000000E+00  0.00000000E+00  0.00000000E+00
  0.00000000E+00  0.00000000E+00  0.00000000E+00
  0.00000000E+00  0.00000000E+00  0.00000000E+00
  0.00000000E+00  0.00000000E+00  0.00000000E+00
  0.00000000E+00  0.00000000E+00  0.00000000E+00
  0.00000000E+00  0.00000000E+00  0.00000000E+00
  0.00000000E+00  0.00000000E+00  0.00000000E+00
  0.00000000E+00  0.00000000E+00  0.00000000E+00
  0.00000000E+00  0.00000000E+00  0.00000000E+00
  0.00000000E+00  0.00000000E+00  0.00000000E+00
  0.00000000E+00  0.00000000E+00  0.00000000E+00
  0.00000000E+00  0.00000000E+00  0.00000000E+00
  0.00000000E+00  0.00000000E+00  0.00000000E+00
