# Supplementary material for: The synergistic effect of Hf-O-Ru bonds and oxygen vacancies in Ru/HfO2 for enhanced hydrogen evolution
Source: Nat Commun. 2022 Mar 11;13:1270. doi: 10.1038/s41467-022-28947-9 (PMC8917135; doi:10.1038/s41467-022-28947-9)
Supplement: Supplementary file 3 — Source Data [file 41467_2022_28947_MOESM3_ESM.zip › source data-1/Supplementary Figure 28/b_CONTCAR]

555444                                  
   1.00000000000000     
    10.1859999999999999    0.0000000000000000    0.0000000000000000
     0.0000000000000000   10.3568999999999996    0.0000000000000000
     0.0000000000000000    0.0000000000000000   20.0000000000000000
   H    O    Ru   Hf
     1    63     3    32
Selective dynamics
Direct
  0.3174713587835230  0.5135948743917647  0.6236735247285229   T   T   T
  0.3968199999999982  0.3704400000000021  0.1335899999999981   F   F   F
  0.3137681427467046  0.3770497433147464  0.3951747545262128   T   T   T
  0.4910799999999966  0.1204400000000021  0.0128699999999995   F   F   F
  0.4017787623067341  0.1244865811756083  0.2798082338874350   T   T   T
  0.4420688801109133  0.1317303206307428  0.1472771491663900   T   T   T
  0.3653937108724313  0.1223986837120014  0.4128739582764250   T   T   T
  0.3557647472117396  0.3819564655774632  0.2638226947380424   T   T   T
  0.3096478225301318  0.2091563143065548  0.5345305662284467   T   T   T
  0.1725959674514079  0.1637736887163215  0.2353631267438380   T   T   T
  0.0475287157259097  0.1607576811010409  0.5196670252267112   T   T   T
  0.1224432562373738  0.4202690087772806  0.1804303076474359   T   T   T
  0.0463051394016558  0.4089108884291051  0.4423338037733281   T   T   T
  0.1649499999999975  0.3295400000000015  0.0506999999999991   F   F   F
  0.0877340156227076  0.3489060426743679  0.3093425818744449   T   T   T
  0.2229600000000005  0.0795400000000015  0.0957599999999985   F   F   F
  0.1251982327371949  0.1171984919243384  0.3779676846957861   T   T   T
  0.8968199999999982  0.3704400000000021  0.1335899999999981   F   F   F
  0.8132290814354702  0.3744380400361526  0.3932456519432525   T   T   T
  0.9910799999999966  0.1204400000000021  0.0128699999999995   F   F   F
  0.9035443759746554  0.1277393240041116  0.2820915716322046   T   T   T
  0.9426274017868412  0.1320746798718299  0.1479395888290684   T   T   T
  0.8529294473611756  0.1290662339038322  0.4169396133677704   T   T   T
  0.8558666865309632  0.3830521061887892  0.2643178552507797   T   T   T
  0.8008129094961181  0.4010459770092070  0.5253462317034667   T   T   T
  0.6752164199680594  0.1647803854342057  0.2333497144471912   T   T   T
  0.6186994868355297  0.1399418520817685  0.5109339963905826   T   T   T
  0.6216845254419666  0.4214328120580861  0.1809447673698651   T   T   T
  0.5550952677205351  0.3950615266824499  0.4359607308465668   T   T   T
  0.6649499999999975  0.3295400000000015  0.0506999999999991   F   F   F
  0.5836446471747502  0.3401253234154835  0.3094915990857331   T   T   T
  0.7229600000000005  0.0795400000000015  0.0957599999999985   F   F   F
  0.6259306212748820  0.0895101620494592  0.3701648045754027   T   T   T
  0.3968199999999982  0.8704400000000021  0.1335899999999981   F   F   F
  0.3156360253635969  0.8700616756614731  0.3899356271075710   T   T   T
  0.4910799999999966  0.6204400000000021  0.0128699999999995   F   F   F
  0.4024989102287581  0.6237090679595390  0.2767338938820820   T   T   T
  0.4430780251326088  0.6318541918743081  0.1461646973582681   T   T   T
  0.3570195634907776  0.6301349967822805  0.4070649003658912   T   T   T
  0.3564069012862121  0.8820561088315830  0.2623769576591737   T   T   T
  0.2874829975270713  0.9135753778234408  0.5221859318286760   T   T   T
  0.1728650437708747  0.6663679871609215  0.2312377822942530   T   T   T
  0.0865557153224079  0.6640557926658235  0.5116751309138059   T   T   T
  0.1213057916033818  0.9215949521650131  0.1804597539583750   T   T   T
  0.0550423998711984  0.9237739514498213  0.4445770174650597   T   T   T
  0.1649499999999975  0.8295400000000015  0.0506999999999991   F   F   F
  0.0872178916738959  0.8502932125245355  0.3094754302577797   T   T   T
  0.2229600000000005  0.5795400000000015  0.0957599999999985   F   F   F
  0.1189104140204813  0.6059176285957873  0.3691077022602041   T   T   T
  0.8968199999999982  0.8704400000000021  0.1335899999999981   F   F   F
  0.8272286524483049  0.8730940720939924  0.3918262432319101   T   T   T
  0.9910799999999966  0.6204400000000021  0.0128699999999995   F   F   F
  0.9012844795461811  0.6268807063794527  0.2811645154591852   T   T   T
  0.9421851238669559  0.6321251319282002  0.1476540228316703   T   T   T
  0.8542625014430113  0.6287991154443028  0.4194139703885765   T   T   T
  0.8545958414253861  0.8833269589996475  0.2632625793789851   T   T   T
  0.8116331411900030  0.8772295202812824  0.5238470746394952   T   T   T
  0.6760439828389045  0.6667845004089230  0.2323075014132788   T   T   T
  0.6217215046288457  0.9217586227549824  0.1806059567409398   T   T   T
  0.5518769756064397  0.8899723265692975  0.4454527778609297   T   T   T
  0.6649499999999975  0.8295400000000015  0.0506999999999991   F   F   F
  0.5848882783245202  0.8416146273013552  0.3097754221382708   T   T   T
  0.7229600000000005  0.5795400000000015  0.0957599999999985   F   F   F
  0.6263509680087864  0.5959359985554215  0.3691229571330807   T   T   T
  0.3161860116176916  0.3952737819417128  0.5630014816486183   T   T   T
  0.2634253960829326  0.6506288481370792  0.5657068353332425   T   T   T
  0.4810745052578974  0.5614570672903162  0.5684418323769435   T   T   T
  0.3364400000000032  0.2285899999999970  0.0619999999999976   F   F   F
  0.2506451175390859  0.2358239769807848  0.3286503385846274   T   T   T
  0.0514599999999987  0.4785899999999970  0.0844600000000000   F   F   F
  0.4641544104811058  0.4812446430007961  0.3476821211071300   T   T   T
  0.0085751650219944  0.2758701750524823  0.2176957509150786   T   T   T
  0.4675982720638694  0.2395432651696450  0.4770505810701156   T   T   T
  0.2903442484762697  0.0248069132035877  0.1947709392017861   T   T   T
  0.1948841267866289  0.0629080560326055  0.4769260415424823   T   T   T
  0.8364400000000032  0.2285899999999970  0.0619999999999976   F   F   F
  0.7444922487749240  0.2262614484406266  0.3288756231059856   T   T   T
  0.5514599999999987  0.4785899999999970  0.0844600000000000   F   F   F
  0.9668253489040091  0.4824468189935454  0.3487631811154047   T   T   T
  0.5094322430612415  0.2742302914417728  0.2165588002100394   T   T   T
  0.9217686640164962  0.2798986047952747  0.4781645802544471   T   T   T
  0.7916251093635800  0.0236879697006580  0.1950186733352834   T   T   T
  0.7111730385806103  0.9994164753956440  0.4626783801083914   T   T   T
  0.3364400000000032  0.7285899999999970  0.0619999999999976   F   F   F
  0.2474430970348940  0.7304540377315494  0.3250416891917952   T   T   T
  0.0514599999999987  0.9785899999999970  0.0844600000000000   F   F   F
  0.4631436567886377  0.9789954003586679  0.3475820045313300   T   T   T
  0.0065001066782279  0.7769965242811016  0.2170162640618000   T   T   T
  0.3967767888124729  0.7842549384309457  0.4755064191084337   T   T   T
  0.2913367861794253  0.5247335672931319  0.1939101013999925   T   T   T
  0.2104280148922776  0.5224170740409482  0.4593227159650308   T   T   T
  0.8364400000000032  0.7285899999999970  0.0619999999999976   F   F   F
  0.7467480184193254  0.7320217664019282  0.3276398738673052   T   T   T
  0.5514599999999987  0.9785899999999970  0.0844600000000000   F   F   F
  0.9763948538827161  0.9895648638875562  0.3512788276243117   T   T   T
  0.5093472707322103  0.7741449132241669  0.2157899882346939   T   T   T
  0.9428679544716690  0.7788892446209366  0.4738476470356270   T   T   T
  0.7915479556156342  0.5240685793318166  0.1949577070691550   T   T   T
  0.7042795466677905  0.5077293413774289  0.4595994285302236   T   T   T
 
  0.00000000E+00  0.00000000E+00  0.00000000E+00
  0.00000000E+00  0.00000000E+00  0.00000000E+00
  0.00000000E+00  0.00000000E+00  0.00000000E+00
  0.00000000E+00  0.00000000E+00  0.00000000E+00
  0.00000000E+00  0.00000000E+00  0.00000000E+00
  0.00000000E+00  0.00000000E+00  0.00000000E+00
  0.00000000E+00  0.00000000E+00  0.00000000E+00
  0.00000000E+00  0.00000000E+00  0.00000000E+00
  0.00000000E+00  0.00000000E+00  0.00000000E+00
  0.00000000E+00  0.00000000E+00  0.00000000E+00
  0.00000000E+00  0.00000000E+00  0.00000000E+00
  0.00000000E+00  0.00000000E+00  0.00000000E+00
  0.00000000E+00  0.00000000E+00  0.00000000E+00
  0.00000000E+00  0.00000000E+00  0.00000000E+00
  0.00000000E+00  0.00000000E+00  0.00000000E+00
  0.00000000E+00  0.00000000E+00  0.00000000E+00
  0.00000000E+00  0.00000000E+00  0.00000000E+00
  0.00000000E+00  0.00000000E+00  0.00000000E+00
  0.00000000E+00  0.00000000E+00  0.00000000E+00
  0.00000000E+00  0.00000000E+00  0.00000000E+00
  0.00000000E+00  0.00000000E+00  0.00000000E+00
  0.00000000E+00  0.00000000E+00  0.00000000E+00
  0.00000000E+00  0.00000000E+00  0.00000000E+00
  0.00000000E+00  0.00000000E+00  0.00000000E+00
  0.00000000E+00  0.00000000E+00  0.00000000E+00
  0.00000000E+00  0.00000000E+00  0.00000000E+00
  0.00000000E+00  0.00000000E+00  0.00000000E+00
  0.00000000E+00  0.00000000E+00  0.00000000E+00
  0.00000000E+00  0.00000000E+00  0.00000000E+00
  0.00000000E+00  0.00000000E+00  0.00000000E+00
  0.00000000E+00  0.00000000E+00  0.00000000E+00
  0.00000000E+00  0.00000000E+00  0.00000000E+00
  0.00000000E+00  0.00000000E+00  0.00000000E+00
  0.00000000E+00  0.00000000E+00  0.00000000E+00
  0.00000000E+00  0.00000000E+00  0.00000000E+00
  0.00000000E+00  0.00000000E+00  0.00000000E+00
  0.00000000E+00  0.00000000E+00  0.00000000E+00
  0.00000000E+00  0.00000000E+00  0.00000000E+00
  0.00000000E+00  0.00000000E+00  0.00000000E+00
  0.00000000E+00  0.00000000E+00  0.00000000E+00
  0.00000000E+00  0.00000000E+00  0.00000000E+00
  0.00000000E+00  0.00000000E+00  0.00000000E+00
  0.00000000E+00  0.00000000E+00  0.00000000E+00
  0.00000000E+00  0.00000000E+00  0.00000000E+00
  0.00000000E+00  0.00000000E+00  0.00000000E+00
  0.00000000E+00  0.00000000E+00  0.00000000E+00
  0.00000000E+00  0.00000000E+00  0.00000000E+00
  0.00000000E+00  0.00000000E+00  0.00000000E+00
  0.00000000E+00  0.00000000E+00  0.00000000E+00
  0.00000000E+00  0.00000000E+00  0.00000000E+00
  0.00000000E+00  0.00000000E+00  0.00000000E+00
  0.00000000E+00  0.00000000E+00  0.00000000E+00
  0.00000000E+00  0.00000000E+00  0.00000000E+00
  0.00000000E+00  0.00000000E+00  0.00000000E+00
  0.00000000E+00  0.00000000E+00  0.00000000E+00
  0.00000000E+00  0.00000000E+00  0.00000000E+00
  0.00000000E+00  0.00000000E+00  0.00000000E+00
  0.00000000E+00  0.00000000E+00  0.00000000E+00
  0.00000000E+00  0.00000000E+00  0.00000000E+00
  0.00000000E+00  0.00000000E+00  0.00000000E+00
  0.00000000E+00  0.00000000E+00  0.00000000E+00
  0.00000000E+00  0.00000000E+00  0.00000000E+00
  0.00000000E+00  0.00000000E+00  0.00000000E+00
  0.00000000E+00  0.00000000E+00  0.00000000E+00
  0.00000000E+00  0.00000000E+00  0.00000000E+00
  0.00000000E+00  0.00000000E+00  0.00000000E+00
  0.00000000E+00  0.00000000E+00  0.00000000E+00
  0.00000000E+00  0.00000000E+00  0.00000000E+00
  0.00000000E+00  0.00000000E+00  0.00000000E+00
  0.00000000E+00  0.00000000E+00  0.00000000E+00
  0.00000000E+00  0.00000000E+00  0.00000000E+00
  0.00000000E+00  0.00000000E+00  0.00000000E+00
  0.00000000E+00  0.00000000E+00  0.00000000E+00
  0.00000000E+00  0.00000000E+00  0.00000000E+00
  0.00000000E+00  0.00000000E+00  0.00000000E+00
  0.00000000E+00  0.00000000E+00  0.00000000E+00
  0.00000000E+00  0.00000000E+00  0.00000000E+00
  0.00000000E+00  0.00000000E+00  0.00000000E+00
  0.00000000E+00  0.00000000E+00  0.00000000E+00
  0.00000000E+00  0.00000000E+00  0.00000000E+00
  0.00000000E+00  0.00000000E+00  0.00000000E+00
  0.00000000E+00  0.00000000E+00  0.00000000E+00
  0.00000000E+00  0.00000000E+00  0.00000000E+00
  0.00000000E+00  0.00000000E+00  0.00000000E+00
  0.00000000E+00  0.00000000E+00  0.00000000E+00
  0.00000000E+00  0.00000000E+00  0.00000000E+00
  0.00000000E+00  0.00000000E+00  0.00000000E+00
  0.00000000E+00  0.00000000E+00  0.00000000E+00
  0.00000000E+00  0.00000000E+00  0.00000000E+00
  0.00000000E+00  0.00000000E+00  0.00000000E+00
  0.00000000E+00  0.00000000E+00  0.00000000E+00
  0.00000000E+00  0.00000000E+00  0.00000000E+00
  0.00000000E+00  0.00000000E+00  0.00000000E+00
  0.00000000E+00  0.00000000E+00  0.00000000E+00
  0.00000000E+00  0.00000000E+00  0.00000000E+00
  0.00000000E+00  0.00000000E+00  0.00000000E+00
  0.00000000E+00  0.00000000E+00  0.00000000E+00
  0.00000000E+00  0.00000000E+00  0.00000000E+00
  0.00000000E+00  0.00000000E+00  0.00000000E+00
