# Supplementary material for: The synergistic effect of Hf-O-Ru bonds and oxygen vacancies in Ru/HfO2 for enhanced hydrogen evolution
Source: Nat Commun. 2022 Mar 11;13:1270. doi: 10.1038/s41467-022-28947-9 (PMC8917135; doi:10.1038/s41467-022-28947-9)
Supplement: Supplementary file 3 — Source Data [file 41467_2022_28947_MOESM3_ESM.zip › source data-1/Supplementary Figure 28/c_CONTCAR]

987789                                  
   1.00000000000000     
    10.1859999999999999    0.0000000000000000    0.0000000000000000
     0.0000000000000000   10.3568999999999996    0.0000000000000000
     0.0000000000000000    0.0000000000000000   20.0000000000000000
   H    O    Ru   Hf
     1    64     3    32
Selective dynamics
Direct
  0.3067821578739974  0.5077739690098465  0.6251318345505820   T   T   T
  0.3968199999999982  0.3704400000000021  0.1335899999999981   F   F   F
  0.3136446344296240  0.3731816655479537  0.3964457855573303   T   T   T
  0.4910799999999966  0.1204400000000021  0.0128699999999995   F   F   F
  0.4010133615319073  0.1244840399021061  0.2797547958748108   T   T   T
  0.4419768577410025  0.1318514001445330  0.1473095448993118   T   T   T
  0.3639439336607967  0.1206778003830593  0.4133562773258755   T   T   T
  0.3547125706949382  0.3819061896181432  0.2642777324126077   T   T   T
  0.3092332151359218  0.1928854001737822  0.5382330646817202   T   T   T
  0.1722883122728025  0.1636194101409124  0.2349915299511663   T   T   T
  0.0479027620452084  0.1596362793102056  0.5170528762170752   T   T   T
  0.1222031080302657  0.4202843030748324  0.1805593046233550   T   T   T
  0.0448519420468332  0.4072854972533007  0.4410476806184462   T   T   T
  0.1649499999999975  0.3295400000000015  0.0506999999999991   F   F   F
  0.0861303456885291  0.3466368222513947  0.3095480519239438   T   T   T
  0.2229600000000005  0.0795400000000015  0.0957599999999985   F   F   F
  0.1266456516078692  0.1119327925692376  0.3775278471336150   T   T   T
  0.8968199999999982  0.3704400000000021  0.1335899999999981   F   F   F
  0.8120550687908206  0.3747757988850544  0.3928704129987524   T   T   T
  0.9910799999999966  0.1204400000000021  0.0128699999999995   F   F   F
  0.9041505737364580  0.1267236854198368  0.2813715739023681   T   T   T
  0.9426826821772063  0.1318216622155512  0.1475628764666040   T   T   T
  0.8532391562656174  0.1302472400176414  0.4159238593845395   T   T   T
  0.8553491668187297  0.3826219036718631  0.2639493419349400   T   T   T
  0.8000415241654389  0.4051332972478431  0.5246476139740633   T   T   T
  0.6766807233969504  0.1672375142067317  0.2319389260778560   T   T   T
  0.6148689562109158  0.1487411949030475  0.5075329086987611   T   T   T
  0.6206978101139422  0.4224185717569083  0.1814648276375553   T   T   T
  0.5495926346338198  0.4015752050185574  0.4391923808925745   T   T   T
  0.6649499999999975  0.3295400000000015  0.0506999999999991   F   F   F
  0.5816743232638989  0.3372011813444396  0.3105571086050851   T   T   T
  0.7229600000000005  0.0795400000000015  0.0957599999999985   F   F   F
  0.6281333696422041  0.0879887132160793  0.3670946328558490   T   T   T
  0.3968199999999982  0.8704400000000021  0.1335899999999981   F   F   F
  0.3196573056973531  0.8647669223663708  0.3912237355673283   T   T   T
  0.4910799999999966  0.6204400000000021  0.0128699999999995   F   F   F
  0.4024347080886052  0.6235653219706944  0.2773383099697902   T   T   T
  0.4427635040679487  0.6317655328184557  0.1463351348603213   T   T   T
  0.3581511588928979  0.6260655209178283  0.4084770606724212   T   T   T
  0.3555275217313627  0.8820470180230153  0.2627798061117642   T   T   T
  0.2878733454038433  0.8994681132255589  0.5225307943681957   T   T   T
  0.1732706401673040  0.6662871862016441  0.2313071647813232   T   T   T
  0.0766118675995221  0.6616496931504879  0.5112972140848308   T   T   T
  0.1212600436417891  0.9215682359178951  0.1805953128754979   T   T   T
  0.0539419693292404  0.9203000992483562  0.4444839759505775   T   T   T
  0.1649499999999975  0.8295400000000015  0.0506999999999991   F   F   F
  0.0870327841619774  0.8482812430388293  0.3099540439228030   T   T   T
  0.2229600000000005  0.5795400000000015  0.0957599999999985   F   F   F
  0.1206659842862772  0.6021207716459333  0.3688727536806544   T   T   T
  0.8968199999999982  0.8704400000000021  0.1335899999999981   F   F   F
  0.8247782836431642  0.8743430941174650  0.3917383569836920   T   T   T
  0.9910799999999966  0.6204400000000021  0.0128699999999995   F   F   F
  0.9019375700241768  0.6261354373814598  0.2803748055409467   T   T   T
  0.9425891585700413  0.6321013198698963  0.1473411421145253   T   T   T
  0.8530983562081117  0.6315746160650698  0.4178965879278056   T   T   T
  0.8552492127444027  0.8830850700267102  0.2633456663659320   T   T   T
  0.8076455892482027  0.8854640054865611  0.5233464624512214   T   T   T
  0.6773305086585149  0.6689393706401682  0.2307652602595164   T   T   T
  0.5735258164364002  0.6402485349606738  0.5106241067797552   T   T   T
  0.6209266379333476  0.9226859945806013  0.1809617097661969   T   T   T
  0.5484028557369367  0.8986752206440155  0.4433445812385661   T   T   T
  0.6649499999999975  0.8295400000000015  0.0506999999999991   F   F   F
  0.5838869530523120  0.8397477017407067  0.3098500826330091   T   T   T
  0.7229600000000005  0.5795400000000015  0.0957599999999985   F   F   F
  0.6290198571155955  0.5918270654709237  0.3652281079593578   T   T   T
  0.2879022990066893  0.3798501419852139  0.5646076556057461   T   T   T
  0.2399663045758297  0.6547599378485643  0.5666726635106641   T   T   T
  0.4354085795006664  0.5553199585966920  0.5643577981518100   T   T   T
  0.3364400000000032  0.2285899999999970  0.0619999999999976   F   F   F
  0.2492095599867511  0.2340002444883343  0.3285439907473603   T   T   T
  0.0514599999999987  0.4785899999999970  0.0844600000000000   F   F   F
  0.4647478073638318  0.4798278538476203  0.3479694124675655   T   T   T
  0.0083862361319036  0.2751467590705683  0.2171849440098585   T   T   T
  0.4570842215062509  0.2443449531040819  0.4774743189072839   T   T   T
  0.2904094776888879  0.0246882272899561  0.1948627056630304   T   T   T
  0.1949656165646849  0.0549390519022761  0.4771531077121984   T   T   T
  0.8364400000000032  0.2285899999999970  0.0619999999999976   F   F   F
  0.7457503453400510  0.2274032459076827  0.3281446659520951   T   T   T
  0.5514599999999987  0.4785899999999970  0.0844600000000000   F   F   F
  0.9652006246498115  0.4813978045597830  0.3482320168670249   T   T   T
  0.5088613033847201  0.2740438412786603  0.2167173477758042   T   T   T
  0.9188479184046535  0.2813625964324062  0.4777684386906196   T   T   T
  0.7914814746500342  0.0237612838753505  0.1948780940066041   T   T   T
  0.7080620146012933  0.0063978854593222  0.4609297287337056   T   T   T
  0.3364400000000032  0.7285899999999970  0.0619999999999976   F   F   F
  0.2475686525752711  0.7292241953709067  0.3255749735694991   T   T   T
  0.0514599999999987  0.9785899999999970  0.0844600000000000   F   F   F
  0.4630919609282083  0.9782714132304003  0.3477554907590827   T   T   T
  0.0071146748618615  0.7763496547399943  0.2168581764038049   T   T   T
  0.4084897961668062  0.7768007205506697  0.4749790951904506   T   T   T
  0.2912932037651886  0.5245301436184713  0.1941499246355191   T   T   T
  0.2086225803726749  0.5177895306143921  0.4590897852647090   T   T   T
  0.8364400000000032  0.7285899999999970  0.0619999999999976   F   F   F
  0.7471831304693990  0.7318629471760655  0.3265101725702582   T   T   T
  0.5514599999999987  0.9785899999999970  0.0844600000000000   F   F   F
  0.9755810603502941  0.9883378148066594  0.3505918392481752   T   T   T
  0.5087683725531913  0.7740746949941189  0.2159014106750675   T   T   T
  0.9347164499572364  0.7823152852056792  0.4738719761717761   T   T   T
  0.7914195409336863  0.5243371817426082  0.1945699215348035   T   T   T
  0.7015632965993509  0.5159092509944676  0.4602822735166385   T   T   T
 
  0.00000000E+00  0.00000000E+00  0.00000000E+00
  0.00000000E+00  0.00000000E+00  0.00000000E+00
  0.00000000E+00  0.00000000E+00  0.00000000E+00
  0.00000000E+00  0.00000000E+00  0.00000000E+00
  0.00000000E+00  0.00000000E+00  0.00000000E+00
  0.00000000E+00  0.00000000E+00  0.00000000E+00
  0.00000000E+00  0.00000000E+00  0.00000000E+00
  0.00000000E+00  0.00000000E+00  0.00000000E+00
  0.00000000E+00  0.00000000E+00  0.00000000E+00
  0.00000000E+00  0.00000000E+00  0.00000000E+00
  0.00000000E+00  0.00000000E+00  0.00000000E+00
  0.00000000E+00  0.00000000E+00  0.00000000E+00
  0.00000000E+00  0.00000000E+00  0.00000000E+00
  0.00000000E+00  0.00000000E+00  0.00000000E+00
  0.00000000E+00  0.00000000E+00  0.00000000E+00
  0.00000000E+00  0.00000000E+00  0.00000000E+00
  0.00000000E+00  0.00000000E+00  0.00000000E+00
  0.00000000E+00  0.00000000E+00  0.00000000E+00
  0.00000000E+00  0.00000000E+00  0.00000000E+00
  0.00000000E+00  0.00000000E+00  0.00000000E+00
  0.00000000E+00  0.00000000E+00  0.00000000E+00
  0.00000000E+00  0.00000000E+00  0.00000000E+00
  0.00000000E+00  0.00000000E+00  0.00000000E+00
  0.00000000E+00  0.00000000E+00  0.00000000E+00
  0.00000000E+00  0.00000000E+00  0.00000000E+00
  0.00000000E+00  0.00000000E+00  0.00000000E+00
  0.00000000E+00  0.00000000E+00  0.00000000E+00
  0.00000000E+00  0.00000000E+00  0.00000000E+00
  0.00000000E+00  0.00000000E+00  0.00000000E+00
  0.00000000E+00  0.00000000E+00  0.00000000E+00
  0.00000000E+00  0.00000000E+00  0.00000000E+00
  0.00000000E+00  0.00000000E+00  0.00000000E+00
  0.00000000E+00  0.00000000E+00  0.00000000E+00
  0.00000000E+00  0.00000000E+00  0.00000000E+00
  0.00000000E+00  0.00000000E+00  0.00000000E+00
  0.00000000E+00  0.00000000E+00  0.00000000E+00
  0.00000000E+00  0.00000000E+00  0.00000000E+00
  0.00000000E+00  0.00000000E+00  0.00000000E+00
  0.00000000E+00  0.00000000E+00  0.00000000E+00
  0.00000000E+00  0.00000000E+00  0.00000000E+00
  0.00000000E+00  0.00000000E+00  0.00000000E+00
  0.00000000E+00  0.00000000E+00  0.00000000E+00
  0.00000000E+00  0.00000000E+00  0.00000000E+00
  0.00000000E+00  0.00000000E+00  0.00000000E+00
  0.00000000E+00  0.00000000E+00  0.00000000E+00
  0.00000000E+00  0.00000000E+00  0.00000000E+00
  0.00000000E+00  0.00000000E+00  0.00000000E+00
  0.00000000E+00  0.00000000E+00  0.00000000E+00
  0.00000000E+00  0.00000000E+00  0.00000000E+00
  0.00000000E+00  0.00000000E+00  0.00000000E+00
  0.00000000E+00  0.00000000E+00  0.00000000E+00
  0.00000000E+00  0.00000000E+00  0.00000000E+00
  0.00000000E+00  0.00000000E+00  0.00000000E+00
  0.00000000E+00  0.00000000E+00  0.00000000E+00
  0.00000000E+00  0.00000000E+00  0.00000000E+00
  0.00000000E+00  0.00000000E+00  0.00000000E+00
  0.00000000E+00  0.00000000E+00  0.00000000E+00
  0.00000000E+00  0.00000000E+00  0.00000000E+00
  0.00000000E+00  0.00000000E+00  0.00000000E+00
  0.00000000E+00  0.00000000E+00  0.00000000E+00
  0.00000000E+00  0.00000000E+00  0.00000000E+00
  0.00000000E+00  0.00000000E+00  0.00000000E+00
  0.00000000E+00  0.00000000E+00  0.00000000E+00
  0.00000000E+00  0.00000000E+00  0.00000000E+00
  0.00000000E+00  0.00000000E+00  0.00000000E+00
  0.00000000E+00  0.00000000E+00  0.00000000E+00
  0.00000000E+00  0.00000000E+00  0.00000000E+00
  0.00000000E+00  0.00000000E+00  0.00000000E+00
  0.00000000E+00  0.00000000E+00  0.00000000E+00
  0.00000000E+00  0.00000000E+00  0.00000000E+00
  0.00000000E+00  0.00000000E+00  0.00000000E+00
  0.00000000E+00  0.00000000E+00  0.00000000E+00
  0.00000000E+00  0.00000000E+00  0.00000000E+00
  0.00000000E+00  0.00000000E+00  0.00000000E+00
  0.00000000E+00  0.00000000E+00  0.00000000E+00
  0.00000000E+00  0.00000000E+00  0.00000000E+00
  0.00000000E+00  0.00000000E+00  0.00000000E+00
  0.00000000E+00  0.00000000E+00  0.00000000E+00
  0.00000000E+00  0.00000000E+00  0.00000000E+00
  0.00000000E+00  0.00000000E+00  0.00000000E+00
  0.00000000E+00  0.00000000E+00  0.00000000E+00
  0.00000000E+00  0.00000000E+00  0.00000000E+00
  0.00000000E+00  0.00000000E+00  0.00000000E+00
  0.00000000E+00  0.00000000E+00  0.00000000E+00
  0.00000000E+00  0.00000000E+00  0.00000000E+00
  0.00000000E+00  0.00000000E+00  0.00000000E+00
  0.00000000E+00  0.00000000E+00  0.00000000E+00
  0.00000000E+00  0.00000000E+00  0.00000000E+00
  0.00000000E+00  0.00000000E+00  0.00000000E+00
  0.00000000E+00  0.00000000E+00  0.00000000E+00
  0.00000000E+00  0.00000000E+00  0.00000000E+00
  0.00000000E+00  0.00000000E+00  0.00000000E+00
  0.00000000E+00  0.00000000E+00  0.00000000E+00
  0.00000000E+00  0.00000000E+00  0.00000000E+00
  0.00000000E+00  0.00000000E+00  0.00000000E+00
  0.00000000E+00  0.00000000E+00  0.00000000E+00
  0.00000000E+00  0.00000000E+00  0.00000000E+00
  0.00000000E+00  0.00000000E+00  0.00000000E+00
  0.00000000E+00  0.00000000E+00  0.00000000E+00
  0.00000000E+00  0.00000000E+00  0.00000000E+00
