# Supplementary material for: The synergistic effect of Hf-O-Ru bonds and oxygen vacancies in Ru/HfO2 for enhanced hydrogen evolution
Source: Nat Commun. 2022 Mar 11;13:1270. doi: 10.1038/s41467-022-28947-9 (PMC8917135; doi:10.1038/s41467-022-28947-9)
Supplement: Supplementary file 3 — Source Data [file 41467_2022_28947_MOESM3_ESM.zip › source data-1/Supplementary Figure 28/d_CONTCAR]

6666                                    
   1.00000000000000     
    10.1859999999999999    0.0000000000000000    0.0000000000000000
     0.0000000000000000   10.3568999999999996    0.0000000000000000
     0.0000000000000000    0.0000000000000000   20.0000000000000000
   H    O    Ru   Hf
     1    64     6    32
Selective dynamics
Direct
  0.5102702391284418  0.6313583965865693  0.6715393758423163   T   T   T
  0.3968199999999982  0.3704400000000021  0.1335899999999981   F   F   F
  0.3222072329439564  0.3702666442181784  0.3933906250469160   T   T   T
  0.4910799999999966  0.1204400000000021  0.0128699999999995   F   F   F
  0.4025578836333272  0.1259788292653929  0.2821905221813870   T   T   T
  0.4424190016155962  0.1310269595327257  0.1476844076885336   T   T   T
  0.3620954705040303  0.1224858931160274  0.4212043026593365   T   T   T
  0.3565239203484107  0.3830070425090836  0.2633600865208808   T   T   T
  0.2700874166734638  0.3821783089347839  0.5200169287838124   T   T   T
  0.1768725173020578  0.1679466557577878  0.2318362934337060   T   T   T
  0.0960723217861646  0.1458844230846962  0.5094058149102875   T   T   T
  0.1214470256947793  0.4221793168418355  0.1806504280756154   T   T   T
  0.0578465226178353  0.3994104878625064  0.4336320284127233   T   T   T
  0.1649499999999975  0.3295400000000015  0.0506999999999991   F   F   F
  0.0858846170906692  0.3435709093581167  0.3079638964685943   T   T   T
  0.2229600000000005  0.0795400000000015  0.0957599999999985   F   F   F
  0.1285565433449936  0.0963745846135708  0.3686089092513054   T   T   T
  0.8968199999999982  0.3704400000000021  0.1335899999999981   F   F   F
  0.8194718350511525  0.3661595194614184  0.3942062326686683   T   T   T
  0.9910799999999966  0.1204400000000021  0.0128699999999995   F   F   F
  0.9028488485781879  0.1263307178889515  0.2810802750107499   T   T   T
  0.9427646641323237  0.1313807793165833  0.1474191006600195   T   T   T
  0.8620485105065985  0.1193621661901952  0.4190492697462913   T   T   T
  0.8556396187211088  0.3830163170724928  0.2637419589964260   T   T   T
  0.8479078748960512  0.3845298523599590  0.5258725982404125   T   T   T
  0.6759983298655062  0.1666585791211062  0.2317609756398392   T   T   T
  0.5948248246907021  0.1427163710768363  0.5126281702631629   T   T   T
  0.6214314212833962  0.4215446595880366  0.1808746762487650   T   T   T
  0.5562581777930624  0.3953386190647981  0.4374763938949313   T   T   T
  0.6649499999999975  0.3295400000000015  0.0506999999999991   F   F   F
  0.5848381183787882  0.3400048358311979  0.3088606254555896   T   T   T
  0.7229600000000005  0.0795400000000015  0.0957599999999985   F   F   F
  0.6327473860507836  0.0902972949652102  0.3688997664805505   T   T   T
  0.3968199999999982  0.8704400000000021  0.1335899999999981   F   F   F
  0.3190002206352718  0.8695384310864306  0.3939047543124399   T   T   T
  0.4910799999999966  0.6204400000000021  0.0128699999999995   F   F   F
  0.4022366587667513  0.6255368160790242  0.2811738001754296   T   T   T
  0.4427375709562001  0.6317506730344973  0.1475619281471521   T   T   T
  0.3563467885691550  0.6267159124337908  0.4189638383173312   T   T   T
  0.3559332994152856  0.8831749929332473  0.2641265194575405   T   T   T
  0.3123399407103125  0.8983629779389219  0.5243273762613071   T   T   T
  0.1761027590403358  0.6679220396127103  0.2315678319674312   T   T   T
  0.0808601771914995  0.6548726888955152  0.5077378379306471   T   T   T
  0.1211725731501816  0.9220111161346781  0.1808783371250571   T   T   T
  0.0545406516785116  0.8996588338682791  0.4383813323370540   T   T   T
  0.1649499999999975  0.8295400000000015  0.0506999999999991   F   F   F
  0.0864132175751508  0.8435327980803171  0.3087817752519245   T   T   T
  0.2229600000000005  0.5795400000000015  0.0957599999999985   F   F   F
  0.1263912348250379  0.5963184226516548  0.3669016717795317   T   T   T
  0.8968199999999982  0.8704400000000021  0.1335899999999981   F   F   F
  0.8205572744865351  0.8657472969153921  0.3935588681619097   T   T   T
  0.9910799999999966  0.6204400000000021  0.0128699999999995   F   F   F
  0.9013171366695896  0.6264149291010633  0.2805871199946848   T   T   T
  0.9424822348736834  0.6316138129924875  0.1474344131969998   T   T   T
  0.8598095053417208  0.6198614184239882  0.4194428390707721   T   T   T
  0.8563001333385221  0.8836259262699494  0.2638749973747490   T   T   T
  0.8143105229037779  0.8948187240763325  0.5243323256208225   T   T   T
  0.6752973564565447  0.6674036181468150  0.2318190331707047   T   T   T
  0.5995306028913322  0.6589157371458857  0.4977470864029137   T   T   T
  0.6214132535262790  0.9217261052611042  0.1811873394730875   T   T   T
  0.5525196596215785  0.9012041666011653  0.4409446003812695   T   T   T
  0.6649499999999975  0.8295400000000015  0.0506999999999991   F   F   F
  0.5835311242969565  0.8404874296079448  0.3106506498644350   T   T   T
  0.7229600000000005  0.5795400000000015  0.0957599999999985   F   F   F
  0.6323883038056702  0.5868467371037219  0.3675340447609534   T   T   T
  0.7184950180553731  0.4240439378073966  0.6003383139285027   T   T   T
  0.5721591586152632  0.2629144035323046  0.5976001011506606   T   T   T
  0.5451374708299734  0.5846092176368919  0.5890258661351859   T   T   T
  0.6239104725332507  0.5097924385861317  0.6983664027733893   T   T   T
  0.3973769511827688  0.4229302800324740  0.5933075433728159   T   T   T
  0.4747803148609921  0.3476768955745173  0.6969386066413424   T   T   T
  0.3364400000000032  0.2285899999999970  0.0619999999999976   F   F   F
  0.2476204482699256  0.2324100413644785  0.3283486723746208   T   T   T
  0.0514599999999987  0.4785899999999970  0.0844600000000000   F   F   F
  0.4669405342893425  0.4784374432959217  0.3475495052575276   T   T   T
  0.0093785250550025  0.2747748151347786  0.2161611900062220   T   T   T
  0.4352203713768028  0.2761914927756025  0.4816066131136127   T   T   T
  0.2905224723646404  0.0242535278471994  0.1948682685061166   T   T   T
  0.2086868517383665  0.0128408242249448  0.4636101105449983   T   T   T
  0.8364400000000032  0.2285899999999970  0.0619999999999976   F   F   F
  0.7458135188371023  0.2287963190478265  0.3273257129317821   T   T   T
  0.5514599999999987  0.4785899999999970  0.0844600000000000   F   F   F
  0.9640868792376055  0.4793715581984905  0.3467558744372517   T   T   T
  0.5084593597123246  0.2742870106916684  0.2161240188959860   T   T   T
  0.9565869307328067  0.2602932665100919  0.4735999869409629   T   T   T
  0.7914338932095438  0.0239631175405002  0.1945015842162727   T   T   T
  0.7072534909591511  0.0102999534431505  0.4640839337264481   T   T   T
  0.3364400000000032  0.7285899999999970  0.0619999999999976   F   F   F
  0.2476845782099054  0.7315722703453457  0.3271777613001429   T   T   T
  0.0514599999999987  0.9785899999999970  0.0844600000000000   F   F   F
  0.4665629297579457  0.9809928381200941  0.3496092397870739   T   T   T
  0.0082085651816627  0.7749391128800500  0.2164104266201833   T   T   T
  0.4315574901283741  0.7718919526670858  0.4796791925449286   T   T   T
  0.2910136706792997  0.5246535364535961  0.1944362573779471   T   T   T
  0.1947549366552431  0.5282519105325192  0.4617978038981231   T   T   T
  0.8364400000000032  0.7285899999999970  0.0619999999999976   F   F   F
  0.7437950347613201  0.7268522096664617  0.3281313639492758   T   T   T
  0.5514599999999987  0.9785899999999970  0.0844600000000000   F   F   F
  0.9673129700772336  0.9799451043796684  0.3476663485990222   T   T   T
  0.5084665645075560  0.7752541566607960  0.2166424862450998   T   T   T
  0.9322985522208163  0.7734421102380892  0.4759525780708771   T   T   T
  0.7908017548169041  0.5244040623152751  0.1943422085104197   T   T   T
  0.7113258354266120  0.5018041281841716  0.4642570678026665   T   T   T
 
  0.00000000E+00  0.00000000E+00  0.00000000E+00
  0.00000000E+00  0.00000000E+00  0.00000000E+00
  0.00000000E+00  0.00000000E+00  0.00000000E+00
  0.00000000E+00  0.00000000E+00  0.00000000E+00
  0.00000000E+00  0.00000000E+00  0.00000000E+00
  0.00000000E+00  0.00000000E+00  0.00000000E+00
  0.00000000E+00  0.00000000E+00  0.00000000E+00
  0.00000000E+00  0.00000000E+00  0.00000000E+00
  0.00000000E+00  0.00000000E+00  0.00000000E+00
  0.00000000E+00  0.00000000E+00  0.00000000E+00
  0.00000000E+00  0.00000000E+00  0.00000000E+00
  0.00000000E+00  0.00000000E+00  0.00000000E+00
  0.00000000E+00  0.00000000E+00  0.00000000E+00
  0.00000000E+00  0.00000000E+00  0.00000000E+00
  0.00000000E+00  0.00000000E+00  0.00000000E+00
  0.00000000E+00  0.00000000E+00  0.00000000E+00
  0.00000000E+00  0.00000000E+00  0.00000000E+00
  0.00000000E+00  0.00000000E+00  0.00000000E+00
  0.00000000E+00  0.00000000E+00  0.00000000E+00
  0.00000000E+00  0.00000000E+00  0.00000000E+00
  0.00000000E+00  0.00000000E+00  0.00000000E+00
  0.00000000E+00  0.00000000E+00  0.00000000E+00
  0.00000000E+00  0.00000000E+00  0.00000000E+00
  0.00000000E+00  0.00000000E+00  0.00000000E+00
  0.00000000E+00  0.00000000E+00  0.00000000E+00
  0.00000000E+00  0.00000000E+00  0.00000000E+00
  0.00000000E+00  0.00000000E+00  0.00000000E+00
  0.00000000E+00  0.00000000E+00  0.00000000E+00
  0.00000000E+00  0.00000000E+00  0.00000000E+00
  0.00000000E+00  0.00000000E+00  0.00000000E+00
  0.00000000E+00  0.00000000E+00  0.00000000E+00
  0.00000000E+00  0.00000000E+00  0.00000000E+00
  0.00000000E+00  0.00000000E+00  0.00000000E+00
  0.00000000E+00  0.00000000E+00  0.00000000E+00
  0.00000000E+00  0.00000000E+00  0.00000000E+00
  0.00000000E+00  0.00000000E+00  0.00000000E+00
  0.00000000E+00  0.00000000E+00  0.00000000E+00
  0.00000000E+00  0.00000000E+00  0.00000000E+00
  0.00000000E+00  0.00000000E+00  0.00000000E+00
  0.00000000E+00  0.00000000E+00  0.00000000E+00
  0.00000000E+00  0.00000000E+00  0.00000000E+00
  0.00000000E+00  0.00000000E+00  0.00000000E+00
  0.00000000E+00  0.00000000E+00  0.00000000E+00
  0.00000000E+00  0.00000000E+00  0.00000000E+00
  0.00000000E+00  0.00000000E+00  0.00000000E+00
  0.00000000E+00  0.00000000E+00  0.00000000E+00
  0.00000000E+00  0.00000000E+00  0.00000000E+00
  0.00000000E+00  0.00000000E+00  0.00000000E+00
  0.00000000E+00  0.00000000E+00  0.00000000E+00
  0.00000000E+00  0.00000000E+00  0.00000000E+00
  0.00000000E+00  0.00000000E+00  0.00000000E+00
  0.00000000E+00  0.00000000E+00  0.00000000E+00
  0.00000000E+00  0.00000000E+00  0.00000000E+00
  0.00000000E+00  0.00000000E+00  0.00000000E+00
  0.00000000E+00  0.00000000E+00  0.00000000E+00
  0.00000000E+00  0.00000000E+00  0.00000000E+00
  0.00000000E+00  0.00000000E+00  0.00000000E+00
  0.00000000E+00  0.00000000E+00  0.00000000E+00
  0.00000000E+00  0.00000000E+00  0.00000000E+00
  0.00000000E+00  0.00000000E+00  0.00000000E+00
  0.00000000E+00  0.00000000E+00  0.00000000E+00
  0.00000000E+00  0.00000000E+00  0.00000000E+00
  0.00000000E+00  0.00000000E+00  0.00000000E+00
  0.00000000E+00  0.00000000E+00  0.00000000E+00
  0.00000000E+00  0.00000000E+00  0.00000000E+00
  0.00000000E+00  0.00000000E+00  0.00000000E+00
  0.00000000E+00  0.00000000E+00  0.00000000E+00
  0.00000000E+00  0.00000000E+00  0.00000000E+00
  0.00000000E+00  0.00000000E+00  0.00000000E+00
  0.00000000E+00  0.00000000E+00  0.00000000E+00
  0.00000000E+00  0.00000000E+00  0.00000000E+00
  0.00000000E+00  0.00000000E+00  0.00000000E+00
  0.00000000E+00  0.00000000E+00  0.00000000E+00
  0.00000000E+00  0.00000000E+00  0.00000000E+00
  0.00000000E+00  0.00000000E+00  0.00000000E+00
  0.00000000E+00  0.00000000E+00  0.00000000E+00
  0.00000000E+00  0.00000000E+00  0.00000000E+00
  0.00000000E+00  0.00000000E+00  0.00000000E+00
  0.00000000E+00  0.00000000E+00  0.00000000E+00
  0.00000000E+00  0.00000000E+00  0.00000000E+00
  0.00000000E+00  0.00000000E+00  0.00000000E+00
  0.00000000E+00  0.00000000E+00  0.00000000E+00
  0.00000000E+00  0.00000000E+00  0.00000000E+00
  0.00000000E+00  0.00000000E+00  0.00000000E+00
  0.00000000E+00  0.00000000E+00  0.00000000E+00
  0.00000000E+00  0.00000000E+00  0.00000000E+00
  0.00000000E+00  0.00000000E+00  0.00000000E+00
  0.00000000E+00  0.00000000E+00  0.00000000E+00
  0.00000000E+00  0.00000000E+00  0.00000000E+00
  0.00000000E+00  0.00000000E+00  0.00000000E+00
  0.00000000E+00  0.00000000E+00  0.00000000E+00
  0.00000000E+00  0.00000000E+00  0.00000000E+00
  0.00000000E+00  0.00000000E+00  0.00000000E+00
  0.00000000E+00  0.00000000E+00  0.00000000E+00
  0.00000000E+00  0.00000000E+00  0.00000000E+00
  0.00000000E+00  0.00000000E+00  0.00000000E+00
  0.00000000E+00  0.00000000E+00  0.00000000E+00
  0.00000000E+00  0.00000000E+00  0.00000000E+00
  0.00000000E+00  0.00000000E+00  0.00000000E+00
  0.00000000E+00  0.00000000E+00  0.00000000E+00
  0.00000000E+00  0.00000000E+00  0.00000000E+00
  0.00000000E+00  0.00000000E+00  0.00000000E+00
  0.00000000E+00  0.00000000E+00  0.00000000E+00
