# Supplementary material for: The synergistic effect of Hf-O-Ru bonds and oxygen vacancies in Ru/HfO2 for enhanced hydrogen evolution
Source: Nat Commun. 2022 Mar 11;13:1270. doi: 10.1038/s41467-022-28947-9 (PMC8917135; doi:10.1038/s41467-022-28947-9)
Supplement: Supplementary file 3 — Source Data [file 41467_2022_28947_MOESM3_ESM.zip › source data-1/Supplementary Figure 28/e_CONTCAR]

757                                     
   1.00000000000000     
    20.3719999999999999    0.0000000000000000    0.0000000000000000
     0.0000000000000000   10.3568999999999996    0.0000000000000000
     0.0000000000000000    0.0000000000000000   20.0000000000000000
   H    O    Ru   Hf
     1   128    10    64
Selective dynamics
Direct
  0.5489558712368462  0.4753793162623576  0.6873137515146286   T   T   T
  0.4045750000000012  0.3704400000000021  0.1335899999999981   F   F   F
  0.3745133279011567  0.3605972269554393  0.3867244990420508   T   T   T
  0.4517049999999969  0.1204400000000021  0.0128699999999995   F   F   F
  0.4073917131954665  0.1246828808489057  0.2822035376976149   T   T   T
  0.4275963549918797  0.1312771236236544  0.1476721021942199   T   T   T
  0.3835545989763965  0.1175994736486155  0.4199738506351353   T   T   T
  0.3848750915997304  0.3839641805071859  0.2615578284458923   T   T   T
  0.3485902557997531  0.3820893849205846  0.5048730701566596   T   T   T
  0.2940823997859183  0.1649515204127903  0.2322430991040327   T   T   T
  0.2547479848761741  0.1571533338694038  0.5139075134581571   T   T   T
  0.2667353640144633  0.4217250976653619  0.1805876965889618   T   T   T
  0.2347118760043602  0.4076197408778761  0.4360964924410519   T   T   T
  0.2886400000000009  0.3295400000000015  0.0506999999999991   F   F   F
  0.2503934550086885  0.3429231732042635  0.3077939531998259   T   T   T
  0.3176449999999988  0.0795400000000015  0.0957599999999985   F   F   F
  0.2660001712087045  0.0994357860629703  0.3728697058724240   T   T   T
  0.6545750000000012  0.3704400000000021  0.1335899999999981   F   F   F
  0.6182598730253693  0.3732392365321299  0.3934424608283013   T   T   T
  0.7017049999999969  0.1204400000000021  0.0128699999999995   F   F   F
  0.6560344200889887  0.1265344231138900  0.2816372048206440   T   T   T
  0.6772684411473376  0.1312413420211212  0.1479027551044578   T   T   T
  0.6324346052307983  0.1274492596292732  0.4173513664769686   T   T   T
  0.6349397640949439  0.3837254354129225  0.2637789013070901   T   T   T
  0.6146901926563956  0.3764025759119268  0.5285848586880959   T   T   T
  0.5425466644506971  0.1640825425607353  0.2345424172237623   T   T   T
  0.4979422981082920  0.1515236001559116  0.5178367186840075   T   T   T
  0.5176971166939867  0.4195008184487704  0.1796087298975477   T   T   T
  0.4887962784051802  0.4020936375744975  0.4362355555708332   T   T   T
  0.5386400000000009  0.3295400000000015  0.0506999999999991   F   F   F
  0.5018233695396049  0.3505985101579663  0.3069019147915904   T   T   T
  0.5676449999999988  0.0795400000000015  0.0957599999999985   F   F   F
  0.5158768069224177  0.1034150844062528  0.3736479418055677   T   T   T
  0.4045750000000012  0.8704400000000021  0.1335899999999981   F   F   F
  0.3625600721241282  0.8720323905295354  0.3960809843165603   T   T   T
  0.4517049999999969  0.6204400000000021  0.0128699999999995   F   F   F
  0.4078076072844798  0.6275311664800864  0.2801943699387772   T   T   T
  0.4277391247820095  0.6319526193339801  0.1474767582648124   T   T   T
  0.3817332106972520  0.6274246824426989  0.4138493084064279   T   T   T
  0.3838783294774079  0.8831976093071909  0.2649389278943281   T   T   T
  0.3576858958362087  0.9022961790130498  0.5287139391675310   T   T   T
  0.2934023161589875  0.6672673024756366  0.2324798329254571   T   T   T
  0.2280268411441516  0.6557909424153842  0.5161616501365528   T   T   T
  0.2671645543460653  0.9215020370724808  0.1806210993506819   T   T   T
  0.2256199969363173  0.9023032561045458  0.4451143264629773   T   T   T
  0.2886400000000009  0.8295400000000015  0.0506999999999991   F   F   F
  0.2480543558413255  0.8459150152483678  0.3101307163219487   T   T   T
  0.3176449999999988  0.5795400000000015  0.0957599999999985   F   F   F
  0.2688492138578047  0.6034726350621675  0.3685876084366723   T   T   T
  0.6545750000000012  0.8704400000000021  0.1335899999999981   F   F   F
  0.6122400803952049  0.8698715828647227  0.3958245749094921   T   T   T
  0.7017049999999969  0.6204400000000021  0.0128699999999995   F   F   F
  0.6581339725910400  0.6269131338160167  0.2768338078018401   T   T   T
  0.6774189551661840  0.6320540542605351  0.1463911103843578   T   T   T
  0.6427348104843981  0.6254454340202455  0.4067419613094477   T   T   T
  0.6330784682240240  0.8832047973051710  0.2644263890662739   T   T   T
  0.6173936443596330  0.9254016381400616  0.5247032281958642   T   T   T
  0.5424286801454159  0.6630741527479111  0.2345893881449239   T   T   T
  0.5887826121850260  0.6673630400963428  0.5202431063817445   T   T   T
  0.5172337179390137  0.9201813459928044  0.1809120203348992   T   T   T
  0.4820078997231934  0.8976820930329484  0.4455327099536291   T   T   T
  0.5386400000000009  0.8295400000000015  0.0506999999999991   F   F   F
  0.4985707722658493  0.8447382209452500  0.3112328280207223   T   T   T
  0.5676449999999988  0.5795400000000015  0.0957599999999985   F   F   F
  0.5197138475740972  0.6058965302689543  0.3772006205351361   T   T   T
  0.9045750000000012  0.3704400000000021  0.1335899999999981   F   F   F
  0.8684528342495922  0.3758927265793430  0.3939143538211051   T   T   T
  0.9517049999999969  0.1204400000000021  0.0128699999999995   F   F   F
  0.9077744179396293  0.1271835259598849  0.2813461775470773   T   T   T
  0.9274308107296386  0.1325150341841697  0.1477766364232857   T   T   T
  0.8811148247531904  0.1336973563144478  0.4184486633239965   T   T   T
  0.8843576878398833  0.3835090563192724  0.2638304756690503   T   T   T
  0.8584469918212224  0.4029978539574404  0.5255854458668453   T   T   T
  0.7946152855080123  0.1675140814899791  0.2325428375737698   T   T   T
  0.7482417425649592  0.1628692814805896  0.5116073253177505   T   T   T
  0.7666183916172199  0.4225091031089859  0.1811681469846798   T   T   T
  0.7330836606117020  0.4048198515527133  0.4385468261239833   T   T   T
  0.7886400000000009  0.3295400000000015  0.0506999999999991   F   F   F
  0.7500437884904096  0.3424424143286736  0.3087790017325360   T   T   T
  0.8176449999999988  0.0795400000000015  0.0957599999999985   F   F   F
  0.7666347581620648  0.1009919982427394  0.3677827983706629   T   T   T
  0.1545750000000012  0.3704400000000021  0.1335899999999981   F   F   F
  0.1194892252974890  0.3710536536418817  0.3904679028940530   T   T   T
  0.2017049999999969  0.1204400000000021  0.0128699999999995   F   F   F
  0.1572532734999268  0.1236232967780746  0.2816635848261607   T   T   T
  0.1772909712137676  0.1309075354667278  0.1475971164267235   T   T   T
  0.1324396779341813  0.1285885775410145  0.4178327633391060   T   T   T
  0.1342505831505745  0.3819148722143967  0.2623273867705704   T   T   T
  0.1196205627391529  0.3735155023760517  0.5219766932700631   T   T   T
  0.0437579574968160  0.1677615577742388  0.2325103725145300   T   T   T
  0.9925464413345976  0.1653775039417832  0.5090686677267234   T   T   T
  0.0167479440769063  0.4216129478061746  0.1810381744487367   T   T   T
  0.9829061654305979  0.4197450817499344  0.4478939327673401   T   T   T
  0.0386400000000009  0.3295400000000015  0.0506999999999991   F   F   F
  0.9991436119163176  0.3457576727962520  0.3117476194603168   T   T   T
  0.0676449999999988  0.0795400000000015  0.0957599999999985   F   F   F
  0.0186723694814507  0.0982946514999026  0.3679016316412982   T   T   T
  0.9045750000000012  0.8704400000000021  0.1335899999999981   F   F   F
  0.8618762012040164  0.8770461996869410  0.3936463295495408   T   T   T
  0.9517049999999969  0.6204400000000021  0.0128699999999995   F   F   F
  0.9071801306714187  0.6276368349327928  0.2837649065389630   T   T   T
  0.9271800327961754  0.6316219169152771  0.1483805664372943   T   T   T
  0.8866948617479605  0.6328792831183705  0.4296270714832829   T   T   T
  0.8835542606297498  0.8850364300152047  0.2644752507653754   T   T   T
  0.8510074229154019  0.9180979855731347  0.5264221564051920   T   T   T
  0.7944541310839748  0.6701805977939717  0.2308486403983122   T   T   T
  0.7491354068217937  0.6617160968556439  0.5044977047292254   T   T   T
  0.7666657262329136  0.9226235697437800  0.1810009881372226   T   T   T
  0.7284179565985631  0.9079995103806094  0.4402534401554116   T   T   T
  0.7886400000000009  0.8295400000000015  0.0506999999999991   F   F   F
  0.7470295117377646  0.8429850563198671  0.3095730613048795   T   T   T
  0.8176449999999988  0.5795400000000015  0.0957599999999985   F   F   F
  0.7767188349601878  0.5888682643655039  0.3653541277683898   T   T   T
  0.1545750000000012  0.8704400000000021  0.1335899999999981   F   F   F
  0.1092776318698947  0.8695982402005533  0.3962502305061637   T   T   T
  0.2017049999999969  0.6204400000000021  0.0128699999999995   F   F   F
  0.1572242023096569  0.6257169271936414  0.2756791888681920   T   T   T
  0.1775424956057360  0.6326774944979927  0.1461110159731086   T   T   T
  0.1404338884021077  0.6243555944965457  0.4061396387660827   T   T   T
  0.1328756278812748  0.8817618774427799  0.2650504670877498   T   T   T
  0.1070379727242913  0.9312403086239864  0.5265374544041619   T   T   T
  0.0422382421339086  0.6648538242839416  0.2331272844588337   T   T   T
  0.0730818471148142  0.6622063847474402  0.5151884062363348   T   T   T
  0.0166527805055858  0.9217913530662714  0.1816470116356949   T   T   T
  0.9784062329144563  0.9081807825739349  0.4451274820010625   T   T   T
  0.0386400000000009  0.8295400000000015  0.0506999999999991   F   F   F
  0.9972476738301240  0.8430112714615603  0.3117109179533665   T   T   T
  0.0676449999999988  0.5795400000000015  0.0957599999999985   F   F   F
  0.0212109769355950  0.5984757794852000  0.3724696669992378   T   T   T
  0.2846318034816300  0.5971983960711981  0.6020275150725570   T   T   T
  0.5473927509598143  0.4184417100527983  0.6051615465854778   T   T   T
  0.5073977942827542  0.6293080321694653  0.5780162279031157   T   T   T
  0.3648730449476706  0.7508485034586996  0.5969264340710539   T   T   T
  0.3996951738878163  0.5183481077051502  0.5679837752599519   T   T   T
  0.4579006504362543  0.2816096984042350  0.6017092423871508   T   T   T
  0.3417961357081762  0.3162028512154145  0.6013120449076802   T   T   T
  0.3413022915106393  0.4645072919922768  0.6859741224069391   T   T   T
  0.4377727915450657  0.6366109557506650  0.6696312809774997   T   T   T
  0.4642141737863987  0.4205501980970109  0.7014282846853487   T   T   T
  0.3743849999999966  0.2285899999999970  0.0619999999999976   F   F   F
  0.3291972951287372  0.2282476507886078  0.3280417054418936   T   T   T
  0.2318950000000015  0.4785899999999970  0.0844600000000000   F   F   F
  0.4412114288925326  0.4836181547666419  0.3482254372023363   T   T   T
  0.2109166896770726  0.2740415505185789  0.2162226204251059   T   T   T
  0.4275798033958558  0.2715605740155824  0.4712280635604208   T   T   T
  0.3518952850984781  0.0235551721594460  0.1948504794918613   T   T   T
  0.3026521841833529  0.0162026832601239  0.4652799950657079   T   T   T
  0.6243849999999966  0.2285899999999970  0.0619999999999976   F   F   F
  0.5784069715918514  0.2308859047624378  0.3287392585767355   T   T   T
  0.4818950000000015  0.4785899999999970  0.0844600000000000   F   F   F
  0.6916415023689877  0.4849283361519429  0.3450604090985242   T   T   T
  0.4599109160102955  0.2760232234851951  0.2166231739584462   T   T   T
  0.6759035842911358  0.2694968591404965  0.4745843168274989   T   T   T
  0.6009468037746551  0.0249596068096423  0.1953012406089624   T   T   T
  0.5553191749928208  0.0198895207799842  0.4686648973703988   T   T   T
  0.3743849999999966  0.7285899999999970  0.0619999999999976   F   F   F
  0.3302277609305046  0.7335315013734770  0.3274420914140787   T   T   T
  0.2318950000000015  0.9785899999999970  0.0844600000000000   F   F   F
  0.4384857584175193  0.9807704200756263  0.3518440124518439   T   T   T
  0.2101293142712367  0.7758167427949629  0.2167439247649331   T   T   T
  0.4164082357573478  0.7684367953886821  0.4789404830994741   T   T   T
  0.3515918998138466  0.5249574361445271  0.1946968400387493   T   T   T
  0.2981872611762373  0.5438177959301584  0.4674750406323505   T   T   T
  0.6243849999999966  0.7285899999999970  0.0619999999999976   F   F   F
  0.5801753930919176  0.7307598939187647  0.3286258166757945   T   T   T
  0.4818950000000015  0.9785899999999970  0.0844600000000000   F   F   F
  0.6867689103020314  0.9794871682280322  0.3500010947998528   T   T   T
  0.4602459214721342  0.7749336242253865  0.2176796480316486   T   T   T
  0.6646945240197941  0.7714119413076326  0.4809992600739835   T   T   T
  0.6015669846464093  0.5240650707841832  0.1942760361443950   T   T   T
  0.5687851312255959  0.5125695218035069  0.4600720055634045   T   T   T
  0.8743849999999966  0.2285899999999970  0.0619999999999976   F   F   F
  0.8308603502672242  0.2342672304697389  0.3283564797662281   T   T   T
  0.7318950000000015  0.4785899999999970  0.0844600000000000   F   F   F
  0.9427214576593930  0.4862576531539179  0.3512414644057555   T   T   T
  0.7104954836947722  0.2740871945534539  0.2169551900293531   T   T   T
  0.9199111538317499  0.2866410121484904  0.4776933703327769   T   T   T
  0.8512844580675797  0.0252145019330982  0.1945224593875172   T   T   T
  0.7990042452963063  0.0324269830379216  0.4628567694632407   T   T   T
  0.1243849999999966  0.2285899999999970  0.0619999999999976   F   F   F
  0.0810957994157661  0.2313917779126085  0.3268181436299963   T   T   T
  0.9818950000000015  0.4785899999999970  0.0844600000000000   F   F   F
  0.1914329374984307  0.4855994278716527  0.3444253451939139   T   T   T
  0.9603328348069986  0.2763267764588044  0.2170764044627339   T   T   T
  0.1816756273009295  0.2668046444539356  0.4734071495507244   T   T   T
  0.1017511272148534  0.0239235896312374  0.1955307510992169   T   T   T
  0.0516947491189186  0.0363149428915227  0.4669640059914097   T   T   T
  0.8743849999999966  0.7285899999999970  0.0619999999999976   F   F   F
  0.8278863744159074  0.7331483092119274  0.3249321400437105   T   T   T
  0.7318950000000015  0.9785899999999970  0.0844600000000000   F   F   F
  0.9401040583387642  0.9848517727442485  0.3477526322294056   T   T   T
  0.7092288736950483  0.7755931549767002  0.2156766674434895   T   T   T
  0.9054749983452159  0.8042061776340400  0.4752887464409044   T   T   T
  0.8515834104146225  0.5234432310177327  0.1948948014618098   T   T   T
  0.8058775087712351  0.5249374029103540  0.4659001067873421   T   T   T
  0.1243849999999966  0.7285899999999970  0.0619999999999976   F   F   F
  0.0804679662938117  0.7284351588730301  0.3280583547776241   T   T   T
  0.9818950000000015  0.9785899999999970  0.0844600000000000   F   F   F
  0.1874495031505241  0.9759138531813319  0.3530030326507514   T   T   T
  0.9603873654090259  0.7753743452607544  0.2174844529715910   T   T   T
  0.1493556395710605  0.7748576184569603  0.4843222466368002   T   T   T
  0.1019584621068505  0.5248926710722138  0.1938982812834418   T   T   T
  0.0730756811555656  0.5044848139445335  0.4614577363633643   T   T   T
 
  0.00000000E+00  0.00000000E+00  0.00000000E+00
  0.00000000E+00  0.00000000E+00  0.00000000E+00
  0.00000000E+00  0.00000000E+00  0.00000000E+00
  0.00000000E+00  0.00000000E+00  0.00000000E+00
  0.00000000E+00  0.00000000E+00  0.00000000E+00
  0.00000000E+00  0.00000000E+00  0.00000000E+00
  0.00000000E+00  0.00000000E+00  0.00000000E+00
  0.00000000E+00  0.00000000E+00  0.00000000E+00
  0.00000000E+00  0.00000000E+00  0.00000000E+00
  0.00000000E+00  0.00000000E+00  0.00000000E+00
  0.00000000E+00  0.00000000E+00  0.00000000E+00
  0.00000000E+00  0.00000000E+00  0.00000000E+00
  0.00000000E+00  0.00000000E+00  0.00000000E+00
  0.00000000E+00  0.00000000E+00  0.00000000E+00
  0.00000000E+00  0.00000000E+00  0.00000000E+00
  0.00000000E+00  0.00000000E+00  0.00000000E+00
  0.00000000E+00  0.00000000E+00  0.00000000E+00
  0.00000000E+00  0.00000000E+00  0.00000000E+00
  0.00000000E+00  0.00000000E+00  0.00000000E+00
  0.00000000E+00  0.00000000E+00  0.00000000E+00
  0.00000000E+00  0.00000000E+00  0.00000000E+00
  0.00000000E+00  0.00000000E+00  0.00000000E+00
  0.00000000E+00  0.00000000E+00  0.00000000E+00
  0.00000000E+00  0.00000000E+00  0.00000000E+00
  0.00000000E+00  0.00000000E+00  0.00000000E+00
  0.00000000E+00  0.00000000E+00  0.00000000E+00
  0.00000000E+00  0.00000000E+00  0.00000000E+00
  0.00000000E+00  0.00000000E+00  0.00000000E+00
  0.00000000E+00  0.00000000E+00  0.00000000E+00
  0.00000000E+00  0.00000000E+00  0.00000000E+00
  0.00000000E+00  0.00000000E+00  0.00000000E+00
  0.00000000E+00  0.00000000E+00  0.00000000E+00
  0.00000000E+00  0.00000000E+00  0.00000000E+00
  0.00000000E+00  0.00000000E+00  0.00000000E+00
  0.00000000E+00  0.00000000E+00  0.00000000E+00
  0.00000000E+00  0.00000000E+00  0.00000000E+00
  0.00000000E+00  0.00000000E+00  0.00000000E+00
  0.00000000E+00  0.00000000E+00  0.00000000E+00
  0.00000000E+00  0.00000000E+00  0.00000000E+00
  0.00000000E+00  0.00000000E+00  0.00000000E+00
  0.00000000E+00  0.00000000E+00  0.00000000E+00
  0.00000000E+00  0.00000000E+00  0.00000000E+00
  0.00000000E+00  0.00000000E+00  0.00000000E+00
  0.00000000E+00  0.00000000E+00  0.00000000E+00
  0.00000000E+00  0.00000000E+00  0.00000000E+00
  0.00000000E+00  0.00000000E+00  0.00000000E+00
  0.00000000E+00  0.00000000E+00  0.00000000E+00
  0.00000000E+00  0.00000000E+00  0.00000000E+00
  0.00000000E+00  0.00000000E+00  0.00000000E+00
  0.00000000E+00  0.00000000E+00  0.00000000E+00
  0.00000000E+00  0.00000000E+00  0.00000000E+00
  0.00000000E+00  0.00000000E+00  0.00000000E+00
  0.00000000E+00  0.00000000E+00  0.00000000E+00
  0.00000000E+00  0.00000000E+00  0.00000000E+00
  0.00000000E+00  0.00000000E+00  0.00000000E+00
  0.00000000E+00  0.00000000E+00  0.00000000E+00
  0.00000000E+00  0.00000000E+00  0.00000000E+00
  0.00000000E+00  0.00000000E+00  0.00000000E+00
  0.00000000E+00  0.00000000E+00  0.00000000E+00
  0.00000000E+00  0.00000000E+00  0.00000000E+00
  0.00000000E+00  0.00000000E+00  0.00000000E+00
  0.00000000E+00  0.00000000E+00  0.00000000E+00
  0.00000000E+00  0.00000000E+00  0.00000000E+00
  0.00000000E+00  0.00000000E+00  0.00000000E+00
  0.00000000E+00  0.00000000E+00  0.00000000E+00
  0.00000000E+00  0.00000000E+00  0.00000000E+00
  0.00000000E+00  0.00000000E+00  0.00000000E+00
  0.00000000E+00  0.00000000E+00  0.00000000E+00
  0.00000000E+00  0.00000000E+00  0.00000000E+00
  0.00000000E+00  0.00000000E+00  0.00000000E+00
  0.00000000E+00  0.00000000E+00  0.00000000E+00
  0.00000000E+00  0.00000000E+00  0.00000000E+00
  0.00000000E+00  0.00000000E+00  0.00000000E+00
  0.00000000E+00  0.00000000E+00  0.00000000E+00
  0.00000000E+00  0.00000000E+00  0.00000000E+00
  0.00000000E+00  0.00000000E+00  0.00000000E+00
  0.00000000E+00  0.00000000E+00  0.00000000E+00
  0.00000000E+00  0.00000000E+00  0.00000000E+00
  0.00000000E+00  0.00000000E+00  0.00000000E+00
  0.00000000E+00  0.00000000E+00  0.00000000E+00
  0.00000000E+00  0.00000000E+00  0.00000000E+00
  0.00000000E+00  0.00000000E+00  0.00000000E+00
  0.00000000E+00  0.00000000E+00  0.00000000E+00
  0.00000000E+00  0.00000000E+00  0.00000000E+00
  0.00000000E+00  0.00000000E+00  0.00000000E+00
  0.00000000E+00  0.00000000E+00  0.00000000E+00
  0.00000000E+00  0.00000000E+00  0.00000000E+00
  0.00000000E+00  0.00000000E+00  0.00000000E+00
  0.00000000E+00  0.00000000E+00  0.00000000E+00
  0.00000000E+00  0.00000000E+00  0.00000000E+00
  0.00000000E+00  0.00000000E+00  0.00000000E+00
  0.00000000E+00  0.00000000E+00  0.00000000E+00
  0.00000000E+00  0.00000000E+00  0.00000000E+00
  0.00000000E+00  0.00000000E+00  0.00000000E+00
  0.00000000E+00  0.00000000E+00  0.00000000E+00
  0.00000000E+00  0.00000000E+00  0.00000000E+00
  0.00000000E+00  0.00000000E+00  0.00000000E+00
  0.00000000E+00  0.00000000E+00  0.00000000E+00
  0.00000000E+00  0.00000000E+00  0.00000000E+00
  0.00000000E+00  0.00000000E+00  0.00000000E+00
  0.00000000E+00  0.00000000E+00  0.00000000E+00
  0.00000000E+00  0.00000000E+00  0.00000000E+00
  0.00000000E+00  0.00000000E+00  0.00000000E+00
  0.00000000E+00  0.00000000E+00  0.00000000E+00
  0.00000000E+00  0.00000000E+00  0.00000000E+00
  0.00000000E+00  0.00000000E+00  0.00000000E+00
  0.00000000E+00  0.00000000E+00  0.00000000E+00
  0.00000000E+00  0.00000000E+00  0.00000000E+00
  0.00000000E+00  0.00000000E+00  0.00000000E+00
  0.00000000E+00  0.00000000E+00  0.00000000E+00
  0.00000000E+00  0.00000000E+00  0.00000000E+00
  0.00000000E+00  0.00000000E+00  0.00000000E+00
  0.00000000E+00  0.00000000E+00  0.00000000E+00
  0.00000000E+00  0.00000000E+00  0.00000000E+00
  0.00000000E+00  0.00000000E+00  0.00000000E+00
  0.00000000E+00  0.00000000E+00  0.00000000E+00
  0.00000000E+00  0.00000000E+00  0.00000000E+00
  0.00000000E+00  0.00000000E+00  0.00000000E+00
  0.00000000E+00  0.00000000E+00  0.00000000E+00
  0.00000000E+00  0.00000000E+00  0.00000000E+00
  0.00000000E+00  0.00000000E+00  0.00000000E+00
  0.00000000E+00  0.00000000E+00  0.00000000E+00
  0.00000000E+00  0.00000000E+00  0.00000000E+00
  0.00000000E+00  0.00000000E+00  0.00000000E+00
  0.00000000E+00  0.00000000E+00  0.00000000E+00
  0.00000000E+00  0.00000000E+00  0.00000000E+00
  0.00000000E+00  0.00000000E+00  0.00000000E+00
  0.00000000E+00  0.00000000E+00  0.00000000E+00
  0.00000000E+00  0.00000000E+00  0.00000000E+00
  0.00000000E+00  0.00000000E+00  0.00000000E+00
  0.00000000E+00  0.00000000E+00  0.00000000E+00
  0.00000000E+00  0.00000000E+00  0.00000000E+00
  0.00000000E+00  0.00000000E+00  0.00000000E+00
  0.00000000E+00  0.00000000E+00  0.00000000E+00
  0.00000000E+00  0.00000000E+00  0.00000000E+00
  0.00000000E+00  0.00000000E+00  0.00000000E+00
  0.00000000E+00  0.00000000E+00  0.00000000E+00
  0.00000000E+00  0.00000000E+00  0.00000000E+00
  0.00000000E+00  0.00000000E+00  0.00000000E+00
  0.00000000E+00  0.00000000E+00  0.00000000E+00
  0.00000000E+00  0.00000000E+00  0.00000000E+00
  0.00000000E+00  0.00000000E+00  0.00000000E+00
  0.00000000E+00  0.00000000E+00  0.00000000E+00
  0.00000000E+00  0.00000000E+00  0.00000000E+00
  0.00000000E+00  0.00000000E+00  0.00000000E+00
  0.00000000E+00  0.00000000E+00  0.00000000E+00
  0.00000000E+00  0.00000000E+00  0.00000000E+00
  0.00000000E+00  0.00000000E+00  0.00000000E+00
  0.00000000E+00  0.00000000E+00  0.00000000E+00
  0.00000000E+00  0.00000000E+00  0.00000000E+00
  0.00000000E+00  0.00000000E+00  0.00000000E+00
  0.00000000E+00  0.00000000E+00  0.00000000E+00
  0.00000000E+00  0.00000000E+00  0.00000000E+00
  0.00000000E+00  0.00000000E+00  0.00000000E+00
  0.00000000E+00  0.00000000E+00  0.00000000E+00
  0.00000000E+00  0.00000000E+00  0.00000000E+00
  0.00000000E+00  0.00000000E+00  0.00000000E+00
  0.00000000E+00  0.00000000E+00  0.00000000E+00
  0.00000000E+00  0.00000000E+00  0.00000000E+00
  0.00000000E+00  0.00000000E+00  0.00000000E+00
  0.00000000E+00  0.00000000E+00  0.00000000E+00
  0.00000000E+00  0.00000000E+00  0.00000000E+00
  0.00000000E+00  0.00000000E+00  0.00000000E+00
  0.00000000E+00  0.00000000E+00  0.00000000E+00
  0.00000000E+00  0.00000000E+00  0.00000000E+00
  0.00000000E+00  0.00000000E+00  0.00000000E+00
  0.00000000E+00  0.00000000E+00  0.00000000E+00
  0.00000000E+00  0.00000000E+00  0.00000000E+00
  0.00000000E+00  0.00000000E+00  0.00000000E+00
  0.00000000E+00  0.00000000E+00  0.00000000E+00
  0.00000000E+00  0.00000000E+00  0.00000000E+00
  0.00000000E+00  0.00000000E+00  0.00000000E+00
  0.00000000E+00  0.00000000E+00  0.00000000E+00
  0.00000000E+00  0.00000000E+00  0.00000000E+00
  0.00000000E+00  0.00000000E+00  0.00000000E+00
  0.00000000E+00  0.00000000E+00  0.00000000E+00
  0.00000000E+00  0.00000000E+00  0.00000000E+00
  0.00000000E+00  0.00000000E+00  0.00000000E+00
  0.00000000E+00  0.00000000E+00  0.00000000E+00
  0.00000000E+00  0.00000000E+00  0.00000000E+00
  0.00000000E+00  0.00000000E+00  0.00000000E+00
  0.00000000E+00  0.00000000E+00  0.00000000E+00
  0.00000000E+00  0.00000000E+00  0.00000000E+00
  0.00000000E+00  0.00000000E+00  0.00000000E+00
  0.00000000E+00  0.00000000E+00  0.00000000E+00
  0.00000000E+00  0.00000000E+00  0.00000000E+00
  0.00000000E+00  0.00000000E+00  0.00000000E+00
  0.00000000E+00  0.00000000E+00  0.00000000E+00
  0.00000000E+00  0.00000000E+00  0.00000000E+00
  0.00000000E+00  0.00000000E+00  0.00000000E+00
  0.00000000E+00  0.00000000E+00  0.00000000E+00
  0.00000000E+00  0.00000000E+00  0.00000000E+00
  0.00000000E+00  0.00000000E+00  0.00000000E+00
  0.00000000E+00  0.00000000E+00  0.00000000E+00
  0.00000000E+00  0.00000000E+00  0.00000000E+00
  0.00000000E+00  0.00000000E+00  0.00000000E+00
  0.00000000E+00  0.00000000E+00  0.00000000E+00
  0.00000000E+00  0.00000000E+00  0.00000000E+00
  0.00000000E+00  0.00000000E+00  0.00000000E+00
  0.00000000E+00  0.00000000E+00  0.00000000E+00
  0.00000000E+00  0.00000000E+00  0.00000000E+00
  0.00000000E+00  0.00000000E+00  0.00000000E+00
  0.00000000E+00  0.00000000E+00  0.00000000E+00
