# Supplementary material for: The synergistic effect of Hf-O-Ru bonds and oxygen vacancies in Ru/HfO2 for enhanced hydrogen evolution
Source: Nat Commun. 2022 Mar 11;13:1270. doi: 10.1038/s41467-022-28947-9 (PMC8917135; doi:10.1038/s41467-022-28947-9)
Supplement: Supplementary file 3 — Source Data [file 41467_2022_28947_MOESM3_ESM.zip › source data-1/Supplementary Figure 28/f_CONTCAR]

666666                                  
   1.00000000000000     
    20.3719999999999999    0.0000000000000000    0.0000000000000000
     0.0000000000000000   10.3568999999999996    0.0000000000000000
     0.0000000000000000    0.0000000000000000   20.0000000000000000
   H    O    Ru   Hf
     1   128    13    64
Selective dynamics
Direct
  0.4905866934607023  0.4074857843692097  0.7927616221785788   T   T   T
  0.1984100000000026  0.3704400000000021  0.1335899999999981   F   F   F
  0.1589673693198452  0.3776827709531604  0.3922782360156840   T   T   T
  0.2455399999999983  0.1204400000000021  0.0128699999999995   F   F   F
  0.2009598591953505  0.1303201491472342  0.2799145545203076   T   T   T
  0.2215206607291044  0.1324399259563745  0.1473189373025819   T   T   T
  0.1766595312658457  0.1356840236010671  0.4181120694101659   T   T   T
  0.1782747250271196  0.3856086579501501  0.2634708709549083   T   T   T
  0.1528266233713359  0.4108630080938209  0.5246193278823250   T   T   T
  0.0879125439572508  0.1685768425269878  0.2317867735896552   T   T   T
  0.0447118095787573  0.1556596740978681  0.5062414878670443   T   T   T
  0.0605238400018736  0.4225057089438621  0.1807896775701449   T   T   T
  0.0274084277381781  0.4029361328816255  0.4384439272853064   T   T   T
  0.0824750000000023  0.3295400000000015  0.0506999999999991   F   F   F
  0.0429955290592076  0.3433162864442992  0.3085858442925291   T   T   T
  0.1114800000000002  0.0795400000000015  0.0957599999999985   F   F   F
  0.0646354024550807  0.0942829095819557  0.3664175554249954   T   T   T
  0.4484100000000026  0.3704400000000021  0.1335899999999981   F   F   F
  0.4087946015559766  0.3863797583589491  0.3954276488969909   T   T   T
  0.4955399999999983  0.1204400000000021  0.0128699999999995   F   F   F
  0.4513816945086513  0.1280331144847751  0.2827544916801978   T   T   T
  0.4712698328974760  0.1315784492635973  0.1479280462645120   T   T   T
  0.4265077595117049  0.1435259396431602  0.4208042578160677   T   T   T
  0.4287214519585831  0.3846278017210820  0.2643125902494750   T   T   T
  0.4018296980816046  0.4104866690751286  0.5272636421025673   T   T   T
  0.3390585917355753  0.1715552889191924  0.2323540259639362   T   T   T
  0.2854021273843200  0.1793337550439495  0.5108377626397215   T   T   T
  0.3107650321674493  0.4238321143046966  0.1808189973267806   T   T   T
  0.2743457021534411  0.4173490898759248  0.4406070056950487   T   T   T
  0.3324750000000023  0.3295400000000015  0.0506999999999991   F   F   F
  0.2933041273274319  0.3493363910033905  0.3092469789190055   T   T   T
  0.3614800000000002  0.0795400000000015  0.0957599999999985   F   F   F
  0.3116961819411070  0.1091594003827840  0.3656706587637678   T   T   T
  0.1984100000000026  0.8704400000000021  0.1335899999999981   F   F   F
  0.1602681734110883  0.8760646175552458  0.3917789531329983   T   T   T
  0.2455399999999983  0.6204400000000021  0.0128699999999995   F   F   F
  0.2012390501693236  0.6298862847353780  0.2805065699160987   T   T   T
  0.2214286435663897  0.6320083893561553  0.1473379546204730   T   T   T
  0.1776091748688996  0.6345897345610333  0.4186921147637778   T   T   T
  0.1779401907261553  0.8859646509160718  0.2629108548890159   T   T   T
  0.1554939765563341  0.9023552116386836  0.5225511884796329   T   T   T
  0.0884229563657848  0.6688705758710571  0.2314314780577356   T   T   T
  0.0439206239752374  0.6563221922828772  0.5088169454161595   T   T   T
  0.0604665851993718  0.9228354378437433  0.1807246356962423   T   T   T
  0.0277895972372738  0.9027519893341155  0.4383972503533466   T   T   T
  0.0824750000000023  0.8295400000000015  0.0506999999999991   F   F   F
  0.0425698459504387  0.8428292174617008  0.3087390711204338   T   T   T
  0.1114800000000002  0.5795400000000015  0.0957599999999985   F   F   F
  0.0642436884012522  0.5963890167257717  0.3667844059011692   T   T   T
  0.4484100000000026  0.8704400000000021  0.1335899999999981   F   F   F
  0.4025371652204500  0.8875025726110295  0.3913603526938553   T   T   T
  0.4955399999999983  0.6204400000000021  0.0128699999999995   F   F   F
  0.4517914424713368  0.6269742386820474  0.2820459627889480   T   T   T
  0.4713276794824776  0.6316763474363654  0.1477760887744832   T   T   T
  0.4262335679437440  0.6449586458587665  0.4183804755048379   T   T   T
  0.4286620056124268  0.8847174161025960  0.2636237197000647   T   T   T
  0.3926899863697819  0.9454220427676063  0.5252834389205306   T   T   T
  0.3386827637608916  0.6704536193730176  0.2319379652152581   T   T   T
  0.2968290393995633  0.6745190363341129  0.5034488798465587   T   T   T
  0.3105066649322862  0.9238865208462097  0.1810777718410878   T   T   T
  0.2735289415688446  0.9211842483357301  0.4389989943419992   T   T   T
  0.3324750000000023  0.8295400000000015  0.0506999999999991   F   F   F
  0.2920571648037849  0.8462599102996394  0.3092848071759839   T   T   T
  0.3614800000000002  0.5795400000000015  0.0957599999999985   F   F   F
  0.3140547253063755  0.6000566839020117  0.3666612988624792   T   T   T
  0.6984100000000026  0.3704400000000021  0.1335899999999981   F   F   F
  0.6652683424457588  0.3575397429211907  0.3910251089766318   T   T   T
  0.7455399999999983  0.1204400000000021  0.0128699999999995   F   F   F
  0.7008480399351769  0.1204863718597229  0.2813952837007488   T   T   T
  0.7211516636484103  0.1301106250597039  0.1471846259476073   T   T   T
  0.6811493593096877  0.1105333187725577  0.4185973534332608   T   T   T
  0.6786836304932951  0.3804541390196567  0.2624482615258433   T   T   T
  0.6795493793262138  0.3637166329889797  0.5223423158712494   T   T   T
  0.5877155612934682  0.1663670803048891  0.2313740607801363   T   T   T
  0.5514541794844067  0.1476309165117709  0.5083337453643517   T   T   T
  0.5607874433318242  0.4211738689143236  0.1808977458228430   T   T   T
  0.5289053594313802  0.4016204604411989  0.4406691258979195   T   T   T
  0.5824750000000023  0.3295400000000015  0.0506999999999991   F   F   F
  0.5426601388378326  0.3417072342232267  0.3104484289065154   T   T   T
  0.6114800000000002  0.0795400000000015  0.0957599999999985   F   F   F
  0.5658876541526369  0.0882823415771831  0.3687609776415887   T   T   T
  0.9484100000000026  0.3704400000000021  0.1335899999999981   F   F   F
  0.9132647207852490  0.3624726889836925  0.3915931454987917   T   T   T
  0.9955399999999983  0.1204400000000021  0.0128699999999995   F   F   F
  0.9510768203601031  0.1253402160307644  0.2806593350835722   T   T   T
  0.9711542616216448  0.1315402222521162  0.1471858928689976   T   T   T
  0.9291744086091492  0.1182138741133767  0.4180136155695592   T   T   T
  0.9280553603306552  0.3825769558363374  0.2631091016461401   T   T   T
  0.9084132308182493  0.3911342909649352  0.5219507547341109   T   T   T
  0.8376813419444219  0.1627086343911500  0.2322829821019505   T   T   T
  0.8055395883662767  0.1390073887855790  0.5115179935871916   T   T   T
  0.8107680624460527  0.4207275782710043  0.1804995938766563   T   T   T
  0.7848556700372151  0.3875645811809229  0.4324023969379687   T   T   T
  0.8324750000000023  0.3295400000000015  0.0506999999999991   F   F   F
  0.7939816116444603  0.3370179042564974  0.3065724982423060   T   T   T
  0.8614800000000002  0.0795400000000015  0.0957599999999985   F   F   F
  0.8113864964228368  0.0918773803268715  0.3715792134191055   T   T   T
  0.6984100000000026  0.8704400000000021  0.1335899999999981   F   F   F
  0.6569137049262836  0.8591583023159169  0.3980440162594927   T   T   T
  0.7455399999999983  0.6204400000000021  0.0128699999999995   F   F   F
  0.7015913652094757  0.6231044023880644  0.2787804184680929   T   T   T
  0.7212406913469434  0.6315717349795081  0.1468612362856720   T   T   T
  0.6865722724854120  0.6121434904438994  0.4129769945252708   T   T   T
  0.6775177239894200  0.8797307432354431  0.2654958388855779   T   T   T
  0.6625984110822015  0.9113901338764802  0.5292923611427824   T   T   T
  0.5871554551823999  0.6646985488348064  0.2331126393079964   T   T   T
  0.4574908567350998  0.7035053739155281  0.5626021198953591   T   T   T
  0.5610980917996954  0.9207616028826693  0.1814881559899832   T   T   T
  0.5202014975854456  0.9045659583933152  0.4444115845488043   T   T   T
  0.5824750000000023  0.8295400000000015  0.0506999999999991   F   F   F
  0.5412970081777461  0.8390991677484295  0.3122590066052467   T   T   T
  0.6114800000000002  0.5795400000000015  0.0957599999999985   F   F   F
  0.5684687253822623  0.5882705144917327  0.3720848014127130   T   T   T
  0.9484100000000026  0.8704400000000021  0.1335899999999981   F   F   F
  0.9109163230640693  0.8654487132104712  0.3929147974632293   T   T   T
  0.9955399999999983  0.6204400000000021  0.0128699999999995   F   F   F
  0.9518272000257980  0.6256094731458015  0.2793835907208084   T   T   T
  0.9714054821864354  0.6314780412732657  0.1468809765105566   T   T   T
  0.9313522116795784  0.6211201257992726  0.4177369342310163   T   T   T
  0.9280525290349309  0.8825348012052761  0.2634801429660707   T   T   T
  0.9085110499654437  0.8835878602836210  0.5245948256499718   T   T   T
  0.8383464002432091  0.6679313710247953  0.2302988508776946   T   T   T
  0.7968637479155920  0.6387003696593043  0.5049329615002600   T   T   T
  0.8104854433910826  0.9208277445755050  0.1807797283784642   T   T   T
  0.7757715280405996  0.8890630729137866  0.4427951744894337   T   T   T
  0.8324750000000023  0.8295400000000015  0.0506999999999991   F   F   F
  0.7925246579534477  0.8385042366817610  0.3101740077107932   T   T   T
  0.8614800000000002  0.5795400000000015  0.0957599999999985   F   F   F
  0.8194386351428238  0.5836919210150896  0.3636304081020475   T   T   T
  0.5638154297531658  0.4711290524690603  0.6343034885732625   T   T   T
  0.6463828715155100  0.6262267697967860  0.6941659917050996   T   T   T
  0.5568713523018781  0.5188087542376009  0.7586489211843054   T   T   T
  0.6425540456869205  0.3813431925129354  0.7114355829937851   T   T   T
  0.6678639001703977  0.5287302508065241  0.5809875575128163   T   T   T
  0.6356375941782459  0.7672968705091257  0.5952425081807906   T   T   T
  0.5465943623208604  0.7482016207869410  0.7163732483328338   T   T   T
  0.4314772673477882  0.4891480959354514  0.7333397836641995   T   T   T
  0.5178579047244688  0.3062168331223665  0.7137476097889753   T   T   T
  0.5383038032188885  0.2456867969135402  0.5955819754532353   T   T   T
  0.5548735002352879  0.6469789637251648  0.5537693646250184   T   T   T
  0.4732562824799883  0.6356190521818413  0.6552526520651402   T   T   T
  0.4483530279154792  0.3869830202223012  0.6232906463060377   T   T   T
  0.1682199999999980  0.2285899999999970  0.0619999999999976   F   F   F
  0.1236311746626857  0.2334418737977725  0.3277869421478319   T   T   T
  0.0257300000000029  0.4785899999999970  0.0844600000000000   F   F   F
  0.2336498687196586  0.4860344818189464  0.3473532835489518   T   T   T
  0.0040642713938389  0.2748497663070394  0.2162589614390328   T   T   T
  0.2115782904672814  0.2908468287743969  0.4764029241742033   T   T   T
  0.1452809236499085  0.0261876559632529  0.1942685018058812   T   T   T
  0.1016405272139915  0.0228860306208842  0.4630120026262229   T   T   T
  0.4182199999999980  0.2285899999999970  0.0619999999999976   F   F   F
  0.3757191358446024  0.2413858464809338  0.3290988735307740   T   T   T
  0.2757300000000029  0.4785899999999970  0.0844600000000000   F   F   F
  0.4856242837470666  0.4840964504906902  0.3503122449911663   T   T   T
  0.2547795559789733  0.2765141791286244  0.2169236125877343   T   T   T
  0.4675201686854467  0.2842976503671801  0.4838320621691252   T   T   T
  0.3950469999454025  0.0265272166882952  0.1952803547250027   T   T   T
  0.3416484199832390  0.0537554285359199  0.4637426040141187   T   T   T
  0.1682199999999980  0.7285899999999970  0.0619999999999976   F   F   F
  0.1236717345549423  0.7336954307562380  0.3276235310083600   T   T   T
  0.0257300000000029  0.9785899999999970  0.0844600000000000   F   F   F
  0.2335913377275264  0.9859983502354740  0.3459013626654515   T   T   T
  0.0045499347545357  0.7745795374607258  0.2160002873428819   T   T   T
  0.2165877111847588  0.7859875322070982  0.4749610691080619   T   T   T
  0.1454614607243931  0.5252670912417382  0.1943941421575521   T   T   T
  0.0998077680697368  0.5256549146739221  0.4634027926638322   T   T   T
  0.4182199999999980  0.7285899999999970  0.0619999999999976   F   F   F
  0.3744079921715271  0.7358437301351891  0.3281110165487747   T   T   T
  0.2757300000000029  0.9785899999999970  0.0844600000000000   F   F   F
  0.4826538647727917  0.9810709313759471  0.3487960124800714   T   T   T
  0.2543139999979087  0.7760369935509931  0.2164950086545234   T   T   T
  0.4440499555602447  0.8090165266318861  0.4817860655262091   T   T   T
  0.3954742144929110  0.5259871215671642  0.1952282694535669   T   T   T
  0.3507938546433201  0.5343211102885115  0.4629394290173569   T   T   T
  0.6682199999999980  0.2285899999999970  0.0619999999999976   F   F   F
  0.6230743329293756  0.2252807186575167  0.3264464942269366   T   T   T
  0.5257300000000029  0.4785899999999970  0.0844600000000000   F   F   F
  0.7359409712132089  0.4771552836110536  0.3447938288481806   T   T   T
  0.5042543565337085  0.2754584961064474  0.2167684871500496   T   T   T
  0.7348078331216475  0.2447722964313694  0.4709155029729187   T   T   T
  0.6460425652367462  0.0223748469441420  0.1953387037968552   T   T   T
  0.6028953581519132  0.0060360836234479  0.4634493326598300   T   T   T
  0.9182199999999980  0.2285899999999970  0.0619999999999976   F   F   F
  0.8725280175742810  0.2242449096734702  0.3283075737029462   T   T   T
  0.7757300000000029  0.4785899999999970  0.0844600000000000   F   F   F
  0.9837137953410883  0.4802863835954362  0.3466553062380729   T   T   T
  0.7547004853986669  0.2724312775509712  0.2156152938724599   T   T   T
  0.9682400706832470  0.2706026018784750  0.4746292289743383   T   T   T
  0.8956495349070717  0.0226808263945119  0.1942068218297326   T   T   T
  0.8543317415803515  0.9983587071660449  0.4641078523516586   T   T   T
  0.6682199999999980  0.7285899999999970  0.0619999999999976   F   F   F
  0.6231999852999054  0.7249126892896612  0.3289314270772291   T   T   T
  0.5257300000000029  0.9785899999999970  0.0844600000000000   F   F   F
  0.7317880441956438  0.9711631362887065  0.3517482281966181   T   T   T
  0.5044408534362994  0.7747278134459661  0.2172302702061963   T   T   T
  0.7164780867012505  0.7476522704721958  0.4841174845634434   T   T   T
  0.6458477470202412  0.5234866082585500  0.1944941658100065   T   T   T
  0.6170842134684299  0.4881411697817541  0.4611929595094320   T   T   T
  0.9182199999999980  0.7285899999999970  0.0619999999999976   F   F   F
  0.8739092509389466  0.7281925409535386  0.3262621749424774   T   T   T
  0.7757300000000029  0.9785899999999970  0.0844600000000000   F   F   F
  0.9837177897999746  0.9808630416864038  0.3475646176664041   T   T   T
  0.7541367684891239  0.7737339745963221  0.2165024410952456   T   T   T
  0.9698477738517763  0.7701874109236317  0.4756089050300598   T   T   T
  0.8957790412674959  0.5234916712503113  0.1942228125927411   T   T   T
  0.8555235511553386  0.5094008322112586  0.4613409453806288   T   T   T
 
  0.00000000E+00  0.00000000E+00  0.00000000E+00
  0.00000000E+00  0.00000000E+00  0.00000000E+00
  0.00000000E+00  0.00000000E+00  0.00000000E+00
  0.00000000E+00  0.00000000E+00  0.00000000E+00
  0.00000000E+00  0.00000000E+00  0.00000000E+00
  0.00000000E+00  0.00000000E+00  0.00000000E+00
  0.00000000E+00  0.00000000E+00  0.00000000E+00
  0.00000000E+00  0.00000000E+00  0.00000000E+00
  0.00000000E+00  0.00000000E+00  0.00000000E+00
  0.00000000E+00  0.00000000E+00  0.00000000E+00
  0.00000000E+00  0.00000000E+00  0.00000000E+00
  0.00000000E+00  0.00000000E+00  0.00000000E+00
  0.00000000E+00  0.00000000E+00  0.00000000E+00
  0.00000000E+00  0.00000000E+00  0.00000000E+00
  0.00000000E+00  0.00000000E+00  0.00000000E+00
  0.00000000E+00  0.00000000E+00  0.00000000E+00
  0.00000000E+00  0.00000000E+00  0.00000000E+00
  0.00000000E+00  0.00000000E+00  0.00000000E+00
  0.00000000E+00  0.00000000E+00  0.00000000E+00
  0.00000000E+00  0.00000000E+00  0.00000000E+00
  0.00000000E+00  0.00000000E+00  0.00000000E+00
  0.00000000E+00  0.00000000E+00  0.00000000E+00
  0.00000000E+00  0.00000000E+00  0.00000000E+00
  0.00000000E+00  0.00000000E+00  0.00000000E+00
  0.00000000E+00  0.00000000E+00  0.00000000E+00
  0.00000000E+00  0.00000000E+00  0.00000000E+00
  0.00000000E+00  0.00000000E+00  0.00000000E+00
  0.00000000E+00  0.00000000E+00  0.00000000E+00
  0.00000000E+00  0.00000000E+00  0.00000000E+00
  0.00000000E+00  0.00000000E+00  0.00000000E+00
  0.00000000E+00  0.00000000E+00  0.00000000E+00
  0.00000000E+00  0.00000000E+00  0.00000000E+00
  0.00000000E+00  0.00000000E+00  0.00000000E+00
  0.00000000E+00  0.00000000E+00  0.00000000E+00
  0.00000000E+00  0.00000000E+00  0.00000000E+00
  0.00000000E+00  0.00000000E+00  0.00000000E+00
  0.00000000E+00  0.00000000E+00  0.00000000E+00
  0.00000000E+00  0.00000000E+00  0.00000000E+00
  0.00000000E+00  0.00000000E+00  0.00000000E+00
  0.00000000E+00  0.00000000E+00  0.00000000E+00
  0.00000000E+00  0.00000000E+00  0.00000000E+00
  0.00000000E+00  0.00000000E+00  0.00000000E+00
  0.00000000E+00  0.00000000E+00  0.00000000E+00
  0.00000000E+00  0.00000000E+00  0.00000000E+00
  0.00000000E+00  0.00000000E+00  0.00000000E+00
  0.00000000E+00  0.00000000E+00  0.00000000E+00
  0.00000000E+00  0.00000000E+00  0.00000000E+00
  0.00000000E+00  0.00000000E+00  0.00000000E+00
  0.00000000E+00  0.00000000E+00  0.00000000E+00
  0.00000000E+00  0.00000000E+00  0.00000000E+00
  0.00000000E+00  0.00000000E+00  0.00000000E+00
  0.00000000E+00  0.00000000E+00  0.00000000E+00
  0.00000000E+00  0.00000000E+00  0.00000000E+00
  0.00000000E+00  0.00000000E+00  0.00000000E+00
  0.00000000E+00  0.00000000E+00  0.00000000E+00
  0.00000000E+00  0.00000000E+00  0.00000000E+00
  0.00000000E+00  0.00000000E+00  0.00000000E+00
  0.00000000E+00  0.00000000E+00  0.00000000E+00
  0.00000000E+00  0.00000000E+00  0.00000000E+00
  0.00000000E+00  0.00000000E+00  0.00000000E+00
  0.00000000E+00  0.00000000E+00  0.00000000E+00
  0.00000000E+00  0.00000000E+00  0.00000000E+00
  0.00000000E+00  0.00000000E+00  0.00000000E+00
  0.00000000E+00  0.00000000E+00  0.00000000E+00
  0.00000000E+00  0.00000000E+00  0.00000000E+00
  0.00000000E+00  0.00000000E+00  0.00000000E+00
  0.00000000E+00  0.00000000E+00  0.00000000E+00
  0.00000000E+00  0.00000000E+00  0.00000000E+00
  0.00000000E+00  0.00000000E+00  0.00000000E+00
  0.00000000E+00  0.00000000E+00  0.00000000E+00
  0.00000000E+00  0.00000000E+00  0.00000000E+00
  0.00000000E+00  0.00000000E+00  0.00000000E+00
  0.00000000E+00  0.00000000E+00  0.00000000E+00
  0.00000000E+00  0.00000000E+00  0.00000000E+00
  0.00000000E+00  0.00000000E+00  0.00000000E+00
  0.00000000E+00  0.00000000E+00  0.00000000E+00
  0.00000000E+00  0.00000000E+00  0.00000000E+00
  0.00000000E+00  0.00000000E+00  0.00000000E+00
  0.00000000E+00  0.00000000E+00  0.00000000E+00
  0.00000000E+00  0.00000000E+00  0.00000000E+00
  0.00000000E+00  0.00000000E+00  0.00000000E+00
  0.00000000E+00  0.00000000E+00  0.00000000E+00
  0.00000000E+00  0.00000000E+00  0.00000000E+00
  0.00000000E+00  0.00000000E+00  0.00000000E+00
  0.00000000E+00  0.00000000E+00  0.00000000E+00
  0.00000000E+00  0.00000000E+00  0.00000000E+00
  0.00000000E+00  0.00000000E+00  0.00000000E+00
  0.00000000E+00  0.00000000E+00  0.00000000E+00
  0.00000000E+00  0.00000000E+00  0.00000000E+00
  0.00000000E+00  0.00000000E+00  0.00000000E+00
  0.00000000E+00  0.00000000E+00  0.00000000E+00
  0.00000000E+00  0.00000000E+00  0.00000000E+00
  0.00000000E+00  0.00000000E+00  0.00000000E+00
  0.00000000E+00  0.00000000E+00  0.00000000E+00
  0.00000000E+00  0.00000000E+00  0.00000000E+00
  0.00000000E+00  0.00000000E+00  0.00000000E+00
  0.00000000E+00  0.00000000E+00  0.00000000E+00
  0.00000000E+00  0.00000000E+00  0.00000000E+00
  0.00000000E+00  0.00000000E+00  0.00000000E+00
  0.00000000E+00  0.00000000E+00  0.00000000E+00
  0.00000000E+00  0.00000000E+00  0.00000000E+00
  0.00000000E+00  0.00000000E+00  0.00000000E+00
  0.00000000E+00  0.00000000E+00  0.00000000E+00
  0.00000000E+00  0.00000000E+00  0.00000000E+00
  0.00000000E+00  0.00000000E+00  0.00000000E+00
  0.00000000E+00  0.00000000E+00  0.00000000E+00
  0.00000000E+00  0.00000000E+00  0.00000000E+00
  0.00000000E+00  0.00000000E+00  0.00000000E+00
  0.00000000E+00  0.00000000E+00  0.00000000E+00
  0.00000000E+00  0.00000000E+00  0.00000000E+00
  0.00000000E+00  0.00000000E+00  0.00000000E+00
  0.00000000E+00  0.00000000E+00  0.00000000E+00
  0.00000000E+00  0.00000000E+00  0.00000000E+00
  0.00000000E+00  0.00000000E+00  0.00000000E+00
  0.00000000E+00  0.00000000E+00  0.00000000E+00
  0.00000000E+00  0.00000000E+00  0.00000000E+00
  0.00000000E+00  0.00000000E+00  0.00000000E+00
  0.00000000E+00  0.00000000E+00  0.00000000E+00
  0.00000000E+00  0.00000000E+00  0.00000000E+00
  0.00000000E+00  0.00000000E+00  0.00000000E+00
  0.00000000E+00  0.00000000E+00  0.00000000E+00
  0.00000000E+00  0.00000000E+00  0.00000000E+00
  0.00000000E+00  0.00000000E+00  0.00000000E+00
  0.00000000E+00  0.00000000E+00  0.00000000E+00
  0.00000000E+00  0.00000000E+00  0.00000000E+00
  0.00000000E+00  0.00000000E+00  0.00000000E+00
  0.00000000E+00  0.00000000E+00  0.00000000E+00
  0.00000000E+00  0.00000000E+00  0.00000000E+00
  0.00000000E+00  0.00000000E+00  0.00000000E+00
  0.00000000E+00  0.00000000E+00  0.00000000E+00
  0.00000000E+00  0.00000000E+00  0.00000000E+00
  0.00000000E+00  0.00000000E+00  0.00000000E+00
  0.00000000E+00  0.00000000E+00  0.00000000E+00
  0.00000000E+00  0.00000000E+00  0.00000000E+00
  0.00000000E+00  0.00000000E+00  0.00000000E+00
  0.00000000E+00  0.00000000E+00  0.00000000E+00
  0.00000000E+00  0.00000000E+00  0.00000000E+00
  0.00000000E+00  0.00000000E+00  0.00000000E+00
  0.00000000E+00  0.00000000E+00  0.00000000E+00
  0.00000000E+00  0.00000000E+00  0.00000000E+00
  0.00000000E+00  0.00000000E+00  0.00000000E+00
  0.00000000E+00  0.00000000E+00  0.00000000E+00
  0.00000000E+00  0.00000000E+00  0.00000000E+00
  0.00000000E+00  0.00000000E+00  0.00000000E+00
  0.00000000E+00  0.00000000E+00  0.00000000E+00
  0.00000000E+00  0.00000000E+00  0.00000000E+00
  0.00000000E+00  0.00000000E+00  0.00000000E+00
  0.00000000E+00  0.00000000E+00  0.00000000E+00
  0.00000000E+00  0.00000000E+00  0.00000000E+00
  0.00000000E+00  0.00000000E+00  0.00000000E+00
  0.00000000E+00  0.00000000E+00  0.00000000E+00
  0.00000000E+00  0.00000000E+00  0.00000000E+00
  0.00000000E+00  0.00000000E+00  0.00000000E+00
  0.00000000E+00  0.00000000E+00  0.00000000E+00
  0.00000000E+00  0.00000000E+00  0.00000000E+00
  0.00000000E+00  0.00000000E+00  0.00000000E+00
  0.00000000E+00  0.00000000E+00  0.00000000E+00
  0.00000000E+00  0.00000000E+00  0.00000000E+00
  0.00000000E+00  0.00000000E+00  0.00000000E+00
  0.00000000E+00  0.00000000E+00  0.00000000E+00
  0.00000000E+00  0.00000000E+00  0.00000000E+00
  0.00000000E+00  0.00000000E+00  0.00000000E+00
  0.00000000E+00  0.00000000E+00  0.00000000E+00
  0.00000000E+00  0.00000000E+00  0.00000000E+00
  0.00000000E+00  0.00000000E+00  0.00000000E+00
  0.00000000E+00  0.00000000E+00  0.00000000E+00
  0.00000000E+00  0.00000000E+00  0.00000000E+00
  0.00000000E+00  0.00000000E+00  0.00000000E+00
  0.00000000E+00  0.00000000E+00  0.00000000E+00
  0.00000000E+00  0.00000000E+00  0.00000000E+00
  0.00000000E+00  0.00000000E+00  0.00000000E+00
  0.00000000E+00  0.00000000E+00  0.00000000E+00
  0.00000000E+00  0.00000000E+00  0.00000000E+00
  0.00000000E+00  0.00000000E+00  0.00000000E+00
  0.00000000E+00  0.00000000E+00  0.00000000E+00
  0.00000000E+00  0.00000000E+00  0.00000000E+00
  0.00000000E+00  0.00000000E+00  0.00000000E+00
  0.00000000E+00  0.00000000E+00  0.00000000E+00
  0.00000000E+00  0.00000000E+00  0.00000000E+00
  0.00000000E+00  0.00000000E+00  0.00000000E+00
  0.00000000E+00  0.00000000E+00  0.00000000E+00
  0.00000000E+00  0.00000000E+00  0.00000000E+00
  0.00000000E+00  0.00000000E+00  0.00000000E+00
  0.00000000E+00  0.00000000E+00  0.00000000E+00
  0.00000000E+00  0.00000000E+00  0.00000000E+00
  0.00000000E+00  0.00000000E+00  0.00000000E+00
  0.00000000E+00  0.00000000E+00  0.00000000E+00
  0.00000000E+00  0.00000000E+00  0.00000000E+00
  0.00000000E+00  0.00000000E+00  0.00000000E+00
  0.00000000E+00  0.00000000E+00  0.00000000E+00
  0.00000000E+00  0.00000000E+00  0.00000000E+00
  0.00000000E+00  0.00000000E+00  0.00000000E+00
  0.00000000E+00  0.00000000E+00  0.00000000E+00
  0.00000000E+00  0.00000000E+00  0.00000000E+00
  0.00000000E+00  0.00000000E+00  0.00000000E+00
  0.00000000E+00  0.00000000E+00  0.00000000E+00
  0.00000000E+00  0.00000000E+00  0.00000000E+00
  0.00000000E+00  0.00000000E+00  0.00000000E+00
  0.00000000E+00  0.00000000E+00  0.00000000E+00
  0.00000000E+00  0.00000000E+00  0.00000000E+00
  0.00000000E+00  0.00000000E+00  0.00000000E+00
  0.00000000E+00  0.00000000E+00  0.00000000E+00
  0.00000000E+00  0.00000000E+00  0.00000000E+00
  0.00000000E+00  0.00000000E+00  0.00000000E+00
  0.00000000E+00  0.00000000E+00  0.00000000E+00
  0.00000000E+00  0.00000000E+00  0.00000000E+00
