# Supplementary material for: The synergistic effect of Hf-O-Ru bonds and oxygen vacancies in Ru/HfO2 for enhanced hydrogen evolution
Source: Nat Commun. 2022 Mar 11;13:1270. doi: 10.1038/s41467-022-28947-9 (PMC8917135; doi:10.1038/s41467-022-28947-9)
Supplement: Supplementary file 3 — Source Data [file 41467_2022_28947_MOESM3_ESM.zip › source data-1/Supplementary Figure 28/g_CONTCAR]

CONTCAR\(66)                            
   1.00000000000000     
    11.2392997741999991    0.0000000000000000    0.0000000000000000
    -5.6196498870999996    9.7335191252000008    0.0000000000000000
     0.0000000000000000    0.0000000000000000   20.2810993195000009
   Ru   H 
    80     1
Direct
  0.0978733163078649  0.1523406700732773  0.1039635804903161
  0.0979853276667786  0.1520214089779349  0.3127667360624461
  0.1814442441216396  0.0690651517451889  0.0051501898233015
  0.1808517585261185  0.0687230347972434  0.2084865935990595
  0.1789845157623007  0.0677507909130062  0.4119354518638916
  0.3478052760293775  0.1522271235387203  0.1041662959392932
  0.3475382213257898  0.1518580035125549  0.3130134379169459
  0.4310078253020972  0.0687825938849326  0.0053712342745477
  0.4309573726218358  0.0684873754043745  0.2087767337798125
  0.4330289095998870  0.0657731396631007  0.4115807703401231
  0.5977049703273436  0.1521723775708068  0.1041253844267266
  0.5984459868123316  0.1524980914882162  0.3126246406974905
  0.6807710656011595  0.0684068704484439  0.0053902616966435
  0.6808223055170671  0.0685725684668891  0.2086705693200254
  0.6770602155785947  0.0657594736767215  0.4117655894369815
  0.8477268105081501  0.1522552120105747  0.1041839159708659
  0.8479376902351650  0.1520140805902165  0.3129940638180244
  0.9308500840815298  0.0691238873632894  0.0051230164184533
  0.9311112879333590  0.0688186709521821  0.2084721017192722
  0.9327860927105812  0.0672083377231048  0.4116890738123434
  0.0976824323691112  0.4021697837391860  0.1041907605902968
  0.0978512856181764  0.4018443215724397  0.3126526618140400
  0.1809064455000458  0.3190046271278031  0.0050623279628306
  0.1806742117149510  0.3185204593110256  0.2084407838535412
  0.1804233729952560  0.3168636073737825  0.4114990516708439
  0.3477187353373174  0.4021812483581830  0.1042244917951600
  0.3472984344120554  0.4012560464209969  0.3125557157477449
  0.4310068049291463  0.3189686024005556  0.0052853641849035
  0.4313893055704507  0.3191561275041749  0.2086401169066052
  0.4318965788351997  0.3225255641537072  0.4117432213592459
  0.5977962939231064  0.4022316731868224  0.1040401039628067
  0.5978954057023067  0.4019031866115005  0.3127526670624216
  0.6809355101491362  0.3190092908665285  0.0051153395574397
  0.6809763556521652  0.3190949819335858  0.2083430489765115
  0.6812593258144083  0.3185600685087648  0.4112567422185788
  0.8477999603864348  0.4023170116394880  0.1040807651637274
  0.8473582651541357  0.4013836273914433  0.3126367384759017
  0.9315159982192848  0.3192412750179857  0.0053799997635398
  0.9314717312519898  0.3191771242537689  0.2086671424368637
  0.9339119278432116  0.3226399068405678  0.4117726953824527
  0.0978130586042264  0.6522837957288717  0.1042498051233059
  0.0986455035410905  0.6528348599969116  0.3127408946226374
  0.1811268764052887  0.5689120938250108  0.0054393855646754
  0.1808600558609962  0.5685316636974359  0.2088241567960017
  0.1743106918113423  0.5654137786926701  0.4132903331763692
  0.3478988485561262  0.6522428308476494  0.1044725469868294
  0.3479799872496069  0.6518636247275281  0.3125826944076152
  0.4311285937892927  0.5689175149430592  0.0053337141207347
  0.4311991644155621  0.5686441390554472  0.2088541920654005
  0.4352117398510417  0.5652204644046858  0.4129949091265986
  0.5978659877178515  0.6522829899216788  0.1042097779446318
  0.5988651390073273  0.6527545761466176  0.3124869684828708
  0.6810700074530242  0.5690312317992939  0.0052865628247479
  0.6809191714363271  0.5685942533196661  0.2086028932490397
  0.6774636008278366  0.5681010822167935  0.4117441535594872
  0.8478324161938355  0.6521675828960779  0.1041435377915407
  0.8479513283993179  0.6523075381476151  0.3129794106464288
  0.9313111652487328  0.5691237541086008  0.0053059048419967
  0.9314023631261784  0.5689674054048910  0.2087564461479512
  0.9341344206042023  0.5670119458133187  0.4115354334807463
  0.0978760381591044  0.9022433714528995  0.1039692636649724
  0.0978169162262176  0.9020763701873661  0.3128338919900877
  0.1809990621787529  0.8189895809634689  0.0050864239684252
  0.1809287403966106  0.8190954141881311  0.2084458357879415
  0.1802152474386502  0.8197064907234070  0.4117232929685646
  0.3477253005608246  0.9022196479211827  0.1042223864853922
  0.3470521931132250  0.9013400905194862  0.3127331177396283
  0.4310206896688962  0.8188220667271329  0.0054104054886354
  0.4313455901483573  0.8190793412792416  0.2088421169215485
  0.4342468130659750  0.8254814809156648  0.4133144332601573
  0.5977561973630491  0.9022086381841722  0.1041829978888230
  0.5979567757540311  0.9019528497590436  0.3126439520533732
  0.6810511994092159  0.8191393714876654  0.0050467577395482
  0.6814573720778405  0.8194064824841287  0.2084168187780090
  0.6830565017074443  0.8194379153307199  0.4114416187985536
  0.8476645660194220  0.9021211874578132  0.1039481068551889
  0.8479369941716758  0.9020171470470659  0.3127284213192524
  0.9309287298078914  0.8185632503889342  0.0051500357852389
  0.9312285343398737  0.8190981977857804  0.2084472287818394
  0.9322175346678264  0.8209816100079952  0.4119320633576151
  0.3482073446790124  0.6514869504817130  0.4568680751156169
 
  0.00000000E+00  0.00000000E+00  0.00000000E+00
  0.00000000E+00  0.00000000E+00  0.00000000E+00
  0.00000000E+00  0.00000000E+00  0.00000000E+00
  0.00000000E+00  0.00000000E+00  0.00000000E+00
  0.00000000E+00  0.00000000E+00  0.00000000E+00
  0.00000000E+00  0.00000000E+00  0.00000000E+00
  0.00000000E+00  0.00000000E+00  0.00000000E+00
  0.00000000E+00  0.00000000E+00  0.00000000E+00
  0.00000000E+00  0.00000000E+00  0.00000000E+00
  0.00000000E+00  0.00000000E+00  0.00000000E+00
  0.00000000E+00  0.00000000E+00  0.00000000E+00
  0.00000000E+00  0.00000000E+00  0.00000000E+00
  0.00000000E+00  0.00000000E+00  0.00000000E+00
  0.00000000E+00  0.00000000E+00  0.00000000E+00
  0.00000000E+00  0.00000000E+00  0.00000000E+00
  0.00000000E+00  0.00000000E+00  0.00000000E+00
  0.00000000E+00  0.00000000E+00  0.00000000E+00
  0.00000000E+00  0.00000000E+00  0.00000000E+00
  0.00000000E+00  0.00000000E+00  0.00000000E+00
  0.00000000E+00  0.00000000E+00  0.00000000E+00
  0.00000000E+00  0.00000000E+00  0.00000000E+00
  0.00000000E+00  0.00000000E+00  0.00000000E+00
  0.00000000E+00  0.00000000E+00  0.00000000E+00
  0.00000000E+00  0.00000000E+00  0.00000000E+00
  0.00000000E+00  0.00000000E+00  0.00000000E+00
  0.00000000E+00  0.00000000E+00  0.00000000E+00
  0.00000000E+00  0.00000000E+00  0.00000000E+00
  0.00000000E+00  0.00000000E+00  0.00000000E+00
  0.00000000E+00  0.00000000E+00  0.00000000E+00
  0.00000000E+00  0.00000000E+00  0.00000000E+00
  0.00000000E+00  0.00000000E+00  0.00000000E+00
  0.00000000E+00  0.00000000E+00  0.00000000E+00
  0.00000000E+00  0.00000000E+00  0.00000000E+00
  0.00000000E+00  0.00000000E+00  0.00000000E+00
  0.00000000E+00  0.00000000E+00  0.00000000E+00
  0.00000000E+00  0.00000000E+00  0.00000000E+00
  0.00000000E+00  0.00000000E+00  0.00000000E+00
  0.00000000E+00  0.00000000E+00  0.00000000E+00
  0.00000000E+00  0.00000000E+00  0.00000000E+00
  0.00000000E+00  0.00000000E+00  0.00000000E+00
  0.00000000E+00  0.00000000E+00  0.00000000E+00
  0.00000000E+00  0.00000000E+00  0.00000000E+00
  0.00000000E+00  0.00000000E+00  0.00000000E+00
  0.00000000E+00  0.00000000E+00  0.00000000E+00
  0.00000000E+00  0.00000000E+00  0.00000000E+00
  0.00000000E+00  0.00000000E+00  0.00000000E+00
  0.00000000E+00  0.00000000E+00  0.00000000E+00
  0.00000000E+00  0.00000000E+00  0.00000000E+00
  0.00000000E+00  0.00000000E+00  0.00000000E+00
  0.00000000E+00  0.00000000E+00  0.00000000E+00
  0.00000000E+00  0.00000000E+00  0.00000000E+00
  0.00000000E+00  0.00000000E+00  0.00000000E+00
  0.00000000E+00  0.00000000E+00  0.00000000E+00
  0.00000000E+00  0.00000000E+00  0.00000000E+00
  0.00000000E+00  0.00000000E+00  0.00000000E+00
  0.00000000E+00  0.00000000E+00  0.00000000E+00
  0.00000000E+00  0.00000000E+00  0.00000000E+00
  0.00000000E+00  0.00000000E+00  0.00000000E+00
  0.00000000E+00  0.00000000E+00  0.00000000E+00
  0.00000000E+00  0.00000000E+00  0.00000000E+00
  0.00000000E+00  0.00000000E+00  0.00000000E+00
  0.00000000E+00  0.00000000E+00  0.00000000E+00
  0.00000000E+00  0.00000000E+00  0.00000000E+00
  0.00000000E+00  0.00000000E+00  0.00000000E+00
  0.00000000E+00  0.00000000E+00  0.00000000E+00
  0.00000000E+00  0.00000000E+00  0.00000000E+00
  0.00000000E+00  0.00000000E+00  0.00000000E+00
  0.00000000E+00  0.00000000E+00  0.00000000E+00
  0.00000000E+00  0.00000000E+00  0.00000000E+00
  0.00000000E+00  0.00000000E+00  0.00000000E+00
  0.00000000E+00  0.00000000E+00  0.00000000E+00
  0.00000000E+00  0.00000000E+00  0.00000000E+00
  0.00000000E+00  0.00000000E+00  0.00000000E+00
  0.00000000E+00  0.00000000E+00  0.00000000E+00
  0.00000000E+00  0.00000000E+00  0.00000000E+00
  0.00000000E+00  0.00000000E+00  0.00000000E+00
  0.00000000E+00  0.00000000E+00  0.00000000E+00
  0.00000000E+00  0.00000000E+00  0.00000000E+00
  0.00000000E+00  0.00000000E+00  0.00000000E+00
  0.00000000E+00  0.00000000E+00  0.00000000E+00
  0.00000000E+00  0.00000000E+00  0.00000000E+00
