# Supplementary material for: The synergistic effect of Hf-O-Ru bonds and oxygen vacancies in Ru/HfO2 for enhanced hydrogen evolution
Source: Nat Commun. 2022 Mar 11;13:1270. doi: 10.1038/s41467-022-28947-9 (PMC8917135; doi:10.1038/s41467-022-28947-9)
Supplement: Supplementary file 3 — Source Data [file 41467_2022_28947_MOESM3_ESM.zip › source data-1/Supplementary Figure 29/a_CONTCAR.vasp]

588                                   
1.0
       10.1859998703         0.0000000000         0.0000000000
        0.0000000000        10.3569002151         0.0000000000
        0.0000000000         0.0000000000        20.0000000000
    H    O   Hf
    1   64   32
Direct
     0.306228012         0.404588014         0.575353026
     0.396820009         0.370440006         0.133589998
     0.318244994         0.368236005         0.396851003
     0.491079986         0.120439999         0.012870000
     0.402092010         0.125860006         0.280746013
     0.442784011         0.131816998         0.147736996
     0.361815006         0.123116001         0.417587012
     0.354763001         0.382898986         0.264959991
     0.316024989         0.404987007         0.526939988
     0.176267996         0.168616995         0.231925994
     0.083121002         0.159029007         0.506509006
     0.121005997         0.422120005         0.181591004
     0.051414002         0.405128002         0.439357996
     0.164949998         0.329540014         0.050700001
     0.083930999         0.342141002         0.310099989
     0.222959995         0.079539999         0.095760003
     0.132260993         0.093075998         0.368043989
     0.896820009         0.370440006         0.133589998
     0.820324004         0.367596000         0.392735988
     0.991079986         0.120439999         0.012870000
     0.903150022         0.126142994         0.280847996
     0.942838013         0.131610006         0.147676006
     0.858856976         0.124734998         0.418116987
     0.855425000         0.383242011         0.263619989
     0.809445024         0.399912000         0.522593021
     0.676428020         0.168704003         0.231167004
     0.593739986         0.153665006         0.504884005
     0.620679975         0.422145009         0.181716993
     0.551796019         0.402763009         0.441532999
     0.664950013         0.329540014         0.050700001
     0.582629025         0.340160012         0.310790986
     0.722959995         0.079539999         0.095760003
     0.631715000         0.089943998         0.366380006
     0.396820009         0.870440006         0.133589998
     0.321599007         0.868763030         0.392688990
     0.491079986         0.620440006         0.012870000
     0.402404994         0.624696016         0.281343013
     0.442669004         0.631357014         0.147781000
     0.355951011         0.626757026         0.418220013
     0.355511010         0.882613003         0.263478011
     0.309668005         0.898796022         0.522571981
     0.176422998         0.668470025         0.231359005
     0.084967002         0.656654000         0.505824029
     0.120865002         0.922338009         0.181563005
     0.053541999         0.905224979         0.440187007
     0.164949998         0.829540014         0.050700001
     0.084564000         0.841865003         0.309859991
     0.222959995         0.579540014         0.095760003
     0.128258005         0.594237030         0.367036998
     0.896820009         0.870440006         0.133589998
     0.821197987         0.869684994         0.393103987
     0.991079986         0.620440006         0.012870000
     0.902082980         0.625855029         0.280831993
     0.942770004         0.631775022         0.147652000
     0.855668008         0.626451015         0.418408990
     0.855817974         0.883256972         0.263879001
     0.811734021         0.896696985         0.523302019
     0.676542997         0.667989016         0.231509000
     0.582498014         0.656203985         0.506816030
     0.620940030         0.922080994         0.181568995
     0.553981006         0.902911007         0.438988000
     0.664950013         0.829540014         0.050700001
     0.583784997         0.839911997         0.309735000
     0.722959995         0.579540014         0.095760003
     0.629368007         0.590462029         0.367541999
     0.336439997         0.228589997         0.061999999
     0.246921003         0.232095003         0.327482998
     0.051460002         0.478590012         0.084459998
     0.464688003         0.478940010         0.349036008
     0.008217000         0.274628013         0.215978995
     0.441462010         0.261790991         0.476141006
     0.290641010         0.024759000         0.193895996
     0.200972006         0.024785001         0.465728998
     0.836440027         0.228589997         0.061999999
     0.746151984         0.229625002         0.326640010
     0.551460028         0.478590012         0.084459998
     0.963388979         0.479613990         0.346794009
     0.507863998         0.274906993         0.216271996
     0.929295003         0.277574986         0.475874990
     0.790929019         0.023996999         0.193866000
     0.706632972         0.015721001         0.462525994
     0.336439997         0.728590012         0.061999999
     0.248165995         0.732519984         0.326101989
     0.051460002         0.978590012         0.084459998
     0.466446996         0.980068982         0.346783996
     0.007785000         0.775072992         0.215985999
     0.430788010         0.777808011         0.475962013
     0.290679991         0.524035990         0.194154993
     0.194929004         0.528972030         0.459964007
     0.836440027         0.728590012         0.061999999
     0.745777011         0.729551017         0.327039987
     0.551460028         0.978590012         0.084459998
     0.968149006         0.981803000         0.347443998
     0.508448005         0.774271011         0.215808004
     0.931052029         0.777451992         0.475551009
     0.790623009         0.524016976         0.193599999
     0.698593974         0.523109019         0.465110004
