# Supplementary material for: The synergistic effect of Hf-O-Ru bonds and oxygen vacancies in Ru/HfO2 for enhanced hydrogen evolution
Source: Nat Commun. 2022 Mar 11;13:1270. doi: 10.1038/s41467-022-28947-9 (PMC8917135; doi:10.1038/s41467-022-28947-9)
Supplement: Supplementary file 3 — Source Data [file 41467_2022_28947_MOESM3_ESM.zip › source data-1/Supplementary Figure 29/b_CONTCAR.vasp]

588                                   
1.0
       10.1859998703         0.0000000000         0.0000000000
        0.0000000000        10.3569002151         0.0000000000
        0.0000000000         0.0000000000        20.0000000000
    H    O   Hf
    2   65   32
Direct
     0.249272004         0.349451005         0.679423988
     0.309783012         0.406329006         0.614724994
     0.396820009         0.370440006         0.133589998
     0.320838988         0.369246989         0.393063009
     0.491079986         0.120439999         0.012870000
     0.402318001         0.126802996         0.280820996
     0.442647010         0.131738007         0.147392005
     0.356514007         0.126987994         0.418695003
     0.355681986         0.384007990         0.263538986
     0.309920996         0.401014000         0.522693992
     0.176467001         0.168784007         0.231397003
     0.085741997         0.157498002         0.505824029
     0.121060997         0.422583014         0.180992007
     0.052673999         0.403991997         0.438694000
     0.164949998         0.329540014         0.050700001
     0.084147997         0.341793001         0.309590995
     0.222959995         0.079539999         0.095760003
     0.130273998         0.092083998         0.366816014
     0.896820009         0.370440006         0.133589998
     0.820905030         0.368905991         0.392695010
     0.991079986         0.120439999         0.012870000
     0.902325988         0.126948997         0.280746996
     0.942789972         0.131713003         0.147365004
     0.856490016         0.126396999         0.418720007
     0.855786026         0.383922994         0.263422996
     0.811031997         0.400061995         0.522108972
     0.676391006         0.168849006         0.231326997
     0.584563971         0.156801999         0.505317986
     0.621007979         0.422587007         0.181067005
     0.552693009         0.403328001         0.438989997
     0.664950013         0.329540014         0.050700001
     0.583784997         0.341515988         0.309715986
     0.722959995         0.079539999         0.095760003
     0.630584002         0.091445997         0.366681010
     0.396820009         0.870440006         0.133589998
     0.320776999         0.869413018         0.392760992
     0.491079986         0.620440006         0.012870000
     0.402381986         0.626784027         0.280750006
     0.442708999         0.631646991         0.147327006
     0.356160998         0.627144992         0.418541014
     0.355868012         0.883876979         0.263422012
     0.310487002         0.900614023         0.522212029
     0.176374003         0.668733001         0.231325999
     0.084591001         0.657226980         0.505057991
     0.121010996         0.922679007         0.181054994
     0.052483998         0.904275000         0.438935995
     0.164949998         0.829540014         0.050700001
     0.084017001         0.841786027         0.309657007
     0.222959995         0.579540014         0.095760003
     0.130248994         0.591933012         0.366591007
     0.896820009         0.870440006         0.133589998
     0.820806980         0.869171023         0.392726004
     0.991079986         0.620440006         0.012870000
     0.902382016         0.626812994         0.280699998
     0.942691028         0.631716013         0.147338003
     0.856099010         0.626733005         0.418556005
     0.855867982         0.884000003         0.263446987
     0.810222983         0.900300980         0.522198021
     0.676469028         0.668706000         0.231294006
     0.584942997         0.656835020         0.505230010
     0.621104002         0.922585011         0.181045994
     0.552625000         0.903802991         0.438845009
     0.664950013         0.829540014         0.050700001
     0.583984017         0.841408014         0.309630990
     0.722959995         0.579540014         0.095760003
     0.630508006         0.591358006         0.366659999
     0.320051998         0.404698014         0.663745999
     0.336439997         0.228589997         0.061999999
     0.246558994         0.230970994         0.327679008
     0.051460002         0.478590012         0.084459998
     0.465799004         0.481065989         0.347534001
     0.008515000         0.275130004         0.216432005
     0.431643993         0.277045012         0.476458013
     0.290895998         0.024937000         0.194465995
     0.200034007         0.022262000         0.464323014
     0.836440027         0.228589997         0.061999999
     0.746306002         0.230902001         0.327571988
     0.551460028         0.478590012         0.084459998
     0.965632021         0.480877012         0.347341001
     0.508408010         0.275079995         0.216441005
     0.931325018         0.277563006         0.476166010
     0.790920019         0.025022000         0.194455996
     0.699959993         0.022095000         0.464249015
     0.336439997         0.728590012         0.061999999
     0.246595994         0.731105030         0.327484012
     0.051460002         0.978590012         0.084459998
     0.465981007         0.980953991         0.347440004
     0.008468000         0.775150001         0.216411993
     0.431194007         0.777686000         0.476381004
     0.290883005         0.524954021         0.194445997
     0.198991999         0.523523986         0.463683993
     0.836440027         0.728590012         0.061999999
     0.746540010         0.730777025         0.327564001
     0.551460028         0.978590012         0.084459998
     0.965830982         0.981356025         0.347481996
     0.508558989         0.775012016         0.216378003
     0.930723011         0.777965009         0.476029992
     0.790886998         0.524905980         0.194416001
     0.700022995         0.522118986         0.464316010
