# Supplementary material for: The synergistic effect of Hf-O-Ru bonds and oxygen vacancies in Ru/HfO2 for enhanced hydrogen evolution
Source: Nat Commun. 2022 Mar 11;13:1270. doi: 10.1038/s41467-022-28947-9 (PMC8917135; doi:10.1038/s41467-022-28947-9)
Supplement: Supplementary file 3 — Source Data [file 41467_2022_28947_MOESM3_ESM.zip › source data-1/Supplementary Figure 30/a_CONTCAR]

CONTCAR\(48)                            
   1.00000000000000     
    15.0000000000000000    0.0000000000000000    0.0000000000000000
     0.0000000000000000   15.0000000000000000    0.0000000000000000
     0.0000000000000000    0.0000000000000000   15.0000000000000000
   Ru   O    H 
     3     1     2
Direct
  0.4415544404261868  0.4506013835637125  0.5007090725011744
  0.4578683570000630  0.6130801585173424  0.4998752350363651
  0.5738300739177492  0.5214243371912333  0.4935587731849809
  0.3958875954313314  0.3034633221552946  0.5012466680106853
  0.4215254732700034  0.2742881950493751  0.4490178671118595
  0.4226440479546724  0.2738225385230362  0.5526023301549331
 
  0.00000000E+00  0.00000000E+00  0.00000000E+00
  0.00000000E+00  0.00000000E+00  0.00000000E+00
  0.00000000E+00  0.00000000E+00  0.00000000E+00
  0.00000000E+00  0.00000000E+00  0.00000000E+00
  0.00000000E+00  0.00000000E+00  0.00000000E+00
  0.00000000E+00  0.00000000E+00  0.00000000E+00
