# Supplementary material for: The synergistic effect of Hf-O-Ru bonds and oxygen vacancies in Ru/HfO2 for enhanced hydrogen evolution
Source: Nat Commun. 2022 Mar 11;13:1270. doi: 10.1038/s41467-022-28947-9 (PMC8917135; doi:10.1038/s41467-022-28947-9)
Supplement: Supplementary file 3 — Source Data [file 41467_2022_28947_MOESM3_ESM.zip › source data-1/Supplementary Figure 30/b_CONTCAR]

CONTCAR\(50)                            
   1.00000000000000     
    20.0000000000000000    0.0000000000000000    0.0000000000000000
     0.0000000000000000   20.0000000000000000    0.0000000000000000
     0.0000000000000000    0.0000000000000000   20.0000000000000000
   Ru   O    H 
     6     1     2
Direct
  0.5753399318309577  0.5325260276258262  0.4625395067789905
  0.5706217389924505  0.4228722784102948  0.4831197543295300
  0.4598794845029706  0.5377871375082399  0.4578078252203166
  0.5139662791419901  0.5537402241671803  0.5618587792628214
  0.4533165649334154  0.4281349201604845  0.4781904850367773
  0.5086449248131192  0.4435743423224742  0.5805868667325674
  0.5121072090317172  0.6403583412718179  0.6334173860647524
  0.5508077532847037  0.6411534453149121  0.6631766813581559
  0.4724761474686706  0.6403832002187669  0.6619527572160842
 
  0.00000000E+00  0.00000000E+00  0.00000000E+00
  0.00000000E+00  0.00000000E+00  0.00000000E+00
  0.00000000E+00  0.00000000E+00  0.00000000E+00
  0.00000000E+00  0.00000000E+00  0.00000000E+00
  0.00000000E+00  0.00000000E+00  0.00000000E+00
  0.00000000E+00  0.00000000E+00  0.00000000E+00
  0.00000000E+00  0.00000000E+00  0.00000000E+00
  0.00000000E+00  0.00000000E+00  0.00000000E+00
  0.00000000E+00  0.00000000E+00  0.00000000E+00
