# Supplementary material for: The synergistic effect of Hf-O-Ru bonds and oxygen vacancies in Ru/HfO2 for enhanced hydrogen evolution
Source: Nat Commun. 2022 Mar 11;13:1270. doi: 10.1038/s41467-022-28947-9 (PMC8917135; doi:10.1038/s41467-022-28947-9)
Supplement: Supplementary file 3 — Source Data [file 41467_2022_28947_MOESM3_ESM.zip › source data-1/Supplementary Figure 30/f_CONTCAR]

456654                                  
   1.00000000000000     
    10.1859999999999999    0.0000000000000000    0.0000000000000000
     0.0000000000000000   10.3568999999999996    0.0000000000000000
     0.0000000000000000    0.0000000000000000   20.0000000000000000
   H    O    Ru   Hf
     2    65     3    32
Selective dynamics
Direct
  0.5543590967702627  0.5666474743895122  0.6867662226367983   T   T   T
  0.6464270884746881  0.6087771888598184  0.6263394867807932   T   T   T
  0.3968199999999982  0.3704400000000021  0.1335899999999981   F   F   F
  0.3129424713052913  0.3741793658534931  0.3949715295891210   T   T   T
  0.4910799999999966  0.1204400000000021  0.0128699999999995   F   F   F
  0.4013426143192902  0.1239681605186576  0.2797423174436133   T   T   T
  0.4420223273842296  0.1317849872535533  0.1472083512751041   T   T   T
  0.3647029404604396  0.1221171317850320  0.4131725276879337   T   T   T
  0.3553860132402491  0.3818499020231769  0.2638236390303632   T   T   T
  0.3188574826674397  0.1813869725853792  0.5408150187906600   T   T   T
  0.1725830174609086  0.1641929665949462  0.2345376501624727   T   T   T
  0.0546714567026569  0.1684167115795603  0.5164967062227817   T   T   T
  0.1220286101302648  0.4205777036321621  0.1805307071732827   T   T   T
  0.0433151613318969  0.4092027396040336  0.4406232941793675   T   T   T
  0.1649499999999975  0.3295400000000015  0.0506999999999991   F   F   F
  0.0854412694659956  0.3467204963289845  0.3096184827180082   T   T   T
  0.2229600000000005  0.0795400000000015  0.0957599999999985   F   F   F
  0.1288820011095737  0.1106404501781313  0.3768631789977519   T   T   T
  0.8968199999999982  0.3704400000000021  0.1335899999999981   F   F   F
  0.8116090708283892  0.3748272653044467  0.3930615565041435   T   T   T
  0.9910799999999966  0.1204400000000021  0.0128699999999995   F   F   F
  0.9043651112377589  0.1269731420379969  0.2816529972966393   T   T   T
  0.9426221848885419  0.1318744566860275  0.1475469913129430   T   T   T
  0.8548610900773284  0.1306599984325061  0.4166438468969957   T   T   T
  0.8548027855846527  0.3830644499691616  0.2639502787541801   T   T   T
  0.8001531929749035  0.4106736552009309  0.5248664762741981   T   T   T
  0.6770568593863260  0.1672862480779997  0.2321417995763824   T   T   T
  0.6199591767728023  0.1506484766691614  0.5076258042584669   T   T   T
  0.6207579936051459  0.4222996349783799  0.1812955813456796   T   T   T
  0.5485258042570464  0.4023611700538012  0.4396074443512177   T   T   T
  0.6649499999999975  0.3295400000000015  0.0506999999999991   F   F   F
  0.5820606967064492  0.3371724873392452  0.3106174036960923   T   T   T
  0.7229600000000005  0.0795400000000015  0.0957599999999985   F   F   F
  0.6280924087464257  0.0884724138444142  0.3677057935413401   T   T   T
  0.3968199999999982  0.8704400000000021  0.1335899999999981   F   F   F
  0.3200981381098842  0.8644915366937411  0.3919814643877970   T   T   T
  0.4910799999999966  0.6204400000000021  0.0128699999999995   F   F   F
  0.4025576534919395  0.6237202671303095  0.2771448065891278   T   T   T
  0.4428493167538576  0.6319405815380676  0.1461592050949818   T   T   T
  0.3588401705534139  0.6261777022507431  0.4080692000047748   T   T   T
  0.3552619322500448  0.8818609242454372  0.2630308518097095   T   T   T
  0.2931061153804180  0.9032707674272302  0.5225233885638545   T   T   T
  0.1734081713842741  0.6665799390899920  0.2313059857867117   T   T   T
  0.0750628638481814  0.6625560931487442  0.5129790917980444   T   T   T
  0.1212147345117813  0.9218118210576165  0.1806457648328248   T   T   T
  0.0540840102433009  0.9219835623336081  0.4457100276288131   T   T   T
  0.1649499999999975  0.8295400000000015  0.0506999999999991   F   F   F
  0.0868148928022876  0.8483513212731992  0.3102977128346822   T   T   T
  0.2229600000000005  0.5795400000000015  0.0957599999999985   F   F   F
  0.1198760794460512  0.6031281560522146  0.3687510572427612   T   T   T
  0.8968199999999982  0.8704400000000021  0.1335899999999981   F   F   F
  0.8253083406379389  0.8755464663310946  0.3918252280814514   T   T   T
  0.9910799999999966  0.6204400000000021  0.0128699999999995   F   F   F
  0.9015187367405133  0.6267390182222385  0.2802620161813110   T   T   T
  0.9425048038954031  0.6322413985239947  0.1472147885910005   T   T   T
  0.8519141679423896  0.6327821881160531  0.4177408613404410   T   T   T
  0.8550914590656902  0.8831466550529612  0.2633143288064446   T   T   T
  0.8075338640094643  0.8839462513769263  0.5238999127471757   T   T   T
  0.6768981514602785  0.6687338160846394  0.2310204754764342   T   T   T
  0.5689191096182356  0.6400617384114113  0.5127747000166138   T   T   T
  0.6208996734198635  0.9228657974802132  0.1809157252126283   T   T   T
  0.5489871876864569  0.8978787652715639  0.4439742650640213   T   T   T
  0.6649499999999975  0.8295400000000015  0.0506999999999991   F   F   F
  0.5841828404181229  0.8404507858798809  0.3097546681541843   T   T   T
  0.7229600000000005  0.5795400000000015  0.0957599999999985   F   F   F
  0.6283676561907754  0.5930460101182291  0.3655419432095854   T   T   T
  0.5808167966529822  0.5457563130175984  0.6412576767695128   T   T   T
  0.2822436836773718  0.3688276952579486  0.5617975017571695   T   T   T
  0.2380484650420911  0.6438747850731730  0.5656558366969762   T   T   T
  0.4226970662856431  0.5350082881461660  0.5695870516727766   T   T   T
  0.3364400000000032  0.2285899999999970  0.0619999999999976   F   F   F
  0.2493863062337667  0.2340074519211655  0.3280647180108147   T   T   T
  0.0514599999999987  0.4785899999999970  0.0844600000000000   F   F   F
  0.4651464441580870  0.4799149836326606  0.3477456894743796   T   T   T
  0.0082109048164156  0.2754766568560143  0.2173276201493124   T   T   T
  0.4596422119929926  0.2425811807688802  0.4777913907981244   T   T   T
  0.2906439631422160  0.0246932818544323  0.1950169720385517   T   T   T
  0.1986438501309209  0.0548611437146391  0.4772487104456928   T   T   T
  0.8364400000000032  0.2285899999999970  0.0619999999999976   F   F   F
  0.7461136448799479  0.2277430326302152  0.3286918377392070   T   T   T
  0.5514599999999987  0.4785899999999970  0.0844600000000000   F   F   F
  0.9636539256048380  0.4818036988529713  0.3482069229303946   T   T   T
  0.5093027337062850  0.2736607943756866  0.2167312952316891   T   T   T
  0.9175724078311731  0.2843364913534288  0.4781074484347982   T   T   T
  0.7915829061741917  0.0238878265989513  0.1950870092992858   T   T   T
  0.7087430579854299  0.0057020890715336  0.4608843165160295   T   T   T
  0.3364400000000032  0.7285899999999970  0.0619999999999976   F   F   F
  0.2479757442775536  0.7298933402277328  0.3258366386871927   T   T   T
  0.0514599999999987  0.9785899999999970  0.0844600000000000   F   F   F
  0.4630556692151160  0.9774418063674091  0.3484830173271547   T   T   T
  0.0072226636205741  0.7764799050568172  0.2170261176124981   T   T   T
  0.4088466820934826  0.7743254919167413  0.4768611721035114   T   T   T
  0.2914389281471585  0.5247543072022083  0.1941611108601435   T   T   T
  0.2094849873719014  0.5162438262041604  0.4567618658864347   T   T   T
  0.8364400000000032  0.7285899999999970  0.0619999999999976   F   F   F
  0.7476143255893177  0.7327192689426880  0.3267834712470830   T   T   T
  0.5514599999999987  0.9785899999999970  0.0844600000000000   F   F   F
  0.9765864651486211  0.9893748310637633  0.3511246165906172   T   T   T
  0.5088541103023658  0.7742114758444245  0.2160390340396248   T   T   T
  0.9353543623457909  0.7823851778201600  0.4738275359227586   T   T   T
  0.7912682624900498  0.5245690101514171  0.1945874345650580   T   T   T
  0.6968496822980583  0.5206907953250237  0.4614519373200920   T   T   T
 
  0.00000000E+00  0.00000000E+00  0.00000000E+00
  0.00000000E+00  0.00000000E+00  0.00000000E+00
  0.00000000E+00  0.00000000E+00  0.00000000E+00
  0.00000000E+00  0.00000000E+00  0.00000000E+00
  0.00000000E+00  0.00000000E+00  0.00000000E+00
  0.00000000E+00  0.00000000E+00  0.00000000E+00
  0.00000000E+00  0.00000000E+00  0.00000000E+00
  0.00000000E+00  0.00000000E+00  0.00000000E+00
  0.00000000E+00  0.00000000E+00  0.00000000E+00
  0.00000000E+00  0.00000000E+00  0.00000000E+00
  0.00000000E+00  0.00000000E+00  0.00000000E+00
  0.00000000E+00  0.00000000E+00  0.00000000E+00
  0.00000000E+00  0.00000000E+00  0.00000000E+00
  0.00000000E+00  0.00000000E+00  0.00000000E+00
  0.00000000E+00  0.00000000E+00  0.00000000E+00
  0.00000000E+00  0.00000000E+00  0.00000000E+00
  0.00000000E+00  0.00000000E+00  0.00000000E+00
  0.00000000E+00  0.00000000E+00  0.00000000E+00
  0.00000000E+00  0.00000000E+00  0.00000000E+00
  0.00000000E+00  0.00000000E+00  0.00000000E+00
  0.00000000E+00  0.00000000E+00  0.00000000E+00
  0.00000000E+00  0.00000000E+00  0.00000000E+00
  0.00000000E+00  0.00000000E+00  0.00000000E+00
  0.00000000E+00  0.00000000E+00  0.00000000E+00
  0.00000000E+00  0.00000000E+00  0.00000000E+00
  0.00000000E+00  0.00000000E+00  0.00000000E+00
  0.00000000E+00  0.00000000E+00  0.00000000E+00
  0.00000000E+00  0.00000000E+00  0.00000000E+00
  0.00000000E+00  0.00000000E+00  0.00000000E+00
  0.00000000E+00  0.00000000E+00  0.00000000E+00
  0.00000000E+00  0.00000000E+00  0.00000000E+00
  0.00000000E+00  0.00000000E+00  0.00000000E+00
  0.00000000E+00  0.00000000E+00  0.00000000E+00
  0.00000000E+00  0.00000000E+00  0.00000000E+00
  0.00000000E+00  0.00000000E+00  0.00000000E+00
  0.00000000E+00  0.00000000E+00  0.00000000E+00
  0.00000000E+00  0.00000000E+00  0.00000000E+00
  0.00000000E+00  0.00000000E+00  0.00000000E+00
  0.00000000E+00  0.00000000E+00  0.00000000E+00
  0.00000000E+00  0.00000000E+00  0.00000000E+00
  0.00000000E+00  0.00000000E+00  0.00000000E+00
  0.00000000E+00  0.00000000E+00  0.00000000E+00
  0.00000000E+00  0.00000000E+00  0.00000000E+00
  0.00000000E+00  0.00000000E+00  0.00000000E+00
  0.00000000E+00  0.00000000E+00  0.00000000E+00
  0.00000000E+00  0.00000000E+00  0.00000000E+00
  0.00000000E+00  0.00000000E+00  0.00000000E+00
  0.00000000E+00  0.00000000E+00  0.00000000E+00
  0.00000000E+00  0.00000000E+00  0.00000000E+00
  0.00000000E+00  0.00000000E+00  0.00000000E+00
  0.00000000E+00  0.00000000E+00  0.00000000E+00
  0.00000000E+00  0.00000000E+00  0.00000000E+00
  0.00000000E+00  0.00000000E+00  0.00000000E+00
  0.00000000E+00  0.00000000E+00  0.00000000E+00
  0.00000000E+00  0.00000000E+00  0.00000000E+00
  0.00000000E+00  0.00000000E+00  0.00000000E+00
  0.00000000E+00  0.00000000E+00  0.00000000E+00
  0.00000000E+00  0.00000000E+00  0.00000000E+00
  0.00000000E+00  0.00000000E+00  0.00000000E+00
  0.00000000E+00  0.00000000E+00  0.00000000E+00
  0.00000000E+00  0.00000000E+00  0.00000000E+00
  0.00000000E+00  0.00000000E+00  0.00000000E+00
  0.00000000E+00  0.00000000E+00  0.00000000E+00
  0.00000000E+00  0.00000000E+00  0.00000000E+00
  0.00000000E+00  0.00000000E+00  0.00000000E+00
  0.00000000E+00  0.00000000E+00  0.00000000E+00
  0.00000000E+00  0.00000000E+00  0.00000000E+00
  0.00000000E+00  0.00000000E+00  0.00000000E+00
  0.00000000E+00  0.00000000E+00  0.00000000E+00
  0.00000000E+00  0.00000000E+00  0.00000000E+00
  0.00000000E+00  0.00000000E+00  0.00000000E+00
  0.00000000E+00  0.00000000E+00  0.00000000E+00
  0.00000000E+00  0.00000000E+00  0.00000000E+00
  0.00000000E+00  0.00000000E+00  0.00000000E+00
  0.00000000E+00  0.00000000E+00  0.00000000E+00
  0.00000000E+00  0.00000000E+00  0.00000000E+00
  0.00000000E+00  0.00000000E+00  0.00000000E+00
  0.00000000E+00  0.00000000E+00  0.00000000E+00
  0.00000000E+00  0.00000000E+00  0.00000000E+00
  0.00000000E+00  0.00000000E+00  0.00000000E+00
  0.00000000E+00  0.00000000E+00  0.00000000E+00
  0.00000000E+00  0.00000000E+00  0.00000000E+00
  0.00000000E+00  0.00000000E+00  0.00000000E+00
  0.00000000E+00  0.00000000E+00  0.00000000E+00
  0.00000000E+00  0.00000000E+00  0.00000000E+00
  0.00000000E+00  0.00000000E+00  0.00000000E+00
  0.00000000E+00  0.00000000E+00  0.00000000E+00
  0.00000000E+00  0.00000000E+00  0.00000000E+00
  0.00000000E+00  0.00000000E+00  0.00000000E+00
  0.00000000E+00  0.00000000E+00  0.00000000E+00
  0.00000000E+00  0.00000000E+00  0.00000000E+00
  0.00000000E+00  0.00000000E+00  0.00000000E+00
  0.00000000E+00  0.00000000E+00  0.00000000E+00
  0.00000000E+00  0.00000000E+00  0.00000000E+00
  0.00000000E+00  0.00000000E+00  0.00000000E+00
  0.00000000E+00  0.00000000E+00  0.00000000E+00
  0.00000000E+00  0.00000000E+00  0.00000000E+00
  0.00000000E+00  0.00000000E+00  0.00000000E+00
  0.00000000E+00  0.00000000E+00  0.00000000E+00
  0.00000000E+00  0.00000000E+00  0.00000000E+00
  0.00000000E+00  0.00000000E+00  0.00000000E+00
  0.00000000E+00  0.00000000E+00  0.00000000E+00
