# Supplementary material for: The synergistic effect of Hf-O-Ru bonds and oxygen vacancies in Ru/HfO2 for enhanced hydrogen evolution
Source: Nat Commun. 2022 Mar 11;13:1270. doi: 10.1038/s41467-022-28947-9 (PMC8917135; doi:10.1038/s41467-022-28947-9)
Supplement: Supplementary file 3 — Source Data [file 41467_2022_28947_MOESM3_ESM.zip › source data-1/Supplementary Figure 30/h_CONTCAR]

741                                     
   1.00000000000000     
    20.3719999999999999    0.0000000000000000    0.0000000000000000
     0.0000000000000000   10.3568999999999996    0.0000000000000000
     0.0000000000000000    0.0000000000000000   20.0000000000000000
   H    O    Ru   Hf
     2   129    10    64
Selective dynamics
Direct
  0.2920083726552095  0.5725424469539642  0.8045101803285366   T   T   T
  0.2916260966300145  0.4230672980507975  0.8158778551798886   T   T   T
  0.4045750000000012  0.3704400000000021  0.1335899999999981   F   F   F
  0.3727142458717692  0.3625782315377954  0.3882247143681234   T   T   T
  0.4517049999999969  0.1204400000000021  0.0128699999999995   F   F   F
  0.4074791103951026  0.1244821045066820  0.2821918324758034   T   T   T
  0.4275399291322891  0.1312709251563132  0.1476539063911030   T   T   T
  0.3833796307643709  0.1181910118787072  0.4196407414671322   T   T   T
  0.3847021276685829  0.3833467263097006  0.2621034276017405   T   T   T
  0.3480356979020905  0.3800575757006839  0.5084876163053035   T   T   T
  0.2941549011289339  0.1645714936636434  0.2324120770672257   T   T   T
  0.2536051392198028  0.1539900400226389  0.5132139366204803   T   T   T
  0.2668042944040913  0.4212792261016063  0.1804687937513911   T   T   T
  0.2346778722922855  0.4061226807235856  0.4364863913909423   T   T   T
  0.2886400000000009  0.3295400000000015  0.0506999999999991   F   F   F
  0.2504180334730702  0.3422442902769758  0.3079399070519987   T   T   T
  0.3176449999999988  0.0795400000000015  0.0957599999999985   F   F   F
  0.2660870930704285  0.0980602379118139  0.3720957290282085   T   T   T
  0.6545750000000012  0.3704400000000021  0.1335899999999981   F   F   F
  0.6179549549254576  0.3728466774636087  0.3937981973215431   T   T   T
  0.7017049999999969  0.1204400000000021  0.0128699999999995   F   F   F
  0.6561410981625923  0.1262943255061085  0.2814811528216327   T   T   T
  0.6772850832336488  0.1311559605608092  0.1478381674079092   T   T   T
  0.6326570648429310  0.1275994485405371  0.4174924604983901   T   T   T
  0.6348629977575445  0.3832746519258342  0.2639048857864877   T   T   T
  0.6160576284577132  0.3790265925340630  0.5299026591476940   T   T   T
  0.5426727522507175  0.1643288728109677  0.2342854397010233   T   T   T
  0.4976597397431236  0.1496258067658049  0.5174443827577193   T   T   T
  0.5175790775212732  0.4195071331346558  0.1797158329498700   T   T   T
  0.4881274801382600  0.4019881260459528  0.4365705016169100   T   T   T
  0.5386400000000009  0.3295400000000015  0.0506999999999991   F   F   F
  0.5014015516271633  0.3494464904575773  0.3073497388334332   T   T   T
  0.5676449999999988  0.0795400000000015  0.0957599999999985   F   F   F
  0.5165022989194040  0.1018069119470641  0.3729236327728012   T   T   T
  0.4045750000000012  0.8704400000000021  0.1335899999999981   F   F   F
  0.3627881118499038  0.8708992994862824  0.3957919840283447   T   T   T
  0.4517049999999969  0.6204400000000021  0.0128699999999995   F   F   F
  0.4076719867562967  0.6268867010595498  0.2805062445562128   T   T   T
  0.4275695941743991  0.6317296946632650  0.1475162555022208   T   T   T
  0.3820413020133372  0.6257513166640675  0.4150159202876901   T   T   T
  0.3838607562739901  0.8827442278922083  0.2648539091233185   T   T   T
  0.3583400802076556  0.9032905781846087  0.5282432291445238   T   T   T
  0.2933403076774492  0.6664512961837491  0.2325957488485277   T   T   T
  0.2283966501914810  0.6537900824264088  0.5162582330617322   T   T   T
  0.2671687633751981  0.9211064663401095  0.1805563041543163   T   T   T
  0.2258007008678412  0.9003362621979010  0.4445134093478073   T   T   T
  0.2886400000000009  0.8295400000000015  0.0506999999999991   F   F   F
  0.2480467155546891  0.8448159307036319  0.3100338652353338   T   T   T
  0.3176449999999988  0.5795400000000015  0.0957599999999985   F   F   F
  0.2690958560486552  0.6021777507082315  0.3691833871947370   T   T   T
  0.6545750000000012  0.8704400000000021  0.1335899999999981   F   F   F
  0.6125068936410230  0.8694386738987110  0.3954790423407399   T   T   T
  0.7017049999999969  0.6204400000000021  0.0128699999999995   F   F   F
  0.6581978379608403  0.6262933402038048  0.2765933047248657   T   T   T
  0.6774103499662584  0.6319448828981801  0.1462499505317365   T   T   T
  0.6429318115298197  0.6249543780771200  0.4063821028684160   T   T   T
  0.6330393153314593  0.8828952010354958  0.2642321832267603   T   T   T
  0.6181021734842909  0.9248413247304684  0.5242783557640892   T   T   T
  0.5424826621914353  0.6628256512699831  0.2343426680831572   T   T   T
  0.5897586472514708  0.6686920340076846  0.5192027278398306   T   T   T
  0.5171423706709203  0.9201000729559442  0.1808856939806161   T   T   T
  0.4820061394188255  0.8979921300457809  0.4450507272476689   T   T   T
  0.5386400000000009  0.8295400000000015  0.0506999999999991   F   F   F
  0.4985609047293540  0.8439515628314163  0.3110786361175298   T   T   T
  0.5676449999999988  0.5795400000000015  0.0957599999999985   F   F   F
  0.5197907351269276  0.6047610799309980  0.3767273097881484   T   T   T
  0.9045750000000012  0.3704400000000021  0.1335899999999981   F   F   F
  0.8684546408585808  0.3751333914621692  0.3941770105686185   T   T   T
  0.9517049999999969  0.1204400000000021  0.0128699999999995   F   F   F
  0.9077594411761482  0.1266515623343579  0.2813064694474950   T   T   T
  0.9274704187636864  0.1323881392230625  0.1477388727064122   T   T   T
  0.8813481011607160  0.1329311697808316  0.4184781131995169   T   T   T
  0.8843352575182349  0.3832144209193694  0.2639382799366958   T   T   T
  0.8585829451883188  0.4014971772842527  0.5257294372810956   T   T   T
  0.7946934625763959  0.1673855520172566  0.2324065133404185   T   T   T
  0.7481266767359090  0.1629251994154940  0.5116307212518983   T   T   T
  0.7666214134686342  0.4223667298170256  0.1811801963574134   T   T   T
  0.7330425705463204  0.4043366595516390  0.4385002569792847   T   T   T
  0.7886400000000009  0.3295400000000015  0.0506999999999991   F   F   F
  0.7500410380673805  0.3419858550040965  0.3087803508887816   T   T   T
  0.8176449999999988  0.0795400000000015  0.0957599999999985   F   F   F
  0.7669514631630840  0.1005428454016733  0.3675469481090419   T   T   T
  0.1545750000000012  0.3704400000000021  0.1335899999999981   F   F   F
  0.1195189936939650  0.3699618394568728  0.3905738958269261   T   T   T
  0.2017049999999969  0.1204400000000021  0.0128699999999995   F   F   F
  0.1571048580067810  0.1230283746144491  0.2814035269796539   T   T   T
  0.1773637014561587  0.1307743576151415  0.1474604121012437   T   T   T
  0.1323607526847245  0.1272829067602735  0.4174623605679969   T   T   T
  0.1342741646939386  0.3812547830049725  0.2623822493666453   T   T   T
  0.1192350870627423  0.3722192197285304  0.5221214734611738   T   T   T
  0.0436572231758200  0.1673784684279737  0.2324372606390406   T   T   T
  0.9928610003537869  0.1637201384273144  0.5090041415771314   T   T   T
  0.0168054157817035  0.4212851627328754  0.1810492992649281   T   T   T
  0.9829245077351522  0.4188963974841792  0.4480663147640144   T   T   T
  0.0386400000000009  0.3295400000000015  0.0506999999999991   F   F   F
  0.9989941958268164  0.3451914871839972  0.3119102112980717   T   T   T
  0.0676449999999988  0.0795400000000015  0.0957599999999985   F   F   F
  0.0185881879256146  0.0970170766656606  0.3677839296924553   T   T   T
  0.9045750000000012  0.8704400000000021  0.1335899999999981   F   F   F
  0.8618652890455512  0.8759976160784245  0.3935250154084856   T   T   T
  0.9517049999999969  0.6204400000000021  0.0128699999999995   F   F   F
  0.9071611425396816  0.6272174209485354  0.2837639353581961   T   T   T
  0.9272730693629097  0.6314026833909175  0.1483512311288327   T   T   T
  0.8871468565251940  0.6315577940725500  0.4298374498725551   T   T   T
  0.8835923218502607  0.8845639180330672  0.2644121951455656   T   T   T
  0.8509205157139944  0.9181900398489417  0.5263873223983303   T   T   T
  0.7944426416941569  0.6700497734052506  0.2306227820397513   T   T   T
  0.7499592885428004  0.6612896007042486  0.5041440018089082   T   T   T
  0.7666766018953107  0.9224409768851213  0.1809856139815280   T   T   T
  0.7288700025675641  0.9079192458010185  0.4398000706921327   T   T   T
  0.7886400000000009  0.8295400000000015  0.0506999999999991   F   F   F
  0.7469175175115792  0.8426455763359109  0.3093862055637431   T   T   T
  0.8176449999999988  0.5795400000000015  0.0957599999999985   F   F   F
  0.7769000219828052  0.5881864849046152  0.3651980610137319   T   T   T
  0.1545750000000012  0.8704400000000021  0.1335899999999981   F   F   F
  0.1092099650321923  0.8685612225713043  0.3962758997397587   T   T   T
  0.2017049999999969  0.6204400000000021  0.0128699999999995   F   F   F
  0.1573147087439163  0.6249928236440766  0.2758405229864406   T   T   T
  0.1776153388428687  0.6324366935790137  0.1460152496806005   T   T   T
  0.1405133846935493  0.6233997627666238  0.4063282621608232   T   T   T
  0.1328440736214634  0.8811827195907823  0.2650665518905641   T   T   T
  0.1074183056586270  0.9299553579724841  0.5263588634390151   T   T   T
  0.0423553253911053  0.6643285229569950  0.2331380158824641   T   T   T
  0.0737634944388640  0.6607901329466802  0.5158487608865598   T   T   T
  0.0167627830646830  0.9214101249595201  0.1815948255462136   T   T   T
  0.9783684268497337  0.9064759356837309  0.4451481054255235   T   T   T
  0.0386400000000009  0.8295400000000015  0.0506999999999991   F   F   F
  0.9972403934070436  0.8421959424279243  0.3116848564068274   T   T   T
  0.0676449999999988  0.5795400000000015  0.0957599999999985   F   F   F
  0.0212857069648012  0.5976215612825718  0.3725936496651693   T   T   T
  0.3167707447518745  0.4935258048186786  0.7960894050864131   T   T   T
  0.2850042717301060  0.5973267129297063  0.6028576245025077   T   T   T
  0.5421996726163856  0.4227308850816650  0.6016778550281585   T   T   T
  0.5077307662282780  0.6366025114900797  0.5746703764228501   T   T   T
  0.3640192348311968  0.7527259963447096  0.5957818608582123   T   T   T
  0.3991559926302251  0.5183449849313769  0.5711545637501193   T   T   T
  0.4566017192551080  0.2774290843360526  0.6003248533256863   T   T   T
  0.3414169460861429  0.3196204363354239  0.6071529649501544   T   T   T
  0.3449021264115766  0.4727416725071917  0.6888226282659756   T   T   T
  0.4406965411272467  0.6447728631837158  0.6687228238373157   T   T   T
  0.4701086276830350  0.4356995141995854  0.6980143119573765   T   T   T
  0.3743849999999966  0.2285899999999970  0.0619999999999976   F   F   F
  0.3295725436041959  0.2280668771081979  0.3284834749268087   T   T   T
  0.2318950000000015  0.4785899999999970  0.0844600000000000   F   F   F
  0.4408424863253492  0.4828490416883644  0.3486648238013306   T   T   T
  0.2110805838000884  0.2734516635283292  0.2164407644641468   T   T   T
  0.4270081973857344  0.2719400599275626  0.4722702738082398   T   T   T
  0.3519819715190572  0.0232875623875789  0.1950506649528168   T   T   T
  0.3024923755356353  0.0151063149457495  0.4645287889215725   T   T   T
  0.6243849999999966  0.2285899999999970  0.0619999999999976   F   F   F
  0.5785486987333602  0.2306055216979258  0.3287769493725831   T   T   T
  0.4818950000000015  0.4785899999999970  0.0844600000000000   F   F   F
  0.6915460571660085  0.4843799222464377  0.3451855983701362   T   T   T
  0.4599675703132072  0.2757750157155946  0.2167421687533441   T   T   T
  0.6755547653776836  0.2703096338262825  0.4753217627123951   T   T   T
  0.6009184234502993  0.0248581205223523  0.1952857610202898   T   T   T
  0.5558231083808178  0.0190556179807064  0.4682920515881982   T   T   T
  0.3743849999999966  0.7285899999999970  0.0619999999999976   F   F   F
  0.3300524409249333  0.7323979310553418  0.3278168209272997   T   T   T
  0.2318950000000015  0.9785899999999970  0.0844600000000000   F   F   F
  0.4386311441033844  0.9801673866791671  0.3517470645826151   T   T   T
  0.2102050247186625  0.7753595675960940  0.2168597629682395   T   T   T
  0.4171979579960955  0.7676430217732493  0.4789474659575773   T   T   T
  0.3515936988351638  0.5244948984478887  0.1948463570577097   T   T   T
  0.2986426563704055  0.5407963818879714  0.4681852024277304   T   T   T
  0.6243849999999966  0.7285899999999970  0.0619999999999976   F   F   F
  0.5801722409187288  0.7299905637919616  0.3283957229692290   T   T   T
  0.4818950000000015  0.9785899999999970  0.0844600000000000   F   F   F
  0.6868429157849051  0.9795862336881956  0.3498099142132059   T   T   T
  0.4602565612668162  0.7746972098643637  0.2176973183998421   T   T   T
  0.6657157821555336  0.7711056659161049  0.4802585917908839   T   T   T
  0.6016569681236463  0.5237171795398956  0.1942354114141031   T   T   T
  0.5684773118519159  0.5123761839333508  0.4603042085081466   T   T   T
  0.8743849999999966  0.2285899999999970  0.0619999999999976   F   F   F
  0.8308943003952655  0.2340298500397607  0.3283279632109039   T   T   T
  0.7318950000000015  0.4785899999999970  0.0844600000000000   F   F   F
  0.9425173658872918  0.4858893112358083  0.3514559861689446   T   T   T
  0.7105854711244766  0.2737565783233550  0.2169657854525559   T   T   T
  0.9202396040528243  0.2853258025347648  0.4779343315062831   T   T   T
  0.8513380226260642  0.0249161421651043  0.1944773185021955   T   T   T
  0.7990210933532078  0.0328509116484469  0.4628746895253227   T   T   T
  0.1243849999999966  0.2285899999999970  0.0619999999999976   F   F   F
  0.0808274848400116  0.2305392134356196  0.3268286429573778   T   T   T
  0.9818950000000015  0.4785899999999970  0.0844600000000000   F   F   F
  0.1916238363564128  0.4847585731934949  0.3447073296795541   T   T   T
  0.9602525008849837  0.2760678409225801  0.2170711019799729   T   T   T
  0.1812668245395120  0.2654685561773316  0.4733857565796584   T   T   T
  0.1018078789130219  0.0237266006701554  0.1954881178928833   T   T   T
  0.0518170414014490  0.0343149465970225  0.4667179872661001   T   T   T
  0.8743849999999966  0.7285899999999970  0.0619999999999976   F   F   F
  0.8277088082136088  0.7328477717365788  0.3246570306892549   T   T   T
  0.7318950000000015  0.9785899999999970  0.0844600000000000   F   F   F
  0.9399086448551367  0.9840462660464837  0.3476881070434273   T   T   T
  0.7091109833633635  0.7754123600820358  0.2155029439833143   T   T   T
  0.9051183351717953  0.8034931252787334  0.4753105543751001   T   T   T
  0.8515918020364641  0.5232410105432002  0.1949115138047122   T   T   T
  0.8062655641232243  0.5236134099397476  0.4657508443084979   T   T   T
  0.1243849999999966  0.7285899999999970  0.0619999999999976   F   F   F
  0.0803679175680987  0.7276958375485825  0.3281387535320213   T   T   T
  0.9818950000000015  0.9785899999999970  0.0844600000000000   F   F   F
  0.1873101975524364  0.9751789458063466  0.3527510159336000   T   T   T
  0.9605252327426099  0.7749624329537314  0.2174732857321472   T   T   T
  0.1498589786982754  0.7731289996112224  0.4842546947425200   T   T   T
  0.1020682787202419  0.5242409043294072  0.1940055023531923   T   T   T
  0.0731482023303216  0.5037828555737378  0.4616286835539216   T   T   T
 
  0.00000000E+00  0.00000000E+00  0.00000000E+00
  0.00000000E+00  0.00000000E+00  0.00000000E+00
  0.00000000E+00  0.00000000E+00  0.00000000E+00
  0.00000000E+00  0.00000000E+00  0.00000000E+00
  0.00000000E+00  0.00000000E+00  0.00000000E+00
  0.00000000E+00  0.00000000E+00  0.00000000E+00
  0.00000000E+00  0.00000000E+00  0.00000000E+00
  0.00000000E+00  0.00000000E+00  0.00000000E+00
  0.00000000E+00  0.00000000E+00  0.00000000E+00
  0.00000000E+00  0.00000000E+00  0.00000000E+00
  0.00000000E+00  0.00000000E+00  0.00000000E+00
  0.00000000E+00  0.00000000E+00  0.00000000E+00
  0.00000000E+00  0.00000000E+00  0.00000000E+00
  0.00000000E+00  0.00000000E+00  0.00000000E+00
  0.00000000E+00  0.00000000E+00  0.00000000E+00
  0.00000000E+00  0.00000000E+00  0.00000000E+00
  0.00000000E+00  0.00000000E+00  0.00000000E+00
  0.00000000E+00  0.00000000E+00  0.00000000E+00
  0.00000000E+00  0.00000000E+00  0.00000000E+00
  0.00000000E+00  0.00000000E+00  0.00000000E+00
  0.00000000E+00  0.00000000E+00  0.00000000E+00
  0.00000000E+00  0.00000000E+00  0.00000000E+00
  0.00000000E+00  0.00000000E+00  0.00000000E+00
  0.00000000E+00  0.00000000E+00  0.00000000E+00
  0.00000000E+00  0.00000000E+00  0.00000000E+00
  0.00000000E+00  0.00000000E+00  0.00000000E+00
  0.00000000E+00  0.00000000E+00  0.00000000E+00
  0.00000000E+00  0.00000000E+00  0.00000000E+00
  0.00000000E+00  0.00000000E+00  0.00000000E+00
  0.00000000E+00  0.00000000E+00  0.00000000E+00
  0.00000000E+00  0.00000000E+00  0.00000000E+00
  0.00000000E+00  0.00000000E+00  0.00000000E+00
  0.00000000E+00  0.00000000E+00  0.00000000E+00
  0.00000000E+00  0.00000000E+00  0.00000000E+00
  0.00000000E+00  0.00000000E+00  0.00000000E+00
  0.00000000E+00  0.00000000E+00  0.00000000E+00
  0.00000000E+00  0.00000000E+00  0.00000000E+00
  0.00000000E+00  0.00000000E+00  0.00000000E+00
  0.00000000E+00  0.00000000E+00  0.00000000E+00
  0.00000000E+00  0.00000000E+00  0.00000000E+00
  0.00000000E+00  0.00000000E+00  0.00000000E+00
  0.00000000E+00  0.00000000E+00  0.00000000E+00
  0.00000000E+00  0.00000000E+00  0.00000000E+00
  0.00000000E+00  0.00000000E+00  0.00000000E+00
  0.00000000E+00  0.00000000E+00  0.00000000E+00
  0.00000000E+00  0.00000000E+00  0.00000000E+00
  0.00000000E+00  0.00000000E+00  0.00000000E+00
  0.00000000E+00  0.00000000E+00  0.00000000E+00
  0.00000000E+00  0.00000000E+00  0.00000000E+00
  0.00000000E+00  0.00000000E+00  0.00000000E+00
  0.00000000E+00  0.00000000E+00  0.00000000E+00
  0.00000000E+00  0.00000000E+00  0.00000000E+00
  0.00000000E+00  0.00000000E+00  0.00000000E+00
  0.00000000E+00  0.00000000E+00  0.00000000E+00
  0.00000000E+00  0.00000000E+00  0.00000000E+00
  0.00000000E+00  0.00000000E+00  0.00000000E+00
  0.00000000E+00  0.00000000E+00  0.00000000E+00
  0.00000000E+00  0.00000000E+00  0.00000000E+00
  0.00000000E+00  0.00000000E+00  0.00000000E+00
  0.00000000E+00  0.00000000E+00  0.00000000E+00
  0.00000000E+00  0.00000000E+00  0.00000000E+00
  0.00000000E+00  0.00000000E+00  0.00000000E+00
  0.00000000E+00  0.00000000E+00  0.00000000E+00
  0.00000000E+00  0.00000000E+00  0.00000000E+00
  0.00000000E+00  0.00000000E+00  0.00000000E+00
  0.00000000E+00  0.00000000E+00  0.00000000E+00
  0.00000000E+00  0.00000000E+00  0.00000000E+00
  0.00000000E+00  0.00000000E+00  0.00000000E+00
  0.00000000E+00  0.00000000E+00  0.00000000E+00
  0.00000000E+00  0.00000000E+00  0.00000000E+00
  0.00000000E+00  0.00000000E+00  0.00000000E+00
  0.00000000E+00  0.00000000E+00  0.00000000E+00
  0.00000000E+00  0.00000000E+00  0.00000000E+00
  0.00000000E+00  0.00000000E+00  0.00000000E+00
  0.00000000E+00  0.00000000E+00  0.00000000E+00
  0.00000000E+00  0.00000000E+00  0.00000000E+00
  0.00000000E+00  0.00000000E+00  0.00000000E+00
  0.00000000E+00  0.00000000E+00  0.00000000E+00
  0.00000000E+00  0.00000000E+00  0.00000000E+00
  0.00000000E+00  0.00000000E+00  0.00000000E+00
  0.00000000E+00  0.00000000E+00  0.00000000E+00
  0.00000000E+00  0.00000000E+00  0.00000000E+00
  0.00000000E+00  0.00000000E+00  0.00000000E+00
  0.00000000E+00  0.00000000E+00  0.00000000E+00
  0.00000000E+00  0.00000000E+00  0.00000000E+00
  0.00000000E+00  0.00000000E+00  0.00000000E+00
  0.00000000E+00  0.00000000E+00  0.00000000E+00
  0.00000000E+00  0.00000000E+00  0.00000000E+00
  0.00000000E+00  0.00000000E+00  0.00000000E+00
  0.00000000E+00  0.00000000E+00  0.00000000E+00
  0.00000000E+00  0.00000000E+00  0.00000000E+00
  0.00000000E+00  0.00000000E+00  0.00000000E+00
  0.00000000E+00  0.00000000E+00  0.00000000E+00
  0.00000000E+00  0.00000000E+00  0.00000000E+00
  0.00000000E+00  0.00000000E+00  0.00000000E+00
  0.00000000E+00  0.00000000E+00  0.00000000E+00
  0.00000000E+00  0.00000000E+00  0.00000000E+00
  0.00000000E+00  0.00000000E+00  0.00000000E+00
  0.00000000E+00  0.00000000E+00  0.00000000E+00
  0.00000000E+00  0.00000000E+00  0.00000000E+00
  0.00000000E+00  0.00000000E+00  0.00000000E+00
  0.00000000E+00  0.00000000E+00  0.00000000E+00
  0.00000000E+00  0.00000000E+00  0.00000000E+00
  0.00000000E+00  0.00000000E+00  0.00000000E+00
  0.00000000E+00  0.00000000E+00  0.00000000E+00
  0.00000000E+00  0.00000000E+00  0.00000000E+00
  0.00000000E+00  0.00000000E+00  0.00000000E+00
  0.00000000E+00  0.00000000E+00  0.00000000E+00
  0.00000000E+00  0.00000000E+00  0.00000000E+00
  0.00000000E+00  0.00000000E+00  0.00000000E+00
  0.00000000E+00  0.00000000E+00  0.00000000E+00
  0.00000000E+00  0.00000000E+00  0.00000000E+00
  0.00000000E+00  0.00000000E+00  0.00000000E+00
  0.00000000E+00  0.00000000E+00  0.00000000E+00
  0.00000000E+00  0.00000000E+00  0.00000000E+00
  0.00000000E+00  0.00000000E+00  0.00000000E+00
  0.00000000E+00  0.00000000E+00  0.00000000E+00
  0.00000000E+00  0.00000000E+00  0.00000000E+00
  0.00000000E+00  0.00000000E+00  0.00000000E+00
  0.00000000E+00  0.00000000E+00  0.00000000E+00
  0.00000000E+00  0.00000000E+00  0.00000000E+00
  0.00000000E+00  0.00000000E+00  0.00000000E+00
  0.00000000E+00  0.00000000E+00  0.00000000E+00
  0.00000000E+00  0.00000000E+00  0.00000000E+00
  0.00000000E+00  0.00000000E+00  0.00000000E+00
  0.00000000E+00  0.00000000E+00  0.00000000E+00
  0.00000000E+00  0.00000000E+00  0.00000000E+00
  0.00000000E+00  0.00000000E+00  0.00000000E+00
  0.00000000E+00  0.00000000E+00  0.00000000E+00
  0.00000000E+00  0.00000000E+00  0.00000000E+00
  0.00000000E+00  0.00000000E+00  0.00000000E+00
  0.00000000E+00  0.00000000E+00  0.00000000E+00
  0.00000000E+00  0.00000000E+00  0.00000000E+00
  0.00000000E+00  0.00000000E+00  0.00000000E+00
  0.00000000E+00  0.00000000E+00  0.00000000E+00
  0.00000000E+00  0.00000000E+00  0.00000000E+00
  0.00000000E+00  0.00000000E+00  0.00000000E+00
  0.00000000E+00  0.00000000E+00  0.00000000E+00
  0.00000000E+00  0.00000000E+00  0.00000000E+00
  0.00000000E+00  0.00000000E+00  0.00000000E+00
  0.00000000E+00  0.00000000E+00  0.00000000E+00
  0.00000000E+00  0.00000000E+00  0.00000000E+00
  0.00000000E+00  0.00000000E+00  0.00000000E+00
  0.00000000E+00  0.00000000E+00  0.00000000E+00
  0.00000000E+00  0.00000000E+00  0.00000000E+00
  0.00000000E+00  0.00000000E+00  0.00000000E+00
  0.00000000E+00  0.00000000E+00  0.00000000E+00
  0.00000000E+00  0.00000000E+00  0.00000000E+00
  0.00000000E+00  0.00000000E+00  0.00000000E+00
  0.00000000E+00  0.00000000E+00  0.00000000E+00
  0.00000000E+00  0.00000000E+00  0.00000000E+00
  0.00000000E+00  0.00000000E+00  0.00000000E+00
  0.00000000E+00  0.00000000E+00  0.00000000E+00
  0.00000000E+00  0.00000000E+00  0.00000000E+00
  0.00000000E+00  0.00000000E+00  0.00000000E+00
  0.00000000E+00  0.00000000E+00  0.00000000E+00
  0.00000000E+00  0.00000000E+00  0.00000000E+00
  0.00000000E+00  0.00000000E+00  0.00000000E+00
  0.00000000E+00  0.00000000E+00  0.00000000E+00
  0.00000000E+00  0.00000000E+00  0.00000000E+00
  0.00000000E+00  0.00000000E+00  0.00000000E+00
  0.00000000E+00  0.00000000E+00  0.00000000E+00
  0.00000000E+00  0.00000000E+00  0.00000000E+00
  0.00000000E+00  0.00000000E+00  0.00000000E+00
  0.00000000E+00  0.00000000E+00  0.00000000E+00
  0.00000000E+00  0.00000000E+00  0.00000000E+00
  0.00000000E+00  0.00000000E+00  0.00000000E+00
  0.00000000E+00  0.00000000E+00  0.00000000E+00
  0.00000000E+00  0.00000000E+00  0.00000000E+00
  0.00000000E+00  0.00000000E+00  0.00000000E+00
  0.00000000E+00  0.00000000E+00  0.00000000E+00
  0.00000000E+00  0.00000000E+00  0.00000000E+00
  0.00000000E+00  0.00000000E+00  0.00000000E+00
  0.00000000E+00  0.00000000E+00  0.00000000E+00
  0.00000000E+00  0.00000000E+00  0.00000000E+00
  0.00000000E+00  0.00000000E+00  0.00000000E+00
  0.00000000E+00  0.00000000E+00  0.00000000E+00
  0.00000000E+00  0.00000000E+00  0.00000000E+00
  0.00000000E+00  0.00000000E+00  0.00000000E+00
  0.00000000E+00  0.00000000E+00  0.00000000E+00
  0.00000000E+00  0.00000000E+00  0.00000000E+00
  0.00000000E+00  0.00000000E+00  0.00000000E+00
  0.00000000E+00  0.00000000E+00  0.00000000E+00
  0.00000000E+00  0.00000000E+00  0.00000000E+00
  0.00000000E+00  0.00000000E+00  0.00000000E+00
  0.00000000E+00  0.00000000E+00  0.00000000E+00
  0.00000000E+00  0.00000000E+00  0.00000000E+00
  0.00000000E+00  0.00000000E+00  0.00000000E+00
  0.00000000E+00  0.00000000E+00  0.00000000E+00
  0.00000000E+00  0.00000000E+00  0.00000000E+00
  0.00000000E+00  0.00000000E+00  0.00000000E+00
  0.00000000E+00  0.00000000E+00  0.00000000E+00
  0.00000000E+00  0.00000000E+00  0.00000000E+00
  0.00000000E+00  0.00000000E+00  0.00000000E+00
  0.00000000E+00  0.00000000E+00  0.00000000E+00
  0.00000000E+00  0.00000000E+00  0.00000000E+00
  0.00000000E+00  0.00000000E+00  0.00000000E+00
  0.00000000E+00  0.00000000E+00  0.00000000E+00
  0.00000000E+00  0.00000000E+00  0.00000000E+00
  0.00000000E+00  0.00000000E+00  0.00000000E+00
  0.00000000E+00  0.00000000E+00  0.00000000E+00
  0.00000000E+00  0.00000000E+00  0.00000000E+00
  0.00000000E+00  0.00000000E+00  0.00000000E+00
  0.00000000E+00  0.00000000E+00  0.00000000E+00
  0.00000000E+00  0.00000000E+00  0.00000000E+00
