# Supplementary material for: The synergistic effect of Hf-O-Ru bonds and oxygen vacancies in Ru/HfO2 for enhanced hydrogen evolution
Source: Nat Commun. 2022 Mar 11;13:1270. doi: 10.1038/s41467-022-28947-9 (PMC8917135; doi:10.1038/s41467-022-28947-9)
Supplement: Supplementary file 3 — Source Data [file 41467_2022_28947_MOESM3_ESM.zip › source data-1/Supplementary Figure 30/i_CONTCAR]

998877                                  
   1.00000000000000     
    20.3719999999999999    0.0000000000000000    0.0000000000000000
     0.0000000000000000   10.3568999999999996    0.0000000000000000
     0.0000000000000000    0.0000000000000000   20.0000000000000000
   H    O    Ru   Hf
     2   129    13    64
Selective dynamics
Direct
  0.3174525323642966  0.3969239716670334  0.7837823492054534   T   T   T
  0.3154956513270458  0.5443192113484837  0.8019485267624878   T   T   T
  0.1984100000000026  0.3704400000000021  0.1335899999999981   F   F   F
  0.1589508005205551  0.3777936937478417  0.3922413271421371   T   T   T
  0.2455399999999983  0.1204400000000021  0.0128699999999995   F   F   F
  0.2009814938757428  0.1304303138438640  0.2799052215084399   T   T   T
  0.2215313551103492  0.1324857733217989  0.1472394708846750   T   T   T
  0.1766390305449635  0.1356898486512664  0.4180101054503853   T   T   T
  0.1783062435074709  0.3857796082257230  0.2634478325833321   T   T   T
  0.1530369805950259  0.4107046008715031  0.5246911640209435   T   T   T
  0.0879207768096771  0.1685601284703016  0.2317822222553769   T   T   T
  0.0447042748027788  0.1557090194953610  0.5063052541142543   T   T   T
  0.0605608224599137  0.4224565467110435  0.1807513607834863   T   T   T
  0.0274545953350664  0.4029647161066759  0.4384535627291618   T   T   T
  0.0824750000000023  0.3295400000000015  0.0506999999999991   F   F   F
  0.0430120683433134  0.3433854909685531  0.3085716651953603   T   T   T
  0.1114800000000002  0.0795400000000015  0.0957599999999985   F   F   F
  0.0646140738664418  0.0944272401711817  0.3664518285834532   T   T   T
  0.4484100000000026  0.3704400000000021  0.1335899999999981   F   F   F
  0.4085944799544587  0.3869013014554828  0.3953530673380961   T   T   T
  0.4955399999999983  0.1204400000000021  0.0128699999999995   F   F   F
  0.4512855382789207  0.1281655053180253  0.2829971126343760   T   T   T
  0.4711985803936768  0.1315763359389037  0.1479679513735187   T   T   T
  0.4264738308856268  0.1442812286567035  0.4214092261501671   T   T   T
  0.4286841097808372  0.3846261481368460  0.2643185022371219   T   T   T
  0.4004649010151449  0.4101880426682993  0.5269307432733062   T   T   T
  0.3389977383672376  0.1715380259731758  0.2324804308778613   T   T   T
  0.2851913222762110  0.1786690321258515  0.5110419032260617   T   T   T
  0.3107682703686367  0.4238746117346720  0.1807316888230131   T   T   T
  0.2743483516010303  0.4173904772749523  0.4404995208229778   T   T   T
  0.3324750000000023  0.3295400000000015  0.0506999999999991   F   F   F
  0.2933282075813909  0.3495588539741759  0.3092524259846905   T   T   T
  0.3614800000000002  0.0795400000000015  0.0957599999999985   F   F   F
  0.3117007980915532  0.1093665448467171  0.3659066129935511   T   T   T
  0.1984100000000026  0.8704400000000021  0.1335899999999981   F   F   F
  0.1602557114228923  0.8762631173623776  0.3917452858072977   T   T   T
  0.2455399999999983  0.6204400000000021  0.0128699999999995   F   F   F
  0.2012473320550932  0.6300107846539929  0.2804121719204459   T   T   T
  0.2214485850265376  0.6320238397860523  0.1471918896845777   T   T   T
  0.1775243320109043  0.6346823096184318  0.4185711312144583   T   T   T
  0.1779558386189452  0.8860305524348147  0.2629044626728796   T   T   T
  0.1555168518822480  0.9024977174541695  0.5226949384990623   T   T   T
  0.0884287721333803  0.6688924041154242  0.2314139142196675   T   T   T
  0.0440112489869463  0.6561681276036058  0.5088883944149142   T   T   T
  0.0605274252930926  0.9227517022887792  0.1806753872191828   T   T   T
  0.0278020876881207  0.9026242979006839  0.4384061361606038   T   T   T
  0.0824750000000023  0.8295400000000015  0.0506999999999991   F   F   F
  0.0425773907346762  0.8428910136311547  0.3087268931013527   T   T   T
  0.1114800000000002  0.5795400000000015  0.0957599999999985   F   F   F
  0.0642251912070405  0.5964664786714371  0.3668002567889724   T   T   T
  0.4484100000000026  0.8704400000000021  0.1335899999999981   F   F   F
  0.4025283163147003  0.8879270494492151  0.3916033185029731   T   T   T
  0.4955399999999983  0.6204400000000021  0.0128699999999995   F   F   F
  0.4517124831962311  0.6269444576956278  0.2820134722857931   T   T   T
  0.4712936627305214  0.6316938614739920  0.1477573593370498   T   T   T
  0.4260580578480168  0.6453513806135418  0.4181678548151243   T   T   T
  0.4286251607911072  0.8847657479272546  0.2636966331422497   T   T   T
  0.3927821861960965  0.9449750574989616  0.5256027648731856   T   T   T
  0.3386762292620360  0.6705015545138580  0.2319359218732670   T   T   T
  0.2961607296086184  0.6742548149886366  0.5038108724670087   T   T   T
  0.3105184879049067  0.9239032511183831  0.1809971168547369   T   T   T
  0.2736054498238394  0.9210943958916762  0.4389835298519940   T   T   T
  0.3324750000000023  0.8295400000000015  0.0506999999999991   F   F   F
  0.2921495272806979  0.8466016760059345  0.3091921230579410   T   T   T
  0.3614800000000002  0.5795400000000015  0.0957599999999985   F   F   F
  0.3137971805294555  0.6008125565516884  0.3666738315008863   T   T   T
  0.6984100000000026  0.3704400000000021  0.1335899999999981   F   F   F
  0.6652851879776189  0.3573510882543603  0.3909407694985642   T   T   T
  0.7455399999999983  0.1204400000000021  0.0128699999999995   F   F   F
  0.7008512346201760  0.1204050694251269  0.2814390159777347   T   T   T
  0.7211598582646788  0.1300940607675862  0.1471972971723676   T   T   T
  0.6811921254228105  0.1102501336121185  0.4187457031768576   T   T   T
  0.6786910274193638  0.3804408472848900  0.2624285141031669   T   T   T
  0.6794047420519820  0.3628763524413328  0.5222541607988987   T   T   T
  0.5876928994537270  0.1664029741322728  0.2313275928541421   T   T   T
  0.5516521953703615  0.1472080195820099  0.5085979299154140   T   T   T
  0.5607338525582355  0.4212058628122518  0.1809152345250827   T   T   T
  0.5286099558294696  0.4018571617467353  0.4409552593461205   T   T   T
  0.5824750000000023  0.3295400000000015  0.0506999999999991   F   F   F
  0.5425889923876891  0.3415564124317606  0.3105242355602131   T   T   T
  0.6114800000000002  0.0795400000000015  0.0957599999999985   F   F   F
  0.5659335702811671  0.0883226803942943  0.3687988544878423   T   T   T
  0.9484100000000026  0.3704400000000021  0.1335899999999981   F   F   F
  0.9132924818797326  0.3623822076396986  0.3915631350296567   T   T   T
  0.9955399999999983  0.1204400000000021  0.0128699999999995   F   F   F
  0.9510986719487916  0.1253655087493532  0.2806472281753000   T   T   T
  0.9711983200112960  0.1314862937346117  0.1471650788177221   T   T   T
  0.9291540915298356  0.1181541922378877  0.4179812113981334   T   T   T
  0.9280737338493081  0.3826430354040287  0.2630956894273796   T   T   T
  0.9084120088173332  0.3912501233575666  0.5219108321549620   T   T   T
  0.8376959041289946  0.1626736433405210  0.2323045714004103   T   T   T
  0.8057196332103225  0.1389224267656459  0.5116381330178189   T   T   T
  0.8107754786709496  0.4206874585295322  0.1805312558499169   T   T   T
  0.7847505306028496  0.3875970332208534  0.4324507210823395   T   T   T
  0.8324750000000023  0.3295400000000015  0.0506999999999991   F   F   F
  0.7939647314201209  0.3368827160062383  0.3065967245170319   T   T   T
  0.8614800000000002  0.0795400000000015  0.0957599999999985   F   F   F
  0.8113405931417672  0.0918543267050343  0.3716924758934006   T   T   T
  0.6984100000000026  0.8704400000000021  0.1335899999999981   F   F   F
  0.6567607957549134  0.8590054813489748  0.3981732835427755   T   T   T
  0.7455399999999983  0.6204400000000021  0.0128699999999995   F   F   F
  0.7015852498115267  0.6230889583022969  0.2787048725743331   T   T   T
  0.7212557953065550  0.6316568710515164  0.1468491439328259   T   T   T
  0.6864187893781307  0.6120491761402056  0.4126821364835572   T   T   T
  0.6774786401584030  0.8796970311437373  0.2655851696221292   T   T   T
  0.6622006847197076  0.9107336266169481  0.5297643585335670   T   T   T
  0.5871082021410045  0.6646801512082009  0.2331156543460185   T   T   T
  0.4554430099437495  0.6999448530241879  0.5621067661846284   T   T   T
  0.5610741160442055  0.9207637570854497  0.1815000042139241   T   T   T
  0.5201704952238539  0.9050456500753356  0.4443829915887721   T   T   T
  0.5824750000000023  0.8295400000000015  0.0506999999999991   F   F   F
  0.5411934704318752  0.8390081979586829  0.3123224146895401   T   T   T
  0.6114800000000002  0.5795400000000015  0.0957599999999985   F   F   F
  0.5683350151826296  0.5880465607329238  0.3720059440260118   T   T   T
  0.9484100000000026  0.8704400000000021  0.1335899999999981   F   F   F
  0.9109584780622350  0.8653985522264139  0.3929211106364192   T   T   T
  0.9955399999999983  0.6204400000000021  0.0128699999999995   F   F   F
  0.9518575260617013  0.6256720862272624  0.2793581428787030   T   T   T
  0.9714532721043262  0.6314517010219143  0.1468437964287106   T   T   T
  0.9313264806328396  0.6210799559998401  0.4177388426850053   T   T   T
  0.9280686723311455  0.8825602575772966  0.2634972246955126   T   T   T
  0.9086455385489055  0.8834907420141227  0.5245656447931275   T   T   T
  0.8383694372702178  0.6679890920123979  0.2302941386079494   T   T   T
  0.7968037191807397  0.6389415677594624  0.5048609226778310   T   T   T
  0.8104959446364436  0.9208691527857388  0.1808148554993810   T   T   T
  0.7755177593035449  0.8890268318767348  0.4430548575266645   T   T   T
  0.8324750000000023  0.8295400000000015  0.0506999999999991   F   F   F
  0.7925254394776197  0.8385104389511122  0.3102712654218359   T   T   T
  0.8614800000000002  0.5795400000000015  0.0957599999999985   F   F   F
  0.8194762971418444  0.5835029168404093  0.3635904992172649   T   T   T
  0.3446462882853492  0.4702080135957710  0.7968832832783371   T   T   T
  0.5639428839164777  0.4680960663846040  0.6334318406718062   T   T   T
  0.6455368549682670  0.6248100000721585  0.6944926240510543   T   T   T
  0.5555768655031414  0.5124628126963882  0.7579679376073928   T   T   T
  0.6430243429550416  0.3821935622906921  0.7120206764448307   T   T   T
  0.6670408934680738  0.5287407308342483  0.5802669834420939   T   T   T
  0.6348627338052693  0.7662096695463038  0.5961120536077837   T   T   T
  0.5445631228524300  0.7449981855375559  0.7181000600768240   T   T   T
  0.4357972695572551  0.4878696929824342  0.7367684813966074   T   T   T
  0.5168923437427247  0.3028021558732070  0.7133059331239208   T   T   T
  0.5393975616661273  0.2440915800214705  0.5957569612931021   T   T   T
  0.5538837212435511  0.6474664184196303  0.5533856199458314   T   T   T
  0.4747977893234661  0.6332944464019491  0.6546268766066166   T   T   T
  0.4483520051419225  0.3850890182509723  0.6225166224814933   T   T   T
  0.1682199999999980  0.2285899999999970  0.0619999999999976   F   F   F
  0.1236373006470716  0.2334923773698742  0.3277742668520214   T   T   T
  0.0257300000000029  0.4785899999999970  0.0844600000000000   F   F   F
  0.2337224353615533  0.4862820389499348  0.3473301878459474   T   T   T
  0.0040270298462812  0.2748885360044077  0.2162872824910618   T   T   T
  0.2117396893166308  0.2906190626215808  0.4761664285875888   T   T   T
  0.1452835653989776  0.0261571483083219  0.1942955939843032   T   T   T
  0.1016095898092011  0.0229676623961568  0.4629736305836873   T   T   T
  0.4182199999999980  0.2285899999999970  0.0619999999999976   F   F   F
  0.3757546735086614  0.2416133162275661  0.3295157677336241   T   T   T
  0.2757300000000029  0.4785899999999970  0.0844600000000000   F   F   F
  0.4855422997075522  0.4839030176370518  0.3503413559815838   T   T   T
  0.2548219723340764  0.2765570596791083  0.2169716241927541   T   T   T
  0.4673438376044001  0.2850759218369708  0.4847456125954181   T   T   T
  0.3950171293601492  0.0266669349281434  0.1954399117119227   T   T   T
  0.3419385752322506  0.0533035872087924  0.4639604120082846   T   T   T
  0.1682199999999980  0.7285899999999970  0.0619999999999976   F   F   F
  0.1237098695335640  0.7337835095747411  0.3275898628438845   T   T   T
  0.0257300000000029  0.9785899999999970  0.0844600000000000   F   F   F
  0.2336788734979954  0.9861870406297667  0.3459416208711442   T   T   T
  0.0045149569588119  0.7746076261706324  0.2160082504794089   T   T   T
  0.2165289323343699  0.7860778166109550  0.4748666904414384   T   T   T
  0.1454731125836248  0.5252928326035636  0.1944276647704999   T   T   T
  0.0998708909967127  0.5255720481138300  0.4633116092097875   T   T   T
  0.4182199999999980  0.7285899999999970  0.0619999999999976   F   F   F
  0.3745179399412936  0.7361144447646704  0.3281611716514552   T   T   T
  0.2757300000000029  0.9785899999999970  0.0844600000000000   F   F   F
  0.4827688885923414  0.9812603272279178  0.3489611040338694   T   T   T
  0.2543581314678856  0.7760350682461512  0.2165201886117239   T   T   T
  0.4442616120282628  0.8085583747769041  0.4819837400742857   T   T   T
  0.3955356098218653  0.5260682883888127  0.1953543137679603   T   T   T
  0.3506866746551093  0.5347701726461156  0.4630151438999550   T   T   T
  0.6682199999999980  0.2285899999999970  0.0619999999999976   F   F   F
  0.6230601624198343  0.2250556677797714  0.3264185707917709   T   T   T
  0.5257300000000029  0.4785899999999970  0.0844600000000000   F   F   F
  0.7359570782343592  0.4771033756155700  0.3447393323739392   T   T   T
  0.5042313192191147  0.2754908435556406  0.2168277276398612   T   T   T
  0.7348924098577194  0.2444454462151009  0.4709524697140532   T   T   T
  0.6460505382146883  0.0223278411012590  0.1953679867077978   T   T   T
  0.6030365742193887  0.0053879384121132  0.4636752866246910   T   T   T
  0.9182199999999980  0.2285899999999970  0.0619999999999976   F   F   F
  0.8725113766744206  0.2241852645216421  0.3283379422832128   T   T   T
  0.7757300000000029  0.4785899999999970  0.0844600000000000   F   F   F
  0.9836837756921776  0.4803185694044819  0.3466433318411516   T   T   T
  0.7546858008994137  0.2723386082297787  0.2156262606271744   T   T   T
  0.9681377422948824  0.2707420801506000  0.4745488372942915   T   T   T
  0.8956401953161288  0.0226977634699737  0.1941942615547622   T   T   T
  0.8542415608700925  0.9980860453884467  0.4640954701498324   T   T   T
  0.6682199999999980  0.7285899999999970  0.0619999999999976   F   F   F
  0.6231432502137556  0.7246533262410644  0.3290172825305324   T   T   T
  0.5257300000000029  0.9785899999999970  0.0844600000000000   F   F   F
  0.7317469517908657  0.9710197842438710  0.3519811985396580   T   T   T
  0.5044954032454566  0.7746989662799738  0.2172462301591883   T   T   T
  0.7157907886543838  0.7471372559966624  0.4844651201716847   T   T   T
  0.6458682097397502  0.5235684243326582  0.1944823783366254   T   T   T
  0.6171757853724836  0.4875464651988971  0.4609689979265954   T   T   T
  0.9182199999999980  0.7285899999999970  0.0619999999999976   F   F   F
  0.8739092473710331  0.7281520795012318  0.3262715428046440   T   T   T
  0.7757300000000029  0.9785899999999970  0.0844600000000000   F   F   F
  0.9836969629838695  0.9808696867178951  0.3475752601789592   T   T   T
  0.7540850430003434  0.7738456323651833  0.2165696020829289   T   T   T
  0.9698642833043906  0.7700820759517891  0.4755497442576156   T   T   T
  0.8957662317588915  0.5235299247326273  0.1942244625446584   T   T   T
  0.8552835316121196  0.5096507321628170  0.4613394298594291   T   T   T
 
  0.00000000E+00  0.00000000E+00  0.00000000E+00
  0.00000000E+00  0.00000000E+00  0.00000000E+00
  0.00000000E+00  0.00000000E+00  0.00000000E+00
  0.00000000E+00  0.00000000E+00  0.00000000E+00
  0.00000000E+00  0.00000000E+00  0.00000000E+00
  0.00000000E+00  0.00000000E+00  0.00000000E+00
  0.00000000E+00  0.00000000E+00  0.00000000E+00
  0.00000000E+00  0.00000000E+00  0.00000000E+00
  0.00000000E+00  0.00000000E+00  0.00000000E+00
  0.00000000E+00  0.00000000E+00  0.00000000E+00
  0.00000000E+00  0.00000000E+00  0.00000000E+00
  0.00000000E+00  0.00000000E+00  0.00000000E+00
  0.00000000E+00  0.00000000E+00  0.00000000E+00
  0.00000000E+00  0.00000000E+00  0.00000000E+00
  0.00000000E+00  0.00000000E+00  0.00000000E+00
  0.00000000E+00  0.00000000E+00  0.00000000E+00
  0.00000000E+00  0.00000000E+00  0.00000000E+00
  0.00000000E+00  0.00000000E+00  0.00000000E+00
  0.00000000E+00  0.00000000E+00  0.00000000E+00
  0.00000000E+00  0.00000000E+00  0.00000000E+00
  0.00000000E+00  0.00000000E+00  0.00000000E+00
  0.00000000E+00  0.00000000E+00  0.00000000E+00
  0.00000000E+00  0.00000000E+00  0.00000000E+00
  0.00000000E+00  0.00000000E+00  0.00000000E+00
  0.00000000E+00  0.00000000E+00  0.00000000E+00
  0.00000000E+00  0.00000000E+00  0.00000000E+00
  0.00000000E+00  0.00000000E+00  0.00000000E+00
  0.00000000E+00  0.00000000E+00  0.00000000E+00
  0.00000000E+00  0.00000000E+00  0.00000000E+00
  0.00000000E+00  0.00000000E+00  0.00000000E+00
  0.00000000E+00  0.00000000E+00  0.00000000E+00
  0.00000000E+00  0.00000000E+00  0.00000000E+00
  0.00000000E+00  0.00000000E+00  0.00000000E+00
  0.00000000E+00  0.00000000E+00  0.00000000E+00
  0.00000000E+00  0.00000000E+00  0.00000000E+00
  0.00000000E+00  0.00000000E+00  0.00000000E+00
  0.00000000E+00  0.00000000E+00  0.00000000E+00
  0.00000000E+00  0.00000000E+00  0.00000000E+00
  0.00000000E+00  0.00000000E+00  0.00000000E+00
  0.00000000E+00  0.00000000E+00  0.00000000E+00
  0.00000000E+00  0.00000000E+00  0.00000000E+00
  0.00000000E+00  0.00000000E+00  0.00000000E+00
  0.00000000E+00  0.00000000E+00  0.00000000E+00
  0.00000000E+00  0.00000000E+00  0.00000000E+00
  0.00000000E+00  0.00000000E+00  0.00000000E+00
  0.00000000E+00  0.00000000E+00  0.00000000E+00
  0.00000000E+00  0.00000000E+00  0.00000000E+00
  0.00000000E+00  0.00000000E+00  0.00000000E+00
  0.00000000E+00  0.00000000E+00  0.00000000E+00
  0.00000000E+00  0.00000000E+00  0.00000000E+00
  0.00000000E+00  0.00000000E+00  0.00000000E+00
  0.00000000E+00  0.00000000E+00  0.00000000E+00
  0.00000000E+00  0.00000000E+00  0.00000000E+00
  0.00000000E+00  0.00000000E+00  0.00000000E+00
  0.00000000E+00  0.00000000E+00  0.00000000E+00
  0.00000000E+00  0.00000000E+00  0.00000000E+00
  0.00000000E+00  0.00000000E+00  0.00000000E+00
  0.00000000E+00  0.00000000E+00  0.00000000E+00
  0.00000000E+00  0.00000000E+00  0.00000000E+00
  0.00000000E+00  0.00000000E+00  0.00000000E+00
  0.00000000E+00  0.00000000E+00  0.00000000E+00
  0.00000000E+00  0.00000000E+00  0.00000000E+00
  0.00000000E+00  0.00000000E+00  0.00000000E+00
  0.00000000E+00  0.00000000E+00  0.00000000E+00
  0.00000000E+00  0.00000000E+00  0.00000000E+00
  0.00000000E+00  0.00000000E+00  0.00000000E+00
  0.00000000E+00  0.00000000E+00  0.00000000E+00
  0.00000000E+00  0.00000000E+00  0.00000000E+00
  0.00000000E+00  0.00000000E+00  0.00000000E+00
  0.00000000E+00  0.00000000E+00  0.00000000E+00
  0.00000000E+00  0.00000000E+00  0.00000000E+00
  0.00000000E+00  0.00000000E+00  0.00000000E+00
  0.00000000E+00  0.00000000E+00  0.00000000E+00
  0.00000000E+00  0.00000000E+00  0.00000000E+00
  0.00000000E+00  0.00000000E+00  0.00000000E+00
  0.00000000E+00  0.00000000E+00  0.00000000E+00
  0.00000000E+00  0.00000000E+00  0.00000000E+00
  0.00000000E+00  0.00000000E+00  0.00000000E+00
  0.00000000E+00  0.00000000E+00  0.00000000E+00
  0.00000000E+00  0.00000000E+00  0.00000000E+00
  0.00000000E+00  0.00000000E+00  0.00000000E+00
  0.00000000E+00  0.00000000E+00  0.00000000E+00
  0.00000000E+00  0.00000000E+00  0.00000000E+00
  0.00000000E+00  0.00000000E+00  0.00000000E+00
  0.00000000E+00  0.00000000E+00  0.00000000E+00
  0.00000000E+00  0.00000000E+00  0.00000000E+00
  0.00000000E+00  0.00000000E+00  0.00000000E+00
  0.00000000E+00  0.00000000E+00  0.00000000E+00
  0.00000000E+00  0.00000000E+00  0.00000000E+00
  0.00000000E+00  0.00000000E+00  0.00000000E+00
  0.00000000E+00  0.00000000E+00  0.00000000E+00
  0.00000000E+00  0.00000000E+00  0.00000000E+00
  0.00000000E+00  0.00000000E+00  0.00000000E+00
  0.00000000E+00  0.00000000E+00  0.00000000E+00
  0.00000000E+00  0.00000000E+00  0.00000000E+00
  0.00000000E+00  0.00000000E+00  0.00000000E+00
  0.00000000E+00  0.00000000E+00  0.00000000E+00
  0.00000000E+00  0.00000000E+00  0.00000000E+00
  0.00000000E+00  0.00000000E+00  0.00000000E+00
  0.00000000E+00  0.00000000E+00  0.00000000E+00
  0.00000000E+00  0.00000000E+00  0.00000000E+00
  0.00000000E+00  0.00000000E+00  0.00000000E+00
  0.00000000E+00  0.00000000E+00  0.00000000E+00
  0.00000000E+00  0.00000000E+00  0.00000000E+00
  0.00000000E+00  0.00000000E+00  0.00000000E+00
  0.00000000E+00  0.00000000E+00  0.00000000E+00
  0.00000000E+00  0.00000000E+00  0.00000000E+00
  0.00000000E+00  0.00000000E+00  0.00000000E+00
  0.00000000E+00  0.00000000E+00  0.00000000E+00
  0.00000000E+00  0.00000000E+00  0.00000000E+00
  0.00000000E+00  0.00000000E+00  0.00000000E+00
  0.00000000E+00  0.00000000E+00  0.00000000E+00
  0.00000000E+00  0.00000000E+00  0.00000000E+00
  0.00000000E+00  0.00000000E+00  0.00000000E+00
  0.00000000E+00  0.00000000E+00  0.00000000E+00
  0.00000000E+00  0.00000000E+00  0.00000000E+00
  0.00000000E+00  0.00000000E+00  0.00000000E+00
  0.00000000E+00  0.00000000E+00  0.00000000E+00
  0.00000000E+00  0.00000000E+00  0.00000000E+00
  0.00000000E+00  0.00000000E+00  0.00000000E+00
  0.00000000E+00  0.00000000E+00  0.00000000E+00
  0.00000000E+00  0.00000000E+00  0.00000000E+00
  0.00000000E+00  0.00000000E+00  0.00000000E+00
  0.00000000E+00  0.00000000E+00  0.00000000E+00
  0.00000000E+00  0.00000000E+00  0.00000000E+00
  0.00000000E+00  0.00000000E+00  0.00000000E+00
  0.00000000E+00  0.00000000E+00  0.00000000E+00
  0.00000000E+00  0.00000000E+00  0.00000000E+00
  0.00000000E+00  0.00000000E+00  0.00000000E+00
  0.00000000E+00  0.00000000E+00  0.00000000E+00
  0.00000000E+00  0.00000000E+00  0.00000000E+00
  0.00000000E+00  0.00000000E+00  0.00000000E+00
  0.00000000E+00  0.00000000E+00  0.00000000E+00
  0.00000000E+00  0.00000000E+00  0.00000000E+00
  0.00000000E+00  0.00000000E+00  0.00000000E+00
  0.00000000E+00  0.00000000E+00  0.00000000E+00
  0.00000000E+00  0.00000000E+00  0.00000000E+00
  0.00000000E+00  0.00000000E+00  0.00000000E+00
  0.00000000E+00  0.00000000E+00  0.00000000E+00
  0.00000000E+00  0.00000000E+00  0.00000000E+00
  0.00000000E+00  0.00000000E+00  0.00000000E+00
  0.00000000E+00  0.00000000E+00  0.00000000E+00
  0.00000000E+00  0.00000000E+00  0.00000000E+00
  0.00000000E+00  0.00000000E+00  0.00000000E+00
  0.00000000E+00  0.00000000E+00  0.00000000E+00
  0.00000000E+00  0.00000000E+00  0.00000000E+00
  0.00000000E+00  0.00000000E+00  0.00000000E+00
  0.00000000E+00  0.00000000E+00  0.00000000E+00
  0.00000000E+00  0.00000000E+00  0.00000000E+00
  0.00000000E+00  0.00000000E+00  0.00000000E+00
  0.00000000E+00  0.00000000E+00  0.00000000E+00
  0.00000000E+00  0.00000000E+00  0.00000000E+00
  0.00000000E+00  0.00000000E+00  0.00000000E+00
  0.00000000E+00  0.00000000E+00  0.00000000E+00
  0.00000000E+00  0.00000000E+00  0.00000000E+00
  0.00000000E+00  0.00000000E+00  0.00000000E+00
  0.00000000E+00  0.00000000E+00  0.00000000E+00
  0.00000000E+00  0.00000000E+00  0.00000000E+00
  0.00000000E+00  0.00000000E+00  0.00000000E+00
  0.00000000E+00  0.00000000E+00  0.00000000E+00
  0.00000000E+00  0.00000000E+00  0.00000000E+00
  0.00000000E+00  0.00000000E+00  0.00000000E+00
  0.00000000E+00  0.00000000E+00  0.00000000E+00
  0.00000000E+00  0.00000000E+00  0.00000000E+00
  0.00000000E+00  0.00000000E+00  0.00000000E+00
  0.00000000E+00  0.00000000E+00  0.00000000E+00
  0.00000000E+00  0.00000000E+00  0.00000000E+00
  0.00000000E+00  0.00000000E+00  0.00000000E+00
  0.00000000E+00  0.00000000E+00  0.00000000E+00
  0.00000000E+00  0.00000000E+00  0.00000000E+00
  0.00000000E+00  0.00000000E+00  0.00000000E+00
  0.00000000E+00  0.00000000E+00  0.00000000E+00
  0.00000000E+00  0.00000000E+00  0.00000000E+00
  0.00000000E+00  0.00000000E+00  0.00000000E+00
  0.00000000E+00  0.00000000E+00  0.00000000E+00
  0.00000000E+00  0.00000000E+00  0.00000000E+00
  0.00000000E+00  0.00000000E+00  0.00000000E+00
  0.00000000E+00  0.00000000E+00  0.00000000E+00
  0.00000000E+00  0.00000000E+00  0.00000000E+00
  0.00000000E+00  0.00000000E+00  0.00000000E+00
  0.00000000E+00  0.00000000E+00  0.00000000E+00
  0.00000000E+00  0.00000000E+00  0.00000000E+00
  0.00000000E+00  0.00000000E+00  0.00000000E+00
  0.00000000E+00  0.00000000E+00  0.00000000E+00
  0.00000000E+00  0.00000000E+00  0.00000000E+00
  0.00000000E+00  0.00000000E+00  0.00000000E+00
  0.00000000E+00  0.00000000E+00  0.00000000E+00
  0.00000000E+00  0.00000000E+00  0.00000000E+00
  0.00000000E+00  0.00000000E+00  0.00000000E+00
  0.00000000E+00  0.00000000E+00  0.00000000E+00
  0.00000000E+00  0.00000000E+00  0.00000000E+00
  0.00000000E+00  0.00000000E+00  0.00000000E+00
  0.00000000E+00  0.00000000E+00  0.00000000E+00
  0.00000000E+00  0.00000000E+00  0.00000000E+00
  0.00000000E+00  0.00000000E+00  0.00000000E+00
  0.00000000E+00  0.00000000E+00  0.00000000E+00
  0.00000000E+00  0.00000000E+00  0.00000000E+00
  0.00000000E+00  0.00000000E+00  0.00000000E+00
  0.00000000E+00  0.00000000E+00  0.00000000E+00
  0.00000000E+00  0.00000000E+00  0.00000000E+00
  0.00000000E+00  0.00000000E+00  0.00000000E+00
  0.00000000E+00  0.00000000E+00  0.00000000E+00
  0.00000000E+00  0.00000000E+00  0.00000000E+00
  0.00000000E+00  0.00000000E+00  0.00000000E+00
  0.00000000E+00  0.00000000E+00  0.00000000E+00
  0.00000000E+00  0.00000000E+00  0.00000000E+00
  0.00000000E+00  0.00000000E+00  0.00000000E+00
  0.00000000E+00  0.00000000E+00  0.00000000E+00
