# Supplementary material for: The synergistic effect of Hf-O-Ru bonds and oxygen vacancies in Ru/HfO2 for enhanced hydrogen evolution
Source: Nat Commun. 2022 Mar 11;13:1270. doi: 10.1038/s41467-022-28947-9 (PMC8917135; doi:10.1038/s41467-022-28947-9)
Supplement: Supplementary file 3 — Source Data [file 41467_2022_28947_MOESM3_ESM.zip › source data-1/Supplementary Figure 30/j_CONTCAR]

CONTCAR\(66)                            
   1.00000000000000     
    11.2392997741999991    0.0000000000000000    0.0000000000000000
    -5.6196498870999996    9.7335191252000008    0.0000000000000000
     0.0000000000000000    0.0000000000000000   20.2810993195000009
   Ru   O    H 
    80     1     2
Direct
  0.0977239915691842  0.1522933356747409  0.1042080055844070
  0.0981602303096569  0.1525399771745267  0.3127983196001441
  0.1813489289684238  0.0692076430367213  0.0053189093671566
  0.1810841273482642  0.0689488604719875  0.2084515983641166
  0.1824878711626143  0.0712612887929125  0.4115269699836772
  0.3479077149036089  0.1522987203324528  0.1041686438528179
  0.3481951790203714  0.1523715558274418  0.3126505753485484
  0.4311737384521423  0.0689290623106936  0.0052341393085813
  0.4313986592663213  0.0691492127300442  0.2084625244750693
  0.4318788322163834  0.0683918137839520  0.4115833862526899
  0.5978082276486673  0.1521938747484655  0.1041835108306163
  0.5979747879451505  0.1520184666647412  0.3128600587697993
  0.6809542338764544  0.0687006444663413  0.0053247001868185
  0.6814146418178084  0.0692253276772821  0.2086095857293401
  0.6796720592659158  0.0652368325827525  0.4118534623546328
  0.8478133660460674  0.1521440779391298  0.1041674571329823
  0.8479113039070235  0.1521201478962460  0.3129374310867787
  0.9311093543299417  0.0689773619569854  0.0052532662445431
  0.9312422052432309  0.0689456928216077  0.2086406292591033
  0.9304186911488908  0.0686440987757879  0.4117448427277238
  0.0978067614768651  0.4022155387425314  0.1042665409905633
  0.0983281223770659  0.4022476971614955  0.3126819357604242
  0.1808296030578142  0.3185134003949797  0.0053519360908765
  0.1819109440152301  0.3192935837086538  0.2087592319257466
  0.1771279466458536  0.3140891090590373  0.4117994219469861
  0.3478877548709575  0.4023563389735704  0.1042036670540840
  0.3477619440615422  0.4015480876199217  0.3135702151088198
  0.4308670355112770  0.3186048362917242  0.0053722042444573
  0.4306501913784500  0.3190915567320934  0.2086449834327799
  0.4323053253395375  0.3156609466605060  0.4115860022366660
  0.5977967195575069  0.4022505647919641  0.1042305563543720
  0.5977128149480482  0.4018427026527061  0.3123835164776413
  0.6810662052981158  0.3189871449540825  0.0052813061814241
  0.6813535422762634  0.3185137321636765  0.2085844670943182
  0.6798985372350792  0.3207743623898328  0.4117241456362325
  0.8477663122594709  0.4021941909375341  0.1042287809058351
  0.8479406298705672  0.4019800836092501  0.3128438363269668
  0.9313269703943674  0.3190111557674025  0.0053442118805145
  0.9309208582427632  0.3186591933379682  0.2086299953981862
  0.9338975740160635  0.3200113076645146  0.4117664015088464
  0.0978207983179520  0.6521463105362501  0.1041633480505390
  0.0978384435503558  0.6517387899898147  0.3126118336678778
  0.1811339657247622  0.5690549594383220  0.0053727303676869
  0.1817601527662460  0.5691009006733870  0.2087697382376817
  0.1779234323977325  0.5706253775222694  0.4116722452888828
  0.3479047111583281  0.6521671324631306  0.1042820244843969
  0.3476179629970553  0.6522483330897261  0.3134199884433623
  0.4311730191830471  0.5689572193072402  0.0052503602249564
  0.4312094489539794  0.5686623696797141  0.2091171721713801
  0.4310022036890348  0.5678654770810017  0.4133938345524014
  0.5976540233624826  0.6521226604522080  0.1042667852284429
  0.5980552398398608  0.6521192241597615  0.3136261485579130
  0.6814336215751986  0.5692077500358483  0.0053978761679858
  0.6809116057086657  0.5691954106858259  0.2088028495390540
  0.6851153748698384  0.5682299288725151  0.4115666199057000
  0.8477038727134261  0.6520839839379470  0.1042553866298689
  0.8480653423861189  0.6521127422802032  0.3125245521251260
  0.9310757270679567  0.5688445050899612  0.0052629635833664
  0.9313016871618555  0.5688497958408451  0.2085021940263403
  0.9304218174179104  0.5680692926017822  0.4116299558523434
  0.0977785779189132  0.9022246878548554  0.1042994100014797
  0.0979949802543650  0.9022940278859518  0.3129317035509749
  0.1811935079749764  0.8187823165986780  0.0053067721634137
  0.1808332440709500  0.8188280694994080  0.2084499296429550
  0.1833631927851922  0.8173222493839897  0.4113798511282831
  0.3478332032383192  0.9021530059123951  0.1041903943900525
  0.3481624106911628  0.9023435299245535  0.3123647721774578
  0.4309821594807149  0.8188529125741604  0.0053608236965740
  0.4308499292235840  0.8181367876753961  0.2087715802475539
  0.4300812806469670  0.8225825646714700  0.4114928526523520
  0.5977183836158987  0.9022145163971819  0.1042875554181197
  0.5978414253819836  0.9016712665642250  0.3124853831279105
  0.6812264121164771  0.8188991341237565  0.0053762447501339
  0.6808349981328002  0.8181021707506466  0.2087310122214935
  0.6857852566652928  0.8228076772367099  0.4117880813400833
  0.8477040456235716  0.9022389621950631  0.1042084472938486
  0.8478317345570041  0.9019828149069428  0.3125947092227331
  0.9307484437255001  0.8185874389754431  0.0053315045935147
  0.9312029483143240  0.8190384422639808  0.2084211064021633
  0.9282948044852579  0.8174473596477091  0.4114657631390002
  0.4297720558974520  0.5683329022276141  0.5262318876467291
  0.4375206247257905  0.6572624676977596  0.5365041955799985
  0.5194700653527001  0.5783509830160228  0.5369463524926290
 
  0.00000000E+00  0.00000000E+00  0.00000000E+00
  0.00000000E+00  0.00000000E+00  0.00000000E+00
  0.00000000E+00  0.00000000E+00  0.00000000E+00
  0.00000000E+00  0.00000000E+00  0.00000000E+00
  0.00000000E+00  0.00000000E+00  0.00000000E+00
  0.00000000E+00  0.00000000E+00  0.00000000E+00
  0.00000000E+00  0.00000000E+00  0.00000000E+00
  0.00000000E+00  0.00000000E+00  0.00000000E+00
  0.00000000E+00  0.00000000E+00  0.00000000E+00
  0.00000000E+00  0.00000000E+00  0.00000000E+00
  0.00000000E+00  0.00000000E+00  0.00000000E+00
  0.00000000E+00  0.00000000E+00  0.00000000E+00
  0.00000000E+00  0.00000000E+00  0.00000000E+00
  0.00000000E+00  0.00000000E+00  0.00000000E+00
  0.00000000E+00  0.00000000E+00  0.00000000E+00
  0.00000000E+00  0.00000000E+00  0.00000000E+00
  0.00000000E+00  0.00000000E+00  0.00000000E+00
  0.00000000E+00  0.00000000E+00  0.00000000E+00
  0.00000000E+00  0.00000000E+00  0.00000000E+00
  0.00000000E+00  0.00000000E+00  0.00000000E+00
  0.00000000E+00  0.00000000E+00  0.00000000E+00
  0.00000000E+00  0.00000000E+00  0.00000000E+00
  0.00000000E+00  0.00000000E+00  0.00000000E+00
  0.00000000E+00  0.00000000E+00  0.00000000E+00
  0.00000000E+00  0.00000000E+00  0.00000000E+00
  0.00000000E+00  0.00000000E+00  0.00000000E+00
  0.00000000E+00  0.00000000E+00  0.00000000E+00
  0.00000000E+00  0.00000000E+00  0.00000000E+00
  0.00000000E+00  0.00000000E+00  0.00000000E+00
  0.00000000E+00  0.00000000E+00  0.00000000E+00
  0.00000000E+00  0.00000000E+00  0.00000000E+00
  0.00000000E+00  0.00000000E+00  0.00000000E+00
  0.00000000E+00  0.00000000E+00  0.00000000E+00
  0.00000000E+00  0.00000000E+00  0.00000000E+00
  0.00000000E+00  0.00000000E+00  0.00000000E+00
  0.00000000E+00  0.00000000E+00  0.00000000E+00
  0.00000000E+00  0.00000000E+00  0.00000000E+00
  0.00000000E+00  0.00000000E+00  0.00000000E+00
  0.00000000E+00  0.00000000E+00  0.00000000E+00
  0.00000000E+00  0.00000000E+00  0.00000000E+00
  0.00000000E+00  0.00000000E+00  0.00000000E+00
  0.00000000E+00  0.00000000E+00  0.00000000E+00
  0.00000000E+00  0.00000000E+00  0.00000000E+00
  0.00000000E+00  0.00000000E+00  0.00000000E+00
  0.00000000E+00  0.00000000E+00  0.00000000E+00
  0.00000000E+00  0.00000000E+00  0.00000000E+00
  0.00000000E+00  0.00000000E+00  0.00000000E+00
  0.00000000E+00  0.00000000E+00  0.00000000E+00
  0.00000000E+00  0.00000000E+00  0.00000000E+00
  0.00000000E+00  0.00000000E+00  0.00000000E+00
  0.00000000E+00  0.00000000E+00  0.00000000E+00
  0.00000000E+00  0.00000000E+00  0.00000000E+00
  0.00000000E+00  0.00000000E+00  0.00000000E+00
  0.00000000E+00  0.00000000E+00  0.00000000E+00
  0.00000000E+00  0.00000000E+00  0.00000000E+00
  0.00000000E+00  0.00000000E+00  0.00000000E+00
  0.00000000E+00  0.00000000E+00  0.00000000E+00
  0.00000000E+00  0.00000000E+00  0.00000000E+00
  0.00000000E+00  0.00000000E+00  0.00000000E+00
  0.00000000E+00  0.00000000E+00  0.00000000E+00
  0.00000000E+00  0.00000000E+00  0.00000000E+00
  0.00000000E+00  0.00000000E+00  0.00000000E+00
  0.00000000E+00  0.00000000E+00  0.00000000E+00
  0.00000000E+00  0.00000000E+00  0.00000000E+00
  0.00000000E+00  0.00000000E+00  0.00000000E+00
  0.00000000E+00  0.00000000E+00  0.00000000E+00
  0.00000000E+00  0.00000000E+00  0.00000000E+00
  0.00000000E+00  0.00000000E+00  0.00000000E+00
  0.00000000E+00  0.00000000E+00  0.00000000E+00
  0.00000000E+00  0.00000000E+00  0.00000000E+00
  0.00000000E+00  0.00000000E+00  0.00000000E+00
  0.00000000E+00  0.00000000E+00  0.00000000E+00
  0.00000000E+00  0.00000000E+00  0.00000000E+00
  0.00000000E+00  0.00000000E+00  0.00000000E+00
  0.00000000E+00  0.00000000E+00  0.00000000E+00
  0.00000000E+00  0.00000000E+00  0.00000000E+00
  0.00000000E+00  0.00000000E+00  0.00000000E+00
  0.00000000E+00  0.00000000E+00  0.00000000E+00
  0.00000000E+00  0.00000000E+00  0.00000000E+00
  0.00000000E+00  0.00000000E+00  0.00000000E+00
  0.00000000E+00  0.00000000E+00  0.00000000E+00
  0.00000000E+00  0.00000000E+00  0.00000000E+00
  0.00000000E+00  0.00000000E+00  0.00000000E+00
