# Supplementary material for: The synergistic effect of Hf-O-Ru bonds and oxygen vacancies in Ru/HfO2 for enhanced hydrogen evolution
Source: Nat Commun. 2022 Mar 11;13:1270. doi: 10.1038/s41467-022-28947-9 (PMC8917135; doi:10.1038/s41467-022-28947-9)
Supplement: Supplementary file 3 — Source Data [file 41467_2022_28947_MOESM3_ESM.zip › source data-1/Supplementary Figure 31/a_CONTCAR]

588                                     
   1.00000000000000     
    10.1859999999999999    0.0000000000000000    0.0000000000000000
     0.0000000000000000   10.3568999999999996    0.0000000000000000
     0.0000000000000000    0.0000000000000000   20.0000000000000000
   H    O    Hf
     2    65    32
Selective dynamics
Direct
  0.2492723489169180  0.3494507945453336  0.6794243202680335   T   T   T
  0.3097825610703637  0.4063292641430749  0.6147254619300426   T   T   T
  0.3968199999999982  0.3704400000000021  0.1335899999999981   F   F   F
  0.3208392271839742  0.3692466257719147  0.3930629921405426   T   T   T
  0.4910799999999966  0.1204400000000021  0.0128699999999995   F   F   F
  0.4023179042080258  0.1268031885418566  0.2808207357567909   T   T   T
  0.4426465087015004  0.1317377272753504  0.1473918315256668   T   T   T
  0.3565144042945363  0.1269881217330635  0.4186950117829724   T   T   T
  0.3556824852018892  0.3840075306182698  0.2635392922972244   T   T   T
  0.3099206531913339  0.4010139713811895  0.5226942582635559   T   T   T
  0.1764673759386071  0.1687838915141526  0.2313967352953767   T   T   T
  0.0857415332231923  0.1574982233487034  0.5058239517436434   T   T   T
  0.1210608622323619  0.4225825932454228  0.1809921597490103   T   T   T
  0.0526740344440100  0.4039920634978031  0.4386937746877493   T   T   T
  0.1649499999999975  0.3295400000000015  0.0506999999999991   F   F   F
  0.0841476182851650  0.3417927047677978  0.3095907629032979   T   T   T
  0.2229600000000005  0.0795400000000015  0.0957599999999985   F   F   F
  0.1302742882780663  0.0920837315031307  0.3668157112739650   T   T   T
  0.8968199999999982  0.3704400000000021  0.1335899999999981   F   F   F
  0.8209051373683778  0.3689060637741832  0.3926954588014908   T   T   T
  0.9910799999999966  0.1204400000000021  0.0128699999999995   F   F   F
  0.9023257548110664  0.1269488966046524  0.2807471350752948   T   T   T
  0.9427897636000893  0.1317127174780026  0.1473652120067115   T   T   T
  0.8564897696086007  0.1263969594223795  0.4187199148125345   T   T   T
  0.8557859564288464  0.3839227685396551  0.2634230605491084   T   T   T
  0.8110322184087551  0.4000623767982887  0.5221089038534004   T   T   T
  0.6763908268081167  0.1688490060482906  0.2313267320718424   T   T   T
  0.5845643593362695  0.1568021432295623  0.5053176044009362   T   T   T
  0.6210077631575004  0.4225873763011236  0.1810673620898839   T   T   T
  0.5526932541434988  0.4033282209714955  0.4389896465870748   T   T   T
  0.6649499999999975  0.3295400000000015  0.0506999999999991   F   F   F
  0.5837846432913878  0.3415161206766442  0.3097162993854354   T   T   T
  0.7229600000000005  0.0795400000000015  0.0957599999999985   F   F   F
  0.6305839876559318  0.0914455785314985  0.3666811805947887   T   T   T
  0.3968199999999982  0.8704400000000021  0.1335899999999981   F   F   F
  0.3207766485960093  0.8694130528457009  0.3927607338127146   T   T   T
  0.4910799999999966  0.6204400000000021  0.0128699999999995   F   F   F
  0.4023820154548048  0.6267841480324847  0.2807496356557238   T   T   T
  0.4427087984581348  0.6316473915526899  0.1473270745234316   T   T   T
  0.3561607515246195  0.6271448309370555  0.4185408670173700   T   T   T
  0.3558682162755247  0.8838769696628361  0.2634220337984132   T   T   T
  0.3104874420353809  0.9006137293534309  0.5222123993094669   T   T   T
  0.1763736075847575  0.6687327201544448  0.2313261318738995   T   T   T
  0.0845905628546930  0.6572266790082537  0.5050583127753399   T   T   T
  0.1210107003523007  0.9226788728707405  0.1810553470425518   T   T   T
  0.0524838272383548  0.9042748908779288  0.4389360382199641   T   T   T
  0.1649499999999975  0.8295400000000015  0.0506999999999991   F   F   F
  0.0840169919693068  0.8417859977893087  0.3096571862747624   T   T   T
  0.2229600000000005  0.5795400000000015  0.0957599999999985   F   F   F
  0.1302493434920606  0.5919328767626695  0.3665909912752170   T   T   T
  0.8968199999999982  0.8704400000000021  0.1335899999999981   F   F   F
  0.8208074660640321  0.8691714342537296  0.3927259752292898   T   T   T
  0.9910799999999966  0.6204400000000021  0.0128699999999995   F   F   F
  0.9023818235464489  0.6268129274641723  0.2807001306720878   T   T   T
  0.9426911326421461  0.6317163745460874  0.1473380801212727   T   T   T
  0.8560994095868040  0.6267327651235135  0.4185556491670468   T   T   T
  0.8558677586659655  0.8840004181433798  0.2634467920832648   T   T   T
  0.8102233782086401  0.9003008681236864  0.5221977155555848   T   T   T
  0.6764689673001172  0.6687055133036637  0.2312941052459507   T   T   T
  0.5849432408394080  0.6568351675917867  0.5052295131208027   T   T   T
  0.6211036738152700  0.9225852450120087  0.1810460917426298   T   T   T
  0.5526251025993076  0.9038031043331856  0.4388451810702634   T   T   T
  0.6649499999999975  0.8295400000000015  0.0506999999999991   F   F   F
  0.5839843311660360  0.8414081346469402  0.3096307358012282   T   T   T
  0.7229600000000005  0.5795400000000015  0.0957599999999985   F   F   F
  0.6305081412141789  0.5913584761877360  0.3666595359008795   T   T   T
  0.3200520668003577  0.4046983161618556  0.6637461934055366   T   T   T
  0.3364400000000032  0.2285899999999970  0.0619999999999976   F   F   F
  0.2465594520041208  0.2309711342430489  0.3276790487333940   T   T   T
  0.0514599999999987  0.4785899999999970  0.0844600000000000   F   F   F
  0.4657994346871561  0.4810655899641603  0.3475343044144878   T   T   T
  0.0085149304731473  0.2751299474947828  0.2164319368556633   T   T   T
  0.4316439991694523  0.2770446046241375  0.4764581930808802   T   T   T
  0.2908962315739174  0.0249372435483153  0.1944661435014012   T   T   T
  0.2000343422157300  0.0222621374374228  0.4643233273936929   T   T   T
  0.8364400000000032  0.2285899999999970  0.0619999999999976   F   F   F
  0.7463062440924730  0.2309022744970690  0.3275724675997722   T   T   T
  0.5514599999999987  0.4785899999999970  0.0844600000000000   F   F   F
  0.9656321426016987  0.4808771046103644  0.3473405936273650   T   T   T
  0.5084080068464871  0.2750804292620259  0.2164411189601196   T   T   T
  0.9313254877144317  0.2775632635562815  0.4761664374454568   T   T   T
  0.7909202378031921  0.0250221537370408  0.1944564271589897   T   T   T
  0.6999604106912187  0.0220947756920964  0.4642488689588404   T   T   T
  0.3364400000000032  0.7285899999999970  0.0619999999999976   F   F   F
  0.2465955790406724  0.7311049858212115  0.3274836712380917   T   T   T
  0.0514599999999987  0.9785899999999970  0.0844600000000000   F   F   F
  0.4659814099667869  0.9809538831491906  0.3474402348409171   T   T   T
  0.0084677435138474  0.7751499697699273  0.2164122477783721   T   T   T
  0.4311937737572578  0.7776860921701427  0.4763805655805982   T   T   T
  0.2908829389344660  0.5249544060067208  0.1944461089421452   T   T   T
  0.1989915438218119  0.5235237044224803  0.4636843566411741   T   T   T
  0.8364400000000032  0.7285899999999970  0.0619999999999976   F   F   F
  0.7465403603322116  0.7307773267443167  0.3275642219247388   T   T   T
  0.5514599999999987  0.9785899999999970  0.0844600000000000   F   F   F
  0.9658314496746030  0.9813560954349683  0.3474823933498072   T   T   T
  0.5085590404597653  0.7750122093941485  0.2163778732921884   T   T   T
  0.9307231324261664  0.7779655119379925  0.4760298506876524   T   T   T
  0.7908866550310449  0.5249057768594767  0.1944164034106564   T   T   T
  0.7000226278156134  0.5221185731493989  0.4643158430925283   T   T   T
 
  0.00000000E+00  0.00000000E+00  0.00000000E+00
  0.00000000E+00  0.00000000E+00  0.00000000E+00
  0.00000000E+00  0.00000000E+00  0.00000000E+00
  0.00000000E+00  0.00000000E+00  0.00000000E+00
  0.00000000E+00  0.00000000E+00  0.00000000E+00
  0.00000000E+00  0.00000000E+00  0.00000000E+00
  0.00000000E+00  0.00000000E+00  0.00000000E+00
  0.00000000E+00  0.00000000E+00  0.00000000E+00
  0.00000000E+00  0.00000000E+00  0.00000000E+00
  0.00000000E+00  0.00000000E+00  0.00000000E+00
  0.00000000E+00  0.00000000E+00  0.00000000E+00
  0.00000000E+00  0.00000000E+00  0.00000000E+00
  0.00000000E+00  0.00000000E+00  0.00000000E+00
  0.00000000E+00  0.00000000E+00  0.00000000E+00
  0.00000000E+00  0.00000000E+00  0.00000000E+00
  0.00000000E+00  0.00000000E+00  0.00000000E+00
  0.00000000E+00  0.00000000E+00  0.00000000E+00
  0.00000000E+00  0.00000000E+00  0.00000000E+00
  0.00000000E+00  0.00000000E+00  0.00000000E+00
  0.00000000E+00  0.00000000E+00  0.00000000E+00
  0.00000000E+00  0.00000000E+00  0.00000000E+00
  0.00000000E+00  0.00000000E+00  0.00000000E+00
  0.00000000E+00  0.00000000E+00  0.00000000E+00
  0.00000000E+00  0.00000000E+00  0.00000000E+00
  0.00000000E+00  0.00000000E+00  0.00000000E+00
  0.00000000E+00  0.00000000E+00  0.00000000E+00
  0.00000000E+00  0.00000000E+00  0.00000000E+00
  0.00000000E+00  0.00000000E+00  0.00000000E+00
  0.00000000E+00  0.00000000E+00  0.00000000E+00
  0.00000000E+00  0.00000000E+00  0.00000000E+00
  0.00000000E+00  0.00000000E+00  0.00000000E+00
  0.00000000E+00  0.00000000E+00  0.00000000E+00
  0.00000000E+00  0.00000000E+00  0.00000000E+00
  0.00000000E+00  0.00000000E+00  0.00000000E+00
  0.00000000E+00  0.00000000E+00  0.00000000E+00
  0.00000000E+00  0.00000000E+00  0.00000000E+00
  0.00000000E+00  0.00000000E+00  0.00000000E+00
  0.00000000E+00  0.00000000E+00  0.00000000E+00
  0.00000000E+00  0.00000000E+00  0.00000000E+00
  0.00000000E+00  0.00000000E+00  0.00000000E+00
  0.00000000E+00  0.00000000E+00  0.00000000E+00
  0.00000000E+00  0.00000000E+00  0.00000000E+00
  0.00000000E+00  0.00000000E+00  0.00000000E+00
  0.00000000E+00  0.00000000E+00  0.00000000E+00
  0.00000000E+00  0.00000000E+00  0.00000000E+00
  0.00000000E+00  0.00000000E+00  0.00000000E+00
  0.00000000E+00  0.00000000E+00  0.00000000E+00
  0.00000000E+00  0.00000000E+00  0.00000000E+00
  0.00000000E+00  0.00000000E+00  0.00000000E+00
  0.00000000E+00  0.00000000E+00  0.00000000E+00
  0.00000000E+00  0.00000000E+00  0.00000000E+00
  0.00000000E+00  0.00000000E+00  0.00000000E+00
  0.00000000E+00  0.00000000E+00  0.00000000E+00
  0.00000000E+00  0.00000000E+00  0.00000000E+00
  0.00000000E+00  0.00000000E+00  0.00000000E+00
  0.00000000E+00  0.00000000E+00  0.00000000E+00
  0.00000000E+00  0.00000000E+00  0.00000000E+00
  0.00000000E+00  0.00000000E+00  0.00000000E+00
  0.00000000E+00  0.00000000E+00  0.00000000E+00
  0.00000000E+00  0.00000000E+00  0.00000000E+00
  0.00000000E+00  0.00000000E+00  0.00000000E+00
  0.00000000E+00  0.00000000E+00  0.00000000E+00
  0.00000000E+00  0.00000000E+00  0.00000000E+00
  0.00000000E+00  0.00000000E+00  0.00000000E+00
  0.00000000E+00  0.00000000E+00  0.00000000E+00
  0.00000000E+00  0.00000000E+00  0.00000000E+00
  0.00000000E+00  0.00000000E+00  0.00000000E+00
  0.00000000E+00  0.00000000E+00  0.00000000E+00
  0.00000000E+00  0.00000000E+00  0.00000000E+00
  0.00000000E+00  0.00000000E+00  0.00000000E+00
  0.00000000E+00  0.00000000E+00  0.00000000E+00
  0.00000000E+00  0.00000000E+00  0.00000000E+00
  0.00000000E+00  0.00000000E+00  0.00000000E+00
  0.00000000E+00  0.00000000E+00  0.00000000E+00
  0.00000000E+00  0.00000000E+00  0.00000000E+00
  0.00000000E+00  0.00000000E+00  0.00000000E+00
  0.00000000E+00  0.00000000E+00  0.00000000E+00
  0.00000000E+00  0.00000000E+00  0.00000000E+00
  0.00000000E+00  0.00000000E+00  0.00000000E+00
  0.00000000E+00  0.00000000E+00  0.00000000E+00
  0.00000000E+00  0.00000000E+00  0.00000000E+00
  0.00000000E+00  0.00000000E+00  0.00000000E+00
  0.00000000E+00  0.00000000E+00  0.00000000E+00
  0.00000000E+00  0.00000000E+00  0.00000000E+00
  0.00000000E+00  0.00000000E+00  0.00000000E+00
  0.00000000E+00  0.00000000E+00  0.00000000E+00
  0.00000000E+00  0.00000000E+00  0.00000000E+00
  0.00000000E+00  0.00000000E+00  0.00000000E+00
  0.00000000E+00  0.00000000E+00  0.00000000E+00
  0.00000000E+00  0.00000000E+00  0.00000000E+00
  0.00000000E+00  0.00000000E+00  0.00000000E+00
  0.00000000E+00  0.00000000E+00  0.00000000E+00
  0.00000000E+00  0.00000000E+00  0.00000000E+00
  0.00000000E+00  0.00000000E+00  0.00000000E+00
  0.00000000E+00  0.00000000E+00  0.00000000E+00
  0.00000000E+00  0.00000000E+00  0.00000000E+00
  0.00000000E+00  0.00000000E+00  0.00000000E+00
  0.00000000E+00  0.00000000E+00  0.00000000E+00
  0.00000000E+00  0.00000000E+00  0.00000000E+00
