# Supplementary material for: The synergistic effect of Hf-O-Ru bonds and oxygen vacancies in Ru/HfO2 for enhanced hydrogen evolution
Source: Nat Commun. 2022 Mar 11;13:1270. doi: 10.1038/s41467-022-28947-9 (PMC8917135; doi:10.1038/s41467-022-28947-9)
Supplement: Supplementary file 3 — Source Data [file 41467_2022_28947_MOESM3_ESM.zip › source data-1/Supplementary Figure 31/b_CONTCAR]

789988                                  
   1.00000000000000     
    10.1859999999999999    0.0000000000000000    0.0000000000000000
     0.0000000000000000   10.3568999999999996    0.0000000000000000
     0.0000000000000000    0.0000000000000000   20.0000000000000000
   H    O    Hf
     2    64    32
Selective dynamics
Direct
  0.2939318734388347  0.4026988887056351  0.6152095140781996   T   T   T
  0.2395568784668113  0.4648297856050529  0.6802654563379360   T   T   T
  0.3968199999999982  0.3704400000000021  0.1335899999999981   F   F   F
  0.3256358185706503  0.3719265621016463  0.3933420412891921   T   T   T
  0.4910799999999966  0.1204400000000021  0.0128699999999995   F   F   F
  0.4036714426591021  0.1246322675464291  0.2812485846128199   T   T   T
  0.4429858193543864  0.1324480179445296  0.1478972335289550   T   T   T
  0.3532521880008487  0.1302235872780351  0.4174186546387776   T   T   T
  0.3567169399269735  0.3829069898901916  0.2639928226621345   T   T   T
  0.3047036402883773  0.3949029459150031  0.5229334189690700   T   T   T
  0.1782962344342798  0.1679009811553144  0.2314812636444852   T   T   T
  0.0849725075244371  0.1597423573357354  0.5107679008227459   T   T   T
  0.1207838317754246  0.4225071036894623  0.1813654586789302   T   T   T
  0.0553143960488718  0.4030466788691863  0.4372546644297881   T   T   T
  0.1649499999999975  0.3295400000000015  0.0506999999999991   F   F   F
  0.0870528456291236  0.3400177430305615  0.3083348866279156   T   T   T
  0.2229600000000005  0.0795400000000015  0.0957599999999985   F   F   F
  0.1230074548695995  0.0983524023114931  0.3669434847876370   T   T   T
  0.8968199999999982  0.3704400000000021  0.1335899999999981   F   F   F
  0.8224077415063606  0.3694321911770407  0.3919402190295053   T   T   T
  0.9910799999999966  0.1204400000000021  0.0128699999999995   F   F   F
  0.9017260328673546  0.1239860079525028  0.2801320988009737   T   T   T
  0.9427113891757066  0.1312813294228218  0.1474178794773344   T   T   T
  0.8542750337585139  0.1251598430314142  0.4173739111272465   T   T   T
  0.8563935158637035  0.3814283015491974  0.2633013984216462   T   T   T
  0.8193470015647992  0.3841498120142472  0.5231252079754014   T   T   T
  0.6755677196162785  0.1678993909746454  0.2321563668122700   T   T   T
  0.5834087231936707  0.1576205822908690  0.5033789513912429   T   T   T
  0.6209706766335218  0.4215826186992898  0.1819966326573972   T   T   T
  0.5506924459330419  0.4200896460225713  0.4478258372890508   T   T   T
  0.6649499999999975  0.3295400000000015  0.0506999999999991   F   F   F
  0.5838261639097260  0.3405464314926176  0.3132935172458476   T   T   T
  0.7229600000000005  0.0795400000000015  0.0957599999999985   F   F   F
  0.6299207302150707  0.0864082668145948  0.3661542116820651   T   T   T
  0.3968199999999982  0.8704400000000021  0.1335899999999981   F   F   F
  0.3097887942814017  0.8754167020589210  0.3931693404808198   T   T   T
  0.4910799999999966  0.6204400000000021  0.0128699999999995   F   F   F
  0.4040275599113869  0.6254648266443680  0.2810223724325157   T   T   T
  0.4428609427757028  0.6314574562478344  0.1476621338524546   T   T   T
  0.3567527204370542  0.6332733342891557  0.4187454037866675   T   T   T
  0.3556481936560334  0.8828304095503657  0.2641686556802421   T   T   T
  0.2930088278538419  0.9168033223496193  0.5253301465594483   T   T   T
  0.1779529432244690  0.6697080608638795  0.2304343887033131   T   T   T
  0.0877206499661373  0.6592236255995003  0.5020674331189457   T   T   T
  0.1208322424089487  0.9226491010421201  0.1815270378775782   T   T   T
  0.0445100523294003  0.9071149766846230  0.4407156087670097   T   T   T
  0.1649499999999975  0.8295400000000015  0.0506999999999991   F   F   F
  0.0821925404516043  0.8396589258040762  0.3102788698304703   T   T   T
  0.2229600000000005  0.5795400000000015  0.0957599999999985   F   F   F
  0.1374040773084796  0.5863678926076866  0.3634545963828169   T   T   T
  0.8968199999999982  0.8704400000000021  0.1335899999999981   F   F   F
  0.8160264615968962  0.8660899527336903  0.3934267478810521   T   T   T
  0.9910799999999966  0.6204400000000021  0.0128699999999995   F   F   F
  0.9036918998681429  0.6246437891228733  0.2775214889374512   T   T   T
  0.9430451987608887  0.6319341795526974  0.1466843605743978   T   T   T
  0.8698075380673713  0.6223283796023988  0.4108279446071050   T   T   T
  0.8545450298094178  0.8819807174137279  0.2636354297002400   T   T   T
  0.8071145964514128  0.9026333038667129  0.5223256267133252   T   T   T
  0.6755692132554394  0.6667733719947465  0.2315446786476281   T   T   T
  0.6207069434339864  0.9221007530901025  0.1818614541349943   T   T   T
  0.5445631201796027  0.8994498163052007  0.4441670356422395   T   T   T
  0.6649499999999975  0.8295400000000015  0.0506999999999991   F   F   F
  0.5817843898576959  0.8381612584856408  0.3115028473054212   T   T   T
  0.7229600000000005  0.5795400000000015  0.0957599999999985   F   F   F
  0.6349760073150958  0.5915747984251074  0.3696982518780864   T   T   T
  0.3002494963357377  0.3992771977524808  0.6642959239896221   T   T   T
  0.3364400000000032  0.2285899999999970  0.0619999999999976   F   F   F
  0.2496177946748420  0.2320485159241382  0.3272410841227945   T   T   T
  0.0514599999999987  0.4785899999999970  0.0844600000000000   F   F   F
  0.4696954193337113  0.4853914173608106  0.3493803491475920   T   T   T
  0.0094334545270046  0.2735651090053736  0.2157932184316470   T   T   T
  0.4318504832657279  0.2793096355042463  0.4763194251625251   T   T   T
  0.2911786319144669  0.0241358723018128  0.1938261809635319   T   T   T
  0.1896791880639608  0.0306307412277060  0.4625089470343866   T   T   T
  0.8364400000000032  0.2285899999999970  0.0619999999999976   F   F   F
  0.7464624267295267  0.2268816495945874  0.3266521137400509   T   T   T
  0.5514599999999987  0.4785899999999970  0.0844600000000000   F   F   F
  0.9708512852416739  0.4812017107600794  0.3444769885090825   T   T   T
  0.5081882971491480  0.2753373373133839  0.2168169139328741   T   T   T
  0.9403063177713031  0.2692239769165224  0.4745404318752939   T   T   T
  0.7909299709276629  0.0238528948955974  0.1940024090311148   T   T   T
  0.6976178771230740  0.0194709443960498  0.4644588526581127   T   T   T
  0.3364400000000032  0.7285899999999970  0.0619999999999976   F   F   F
  0.2464928035421688  0.7303364513607662  0.3256865341922809   T   T   T
  0.0514599999999987  0.9785899999999970  0.0844600000000000   F   F   F
  0.4653044249899749  0.9797485223395840  0.3475608906406369   T   T   T
  0.0080655911936996  0.7745149424743348  0.2155346885489011   T   T   T
  0.4000223132132469  0.7956070498882006  0.4771386468241919   T   T   T
  0.2913357270975100  0.5233452993350083  0.1939376642287267   T   T   T
  0.2027460793328303  0.5229709727153907  0.4630270785035524   T   T   T
  0.8364400000000032  0.7285899999999970  0.0619999999999976   F   F   F
  0.7479405229091424  0.7284865692133130  0.3264523847323772   T   T   T
  0.5514599999999987  0.9785899999999970  0.0844600000000000   F   F   F
  0.9632851819198610  0.9781054722115514  0.3479433154139926   T   T   T
  0.5085540588771209  0.7741279635924919  0.2162702647416775   T   T   T
  0.9224920467907149  0.7718357542412887  0.4767378603160975   T   T   T
  0.7917584368419810  0.5235521165977962  0.1935774494626889   T   T   T
  0.7283825585218097  0.5002338807957776  0.4587406360119985   T   T   T
 
  0.00000000E+00  0.00000000E+00  0.00000000E+00
  0.00000000E+00  0.00000000E+00  0.00000000E+00
  0.00000000E+00  0.00000000E+00  0.00000000E+00
  0.00000000E+00  0.00000000E+00  0.00000000E+00
  0.00000000E+00  0.00000000E+00  0.00000000E+00
  0.00000000E+00  0.00000000E+00  0.00000000E+00
  0.00000000E+00  0.00000000E+00  0.00000000E+00
  0.00000000E+00  0.00000000E+00  0.00000000E+00
  0.00000000E+00  0.00000000E+00  0.00000000E+00
  0.00000000E+00  0.00000000E+00  0.00000000E+00
  0.00000000E+00  0.00000000E+00  0.00000000E+00
  0.00000000E+00  0.00000000E+00  0.00000000E+00
  0.00000000E+00  0.00000000E+00  0.00000000E+00
  0.00000000E+00  0.00000000E+00  0.00000000E+00
  0.00000000E+00  0.00000000E+00  0.00000000E+00
  0.00000000E+00  0.00000000E+00  0.00000000E+00
  0.00000000E+00  0.00000000E+00  0.00000000E+00
  0.00000000E+00  0.00000000E+00  0.00000000E+00
  0.00000000E+00  0.00000000E+00  0.00000000E+00
  0.00000000E+00  0.00000000E+00  0.00000000E+00
  0.00000000E+00  0.00000000E+00  0.00000000E+00
  0.00000000E+00  0.00000000E+00  0.00000000E+00
  0.00000000E+00  0.00000000E+00  0.00000000E+00
  0.00000000E+00  0.00000000E+00  0.00000000E+00
  0.00000000E+00  0.00000000E+00  0.00000000E+00
  0.00000000E+00  0.00000000E+00  0.00000000E+00
  0.00000000E+00  0.00000000E+00  0.00000000E+00
  0.00000000E+00  0.00000000E+00  0.00000000E+00
  0.00000000E+00  0.00000000E+00  0.00000000E+00
  0.00000000E+00  0.00000000E+00  0.00000000E+00
  0.00000000E+00  0.00000000E+00  0.00000000E+00
  0.00000000E+00  0.00000000E+00  0.00000000E+00
  0.00000000E+00  0.00000000E+00  0.00000000E+00
  0.00000000E+00  0.00000000E+00  0.00000000E+00
  0.00000000E+00  0.00000000E+00  0.00000000E+00
  0.00000000E+00  0.00000000E+00  0.00000000E+00
  0.00000000E+00  0.00000000E+00  0.00000000E+00
  0.00000000E+00  0.00000000E+00  0.00000000E+00
  0.00000000E+00  0.00000000E+00  0.00000000E+00
  0.00000000E+00  0.00000000E+00  0.00000000E+00
  0.00000000E+00  0.00000000E+00  0.00000000E+00
  0.00000000E+00  0.00000000E+00  0.00000000E+00
  0.00000000E+00  0.00000000E+00  0.00000000E+00
  0.00000000E+00  0.00000000E+00  0.00000000E+00
  0.00000000E+00  0.00000000E+00  0.00000000E+00
  0.00000000E+00  0.00000000E+00  0.00000000E+00
  0.00000000E+00  0.00000000E+00  0.00000000E+00
  0.00000000E+00  0.00000000E+00  0.00000000E+00
  0.00000000E+00  0.00000000E+00  0.00000000E+00
  0.00000000E+00  0.00000000E+00  0.00000000E+00
  0.00000000E+00  0.00000000E+00  0.00000000E+00
  0.00000000E+00  0.00000000E+00  0.00000000E+00
  0.00000000E+00  0.00000000E+00  0.00000000E+00
  0.00000000E+00  0.00000000E+00  0.00000000E+00
  0.00000000E+00  0.00000000E+00  0.00000000E+00
  0.00000000E+00  0.00000000E+00  0.00000000E+00
  0.00000000E+00  0.00000000E+00  0.00000000E+00
  0.00000000E+00  0.00000000E+00  0.00000000E+00
  0.00000000E+00  0.00000000E+00  0.00000000E+00
  0.00000000E+00  0.00000000E+00  0.00000000E+00
  0.00000000E+00  0.00000000E+00  0.00000000E+00
  0.00000000E+00  0.00000000E+00  0.00000000E+00
  0.00000000E+00  0.00000000E+00  0.00000000E+00
  0.00000000E+00  0.00000000E+00  0.00000000E+00
  0.00000000E+00  0.00000000E+00  0.00000000E+00
  0.00000000E+00  0.00000000E+00  0.00000000E+00
  0.00000000E+00  0.00000000E+00  0.00000000E+00
  0.00000000E+00  0.00000000E+00  0.00000000E+00
  0.00000000E+00  0.00000000E+00  0.00000000E+00
  0.00000000E+00  0.00000000E+00  0.00000000E+00
  0.00000000E+00  0.00000000E+00  0.00000000E+00
  0.00000000E+00  0.00000000E+00  0.00000000E+00
  0.00000000E+00  0.00000000E+00  0.00000000E+00
  0.00000000E+00  0.00000000E+00  0.00000000E+00
  0.00000000E+00  0.00000000E+00  0.00000000E+00
  0.00000000E+00  0.00000000E+00  0.00000000E+00
  0.00000000E+00  0.00000000E+00  0.00000000E+00
  0.00000000E+00  0.00000000E+00  0.00000000E+00
  0.00000000E+00  0.00000000E+00  0.00000000E+00
  0.00000000E+00  0.00000000E+00  0.00000000E+00
  0.00000000E+00  0.00000000E+00  0.00000000E+00
  0.00000000E+00  0.00000000E+00  0.00000000E+00
  0.00000000E+00  0.00000000E+00  0.00000000E+00
  0.00000000E+00  0.00000000E+00  0.00000000E+00
  0.00000000E+00  0.00000000E+00  0.00000000E+00
  0.00000000E+00  0.00000000E+00  0.00000000E+00
  0.00000000E+00  0.00000000E+00  0.00000000E+00
  0.00000000E+00  0.00000000E+00  0.00000000E+00
  0.00000000E+00  0.00000000E+00  0.00000000E+00
  0.00000000E+00  0.00000000E+00  0.00000000E+00
  0.00000000E+00  0.00000000E+00  0.00000000E+00
  0.00000000E+00  0.00000000E+00  0.00000000E+00
  0.00000000E+00  0.00000000E+00  0.00000000E+00
  0.00000000E+00  0.00000000E+00  0.00000000E+00
  0.00000000E+00  0.00000000E+00  0.00000000E+00
  0.00000000E+00  0.00000000E+00  0.00000000E+00
  0.00000000E+00  0.00000000E+00  0.00000000E+00
  0.00000000E+00  0.00000000E+00  0.00000000E+00
