# Supplementary material for: The synergistic effect of Hf-O-Ru bonds and oxygen vacancies in Ru/HfO2 for enhanced hydrogen evolution
Source: Nat Commun. 2022 Mar 11;13:1270. doi: 10.1038/s41467-022-28947-9 (PMC8917135; doi:10.1038/s41467-022-28947-9)
Supplement: Supplementary file 3 — Source Data [file 41467_2022_28947_MOESM3_ESM.zip › source data-1/Supplementary Figure 31/c_CONTCAR]

789988                                  
   1.00000000000000     
    10.1859999999999999    0.0000000000000000    0.0000000000000000
     0.0000000000000000   10.3568999999999996    0.0000000000000000
     0.0000000000000000    0.0000000000000000   20.0000000000000000
   H    O    Hf
     2    64    32
Selective dynamics
Direct
  0.7484583901241959  0.5779426118677916  0.6106755082776838   T   T   T
  0.6403034697366967  0.6712196587651807  0.5862689595543004   T   T   T
  0.3968199999999982  0.3704400000000021  0.1335899999999981   F   F   F
  0.3287107723965534  0.3707412469607430  0.3926216714558315   T   T   T
  0.4910799999999966  0.1204400000000021  0.0128699999999995   F   F   F
  0.4031034609707327  0.1245422454428671  0.2810911293708027   T   T   T
  0.4430175284129889  0.1321536105148167  0.1478293248161121   T   T   T
  0.3520943857566778  0.1292967972043095  0.4171810032864335   T   T   T
  0.3560377078046132  0.3821996306174212  0.2636917842518631   T   T   T
  0.3054301311403217  0.3968397204934281  0.5212719178925990   T   T   T
  0.1775878309914385  0.1661933777748498  0.2320152152986837   T   T   T
  0.0854483586653006  0.1578599590894872  0.5105397377244636   T   T   T
  0.1210061533391361  0.4218781683643578  0.1813700174807011   T   T   T
  0.0551342296913315  0.3998914953125716  0.4358398740994323   T   T   T
  0.1649499999999975  0.3295400000000015  0.0506999999999991   F   F   F
  0.0860433461296069  0.3397735132977588  0.3085776930652310   T   T   T
  0.2229600000000005  0.0795400000000015  0.0957599999999985   F   F   F
  0.1213903722921741  0.0983130047317816  0.3669659861508748   T   T   T
  0.8968199999999982  0.3704400000000021  0.1335899999999981   F   F   F
  0.8185233405346602  0.3703625690431160  0.3937935366457140   T   T   T
  0.9910799999999966  0.1204400000000021  0.0128699999999995   F   F   F
  0.9014476601342892  0.1237821592072471  0.2799889903667279   T   T   T
  0.9430344045219914  0.1314967034095903  0.1472289840662480   T   T   T
  0.8528404754250802  0.1257627471620099  0.4164665271277170   T   T   T
  0.8551990252040953  0.3798646320251007  0.2637676821521481   T   T   T
  0.8252373175469828  0.3828176920737730  0.5257989815380890   T   T   T
  0.6760003313182859  0.1689961718425149  0.2316971245943248   T   T   T
  0.5819837456081377  0.1562331857804151  0.5044470460163393   T   T   T
  0.6210108791741452  0.4212667058900523  0.1817968309144442   T   T   T
  0.5536230322191602  0.4179193483593867  0.4482524672701227   T   T   T
  0.6649499999999975  0.3295400000000015  0.0506999999999991   F   F   F
  0.5838837407325187  0.3401636198807049  0.3128825315749035   T   T   T
  0.7229600000000005  0.0795400000000015  0.0957599999999985   F   F   F
  0.6289669442242355  0.0876911533438710  0.3652209360775061   T   T   T
  0.3968199999999982  0.8704400000000021  0.1335899999999981   F   F   F
  0.3101772691043698  0.8750829307203148  0.3920359453563939   T   T   T
  0.4910799999999966  0.6204400000000021  0.0128699999999995   F   F   F
  0.4048234856080884  0.6247410409226022  0.2818835119924551   T   T   T
  0.4428055398775153  0.6312062978833661  0.1477007426138360   T   T   T
  0.3566344266657321  0.6322195611788508  0.4205348825039706   T   T   T
  0.3564239422562289  0.8822285585939476  0.2639357655203460   T   T   T
  0.2922653779801766  0.9144793763667718  0.5247049948029489   T   T   T
  0.1792169906626525  0.6702328624669524  0.2298770649844378   T   T   T
  0.0838110279207958  0.6555716489776392  0.5011123307267908   T   T   T
  0.1213276950003147  0.9225266844727696  0.1811366779757729   T   T   T
  0.0441414367762358  0.9061400321413726  0.4402191433209865   T   T   T
  0.1649499999999975  0.8295400000000015  0.0506999999999991   F   F   F
  0.0828627642095651  0.8398551146173413  0.3094862323525109   T   T   T
  0.2229600000000005  0.5795400000000015  0.0957599999999985   F   F   F
  0.1363984406848563  0.5855833336889613  0.3622525110659592   T   T   T
  0.8968199999999982  0.8704400000000021  0.1335899999999981   F   F   F
  0.8159771574677488  0.8655868195403578  0.3926276758262495   T   T   T
  0.9910799999999966  0.6204400000000021  0.0128699999999995   F   F   F
  0.9033096517373267  0.6235324894405598  0.2769547406770178   T   T   T
  0.9435142660949535  0.6315226769930827  0.1463576415308750   T   T   T
  0.8691542514031176  0.6209260746388982  0.4119030310906927   T   T   T
  0.8548867668639872  0.8812313507303574  0.2631767737217837   T   T   T
  0.8033728301306883  0.9009898472792165  0.5218634001352956   T   T   T
  0.6759696020253716  0.6663241398206241  0.2310173918720977   T   T   T
  0.6199685396236565  0.9228494002841274  0.1820072160387267   T   T   T
  0.5437217028114141  0.9009801727319156  0.4426060709243926   T   T   T
  0.6649499999999975  0.8295400000000015  0.0506999999999991   F   F   F
  0.5818252468429235  0.8364338317460932  0.3114403780511076   T   T   T
  0.7229600000000005  0.5795400000000015  0.0957599999999985   F   F   F
  0.6372875230686763  0.5906244916019810  0.3707847703211796   T   T   T
  0.6631983178066960  0.5784492816941171  0.5873612722159045   T   T   T
  0.3364400000000032  0.2285899999999970  0.0619999999999976   F   F   F
  0.2493615147195982  0.2315861468054889  0.3273837437177653   T   T   T
  0.0514599999999987  0.4785899999999970  0.0844600000000000   F   F   F
  0.4729287098625972  0.4848392229735513  0.3502545771805334   T   T   T
  0.0100409595761941  0.2729876273878004  0.2161312401856229   T   T   T
  0.4309734607079757  0.2798895982532381  0.4762045261327910   T   T   T
  0.2914722140124296  0.0236514467817798  0.1939900139643808   T   T   T
  0.1895211573607091  0.0289768280388348  0.4617936210460183   T   T   T
  0.8364400000000032  0.2285899999999970  0.0619999999999976   F   F   F
  0.7471465607485316  0.2289533755016066  0.3271969666647009   T   T   T
  0.5514599999999987  0.4785899999999970  0.0844600000000000   F   F   F
  0.9680271599598400  0.4809031313398520  0.3446899128239513   T   T   T
  0.5078267138938335  0.2748555906493108  0.2169276565142715   T   T   T
  0.9406022835128626  0.2678925672258460  0.4743505611679261   T   T   T
  0.7911060908555060  0.0248089136756306  0.1942393806908212   T   T   T
  0.6958012706399486  0.0209005858645133  0.4639179313906275   T   T   T
  0.3364400000000032  0.7285899999999970  0.0619999999999976   F   F   F
  0.2467845778016642  0.7294225023565426  0.3255963319832932   T   T   T
  0.0514599999999987  0.9785899999999970  0.0844600000000000   F   F   F
  0.4655364066841473  0.9789330519418413  0.3469474034948117   T   T   T
  0.0085182370839032  0.7746718579689612  0.2150916391018432   T   T   T
  0.4015296758416030  0.7948270565653283  0.4769362792502620   T   T   T
  0.2911397430319813  0.5229775541827495  0.1943368783080828   T   T   T
  0.2010399837615548  0.5204062010395579  0.4622445796809447   T   T   T
  0.8364400000000032  0.7285899999999970  0.0619999999999976   F   F   F
  0.7480540761778921  0.7272559885012619  0.3263998450936219   T   T   T
  0.5514599999999987  0.9785899999999970  0.0844600000000000   F   F   F
  0.9628824597061358  0.9777256194201700  0.3473494337062548   T   T   T
  0.5092358631125540  0.7733588168374754  0.2162791949521017   T   T   T
  0.9216826330718380  0.7712056420052883  0.4759304705472798   T   T   T
  0.7918527921960498  0.5226450602235697  0.1932365628332420   T   T   T
  0.7286675003594926  0.5021817170592956  0.4649029614408702   T   T   T
 
  0.00000000E+00  0.00000000E+00  0.00000000E+00
  0.00000000E+00  0.00000000E+00  0.00000000E+00
  0.00000000E+00  0.00000000E+00  0.00000000E+00
  0.00000000E+00  0.00000000E+00  0.00000000E+00
  0.00000000E+00  0.00000000E+00  0.00000000E+00
  0.00000000E+00  0.00000000E+00  0.00000000E+00
  0.00000000E+00  0.00000000E+00  0.00000000E+00
  0.00000000E+00  0.00000000E+00  0.00000000E+00
  0.00000000E+00  0.00000000E+00  0.00000000E+00
  0.00000000E+00  0.00000000E+00  0.00000000E+00
  0.00000000E+00  0.00000000E+00  0.00000000E+00
  0.00000000E+00  0.00000000E+00  0.00000000E+00
  0.00000000E+00  0.00000000E+00  0.00000000E+00
  0.00000000E+00  0.00000000E+00  0.00000000E+00
  0.00000000E+00  0.00000000E+00  0.00000000E+00
  0.00000000E+00  0.00000000E+00  0.00000000E+00
  0.00000000E+00  0.00000000E+00  0.00000000E+00
  0.00000000E+00  0.00000000E+00  0.00000000E+00
  0.00000000E+00  0.00000000E+00  0.00000000E+00
  0.00000000E+00  0.00000000E+00  0.00000000E+00
  0.00000000E+00  0.00000000E+00  0.00000000E+00
  0.00000000E+00  0.00000000E+00  0.00000000E+00
  0.00000000E+00  0.00000000E+00  0.00000000E+00
  0.00000000E+00  0.00000000E+00  0.00000000E+00
  0.00000000E+00  0.00000000E+00  0.00000000E+00
  0.00000000E+00  0.00000000E+00  0.00000000E+00
  0.00000000E+00  0.00000000E+00  0.00000000E+00
  0.00000000E+00  0.00000000E+00  0.00000000E+00
  0.00000000E+00  0.00000000E+00  0.00000000E+00
  0.00000000E+00  0.00000000E+00  0.00000000E+00
  0.00000000E+00  0.00000000E+00  0.00000000E+00
  0.00000000E+00  0.00000000E+00  0.00000000E+00
  0.00000000E+00  0.00000000E+00  0.00000000E+00
  0.00000000E+00  0.00000000E+00  0.00000000E+00
  0.00000000E+00  0.00000000E+00  0.00000000E+00
  0.00000000E+00  0.00000000E+00  0.00000000E+00
  0.00000000E+00  0.00000000E+00  0.00000000E+00
  0.00000000E+00  0.00000000E+00  0.00000000E+00
  0.00000000E+00  0.00000000E+00  0.00000000E+00
  0.00000000E+00  0.00000000E+00  0.00000000E+00
  0.00000000E+00  0.00000000E+00  0.00000000E+00
  0.00000000E+00  0.00000000E+00  0.00000000E+00
  0.00000000E+00  0.00000000E+00  0.00000000E+00
  0.00000000E+00  0.00000000E+00  0.00000000E+00
  0.00000000E+00  0.00000000E+00  0.00000000E+00
  0.00000000E+00  0.00000000E+00  0.00000000E+00
  0.00000000E+00  0.00000000E+00  0.00000000E+00
  0.00000000E+00  0.00000000E+00  0.00000000E+00
  0.00000000E+00  0.00000000E+00  0.00000000E+00
  0.00000000E+00  0.00000000E+00  0.00000000E+00
  0.00000000E+00  0.00000000E+00  0.00000000E+00
  0.00000000E+00  0.00000000E+00  0.00000000E+00
  0.00000000E+00  0.00000000E+00  0.00000000E+00
  0.00000000E+00  0.00000000E+00  0.00000000E+00
  0.00000000E+00  0.00000000E+00  0.00000000E+00
  0.00000000E+00  0.00000000E+00  0.00000000E+00
  0.00000000E+00  0.00000000E+00  0.00000000E+00
  0.00000000E+00  0.00000000E+00  0.00000000E+00
  0.00000000E+00  0.00000000E+00  0.00000000E+00
  0.00000000E+00  0.00000000E+00  0.00000000E+00
  0.00000000E+00  0.00000000E+00  0.00000000E+00
  0.00000000E+00  0.00000000E+00  0.00000000E+00
  0.00000000E+00  0.00000000E+00  0.00000000E+00
  0.00000000E+00  0.00000000E+00  0.00000000E+00
  0.00000000E+00  0.00000000E+00  0.00000000E+00
  0.00000000E+00  0.00000000E+00  0.00000000E+00
  0.00000000E+00  0.00000000E+00  0.00000000E+00
  0.00000000E+00  0.00000000E+00  0.00000000E+00
  0.00000000E+00  0.00000000E+00  0.00000000E+00
  0.00000000E+00  0.00000000E+00  0.00000000E+00
  0.00000000E+00  0.00000000E+00  0.00000000E+00
  0.00000000E+00  0.00000000E+00  0.00000000E+00
  0.00000000E+00  0.00000000E+00  0.00000000E+00
  0.00000000E+00  0.00000000E+00  0.00000000E+00
  0.00000000E+00  0.00000000E+00  0.00000000E+00
  0.00000000E+00  0.00000000E+00  0.00000000E+00
  0.00000000E+00  0.00000000E+00  0.00000000E+00
  0.00000000E+00  0.00000000E+00  0.00000000E+00
  0.00000000E+00  0.00000000E+00  0.00000000E+00
  0.00000000E+00  0.00000000E+00  0.00000000E+00
  0.00000000E+00  0.00000000E+00  0.00000000E+00
  0.00000000E+00  0.00000000E+00  0.00000000E+00
  0.00000000E+00  0.00000000E+00  0.00000000E+00
  0.00000000E+00  0.00000000E+00  0.00000000E+00
  0.00000000E+00  0.00000000E+00  0.00000000E+00
  0.00000000E+00  0.00000000E+00  0.00000000E+00
  0.00000000E+00  0.00000000E+00  0.00000000E+00
  0.00000000E+00  0.00000000E+00  0.00000000E+00
  0.00000000E+00  0.00000000E+00  0.00000000E+00
  0.00000000E+00  0.00000000E+00  0.00000000E+00
  0.00000000E+00  0.00000000E+00  0.00000000E+00
  0.00000000E+00  0.00000000E+00  0.00000000E+00
  0.00000000E+00  0.00000000E+00  0.00000000E+00
  0.00000000E+00  0.00000000E+00  0.00000000E+00
  0.00000000E+00  0.00000000E+00  0.00000000E+00
  0.00000000E+00  0.00000000E+00  0.00000000E+00
  0.00000000E+00  0.00000000E+00  0.00000000E+00
  0.00000000E+00  0.00000000E+00  0.00000000E+00
