# Supplementary material for: The synergistic effect of Hf-O-Ru bonds and oxygen vacancies in Ru/HfO2 for enhanced hydrogen evolution
Source: Nat Commun. 2022 Mar 11;13:1270. doi: 10.1038/s41467-022-28947-9 (PMC8917135; doi:10.1038/s41467-022-28947-9)
Supplement: Supplementary file 3 — Source Data [file 41467_2022_28947_MOESM3_ESM.zip › source data-1/Supplementary Figure 32/a_POSCAR]

Ru   O    H 
   1.00000000000000     
  11.2392997741999991   0.0000000000000000   0.0000000000000000
  -5.6196498870999996   9.7335191252000008   0.0000000000000000
   0.0000000000000000   0.0000000000000000  20.2810993195000009
Ru   O    H 
80  1  2  
Direct
  0.0977239915691842  0.1522933356747409  0.1042080055844070  
  0.0981602303096569  0.1525399771745267  0.3127983196001441  
  0.1813489289684238  0.0692076430367213  0.0053189093671566  
  0.1810841273482642  0.0689488604719875  0.2084515983641166  
  0.1824878711626143  0.0712612887929125  0.4115269699836772  
  0.3479077149036089  0.1522987203324528  0.1041686438528179  
  0.3481951790203714  0.1523715558274418  0.3126505753485484  
  0.4311737384521423  0.0689290623106936  0.0052341393085813  
  0.4313986592663213  0.0691492127300442  0.2084625244750693  
  0.4318788322163834  0.0683918137839520  0.4115833862526899  
  0.5978082276486673  0.1521938747484655  0.1041835108306163  
  0.5979747879451505  0.1520184666647412  0.3128600587697993  
  0.6809542338764544  0.0687006444663413  0.0053247001868185  
  0.6814146418178084  0.0692253276772821  0.2086095857293401  
  0.6796720592659158  0.0652368325827525  0.4118534623546328  
  0.8478133660460674  0.1521440779391298  0.1041674571329823  
  0.8479113039070235  0.1521201478962460  0.3129374310867787  
  0.9311093543299416  0.0689773619569854  0.0052532662445431  
  0.9312422052432308  0.0689456928216077  0.2086406292591033  
  0.9304186911488908  0.0686440987757879  0.4117448427277238  
  0.0978067614768651  0.4022155387425314  0.1042665409905633  
  0.0983281223770659  0.4022476971614955  0.3126819357604242  
  0.1808296030578142  0.3185134003949797  0.0053519360908765  
  0.1819109440152301  0.3192935837086538  0.2087592319257466  
  0.1771279466458536  0.3140891090590373  0.4117994219469861  
  0.3478877548709575  0.4023563389735704  0.1042036670540840  
  0.3477619440615422  0.4015480876199217  0.3135702151088198  
  0.4308670355112770  0.3186048362917242  0.0053722042444573  
  0.4306501913784500  0.3190915567320934  0.2086449834327799  
  0.4323053253395375  0.3156609466605060  0.4115860022366660  
  0.5977967195575069  0.4022505647919641  0.1042305563543720  
  0.5977128149480482  0.4018427026527061  0.3123835164776413  
  0.6810662052981158  0.3189871449540825  0.0052813061814241  
  0.6813535422762634  0.3185137321636765  0.2085844670943182  
  0.6798985372350792  0.3207743623898328  0.4117241456362325  
  0.8477663122594709  0.4021941909375341  0.1042287809058351  
  0.8479406298705672  0.4019800836092501  0.3128438363269668  
  0.9313269703943674  0.3190111557674025  0.0053442118805145  
  0.9309208582427632  0.3186591933379682  0.2086299953981862  
  0.9338975740160635  0.3200113076645146  0.4117664015088464  
  0.0978207983179520  0.6521463105362501  0.1041633480505390  
  0.0978384435503558  0.6517387899898147  0.3126118336678778  
  0.1811339657247622  0.5690549594383220  0.0053727303676869  
  0.1817601527662460  0.5691009006733870  0.2087697382376817  
  0.1779234323977325  0.5706253775222694  0.4116722452888828  
  0.3479047111583281  0.6521671324631306  0.1042820244843969  
  0.3476179629970553  0.6522483330897261  0.3134199884433623  
  0.4311730191830471  0.5689572193072402  0.0052503602249564  
  0.4312094489539794  0.5686623696797141  0.2091171721713801  
  0.4310022036890348  0.5678654770810017  0.4133938345524014  
  0.5976540233624826  0.6521226604522080  0.1042667852284429  
  0.5980552398398608  0.6521192241597615  0.3136261485579130  
  0.6814336215751986  0.5692077500358483  0.0053978761679858  
  0.6809116057086657  0.5691954106858259  0.2088028495390540  
  0.6851153748698384  0.5682299288725151  0.4115666199057000  
  0.8477038727134261  0.6520839839379470  0.1042553866298689  
  0.8480653423861189  0.6521127422802032  0.3125245521251260  
  0.9310757270679568  0.5688445050899612  0.0052629635833664  
  0.9313016871618556  0.5688497958408451  0.2085021940263403  
  0.9304218174179104  0.5680692926017822  0.4116299558523434  
  0.0977785779189132  0.9022246878548554  0.1042994100014797  
  0.0979949802543650  0.9022940278859518  0.3129317035509749  
  0.1811935079749764  0.8187823165986780  0.0053067721634137  
  0.1808332440709500  0.8188280694994080  0.2084499296429550  
  0.1833631927851922  0.8173222493839897  0.4113798511282831  
  0.3478332032383192  0.9021530059123952  0.1041903943900525  
  0.3481624106911628  0.9023435299245536  0.3123647721774578  
  0.4309821594807149  0.8188529125741604  0.0053608236965740  
  0.4308499292235840  0.8181367876753961  0.2087715802475539  
  0.4300812806469670  0.8225825646714700  0.4114928526523520  
  0.5977183836158987  0.9022145163971820  0.1042875554181197  
  0.5978414253819836  0.9016712665642250  0.3124853831279105  
  0.6812264121164771  0.8188991341237565  0.0053762447501339  
  0.6808349981328002  0.8181021707506466  0.2087310122214935  
  0.6857852566652928  0.8228076772367099  0.4117880813400833  
  0.8477040456235716  0.9022389621950632  0.1042084472938486  
  0.8478317345570041  0.9019828149069428  0.3125947092227331  
  0.9307484437255000  0.8185874389754431  0.0053315045935147  
  0.9312029483143240  0.8190384422639808  0.2084211064021633  
  0.9282948044852580  0.8174473596477091  0.4114657631390002  
  0.4297720558974520  0.5683329022276141  0.5262318876467291  
  0.4375206247257905  0.6572624676977596  0.5365041955799985  
  0.5194700653527001  0.5783509830160228  0.5369463524926290  
