# Supplementary material for: The synergistic effect of Hf-O-Ru bonds and oxygen vacancies in Ru/HfO2 for enhanced hydrogen evolution
Source: Nat Commun. 2022 Mar 11;13:1270. doi: 10.1038/s41467-022-28947-9 (PMC8917135; doi:10.1038/s41467-022-28947-9)
Supplement: Supplementary file 3 — Source Data [file 41467_2022_28947_MOESM3_ESM.zip › source data-1/Supplementary Figure 32/b_CONTCAR]

Ru   O    H                             
   1.00000000000000     
    11.2392997741999991    0.0000000000000000    0.0000000000000000
    -5.6196498870999996    9.7335191252000008    0.0000000000000000
     0.0000000000000000    0.0000000000000000   20.2810993195000009
   Ru   O    H 
    80     1     2
Direct
  0.0970698992820118  0.1499128594568546  0.1047458320992902
  0.0956558258890965  0.1494644424478935  0.3130626168556958
  0.1821983132762810  0.0706095658167101  0.0055026224451851
  0.1800726926264815  0.0665884856122645  0.2088345594518231
  0.1804400903488030  0.0672142261069979  0.4112298684659450
  0.3468140592781594  0.1501181967132581  0.1047500863835822
  0.3468857671663343  0.1494294441777271  0.3129249305409587
  0.4303202220675502  0.0667187935174312  0.0061805802469976
  0.4303372676328650  0.0666907046943308  0.2088298865582914
  0.4318006637429832  0.0691805367853036  0.4124162771959519
  0.5968872947749446  0.1496601857827784  0.1046944689166764
  0.5957116798838342  0.1491195975266209  0.3131183559001869
  0.6817546846439981  0.0698235872766517  0.0054711253002679
  0.6801903179280870  0.0672160380524858  0.2088478261744697
  0.6792279759147348  0.0636317719414308  0.4115625168952093
  0.8465794433522902  0.1500141924947300  0.1047776141814509
  0.8463886063596178  0.1490120314970866  0.3130209344195762
  0.9301237924578558  0.0669995926177620  0.0061927426829342
  0.9301627540069859  0.0669393465228438  0.2087784739178957
  0.9295171043719108  0.0688831354137136  0.4124072580106599
  0.0969056971597553  0.3999577876608100  0.1042060440345409
  0.0966064845312644  0.3992517776816413  0.3129000124017338
  0.1823125800253749  0.3146960852884462  0.0057108498571381
  0.1809145615224566  0.3172052585933756  0.2089326384258356
  0.1730478256286432  0.3099619344340425  0.4122289965475758
  0.3472822191477221  0.4005292130186362  0.1047678779151582
  0.3458627787435233  0.3986827475988335  0.3140663491675397
  0.4268989194418111  0.3158042824800447  0.0057392997762804
  0.4300795066704737  0.3172146498721062  0.2089122258204270
  0.4313278897735628  0.3112341319979492  0.4120361659860805
  0.5969922121848583  0.4000160045590988  0.1041722045411504
  0.5960224165159431  0.3989993487848977  0.3125899034202035
  0.6825210409331959  0.3152721129105416  0.0057276384938874
  0.6798719360795076  0.3162125222515400  0.2088184757040423
  0.6766268229370880  0.3173265488227202  0.4120944954987706
  0.8470497789165634  0.4002710814250463  0.1048869455824786
  0.8461865347100996  0.3992364577788337  0.3131498125042924
  0.9270555839464976  0.3158169182536383  0.0057910419813965
  0.9304523472952724  0.3163652505156520  0.2089375023937876
  0.9333896777707622  0.3162096880608374  0.4119140848190170
  0.0965394390187413  0.6492721167357729  0.1049399884022506
  0.0965363857789825  0.6489962362030752  0.3130153610539992
  0.1820096808166625  0.5703944876282492  0.0057041816873920
  0.1808557155295674  0.5665229451613669  0.2090456728776644
  0.1737764142559612  0.5641103765665818  0.4117824706587783
  0.3472351096153687  0.6500329293094751  0.1047640224790740
  0.3455149705276170  0.6490602856457528  0.3136775865198018
  0.4302726317989638  0.5669095861626872  0.0060985733198820
  0.4303681646152313  0.5665934113159921  0.2095439506655055
  0.4314168860181766  0.5680027831597698  0.4133751013322566
  0.5965991780038920  0.6500253485628633  0.1048222897101283
  0.5964863897630579  0.6486617278736730  0.3138746381873574
  0.6821043041932882  0.5702721787289491  0.0056691626327705
  0.6797805669196038  0.5666535503445687  0.2089674472224701
  0.6836412225445514  0.5628114388052055  0.4115124353220310
  0.8468357685618599  0.6496340445624256  0.1048634063741645
  0.8460409743187753  0.6494569253065876  0.3127909773341884
  0.9301088859211575  0.5669657110527169  0.0061724543329049
  0.9304468440178368  0.5671402972089155  0.2090786693728504
  0.9301177806564667  0.5684269194590854  0.4121977662989451
  0.0973052620953396  0.9002860118356324  0.1043089790580609
  0.0962337507098709  0.8990082523445082  0.3128409018262701
  0.1827131906022146  0.8148223509639294  0.0058106902207840
  0.1802767157350402  0.8164778476665902  0.2087719477947587
  0.1751333777825579  0.8138908559615459  0.4117280487636279
  0.3470545815819435  0.8999944661410311  0.1049057327855181
  0.3458279946532841  0.8997407582589929  0.3130195389547907
  0.4271667079292030  0.8159905233353513  0.0058618747897583
  0.4298142930259203  0.8160733938080398  0.2093398924681509
  0.4376396845269142  0.8195342553786986  0.4128077802011489
  0.5969662182430611  0.8996765803213762  0.1045746468066042
  0.5962223599731473  0.8990950332201066  0.3125766382601824
  0.6825495549858189  0.8153395278554711  0.0057699651341849
  0.6805407157724090  0.8162686234032677  0.2094473959013996
  0.6743955547539642  0.8189948852895057  0.4132076862556460
  0.8467157923619624  0.9000986445411030  0.1048655372017606
  0.8478818882533758  0.8999901391239717  0.3125930603145690
  0.9269898137511419  0.8157595416083083  0.0058519937764530
  0.9301762546393135  0.8166161827635676  0.2086120193227856
  0.9321017457530303  0.8133616702849054  0.4117077435244170
  0.4437502684299801  0.6079849806742175  0.5151969438216426
  0.5190919298837358  0.7343841519316427  0.4768480427377213
  0.5153616174861639  0.5932624756358678  0.5345454155419134
 
             NaN             NaN             NaN
             NaN             NaN             NaN
             NaN             NaN             NaN
             NaN             NaN             NaN
             NaN             NaN             NaN
             NaN             NaN             NaN
             NaN             NaN             NaN
             NaN             NaN             NaN
             NaN             NaN             NaN
             NaN             NaN             NaN
             NaN             NaN             NaN
             NaN             NaN             NaN
             NaN             NaN             NaN
             NaN             NaN             NaN
             NaN             NaN             NaN
             NaN             NaN             NaN
             NaN             NaN             NaN
             NaN             NaN             NaN
             NaN             NaN             NaN
             NaN             NaN             NaN
             NaN             NaN             NaN
             NaN             NaN             NaN
             NaN             NaN             NaN
             NaN             NaN             NaN
             NaN             NaN             NaN
             NaN             NaN             NaN
             NaN             NaN             NaN
             NaN             NaN             NaN
             NaN             NaN             NaN
             NaN             NaN             NaN
             NaN             NaN             NaN
             NaN             NaN             NaN
             NaN             NaN             NaN
             NaN             NaN             NaN
             NaN             NaN             NaN
             NaN             NaN             NaN
             NaN             NaN             NaN
             NaN             NaN             NaN
             NaN             NaN             NaN
             NaN             NaN             NaN
             NaN             NaN             NaN
             NaN             NaN             NaN
             NaN             NaN             NaN
             NaN             NaN             NaN
             NaN             NaN             NaN
             NaN             NaN             NaN
             NaN             NaN             NaN
             NaN             NaN             NaN
             NaN             NaN             NaN
             NaN             NaN             NaN
             NaN             NaN             NaN
             NaN             NaN             NaN
             NaN             NaN             NaN
             NaN             NaN             NaN
             NaN             NaN             NaN
             NaN             NaN             NaN
             NaN             NaN             NaN
             NaN             NaN             NaN
             NaN             NaN             NaN
             NaN             NaN             NaN
             NaN             NaN             NaN
             NaN             NaN             NaN
             NaN             NaN             NaN
             NaN             NaN             NaN
             NaN             NaN             NaN
             NaN             NaN             NaN
             NaN             NaN             NaN
             NaN             NaN             NaN
             NaN             NaN             NaN
             NaN             NaN             NaN
             NaN             NaN             NaN
             NaN             NaN             NaN
             NaN             NaN             NaN
             NaN             NaN             NaN
             NaN             NaN             NaN
             NaN             NaN             NaN
             NaN             NaN             NaN
             NaN             NaN             NaN
             NaN             NaN             NaN
             NaN             NaN             NaN
             NaN             NaN             NaN
             NaN             NaN             NaN
             NaN             NaN             NaN
