# Supplementary material for: The synergistic effect of Hf-O-Ru bonds and oxygen vacancies in Ru/HfO2 for enhanced hydrogen evolution
Source: Nat Commun. 2022 Mar 11;13:1270. doi: 10.1038/s41467-022-28947-9 (PMC8917135; doi:10.1038/s41467-022-28947-9)
Supplement: Supplementary file 3 — Source Data [file 41467_2022_28947_MOESM3_ESM.zip › source data-1/Supplementary Figure 32/c_POSCAR]

Ru   O    H 
   1.00000000000000     
  11.2392997741999991   0.0000000000000000   0.0000000000000000
  -5.6196498870999996   9.7335191252000008   0.0000000000000000
   0.0000000000000000   0.0000000000000000  20.2810993195000009
Ru   O    H 
80  1  2  
Direct
  0.0976251337169421  0.1522780711913923  0.1039611271242984  
  0.0988232757448615  0.1525132623285554  0.3125547103647280  
  0.1814413633624169  0.0692909613953633  0.0052435641342116  
  0.1815767777894831  0.0696104478055862  0.2081590254504066  
  0.1750236192524380  0.0646708122871482  0.4119293907997167  
  0.3479257020765338  0.1526632999975366  0.1042193022753775  
  0.3473185546231424  0.1512376995820010  0.3140767285333139  
  0.4308661979390701  0.0688934310908376  0.0052413158865912  
  0.4307326317109227  0.0693580799941108  0.2083462435221744  
  0.4338693304436471  0.0640706257331621  0.4118693750413505  
  0.5976317727314844  0.1520730936380931  0.1039593174583113  
  0.5974993646654658  0.1520935311879027  0.3123526997090305  
  0.6810783444722783  0.0690227300737554  0.0051817545595575  
  0.6802692546434802  0.0683622140734820  0.2082904581620351  
  0.6775514108990500  0.0665423533920655  0.4115312114372517  
  0.8477134100857160  0.1522122531066622  0.1041209966584427  
  0.8479301341630300  0.1522747991873732  0.3124408217539918  
  0.9309872108551698  0.0690229189187511  0.0051411147323202  
  0.9315536501869331  0.0686592427702010  0.2083992749305315  
  0.9329211630508566  0.0671694001220336  0.4114849352318118  
  0.0977706582572615  0.4024725661915284  0.1040796336773499  
  0.0989222776233426  0.4025338509763963  0.3125218481728619  
  0.1813243063929577  0.3191478890351113  0.0052062105589930  
  0.1810488403625482  0.3189105201259541  0.2083844028915435  
  0.1745177857404400  0.3138336203382494  0.4114221546853315  
  0.3480501914542305  0.4025327234892762  0.1040918960722410  
  0.3454030437387093  0.4005530905529369  0.3121015803054633  
  0.4306113193560302  0.3185793335472481  0.0051885577942141  
  0.4307432288394519  0.3185230791508283  0.2090423021820461  
  0.4351654368510066  0.3255430978098113  0.4115990532086567  
  0.5976390584738024  0.4023986333774248  0.1040416669373078  
  0.5992386356180621  0.4009006032646691  0.3118496643995970  
  0.6810471568813420  0.3189520200206176  0.0051696511469512  
  0.6809876149489072  0.3189264089840119  0.2082727424755071  
  0.6844011898745557  0.3157759034067099  0.4109402202834719  
  0.8478854449929369  0.4023124779018504  0.1039837399665784  
  0.8480186685135322  0.4026108644392081  0.3123415674012736  
  0.9310367645612472  0.3189381115182650  0.0051976618150191  
  0.9316551332962300  0.3197581424912769  0.2082745815890267  
  0.9335552245437770  0.3226499198791545  0.4115063313935065  
  0.0976890506198183  0.6523246754027825  0.1041686553783313  
  0.0973104340895584  0.6511430900400424  0.3126325408810786  
  0.1811266766214490  0.5690392252508281  0.0052939342098035  
  0.1815296623886222  0.5691372924686514  0.2086268128865380  
  0.1728028327983138  0.5654778796325355  0.4134475831030792  
  0.3478659361374612  0.6521688866016797  0.1044687893162413  
  0.3474576235920521  0.6526661387015010  0.3137559895437864  
  0.4309473519518957  0.5690939659491274  0.0052175534230558  
  0.4307827059971339  0.5691824296276053  0.2093176483755955  
  0.4361270098103584  0.5641805275417809  0.4134479468058967  
  0.5974506179415560  0.6519332413635133  0.1041020076731206  
  0.5995305308888422  0.6545523616264001  0.3120028814946829  
  0.6813799458637398  0.5694090514809634  0.0052104663030652  
  0.6814122252407602  0.5692396254168884  0.2090409179743297  
  0.6745191389919074  0.5651217245652556  0.4115873637829158  
  0.8473065090720461  0.6521353108833982  0.1042357006539993  
  0.8487702264169384  0.6527639849203568  0.3140941131694040  
  0.9311371747703135  0.5692077501706937  0.0052506104886119  
  0.9306713051910632  0.5693348610015670  0.2083387763683334  
  0.9358509738641920  0.5659443136370331  0.4118787371396427  
  0.0976587041471482  0.9022113450623978  0.1041035932051466  
  0.0974144138600716  0.9027322398733922  0.3123815700191594  
  0.1809692911089365  0.8189731716649374  0.0051023877800896  
  0.1809935691340940  0.8190652957423580  0.2084035973535991  
  0.1807053579622506  0.8198009475954875  0.4108608086599211  
  0.3476606133330836  0.9022805551654620  0.1041355830730035  
  0.3488751796259812  0.9026704530296012  0.3125918702606590  
  0.4309731531793923  0.8188721046523162  0.0052793757277678  
  0.4309044982118077  0.8184782110524738  0.2086108876000526  
  0.4346485777741512  0.8271532486594458  0.4134101448396899  
  0.5975473118578047  0.9023155002708544  0.1040866678643533  
  0.5976020429747841  0.9012052722409104  0.3124935339468967  
  0.6808254009817454  0.8185904241211180  0.0052032661655120  
  0.6812479510837266  0.8191679090779153  0.2083728308530043  
  0.6861613344627387  0.8254281496527744  0.4114009604072969  
  0.8478068320134335  0.9024646636238984  0.1039421466888428  
  0.8476040729591584  0.9013523452152492  0.3125579712210030  
  0.9306322936113612  0.8185222693812583  0.0052300090148195  
  0.9304149357991508  0.8184201227245049  0.2081886363705036  
  0.9353197747982034  0.8251483577472316  0.4119116180347304  
  0.5173436413536771  0.4831327293530333  0.4888781757712264  
  0.3499470282551450  0.6504221914438468  0.4558472937069327  
  0.5182165565308514  0.4838954359903697  0.5369191097418717  
