# Supplementary material for: The synergistic effect of Hf-O-Ru bonds and oxygen vacancies in Ru/HfO2 for enhanced hydrogen evolution
Source: Nat Commun. 2022 Mar 11;13:1270. doi: 10.1038/s41467-022-28947-9 (PMC8917135; doi:10.1038/s41467-022-28947-9)
Supplement: Supplementary file 3 — Source Data [file 41467_2022_28947_MOESM3_ESM.zip › source data-1/Supplementary Figure 33/c_POSCAR]

H    O    Ru   Hf
   1.00000000000000     
  10.1859999999999999   0.0000000000000000   0.0000000000000000
   0.0000000000000000  10.3568999999999996   0.0000000000000000
   0.0000000000000000   0.0000000000000000  20.0000000000000000
H    O    Ru   Hf
2  65  3  32  
Selective dynamics
Direct
  0.2976333020066946  0.5115987470484242  0.6269080759865133 T T T
  0.6505941378362223  0.5962218480141388  0.6233881161684067 T T T
  0.3968199999999982  0.3704400000000021  0.1335899999999981 F F F
  0.3135144976778221  0.3722204456421849  0.3967958483816147 T T T
  0.4910799999999966  0.1204400000000021  0.0128699999999995 F F F
  0.4010640250469848  0.1243416278367917  0.2798979552175567 T T T
  0.4420221364261891  0.1317125569800623  0.1473493660840077 T T T
  0.3642001869479330  0.1192020444636839  0.4138847261604965 T T T
  0.3548026743149535  0.3816076260384023  0.2643702579891283 T T T
  0.3084561585251819  0.1970421421403685  0.5374323425799190 T T T
  0.1724420361316561  0.1635236090443826  0.2349980049154752 T T T
  0.0475913775102796  0.1587572337463143  0.5161388323285863 T T T
  0.1223956869229355  0.4200894837228901  0.1806128118109243 T T T
  0.0450779206651362  0.4073330673093594  0.4417448155706580 T T T
  0.1649499999999975  0.3295400000000015  0.0506999999999991 F F F
  0.0859491408317297  0.3460704759986228  0.3098604039209363 T T T
  0.2229600000000005  0.0795400000000015  0.0957599999999985 F F F
  0.1277930818846045  0.1105289727915419  0.3775168510900997 T T T
  0.8968199999999982  0.3704400000000021  0.1335899999999981 F F F
  0.8124925715299298  0.3744648168526581  0.3930601798687690 T T T
  0.9910799999999966  0.1204400000000021  0.0128699999999995 F F F
  0.9044406361993040  0.1266529228510791  0.2812613328974578 T T T
  0.9428124065749800  0.1318269148603690  0.1475633406350880 T T T
  0.8537227020539362  0.1304855815593413  0.4156687985049956 T T T
  0.8555099314035317  0.3825514302986619  0.2640124130615362 T T T
  0.8001430639711629  0.4072682475653195  0.5246395303837161 T T T
  0.6768909164702848  0.1669858305384722  0.2319426761874652 T T T
  0.6156763291625111  0.1493343615894958  0.5074634357458052 T T T
  0.6208712699465693  0.4221034692356724  0.1814599513616315 T T T
  0.5494598709636946  0.4016831245235224  0.4390290241945038 T T T
  0.6649499999999975  0.3295400000000015  0.0506999999999991 F F F
  0.5819638587218989  0.3371257721338239  0.3105034538462021 T T T
  0.7229600000000005  0.0795400000000015  0.0957599999999985 F F F
  0.6281333048753481  0.0885824787446836  0.3671971817836948 T T T
  0.3968199999999982  0.8704400000000021  0.1335899999999981 F F F
  0.3209209987857733  0.8637184579939046  0.3911050629297605 T T T
  0.4910799999999966  0.6204400000000021  0.0128699999999995 F F F
  0.4024709733658653  0.6233420752852510  0.2773143420034927 T T T
  0.4429267090654889  0.6317153096165811  0.1463350148425562 T T T
  0.3588414647411184  0.6243542275434706  0.4085852975200694 T T T
  0.3557062865256881  0.8818268445089430  0.2627121679131861 T T T
  0.2842895695184495  0.8936819749883895  0.5229034572202949 T T T
  0.1735231084201700  0.6660837121726431  0.2312272222581271 T T T
  0.0771255226886609  0.6628659561833032  0.5102117148698611 T T T
  0.1213460746191402  0.9214717750142328  0.1805692579428779 T T T
  0.0537576799155985  0.9200418321278576  0.4441747614783793 T T T
  0.1649499999999975  0.8295400000000015  0.0506999999999991 F F F
  0.0874759752311434  0.8480692345631979  0.3098855634645474 T T T
  0.2229600000000005  0.5795400000000015  0.0957599999999985 F F F
  0.1208936932977309  0.6018039073712345  0.3688749190527858 T T T
  0.8968199999999982  0.8704400000000021  0.1335899999999981 F F F
  0.8247496971315869  0.8746157494774138  0.3915479287005610 T T T
  0.9910799999999966  0.6204400000000021  0.0128699999999995 F F F
  0.9022577346818252  0.6257797299324963  0.2804306786260682 T T T
  0.9426649326796834  0.6320196085889194  0.1473543634701358 T T T
  0.8525449501740425  0.6315219482964025  0.4177595426415337 T T T
  0.8556924132309902  0.8828984634962893  0.2633438060734221 T T T
  0.8080089876285257  0.8859533619466973  0.5234466604812127 T T T
  0.6774923361801584  0.6686699380630330  0.2308274283709864 T T T
  0.5712063050143144  0.6413441501761739  0.5102034435860787 T T T
  0.6211325568682184  0.9224780387452682  0.1809644941217812 T T T
  0.5491500935207299  0.8996206567583585  0.4436024360833457 T T T
  0.6649499999999975  0.8295400000000015  0.0506999999999991 F F F
  0.5842040073352024  0.8396454543113876  0.3098633399378841 T T T
  0.7229600000000005  0.5795400000000015  0.0957599999999985 F F F
  0.6286588767676804  0.5919945553137254  0.3652753994437390 T T T
  0.5656430191265756  0.5680118603246243  0.6416597075236226 T T T
  0.2931272192859709  0.3825719233864788  0.5659062338771719 T T T
  0.2442954687345278  0.6619722209624754  0.5641042445834969 T T T
  0.4366763340738302  0.5562655814381898  0.5726908924900158 T T T
  0.3364400000000032  0.2285899999999970  0.0619999999999976 F F F
  0.2491867028503094  0.2337739797012688  0.3285699513781566 T T T
  0.0514599999999987  0.4785899999999970  0.0844600000000000 F F F
  0.4648020888730500  0.4794246599609551  0.3479528081106551 T T T
  0.0085212698636710  0.2750350517132034  0.2171416251527560 T T T
  0.4581989874025254  0.2441840639896142  0.4767469729277494 T T T
  0.2904802630071046  0.0244380032117490  0.1948438597065945 T T T
  0.1941776887063540  0.0535713652571204  0.4771041351495384 T T T
  0.8364400000000032  0.2285899999999970  0.0619999999999976 F F F
  0.7461830587923259  0.2276213831341209  0.3281751433640281 T T T
  0.5514599999999987  0.4785899999999970  0.0844600000000000 F F F
  0.9649207193608548  0.4810272686026025  0.3483973699979188 T T T
  0.5092265101142672  0.2737540014432440  0.2167291511962546 T T T
  0.9176921897494524  0.2822681717566269  0.4778766808067374 T T T
  0.7917150633728056  0.0235622648556983  0.1948003313930187 T T T
  0.7090179208497034  0.0068942007300308  0.4609514720250729 T T T
  0.3364400000000032  0.7285899999999970  0.0619999999999976 F F F
  0.2477333114569049  0.7290392418392955  0.3254823488649521 T T T
  0.0514599999999987  0.9785899999999970  0.0844600000000000 F F F
  0.4635298162537254  0.9782162666803628  0.3477747822897825 T T T
  0.0073506186231924  0.7760950960036297  0.2167989766814173 T T T
  0.4108315928016140  0.7749109324134693  0.4744749365101057 T T T
  0.2915928279820648  0.5242252048181584  0.1940425388109261 T T T
  0.2077094364883649  0.5192152731672905  0.4590884326492315 T T T
  0.8364400000000032  0.7285899999999970  0.0619999999999976 F F F
  0.7474819429198192  0.7315205608744151  0.3265276434817608 T T T
  0.5514599999999987  0.9785899999999970  0.0844600000000000 F F F
  0.9754577007778308  0.9883728430882996  0.3502918488964113 T T T
  0.5088966554947731  0.7740643468528887  0.2158720923155641 T T T
  0.9341743175147030  0.7823172568321723  0.4735781172836937 T T T
  0.7915024934420032  0.5240865922035738  0.1944923263111917 T T T
  0.6992523613072024  0.5180838009948161  0.4610621768189063 T T T
