# Supplementary material for: The synergistic effect of Hf-O-Ru bonds and oxygen vacancies in Ru/HfO2 for enhanced hydrogen evolution
Source: Nat Commun. 2022 Mar 11;13:1270. doi: 10.1038/s41467-022-28947-9 (PMC8917135; doi:10.1038/s41467-022-28947-9)
Supplement: Supplementary file 3 — Source Data [file 41467_2022_28947_MOESM3_ESM.zip › source data-1/Supplementary Figure 34/a_POSCAR]

H    O    Ru   Hf
   1.00000000000000     
  10.1859999999999999   0.0000000000000000   0.0000000000000000
   0.0000000000000000  10.3568999999999996   0.0000000000000000
   0.0000000000000000   0.0000000000000000  20.0000000000000000
H    O    Ru   Hf
2  65  6  32  
Selective dynamics
Direct
  0.7476334427001868  0.5533161768595561  0.8152441182068604 T T T
  0.6438604216761675  0.6640649523938162  0.8112383919277726 T T T
  0.3968199999999982  0.3704400000000021  0.1335899999999981 F F F
  0.3229015549254279  0.3696840021169391  0.3933844123361868 T T T
  0.4910799999999966  0.1204400000000021  0.0128699999999995 F F F
  0.4024276182262846  0.1263883605071058  0.2821543771388794 T T T
  0.4425866605687205  0.1311007129326253  0.1476993469507542 T T T
  0.3623908341954707  0.1219686693114632  0.4209971166577637 T T T
  0.3565024231812230  0.3832678780061716  0.2634239059451275 T T T
  0.2690931414892762  0.3823441135872547  0.5195667150686781 T T T
  0.1766368469061458  0.1678748157649224  0.2318541593544700 T T T
  0.0993204044482610  0.1449638114487806  0.5092023954295258 T T T
  0.1213837769309968  0.4221503780482575  0.1806151850747932 T T T
  0.0586994359749217  0.4000110995614003  0.4335141555908449 T T T
  0.1649499999999975  0.3295400000000015  0.0506999999999991 F F F
  0.0857510664852400  0.3439495271444810  0.3079794985929775 T T T
  0.2229600000000005  0.0795400000000015  0.0957599999999985 F F F
  0.1285780308138680  0.0967337617918019  0.3688476767460846 T T T
  0.8968199999999982  0.3704400000000021  0.1335899999999981 F F F
  0.8194704084405805  0.3673340824746232  0.3946137550795193 T T T
  0.9910799999999966  0.1204400000000021  0.0128699999999995 F F F
  0.9027548443217760  0.1270234769122413  0.2814034538668281 T T T
  0.9426097549991308  0.1312555265687063  0.1475409528715885 T T T
  0.8621966038340089  0.1201838723864571  0.4194539658071849 T T T
  0.8555923091346960  0.3833232428284319  0.2638899039228100 T T T
  0.8514343035198395  0.3837766593625224  0.5265320642234211 T T T
  0.6756033753343151  0.1664968024616400  0.2322844508424834 T T T
  0.5906472298333114  0.1409555933158588  0.5126410084524800 T T T
  0.6215643203010346  0.4211543603400342  0.1806855697016587 T T T
  0.5563320685979145  0.3957423835172360  0.4382158028986336 T T T
  0.6649499999999975  0.3295400000000015  0.0506999999999991 F F F
  0.5854684471369513  0.3415176214312618  0.3089476248794243 T T T
  0.7229600000000005  0.0795400000000015  0.0957599999999985 F F F
  0.6321971067377264  0.0922149640202097  0.3693760574849934 T T T
  0.3968199999999982  0.8704400000000021  0.1335899999999981 F F F
  0.3194031618991144  0.8698864183697946  0.3937322362614385 T T T
  0.4910799999999966  0.6204400000000021  0.0128699999999995 F F F
  0.4021396374409935  0.6258251542829600  0.2813952568378655 T T T
  0.4428238793456974  0.6316198529016662  0.1475332086408721 T T T
  0.3574143782946981  0.6265326200460343  0.4197893543179005 T T T
  0.3562161453508370  0.8833958140730672  0.2639916521631384 T T T
  0.3149808091286756  0.8963092071416001  0.5246880313839255 T T T
  0.1760870993512526  0.6682018051260414  0.2315235348516637 T T T
  0.0800346327223269  0.6557399000195479  0.5080746692837698 T T T
  0.1212832514398232  0.9218750605511312  0.1807707933612145 T T T
  0.0547749056815740  0.8995033615447795  0.4384361053943318 T T T
  0.1649499999999975  0.8295400000000015  0.0506999999999991 F F F
  0.0866539135953664  0.8442915306229282  0.3086266670129643 T T T
  0.2229600000000005  0.5795400000000015  0.0957599999999985 F F F
  0.1268878710947242  0.5971376696682381  0.3671083532646918 T T T
  0.8968199999999982  0.8704400000000021  0.1335899999999981 F F F
  0.8205997639094482  0.8666118044596397  0.3935999989367475 T T T
  0.9910799999999966  0.6204400000000021  0.0128699999999995 F F F
  0.9011972773565832  0.6268696445959804  0.2809065073197430 T T T
  0.9422282933227802  0.6316100790570963  0.1474775927720184 T T T
  0.8593565960742889  0.6204148086166423  0.4197577787431427 T T T
  0.8564275288719515  0.8840019000508855  0.2639404332750900 T T T
  0.8143618113463940  0.8968092481803512  0.5244321693311764 T T T
  0.6745393374588841  0.6662531460856641  0.2325155334294612 T T T
  0.6038774420065820  0.6624656517882574  0.5010953126838408 T T T
  0.6217157921559745  0.9211950597292258  0.1809760313771390 T T T
  0.5537113172483418  0.9005018779678010  0.4402874797897744 T T T
  0.6649499999999975  0.8295400000000015  0.0506999999999991 F F F
  0.5843154898134070  0.8416273256702093  0.3102513188763183 T T T
  0.7229600000000005  0.5795400000000015  0.0957599999999985 F F F
  0.6303253314837077  0.5894986484351045  0.3691071536660539 T T T
  0.7060666334187732  0.6141566435309975  0.7845642266844947 T T T
  0.7156443673416445  0.4151938426684540  0.5983168371187834 T T T
  0.5676217129100704  0.2573966688618328  0.5985117313947328 T T T
  0.5408419558564607  0.5773625437901561  0.5917007891042607 T T T
  0.6147718613682832  0.5128265625416447  0.6959642277905495 T T T
  0.3927524638290731  0.4163413587599422  0.5950352913310274 T T T
  0.4722934456409257  0.3461279527429418  0.6981327953177192 T T T
  0.3364400000000032  0.2285899999999970  0.0619999999999976 F F F
  0.2473103397582337  0.2325540483601822  0.3283135661686797 T T T
  0.0514599999999987  0.4785899999999970  0.0844600000000000 F F F
  0.4672180316373291  0.4791086002163957  0.3480923042265942 T T T
  0.0091778955226471  0.2748057697365328  0.2163051927204350 T T T
  0.4340361370176629  0.2754353099415737  0.4808589085884835 T T T
  0.2905864715696708  0.0242218733826733  0.1948115753320758 T T T
  0.2107991032325315  0.0101638094827485  0.4637209489013711 T T T
  0.8364400000000032  0.2285899999999970  0.0619999999999976 F F F
  0.7462404488818609  0.2302227000822229  0.3279407589086449 T T T
  0.5514599999999987  0.4785899999999970  0.0844600000000000 F F F
  0.9640439812656536  0.4797939947538478  0.3471029262833660 T T T
  0.5082974044996118  0.2744445866925949  0.2163937506691341 T T T
  0.9594366510900028  0.2596506666646794  0.4738426534482428 T T T
  0.7911514378836940  0.0240983865736255  0.1948208988865734 T T T
  0.7066170208206652  0.0112295145156008  0.4641480082726154 T T T
  0.3364400000000032  0.7285899999999970  0.0619999999999976 F F F
  0.2477520875754094  0.7322996269563059  0.3270424807557653 T T T
  0.0514599999999987  0.9785899999999970  0.0844600000000000 F F F
  0.4672054773659297  0.9813606337338344  0.3495868038770718 T T T
  0.0080332945530151  0.7752086158113977  0.2164793361712666 T T T
  0.4352359898874035  0.7699028249433930  0.4804390700253752 T T T
  0.2909091241343533  0.5245659764658861  0.1945364770856315 T T T
  0.1946188483208634  0.5296696928958937  0.4620961631190347 T T T
  0.8364400000000032  0.7285899999999970  0.0619999999999976 F F F
  0.7435372292704319  0.7270016636648521  0.3287329256935225 T T T
  0.5514599999999987  0.9785899999999970  0.0844600000000000 F F F
  0.9676573143619368  0.9805410980976264  0.3478246612086109 T T T
  0.5085076318001238  0.7752595421936437  0.2167247222605322 T T T
  0.9314702725089932  0.7742019926104787  0.4760105351058141 T T T
  0.7904955904846878  0.5243518894770430  0.1945258347674716 T T T
  0.7102315507060560  0.5030556036919265  0.4661960818808545 T T T
